# Supplementary material for: Fluorescence from a single-molecule probe directly attached to a plasmonic STM tip
Source: Nat Commun. 2024 Nov 10;15:9733. doi: 10.1038/s41467-024-53707-2 (PMC11551166; doi:10.1038/s41467-024-53707-2)
Supplement: Supplementary file 3 — Supplementary Data 1 [file 41467_2024_53707_MOESM3_ESM.zip]

Archive with 214 entries (204 files):
- Fig1/Fig1a_G_vs_z.dat
- Fig1/Fig1a_Inset_PTCDA.sxm
- Fig1/Fig1b_background.spe
- Fig1/Fig1b_background_meta.txt
- Fig1/Fig1b_metal.spe
- Fig1/Fig1b_metal_meta.txt
- Fig1/Fig1b_PTCDA.spe
- Fig1/Fig1b_PTCDA_meta.txt
- Fig2/Fig2a/
- Fig2/Fig2a/Fig2a_2ML_NaCl.spe
- Fig2/Fig2a/Fig2a_2ML_NaCl_meta.txt
- Fig2/Fig2a/Fig2a_3ML_NaCl.spe
- Fig2/Fig2a/Fig2a_3ML_NaCl_meta.txt
- Fig2/Fig2a/Fig2a_Ag.spe
- Fig2/Fig2a/Fig2a_Ag_meta.txt
- Fig2/Fig2a/Fig2a_background.spe
- Fig2/Fig2a/Fig2a_background_meta.txt
- Fig2/Fig2b/
- Fig2/Fig2b/Fig2b_Orange.spe
- Fig2/Fig2b/Fig2b_Orange_meta.txt
- Fig2/Fig2b/Fig2b_Orange_plasmon.spe
- Fig2/Fig2b/Fig2b_Orange_plasmon_meta.txt
- Fig2/Fig2b/Fig2b_Red.spe
- Fig2/Fig2b/Fig2b_Red_meta.txt
- Fig2/Fig2b/Fig2b_Red_plasmon.spe
- Fig2/Fig2b/Fig2b_Red_plasmon_meta.txt
- Fig2/Fig2b/Fig2b_Yellow.spe
- Fig2/Fig2b/Fig2b_Yellow_meta.txt
- Fig2/Fig2b/Fig2b_Yellow_plasmon.spe
- Fig2/Fig2b/Fig2b_Yellow_plasmon_meta.txt
- Fig2/Fig2c/
- Fig2/Fig2c/const+lorentz_results.txt
- Fig2/Fig2c/plasmon 2021-05-12 11_11_26 003.spe
- Fig2/Fig2c/plasmon 2021-05-12 11_11_26 003.spe_meta.txt
- Fig2/Fig2c/plasmon 2021-05-12 15_52_40 033.spe
- Fig2/Fig2c/plasmon 2021-05-12 15_52_40 033.spe_meta.txt
- Fig2/Fig2c/plasmon 2021-05-12 18_00_02 048.spe
- Fig2/Fig2c/plasmon 2021-05-12 18_00_02 048.spe_meta.txt
- Fig2/Fig2c/plasmon 2021-05-13 17_42_40 015.spe
- Fig2/Fig2c/plasmon 2021-05-13 17_42_40 015.spe_meta.txt
- Fig2/Fig2c/plasmon 2021-05-13 22_00_04 020.spe
- Fig2/Fig2c/plasmon 2021-05-13 22_00_04 020.spe_meta.txt
- Fig2/Fig2c/plasmon 2021-05-20 11_46_36 012.spe
- Fig2/Fig2c/plasmon 2021-05-20 11_46_36 012.spe_meta.txt
- Fig2/Fig2c/plasmon 2021-05-20 17_53_30 037.spe
- Fig2/Fig2c/plasmon 2021-05-20 17_53_30 037.spe_meta.txt
- Fig2/Fig2c/plasmon 2021-05-20 18_38_11 044.spe
- Fig2/Fig2c/plasmon 2021-05-20 18_38_11 044.spe_meta.txt
- Fig2/Fig2c/plasmon 2021-05-21 09_44_15 001.spe
- Fig2/Fig2c/plasmon 2021-05-21 09_44_15 001.spe_meta.txt
- Fig2/Fig2c/plasmon 2021-05-21 11_12_28 004.spe
- Fig2/Fig2c/plasmon 2021-05-21 11_12_28 004.spe_meta.txt
- Fig2/Fig2c/plasmon 2021-05-21 13_54_52 025.spe
- Fig2/Fig2c/plasmon 2021-05-21 13_54_52 025.spe_meta.txt
- Fig2/Fig2c/plasmon 2021-05-21 15_35_32 027.spe
- Fig2/Fig2c/plasmon 2021-05-21 15_35_32 027.spe_meta.txt
- Fig2/Fig2c/plasmon 2021-05-21 17_35_08 041.spe
- Fig2/Fig2c/plasmon 2021-05-21 17_35_08 041.spe_meta.txt
- Fig2/Fig2c/plasmon 2021-05-28 15_31_05 006.spe
- Fig2/Fig2c/plasmon 2021-05-28 15_31_05 006.spe_meta.txt
- Fig2/Fig2c/plasmon 2021-05-28 16_11_29 007.spe
- Fig2/Fig2c/plasmon 2021-05-28 16_11_29 007.spe_meta.txt
- Fig2/Fig2c/plasmon 2021-09-16 14_43_36 008.spe
- Fig2/Fig2c/plasmon 2021-09-16 14_43_36 008.spe_meta.txt
- Fig2/Fig2c/plasmon 2021-09-16 18_30_26 033.spe
- Fig2/Fig2c/plasmon 2021-09-16 18_30_26 033.spe_meta.txt
- Fig2/Fig2c/plasmon 2021-09-17 15_20_54 003.spe
- Fig2/Fig2c/plasmon 2021-09-17 15_20_54 003.spe_meta.txt
- Fig2/Fig2c/plasmon 2021-09-17 17_22_06 013.spe
- Fig2/Fig2c/plasmon 2021-09-17 17_22_06 013.spe_meta.txt
- Fig2/Fig2c/plasmon 2021-09-22 16_05_12 011.spe
- Fig2/Fig2c/plasmon 2021-09-22 16_05_12 011.spe_meta.txt
- Fig2/Fig2c/plasmon 2021-09-22 21_39_26 026.spe
- Fig2/Fig2c/plasmon 2021-09-22 21_39_26 026.spe_meta.txt
- Fig2/Fig2c/plasmon 2021-09-23 09_16_26 036.spe
- Fig2/Fig2c/plasmon 2021-09-23 09_16_26 036.spe_meta.txt
- Fig2/Fig2c/plasmon 2021-09-23 10_18_08 038.spe
- Fig2/Fig2c/plasmon 2021-09-23 10_18_08 038.spe_meta.txt
- Fig2/Fig2d/
- Fig2/Fig2d/Voltage/
- Fig2/Fig2d/Voltage/background.spe
- Fig2/Fig2d/Voltage/background_meta.txt
- Fig2/Fig2d/Voltage/plasmon 2021-05-12 12_18_14 024.spe
- Fig2/Fig2d/Voltage/plasmon 2021-05-12 12_18_14 024.spe_meta.txt
- Fig2/Fig2d/Voltage/plasmon 2021-05-12 12_20_25 025.spe
- Fig2/Fig2d/Voltage/plasmon 2021-05-12 12_20_25 025.spe_meta.txt
- Fig2/Fig2d/Voltage/plasmon 2021-05-12 12_22_30 026.spe
- Fig2/Fig2d/Voltage/plasmon 2021-05-12 12_22_30 026.spe_meta.txt
- Fig2/Fig2d/Voltage/plasmon 2021-05-12 12_24_42 027.spe
- Fig2/Fig2d/Voltage/plasmon 2021-05-12 12_24_42 027.spe_meta.txt
- Fig2/Fig2d/Voltage/plasmon 2021-05-12 12_26_50 028.spe
- Fig2/Fig2d/Voltage/plasmon 2021-05-12 12_26_50 028.spe_meta.txt
- Fig2/Fig2d/z-approach/
- Fig2/Fig2d/z-approach/background.spe
- Fig2/Fig2d/z-approach/background_meta.txt
- Fig2/Fig2d/z-approach/plasmon 2021-09-16 14_18_38 004.spe
- Fig2/Fig2d/z-approach/plasmon 2021-09-16 14_18_38 004.spe_meta.txt
- Fig2/Fig2d/z-approach/plasmon 2021-09-16 14_24_57 005.spe
- Fig2/Fig2d/z-approach/plasmon 2021-09-16 14_24_57 005.spe_meta.txt
- Fig2/Fig2d/z-approach/plasmon 2021-09-16 14_31_13 006.spe
- Fig2/Fig2d/z-approach/plasmon 2021-09-16 14_31_13 006.spe_meta.txt
- Fig2/Fig2d/z-approach/plasmon 2021-09-16 14_37_25 007.spe
- Fig2/Fig2d/z-approach/plasmon 2021-09-16 14_37_25 007.spe_meta.txt
- Fig2/Fig2d/z-approach/plasmon 2021-09-16 14_43_36 008.spe
- Fig2/Fig2d/z-approach/plasmon 2021-09-16 14_43_36 008.spe_meta.txt
- Fig2/Fig2d/z-approach/plasmon 2021-09-16 14_49_54 009.spe
- Fig2/Fig2d/z-approach/plasmon 2021-09-16 14_49_54 009.spe_meta.txt
- Fig2/Fig2d/z-approach/plasmon 2021-09-16 14_56_08 010.spe
- Fig2/Fig2d/z-approach/plasmon 2021-09-16 14_56_08 010.spe_meta.txt
- Fig2/Fig2d/z-approach/plasmon 2021-09-16 15_02_22 011.spe
- Fig2/Fig2d/z-approach/plasmon 2021-09-16 15_02_22 011.spe_meta.txt
- Fig3/image-0008.sxm
- Fig3/Linescan1_Pos1.PNG
- Fig3/Linescan1_Pos10.PNG
- Fig3/Linescan1_Pos11.PNG
- Fig3/Linescan1_Pos12.PNG
- Fig3/Linescan1_Pos2.PNG
- Fig3/Linescan1_Pos3.PNG
- Fig3/Linescan1_Pos4.PNG
- Fig3/Linescan1_Pos5.PNG
- Fig3/Linescan1_Pos6.PNG
- Fig3/Linescan1_Pos7.PNG
- Fig3/Linescan1_Pos8.PNG
- Fig3/Linescan1_Pos9.PNG
- Fig3/STML_ 2024 January 26 08_35_06 004.spe
- Fig3/STML_ 2024 January 26 08_37_16 005.spe
- Fig3/STML_ 2024 January 26 08_39_14 006.spe
- Fig3/STML_ 2024 January 26 08_41_14 007.spe
- Fig3/STML_ 2024 January 26 08_43_31 008.spe
- Fig3/STML_ 2024 January 26 08_45_41 009.spe
- Fig3/STML_ 2024 January 26 08_47_43 010.spe
- Fig3/STML_ 2024 January 26 08_49_38 011.spe
- Fig3/STML_ 2024 January 26 08_52_01 012.spe
- Fig3/STML_ 2024 January 26 08_54_37 013.spe
- Fig3/STML_ 2024 January 26 08_56_52 014.spe
- Fig3/STML_ 2024 January 26 08_58_35 015.spe
- Fig5/Fig5a_background.spe
- Fig5/Fig5a_background_meta.txt
- Fig5/Fig5a_STS.dat
- Fig5/plasmon 2021-05-21 11_33_09 006.spe
- Fig5/plasmon 2021-05-21 11_33_09 006.spe_meta.txt
- Fig5/plasmon 2021-05-21 11_44_55 007.spe
- Fig5/plasmon 2021-05-21 11_44_55 007.spe_meta.txt
- Fig5/plasmon 2021-05-21 12_02_52 009.spe
- Fig5/plasmon 2021-05-21 12_02_52 009.spe_meta.txt
- Fig5/plasmon 2021-05-21 12_23_46 011.spe
- Fig5/plasmon 2021-05-21 12_23_46 011.spe_meta.txt
- Fig5/plasmon 2021-05-21 12_26_26 012.spe
- Fig5/plasmon 2021-05-21 12_26_26 012.spe_meta.txt
- Fig5/plasmon 2021-05-21 12_32_56 013.spe
- Fig5/plasmon 2021-05-21 12_32_56 013.spe_meta.txt
- Fig5/plasmon 2021-05-21 12_35_33 014.spe
- Fig5/plasmon 2021-05-21 12_35_33 014.spe_meta.txt
- Fig5/plasmon 2021-05-21 12_38_04 015.spe
- Fig5/plasmon 2021-05-21 12_38_04 015.spe_meta.txt
- Fig5/plasmon 2021-05-21 12_40_29 016.spe
- Fig5/plasmon 2021-05-21 12_40_29 016.spe_meta.txt
- Fig5/plasmon 2021-05-21 12_48_08 017.spe
- Fig5/plasmon 2021-05-21 12_48_08 017.spe_meta.txt
- Fig5/plasmon 2021-05-21 12_51_05 018.spe
- Fig5/plasmon 2021-05-21 12_51_05 018.spe_meta.txt
- Fig5/plasmon 2021-05-21 12_53_27 019.spe
- Fig5/plasmon 2021-05-21 12_53_27 019.spe_meta.txt
- Fig5/plasmon 2021-05-21 12_56_03 020.spe
- Fig5/plasmon 2021-05-21 12_56_03 020.spe_meta.txt
- Fig5/plasmon 2021-05-21 12_58_17 021.spe
- Fig5/plasmon 2021-05-21 12_58_17 021.spe_meta.txt
- Fig5/plasmon 2021-05-21 13_01_15 022.spe
- Fig5/plasmon 2021-05-21 13_01_15 022.spe_meta.txt
- SFig1/plasmon 2021-09-30 09_15_48 031.spe
- SFig1/plasmon 2021-09-30 09_15_48 031.spe_meta.txt
- SFig11/SFig11e/
- SFig11/SFig11e/data.txt
- SFig11/SFig11f/
- SFig11/SFig11f/data.txt
- SFig11/SFig11f/plasmon 2021-09-22 17_36_15 014._spe
- SFig11/SFig11f/plasmon 2021-09-22 17_36_15 014.spe_meta.txt
- SFig11/SFig11f/STS.dat
- SFig2/2019-07-19  5.spe
- SFig2/2019-07-19  5.spe_meta.txt
- SFig3/V/
- SFig3/V/background.spe
- SFig3/V/background_meta.txt
- SFig3/V/plasmon 2021-09-22 17_23_19 013.spe
- SFig3/V/plasmon 2021-09-22 17_23_19 013.spe_meta.txt
- SFig3/V/plasmon 2021-09-22 17_42_32 015.spe
- SFig3/V/plasmon 2021-09-22 17_42_32 015.spe_meta.txt
- SFig3/V/plasmon 2021-09-22 17_49_39 016.spe
- SFig3/V/plasmon 2021-09-22 17_49_39 016.spe_meta.txt
- SFig3/V/plasmon 2021-09-22 17_55_57 017.spe
- SFig3/V/plasmon 2021-09-22 17_55_57 017.spe_meta.txt
- SFig3/z-approach/
- SFig3/z-approach/background.spe
- SFig3/z-approach/background_meta.txt
- SFig3/z-approach/plasmon 2021-09-16 15_35_40 014.spe
- SFig3/z-approach/plasmon 2021-09-16 15_35_40 014.spe_meta.txt
- SFig3/z-approach/plasmon 2021-09-16 15_42_13 015.spe
- SFig3/z-approach/plasmon 2021-09-16 15_42_13 015.spe_meta.txt
- SFig3/z-approach/plasmon 2021-09-16 15_48_31 016.spe
- SFig3/z-approach/plasmon 2021-09-16 15_48_31 016.spe_meta.txt
- SFig3/z-approach/plasmon 2021-09-16 15_55_42 017.spe
- SFig3/z-approach/plasmon 2021-09-16 15_55_42 017.spe_meta.txt
- SFig3/z-approach/plasmon 2021-09-16 16_02_02 018.spe
- SFig3/z-approach/plasmon 2021-09-16 16_02_02 018.spe_meta.txt
- SFig3/z-approach/plasmon 2021-09-16 16_09_31 019.spe
- SFig3/z-approach/plasmon 2021-09-16 16_09_31 019.spe_meta.txt
- SFig3/z-approach/plasmon 2021-09-16 16_15_47 020.spe
- SFig3/z-approach/plasmon 2021-09-16 16_15_47 020.spe_meta.txt
- SFig4/Ag_210917-059.sxm
- SFig4/Ag_210917-082.sxm
- SFig9/background.spe
- SFig9/background_meta.txt
- SFig9/PTCDA.spe
- SFig9/PTCDA_meta.txt
