# Supplementary material for: Fluorescence from a single-molecule probe directly attached to a plasmonic STM tip
Source: Nat Commun. 2024 Nov 10;15:9733. doi: 10.1038/s41467-024-53707-2 (PMC11551166; doi:10.1038/s41467-024-53707-2)
Supplement: Supplementary file 3 — Supplementary Data 1 [file 41467_2024_53707_MOESM3_ESM.zip › Fig1/Fig1a_G_vs_z.dat]

# Logfile started at 2021-09-28 17:53:06.071220
# Comment: 
# Current(A)	Bias(V)	X(m)	Y(m)	Z(m)
# 1632844387.703935 End-of-movement
1632844388.200837 -6.008613745445146e-11	0.004999999888241291	1.5059312374887668e-07	1.0852614877876476e-06	-1.2047433983752853e-07
# 1632844388.583787 End-of-movement
1632844389.305103 -6.272590780120879e-11	0.004999999888241291	1.5059312374887668e-07	1.0852614877876476e-06	-1.2049933673097257e-07
# 1632844389.564449 End-of-movement
1632844390.424279 -4.658210622787706e-11	0.004999999888241291	1.5059312374887668e-07	1.0852614877876476e-06	-1.205243336244166e-07
# 1632844390.553935 End-of-movement
1632844391.561595 -6.752861464454085e-11	0.004999999888241291	1.5059312374887668e-07	1.0852614877876476e-06	-1.2054931630700594e-07
1632844391.592507 -6.326759255381731e-11	0.004999999888241291	1.5059312374887668e-07	1.0852614877876476e-06	-1.2054931630700594e-07
# 1632844391.5945 End-of-movement
# 1632844392.479321 End-of-movement
1632844393.096879 -6.390083601148788e-11	0.004999999888241291	1.5059312374887668e-07	1.0852614877876476e-06	-1.2057431320044998e-07
# 1632844393.483845 End-of-movement
1632844394.057316 -5.994499341355208e-11	0.004999999888241291	1.5059312374887668e-07	1.0852614877876476e-06	-1.2059931009389402e-07
# 1632844394.313633 End-of-movement
1632844395.096959 -5.877769798656729e-11	0.004999999888241291	1.5059312374887668e-07	1.0852614877876476e-06	-1.2062430698733806e-07
# 1632844395.223622 End-of-movement
1632844396.072777 -4.909981102252381e-11	0.004999999888241291	1.5059312374887668e-07	1.0852614877876476e-06	-1.2064928966992738e-07
1632844396.120649 -4.7200091057852944e-11	0.004999999888241291	1.5059312374887668e-07	1.0852614877876476e-06	-1.2064928966992738e-07
# 1632844396.122643 End-of-movement
# 1632844396.929519 End-of-movement
1632844397.543967 -5.870903069249422e-11	0.004999999888241291	1.5059312374887668e-07	1.0852614877876476e-06	-1.2067428656337142e-07
# 1632844397.92398 End-of-movement
1632844398.616467 -3.652656649366648e-11	0.004999999888241291	1.5059312374887668e-07	1.0852614877876476e-06	-1.2069928345681546e-07
# 1632844398.87468 End-of-movement
1632844399.384384 -1.2917405860235487e-11	0.004999999888241291	1.5059312374887668e-07	1.0852614877876476e-06	-1.207242803502595e-07
# 1632844399.514035 End-of-movement
1632844400.152381 8.536451927276811e-12	0.004999999888241291	1.5059312374887668e-07	1.0852614877876476e-06	-1.2074926303284883e-07
1632844400.200257 -9.8121760282871e-13	0.004999999888241291	1.5059312374887668e-07	1.0852614877876476e-06	-1.2074926303284883e-07
# 1632844400.202248 End-of-movement
# 1632844401.034272 End-of-movement
1632844401.704492 6.14653744568372e-11	0.004999999888241291	1.5059312374887668e-07	1.0852614877876476e-06	-1.2077425992629287e-07
# 1632844402.08947 End-of-movement
1632844402.456487 1.5194617786207232e-10	0.004999999888241291	1.5059312374887668e-07	1.0852614877876476e-06	-1.207992568197369e-07
# 1632844402.713833 End-of-movement
1632844403.224444 2.560454626099329e-10	0.004999999888241291	1.5059312374887668e-07	1.0852614877876476e-06	-1.2082425371318095e-07
1632844403.880692 4.95581742310236e-10	0.004999999888241291	1.5059312374887668e-07	1.0852614877876476e-06	-1.2084923639577028e-07
1632844403.914602 4.966536626405116e-10	0.004999999888241291	1.5059312374887668e-07	1.0852614877876476e-06	-1.2084923639577028e-07
# 1632844403.91859 End-of-movement
# 1632844404.489068 End-of-movement
1632844405.000704 8.338156831655397e-10	0.004999999888241291	1.5059312374887668e-07	1.0852614877876476e-06	-1.2087423328921432e-07
# 1632844405.383831 End-of-movement
1632844405.992228 1.3847838431502169e-09	0.004999999888241291	1.5059312374887668e-07	1.0852614877876476e-06	-1.2089923018265836e-07
# 1632844406.249566 End-of-movement
1632844407.080425 2.325923009749431e-09	0.004999999888241291	1.5059312374887668e-07	1.0852614877876476e-06	-1.209242270761024e-07
# 1632844407.209082 End-of-movement
1632844408.200652 3.834940809355203e-09	0.004999999888241291	1.5059312374887668e-07	1.0852614877876476e-06	-1.2094920975869172e-07
1632844408.232567 3.822032024203281e-09	0.004999999888241291	1.5059312374887668e-07	1.0852614877876476e-06	-1.2094920975869172e-07
# 1632844408.233566 End-of-movement
# 1632844409.034433 End-of-movement
# 1632844411.215779 Molecule-in-contact
1632844424.280445 2.3646652635989085e-08	0.004999999888241291	1.5059312374887668e-07	1.0852614877876476e-06	-1.2096420221041626e-07
# 1632844424.664422 End-of-movement
1632844425.975925 2.316433267424145e-08	0.004999999888241291	1.5059312374887668e-07	1.0852614877876476e-06	-1.2093920531697222e-07
# 1632844426.229281 End-of-movement
1632844427.240555 2.3882110511408428e-08	0.004999999888241291	1.5059312374887668e-07	1.0852614877876476e-06	-1.2091420842352818e-07
# 1632844427.369211 End-of-movement
1632844428.504185 2.6650813111928073e-08	0.004999999888241291	1.5059312374887668e-07	1.0852614877876476e-06	-1.2088922574093885e-07
1632844428.5361 2.64867097143906e-08	0.004999999888241291	1.5059312374887668e-07	1.0852614877876476e-06	-1.2088922574093885e-07
# 1632844428.538095 End-of-movement
# 1632844429.754855 End-of-movement
1632844430.617916 3.9254764772067574e-08	0.004999999888241291	1.5059312374887668e-07	1.0852614877876476e-06	-1.2086422884749481e-07
# 1632844430.999019 End-of-movement
1632844431.993432 4.149388743712734e-08	0.004999999888241291	1.5059312374887668e-07	1.0852614877876476e-06	-1.2083923195405077e-07
# 1632844432.249747 End-of-movement
1632844433.480757 5.928896129603345e-08	0.004999999888241291	1.5059312374887668e-07	1.0852614877876476e-06	-1.2081423506060673e-07
# 1632844433.609414 End-of-movement
1632844434.920873 8.019684116788994e-08	0.004999999888241291	1.5059312374887668e-07	1.0852614877876476e-06	-1.207892523780174e-07
1632844434.95279 7.998589524049748e-08	0.004999999888241291	1.5059312374887668e-07	1.0852614877876476e-06	-1.207892523780174e-07
# 1632844434.954785 End-of-movement
# 1632844436.174194 End-of-movement
1632844437.160825 1.00588984253136e-07	0.004999999888241291	1.5059312374887668e-07	1.0852614877876476e-06	-1.2076425548457337e-07
# 1632844437.539814 End-of-movement
1632844438.600193 1.1864931792615607e-07	0.004999999888241291	1.5059312374887668e-07	1.0852614877876476e-06	-1.2073925859112933e-07
# 1632844438.854485 End-of-movement
1632844439.943961 1.4417332749872003e-07	0.004999999888241291	1.5059312374887668e-07	1.0852614877876476e-06	-1.207142616976853e-07
# 1632844440.074612 End-of-movement
1632844441.512097 1.4065813047636766e-07	0.004999999888241291	1.5059312374887668e-07	1.0852614877876476e-06	-1.2068927901509596e-07
1632844441.559967 1.410627561426736e-07	0.004999999888241291	1.5059312374887668e-07	1.0852614877876476e-06	-1.2068927901509596e-07
# 1632844441.560963 End-of-movement
# 1632844442.834043 End-of-movement
1632844443.751953 1.2753136502396956e-07	0.004999999888241291	1.5059312374887668e-07	1.0852614877876476e-06	-1.2066428212165192e-07
# 1632844444.134935 End-of-movement
1632844445.272287 1.0900309632688732e-07	0.004999999888241291	1.5059312374887668e-07	1.0852614877876476e-06	-1.2063928522820788e-07
# 1632844445.529678 End-of-movement
1632844446.616744 8.925009353788482e-08	0.004999999888241291	1.5059312374887668e-07	1.0852614877876476e-06	-1.2061428833476384e-07
# 1632844446.744403 End-of-movement
1632844448.056101 6.904303262444955e-08	0.004999999888241291	1.5059312374887668e-07	1.0852614877876476e-06	-1.2058930565217452e-07
1632844448.103973 6.882835634769435e-08	0.004999999888241291	1.5059312374887668e-07	1.0852614877876476e-06	-1.2058930565217452e-07
# 1632844448.104966 End-of-movement
# 1632844449.289179 End-of-movement
1632844450.234721 4.734202008194188e-08	0.004999999888241291	1.5059312374887668e-07	1.0852614877876476e-06	-1.2056430875873048e-07
# 1632844450.614752 End-of-movement
1632844451.481548 6.668513297114487e-09	0.004999999888241291	1.5059312374887668e-07	1.0852614877876476e-06	-1.2053931186528644e-07
# 1632844451.73487 End-of-movement
1632844453.113263 5.451849638404838e-09	0.004999999888241291	1.5059312374887668e-07	1.0852614877876476e-06	-1.205143149718424e-07
# 1632844453.244911 End-of-movement
1632844454.712196 4.6918975371568195e-09	0.004999999888241291	1.5059312374887668e-07	1.0852614877876476e-06	-1.2048933228925307e-07
1632844454.760096 4.726363300733283e-09	0.004999999888241291	1.5059312374887668e-07	1.0852614877876476e-06	-1.2048933228925307e-07
# 1632844454.761067 End-of-movement
# 1632844456.159485 End-of-movement
1632844457.159627 3.242461410479791e-09	0.004999999888241291	1.5059312374887668e-07	1.0852614877876476e-06	-1.2046433539580903e-07
# 1632844457.5446 End-of-movement
1632844458.536307 3.1346312212576777e-09	0.004999999888241291	1.5059312374887668e-07	1.0852614877876476e-06	-1.20439338502365e-07
# 1632844458.789632 End-of-movement
1632844460.072664 2.6385986728882926e-09	0.004999999888241291	1.5059312374887668e-07	1.0852614877876476e-06	-1.2041434160892095e-07
# 1632844460.204313 End-of-movement
1632844461.51226 2.163375034669457e-09	0.004999999888241291	1.5059312374887668e-07	1.0852614877876476e-06	-1.2038935892633162e-07
1632844461.560165 2.1714088305202495e-09	0.004999999888241291	1.5059312374887668e-07	1.0852614877876476e-06	-1.2038935892633162e-07
# 1632844461.561162 End-of-movement
# 1632844462.744556 End-of-movement
1632844463.624288 1.832247908950535e-09	0.004999999888241291	1.5059312374887668e-07	1.0852614877876476e-06	-1.2036436203288758e-07
# 1632844464.004317 End-of-movement
1632844465.160248 1.4804985015715033e-09	0.004999999888241291	1.5059312374887668e-07	1.0852614877876476e-06	-1.2033936513944354e-07
# 1632844465.414596 End-of-movement
1632844466.536179 1.8751098451730286e-09	0.004999999888241291	1.5059312374887668e-07	1.0852614877876476e-06	-1.203143682459995e-07
# 1632844466.664836 End-of-movement
1632844467.97634 1.7968169174764625e-09	0.004999999888241291	1.5059312374887668e-07	1.0852614877876476e-06	-1.2028938556341018e-07
1632844468.024212 1.7838317489804467e-09	0.004999999888241291	1.5059312374887668e-07	1.0852614877876476e-06	-1.2028938556341018e-07
# 1632844468.025209 End-of-movement
# 1632844469.234434 End-of-movement
1632844470.392528 1.1679259781516294e-09	0.004999999888241291	1.5059312374887668e-07	1.0852614877876476e-06	-1.2026438866996614e-07
# 1632844470.774649 End-of-movement
1632844471.80099 6.068068825193507e-10	0.004999999888241291	1.5059312374887668e-07	1.0852614877876476e-06	-1.202393917765221e-07
# 1632844472.0593 End-of-movement
1632844480.041208 4.815838838823083e-10	0.004999999888241291	1.5059312374887668e-07	1.0852614877876476e-06	-1.2021439488307806e-07
# 1632844480.174884 End-of-movement
1632844481.400052 5.056086105348356e-10	0.004999999888241291	1.5059312374887668e-07	1.0852614877876476e-06	-1.2018941220048873e-07
1632844481.431966 5.102699374148756e-10	0.004999999888241291	1.5059312374887668e-07	1.0852614877876476e-06	-1.2018941220048873e-07
# 1632844481.43296 End-of-movement
# 1632844482.535374 End-of-movement
1632844483.416094 6.307823152695846e-10	0.004999999888241291	1.5059312374887668e-07	1.0852614877876476e-06	-1.201644153070447e-07
# 1632844483.80007 End-of-movement
1632844484.695829 4.423967026045972e-10	0.004999999888241291	1.5059312374887668e-07	1.0852614877876476e-06	-1.2013941841360065e-07
# 1632844484.950151 End-of-movement
1632844486.056307 3.480919441578578e-10	0.004999999888241291	1.5059312374887668e-07	1.0852614877876476e-06	-1.201144215201566e-07
# 1632844486.184998 End-of-movement
1632844487.560884 2.771461393713537e-10	0.004999999888241291	1.5059312374887668e-07	1.0852614877876476e-06	-1.2008943883756729e-07
1632844487.5928 2.776579521857059e-10	0.004999999888241291	1.5059312374887668e-07	1.0852614877876476e-06	-1.2008943883756729e-07
# 1632844487.593797 End-of-movement
# 1632844489.01951 End-of-movement
1632844489.879652 2.236915513931237e-10	0.004999999888241291	1.5059312374887668e-07	1.0852614877876476e-06	-1.2006444194412325e-07
# 1632844490.259636 End-of-movement
1632844491.592416 1.8760526465655403e-10	0.004999999888241291	1.5059312374887668e-07	1.0852614877876476e-06	-1.200394450506792e-07
# 1632844491.84976 End-of-movement
1632844493.177285 1.6554024817594382e-10	0.004999999888241291	1.5059312374887668e-07	1.0852614877876476e-06	-1.2001444815723517e-07
# 1632844493.304943 End-of-movement
1632844494.77648 1.590199499856837e-10	0.004999999888241291	1.5059312374887668e-07	1.0852614877876476e-06	-1.1998946547464584e-07
1632844494.825352 1.6001137914667396e-10	0.004999999888241291	1.5059312374887668e-07	1.0852614877876476e-06	-1.1998946547464584e-07
# 1632844494.827343 End-of-movement
# 1632844496.165018 End-of-movement
1632844497.352062 3.1546443235441757e-10	0.004999999888241291	1.5059312374887668e-07	1.0852614877876476e-06	-1.199644685812018e-07
# 1632844497.73492 End-of-movement
1632844499.319728 5.2553864038351605e-11	0.004999999888241291	1.5059312374887668e-07	1.0852614877876476e-06	-1.1993947168775776e-07
# 1632844499.575043 End-of-movement
1632844500.919797 1.2986177237717111e-11	0.004999999888241291	1.5059312374887668e-07	1.0852614877876476e-06	-1.1991447479431372e-07
# 1632844501.050451 End-of-movement
1632844523.272903 4.610548054451158e-12	0.004999999888241291	1.5059312374887668e-07	1.0852614877876476e-06	-1.198894921117244e-07
1632844523.321772 4.629182454030101e-12	0.004999999888241291	1.5059312374887668e-07	1.0852614877876476e-06	-1.198894921117244e-07
# 1632844523.32576 End-of-movement
# 1632844541.665302 End-of-movement
1632844553.639874 5.10418877303076e-12	0.03999999910593033	1.5059312374887668e-07	1.0852614877876476e-06	-1.199699823928313e-07
# 1632844554.020886 End-of-movement
1632844562.839476 5.092546176421742e-12	0.05999999865889549	1.5059312374887668e-07	1.0852614877876476e-06	-1.1995395254871255e-07
# 1632844563.095818 End-of-movement
1632844572.071458 5.107045862595694e-12	0.07999999821186066	1.5059312374887668e-07	1.0852614877876476e-06	-1.1994164594852919e-07
# 1632844572.20111 End-of-movement
1632844579.911773 5.07791681966796e-12	0.10000000149011612	1.5059312374887668e-07	1.0852614877876476e-06	-1.1993115833774937e-07
1632844579.95965 5.100606569052868e-12	0.10000000149011612	1.5059312374887668e-07	1.0852614877876476e-06	-1.1993139992227952e-07
# 1632844579.960643 End-of-movement
# 1632844586.720481 End-of-movement
1632844590.424003 5.071176117921183e-12	0.14000000059604645	1.5059312374887668e-07	1.0852614877876476e-06	-1.1991433268576657e-07
# 1632844590.805985 End-of-movement
1632844594.199917 5.062520715137797e-12	0.1599999964237213	1.5059312374887668e-07	1.0852614877876476e-06	-1.1990701409558824e-07
# 1632844594.456239 End-of-movement
1632844598.040346 5.085702692309013e-12	0.18000000715255737	1.5059312374887668e-07	1.0852614877876476e-06	-1.1989925496891374e-07
# 1632844598.170997 End-of-movement
1632844602.231423 5.080018870839975e-12	0.20000000298023224	1.5059312374887668e-07	1.0852614877876476e-06	-1.1989330062078807e-07
1632844602.279295 5.108770177730815e-12	0.20000000298023224	1.5059312374887668e-07	1.0852614877876476e-06	-1.1989243375865044e-07
# 1632844602.280289 End-of-movement
# 1632844606.77076 End-of-movement
1632844610.359956 5.111539663760212e-12	0.23999999463558197	1.5059312374887668e-07	1.0852614877876476e-06	-1.198790187117993e-07
# 1632844610.740945 End-of-movement
1632844614.823734 5.081765737380284e-12	0.25999999046325684	1.5059312374887668e-07	1.0852614877876476e-06	-1.198721122364077e-07
# 1632844615.08108 End-of-movement
1632844619.159786 5.085050436282046e-12	0.2800000011920929	1.5059312374887668e-07	1.0852614877876476e-06	-1.198645378508445e-07
# 1632844619.291439 End-of-movement
1632844622.519645 5.079373987387781e-12	0.30000001192092896	1.5059312374887668e-07	1.0852614877876476e-06	-1.198562245008361e-07
1632844622.551561 5.089456200230158e-12	0.30000001192092896	1.5059312374887668e-07	1.0852614877876476e-06	-1.1985635239852854e-07
# 1632844622.553554 End-of-movement
# 1632844626.491267 End-of-movement
1632844630.2956 5.0817123946333975e-12	0.3400000035762787	1.5059312374887668e-07	1.0852614877876476e-06	-1.198270496161058e-07
# 1632844630.676539 End-of-movement
1632844633.879236 5.096547749799951e-12	0.36000001430511475	1.5059312374887668e-07	1.0852614877876476e-06	-1.1980625913565746e-07
# 1632844634.136551 End-of-movement
1632844638.151508 5.07884402936587e-12	0.3799999952316284	1.5059312374887668e-07	1.0852614877876476e-06	-1.197879839764937e-07
# 1632844638.281162 End-of-movement
1632844643.271185 5.09184838390353e-12	0.4000000059604645	1.5059312374887668e-07	1.0852614877876476e-06	-1.1977324732015404e-07
1632844643.320051 5.082956191365673e-12	0.4000000059604645	1.5059312374887668e-07	1.0852614877876476e-06	-1.1977303415733331e-07
# 1632844643.322046 End-of-movement
# 1632844647.801325 End-of-movement
1632844652.746092 5.078901275240577e-12	0.44999998807907104	1.5059312374887668e-07	1.0852614877876476e-06	-1.1974701408234978e-07
# 1632844653.131069 End-of-movement
1632844656.871767 5.069456139594752e-12	0.47999998927116394	1.5059312374887668e-07	1.0852614877876476e-06	-1.1973661173669825e-07
# 1632844657.126089 End-of-movement
1632844660.663158 5.078065572206025e-12	0.5099999904632568	1.5059312374887668e-07	1.0852614877876476e-06	-1.1972929314651992e-07
# 1632844660.791815 End-of-movement
1632844664.615602 5.0642068663564466e-12	0.5400000214576721	1.5059312374887668e-07	1.0852614877876476e-06	-1.1972208824317931e-07
1632844664.666467 5.0866524534121105e-12	0.5400000214576721	1.5059312374887668e-07	1.0852614877876476e-06	-1.1972288405104337e-07
# 1632844664.667464 End-of-movement
# 1632844668.646909 End-of-movement
1632844672.231003 5.0927066383432695e-12	0.6000000238418579	1.5059312374887668e-07	1.0852614877876476e-06	-1.197108616679543e-07
# 1632844672.612078 End-of-movement
1632844676.103615 5.0900898079797585e-12	0.6399999856948853	1.5059312374887668e-07	1.0852614877876476e-06	-1.197045094158966e-07
# 1632844676.356971 End-of-movement
1632844681.784121 5.078824947407634e-12	0.6800000071525574	1.5059312374887668e-07	1.0852614877876476e-06	-1.1969572710768261e-07
# 1632844681.916765 End-of-movement
1632844685.399864 5.111593006507098e-12	0.7200000286102295	1.5059312374887668e-07	1.0852614877876476e-06	-1.1968971591613808e-07
1632844685.431779 5.098714419421446e-12	0.7200000286102295	1.5059312374887668e-07	1.0852614877876476e-06	-1.1968994328981353e-07
# 1632844685.432775 End-of-movement
# 1632844689.51193 End-of-movement
1632844692.919253 5.095514288289138e-12	0.800000011920929	1.5059312374887668e-07	1.0852614877876476e-06	-1.19679640420145e-07
# 1632844693.302236 End-of-movement
1632844696.855459 5.064023853029731e-12	0.8399999737739563	1.5059312374887668e-07	1.0852614877876476e-06	-1.196752350551833e-07
# 1632844697.111776 End-of-movement
1632844700.358973 5.088231919136987e-12	0.8799999952316284	1.5059312374887668e-07	1.0852614877876476e-06	-1.196710286421876e-07
# 1632844700.486663 End-of-movement
1632844703.815558 5.093465579864009e-12	0.9300000071525574	1.5059312374887668e-07	1.0852614877876476e-06	-1.1966652380124287e-07
1632844703.863431 5.076436666862083e-12	0.9300000071525574	1.5059312374887668e-07	1.0852614877876476e-06	-1.196660832647467e-07
# 1632844703.863431 End-of-movement
# 1632844707.566551 End-of-movement
1632844711.879435 5.095369005198025e-12	1.0299999713897705	1.5059312374887668e-07	1.0852614877876476e-06	-1.1965751411935344e-07
# 1632844712.262418 End-of-movement
1632844718.471745 5.108144376236856e-12	1.1299999952316284	1.5059312374887668e-07	1.0852614877876476e-06	-1.1965022395088454e-07
# 1632844718.727064 End-of-movement
1632844723.591436 5.100518965517331e-12	1.190000057220459	1.5059312374887668e-07	1.0852614877876476e-06	-1.1964630175498314e-07
# 1632844723.722092 End-of-movement
1632844728.422644 5.093122104615766e-12	1.25	1.5059312374887668e-07	1.0852614877876476e-06	-1.196423369265176e-07
1632844728.455625 5.085332762527761e-12	1.25	1.5059312374887668e-07	1.0852614877876476e-06	-1.1964236534822703e-07
# 1632844728.455625 End-of-movement
# 1632844732.322651 End-of-movement
1632844736.77551 5.088254904223044e-12	1.3899999856948853	1.5059312374887668e-07	1.0852614877876476e-06	-1.1963375357026962e-07
# 1632844737.157492 End-of-movement
1632844741.878545 5.11540376030295e-12	1.4600000381469727	1.5059312374887668e-07	1.0852614877876476e-06	-1.1963011559146253e-07
# 1632844742.1319 End-of-movement
1632844746.743493 5.10408946011176e-12	1.5299999713897705	1.5059312374887668e-07	1.0852614877876476e-06	-1.1962603707615926e-07
# 1632844746.877284 End-of-movement
1632844754.823148 5.083470970557169e-12	1.600000023841858	1.5059312374887668e-07	1.0852614877876476e-06	-1.1962220014538616e-07
1632844754.855064 5.092588243466034e-12	1.600000023841858	1.5059312374887668e-07	1.0852614877876476e-06	-1.1962247015162575e-07
# 1632844754.856061 End-of-movement
# 1632844766.667479 End-of-movement
1632844833.895036 5.106977341018393e-12	1.7200000286102295	1.5059312374887668e-07	1.0852614877876476e-06	-1.196136452108476e-07
# 1632844834.278069 End-of-movement
1632844840.039005 5.058782386047067e-12	1.7799999713897705	1.5059312374887668e-07	1.0852614877876476e-06	-1.1960949564127077e-07
# 1632844840.293471 End-of-movement
1632844845.558715 5.102971864512362e-12	1.8600000143051147	1.5059312374887668e-07	1.0852614877876476e-06	-1.1960601398186554e-07
# 1632844845.688345 End-of-movement
1632844851.558675 5.077211220894107e-12	1.9500000476837158	1.5059312374887668e-07	1.0852614877876476e-06	-1.196011965021171e-07
1632844851.590593 5.07020727485985e-12	1.9500000476837158	1.5059312374887668e-07	1.0852614877876476e-06	-1.1960140966493782e-07
# 1632844851.592584 End-of-movement
# 1632844868.338056 End-of-movement
1632844873.54285 5.090184784090068e-12	2.1500000953674316	1.5059312374887668e-07	1.0852614877876476e-06	-1.195904530959524e-07
# 1632844873.928821 End-of-movement
1632844880.038479 5.072633719321873e-12	2.259999990463257	1.5059312374887668e-07	1.0852614877876476e-06	-1.1958519507970777e-07
# 1632844880.293772 End-of-movement
1632844884.918573 5.090570326382604e-12	2.3499999046325684	1.5059312374887668e-07	1.0852614877876476e-06	-1.1957861545397463e-07
# 1632844885.048228 End-of-movement
1632844890.534642 5.093942628819903e-12	2.4200000762939453	1.5059312374887668e-07	1.0852614877876476e-06	-1.1957422429986764e-07
1632844890.582514 5.0881516881762234e-12	2.4200000762939453	1.5059312374887668e-07	1.0852614877876476e-06	-1.195741816673035e-07
# 1632844890.584509 End-of-movement
# 1632844895.633784 End-of-movement
1632846333.424771 9.064886341558775e-11	2.5	1.5059312374887668e-07	1.0852614877876476e-06	-1.1961898849222052e-07
# 1632846333.806749 End-of-movement
1632846334.417121 5.2700677155570474e-11	2.5	1.5059312374887668e-07	1.0852614877876476e-06	-1.1959399159877648e-07
# 1632846334.672441 End-of-movement
1632846335.249905 3.0898304748117056e-11	2.5	1.5059312374887668e-07	1.0852614877876476e-06	-1.1956899470533244e-07
# 1632846335.382574 End-of-movement
1632846336.034814 1.776565353162063e-11	2.5	1.5059312374887668e-07	1.0852614877876476e-06	-1.1954401202274312e-07
1632846336.065726 1.791481546442597e-11	2.5	1.5059312374887668e-07	1.0852614877876476e-06	-1.1954401202274312e-07
# 1632846336.066724 End-of-movement
# 1632846336.677096 End-of-movement
1632846336.929461 1.0493188783156082e-11	2.5	1.5059312374887668e-07	1.0852614877876476e-06	-1.1951901512929908e-07
# 1632846337.312477 End-of-movement
1632846337.697451 6.162526652170319e-12	2.5	1.5059312374887668e-07	1.0852614877876476e-06	-1.1949401823585504e-07
# 1632846337.951773 End-of-movement
1632846338.449508 3.650495270651755e-12	2.5	1.5059312374887668e-07	1.0852614877876476e-06	-1.19469021342411e-07
1632846339.104767 2.117658695968694e-12	2.5	1.5059312374887668e-07	1.0852614877876476e-06	-1.1944403865982167e-07
1632846339.777978 1.2910099421795107e-12	2.5	1.5059312374887668e-07	1.0852614877876476e-06	-1.1941902755552292e-07
1632846340.434229 7.568913486417916e-13	2.5	1.5059312374887668e-07	1.0852614877876476e-06	-1.1939403066207888e-07
1632846341.089476 4.977475137786513e-13	2.5	1.5059312374887668e-07	1.0852614877876476e-06	-1.1936903376863484e-07
1632846341.745727 3.0954180733379355e-13	2.5	1.5059312374887668e-07	1.0852614877876476e-06	-1.1934402266433608e-07
1632846342.417935 2.2871217723527404e-13	2.5	1.5059312374887668e-07	1.0852614877876476e-06	-1.1931901156003732e-07
1632846343.073204 1.9630251471645238e-13	2.5	1.5059312374887668e-07	1.0852614877876476e-06	-1.1929400045573857e-07
1632846343.729437 1.2919054931739837e-13	2.5	1.5059312374887668e-07	1.0852614877876476e-06	-1.1926900356229453e-07
1632846343.777311 1.2276278897518228e-13	2.5	1.5059312374887668e-07	1.0852614877876476e-06	-1.1926900356229453e-07
# 1632846343.778333 End-of-movement
1632846344.49754 1.3035021196108887e-13	2.5	1.5059312374887668e-07	1.0852614877876476e-06	-1.1924399245799577e-07
1632846345.152794 1.5291796149653758e-13	2.5	1.5059312374887668e-07	1.0852614877876476e-06	-1.1921899556455173e-07
1632846345.810079 1.0350618609824072e-13	2.5	1.5059312374887668e-07	1.0852614877876476e-06	-1.1919399156568034e-07
1632846346.466295 5.6192504534029186e-14	2.5	1.5059312374887668e-07	1.0852614877876476e-06	-1.191689946722363e-07
1632846347.137502 3.872500126014637e-14	2.5	1.5059312374887668e-07	1.0852614877876476e-06	-1.1914399777879225e-07
1632846347.792755 1.1147890743119435e-13	2.5	1.5059312374887668e-07	1.0852614877876476e-06	-1.1911899377992086e-07
1632846348.44901 -1.1350524402212007e-14	2.5	1.5059312374887668e-07	1.0852614877876476e-06	-1.1909399688647682e-07
# 1632846348.577692 End-of-movement
1632846349.23292 8.867465274434508e-14	2.5	1.5059312374887668e-07	1.0852614877876476e-06	-1.1906899288760542e-07
1632846349.889166 5.28851627475211e-14	2.5	1.5059312374887668e-07	1.0852614877876476e-06	-1.1904399599416138e-07
1632846350.545416 8.473025747820703e-14	2.5	1.5059312374887668e-07	1.0852614877876476e-06	-1.1901899910071734e-07
1632846351.216805 6.987964216607565e-14	2.5	1.5059312374887668e-07	1.0852614877876476e-06	-1.1899399510184594e-07
1632846351.873055 1.066037245999775e-13	2.5	1.5059312374887668e-07	1.0852614877876476e-06	-1.189689982084019e-07
# 1632846352.001757 End-of-movement
1632846352.65696 7.863054960833074e-14	2.5	1.5059312374887668e-07	1.0852614877876476e-06	-1.189439942095305e-07
1632846353.313213 8.40054615496369e-14	2.5	1.5059312374887668e-07	1.0852614877876476e-06	-1.1891899731608646e-07
1632846353.969461 1.0680590797635531e-13	2.5	1.5059312374887668e-07	1.0852614877876476e-06	-1.1889400042264242e-07
1632846354.625717 8.418856974404254e-14	2.5	1.5059312374887668e-07	1.0852614877876476e-06	-1.1886900352919838e-07
# 1632846354.762351 End-of-movement
1632846355.392671 4.5694452724658746e-14	2.5	1.5059312374887668e-07	1.0852614877876476e-06	-1.1884399953032698e-07
# 1632846355.902345 End-of-movement
1632846356.176609 4.315768391532221e-14	2.5	1.5059312374887668e-07	1.0852614877876476e-06	-1.1881899553145558e-07
1632846356.833857 6.171618934219109e-14	2.5	1.5059312374887668e-07	1.0852614877876476e-06	-1.1879399863801154e-07
1632846357.489114 6.77701099990706e-14	2.5	1.5059312374887668e-07	1.0852614877876476e-06	-1.1876899463914015e-07
# 1632846357.622753 End-of-movement
1632846358.273019 4.347049318274322e-14	2.5	1.5059312374887668e-07	1.0852614877876476e-06	-1.1874399064026875e-07
1632846358.929269 5.406009231305291e-14	2.5	1.5059312374887668e-07	1.0852614877876476e-06	-1.1871899374682471e-07
# 1632846359.05693 End-of-movement
1632846359.697223 2.518664835341692e-14	2.5	1.5059312374887668e-07	1.0852614877876476e-06	-1.1869398974795331e-07
1632846359.729137 8.116351015753642e-14	2.5	1.5059312374887668e-07	1.0852614877876476e-06	-1.1869398974795331e-07
# 1632846359.730134 End-of-movement
1632846360.44943 1.2178239916071226e-13	2.5	1.5059312374887668e-07	1.0852614877876476e-06	-1.1866898574908191e-07
1632846361.104684 4.9280275227301523e-14	2.5	1.5059312374887668e-07	1.0852614877876476e-06	-1.1864399596106523e-07
1632846361.77722 7.68567203152451e-14	2.5	1.5059312374887668e-07	1.0852614877876476e-06	-1.1861899906762119e-07
1632846362.432478 8.539782108459709e-14	2.5	1.5059312374887668e-07	1.0852614877876476e-06	-1.1859400217417715e-07
1632846363.089721 6.49815691164922e-14	2.5	1.5059312374887668e-07	1.0852614877876476e-06	-1.1856900528073311e-07
1632846363.744994 9.069644585054173e-14	2.5	1.5059312374887668e-07	1.0852614877876476e-06	-1.1854400128186171e-07
1632846364.417187 9.79710629571591e-14	2.5	1.5059312374887668e-07	1.0852614877876476e-06	-1.1851899728299031e-07
1632846365.073432 9.833346430957596e-14	2.5	1.5059312374887668e-07	1.0852614877876476e-06	-1.1849400038954627e-07
1632846365.728729 1.0066043322227297e-13	2.5	1.5059312374887668e-07	1.0852614877876476e-06	-1.1846900349610223e-07
1632846366.385935 7.277499051517103e-14	2.5	1.5059312374887668e-07	1.0852614877876476e-06	-1.1844399949723083e-07
1632846367.057144 9.512530330492777e-14	2.5	1.5059312374887668e-07	1.0852614877876476e-06	-1.184190026037868e-07
1632846367.713394 1.1941729343659807e-13	2.5	1.5059312374887668e-07	1.0852614877876476e-06	-1.183939986049154e-07
1632846368.369646 8.602724787956997e-14	2.5	1.5059312374887668e-07	1.0852614877876476e-06	-1.18368994606044e-07
1632846369.024898 3.710375648217912e-14	2.5	1.5059312374887668e-07	1.0852614877876476e-06	-1.1834399771259996e-07
1632846369.697105 6.584750106286563e-14	2.5	1.5059312374887668e-07	1.0852614877876476e-06	-1.1831900081915592e-07
1632846370.353356 7.87602540694779e-14	2.5	1.5059312374887668e-07	1.0852614877876476e-06	-1.1829399682028452e-07
1632846371.008613 7.866488493588064e-14	2.5	1.5059312374887668e-07	1.0852614877876476e-06	-1.1826899992684048e-07
1632846371.664859 7.359133376468041e-14	2.5	1.5059312374887668e-07	1.0852614877876476e-06	-1.1824399592796908e-07
1632846372.337071 7.974443859155161e-14	2.5	1.5059312374887668e-07	1.0852614877876476e-06	-1.1821899192909768e-07
# 1632846372.717053 End-of-movement
1632846373.168854 6.575213870553195e-14	2.5	1.5059312374887668e-07	1.0852614877876476e-06	-1.1819399503565364e-07
# 1632846373.422204 End-of-movement
1632846373.952764 4.077349623297227e-14	2.5	1.5059312374887668e-07	1.0852614877876476e-06	-1.1816899103678224e-07
1632846374.609015 1.2898837271728414e-13	2.5	1.5059312374887668e-07	1.0852614877876476e-06	-1.1814398703791085e-07
1632846375.265261 4.652606289600944e-14	2.5	1.5059312374887668e-07	1.0852614877876476e-06	-1.1811899724989416e-07
1632846375.936471 3.945742387337359e-14	2.5	1.5059312374887668e-07	1.0852614877876476e-06	-1.1809400035645012e-07
1632846376.592725 7.120715285859405e-14	2.5	1.5059312374887668e-07	1.0852614877876476e-06	-1.1806899635757873e-07
1632846377.248971 1.0290347133429245e-13	2.5	1.5059312374887668e-07	1.0852614877876476e-06	-1.1804399946413469e-07
1632846377.905222 8.436022605300131e-14	2.5	1.5059312374887668e-07	1.0852614877876476e-06	-1.1801899546526329e-07
1632846378.57743 1.0351000791089873e-13	2.5	1.5059312374887668e-07	1.0852614877876476e-06	-1.1799399857181925e-07
1632846379.232686 7.219133738066777e-14	2.5	1.5059312374887668e-07	1.0852614877876476e-06	-1.1796900167837521e-07
1632846379.888933 9.606372094279544e-14	2.5	1.5059312374887668e-07	1.0852614877876476e-06	-1.1794399767950381e-07
1632846380.545183 1.0342608388648478e-13	2.5	1.5059312374887668e-07	1.0852614877876476e-06	-1.1791900078605977e-07
1632846381.216466 6.112491291116254e-14	2.5	1.5059312374887668e-07	1.0852614877876476e-06	-1.1789399678718837e-07
1632846381.872716 9.833346430957596e-14	2.5	1.5059312374887668e-07	1.0852614877876476e-06	-1.1786899989374433e-07
1632846382.528966 8.146105589124791e-14	2.5	1.5059312374887668e-07	1.0852614877876476e-06	-1.1784400300030029e-07
1632846383.185216 2.4202457055079625e-14	2.5	1.5059312374887668e-07	1.0852614877876476e-06	-1.1781900610685625e-07
1632846383.857425 8.527956850889681e-14	2.5	1.5059312374887668e-07	1.0852614877876476e-06	-1.1779400921341221e-07
1632846384.512677 7.702456836407301e-14	2.5	1.5059312374887668e-07	1.0852614877876476e-06	-1.1776900521454081e-07
1632846385.168928 7.10888935066302e-14	2.5	1.5059312374887668e-07	1.0852614877876476e-06	-1.1774400832109677e-07
1632846385.825213 1.1660967059578392e-13	2.5	1.5059312374887668e-07	1.0852614877876476e-06	-1.1771901142765273e-07
1632846386.496389 8.804904776203021e-14	2.5	1.5059312374887668e-07	1.0852614877876476e-06	-1.1769400742878133e-07
1632846387.152816 5.4670437149790044e-14	2.5	1.5059312374887668e-07	1.0852614877876476e-06	-1.1766901053533729e-07
1632846387.810053 7.884799313028629e-14	2.5	1.5059312374887668e-07	1.0852614877876476e-06	-1.1764401364189325e-07
1632846388.465305 8.63286086496759e-14	2.5	1.5059312374887668e-07	1.0852614877876476e-06	-1.1761900964302185e-07
1632846389.136515 4.9051389984294466e-14	2.5	1.5059312374887668e-07	1.0852614877876476e-06	-1.1759401274957781e-07
1632846389.792766 7.190905856879759e-14	2.5	1.5059312374887668e-07	1.0852614877876476e-06	-1.1756901585613377e-07
1632846390.449016 8.614550723153383e-14	2.5	1.5059312374887668e-07	1.0852614877876476e-06	-1.1754401896268973e-07
1632846391.106267 7.726870358826243e-14	2.5	1.5059312374887668e-07	1.0852614877876476e-06	-1.1751901496381834e-07
1632846391.776481 1.1410342885386643e-13	2.5	1.5059312374887668e-07	1.0852614877876476e-06	-1.174940180703743e-07
1632846392.432765 9.073840447461692e-14	2.5	1.5059312374887668e-07	1.0852614877876476e-06	-1.174690140715029e-07
1632846393.089007 4.789172395247218e-14	2.5	1.5059312374887668e-07	1.0852614877876476e-06	-1.1744401717805886e-07
1632846393.745234 9.549151291747549e-14	2.5	1.5059312374887668e-07	1.0852614877876476e-06	-1.1741901317918746e-07
1632846394.417436 8.63286086496759e-14	2.5	1.5059312374887668e-07	1.0852614877876476e-06	-1.1739401628574342e-07
1632846395.072694 1.0666094336963042e-13	2.5	1.5059312374887668e-07	1.0852614877876476e-06	-1.1736901939229938e-07
1632846395.728991 4.9413784560447746e-14	2.5	1.5059312374887668e-07	1.0852614877876476e-06	-1.1734401539342798e-07
1632846396.385192 7.96795965253734e-14	2.5	1.5059312374887668e-07	1.0852614877876476e-06	-1.1731901849998394e-07
1632846397.057399 1.0801516609317344e-13	2.5	1.5059312374887668e-07	1.0852614877876476e-06	-1.1729401450111254e-07
1632846397.712654 1.118069734560613e-13	2.5	1.5059312374887668e-07	1.0852614877876476e-06	-1.1726901050224114e-07
1632846398.368901 7.202731792076145e-14	2.5	1.5059312374887668e-07	1.0852614877876476e-06	-1.172440136087971e-07
# 1632846398.877545 End-of-movement
1632846399.232603 7.505236395474041e-14	2.5	1.5059312374887668e-07	1.0852614877876476e-06	-1.172190096099257e-07
# 1632846399.612586 End-of-movement
1632846400.016512 6.909762746785258e-14	2.5	1.5059312374887668e-07	1.0852614877876476e-06	-1.1719401271648167e-07
1632846400.672758 7.178316914404487e-14	2.5	1.5059312374887668e-07	1.0852614877876476e-06	-1.1716900871761027e-07
1632846401.329009 9.482394931108543e-14	2.5	1.5059312374887668e-07	1.0852614877876476e-06	-1.1714400471873887e-07
1632846401.985259 1.115742765647916e-13	2.5	1.5059312374887668e-07	1.0852614877876476e-06	-1.1711900782529483e-07
1632846402.65647 6.950579570447549e-14	2.5	1.5059312374887668e-07	1.0852614877876476e-06	-1.1709400382642343e-07
1632846403.312721 1.205044771650579e-13	2.5	1.5059312374887668e-07	1.0852614877876476e-06	-1.1706900693297939e-07
1632846403.968971 7.843218804461094e-14	2.5	1.5059312374887668e-07	1.0852614877876476e-06	-1.1704401003953535e-07
1632846404.625221 3.510485698248085e-14	2.5	1.5059312374887668e-07	1.0852614877876476e-06	-1.1701900604066395e-07
1632846405.296434 5.1469906217930725e-14	2.5	1.5059312374887668e-07	1.0852614877876476e-06	-1.1699400914721991e-07
1632846405.953681 1.2468158287499281e-13	2.5	1.5059312374887668e-07	1.0852614877876476e-06	-1.1696901225377587e-07
1632846406.608933 6.023989223028978e-14	2.5	1.5059312374887668e-07	1.0852614877876476e-06	-1.1694400825490447e-07
1632846407.265183 8.20332571403043e-14	2.5	1.5059312374887668e-07	1.0852614877876476e-06	-1.1691901136146043e-07
1632846407.936398 9.905443842548808e-14	2.5	1.5059312374887668e-07	1.0852614877876476e-06	-1.1689400736258904e-07
1632846408.592643 6.58894664632044e-14	2.5	1.5059312374887668e-07	1.0852614877876476e-06	-1.16869010469145e-07
1632846409.248895 8.96473921572355e-14	2.5	1.5059312374887668e-07	1.0852614877876476e-06	-1.1684401357570096e-07
1632846409.905145 1.3630114018784584e-13	2.5	1.5059312374887668e-07	1.0852614877876476e-06	-1.1681900957682956e-07
1632846410.577357 8.849535958633387e-14	2.5	1.5059312374887668e-07	1.0852614877876476e-06	-1.1679401268338552e-07
1632846411.248567 1.0584841515651547e-13	2.5	1.5059312374887668e-07	1.0852614877876476e-06	-1.1676901578994148e-07
1632846411.904813 5.6287870279494653e-14	2.5	1.5059312374887668e-07	1.0852614877876476e-06	-1.1674401179107008e-07
1632846412.577048 5.845843286441527e-14	2.5	1.5059312374887668e-07	1.0852614877876476e-06	-1.1671901489762604e-07
# 1632846412.832377 End-of-movement
1632846413.344981 4.9776185912864604e-14	2.5	1.5059312374887668e-07	1.0852614877876476e-06	-1.1669401089875464e-07
# 1632846413.852628 End-of-movement
1632846414.112934 6.48480496189506e-14	2.5	1.5059312374887668e-07	1.0852614877876476e-06	-1.1666900689988324e-07
# 1632846414.492922 End-of-movement
1632846414.896844 1.268330601135459e-13	2.5	1.5059312374887668e-07	1.0852614877876476e-06	-1.166440100064392e-07
# 1632846415.153161 End-of-movement
1632846466.784384 1.1897859813255612e-13	2.5	1.413764749713664e-07	1.092196839636017e-06	-1.166490051218716e-07
# 1632846466.913038 End-of-movement
1632846467.632124 1.1835680818663569e-13	2.5	1.413764749713664e-07	1.092196839636017e-06	-1.16674009120743e-07
1632846467.665033 3.7122835052283074e-14	2.5	1.413764749713664e-07	1.092196839636017e-06	-1.16674009120743e-07
# 1632846467.66603 End-of-movement
# 1632846468.273411 End-of-movement
1632846468.528764 8.639345749211769e-14	2.5	1.413764749713664e-07	1.092196839636017e-06	-1.1669901311961439e-07
1632846469.184982 9.523592580783918e-14	2.5	1.413764749713664e-07	1.092196839636017e-06	-1.1672401001305843e-07
1632846469.856195 1.2582598537310558e-13	2.5	1.413764749713664e-07	1.092196839636017e-06	-1.1674901401192983e-07
1632846470.512445 5.65472690373936e-14	2.5	1.413764749713664e-07	1.092196839636017e-06	-1.1677401801080123e-07
1632846471.168691 1.0873614020908556e-13	2.5	1.413764749713664e-07	1.092196839636017e-06	-1.1679901490424527e-07
1632846471.824942 7.517825337949313e-14	2.5	1.413764749713664e-07	1.092196839636017e-06	-1.1682401179768931e-07
1632846472.496157 9.360704756895127e-14	2.5	1.413764749713664e-07	1.092196839636017e-06	-1.1684901579656071e-07
1632846473.152403 8.075152010825551e-14	2.5	1.413764749713664e-07	1.092196839636017e-06	-1.168740197954321e-07
# 1632846473.658055 End-of-movement
1632846473.968228 8.529864369086898e-14	2.5	1.413764749713664e-07	1.092196839636017e-06	-1.168990237943035e-07
# 1632846474.348235 End-of-movement
1632846475.312913 7.019244126910129e-14	2.5	1.413764749713664e-07	1.092196839636017e-06	-1.1692402068774754e-07
# 1632846475.568289 End-of-movement
1632846476.224537 8.427630202858735e-14	2.5	1.413764749713664e-07	1.092196839636017e-06	-1.1694902468661894e-07
# 1632846476.353169 End-of-movement
1632846476.992469 8.761034568172468e-14	2.5	1.413764749713664e-07	1.092196839636017e-06	-1.1697402868549034e-07
1632846477.648818 1.037274446565907e-13	2.5	1.413764749713664e-07	1.092196839636017e-06	-1.1699903268436174e-07
1632846478.305966 5.760393925096155e-14	2.5	1.413764749713664e-07	1.092196839636017e-06	-1.1702402957780578e-07
1632846478.977175 5.6486235231346243e-14	2.5	1.413764749713664e-07	1.092196839636017e-06	-1.1704903357667718e-07
1632846479.632433 5.98431623265866e-14	2.5	1.413764749713664e-07	1.092196839636017e-06	-1.1707403047012122e-07
# 1632846479.763085 End-of-movement
1632846480.384438 8.776294036123844e-14	2.5	1.413764749713664e-07	1.092196839636017e-06	-1.1709903446899261e-07
1632846481.056803 7.542239537994613e-14	2.5	1.413764749713664e-07	1.092196839636017e-06	-1.1712403136243665e-07
# 1632846481.314148 End-of-movement
1632846481.808825 9.350405513882873e-14	2.5	1.413764749713664e-07	1.092196839636017e-06	-1.1714903536130805e-07
# 1632846481.938482 End-of-movement
1632846482.592822 7.273684692749027e-14	2.5	1.413764749713664e-07	1.092196839636017e-06	-1.1717403936017945e-07
1632846483.249076 8.607684335269761e-14	2.5	1.413764749713664e-07	1.092196839636017e-06	-1.1719903625362349e-07
1632846483.904328 5.5708035569517617e-14	2.5	1.413764749713664e-07	1.092196839636017e-06	-1.1722404025249489e-07
# 1632846484.038007 End-of-movement
1632846484.672282 9.800540506097258e-14	2.5	1.413764749713664e-07	1.092196839636017e-06	-1.1724904425136629e-07
1632846485.334545 6.429873858826082e-14	2.5	1.413764749713664e-07	1.092196839636017e-06	-1.1727404114481033e-07
1632846485.98478 5.698595756517197e-14	2.5	1.413764749713664e-07	1.092196839636017e-06	-1.1729904514368172e-07
1632846486.655992 7.693301426687019e-14	2.5	1.413764749713664e-07	1.092196839636017e-06	-1.1732404914255312e-07
1632846487.312239 6.581698754797374e-14	2.5	1.413764749713664e-07	1.092196839636017e-06	-1.1734904603599716e-07
1632846487.968489 7.92485380703839e-14	2.5	1.413764749713664e-07	1.092196839636017e-06	-1.1737405003486856e-07
# 1632846488.098176 End-of-movement
1632846488.7524 7.781802139521579e-14	2.5	1.413764749713664e-07	1.092196839636017e-06	-1.1739905403373996e-07
1632846489.408654 3.0687441249146324e-14	2.5	1.413764749713664e-07	1.092196839636017e-06	-1.1742405803261136e-07
1632846490.0659 7.238970572065115e-14	2.5	1.413764749713664e-07	1.092196839636017e-06	-1.174490549260554e-07
1632846490.73611 1.6706571225716914e-14	2.5	1.413764749713664e-07	1.092196839636017e-06	-1.174740589249268e-07
1632846491.392398 8.288393571736358e-14	2.5	1.413764749713664e-07	1.092196839636017e-06	-1.1749906292379819e-07
1632846492.048737 5.456744133153571e-14	2.5	1.413764749713664e-07	1.092196839636017e-06	-1.1752405981724223e-07
1632846492.704862 8.986483567919104e-14	2.5	1.413764749713664e-07	1.092196839636017e-06	-1.1754906381611363e-07
1632846493.377073 1.0867129136664377e-13	2.5	1.413764749713664e-07	1.092196839636017e-06	-1.1757406781498503e-07
1632846493.408984 8.822451910738341e-14	2.5	1.413764749713664e-07	1.092196839636017e-06	-1.1757406781498503e-07
# 1632846493.409982 End-of-movement
1632846494.144024 6.792651293871521e-14	2.5	1.413764749713664e-07	1.092196839636017e-06	-1.1759906470842907e-07
1632846494.816237 6.610308817250193e-14	2.5	1.413764749713664e-07	1.092196839636017e-06	-1.1762406870730047e-07
# 1632846494.943892 End-of-movement
1632846495.568232 7.116900249464972e-14	2.5	1.413764749713664e-07	1.092196839636017e-06	-1.1764907270617186e-07
1632846495.616104 1.1137973003746623e-13	2.5	1.413764749713664e-07	1.092196839636017e-06	-1.1764907270617186e-07
# 1632846495.618095 End-of-movement
1632846496.336184 5.787097824604473e-14	2.5	1.413764749713664e-07	1.092196839636017e-06	-1.176740695996159e-07
# 1632846496.594493 End-of-movement
1632846497.104133 6.33297938829741e-14	2.5	1.413764749713664e-07	1.092196839636017e-06	-1.176990735984873e-07
# 1632846497.238778 End-of-movement
1632846497.872108 6.440173779464695e-14	2.5	1.413764749713664e-07	1.092196839636017e-06	-1.177240775973587e-07
# 1632846498.378783 End-of-movement
1632846498.656018 5.5078612162676524e-14	2.5	1.413764749713664e-07	1.092196839636017e-06	-1.177490815962301e-07
1632846499.313267 3.907977592790615e-14	2.5	1.413764749713664e-07	1.092196839636017e-06	-1.1777407848967414e-07
1632846499.968593 8.815966348867804e-14	2.5	1.413764749713664e-07	1.092196839636017e-06	-1.1779908248854554e-07
1632846500.624769 1.1332522241577422e-13	2.5	1.413764749713664e-07	1.092196839636017e-06	-1.1782408648741693e-07
1632846501.295985 5.905352433183825e-14	2.5	1.413764749713664e-07	1.092196839636017e-06	-1.1784909048628833e-07
1632846501.952235 5.724536648746628e-14	2.5	1.413764749713664e-07	1.092196839636017e-06	-1.1787408737973237e-07
# 1632846502.084881 End-of-movement
1632846502.832921 6.380663277469681e-14	2.5	1.413764749713664e-07	1.092196839636017e-06	-1.1789909137860377e-07
1632846502.864835 8.278094328724103e-14	2.5	1.413764749713664e-07	1.092196839636017e-06	-1.1789909137860377e-07
# 1632846502.865832 End-of-movement
# 1632846503.473213 End-of-movement
1632846503.776476 9.718904825893604e-14	2.5	1.413764749713664e-07	1.092196839636017e-06	-1.1792409537747517e-07
# 1632846504.158458 End-of-movement
1632846506.864867 8.00992098711796e-14	2.5	1.413764749713664e-07	1.092196839636017e-06	-1.1794909227091921e-07
# 1632846507.118223 End-of-movement
1632846507.63282 9.232531731316607e-14	2.5	1.413764749713664e-07	1.092196839636017e-06	-1.1797409626979061e-07
# 1632846507.763512 End-of-movement
1632846508.432687 5.299197360216987e-14	2.5	1.413764749713664e-07	1.092196839636017e-06	-1.17999100268662e-07
1632846508.464602 8.602343284317554e-14	2.5	1.413764749713664e-07	1.092196839636017e-06	-1.17999100268662e-07
# 1632846508.4656 End-of-movement
# 1632846509.074089 End-of-movement
1632846509.487985 7.753955084347647e-14	2.5	1.413764749713664e-07	1.092196839636017e-06	-1.180241042675334e-07
# 1632846509.868993 End-of-movement
1632846510.256935 4.6167479968118805e-14	2.5	1.413764749713664e-07	1.092196839636017e-06	-1.1804910116097744e-07
# 1632846510.518238 End-of-movement
1632846511.024882 8.407794046486755e-14	2.5	1.413764749713664e-07	1.092196839636017e-06	-1.1807410515984884e-07
# 1632846511.533527 End-of-movement
1632846511.792836 1.1796389331932694e-13	2.5	1.413764749713664e-07	1.092196839636017e-06	-1.1809910915872024e-07
1632846512.449091 5.470858751373438e-14	2.5	1.413764749713664e-07	1.092196839636017e-06	-1.1812410605216428e-07
1632846513.105339 5.582629492148147e-14	2.5	1.413764749713664e-07	1.092196839636017e-06	-1.1814911005103568e-07
# 1632846513.239009 End-of-movement
1632846513.872432 7.06578350516407e-14	2.5	1.413764749713664e-07	1.092196839636017e-06	-1.1817411404990708e-07
1632846513.904351 7.510195942786804e-14	2.5	1.413764749713664e-07	1.092196839636017e-06	-1.1817411404990708e-07
# 1632846513.906342 End-of-movement
# 1632846514.528682 End-of-movement
1632846514.784108 5.102740604188971e-14	2.5	1.413764749713664e-07	1.092196839636017e-06	-1.1819911804877847e-07
1632846515.456319 5.6486235231346243e-14	2.5	1.413764749713664e-07	1.092196839636017e-06	-1.1822411494222251e-07
# 1632846515.71363 End-of-movement
1632846516.208483 1.0016833418497254e-13	2.5	1.413764749713664e-07	1.092196839636017e-06	-1.1824911894109391e-07
1632846516.863911 1.0629854879347714e-13	2.5	1.413764749713664e-07	1.092196839636017e-06	-1.1827412293996531e-07
1632846516.91278 6.192599601509419e-14	2.5	1.413764749713664e-07	1.092196839636017e-06	-1.1827412293996531e-07
# 1632846516.914776 End-of-movement
1632846517.632976 5.814944202152048e-14	2.5	1.413764749713664e-07	1.092196839636017e-06	-1.1829912693883671e-07
# 1632846518.013957 End-of-movement
1632846518.383975 8.976183647280492e-14	2.5	1.413764749713664e-07	1.092196839636017e-06	-1.1832412383228075e-07
# 1632846518.638293 End-of-movement
1632846519.154093 9.966098177835794e-14	2.5	1.413764749713664e-07	1.092196839636017e-06	-1.1834912783115215e-07
# 1632846519.288737 End-of-movement
1632846519.935986 9.611712467605393e-14	2.5	1.413764749713664e-07	1.092196839636017e-06	-1.1837413183002354e-07
# 1632846520.443629 End-of-movement
1632846520.704932 7.076083425802682e-14	2.5	1.413764749713664e-07	1.092196839636017e-06	-1.1839913582889494e-07
# 1632846521.088909 End-of-movement
1632846521.472884 9.500705072922749e-14	2.5	1.413764749713664e-07	1.092196839636017e-06	-1.1842413272233898e-07
# 1632846521.729206 End-of-movement
1632846522.2568 6.217395305194162e-14	2.5	1.413764749713664e-07	1.092196839636017e-06	-1.1844913672121038e-07
# 1632846522.388443 End-of-movement
1632846523.00879 7.127581673743028e-14	2.5	1.413764749713664e-07	1.092196839636017e-06	-1.1847414072008178e-07
1632846523.056662 5.3239923862753724e-14	2.5	1.413764749713664e-07	1.092196839636017e-06	-1.1847414072008178e-07
# 1632846523.057659 End-of-movement
# 1632846523.664237 End-of-movement
1632846523.93649 8.886919249540687e-14	2.5	1.413764749713664e-07	1.092196839636017e-06	-1.1849914471895318e-07
# 1632846524.31847 End-of-movement
1632846524.704445 6.078921003724314e-14	2.5	1.413764749713664e-07	1.092196839636017e-06	-1.1852414161239722e-07
1632846525.376648 6.653796166388587e-14	2.5	1.413764749713664e-07	1.092196839636017e-06	-1.1854914561126861e-07
# 1632846525.509298 End-of-movement
1632846526.144673 7.565509227121583e-14	2.5	1.413764749713664e-07	1.092196839636017e-06	-1.1857414961014001e-07
1632846526.815887 1.0812578859608485e-13	2.5	1.413764749713664e-07	1.092196839636017e-06	-1.1859915360901141e-07
1632846527.473127 7.81842310077635e-14	2.5	1.413764749713664e-07	1.092196839636017e-06	-1.1862415050245545e-07
# 1632846527.733437 End-of-movement
1632846528.25649 9.452639680111036e-14	2.5	1.413764749713664e-07	1.092196839636017e-06	-1.1864915450132685e-07
