# Supplementary material for: Fluorescence from a single-molecule probe directly attached to a plasmonic STM tip
Source: Nat Commun. 2024 Nov 10;15:9733. doi: 10.1038/s41467-024-53707-2 (PMC11551166; doi:10.1038/s41467-024-53707-2)
Supplement: Supplementary file 3 — Supplementary Data 1 [file 41467_2024_53707_MOESM3_ESM.zip › Fig1/Fig1b_metal_meta.txt]

BiasSpectroscopy	Bias-Spectroscopy00033.dat
Background spectrum	plasmon 2021-09-16 15_25_01 013.spe
time	2021-09-16 18:30:26
grating (1/mm)	300
center wavelength (nm)	930
exposure (s)	120
frames	1
Current (A)	5.0010307999999994e-11
Voltage (V)	2.5
JTC	0.0
z_off (m)	-1.0551551141666664e-07
mode	constant current
