# Supplementary material for: Fluorescence from a single-molecule probe directly attached to a plasmonic STM tip
Source: Nat Commun. 2024 Nov 10;15:9733. doi: 10.1038/s41467-024-53707-2 (PMC11551166; doi:10.1038/s41467-024-53707-2)
Supplement: Supplementary file 3 — Supplementary Data 1 [file 41467_2024_53707_MOESM3_ESM.zip › Fig2/Fig2a/Fig2a_2ML_NaCl_meta.txt]

position ref	Bias-Spectroscopy00017.dat
ref	plasmon 2021-09-30 09_15_48 031.spe
JTC	-5.07091e-08
Current (A)	5.098302970833335e-12
Voltage (V)	2.5
z_off (m)	1.6589089111111012e-09
mode	constant current
