# Supplementary material for: Fluorescence from a single-molecule probe directly attached to a plasmonic STM tip
Source: Nat Commun. 2024 Nov 10;15:9733. doi: 10.1038/s41467-024-53707-2 (PMC11551166; doi:10.1038/s41467-024-53707-2)
Supplement: Supplementary file 3 — Supplementary Data 1 [file 41467_2024_53707_MOESM3_ESM.zip › Fig2/Fig2a/Fig2a_Ag_meta.txt]

position ref	Bias-Spectroscopy00016.dat
background	007.spe
ref	031.spe
JTC	-50.7901e-9
Current (A)	6.00131e-11
Voltage (V)	2.5
z_off (m)	1.243e-9
mode	constant current
