# Supplementary material for: Fluorescence from a single-molecule probe directly attached to a plasmonic STM tip
Source: Nat Commun. 2024 Nov 10;15:9733. doi: 10.1038/s41467-024-53707-2 (PMC11551166; doi:10.1038/s41467-024-53707-2)
Supplement: Supplementary file 3 — Supplementary Data 1 [file 41467_2024_53707_MOESM3_ESM.zip › Fig2/Fig2c/const+lorentz_results.txt]

filename	plasmon_reference	pls_bright (1/eV/s/pA)	pls_center (eV)	pls_intensity (1/eV/s/pA)
plasmon 2021-05-12 11_11_26 003.spe	plasmon 2021-05-12 18_00_02 048.spe	3.624253e+02	2.187001e+00	2.325135e+04
plasmon 2021-05-12 15_52_40 033.spe	plasmon 2021-05-12 18_00_02 048.spe	3.624253e+02	2.187001e+00	2.574036e+04
plasmon 2021-05-13 22_00_04 020.spe	plasmon 2021-05-13 17_42_40 015.spe	4.053048e+02	1.156668e+00	9.105265e+04
plasmon 2021-05-20 17_53_30 037.spe	plasmon 2021-05-20 11_46_36 012.spe	2.263021e+02	1.402849e+00	5.234972e+05
plasmon 2021-05-20 18_38_11 044.spe	plasmon 2021-05-20 11_46_36 012.spe	2.263021e+02	1.402849e+00	4.724218e+05
plasmon 2021-05-21 11_12_28 004.spe	plasmon 2021-05-21 09_44_15 001.spe	6.654917e+02	1.329857e+00	1.008551e+06
plasmon 2021-05-21 15_35_32 027.spe	plasmon 2021-05-21 13_54_52 025.spe	2.463625e+02	1.319154e+00	3.164684e+05
plasmon 2021-05-21 17_35_08 041.spe	plasmon 2021-05-21 13_54_52 025.spe	2.463625e+02	1.319154e+00	3.504155e+05
plasmon 2021-05-28 16_11_29 007.spe	plasmon 2021-05-28 15_31_05 006.spe	5.136105e+02	1.427868e+00	5.009467e+05
plasmon 2021-09-16 14_43_36 008.spe	plasmon 2021-09-16 18_30_26 033.spe	1.407389e+03	1.432890e+00	2.107496e+06
plasmon 2021-09-17 15_20_54 003.spe	plasmon 2021-09-17 17_22_06 013.spe	3.279941e+02	1.293580e+00	9.470324e+05
plasmon 2021-09-22 16_05_12 011.spe	plasmon 2021-09-23 10_18_08 038.spe	1.677528e+02	1.980107e+00	3.010960e+04
plasmon 2021-09-22 21_39_26 026.spe	plasmon 2021-09-23 10_18_08 038.spe	1.677528e+02	1.980107e+00	2.941538e+04
plasmon 2021-09-23 09_16_26 036.spe	plasmon 2021-09-23 10_18_08 038.spe	1.677528e+02	1.980107e+00	2.999510e+04
