# Supplementary material for: Fluorescence from a single-molecule probe directly attached to a plasmonic STM tip
Source: Nat Commun. 2024 Nov 10;15:9733. doi: 10.1038/s41467-024-53707-2 (PMC11551166; doi:10.1038/s41467-024-53707-2)
Supplement: Supplementary file 3 — Supplementary Data 1 [file 41467_2024_53707_MOESM3_ESM.zip › Fig2/Fig2c/plasmon 2021-05-12 11_11_26 003.spe_meta.txt]

Reference spectrum	plasmon 2021-05-12 18_00_02 048.spe
Background spectrum	plasmon 2021-05-12 11_18_35 006.spe
time	2021-05-12 11:11:26
grating (1/mm)	150
center wavelength (nm)	780
exposure (s)	120
frames	1
Current (A)	3e-11
