# Supplementary material for: Fluorescence from a single-molecule probe directly attached to a plasmonic STM tip
Source: Nat Commun. 2024 Nov 10;15:9733. doi: 10.1038/s41467-024-53707-2 (PMC11551166; doi:10.1038/s41467-024-53707-2)
Supplement: Supplementary file 3 — Supplementary Data 1 [file 41467_2024_53707_MOESM3_ESM.zip › Fig2/Fig2c/plasmon 2021-05-20 11_46_36 012.spe_meta.txt]

Reference spectrum	plasmon 2021-05-20 11_46_36 012.spe
BiasSpectroscopy	Bias-Spectroscopy00012.dat
Background spectrum	plasmon 2021-05-20 18_58_31 048.spe
time	2021-05-20 11:46:36
grating (1/mm)	300
center wavelength (nm)	950
exposure (s)	120
frames	5
Current (A)	2.5014814444827577e-10
Voltage (V)	-2.5
z_off (m)	0.0
mode	constant current
I_mean (A)	2.5014814444827577e-10
