# Supplementary material for: Fluorescence from a single-molecule probe directly attached to a plasmonic STM tip
Source: Nat Commun. 2024 Nov 10;15:9733. doi: 10.1038/s41467-024-53707-2 (PMC11551166; doi:10.1038/s41467-024-53707-2)
Supplement: Supplementary file 3 — Supplementary Data 1 [file 41467_2024_53707_MOESM3_ESM.zip › Fig2/Fig2c/plasmon 2021-05-21 13_54_52 025.spe_meta.txt]

Reference spectrum	plasmon 2021-05-21 13_54_52 025.spe
BiasSpectroscopy	Bias-Spectroscopy00025.dat
Background plasmon	2021-05-21 13_05_49 023.spe
time	2021-05-21 13:54:52
grating (1/mm)	150
center wavelength (nm)	730
exposure (s)	120
frames	5
Current (A)	1.0007154108108107e-10
Voltage (V)	2.5
JTC	-1.8354e-07
z_off (m)	-5.072448141891695e-10
mode	constant current
