# Supplementary material for: Fluorescence from a single-molecule probe directly attached to a plasmonic STM tip
Source: Nat Commun. 2024 Nov 10;15:9733. doi: 10.1038/s41467-024-53707-2 (PMC11551166; doi:10.1038/s41467-024-53707-2)
Supplement: Supplementary file 3 — Supplementary Data 1 [file 41467_2024_53707_MOESM3_ESM.zip › Fig2/Fig2c/plasmon 2021-09-17 17_22_06 013.spe_meta.txt]

BiasSpectroscopy	Bias-Spectroscopy00013.dat
Background spectrum	plasmon 2021-09-17 16_35_28 011.spe
time	2021-09-17 17:22:06
grating (1/mm)	300
center wavelength (nm)	930
exposure (s)	120
frames	3
Current (A)	4.1975762933333347e-10
Voltage (V)	2.5
JTC	0.0
z_off (m)	-1.1051381000000075e-07
mode	constant height
