# Supplementary material for: Fluorescence from a single-molecule probe directly attached to a plasmonic STM tip
Source: Nat Commun. 2024 Nov 10;15:9733. doi: 10.1038/s41467-024-53707-2 (PMC11551166; doi:10.1038/s41467-024-53707-2)
Supplement: Supplementary file 3 — Supplementary Data 1 [file 41467_2024_53707_MOESM3_ESM.zip › Fig2/Fig2d/Voltage/plasmon 2021-05-12 12_18_14 024.spe_meta.txt]

position ref	Bias-Spectroscopy00024.dat
ref	006.spe
Current (A)	3.108724118749999e-11
Voltage (V)	2.5
z_off (m)	0
mode	constant height
