# Supplementary material for: Fluorescence from a single-molecule probe directly attached to a plasmonic STM tip
Source: Nat Commun. 2024 Nov 10;15:9733. doi: 10.1038/s41467-024-53707-2 (PMC11551166; doi:10.1038/s41467-024-53707-2)
Supplement: Supplementary file 3 — Supplementary Data 1 [file 41467_2024_53707_MOESM3_ESM.zip › Fig5/Fig5a_STS.dat]

Experiment	bias spectroscopy	
Saved Date	21.05.2021 12:31:18	
User		
Date		
X (m)	869.738E-9	
Y (m)	227.073E-9	
Z (m)	-173.015E-9	
Z offset (m)	0E+0	
Settling time (s)	0E+0	
Integration time (s)	30E-3	
Z-Ctrl hold	TRUE	
Final Z (m)	N/A	
Start time	21.05.2021 12:30:37	
Filter type	None	
Order		
Cutoff frq		

--- Metadata from analysis ---
Offset FWD sweep (V)	0
Offset BWD sweep (V)	0
LockIn Calibration Factor (S/V)	65.2      
Noise Threshold (A)	1e-12

[DATA]
Bias calc (V)	Current (A)	Z (m)	LI Demod 1 X (A)	LI Demod 1 Y (A)	Current [bwd] (A)	Z [bwd] (m)	LI Demod 1 X [bwd] (A)	LI Demod 1 Y [bwd] (A)
2.8000000E+0	41.352956E-12	-173.01474E-9	789.14967E-15	12.072327E-12	42.454557E-12	-173.01474E-9	798.35005E-15	12.041936E-12
2.7949910E+0	41.202187E-12	-173.01474E-9	790.55713E-15	12.045683E-12	42.072169E-12	-173.01474E-9	803.81941E-15	12.061947E-12
2.7899821E+0	41.136643E-12	-173.01474E-9	882.06661E-15	12.148622E-12	42.137287E-12	-173.01474E-9	859.82301E-15	12.083798E-12
2.7849731E+0	40.593810E-12	-173.01474E-9	878.61879E-15	12.070621E-12	41.876294E-12	-173.01474E-9	987.53427E-15	12.108896E-12
2.7799642E+0	40.528927E-12	-173.01474E-9	830.92176E-15	11.948239E-12	41.427965E-12	-173.01474E-9	801.83597E-15	12.125732E-12
2.7749553E+0	40.207285E-12	-173.01474E-9	828.66916E-15	12.081462E-12	41.204932E-12	-173.01474E-9	805.30347E-15	12.118543E-12
2.7699463E+0	39.671072E-12	-173.01474E-9	759.78801E-15	12.078640E-12	40.845178E-12	-173.01474E-9	884.56776E-15	12.014802E-12
2.7649374E+0	39.560230E-12	-173.01474E-9	836.96174E-15	12.052570E-12	40.529372E-12	-173.01474E-9	800.45481E-15	11.972751E-12
2.7599285E+0	39.527916E-12	-173.01474E-9	897.82332E-15	12.008321E-12	40.117677E-12	-173.01474E-9	828.40272E-15	11.999447E-12
2.7549195E+0	38.930310E-12	-173.01474E-9	768.92648E-15	11.984507E-12	39.896884E-12	-173.01474E-9	880.81224E-15	12.041026E-12
2.7499106E+0	39.324002E-12	-173.01474E-9	751.36853E-15	12.068068E-12	39.729529E-12	-173.01474E-9	870.33007E-15	11.982562E-12
2.7449017E+0	38.529419E-12	-173.01474E-9	783.32095E-15	12.071312E-12	39.754627E-12	-173.01474E-9	762.71915E-15	12.083819E-12
2.7398927E+0	38.493313E-12	-173.01474E-9	896.16904E-15	12.134976E-12	39.200945E-12	-173.01474E-9	782.55994E-15	11.964740E-12
2.7348838E+0	38.322439E-12	-173.01474E-9	832.07481E-15	12.048557E-12	39.198228E-12	-173.01474E-9	895.44290E-15	12.075148E-12
2.7298746E+0	37.945484E-12	-173.01474E-9	799.11213E-15	12.009941E-12	38.814688E-12	-173.01474E-9	921.10531E-15	12.053506E-12
2.7248657E+0	37.886454E-12	-173.01474E-9	699.40852E-15	12.126589E-12	38.729367E-12	-173.01474E-9	816.79417E-15	12.127367E-12
2.7198567E+0	37.255588E-12	-173.01474E-9	720.07732E-15	12.140070E-12	38.197279E-12	-173.01474E-9	787.98388E-15	12.147197E-12
2.7148478E+0	37.245543E-12	-173.01474E-9	837.31448E-15	12.036728E-12	38.051867E-12	-173.01474E-9	644.52550E-15	12.019130E-12
2.7098389E+0	36.645836E-12	-173.01474E-9	830.85047E-15	12.107062E-12	37.711452E-12	-173.01474E-9	839.01744E-15	12.021706E-12
2.7048299E+0	36.757316E-12	-173.01474E-9	760.77827E-15	12.061340E-12	37.651559E-12	-173.01474E-9	822.49864E-15	12.092752E-12
2.6998210E+0	36.552983E-12	-173.01474E-9	797.23679E-15	11.973534E-12	37.073202E-12	-173.01474E-9	812.22632E-15	12.121533E-12
2.6948121E+0	36.442620E-12	-173.01474E-9	805.05009E-15	12.077546E-12	36.947768E-12	-173.01474E-9	770.66565E-15	12.046996E-12
2.6898031E+0	36.154812E-12	-173.01474E-9	797.79288E-15	12.120246E-12	36.945794E-12	-173.01474E-9	729.61635E-15	12.054250E-12
2.6847942E+0	35.874574E-12	-173.01474E-9	779.54890E-15	12.022503E-12	36.458666E-12	-173.01474E-9	810.39662E-15	11.976909E-12
2.6797853E+0	35.724926E-12	-173.01474E-9	798.57128E-15	11.980011E-12	36.531837E-12	-173.01474E-9	850.31347E-15	12.033938E-12
2.6747763E+0	35.086163E-12	-173.01474E-9	714.82810E-15	12.034076E-12	36.077929E-12	-173.01474E-9	807.34752E-15	12.089989E-12
2.6697674E+0	35.096922E-12	-173.01474E-9	735.92759E-15	12.113211E-12	35.967316E-12	-173.01474E-9	739.80053E-15	12.038916E-12
2.6647584E+0	34.552354E-12	-173.01474E-9	749.96850E-15	12.043077E-12	35.909897E-12	-173.01474E-9	671.47129E-15	12.053173E-12
2.6597495E+0	34.659799E-12	-173.01474E-9	808.36515E-15	12.074614E-12	35.325264E-12	-173.01474E-9	805.02608E-15	11.965920E-12
2.6547406E+0	34.319741E-12	-173.01474E-9	739.47575E-15	11.997461E-12	35.178145E-12	-173.01474E-9	827.65094E-15	11.968336E-12
2.6497316E+0	34.331791E-12	-173.01474E-9	701.58262E-15	12.056974E-12	34.866082E-12	-173.01474E-9	806.74139E-15	12.159683E-12
2.6447227E+0	34.154072E-12	-173.01474E-9	790.77527E-15	12.089141E-12	34.598220E-12	-173.01474E-9	736.01276E-15	12.130143E-12
2.6397138E+0	33.693315E-12	-173.01474E-9	719.37725E-15	12.067979E-12	34.403560E-12	-173.01474E-9	761.46110E-15	12.069919E-12
2.6347048E+0	33.710566E-12	-173.01474E-9	766.54926E-15	12.050264E-12	34.315606E-12	-173.01474E-9	715.46767E-15	12.026340E-12
2.6296959E+0	32.969877E-12	-173.01474E-9	727.46854E-15	11.962811E-12	33.912376E-12	-173.01474E-9	695.94298E-15	12.120276E-12
2.6246870E+0	33.184067E-12	-173.01474E-9	681.42914E-15	12.061682E-12	33.912123E-12	-173.01474E-9	793.85912E-15	12.081111E-12
2.6196780E+0	32.796328E-12	-173.01474E-9	619.12015E-15	12.002671E-12	33.568575E-12	-173.01474E-9	732.08410E-15	12.135338E-12
2.6146691E+0	32.593036E-12	-173.01474E-9	779.98935E-15	12.134553E-12	33.212360E-12	-173.01474E-9	704.29513E-15	12.063340E-12
2.6096601E+0	32.493681E-12	-173.01474E-9	750.24329E-15	12.033619E-12	33.224205E-12	-173.01474E-9	804.34585E-15	12.019043E-12
2.6046512E+0	32.062575E-12	-173.01474E-9	726.24540E-15	11.967888E-12	32.804912E-12	-173.01474E-9	749.59217E-15	11.960088E-12
2.5996423E+0	31.885647E-12	-173.01474E-9	651.81421E-15	12.032325E-12	32.620431E-12	-173.01474E-9	812.23705E-15	12.008886E-12
2.5946333E+0	31.737113E-12	-173.01474E-9	718.15958E-15	12.159425E-12	32.300454E-12	-173.01474E-9	746.43547E-15	12.060904E-12
2.5896244E+0	31.438789E-12	-173.01474E-9	721.83150E-15	12.051875E-12	32.201509E-12	-173.01474E-9	750.21543E-15	12.063943E-12
2.5846152E+0	31.376606E-12	-173.01474E-9	778.93893E-15	12.028559E-12	31.987402E-12	-173.01474E-9	649.26872E-15	12.055978E-12
2.5796063E+0	31.266680E-12	-173.01474E-9	719.55023E-15	12.005864E-12	31.533373E-12	-173.01474E-9	785.08326E-15	12.082496E-12
2.5745974E+0	30.844657E-12	-173.01474E-9	703.21239E-15	12.040177E-12	31.339077E-12	-173.01474E-9	795.50114E-15	12.028191E-12
2.5695884E+0	30.767378E-12	-173.01474E-9	647.29033E-15	12.068275E-12	31.347466E-12	-173.01474E-9	761.03951E-15	12.059701E-12
2.5645795E+0	30.265509E-12	-173.01474E-9	709.49247E-15	12.068638E-12	31.006451E-12	-173.01474E-9	712.30966E-15	12.136672E-12
2.5595706E+0	30.158216E-12	-173.01474E-9	763.93595E-15	12.043332E-12	31.028572E-12	-173.01474E-9	746.00742E-15	12.065736E-12
2.5545616E+0	29.879103E-12	-173.01474E-9	641.21701E-15	11.981409E-12	30.800012E-12	-173.01474E-9	699.92693E-15	12.044611E-12
2.5495527E+0	29.675793E-12	-173.01474E-9	667.30389E-15	12.013958E-12	30.445490E-12	-173.01474E-9	766.22758E-15	12.145538E-12
2.5445437E+0	29.640186E-12	-173.01474E-9	706.93565E-15	12.157577E-12	30.344009E-12	-173.01474E-9	750.10283E-15	12.135050E-12
2.5395348E+0	29.258942E-12	-173.01474E-9	706.84669E-15	12.052258E-12	29.872150E-12	-173.01474E-9	779.49507E-15	12.102096E-12
2.5345259E+0	29.300663E-12	-173.01474E-9	660.77916E-15	12.056133E-12	29.708163E-12	-173.01474E-9	648.22128E-15	12.059581E-12
2.5295169E+0	28.903820E-12	-173.01474E-9	658.32431E-15	12.051767E-12	29.477049E-12	-173.01474E-9	689.19859E-15	12.033773E-12
2.5245080E+0	28.844111E-12	-173.01474E-9	696.48096E-15	12.128358E-12	29.210308E-12	-173.01474E-9	730.55808E-15	11.999064E-12
2.5194991E+0	28.386713E-12	-173.01474E-9	714.76473E-15	12.115519E-12	28.987297E-12	-173.01474E-9	783.15615E-15	11.929655E-12
2.5144901E+0	28.293815E-12	-173.01474E-9	784.77074E-15	12.035003E-12	28.840588E-12	-173.01474E-9	723.00922E-15	12.057913E-12
2.5094812E+0	28.031247E-12	-173.01474E-9	759.50325E-15	12.031492E-12	28.800545E-12	-173.01474E-9	733.17681E-15	12.035213E-12
2.5044723E+0	27.681853E-12	-173.01474E-9	702.34519E-15	12.044014E-12	28.398756E-12	-173.01474E-9	710.59749E-15	12.055868E-12
2.4994633E+0	27.708173E-12	-173.01474E-9	718.57516E-15	12.072939E-12	28.357506E-12	-173.01474E-9	618.41732E-15	12.046057E-12
2.4944544E+0	27.271164E-12	-173.01474E-9	664.91230E-15	12.089207E-12	27.822872E-12	-173.01474E-9	766.73872E-15	12.132847E-12
2.4894454E+0	27.142125E-12	-173.01474E-9	718.03446E-15	12.109695E-12	27.979128E-12	-173.01474E-9	649.37373E-15	12.128395E-12
2.4844365E+0	26.917277E-12	-173.01474E-9	715.93924E-15	12.026190E-12	27.748215E-12	-173.01474E-9	682.47133E-15	12.136838E-12
2.4794276E+0	26.801651E-12	-173.01474E-9	714.85141E-15	12.018500E-12	27.294576E-12	-173.01474E-9	605.20924E-15	12.057092E-12
2.4744186E+0	26.492662E-12	-173.01474E-9	720.99499E-15	12.077049E-12	27.234822E-12	-173.01474E-9	635.99890E-15	11.935161E-12
2.4694097E+0	26.529416E-12	-173.01474E-9	594.74122E-15	12.165084E-12	26.755965E-12	-173.01474E-9	717.35906E-15	12.057538E-12
2.4644008E+0	26.141667E-12	-173.01474E-9	787.62024E-15	11.989886E-12	26.685907E-12	-173.01474E-9	779.83838E-15	12.121304E-12
2.4593918E+0	26.080443E-12	-173.01474E-9	784.41171E-15	12.060403E-12	26.332547E-12	-173.01474E-9	626.37769E-15	12.086298E-12
2.4543829E+0	25.778544E-12	-173.01474E-9	608.22723E-15	12.006577E-12	26.235146E-12	-173.01474E-9	628.02611E-15	11.984858E-12
2.4493737E+0	25.342761E-12	-173.01474E-9	670.88555E-15	12.064970E-12	26.148072E-12	-173.01474E-9	741.16196E-15	12.014701E-12
2.4443650E+0	25.303371E-12	-173.01474E-9	668.39524E-15	12.134942E-12	25.948422E-12	-173.01474E-9	731.24509E-15	12.073508E-12
2.4393559E+0	25.027534E-12	-173.01474E-9	622.56477E-15	12.060491E-12	25.685091E-12	-173.01474E-9	774.85517E-15	12.014271E-12
2.4343469E+0	25.148193E-12	-173.01474E-9	739.67769E-15	12.102342E-12	25.474716E-12	-173.01474E-9	677.08003E-15	12.054894E-12
2.4293380E+0	24.686159E-12	-173.01474E-9	689.44801E-15	12.056228E-12	25.249662E-12	-173.01474E-9	628.05392E-15	12.069248E-12
2.4243290E+0	24.620153E-12	-173.01474E-9	578.37193E-15	12.070457E-12	25.027105E-12	-173.01474E-9	626.43207E-15	12.002873E-12
2.4193201E+0	24.223271E-12	-173.01474E-9	579.54580E-15	12.133569E-12	24.805994E-12	-173.01474E-9	625.92547E-15	12.051379E-12
2.4143112E+0	24.002108E-12	-173.01474E-9	652.13611E-15	12.058967E-12	24.441234E-12	-173.01474E-9	612.66985E-15	12.053180E-12
2.4093022E+0	23.953776E-12	-173.01474E-9	716.85008E-15	12.077571E-12	24.515752E-12	-173.01474E-9	679.02904E-15	12.019094E-12
2.4042933E+0	23.643318E-12	-173.01474E-9	582.38169E-15	12.040634E-12	24.125315E-12	-173.01474E-9	654.24993E-15	12.095308E-12
2.3992844E+0	23.758258E-12	-173.01474E-9	603.70399E-15	12.041704E-12	23.980845E-12	-173.01474E-9	641.12067E-15	12.092405E-12
2.3942754E+0	23.379130E-12	-173.01474E-9	619.23155E-15	12.097231E-12	23.690355E-12	-173.01474E-9	569.94139E-15	12.031228E-12
2.3892665E+0	23.317350E-12	-173.01474E-9	627.45658E-15	12.127311E-12	23.695918E-12	-173.01474E-9	575.25550E-15	12.005884E-12
2.3842576E+0	22.895548E-12	-173.01474E-9	578.37253E-15	12.063847E-12	23.505153E-12	-173.01474E-9	656.50545E-15	12.106807E-12
2.3792486E+0	22.886294E-12	-173.01474E-9	551.14263E-15	12.075524E-12	23.245494E-12	-173.01474E-9	582.43021E-15	12.111430E-12
2.3742397E+0	22.598239E-12	-173.01474E-9	552.08512E-15	12.066634E-12	23.201052E-12	-173.01474E-9	489.50861E-15	12.151940E-12
2.3692307E+0	22.360967E-12	-173.01474E-9	550.23271E-15	12.096847E-12	22.843411E-12	-173.01474E-9	540.72198E-15	12.084827E-12
2.3642218E+0	22.343138E-12	-173.01474E-9	699.76170E-15	12.105001E-12	22.845708E-12	-173.01474E-9	649.80416E-15	11.995713E-12
2.3592129E+0	21.999364E-12	-173.01474E-9	513.27210E-15	12.028674E-12	22.310079E-12	-173.01474E-9	561.09994E-15	12.030626E-12
2.3542039E+0	22.037013E-12	-173.01474E-9	513.62652E-15	11.972332E-12	22.353182E-12	-173.01474E-9	616.23829E-15	12.100378E-12
2.3491950E+0	21.638793E-12	-173.01474E-9	508.80204E-15	12.047005E-12	22.082161E-12	-173.01474E-9	455.93650E-15	12.013951E-12
2.3441861E+0	21.709575E-12	-173.01474E-9	493.72084E-15	12.061907E-12	22.067213E-12	-173.01474E-9	446.46147E-15	12.026969E-12
2.3391771E+0	21.381093E-12	-173.01474E-9	554.52144E-15	12.102676E-12	21.794604E-12	-173.01474E-9	478.15918E-15	12.120032E-12
2.3341682E+0	21.422307E-12	-173.01474E-9	470.83491E-15	12.022977E-12	21.561447E-12	-173.01474E-9	546.04086E-15	12.087842E-12
2.3291593E+0	21.161694E-12	-173.01474E-9	534.01147E-15	12.004449E-12	21.881358E-12	-173.01474E-9	503.77367E-15	12.027567E-12
2.3241503E+0	21.043004E-12	-173.01474E-9	404.07058E-15	12.058381E-12	21.283392E-12	-173.01474E-9	498.04269E-15	12.110728E-12
2.3191414E+0	20.874929E-12	-173.01474E-9	425.46918E-15	12.029564E-12	21.444664E-12	-173.01474E-9	376.43012E-15	12.029316E-12
2.3141325E+0	20.632485E-12	-173.01474E-9	429.51276E-15	12.015259E-12	21.038211E-12	-173.01474E-9	420.26742E-15	11.990534E-12
2.3091235E+0	20.665874E-12	-173.01474E-9	506.71105E-15	12.045915E-12	21.018687E-12	-173.01474E-9	517.61330E-15	12.083551E-12
2.3041143E+0	20.270948E-12	-173.01474E-9	374.66959E-15	12.036473E-12	20.727583E-12	-173.01474E-9	500.59322E-15	12.070099E-12
2.2991056E+0	20.513140E-12	-173.01474E-9	364.88168E-15	12.036569E-12	20.482087E-12	-173.01474E-9	384.14915E-15	12.046831E-12
2.2940965E+0	20.108774E-12	-173.01474E-9	497.72149E-15	12.154873E-12	20.520649E-12	-173.01474E-9	336.24872E-15	12.072818E-12
2.2890878E+0	20.154829E-12	-173.01474E-9	456.77324E-15	12.108435E-12	20.252475E-12	-173.01474E-9	400.14303E-15	12.078115E-12
2.2840786E+0	19.922616E-12	-173.01474E-9	386.01023E-15	12.067049E-12	20.467504E-12	-173.01474E-9	406.63341E-15	12.009819E-12
2.2790697E+0	19.804360E-12	-173.01474E-9	319.48690E-15	11.987428E-12	20.040873E-12	-173.01474E-9	362.34275E-15	11.996568E-12
2.2740607E+0	19.805685E-12	-173.01474E-9	410.34748E-15	12.025345E-12	20.261027E-12	-173.01474E-9	472.40526E-15	12.114727E-12
2.2690518E+0	19.445135E-12	-173.01474E-9	308.91996E-15	12.081999E-12	19.870168E-12	-173.01474E-9	341.20141E-15	12.054193E-12
2.2640429E+0	19.630455E-12	-173.01474E-9	398.37242E-15	12.066795E-12	19.946966E-12	-173.01474E-9	246.28148E-15	11.983046E-12
2.2590339E+0	19.211617E-12	-173.01474E-9	454.91768E-15	12.019555E-12	19.647499E-12	-173.01474E-9	314.63013E-15	12.021810E-12
2.2540250E+0	19.292869E-12	-173.01474E-9	333.58730E-15	12.113324E-12	19.382024E-12	-173.01474E-9	437.42446E-15	11.989467E-12
2.2490160E+0	19.015092E-12	-173.01474E-9	314.97970E-15	12.009308E-12	19.521520E-12	-173.01474E-9	336.78450E-15	12.115955E-12
2.2440071E+0	18.986574E-12	-173.01474E-9	291.00062E-15	12.135304E-12	19.133143E-12	-173.01474E-9	326.11026E-15	12.092003E-12
2.2389982E+0	18.924170E-12	-173.01474E-9	343.55448E-15	12.053258E-12	19.268361E-12	-173.01474E-9	330.92138E-15	12.049247E-12
2.2339892E+0	18.834668E-12	-173.01474E-9	364.29841E-15	11.951322E-12	19.028803E-12	-173.01474E-9	386.42597E-15	12.057780E-12
2.2289803E+0	18.785209E-12	-173.01474E-9	356.37574E-15	11.990610E-12	19.152534E-12	-173.01474E-9	330.30978E-15	12.006282E-12
2.2239714E+0	18.636712E-12	-173.01474E-9	207.26914E-15	12.076684E-12	18.947207E-12	-173.01474E-9	414.93959E-15	12.086731E-12
2.2189624E+0	18.666324E-12	-173.01474E-9	330.40104E-15	12.169954E-12	18.897250E-12	-173.01474E-9	364.92887E-15	12.112810E-12
2.2139535E+0	18.299039E-12	-173.01474E-9	365.09072E-15	12.048069E-12	18.626427E-12	-173.01474E-9	286.94888E-15	12.096589E-12
2.2089446E+0	18.314010E-12	-173.01474E-9	389.30933E-15	11.969886E-12	18.599426E-12	-173.01474E-9	356.84761E-15	12.046992E-12
2.2039356E+0	18.049994E-12	-173.01474E-9	291.13208E-15	12.063852E-12	18.558443E-12	-173.01474E-9	353.60254E-15	12.028139E-12
2.1989267E+0	18.163556E-12	-173.01474E-9	256.67161E-15	12.078447E-12	18.153458E-12	-173.01474E-9	337.73228E-15	12.051012E-12
2.1939178E+0	17.963478E-12	-173.01474E-9	334.15078E-15	12.106495E-12	18.397617E-12	-173.01474E-9	352.51397E-15	12.112129E-12
2.1889088E+0	17.793406E-12	-173.01474E-9	301.15526E-15	12.141091E-12	18.100169E-12	-173.01474E-9	363.69567E-15	12.092677E-12
2.1838999E+0	17.898554E-12	-173.01474E-9	309.20793E-15	12.066123E-12	18.191332E-12	-173.01474E-9	214.67367E-15	12.058540E-12
2.1788909E+0	17.693669E-12	-173.01474E-9	322.72538E-15	11.916461E-12	17.816351E-12	-173.01474E-9	338.57986E-15	12.043290E-12
2.1738820E+0	17.827408E-12	-173.01474E-9	293.17789E-15	12.085831E-12	18.057212E-12	-173.01474E-9	345.02205E-15	12.027958E-12
2.1688728E+0	17.461846E-12	-173.01474E-9	255.32446E-15	12.172013E-12	17.882942E-12	-173.01474E-9	299.24620E-15	12.137498E-12
2.1638641E+0	17.589196E-12	-173.01474E-9	304.22165E-15	12.057548E-12	17.755771E-12	-173.01474E-9	278.12811E-15	12.153918E-12
2.1588550E+0	17.200305E-12	-173.01474E-9	324.82602E-15	12.070865E-12	17.865844E-12	-173.01474E-9	285.33434E-15	12.067770E-12
2.1538463E+0	17.259737E-12	-173.01474E-9	302.24461E-15	11.995826E-12	17.493665E-12	-173.01474E-9	258.70533E-15	11.976052E-12
2.1488371E+0	17.043877E-12	-173.01474E-9	241.92895E-15	12.068452E-12	17.729167E-12	-173.01474E-9	285.58601E-15	12.038971E-12
2.1438284E+0	17.065852E-12	-173.01474E-9	303.94743E-15	12.098204E-12	17.234044E-12	-173.01474E-9	336.55535E-15	12.114524E-12
2.1388192E+0	17.086461E-12	-173.01474E-9	237.41501E-15	12.057403E-12	17.303719E-12	-173.01474E-9	241.49725E-15	12.062761E-12
2.1338103E+0	16.872030E-12	-173.01474E-9	237.67669E-15	12.073086E-12	16.983429E-12	-173.01474E-9	265.76357E-15	12.033319E-12
2.1288013E+0	16.931012E-12	-173.01474E-9	374.75741E-15	12.035966E-12	17.069022E-12	-173.01474E-9	221.08887E-15	12.066861E-12
2.1237924E+0	16.672689E-12	-173.01474E-9	261.75977E-15	12.094286E-12	17.025261E-12	-173.01474E-9	354.05871E-15	12.020771E-12
2.1187835E+0	16.764895E-12	-173.01474E-9	303.78480E-15	12.079535E-12	16.881295E-12	-173.01474E-9	334.79626E-15	12.049054E-12
2.1137745E+0	16.526995E-12	-173.01474E-9	290.46795E-15	12.023991E-12	16.964373E-12	-173.01474E-9	342.99248E-15	12.087644E-12
2.1087656E+0	16.491490E-12	-173.01474E-9	341.41299E-15	12.102902E-12	16.772261E-12	-173.01474E-9	289.22364E-15	12.036348E-12
2.1037567E+0	16.349920E-12	-173.01474E-9	258.53118E-15	11.989365E-12	16.827199E-12	-173.01474E-9	247.64801E-15	12.056191E-12
2.0987477E+0	16.337497E-12	-173.01474E-9	269.93945E-15	12.114571E-12	16.545702E-12	-173.01474E-9	318.71760E-15	12.029027E-12
2.0937388E+0	16.259183E-12	-173.01474E-9	305.67690E-15	12.120908E-12	16.570230E-12	-173.01474E-9	304.30853E-15	11.940286E-12
2.0887299E+0	15.964865E-12	-173.01474E-9	368.11569E-15	12.049346E-12	16.457771E-12	-173.01474E-9	246.33645E-15	12.140263E-12
2.0837209E+0	16.133143E-12	-173.01474E-9	348.61464E-15	12.031795E-12	16.291080E-12	-173.01474E-9	205.57717E-15	12.083803E-12
2.0787120E+0	15.890600E-12	-173.01474E-9	192.56493E-15	11.980098E-12	16.142967E-12	-173.01474E-9	234.61376E-15	12.066135E-12
2.0737031E+0	15.983027E-12	-173.01474E-9	206.52272E-15	12.143294E-12	16.073464E-12	-173.01474E-9	235.34646E-15	11.975156E-12
2.0686941E+0	15.761434E-12	-173.01474E-9	277.18081E-15	12.041541E-12	16.113824E-12	-173.01474E-9	247.70046E-15	12.020440E-12
2.0636852E+0	15.809081E-12	-173.01474E-9	281.36610E-15	11.971393E-12	15.914251E-12	-173.01474E-9	287.38611E-15	12.100129E-12
2.0586762E+0	15.665988E-12	-173.01474E-9	293.46087E-15	12.030921E-12	16.086915E-12	-173.01474E-9	293.37280E-15	12.053991E-12
2.0536673E+0	15.571669E-12	-173.01474E-9	221.33148E-15	12.012918E-12	15.793398E-12	-173.01474E-9	216.35307E-15	12.093887E-12
2.0486584E+0	15.485628E-12	-173.01474E-9	235.50918E-15	12.174740E-12	15.910004E-12	-173.01474E-9	244.66347E-15	12.061583E-12
2.0436494E+0	15.304445E-12	-173.01474E-9	198.43453E-15	12.046774E-12	15.692770E-12	-173.01474E-9	295.97277E-15	11.988553E-12
2.0386405E+0	15.464083E-12	-173.01474E-9	335.28714E-15	12.137213E-12	15.535098E-12	-173.01474E-9	261.40876E-15	12.061663E-12
2.0336313E+0	15.164108E-12	-173.01474E-9	267.01311E-15	12.025225E-12	15.448851E-12	-173.01474E-9	329.18397E-15	12.070564E-12
2.0286226E+0	15.220448E-12	-173.01474E-9	207.56113E-15	12.057733E-12	15.281620E-12	-173.01474E-9	236.64957E-15	12.030450E-12
2.0236135E+0	15.112106E-12	-173.01474E-9	265.34683E-15	12.125070E-12	15.393979E-12	-173.01474E-9	198.60803E-15	12.058726E-12
2.0186048E+0	15.077118E-12	-173.01474E-9	267.55730E-15	12.115609E-12	15.088033E-12	-173.01474E-9	282.43209E-15	12.001868E-12
2.0135956E+0	14.845297E-12	-173.01474E-9	310.62788E-15	11.994464E-12	15.169607E-12	-173.01474E-9	362.48543E-15	12.110954E-12
2.0085869E+0	14.811190E-12	-173.01474E-9	300.03826E-15	11.986980E-12	15.026171E-12	-173.01474E-9	304.38119E-15	12.104819E-12
2.0035777E+0	14.802139E-12	-173.01474E-9	187.71828E-15	11.999704E-12	15.092082E-12	-173.01474E-9	81.701817E-15	12.155581E-12
1.9985689E+0	14.711427E-12	-173.01474E-9	176.62895E-15	12.110081E-12	14.941895E-12	-173.01474E-9	267.08686E-15	12.082584E-12
1.9935598E+0	14.724237E-12	-173.01474E-9	212.67775E-15	12.085084E-12	14.879025E-12	-173.01474E-9	305.39519E-15	11.964854E-12
1.9885509E+0	14.511065E-12	-173.01474E-9	255.53382E-15	12.108100E-12	14.736516E-12	-173.01474E-9	262.33052E-15	12.030731E-12
1.9835420E+0	14.587396E-12	-173.01474E-9	174.16063E-15	12.057255E-12	14.606094E-12	-173.01474E-9	290.97590E-15	12.077270E-12
1.9785330E+0	14.334086E-12	-173.01474E-9	230.08272E-15	12.070513E-12	14.672224E-12	-173.01474E-9	272.63895E-15	12.074076E-12
1.9735241E+0	14.356239E-12	-173.01474E-9	192.83090E-15	12.157392E-12	14.384199E-12	-173.01474E-9	203.26790E-15	12.096388E-12
1.9685152E+0	14.178800E-12	-173.01474E-9	250.23730E-15	12.062808E-12	14.473173E-12	-173.01474E-9	224.74823E-15	12.106705E-12
1.9635062E+0	14.191460E-12	-173.01474E-9	233.03776E-15	12.005143E-12	14.248334E-12	-173.01474E-9	270.57661E-15	12.023309E-12
1.9584973E+0	14.178136E-12	-173.01474E-9	223.19088E-15	12.109085E-12	14.289132E-12	-173.01474E-9	204.48012E-15	12.089849E-12
1.9534883E+0	14.020979E-12	-173.01474E-9	174.35908E-15	12.099707E-12	14.207397E-12	-173.01474E-9	292.96845E-15	12.092812E-12
1.9484794E+0	13.991298E-12	-173.01474E-9	179.23862E-15	12.026157E-12	14.198911E-12	-173.01474E-9	192.12142E-15	12.047775E-12
1.9434705E+0	13.737089E-12	-173.01474E-9	305.27444E-15	12.057701E-12	14.102059E-12	-173.01474E-9	163.62402E-15	12.015480E-12
1.9384615E+0	13.930687E-12	-173.01474E-9	266.89762E-15	12.050323E-12	14.029111E-12	-173.01474E-9	252.36223E-15	11.972662E-12
1.9334526E+0	13.612847E-12	-173.01474E-9	186.77322E-15	12.048223E-12	14.031045E-12	-173.01474E-9	161.57540E-15	12.099328E-12
1.9284437E+0	13.720355E-12	-173.01474E-9	251.31316E-15	12.038314E-12	13.859286E-12	-173.01474E-9	261.28562E-15	12.138614E-12
1.9234347E+0	13.553182E-12	-173.01474E-9	182.76575E-15	12.128840E-12	13.833997E-12	-173.01474E-9	194.75399E-15	12.120552E-12
1.9184258E+0	13.531547E-12	-173.01474E-9	179.86059E-15	12.150847E-12	13.601469E-12	-173.01474E-9	211.63927E-15	12.081765E-12
1.9134169E+0	13.503853E-12	-173.01474E-9	266.71696E-15	12.031639E-12	13.587229E-12	-173.01474E-9	188.80726E-15	11.992707E-12
1.9084079E+0	13.306872E-12	-173.01474E-9	224.90870E-15	12.069348E-12	13.477562E-12	-173.01474E-9	176.55845E-15	12.091349E-12
1.9033990E+0	13.373368E-12	-173.01474E-9	149.86811E-15	12.015312E-12	13.599538E-12	-173.01474E-9	277.59644E-15	12.121342E-12
1.8983901E+0	13.152733E-12	-173.01474E-9	182.80694E-15	12.015447E-12	13.344953E-12	-173.01474E-9	172.82795E-15	12.063800E-12
1.8933811E+0	13.281345E-12	-173.01474E-9	285.73549E-15	12.068022E-12	13.395770E-12	-173.01474E-9	156.57770E-15	12.052946E-12
1.8883721E+0	12.968493E-12	-173.01474E-9	212.57291E-15	12.008422E-12	13.401469E-12	-173.01474E-9	203.80616E-15	12.008681E-12
1.8833631E+0	13.039920E-12	-173.01474E-9	256.14856E-15	11.969937E-12	13.177826E-12	-173.01474E-9	240.28593E-15	12.004053E-12
1.8783542E+0	12.975604E-12	-173.01474E-9	267.51184E-15	12.015864E-12	13.300154E-12	-173.01474E-9	218.86816E-15	12.005216E-12
1.8733453E+0	12.862046E-12	-173.01474E-9	205.13378E-15	12.047112E-12	12.922010E-12	-173.01474E-9	215.39279E-15	12.079720E-12
1.8683363E+0	12.808139E-12	-173.01474E-9	298.40014E-15	12.119218E-12	13.068027E-12	-173.01474E-9	126.06638E-15	12.047790E-12
1.8633274E+0	12.718672E-12	-173.01474E-9	224.69244E-15	12.023753E-12	12.895248E-12	-173.01474E-9	134.84491E-15	12.051046E-12
1.8583184E+0	12.745980E-12	-173.01474E-9	218.99343E-15	12.006817E-12	12.879596E-12	-173.01474E-9	155.50075E-15	12.060584E-12
1.8533094E+0	12.524836E-12	-173.01474E-9	164.56792E-15	12.087391E-12	12.780207E-12	-173.01474E-9	218.18215E-15	12.090539E-12
1.8483005E+0	12.679563E-12	-173.01474E-9	241.59743E-15	12.167965E-12	12.800021E-12	-173.01474E-9	252.11411E-15	12.060609E-12
1.8432915E+0	12.449245E-12	-173.01474E-9	235.60377E-15	12.091472E-12	12.695111E-12	-173.01474E-9	131.47668E-15	12.099764E-12
1.8382826E+0	12.580272E-12	-173.01474E-9	267.91419E-15	12.110099E-12	12.579028E-12	-173.01474E-9	108.41957E-15	12.093495E-12
1.8332736E+0	12.378321E-12	-173.01474E-9	233.67460E-15	12.032824E-12	12.599719E-12	-173.01474E-9	213.53782E-15	12.025200E-12
1.8282647E+0	12.351977E-12	-173.01474E-9	158.51032E-15	12.040505E-12	12.403392E-12	-173.01474E-9	229.35966E-15	12.060584E-12
1.8232558E+0	12.248250E-12	-173.01474E-9	113.12669E-15	12.044009E-12	12.493159E-12	-173.01474E-9	224.51137E-15	12.132454E-12
1.8182468E+0	12.088529E-12	-173.01474E-9	221.12879E-15	12.119373E-12	12.249502E-12	-173.01474E-9	215.79335E-15	12.100637E-12
1.8132379E+0	12.138639E-12	-173.01474E-9	228.74747E-15	12.011604E-12	12.284602E-12	-173.01474E-9	228.65271E-15	12.033387E-12
1.8082290E+0	11.844035E-12	-173.01474E-9	181.80802E-15	12.041837E-12	12.133070E-12	-173.01474E-9	192.39447E-15	11.992453E-12
1.8032200E+0	12.063530E-12	-173.01474E-9	126.52047E-15	12.065911E-12	12.205516E-12	-173.01474E-9	208.01373E-15	12.062499E-12
1.7982111E+0	11.813655E-12	-173.01474E-9	167.47584E-15	12.035553E-12	12.067663E-12	-173.01474E-9	143.93418E-15	12.051011E-12
1.7932022E+0	11.861837E-12	-173.01474E-9	223.37396E-15	12.102537E-12	12.013866E-12	-173.01474E-9	248.46238E-15	12.069959E-12
1.7881932E+0	11.749357E-12	-173.01474E-9	261.14516E-15	12.079318E-12	12.020567E-12	-173.01474E-9	131.12838E-15	12.026105E-12
1.7831843E+0	11.757045E-12	-173.01474E-9	163.56319E-15	12.047416E-12	11.805552E-12	-173.01474E-9	177.39042E-15	12.026372E-12
1.7781754E+0	11.711757E-12	-173.01474E-9	208.22131E-15	12.066128E-12	11.981140E-12	-173.01474E-9	161.69534E-15	12.068129E-12
1.7731664E+0	11.587215E-12	-173.01474E-9	257.45991E-15	12.125493E-12	11.733498E-12	-173.01474E-9	259.31988E-15	12.036335E-12
1.7681575E+0	11.585330E-12	-173.01474E-9	229.67847E-15	12.098450E-12	11.773362E-12	-173.01474E-9	245.93210E-15	12.001210E-12
1.7631484E+0	11.377460E-12	-173.01474E-9	219.43473E-15	12.053487E-12	11.688144E-12	-173.01474E-9	215.45665E-15	12.073175E-12
1.7581395E+0	11.590391E-12	-173.01474E-9	215.19005E-15	12.043976E-12	11.512243E-12	-173.01474E-9	158.92298E-15	12.092286E-12
1.7531306E+0	11.230687E-12	-173.01474E-9	201.67623E-15	12.015466E-12	11.516922E-12	-173.01474E-9	147.63815E-15	11.965486E-12
1.7481216E+0	11.383261E-12	-173.01474E-9	118.22258E-15	12.124685E-12	11.409419E-12	-173.01474E-9	213.67885E-15	12.036535E-12
1.7431127E+0	11.271956E-12	-173.01474E-9	231.35942E-15	12.075799E-12	11.422941E-12	-173.01474E-9	233.47920E-15	12.081820E-12
1.7381037E+0	11.290332E-12	-173.01474E-9	211.00194E-15	12.031395E-12	11.236558E-12	-173.01474E-9	148.28874E-15	12.120214E-12
1.7330948E+0	11.154188E-12	-173.01474E-9	218.41757E-15	11.984102E-12	11.311387E-12	-173.01474E-9	128.73353E-15	12.070026E-12
1.7280859E+0	10.965053E-12	-173.01474E-9	144.43313E-15	12.039868E-12	11.238277E-12	-173.01474E-9	233.81890E-15	11.975907E-12
1.7230769E+0	11.042771E-12	-173.01474E-9	189.64009E-15	12.115831E-12	11.352433E-12	-173.01474E-9	217.58413E-15	12.017088E-12
1.7180680E+0	10.849483E-12	-173.01474E-9	176.44908E-15	12.097105E-12	11.095004E-12	-173.01474E-9	192.01256E-15	12.048529E-12
1.7130591E+0	10.994513E-12	-173.01474E-9	181.03038E-15	12.030114E-12	11.112419E-12	-173.01474E-9	182.94729E-15	12.089231E-12
1.7080501E+0	10.699198E-12	-173.01474E-9	196.71513E-15	12.039107E-12	11.029297E-12	-173.01474E-9	194.77086E-15	12.027501E-12
1.7030412E+0	10.852845E-12	-173.01474E-9	96.232213E-15	12.110740E-12	10.891546E-12	-173.01474E-9	179.05260E-15	12.084321E-12
1.6980323E+0	10.699048E-12	-173.01474E-9	84.015518E-15	12.097432E-12	10.955938E-12	-173.01474E-9	92.082395E-15	12.023865E-12
1.6930232E+0	10.710753E-12	-173.01474E-9	208.28573E-15	12.073624E-12	10.710500E-12	-173.01474E-9	246.02840E-15	12.110187E-12
1.6880143E+0	10.606598E-12	-173.01474E-9	251.63706E-15	12.069733E-12	10.804098E-12	-173.01474E-9	201.39157E-15	12.060420E-12
1.6830053E+0	10.564845E-12	-173.01474E-9	104.32408E-15	12.039295E-12	10.656545E-12	-173.01474E-9	207.11629E-15	12.132461E-12
1.6779964E+0	10.597087E-12	-173.01474E-9	193.43556E-15	12.039726E-12	10.695264E-12	-173.01474E-9	180.38942E-15	12.090102E-12
1.6729875E+0	10.344328E-12	-173.01474E-9	180.73500E-15	12.130335E-12	10.517149E-12	-173.01474E-9	97.073100E-15	11.973898E-12
1.6679785E+0	10.435303E-12	-173.01474E-9	187.15999E-15	12.129167E-12	10.603386E-12	-173.01474E-9	191.95004E-15	12.003241E-12
1.6629696E+0	10.244601E-12	-173.01474E-9	226.20885E-15	12.093007E-12	10.445010E-12	-173.01474E-9	208.17298E-15	12.120106E-12
1.6579607E+0	10.383527E-12	-173.01474E-9	233.20549E-15	12.108919E-12	10.395610E-12	-173.01474E-9	245.05430E-15	12.082483E-12
1.6529517E+0	10.205836E-12	-173.01474E-9	159.29083E-15	12.052015E-12	10.477577E-12	-173.01474E-9	119.28631E-15	12.030308E-12
1.6479428E+0	10.151273E-12	-173.01474E-9	97.102116E-15	12.088107E-12	10.204547E-12	-173.01474E-9	164.24839E-15	12.068121E-12
1.6429338E+0	10.092652E-12	-173.01474E-9	180.33083E-15	12.162298E-12	10.363457E-12	-173.01474E-9	240.27004E-15	12.002367E-12
1.6379249E+0	10.049556E-12	-173.01474E-9	176.32597E-15	12.167880E-12	10.074153E-12	-173.01474E-9	240.30298E-15	12.066696E-12
1.6329160E+0	10.046616E-12	-173.01474E-9	148.16028E-15	12.000793E-12	10.181987E-12	-173.01474E-9	264.70812E-15	12.037797E-12
1.6279070E+0	9.7795921E-12	-173.01474E-9	114.53215E-15	12.087964E-12	10.020256E-12	-173.01474E-9	194.69388E-15	12.082830E-12
1.6228980E+0	9.9883938E-12	-173.01474E-9	160.91046E-15	12.120154E-12	10.054894E-12	-173.01474E-9	147.02912E-15	12.024940E-12
1.6178890E+0	9.8540022E-12	-173.01474E-9	183.31097E-15	12.101624E-12	10.033155E-12	-173.01474E-9	193.59827E-15	12.002426E-12
1.6128801E+0	9.8999715E-12	-173.01474E-9	191.01857E-15	12.030860E-12	9.9214838E-12	-173.01474E-9	163.06848E-15	12.047734E-12
1.6078712E+0	9.6861165E-12	-173.01474E-9	112.32746E-15	12.074404E-12	9.9579268E-12	-173.01474E-9	218.91530E-15	12.076983E-12
1.6028622E+0	9.7614798E-12	-173.01474E-9	123.32561E-15	12.099825E-12	9.7698880E-12	-173.01474E-9	145.92995E-15	12.037312E-12
1.5978533E+0	9.6888053E-12	-173.01474E-9	126.55187E-15	12.038699E-12	9.8442287E-12	-173.01474E-9	149.44853E-15	12.108193E-12
1.5928444E+0	9.5036470E-12	-173.01474E-9	140.18319E-15	12.079693E-12	9.6073106E-12	-173.01474E-9	140.42080E-15	12.032801E-12
1.5878354E+0	9.5586403E-12	-173.01474E-9	146.36540E-15	12.124075E-12	9.7406675E-12	-173.01474E-9	121.22202E-15	12.041187E-12
1.5828265E+0	9.3569007E-12	-173.01474E-9	128.83473E-15	12.059879E-12	9.5645020E-12	-173.01474E-9	281.15975E-15	12.094841E-12
1.5778176E+0	9.4821147E-12	-173.01474E-9	91.307509E-15	12.057084E-12	9.5779808E-12	-173.01474E-9	216.14116E-15	12.125642E-12
1.5728086E+0	9.2568080E-12	-173.01474E-9	175.99808E-15	12.109272E-12	9.5131047E-12	-173.01474E-9	150.03158E-15	12.187592E-12
1.5677997E+0	9.3768873E-12	-173.01474E-9	128.46163E-15	12.151151E-12	9.4080689E-12	-173.01474E-9	197.97685E-15	12.069886E-12
1.5627908E+0	9.2204413E-12	-173.01474E-9	139.26569E-15	12.003704E-12	9.5120188E-12	-173.01474E-9	185.59136E-15	11.997034E-12
1.5577818E+0	9.3183265E-12	-173.01474E-9	190.43751E-15	11.985061E-12	9.2496670E-12	-173.01474E-9	206.19861E-15	12.036289E-12
1.5527728E+0	9.2072704E-12	-173.01474E-9	194.59060E-15	12.067421E-12	9.3749956E-12	-173.01474E-9	224.95870E-15	12.082808E-12
1.5477638E+0	9.1049937E-12	-173.01474E-9	164.98706E-15	12.133201E-12	9.1763463E-12	-173.01474E-9	111.12273E-15	12.086972E-12
1.5427549E+0	9.1245882E-12	-173.01474E-9	215.14695E-15	12.146330E-12	9.2772326E-12	-173.01474E-9	92.650903E-15	11.964106E-12
1.5377460E+0	9.0009823E-12	-173.01474E-9	215.31935E-15	12.065559E-12	9.0830078E-12	-173.01474E-9	114.21377E-15	12.068531E-12
1.5327370E+0	9.1129942E-12	-173.01474E-9	117.08710E-15	12.003798E-12	9.0767342E-12	-173.01474E-9	141.94075E-15	12.038023E-12
1.5277281E+0	8.8190236E-12	-173.01474E-9	132.27032E-15	12.142318E-12	9.0911133E-12	-173.01474E-9	144.22305E-15	12.094914E-12
1.5227191E+0	8.9367654E-12	-173.01474E-9	145.55200E-15	12.086488E-12	8.9517751E-12	-173.01474E-9	105.56448E-15	12.109864E-12
1.5177102E+0	8.8187894E-12	-173.01474E-9	122.71905E-15	12.074701E-12	9.0781124E-12	-173.01474E-9	141.80080E-15	12.130263E-12
1.5127013E+0	8.8473361E-12	-173.01474E-9	108.12957E-15	12.039263E-12	8.8463802E-12	-173.01474E-9	176.60213E-15	12.031358E-12
1.5076923E+0	8.7013834E-12	-173.01474E-9	86.551968E-15	12.024073E-12	8.9988485E-12	-173.01474E-9	148.94851E-15	12.000491E-12
1.5026834E+0	8.6844967E-12	-173.01474E-9	86.798956E-15	12.079019E-12	8.7421190E-12	-173.01474E-9	245.90307E-15	12.067257E-12
1.4976745E+0	8.7421806E-12	-173.01474E-9	102.95959E-15	12.050526E-12	8.8143572E-12	-173.01474E-9	123.27835E-15	12.095967E-12
1.4926655E+0	8.5651252E-12	-173.01474E-9	222.38248E-15	12.056545E-12	8.6231638E-12	-173.01474E-9	89.799980E-15	12.024560E-12
1.4876566E+0	8.5719383E-12	-173.01474E-9	224.94148E-15	12.058507E-12	8.6745559E-12	-173.01474E-9	205.49513E-15	12.125991E-12
1.4826477E+0	8.4068507E-12	-173.01474E-9	192.73358E-15	12.049107E-12	8.6407019E-12	-173.01474E-9	213.33423E-15	12.029247E-12
1.4776386E+0	8.5328602E-12	-173.01474E-9	153.49108E-15	12.037841E-12	8.5215585E-12	-173.01474E-9	131.86912E-15	12.037460E-12
1.4726297E+0	8.3521939E-12	-173.01474E-9	192.00528E-15	12.083715E-12	8.5739471E-12	-173.01474E-9	177.73299E-15	12.051179E-12
1.4676207E+0	8.3189523E-12	-173.01474E-9	122.63878E-15	12.033039E-12	8.4102838E-12	-173.01474E-9	117.42220E-15	12.077686E-12
1.4626118E+0	8.3324667E-12	-173.01474E-9	170.01912E-15	12.022230E-12	8.5665823E-12	-173.01474E-9	43.659097E-15	11.981721E-12
1.4576029E+0	8.2734175E-12	-173.01474E-9	174.53192E-15	12.030583E-12	8.2952811E-12	-173.01474E-9	86.246399E-15	11.976203E-12
1.4525939E+0	8.3000083E-12	-173.01474E-9	34.699301E-15	12.117769E-12	8.4022476E-12	-173.01474E-9	175.78791E-15	12.045886E-12
1.4475850E+0	8.1031831E-12	-173.01474E-9	161.62901E-15	12.161020E-12	8.2117056E-12	-173.01474E-9	240.47843E-15	12.010683E-12
1.4425761E+0	8.2512339E-12	-173.01474E-9	236.63116E-15	12.059551E-12	8.3008296E-12	-173.01474E-9	43.706605E-15	12.070506E-12
1.4375671E+0	8.0001431E-12	-173.01474E-9	98.982854E-15	12.081777E-12	8.1838642E-12	-173.01474E-9	94.822235E-15	12.119793E-12
1.4325582E+0	8.1186455E-12	-173.01474E-9	172.21690E-15	12.038836E-12	8.0725027E-12	-173.01474E-9	123.82933E-15	12.032134E-12
1.4275492E+0	7.8893463E-12	-173.01474E-9	127.61165E-15	12.027648E-12	8.1522194E-12	-173.01474E-9	151.57209E-15	12.066506E-12
1.4225403E+0	7.9952017E-12	-173.01474E-9	92.669233E-15	12.097609E-12	7.9503635E-12	-173.01474E-9	142.00091E-15	12.053392E-12
1.4175314E+0	7.9067213E-12	-173.01474E-9	162.83544E-15	12.116818E-12	8.0837967E-12	-173.01474E-9	229.87761E-15	12.049393E-12
1.4125224E+0	7.8156995E-12	-173.01474E-9	238.80623E-15	12.023113E-12	7.8525571E-12	-173.01474E-9	78.426882E-15	12.085266E-12
1.4075134E+0	7.8453728E-12	-173.01474E-9	118.83006E-15	12.029299E-12	8.0457585E-12	-173.01474E-9	161.86697E-15	12.075673E-12
1.4025044E+0	7.7352786E-12	-173.01474E-9	88.409335E-15	12.152728E-12	7.8674116E-12	-173.01474E-9	116.99414E-15	12.038340E-12
1.3974955E+0	7.8763255E-12	-173.01474E-9	95.661563E-15	12.093517E-12	7.9206927E-12	-173.01474E-9	143.42364E-15	11.935055E-12
1.3924866E+0	7.5984297E-12	-173.01474E-9	150.96481E-15	12.089879E-12	7.8290889E-12	-173.01474E-9	229.56878E-15	12.113002E-12
1.3874776E+0	7.7227712E-12	-173.01474E-9	157.59892E-15	12.049241E-12	7.7110497E-12	-173.01474E-9	215.53768E-15	12.111191E-12
1.3824687E+0	7.5223950E-12	-173.01474E-9	116.28906E-15	12.023368E-12	7.7541229E-12	-173.01474E-9	47.630397E-15	12.032356E-12
1.3774598E+0	7.6036842E-12	-173.01474E-9	156.83541E-15	12.066883E-12	7.5677927E-12	-173.01474E-9	93.108240E-15	12.055486E-12
1.3724508E+0	7.4826820E-12	-173.01474E-9	105.70832E-15	12.087760E-12	7.6903917E-12	-173.01474E-9	178.68858E-15	11.979509E-12
1.3674419E+0	7.4579596E-12	-173.01474E-9	101.06935E-15	12.074976E-12	7.4404528E-12	-173.01474E-9	75.861782E-15	12.052947E-12
1.3624330E+0	7.4460629E-12	-173.01474E-9	195.36934E-15	11.998136E-12	7.6238963E-12	-173.01474E-9	163.34819E-15	12.136299E-12
1.3574240E+0	7.3902568E-12	-173.01474E-9	121.20077E-15	12.128217E-12	7.3806083E-12	-173.01474E-9	203.11351E-15	12.108007E-12
1.3524151E+0	7.4538327E-12	-173.01474E-9	36.893133E-15	12.052633E-12	7.4218808E-12	-173.01474E-9	149.88496E-15	12.024495E-12
1.3474061E+0	7.1881160E-12	-173.01474E-9	91.661894E-15	12.137259E-12	7.4158969E-12	-173.01474E-9	98.661137E-15	12.053114E-12
1.3423972E+0	7.3967976E-12	-173.01474E-9	196.99204E-15	12.066475E-12	7.4091167E-12	-173.01474E-9	162.02091E-15	12.072099E-12
1.3373882E+0	7.1761555E-12	-173.01474E-9	202.00650E-15	12.096259E-12	7.4019627E-12	-173.01474E-9	158.32077E-15	12.093744E-12
1.3323792E+0	7.2112915E-12	-173.01474E-9	155.26645E-15	12.025154E-12	7.1881949E-12	-173.01474E-9	48.663293E-15	12.161831E-12
1.3273703E+0	7.0893408E-12	-173.01474E-9	142.09279E-15	12.049773E-12	7.3167219E-12	-173.01474E-9	56.197970E-15	12.060285E-12
1.3223614E+0	7.0839823E-12	-173.01474E-9	107.30912E-15	12.170824E-12	7.0787842E-12	-173.01474E-9	170.67723E-15	12.019752E-12
1.3173524E+0	7.0696795E-12	-173.01474E-9	134.01911E-15	12.077933E-12	7.1516855E-12	-173.01474E-9	169.18711E-15	12.057090E-12
1.3123435E+0	6.9538173E-12	-173.01474E-9	150.09124E-15	12.085176E-12	7.0244323E-12	-173.01474E-9	207.78011E-15	12.052130E-12
1.3073345E+0	7.0441847E-12	-173.01474E-9	97.003690E-15	12.047812E-12	7.0959961E-12	-173.01474E-9	123.69335E-15	12.048444E-12
1.3023256E+0	6.8544163E-12	-173.01474E-9	135.70441E-15	12.026227E-12	7.1068754E-12	-173.01474E-9	44.746785E-15	12.026013E-12
1.2973167E+0	7.0561248E-12	-173.01474E-9	54.400271E-15	12.075054E-12	6.9560169E-12	-173.01474E-9	44.981403E-15	12.040539E-12
1.2923077E+0	6.7439630E-12	-173.01474E-9	118.16546E-15	12.094082E-12	6.9586034E-12	-173.01474E-9	87.274128E-15	11.977663E-12
1.2872988E+0	6.8551740E-12	-173.01474E-9	115.05200E-15	12.059325E-12	6.8351319E-12	-173.01474E-9	152.26274E-15	12.096682E-12
1.2822899E+0	6.7887705E-12	-173.01474E-9	93.986085E-15	11.994989E-12	6.9506102E-12	-173.01474E-9	118.92294E-15	12.109500E-12
1.2772809E+0	6.7305046E-12	-173.01474E-9	185.61647E-15	12.099729E-12	6.7149741E-12	-173.01474E-9	117.09102E-15	12.046089E-12
1.2722720E+0	6.7191495E-12	-173.01474E-9	109.78025E-15	12.066181E-12	6.7928063E-12	-173.01474E-9	84.088349E-15	12.033647E-12
1.2672629E+0	6.5370717E-12	-173.01474E-9	132.68732E-15	12.066258E-12	6.6255191E-12	-173.01474E-9	66.419763E-15	12.017778E-12
1.2622540E+0	6.6793624E-12	-173.01474E-9	190.41432E-15	12.022953E-12	6.7458985E-12	-173.01474E-9	189.59840E-15	12.030790E-12
1.2572451E+0	6.4939451E-12	-173.01474E-9	111.74375E-15	12.066084E-12	6.6151559E-12	-173.01474E-9	102.36586E-15	12.074651E-12
1.2522361E+0	6.5915710E-12	-173.01474E-9	53.408795E-15	12.049311E-12	6.5431675E-12	-173.01474E-9	121.79924E-15	12.061748E-12
1.2472272E+0	6.3705499E-12	-173.01474E-9	28.706231E-15	12.053419E-12	6.6208120E-12	-173.01474E-9	57.084091E-15	12.085738E-12
1.2422183E+0	6.5158746E-12	-173.01474E-9	68.974909E-15	12.085676E-12	6.4261148E-12	-173.01474E-9	87.454309E-15	12.041144E-12
1.2372093E+0	6.3890841E-12	-173.01474E-9	149.02508E-15	12.073599E-12	6.5612897E-12	-173.01474E-9	118.11763E-15	12.004727E-12
1.2322004E+0	6.3663437E-12	-173.01474E-9	233.57976E-15	12.020164E-12	6.3280262E-12	-173.01474E-9	154.15623E-15	12.065819E-12
1.2271914E+0	6.3211294E-12	-173.01474E-9	98.352899E-15	12.056533E-12	6.4422053E-12	-173.01474E-9	208.01344E-15	12.042096E-12
1.2221825E+0	6.2049259E-12	-173.01474E-9	120.30973E-15	12.094111E-12	6.3583860E-12	-173.01474E-9	94.334737E-15	12.063847E-12
1.2171736E+0	6.2887807E-12	-173.01474E-9	94.387450E-15	12.113186E-12	6.3612548E-12	-173.01474E-9	122.26834E-15	12.033177E-12
1.2121646E+0	6.0648426E-12	-173.01474E-9	177.94301E-15	12.070688E-12	6.2305404E-12	-173.01474E-9	182.45854E-15	12.025352E-12
1.2071557E+0	6.2092822E-12	-173.01474E-9	109.74621E-15	11.987247E-12	6.1714531E-12	-173.01474E-9	120.19484E-15	12.021359E-12
1.2021468E+0	6.0173802E-12	-173.01474E-9	28.399619E-15	12.005329E-12	6.2637816E-12	-173.01474E-9	69.419378E-15	12.043679E-12
1.1971378E+0	6.1395702E-12	-173.01474E-9	45.241121E-15	12.062478E-12	6.0902407E-12	-173.01474E-9	102.98096E-15	12.066937E-12
1.1921288E+0	6.0164443E-12	-173.01474E-9	187.47917E-15	12.004383E-12	6.1585468E-12	-173.01474E-9	103.22927E-15	12.045811E-12
1.1871198E+0	5.9832742E-12	-173.01474E-9	170.19922E-15	12.052783E-12	5.9444841E-12	-173.01474E-9	119.07273E-15	12.059681E-12
1.1821109E+0	6.0472747E-12	-173.01474E-9	148.33036E-15	11.985203E-12	6.0962325E-12	-173.01474E-9	155.78839E-15	12.016742E-12
1.1771020E+0	5.9071025E-12	-173.01474E-9	86.941257E-15	12.093383E-12	5.8980945E-12	-173.01474E-9	145.33818E-15	12.103091E-12
1.1720930E+0	5.9264837E-12	-173.01474E-9	121.62457E-15	12.148990E-12	5.8973191E-12	-173.01474E-9	172.46508E-15	12.074011E-12
1.1670841E+0	5.6894229E-12	-173.01474E-9	128.81035E-15	12.101366E-12	5.8509322E-12	-173.01474E-9	109.39020E-15	12.066050E-12
1.1620752E+0	5.8575393E-12	-173.01474E-9	119.55680E-15	12.128258E-12	5.8610512E-12	-173.01474E-9	144.01566E-15	12.019943E-12
1.1570662E+0	5.6570135E-12	-173.01474E-9	137.75714E-15	12.061852E-12	5.8995469E-12	-173.01474E-9	70.681288E-15	11.994316E-12
1.1520573E+0	5.7043233E-12	-173.01474E-9	89.806296E-15	12.087677E-12	5.6933828E-12	-173.01474E-9	75.176180E-15	12.073577E-12
1.1470484E+0	5.5751831E-12	-173.01474E-9	142.97236E-15	12.095207E-12	5.8290968E-12	-173.01474E-9	165.35730E-15	12.112411E-12
1.1420394E+0	5.6388353E-12	-173.01474E-9	160.16684E-15	12.099295E-12	5.6682033E-12	-173.01474E-9	119.22973E-15	12.088964E-12
1.1370305E+0	5.6840318E-12	-173.01474E-9	118.43995E-15	12.070849E-12	5.7658444E-12	-173.01474E-9	-16.996124E-15	12.045839E-12
1.1320215E+0	5.5312838E-12	-173.01474E-9	197.28454E-15	12.088689E-12	5.4892965E-12	-173.01474E-9	141.35126E-15	12.026607E-12
1.1270126E+0	5.6140067E-12	-173.01474E-9	120.23669E-15	12.044023E-12	5.5857372E-12	-173.01474E-9	169.72860E-15	12.024612E-12
1.1220036E+0	5.4041294E-12	-173.01474E-9	73.992556E-15	12.090777E-12	5.5361995E-12	-173.01474E-9	181.17651E-15	12.136525E-12
1.1169946E+0	5.5413187E-12	-173.01474E-9	62.747950E-15	12.087193E-12	5.4585321E-12	-173.01474E-9	118.51486E-15	12.062386E-12
1.1119857E+0	5.3501717E-12	-173.01474E-9	91.740478E-15	12.091957E-12	5.4652385E-12	-173.01474E-9	112.93393E-15	12.011804E-12
1.1069767E+0	5.4008972E-12	-173.01474E-9	89.301654E-15	12.081310E-12	5.3363806E-12	-173.01474E-9	177.61140E-15	12.048859E-12
1.1019678E+0	5.2756224E-12	-173.01474E-9	111.60383E-15	12.083930E-12	5.4984975E-12	-173.01474E-9	187.33052E-15	12.012108E-12
1.0969589E+0	5.2953952E-12	-173.01474E-9	144.16924E-15	12.011049E-12	5.2330657E-12	-173.01474E-9	92.284660E-15	12.008273E-12
1.0919499E+0	5.2466716E-12	-173.01474E-9	52.619347E-15	12.001673E-12	5.3643370E-12	-173.01474E-9	31.491950E-15	12.057173E-12
1.0869410E+0	5.1346618E-12	-173.01474E-9	145.90545E-15	12.141095E-12	5.1681727E-12	-173.01474E-9	120.07559E-15	12.056417E-12
1.0819321E+0	5.2615464E-12	-173.01474E-9	208.28966E-15	12.099015E-12	5.3280696E-12	-173.01474E-9	94.494284E-15	11.959545E-12
1.0769231E+0	5.0682583E-12	-173.01474E-9	123.41034E-15	12.036074E-12	5.1737880E-12	-173.01474E-9	122.77585E-15	11.962865E-12
1.0719142E+0	5.2162276E-12	-173.01474E-9	53.108491E-15	12.092549E-12	5.1025269E-12	-173.01474E-9	108.61713E-15	12.004456E-12
1.0669053E+0	4.9768349E-12	-173.01474E-9	36.302968E-15	12.196276E-12	5.1678726E-12	-173.01474E-9	171.00057E-15	12.084546E-12
1.0618963E+0	5.1092967E-12	-173.01474E-9	109.78124E-15	12.078731E-12	5.0621621E-12	-173.01474E-9	73.170900E-15	12.129618E-12
1.0568874E+0	4.9665302E-12	-173.01474E-9	166.82931E-15	12.147716E-12	5.1519297E-12	-173.01474E-9	95.074569E-15	12.087719E-12
1.0518783E+0	4.9289683E-12	-173.01474E-9	124.10526E-15	12.050339E-12	4.8419016E-12	-173.01474E-9	114.48879E-15	12.056647E-12
1.0468694E+0	4.8629920E-12	-173.01474E-9	109.07405E-15	12.035395E-12	5.0506747E-12	-173.01474E-9	116.69923E-15	12.020565E-12
1.0418605E+0	4.8046701E-12	-173.01474E-9	79.984555E-15	12.094937E-12	4.8513290E-12	-173.01474E-9	219.55407E-15	12.038612E-12
1.0368515E+0	4.9256367E-12	-173.01474E-9	117.14597E-15	12.038045E-12	4.9303951E-12	-173.01474E-9	134.05896E-15	12.063652E-12
1.0318426E+0	4.6850236E-12	-173.01474E-9	162.62627E-15	12.046556E-12	4.7786363E-12	-173.01474E-9	89.816853E-15	12.132972E-12
1.0268337E+0	4.8159059E-12	-173.01474E-9	108.75433E-15	12.040380E-12	4.7678684E-12	-173.01474E-9	93.466000E-15	12.136363E-12
1.0218247E+0	4.6516983E-12	-173.01474E-9	-3.3740115E-15	11.998739E-12	4.8303661E-12	-173.01474E-9	160.14681E-15	12.003194E-12
1.0168158E+0	4.7884119E-12	-173.01474E-9	137.89165E-15	12.065283E-12	4.6537479E-12	-173.01474E-9	82.846985E-15	12.075854E-12
1.0118068E+0	4.6401576E-12	-173.01474E-9	69.920252E-15	12.142431E-12	4.7661037E-12	-173.01474E-9	162.11795E-15	12.102062E-12
1.0067979E+0	4.6185204E-12	-173.01474E-9	155.11068E-15	12.042472E-12	4.5561883E-12	-173.01474E-9	161.26775E-15	12.114504E-12
1.0017890E+0	4.5940990E-12	-173.01474E-9	202.78207E-15	11.998750E-12	4.7123468E-12	-173.01474E-9	78.340837E-15	11.995674E-12
996.78004E-3	4.4710624E-12	-173.01474E-9	138.75477E-15	12.075813E-12	4.5188579E-12	-173.01474E-9	181.71097E-15	12.006255E-12
991.77110E-3	4.5400905E-12	-173.01474E-9	94.877550E-15	12.068715E-12	4.5463286E-12	-173.01474E-9	120.24701E-15	12.086391E-12
986.76217E-3	4.2873361E-12	-173.01474E-9	70.593847E-15	12.118586E-12	4.4550201E-12	-173.01474E-9	192.65717E-15	12.049911E-12
981.75311E-3	4.5073298E-12	-173.01474E-9	132.67085E-15	12.068617E-12	4.4753042E-12	-173.01474E-9	102.58400E-15	12.098164E-12
976.74417E-3	4.2630443E-12	-173.01474E-9	160.77458E-15	12.077199E-12	4.4447991E-12	-173.01474E-9	79.749040E-15	12.096277E-12
971.73524E-3	4.4242938E-12	-173.01474E-9	195.10760E-15	12.016829E-12	4.2932311E-12	-173.01474E-9	97.066154E-15	12.035349E-12
966.72630E-3	4.2664140E-12	-173.01474E-9	29.633160E-15	12.050591E-12	4.4204258E-12	-173.01474E-9	118.88948E-15	12.003024E-12
961.71737E-3	4.3134211E-12	-173.01474E-9	60.597449E-15	12.119052E-12	4.2391997E-12	-173.01474E-9	128.75447E-15	12.168796E-12
956.70843E-3	4.2909170E-12	-173.01474E-9	165.99719E-15	12.127035E-12	4.3444168E-12	-173.01474E-9	107.24501E-15	12.142727E-12
951.69950E-3	4.1451751E-12	-173.01474E-9	167.71873E-15	12.039594E-12	4.0953274E-12	-173.01474E-9	89.442952E-15	12.135610E-12
946.69056E-3	4.1845099E-12	-173.01474E-9	166.93701E-15	12.024760E-12	4.2209834E-12	-173.01474E-9	11.616859E-15	12.129145E-12
941.68162E-3	3.9842101E-12	-173.01474E-9	113.25726E-15	12.027879E-12	4.1527233E-12	-173.01474E-9	126.22511E-15	11.983969E-12
936.67269E-3	4.1591396E-12	-173.01474E-9	82.716555E-15	12.087742E-12	4.0619561E-12	-173.01474E-9	104.16921E-15	12.002505E-12
931.66375E-3	3.9053908E-12	-173.01474E-9	162.86525E-15	12.072101E-12	4.0898951E-12	-173.01474E-9	144.19289E-15	12.064741E-12
926.65482E-3	4.0011956E-12	-173.01474E-9	154.03356E-15	12.077338E-12	3.9358677E-12	-173.01474E-9	101.78298E-15	12.054167E-12
921.64588E-3	3.8845754E-12	-173.01474E-9	178.95733E-15	11.957508E-12	4.0924586E-12	-173.01474E-9	85.215865E-15	12.042138E-12
916.63694E-3	3.9640379E-12	-173.01474E-9	156.52709E-15	12.105263E-12	3.8236675E-12	-173.01474E-9	72.105469E-15	12.046820E-12
911.62789E-3	3.9035090E-12	-173.01474E-9	91.164049E-15	12.041380E-12	3.9428031E-12	-173.01474E-9	86.651389E-15	12.066449E-12
906.61895E-3	3.7639167E-12	-173.01474E-9	129.45402E-15	12.096405E-12	3.7575741E-12	-173.01474E-9	181.87878E-15	12.083353E-12
901.61002E-3	3.8878787E-12	-173.01474E-9	214.60297E-15	12.061217E-12	3.9282232E-12	-173.01474E-9	97.259155E-15	12.072122E-12
896.60108E-3	3.6941609E-12	-173.01474E-9	161.32568E-15	12.022950E-12	3.7503438E-12	-173.01474E-9	106.22084E-15	12.201457E-12
891.59214E-3	3.8290512E-12	-173.01474E-9	129.96707E-15	11.962719E-12	3.7094221E-12	-173.01474E-9	47.769778E-15	12.051381E-12
886.58321E-3	3.5834100E-12	-173.01474E-9	87.043328E-15	12.100893E-12	3.7368476E-12	-173.01474E-9	136.24720E-15	11.957129E-12
881.57427E-3	3.6833678E-12	-173.01474E-9	154.10575E-15	12.161105E-12	3.6094060E-12	-173.01474E-9	119.51647E-15	12.060047E-12
876.56534E-3	3.6217581E-12	-173.01474E-9	126.90744E-15	12.047664E-12	3.6929886E-12	-173.01474E-9	128.44423E-15	12.069243E-12
871.55640E-3	3.6121297E-12	-173.01474E-9	79.602063E-15	12.004762E-12	3.4537512E-12	-173.01474E-9	107.60951E-15	12.073266E-12
866.54747E-3	3.5241196E-12	-173.01474E-9	146.00676E-15	12.014355E-12	3.6361472E-12	-173.01474E-9	97.451371E-15	12.044387E-12
861.53853E-3	3.4666829E-12	-173.01474E-9	64.323269E-15	12.075740E-12	3.4656505E-12	-173.01474E-9	121.55535E-15	12.032077E-12
856.52959E-3	3.6081192E-12	-173.01474E-9	67.336456E-15	12.098876E-12	3.5257064E-12	-173.01474E-9	99.764157E-15	12.032522E-12
851.52066E-3	3.3348420E-12	-173.01474E-9	159.62180E-15	12.064315E-12	3.3458561E-12	-173.01474E-9	85.272386E-15	12.066656E-12
846.51172E-3	3.4866159E-12	-173.01474E-9	140.87089E-15	12.033352E-12	3.4047374E-12	-173.01474E-9	213.71406E-15	12.147956E-12
841.50279E-3	3.2253295E-12	-173.01474E-9	141.06435E-15	12.073460E-12	3.4656555E-12	-173.01474E-9	113.80206E-15	12.099516E-12
836.49373E-3	3.4121989E-12	-173.01474E-9	54.002721E-15	12.004313E-12	3.2866546E-12	-173.01474E-9	75.903043E-15	12.073190E-12
831.48479E-3	3.2089366E-12	-173.01474E-9	97.185403E-15	12.075042E-12	3.3023458E-12	-173.01474E-9	125.82005E-15	12.050283E-12
826.47586E-3	3.2044072E-12	-173.01474E-9	183.06323E-15	12.111137E-12	3.1518967E-12	-173.01474E-9	174.34190E-15	12.037209E-12
821.46692E-3	3.2096563E-12	-173.01474E-9	88.749097E-15	12.002688E-12	3.3172486E-12	-173.01474E-9	124.35651E-15	12.109081E-12
816.45799E-3	3.0932138E-12	-173.01474E-9	182.92969E-15	12.017688E-12	3.0962834E-12	-173.01474E-9	93.268106E-15	12.100478E-12
811.44905E-3	3.1905676E-12	-173.01474E-9	103.73160E-15	12.058612E-12	3.1777476E-12	-173.01474E-9	8.2525022E-15	12.130356E-12
806.44011E-3	2.9585728E-12	-173.01474E-9	71.619963E-15	12.168254E-12	3.0554587E-12	-173.01474E-9	120.98746E-15	12.002055E-12
801.43118E-3	3.1373474E-12	-173.01474E-9	119.73143E-15	12.028227E-12	3.1193878E-12	-173.01474E-9	135.02524E-15	12.047838E-12
796.42224E-3	2.9072144E-12	-173.01474E-9	127.15035E-15	12.119098E-12	3.0709005E-12	-173.01474E-9	160.43528E-15	12.031122E-12
791.41331E-3	3.0664017E-12	-173.01474E-9	42.841100E-15	12.061545E-12	2.8523666E-12	-173.01474E-9	56.272776E-15	12.060066E-12
786.40437E-3	2.8694794E-12	-173.01474E-9	143.69102E-15	12.025189E-12	3.0336894E-12	-173.01474E-9	127.51380E-15	12.100534E-12
781.39544E-3	2.9493389E-12	-173.01474E-9	67.579697E-15	12.103344E-12	2.8082510E-12	-173.01474E-9	170.32704E-15	11.945162E-12
776.38650E-3	2.9079239E-12	-173.01474E-9	96.699517E-15	12.124887E-12	2.9957128E-12	-173.01474E-9	111.72386E-15	11.969301E-12
771.37756E-3	2.7925140E-12	-173.01474E-9	219.63207E-15	12.105470E-12	2.7109252E-12	-173.01474E-9	142.40388E-15	12.061249E-12
766.36863E-3	2.8577887E-12	-173.01474E-9	99.248673E-15	12.016167E-12	2.8056392E-12	-173.01474E-9	113.65267E-15	12.102710E-12
761.35969E-3	2.6767609E-12	-173.01474E-9	84.716556E-15	12.052561E-12	2.7502167E-12	-173.01474E-9	98.538019E-15	12.077638E-12
756.35076E-3	2.8226069E-12	-173.01474E-9	82.935313E-15	12.077121E-12	2.7253449E-12	-173.01474E-9	70.773824E-15	12.128449E-12
751.34182E-3	2.5643418E-12	-173.01474E-9	55.732816E-15	12.061034E-12	2.6386393E-12	-173.01474E-9	191.44166E-15	12.044342E-12
746.33288E-3	2.6590277E-12	-173.01474E-9	110.05460E-15	12.092598E-12	2.5571142E-12	-173.01474E-9	173.92778E-15	12.046452E-12
741.32395E-3	2.5432922E-12	-173.01474E-9	111.93347E-15	11.990072E-12	2.7173034E-12	-173.01474E-9	127.46542E-15	12.081046E-12
736.31501E-3	2.6157689E-12	-173.01474E-9	118.76280E-15	12.067455E-12	2.4671764E-12	-173.01474E-9	49.764897E-15	12.105260E-12
731.30584E-3	2.5152645E-12	-173.01474E-9	87.134056E-15	12.046635E-12	2.6111658E-12	-173.01474E-9	123.53086E-15	12.089945E-12
726.29690E-3	2.4536623E-12	-173.01474E-9	83.522917E-15	12.030490E-12	2.3904984E-12	-173.01474E-9	82.913426E-15	11.997362E-12
721.28797E-3	2.5141556E-12	-173.01474E-9	199.47618E-15	12.105286E-12	2.5513795E-12	-173.01474E-9	129.59416E-15	12.093273E-12
716.27903E-3	2.3517130E-12	-173.01474E-9	206.29105E-15	12.090919E-12	2.3852723E-12	-173.01474E-9	117.48085E-15	12.000667E-12
711.27009E-3	2.4578228E-12	-173.01474E-9	134.52835E-15	12.010845E-12	2.3241812E-12	-173.01474E-9	83.458332E-15	12.018277E-12
706.26116E-3	2.2167439E-12	-173.01474E-9	94.970500E-15	12.030094E-12	2.3626001E-12	-173.01474E-9	37.593914E-15	12.101089E-12
701.25222E-3	2.3812846E-12	-173.01474E-9	121.66311E-15	12.116530E-12	2.2682247E-12	-173.01474E-9	107.81823E-15	12.056005E-12
696.24329E-3	2.2440420E-12	-173.01474E-9	153.63775E-15	12.130881E-12	2.3410828E-12	-173.01474E-9	77.009593E-15	12.074067E-12
691.23435E-3	2.2680950E-12	-173.01474E-9	145.49715E-15	12.106337E-12	2.0836670E-12	-173.01474E-9	84.081396E-15	12.037606E-12
686.22541E-3	2.1556327E-12	-173.01474E-9	105.28584E-15	12.090823E-12	2.2655213E-12	-173.01474E-9	82.445972E-15	12.055252E-12
681.21648E-3	2.1596939E-12	-173.01474E-9	100.52363E-15	11.966496E-12	2.0741304E-12	-173.01474E-9	129.00175E-15	12.075414E-12
676.20754E-3	2.2057755E-12	-173.01474E-9	89.726641E-15	12.029397E-12	2.1989192E-12	-173.01474E-9	8.4384904E-15	12.121638E-12
671.19861E-3	2.0036499E-12	-173.01474E-9	92.781550E-15	12.111395E-12	2.0100282E-12	-173.01474E-9	69.676964E-15	12.049242E-12
666.18967E-3	2.1055534E-12	-173.01474E-9	71.378199E-15	12.055890E-12	2.0409729E-12	-173.01474E-9	80.125190E-15	12.061139E-12
661.18073E-3	1.8906027E-12	-173.01474E-9	97.218728E-15	12.102383E-12	2.0508326E-12	-173.01474E-9	133.78540E-15	12.093515E-12
656.17180E-3	2.0800406E-12	-173.01474E-9	158.45952E-15	12.171509E-12	1.9574414E-12	-173.01474E-9	65.975240E-15	12.168901E-12
651.16286E-3	1.8934663E-12	-173.01474E-9	93.215068E-15	12.034502E-12	1.9997183E-12	-173.01474E-9	64.516968E-15	12.078923E-12
646.15393E-3	1.9037456E-12	-173.01474E-9	38.157310E-15	12.085568E-12	1.7999223E-12	-173.01474E-9	27.592966E-15	12.030300E-12
641.14499E-3	1.8350913E-12	-173.01474E-9	176.87773E-15	12.109991E-12	2.0250607E-12	-173.01474E-9	142.50963E-15	12.003129E-12
636.13605E-3	1.7791245E-12	-173.01474E-9	94.698677E-15	12.052337E-12	1.7444540E-12	-173.01474E-9	93.514430E-15	12.090734E-12
631.12712E-3	1.8737494E-12	-173.01474E-9	47.664140E-15	12.072899E-12	1.8248374E-12	-173.01474E-9	107.44349E-15	12.008060E-12
626.11818E-3	1.6621405E-12	-173.01474E-9	65.033170E-15	11.978801E-12	1.6909668E-12	-173.01474E-9	43.779542E-15	12.126760E-12
621.10925E-3	1.8277949E-12	-173.01474E-9	82.596758E-15	12.146579E-12	1.7657833E-12	-173.01474E-9	88.044982E-15	12.124502E-12
616.10031E-3	1.6584198E-12	-173.01474E-9	59.704242E-15	12.074869E-12	1.7356446E-12	-173.01474E-9	54.837625E-15	12.059279E-12
611.09138E-3	1.7500489E-12	-173.01474E-9	127.53725E-15	12.018295E-12	1.6119416E-12	-173.01474E-9	3.5443871E-15	11.972054E-12
606.08244E-3	1.5492533E-12	-173.01474E-9	126.36660E-15	12.052878E-12	1.7434952E-12	-173.01474E-9	126.47657E-15	12.073979E-12
601.07350E-3	1.6657136E-12	-173.01474E-9	11.118331E-15	12.065984E-12	1.5394954E-12	-173.01474E-9	105.61453E-15	12.080481E-12
596.06457E-3	1.5958689E-12	-173.01474E-9	36.686850E-15	12.074704E-12	1.6882381E-12	-173.01474E-9	87.721517E-15	12.117175E-12
591.05539E-3	1.4912598E-12	-173.01474E-9	94.156968E-15	12.138818E-12	1.4124253E-12	-173.01474E-9	59.675870E-15	12.054323E-12
586.04646E-3	1.5626761E-12	-173.01474E-9	114.11685E-15	12.135557E-12	1.6223887E-12	-173.01474E-9	78.020849E-15	12.042188E-12
581.03752E-3	1.4226893E-12	-173.01474E-9	48.750460E-15	12.043568E-12	1.4755917E-12	-173.01474E-9	109.10014E-15	12.081651E-12
576.02859E-3	1.5907268E-12	-173.01474E-9	100.77736E-15	12.050001E-12	1.4864762E-12	-173.01474E-9	64.166337E-15	12.045419E-12
571.01965E-3	1.2977886E-12	-173.01474E-9	133.81932E-15	12.057423E-12	1.4086666E-12	-173.01474E-9	37.473300E-15	12.101604E-12
566.01071E-3	1.4724635E-12	-173.01474E-9	25.426789E-15	12.048437E-12	1.3049805E-12	-173.01474E-9	30.499254E-15	12.089523E-12
561.00178E-3	1.3021653E-12	-173.01474E-9	122.26883E-15	12.045843E-12	1.4821300E-12	-173.01474E-9	114.37002E-15	12.006559E-12
555.99284E-3	1.3857326E-12	-173.01474E-9	95.922449E-15	12.081496E-12	1.2383733E-12	-173.01474E-9	113.09333E-15	12.014958E-12
550.98391E-3	1.3132051E-12	-173.01474E-9	146.14524E-15	12.011407E-12	1.3987356E-12	-173.01474E-9	80.869996E-15	12.050946E-12
545.97497E-3	1.2187532E-12	-173.01474E-9	108.23411E-15	11.983879E-12	1.1744238E-12	-173.01474E-9	123.23097E-15	12.129325E-12
540.96603E-3	1.3361059E-12	-173.01474E-9	50.910485E-15	12.083056E-12	1.3485291E-12	-173.01474E-9	107.47773E-15	12.071856E-12
535.95710E-3	1.2000866E-12	-173.01474E-9	57.151380E-15	12.042120E-12	1.1649659E-12	-173.01474E-9	2.6451111E-15	12.097028E-12
530.94816E-3	1.3010208E-12	-173.01474E-9	60.617303E-15	12.066920E-12	1.2276642E-12	-173.01474E-9	39.296915E-15	11.991235E-12
525.93923E-3	1.0407670E-12	-173.01474E-9	194.69445E-15	12.034480E-12	1.1843675E-12	-173.01474E-9	132.72724E-15	12.047952E-12
520.93029E-3	1.2393347E-12	-173.01474E-9	34.769866E-15	12.047411E-12	1.1311117E-12	-173.01474E-9	90.341485E-15	12.091439E-12
515.92135E-3	1.0760810E-12	-173.01474E-9	63.669034E-15	12.036252E-12	1.2060223E-12	-173.01474E-9	8.0576694E-15	12.113891E-12
510.91242E-3	1.1536159E-12	-173.01474E-9	-28.038241E-15	12.119051E-12	961.28140E-15	-173.01474E-9	30.793815E-15	12.073269E-12
505.90348E-3	1.0267238E-12	-173.01474E-9	101.65871E-15	12.087697E-12	1.1535829E-12	-173.01474E-9	71.254160E-15	12.055904E-12
500.89455E-3	1.0277970E-12	-173.01474E-9	86.736452E-15	12.061060E-12	987.81649E-15	-173.01474E-9	126.61214E-15	12.080204E-12
495.88561E-3	1.0732453E-12	-173.01474E-9	152.33886E-15	11.983221E-12	1.1525707E-12	-173.01474E-9	85.388009E-15	12.015536E-12
490.87667E-3	911.33936E-15	-173.01474E-9	61.129053E-15	12.046286E-12	933.04758E-15	-173.01474E-9	111.70318E-15	12.115741E-12
485.86774E-3	1.0622005E-12	-173.01474E-9	47.869057E-15	12.086171E-12	1.0052725E-12	-173.01474E-9	51.478787E-15	12.031281E-12
480.85880E-3	852.62613E-15	-173.01474E-9	111.95047E-15	12.133666E-12	1.0032838E-12	-173.01474E-9	120.95961E-15	12.074881E-12
475.84987E-3	1.0418911E-12	-173.01474E-9	133.47845E-15	12.107356E-12	893.19925E-15	-173.01474E-9	55.936599E-15	11.949138E-12
470.84093E-3	806.14530E-15	-173.01474E-9	167.74242E-15	12.104583E-12	968.30812E-15	-173.01474E-9	74.010940E-15	12.067661E-12
465.83200E-3	888.24011E-15	-173.01474E-9	157.23099E-15	12.059857E-12	763.33932E-15	-173.01474E-9	53.973641E-15	12.114468E-12
460.82306E-3	882.81563E-15	-173.01474E-9	128.93756E-15	12.078777E-12	972.15584E-15	-173.01474E-9	65.378414E-15	12.026393E-12
455.81412E-3	835.82875E-15	-173.01474E-9	10.462469E-15	12.134357E-12	770.21343E-15	-173.01474E-9	37.565898E-15	12.031765E-12
450.80519E-3	838.25487E-15	-173.01474E-9	85.918773E-15	12.093907E-12	866.38189E-15	-173.01474E-9	76.737946E-15	12.049417E-12
445.79601E-3	696.58976E-15	-173.01474E-9	93.320425E-15	12.047115E-12	701.70145E-15	-173.01474E-9	70.934686E-15	12.043995E-12
440.78708E-3	818.33965E-15	-173.01474E-9	15.516866E-15	12.057126E-12	833.02874E-15	-173.01474E-9	99.944324E-15	11.994834E-12
435.77814E-3	676.96185E-15	-173.01474E-9	34.312305E-15	12.051091E-12	770.18546E-15	-173.01474E-9	69.681633E-15	12.190737E-12
430.76921E-3	802.69428E-15	-173.01474E-9	59.871738E-15	12.087535E-12	650.98632E-15	-173.01474E-9	67.893580E-15	12.084169E-12
425.76027E-3	606.62900E-15	-173.01474E-9	32.112174E-15	12.115344E-12	748.68323E-15	-173.01474E-9	14.853331E-15	12.023073E-12
420.75133E-3	717.07722E-15	-173.01474E-9	107.85584E-15	12.068655E-12	598.44013E-15	-173.01474E-9	94.847199E-15	12.095022E-12
415.74240E-3	658.92344E-15	-173.01474E-9	97.974200E-15	12.083938E-12	752.19274E-15	-173.01474E-9	142.40344E-15	12.115950E-12
410.73346E-3	605.59907E-15	-173.01474E-9	50.541873E-15	12.058253E-12	476.48680E-15	-173.01474E-9	96.752298E-15	12.123342E-12
405.72453E-3	632.08575E-15	-173.01474E-9	27.365021E-15	12.048557E-12	639.83215E-15	-173.01474E-9	32.072398E-15	12.122147E-12
400.71559E-3	467.82234E-15	-173.01474E-9	66.270211E-15	12.051677E-12	495.14066E-15	-173.01474E-9	9.2610152E-15	12.056137E-12
395.70665E-3	667.87521E-15	-173.01474E-9	157.12576E-15	12.125207E-12	557.37619E-15	-173.01474E-9	47.187840E-15	12.079665E-12
390.69772E-3	401.29407E-15	-173.01474E-9	65.542298E-15	12.037656E-12	529.61791E-15	-173.01474E-9	99.828911E-15	12.044962E-12
385.68878E-3	533.62843E-15	-173.01474E-9	70.037827E-15	11.989433E-12	420.02420E-15	-173.01474E-9	90.806472E-15	12.138625E-12
380.67985E-3	416.85546E-15	-173.01474E-9	37.358405E-15	12.066300E-12	567.12908E-15	-173.01474E-9	104.90289E-15	12.125050E-12
375.67091E-3	519.00286E-15	-173.01474E-9	-1.5873844E-15	12.108436E-12	368.35541E-15	-173.01474E-9	-2.2232410E-15	12.106690E-12
370.66197E-3	421.80438E-15	-173.01474E-9	49.090330E-15	12.090000E-12	516.09352E-15	-173.01474E-9	67.922081E-15	12.029494E-12
365.65304E-3	370.32890E-15	-173.01474E-9	40.738578E-15	12.043487E-12	303.11645E-15	-173.01474E-9	79.255131E-15	12.028926E-12
360.64410E-3	435.66447E-15	-173.01474E-9	47.721850E-15	12.063890E-12	523.14311E-15	-173.01474E-9	114.85641E-15	12.113692E-12
355.63517E-3	323.32419E-15	-173.01474E-9	20.051801E-15	12.007443E-12	338.89322E-15	-173.01474E-9	50.871616E-15	12.069092E-12
350.62623E-3	466.26852E-15	-173.01474E-9	12.722586E-15	12.091664E-12	386.94059E-15	-173.01474E-9	10.382431E-15	12.055961E-12
345.61729E-3	235.93456E-15	-173.01474E-9	70.633366E-15	12.089709E-12	343.56497E-15	-173.01474E-9	-2.3814761E-15	12.114117E-12
340.60836E-3	449.20664E-15	-173.01474E-9	83.959607E-15	11.997717E-12	285.33743E-15	-173.01474E-9	36.173497E-15	12.069683E-12
335.59942E-3	257.40873E-15	-173.01474E-9	149.49592E-15	12.034215E-12	375.81442E-15	-173.01474E-9	46.437107E-15	12.071362E-12
330.59049E-3	392.42107E-15	-173.01474E-9	-11.120216E-15	12.044530E-12	236.02100E-15	-173.01474E-9	38.750148E-15	12.069798E-12
325.58155E-3	247.58464E-15	-173.01474E-9	-11.577921E-15	12.071519E-12	359.80030E-15	-173.01474E-9	40.052000E-15	12.035241E-12
320.57261E-3	225.85612E-15	-173.01474E-9	49.789030E-15	12.127029E-12	191.22375E-15	-173.01474E-9	23.445254E-15	12.005201E-12
315.56368E-3	343.67431E-15	-173.01474E-9	41.344535E-15	12.142119E-12	371.01295E-15	-173.01474E-9	17.289911E-15	11.997446E-12
310.55474E-3	170.65491E-15	-173.01474E-9	29.985261E-15	12.010062E-12	144.31062E-15	-173.01474E-9	4.6328319E-15	11.975342E-12
305.54557E-3	309.52259E-15	-173.01474E-9	9.7799195E-15	12.092647E-12	242.67386E-15	-173.01474E-9	15.867175E-15	12.085269E-12
300.53663E-3	150.03266E-15	-173.01474E-9	-52.413396E-15	12.043133E-12	251.46798E-15	-173.01474E-9	91.808620E-15	12.126606E-12
295.52770E-3	287.90850E-15	-173.01474E-9	-58.768034E-15	12.125921E-12	194.00848E-15	-173.01474E-9	-7.5033863E-15	12.084875E-12
290.51876E-3	124.75393E-15	-173.01474E-9	48.302098E-15	12.117939E-12	247.62023E-15	-173.01474E-9	-49.772252E-15	12.070253E-12
285.50982E-3	247.65330E-15	-173.01474E-9	93.534440E-15	12.084853E-12	61.785985E-15	-173.01474E-9	-1.2927612E-15	11.987886E-12
280.50089E-3	180.81219E-15	-173.01474E-9	48.933110E-15	12.017500E-12	297.49104E-15	-173.01474E-9	1.5805945E-15	12.068295E-12
275.49195E-3	180.00345E-15	-173.01474E-9	27.925723E-15	11.974443E-12	109.22049E-15	-173.01474E-9	10.590042E-15	12.018388E-12
270.48302E-3	205.75521E-15	-173.01474E-9	55.370703E-15	12.027487E-12	223.41726E-15	-173.01474E-9	17.032774E-15	12.041717E-12
265.47408E-3	75.328178E-15	-173.01474E-9	-68.285513E-15	12.111146E-12	99.955858E-15	-173.01474E-9	-67.544576E-15	12.030925E-12
260.46515E-3	276.28897E-15	-173.01474E-9	-12.552196E-15	12.049300E-12	200.60028E-15	-173.01474E-9	-17.818592E-15	12.044735E-12
255.45621E-3	74.867867E-15	-173.01474E-9	86.814440E-15	12.025707E-12	157.06949E-15	-173.01474E-9	56.489681E-15	11.995345E-12
250.44727E-3	254.28325E-15	-173.01474E-9	3.9870002E-15	12.055745E-12	98.249425E-15	-173.01474E-9	101.56502E-15	12.041514E-12
245.43834E-3	46.735734E-15	-173.01474E-9	-23.928740E-15	12.032804E-12	162.76357E-15	-173.01474E-9	2.1220049E-15	12.114077E-12
240.42940E-3	223.81653E-15	-173.01474E-9	-13.154092E-15	12.096794E-12	44.413871E-15	-173.01474E-9	39.451312E-15	12.108504E-12
235.42047E-3	136.99912E-15	-173.01474E-9	-20.498719E-15	12.031081E-12	219.98912E-15	-173.01474E-9	-30.138483E-15	12.038328E-12
230.41153E-3	155.41899E-15	-173.01474E-9	-8.1283874E-15	12.013676E-12	18.908794E-15	-173.01474E-9	-68.481923E-15	12.069534E-12
225.40259E-3	165.62966E-15	-173.01474E-9	31.206235E-15	12.062754E-12	220.21546E-15	-173.01474E-9	118.87976E-15	12.065095E-12
220.39366E-3	30.538550E-15	-173.01474E-9	-26.877163E-15	12.039412E-12	93.486118E-15	-173.01474E-9	-18.123466E-15	12.079527E-12
215.38472E-3	236.37451E-15	-173.01474E-9	-53.403716E-15	12.069566E-12	158.96922E-15	-173.01474E-9	-71.178306E-15	12.116487E-12
210.37579E-3	30.721641E-15	-173.01474E-9	67.790290E-15	12.041038E-12	86.970633E-15	-173.01474E-9	10.138096E-15	12.054743E-12
205.36685E-3	163.41209E-15	-173.01474E-9	28.093538E-15	12.073689E-12	119.57357E-15	-173.01474E-9	19.838348E-15	12.031179E-12
200.35791E-3	25.126778E-15	-173.01474E-9	35.148889E-15	12.026527E-12	196.02518E-15	-173.01474E-9	29.623795E-15	12.054993E-12
195.34898E-3	166.25529E-15	-173.01474E-9	-26.105428E-15	12.049862E-12	67.474970E-15	-173.01474E-9	22.926058E-15	12.108237E-12
190.34004E-3	84.318105E-15	-173.01474E-9	1.0989690E-15	12.084417E-12	188.95528E-15	-173.01474E-9	-21.553146E-15	12.085761E-12
185.33111E-3	85.454911E-15	-173.01474E-9	-17.207603E-15	12.108853E-12	-41.185415E-15	-173.01474E-9	28.276223E-15	12.100308E-12
180.32217E-3	155.92510E-15	-173.01474E-9	-6.1392004E-15	12.141502E-12	217.48159E-15	-173.01474E-9	-85.237495E-15	12.064899E-12
175.31323E-3	44.190068E-15	-173.01474E-9	80.668931E-15	12.021449E-12	15.330605E-15	-173.01474E-9	85.669644E-15	12.052474E-12
170.30430E-3	202.91200E-15	-173.01474E-9	-6.2589662E-15	12.092653E-12	126.17809E-15	-173.01474E-9	-25.284062E-15	12.082903E-12
165.29536E-3	-17.043462E-15	-173.01474E-9	-59.257348E-15	12.018001E-12	82.138662E-15	-173.01474E-9	48.792950E-15	12.088320E-12
160.28619E-3	209.56483E-15	-173.01474E-9	-47.461353E-15	12.088634E-12	112.73254E-15	-173.01474E-9	-6.7602987E-15	12.069421E-12
155.27725E-3	55.796927E-15	-173.01474E-9	-87.092395E-15	12.092220E-12	162.00317E-15	-173.01474E-9	779.77393E-18	12.079705E-12
150.26832E-3	155.82591E-15	-173.01474E-9	27.806965E-15	12.119231E-12	-11.039104E-15	-173.01474E-9	-62.139021E-15	12.048121E-12
145.25938E-3	68.273519E-15	-173.01474E-9	20.056514E-15	12.093536E-12	196.23117E-15	-173.01474E-9	2.1507645E-15	12.018292E-12
140.25044E-3	88.938995E-15	-173.01474E-9	577.58398E-18	11.989174E-12	5.9184792E-15	-173.01474E-9	-11.036088E-15	12.080872E-12
135.24151E-3	140.02287E-15	-173.01474E-9	-146.77478E-15	12.060838E-12	218.72518E-15	-173.01474E-9	-11.055970E-15	12.157993E-12
130.23257E-3	54.680476E-15	-173.01474E-9	64.834423E-15	12.088520E-12	-14.006960E-15	-173.01474E-9	-6.9986881E-15	12.069031E-12
125.22364E-3	169.27909E-15	-173.01474E-9	13.156670E-15	12.080420E-12	93.735343E-15	-173.01474E-9	-48.399778E-15	12.047722E-12
120.21470E-3	21.574007E-15	-173.01474E-9	-24.931449E-15	11.986542E-12	84.597883E-15	-173.01474E-9	-26.723532E-15	12.051062E-12
115.20576E-3	201.53870E-15	-173.01474E-9	-55.061722E-15	12.019385E-12	64.318959E-15	-173.01474E-9	-6.4632082E-15	12.034015E-12
110.19683E-3	19.292814E-15	-173.01474E-9	19.939948E-15	12.096346E-12	111.10495E-15	-173.01474E-9	-45.774541E-15	12.038180E-12
105.18789E-3	141.62253E-15	-173.01474E-9	26.809811E-15	12.056761E-12	-27.711865E-15	-173.01474E-9	-75.802422E-15	11.999571E-12
100.17896E-3	62.854114E-15	-173.01474E-9	37.905853E-15	12.004010E-12	210.68381E-15	-173.01474E-9	-57.527273E-15	12.009413E-12
95.170021E-3	112.92327E-15	-173.01474E-9	29.343247E-15	12.068649E-12	-26.389457E-15	-173.01474E-9	45.488183E-15	12.002650E-12
90.161085E-3	122.23373E-15	-173.01474E-9	-10.168738E-15	12.030694E-12	153.07171E-15	-173.01474E-9	23.745639E-15	12.086249E-12
85.152149E-3	-12.272538E-15	-173.01474E-9	-53.223356E-15	11.963004E-12	58.909712E-15	-173.01474E-9	32.217210E-15	12.151866E-12
80.143213E-3	140.52132E-15	-173.01474E-9	1.8470919E-15	12.081796E-12	136.91010E-15	-173.01474E-9	-60.605932E-15	12.098846E-12
75.134277E-3	-4.0582196E-15	-173.01474E-9	-98.556444E-15	12.145745E-12	74.977215E-15	-173.01474E-9	-83.939020E-15	12.104666E-12
70.125341E-3	170.40568E-15	-173.01474E-9	-39.174312E-15	12.078870E-12	33.361409E-15	-173.01474E-9	237.64899E-18	12.063572E-12
65.116405E-3	-16.336462E-15	-173.01474E-9	63.602315E-15	12.042627E-12	116.13273E-15	-173.01474E-9	9.3320847E-15	12.050441E-12
60.107470E-3	191.84684E-15	-173.01474E-9	-6.1953908E-15	12.025753E-12	19.470862E-15	-173.01474E-9	23.769764E-15	12.078602E-12
55.098534E-3	49.105932E-15	-173.01474E-9	-70.421113E-15	11.981606E-12	217.20184E-15	-173.01474E-9	-16.910139E-15	12.076317E-12
50.089598E-3	87.097776E-15	-173.01474E-9	-14.859091E-15	12.065017E-12	-65.006919E-15	-173.01474E-9	11.392652E-15	12.121705E-12
45.080662E-3	104.44192E-15	-173.01474E-9	-23.901976E-15	12.153895E-12	181.11989E-15	-173.01474E-9	-67.511589E-15	12.034251E-12
40.071726E-3	2.0605468E-15	-173.01474E-9	63.724105E-15	12.078167E-12	9.6187418E-15	-173.01474E-9	1.6024878E-15	12.063219E-12
35.062790E-3	207.61425E-15	-173.01474E-9	77.973510E-15	12.050872E-12	115.88347E-15	-173.01474E-9	-17.128815E-15	12.035348E-12
30.053854E-3	-3.6691036E-15	-173.01474E-9	-10.228771E-15	12.049883E-12	49.179702E-15	-173.01474E-9	-11.825649E-15	12.044596E-12
25.044918E-3	163.63335E-15	-173.01474E-9	-112.12048E-15	12.030922E-12	58.757110E-15	-173.01474E-9	-62.186781E-15	12.081205E-12
20.035744E-3	-8.4222349E-15	-173.01474E-9	-51.659540E-15	12.106493E-12	124.64204E-15	-173.01474E-9	-66.874735E-15	12.065387E-12
15.026808E-3	143.63669E-15	-173.01474E-9	51.608051E-15	12.120360E-12	15.696827E-15	-173.01474E-9	27.305786E-15	12.042425E-12
10.017872E-3	58.182381E-15	-173.01474E-9	25.710006E-15	12.049805E-12	158.49620E-15	-173.01474E-9	-13.152315E-15	12.022339E-12
5.0089359E-3	63.555999E-15	-173.01474E-9	-39.225950E-15	11.966095E-12	-37.085867E-15	-173.01474E-9	-56.702540E-15	12.064971E-12
0.0000000E+0	115.87332E-15	-173.01474E-9	-136.88664E-15	12.072503E-12	160.06932E-15	-173.01474E-9	13.401321E-15	12.144636E-12
