# Supplementary material for: Fluorescence from a single-molecule probe directly attached to a plasmonic STM tip
Source: Nat Commun. 2024 Nov 10;15:9733. doi: 10.1038/s41467-024-53707-2 (PMC11551166; doi:10.1038/s41467-024-53707-2)
Supplement: Supplementary file 3 — Supplementary Data 1 [file 41467_2024_53707_MOESM3_ESM.zip › SFig1/plasmon 2021-09-30 09_15_48 031.spe_meta.txt]

position ref	Bias-Spectroscopy00031.dat
background	007.spe
JTC	0.0
Current (A)	1.000e-10
Voltage (V)	-2.5
z_off (m)	-4.96030e-08
mode	constant current
