# Supplementary material for: Fluorescence from a single-molecule probe directly attached to a plasmonic STM tip
Source: Nat Commun. 2024 Nov 10;15:9733. doi: 10.1038/s41467-024-53707-2 (PMC11551166; doi:10.1038/s41467-024-53707-2)
Supplement: Supplementary file 3 — Supplementary Data 1 [file 41467_2024_53707_MOESM3_ESM.zip › SFig11/SFig11f/STS.dat]

Experiment	bias spectroscopy	
Saved Date	22.09.2021 18:04:57	
User		
Date		
X (m)	1.16666E-6	
Y (m)	205.21E-9	
Z (m)	-117.418E-9	
Z offset (m)	0E+0	
Settling time (s)	5E-3	
Integration time (s)	60E-3	
Z-Ctrl hold	TRUE	
Final Z (m)	-117.418E-9	
Start time	22.09.2021 18:04:05	
Filter type	None	
Order		
Cutoff frq		

--- Metadata from analysis ---
Offset FWD sweep (V)	0
Offset BWD sweep (V)	0
Noise Threshold (A)	1e-12
LockIn Calibration Factor (S/V)	26.67     

[DATA]
Bias calc (V)	Current (A)	Z (m)	LI Demod 1 X (A)	LI Demod 1 Y (A)	Current [bwd] (A)	Z [bwd] (m)	LI Demod 1 X [bwd] (A)	LI Demod 1 Y [bwd] (A)
3.0000000E+0	5.2897647E-12	-117.41769E-9	261.96886E-15	18.631463E-12	5.5037628E-12	-117.41769E-9	219.68564E-15	18.660188E-12
2.9972146E+0	5.4955892E-12	-117.41769E-9	278.79877E-15	18.597379E-12	5.2184706E-12	-117.41769E-9	149.09162E-15	18.623396E-12
2.9944289E+0	5.2860607E-12	-117.41769E-9	137.02455E-15	18.609376E-12	5.3344221E-12	-117.41769E-9	314.80458E-15	18.577181E-12
2.9916434E+0	5.3051014E-12	-117.41769E-9	227.86981E-15	18.658249E-12	5.3064909E-12	-117.41769E-9	228.44292E-15	18.650911E-12
2.9888580E+0	5.3796633E-12	-117.41769E-9	200.01476E-15	18.592383E-12	5.2024565E-12	-117.41769E-9	217.33330E-15	18.594808E-12
2.9860725E+0	5.1591635E-12	-117.41769E-9	189.36626E-15	18.657709E-12	5.4097560E-12	-117.41769E-9	271.39009E-15	18.656085E-12
2.9832869E+0	5.3731225E-12	-117.41769E-9	269.85559E-15	18.639772E-12	5.0984655E-12	-117.41769E-9	188.70663E-15	18.654665E-12
2.9805014E+0	5.2120482E-12	-117.41769E-9	200.74017E-15	18.602869E-12	5.2446485E-12	-117.41769E-9	191.29444E-15	18.613560E-12
2.9777160E+0	5.2310196E-12	-117.41769E-9	156.01974E-15	18.613607E-12	5.2206616E-12	-117.41769E-9	283.29265E-15	18.654555E-12
2.9749303E+0	5.3184145E-12	-117.41769E-9	280.26791E-15	18.603376E-12	5.0787408E-12	-117.41769E-9	200.30078E-15	18.672839E-12
2.9721448E+0	5.0837598E-12	-117.41769E-9	209.21750E-15	18.545039E-12	5.2875117E-12	-117.41769E-9	216.38889E-15	18.593368E-12
2.9693594E+0	5.2790940E-12	-117.41769E-9	218.63520E-15	18.643434E-12	5.0088618E-12	-117.41769E-9	251.16058E-15	18.650623E-12
2.9665737E+0	5.0908553E-12	-117.41769E-9	307.00711E-15	18.633508E-12	5.1664992E-12	-117.41769E-9	129.35210E-15	18.661881E-12
2.9637883E+0	5.1283179E-12	-117.41769E-9	127.62987E-15	18.593363E-12	5.1457996E-12	-117.41769E-9	200.95628E-15	18.549520E-12
2.9610028E+0	5.1993501E-12	-117.41769E-9	175.77881E-15	18.650533E-12	4.9857093E-12	-117.41769E-9	244.31642E-15	18.653705E-12
2.9582174E+0	4.9642846E-12	-117.41769E-9	208.03885E-15	18.634549E-12	5.2123050E-12	-117.41769E-9	177.11180E-15	18.582979E-12
2.9554317E+0	5.1852385E-12	-117.41769E-9	189.14300E-15	18.582701E-12	4.9689133E-12	-117.41769E-9	264.35928E-15	18.701910E-12
2.9526463E+0	4.9821974E-12	-117.41769E-9	264.49234E-15	18.647318E-12	5.1137193E-12	-117.41769E-9	162.16898E-15	18.644241E-12
2.9498608E+0	4.9993456E-12	-117.41769E-9	285.49190E-15	18.631633E-12	5.0619513E-12	-117.41769E-9	224.26833E-15	18.639196E-12
2.9470751E+0	5.0722954E-12	-117.41769E-9	189.40075E-15	18.667658E-12	4.9189459E-12	-117.41769E-9	302.59269E-15	18.678808E-12
2.9442897E+0	4.8843438E-12	-117.41769E-9	245.04652E-15	18.660842E-12	5.1426905E-12	-117.41769E-9	159.95503E-15	18.619894E-12
2.9415042E+0	5.0796463E-12	-117.41769E-9	231.09989E-15	18.656944E-12	4.8605911E-12	-117.41769E-9	185.40886E-15	18.637881E-12
2.9387186E+0	4.8608938E-12	-117.41769E-9	182.37857E-15	18.670366E-12	4.9966615E-12	-117.41769E-9	222.43135E-15	18.648855E-12
2.9359331E+0	4.9412336E-12	-117.41769E-9	285.31255E-15	18.640870E-12	4.9816735E-12	-117.41769E-9	199.98819E-15	18.621252E-12
2.9331477E+0	5.0038723E-12	-117.41769E-9	123.05490E-15	18.599219E-12	4.8177916E-12	-117.41769E-9	236.96025E-15	18.672848E-12
2.9303622E+0	4.7733297E-12	-117.41769E-9	148.10473E-15	18.677192E-12	5.0096620E-12	-117.41769E-9	192.63423E-15	18.656181E-12
2.9275765E+0	5.0160744E-12	-117.41769E-9	229.43651E-15	18.663293E-12	4.8271096E-12	-117.41769E-9	195.04079E-15	18.619479E-12
2.9247911E+0	4.8195410E-12	-117.41769E-9	194.78287E-15	18.626991E-12	4.9655093E-12	-117.41769E-9	301.35402E-15	18.601030E-12
2.9220057E+0	4.7992521E-12	-117.41769E-9	114.93035E-15	18.678122E-12	4.8597315E-12	-117.41769E-9	160.85084E-15	18.645563E-12
2.9192200E+0	4.9146364E-12	-117.41769E-9	236.72500E-15	18.638485E-12	4.7347404E-12	-117.41769E-9	190.10008E-15	18.603263E-12
2.9164345E+0	4.7017724E-12	-117.41769E-9	166.89822E-15	18.588809E-12	4.9414500E-12	-117.41769E-9	218.57082E-15	18.653445E-12
2.9136491E+0	4.9272097E-12	-117.41769E-9	201.95439E-15	18.670352E-12	4.7067862E-12	-117.41769E-9	161.61404E-15	18.659218E-12
2.9108634E+0	4.6905470E-12	-117.41769E-9	191.54113E-15	18.625620E-12	4.8510631E-12	-117.41769E-9	228.67971E-15	18.573703E-12
2.9080780E+0	4.7529554E-12	-117.41769E-9	159.12736E-15	18.571176E-12	4.7760372E-12	-117.41769E-9	194.91628E-15	18.663375E-12
2.9052925E+0	4.8493631E-12	-117.41769E-9	149.17544E-15	18.706817E-12	4.6875208E-12	-117.41769E-9	148.74617E-15	18.593953E-12
2.9025071E+0	4.6088133E-12	-117.41769E-9	225.27009E-15	18.559989E-12	4.8537194E-12	-117.41769E-9	195.30617E-15	18.606063E-12
2.8997214E+0	4.8631572E-12	-117.41769E-9	213.86706E-15	18.594315E-12	4.6174514E-12	-117.41769E-9	179.75094E-15	18.653704E-12
2.8969359E+0	4.6536767E-12	-117.41769E-9	199.58679E-15	18.685253E-12	4.8151045E-12	-117.41769E-9	156.01580E-15	18.610728E-12
2.8941505E+0	4.7098532E-12	-117.41769E-9	247.39309E-15	18.659073E-12	4.7537339E-12	-117.41769E-9	212.02994E-15	18.657997E-12
2.8913648E+0	4.7258278E-12	-117.41769E-9	173.57964E-15	18.598852E-12	4.5906213E-12	-117.41769E-9	176.77304E-15	18.645207E-12
2.8885794E+0	4.5535754E-12	-117.41769E-9	226.24086E-15	18.676167E-12	4.7874404E-12	-117.41769E-9	145.46205E-15	18.614551E-12
2.8857939E+0	4.7751456E-12	-117.41769E-9	189.32933E-15	18.647426E-12	4.5501142E-12	-117.41769E-9	223.36194E-15	18.642895E-12
2.8830085E+0	4.5576889E-12	-117.41769E-9	187.96267E-15	18.622435E-12	4.7064874E-12	-117.41769E-9	164.73251E-15	18.621105E-12
2.8802228E+0	4.6323921E-12	-117.41769E-9	173.88138E-15	18.692376E-12	4.6558638E-12	-117.41769E-9	178.35001E-15	18.551960E-12
2.8774374E+0	4.6613763E-12	-117.41769E-9	202.03223E-15	18.588768E-12	4.5382912E-12	-117.41769E-9	215.10457E-15	18.687708E-12
2.8746519E+0	4.4737781E-12	-117.41769E-9	154.29257E-15	18.667646E-12	4.7045852E-12	-117.41769E-9	164.62133E-15	18.657400E-12
2.8718662E+0	4.6980544E-12	-117.41769E-9	178.51630E-15	18.670798E-12	4.4770121E-12	-117.41769E-9	179.73395E-15	18.651379E-12
2.8690808E+0	4.4771248E-12	-117.41769E-9	194.82804E-15	18.596414E-12	4.6520682E-12	-117.41769E-9	204.34599E-15	18.675825E-12
2.8662953E+0	4.5262201E-12	-117.41769E-9	125.07584E-15	18.664795E-12	4.5696849E-12	-117.41769E-9	186.52592E-15	18.619125E-12
2.8635097E+0	4.6577664E-12	-117.41769E-9	198.03369E-15	18.633910E-12	4.4590789E-12	-117.41769E-9	179.15030E-15	18.636523E-12
2.8607242E+0	4.3857847E-12	-117.41769E-9	186.84946E-15	18.636393E-12	4.6551708E-12	-117.41769E-9	147.97798E-15	18.649304E-12
2.8579388E+0	4.5867034E-12	-117.41769E-9	186.33672E-15	18.712552E-12	4.4075438E-12	-117.41769E-9	156.56608E-15	18.618610E-12
2.8551531E+0	4.3773362E-12	-117.41769E-9	227.17735E-15	18.562247E-12	4.5732719E-12	-117.41769E-9	216.38245E-15	18.639743E-12
2.8523676E+0	4.4822939E-12	-117.41769E-9	185.67771E-15	18.572617E-12	4.4689452E-12	-117.41769E-9	114.68907E-15	18.616846E-12
2.8495822E+0	4.5340897E-12	-117.41769E-9	194.10436E-15	18.634297E-12	4.3864942E-12	-117.41769E-9	201.17317E-15	18.623207E-12
2.8467968E+0	4.3277695E-12	-117.41769E-9	205.59388E-15	18.633607E-12	4.5677151E-12	-117.41769E-9	178.50265E-15	18.650161E-12
2.8440111E+0	4.5640544E-12	-117.41769E-9	168.70237E-15	18.612983E-12	4.3250672E-12	-117.41769E-9	165.23698E-15	18.653261E-12
2.8412256E+0	4.3258595E-12	-117.41769E-9	213.75360E-15	18.630517E-12	4.5151665E-12	-117.41769E-9	215.44520E-15	18.669281E-12
2.8384402E+0	4.3716359E-12	-117.41769E-9	193.15155E-15	18.610035E-12	4.4319652E-12	-117.41769E-9	184.73068E-15	18.626519E-12
2.8356545E+0	4.4581786E-12	-117.41769E-9	154.31978E-15	18.630689E-12	4.3218935E-12	-117.41769E-9	53.239636E-15	18.591401E-12
2.8328691E+0	4.2667749E-12	-117.41769E-9	161.93074E-15	18.625230E-12	4.5518637E-12	-117.41769E-9	208.02065E-15	18.581211E-12
2.8300836E+0	4.4694704E-12	-117.41769E-9	202.82838E-15	18.563496E-12	4.2361201E-12	-117.41769E-9	174.13757E-15	18.634495E-12
2.8272982E+0	4.2447794E-12	-117.41769E-9	171.59309E-15	18.632882E-12	4.4252909E-12	-117.41769E-9	169.58487E-15	18.588884E-12
2.8245125E+0	4.3095683E-12	-117.41769E-9	202.03754E-15	18.655204E-12	4.3737301E-12	-117.41769E-9	196.33249E-15	18.589592E-12
2.8217270E+0	4.3767680E-12	-117.41769E-9	177.58512E-15	18.563749E-12	4.2710462E-12	-117.41769E-9	200.13868E-15	18.663106E-12
2.8189416E+0	4.2291292E-12	-117.41769E-9	110.42416E-15	18.687956E-12	4.4341232E-12	-117.41769E-9	175.14337E-15	18.616537E-12
2.8161559E+0	4.4410725E-12	-117.41769E-9	200.77742E-15	18.648113E-12	4.1812200E-12	-117.41769E-9	241.41840E-15	18.637538E-12
2.8133705E+0	4.1754183E-12	-117.41769E-9	227.14071E-15	18.576356E-12	4.3886687E-12	-117.41769E-9	146.94769E-15	18.640318E-12
2.8105850E+0	4.2929896E-12	-117.41769E-9	140.82554E-15	18.635964E-12	4.2952438E-12	-117.41769E-9	154.19591E-15	18.594494E-12
2.8077993E+0	4.3257438E-12	-117.41769E-9	199.37216E-15	18.679244E-12	4.2188813E-12	-117.41769E-9	157.63744E-15	18.626106E-12
2.8050139E+0	4.0953118E-12	-117.41769E-9	178.06546E-15	18.584391E-12	4.3715201E-12	-117.41769E-9	143.28545E-15	18.673649E-12
2.8022285E+0	4.3562883E-12	-117.41769E-9	166.14874E-15	18.686388E-12	4.1140932E-12	-117.41769E-9	190.45629E-15	18.601291E-12
2.7994430E+0	4.1368961E-12	-117.41769E-9	189.62783E-15	18.653492E-12	4.3162210E-12	-117.41769E-9	195.38399E-15	18.663271E-12
2.7966573E+0	4.1889829E-12	-117.41769E-9	164.36524E-15	18.668423E-12	4.2303804E-12	-117.41769E-9	168.70633E-15	18.632311E-12
2.7938719E+0	4.2148199E-12	-117.41769E-9	108.17254E-15	18.643986E-12	4.1434447E-12	-117.41769E-9	178.69037E-15	18.633067E-12
2.7910864E+0	4.0698183E-12	-117.41769E-9	214.24952E-15	18.615600E-12	4.3333349E-12	-117.41769E-9	177.17605E-15	18.661097E-12
2.7883008E+0	4.2858993E-12	-117.41769E-9	85.338617E-15	18.609059E-12	4.0515651E-12	-117.41769E-9	142.65351E-15	18.623965E-12
2.7855153E+0	4.0459372E-12	-117.41769E-9	164.84980E-15	18.631700E-12	4.2438613E-12	-117.41769E-9	134.72031E-15	18.659265E-12
2.7827299E+0	4.1652085E-12	-117.41769E-9	196.68945E-15	18.582304E-12	4.1508997E-12	-117.41769E-9	177.21500E-15	18.555010E-12
2.7799444E+0	4.2149955E-12	-117.41769E-9	140.88351E-15	18.612677E-12	4.0875263E-12	-117.41769E-9	181.64571E-15	18.595901E-12
2.7771587E+0	3.9987250E-12	-117.41769E-9	176.87063E-15	18.687763E-12	4.2689264E-12	-117.41769E-9	136.83941E-15	18.652191E-12
2.7743733E+0	4.2184620E-12	-117.41769E-9	162.34117E-15	18.625993E-12	3.9834993E-12	-117.41769E-9	120.36525E-15	18.665260E-12
2.7715878E+0	4.0158961E-12	-117.41769E-9	176.57604E-15	18.669337E-12	4.2076269E-12	-117.41769E-9	209.19380E-15	18.621341E-12
2.7688022E+0	4.1088578E-12	-117.41769E-9	190.66502E-15	18.652703E-12	4.1180006E-12	-117.41769E-9	139.67001E-15	18.665052E-12
2.7660167E+0	4.1233371E-12	-117.41769E-9	173.53829E-15	18.651830E-12	4.0619600E-12	-117.41769E-9	111.51910E-15	18.613019E-12
2.7632313E+0	3.9441545E-12	-117.41769E-9	169.25107E-15	18.622021E-12	4.2144604E-12	-117.41769E-9	223.46319E-15	18.666643E-12
2.7604456E+0	4.1554368E-12	-117.41769E-9	147.11570E-15	18.655605E-12	3.9667605E-12	-117.41769E-9	84.283641E-15	18.707782E-12
2.7576602E+0	3.9291808E-12	-117.41769E-9	160.92150E-15	18.578604E-12	4.1933978E-12	-117.41769E-9	180.70724E-15	18.610627E-12
2.7548747E+0	4.0552401E-12	-117.41769E-9	200.34766E-15	18.663404E-12	4.0611464E-12	-117.41769E-9	195.36131E-15	18.625903E-12
2.7520890E+0	4.0595353E-12	-117.41769E-9	221.52159E-15	18.538074E-12	3.9976429E-12	-117.41769E-9	165.33415E-15	18.636145E-12
2.7493036E+0	3.8959929E-12	-117.41769E-9	139.56627E-15	18.588135E-12	4.1433519E-12	-117.41769E-9	135.09312E-15	18.598097E-12
2.7465181E+0	4.1001399E-12	-117.41769E-9	170.32885E-15	18.716582E-12	3.8883176E-12	-117.41769E-9	214.42482E-15	18.620775E-12
2.7437327E+0	3.8797715E-12	-117.41769E-9	246.52502E-15	18.596076E-12	4.1073412E-12	-117.41769E-9	147.26695E-15	18.615661E-12
2.7409470E+0	3.9732419E-12	-117.41769E-9	95.834907E-15	18.647396E-12	3.9557780E-12	-117.41769E-9	173.93353E-15	18.669776E-12
2.7381616E+0	3.9822763E-12	-117.41769E-9	163.22383E-15	18.676801E-12	3.9509676E-12	-117.41769E-9	177.09066E-15	18.663298E-12
2.7353761E+0	3.8332120E-12	-117.41769E-9	165.77749E-15	18.612341E-12	4.1198455E-12	-117.41769E-9	117.53492E-15	18.589240E-12
2.7325904E+0	4.0490905E-12	-117.41769E-9	123.31327E-15	18.584299E-12	3.8363540E-12	-117.41769E-9	231.32101E-15	18.628901E-12
2.7298050E+0	3.7834323E-12	-117.41769E-9	175.92075E-15	18.658759E-12	4.0505988E-12	-117.41769E-9	106.58956E-15	18.618631E-12
2.7270195E+0	3.9235360E-12	-117.41769E-9	147.58710E-15	18.596458E-12	3.9405931E-12	-117.41769E-9	152.54479E-15	18.615692E-12
2.7242341E+0	3.9139894E-12	-117.41769E-9	141.31598E-15	18.640303E-12	3.8872798E-12	-117.41769E-9	182.20000E-15	18.622957E-12
2.7214484E+0	3.7832645E-12	-117.41769E-9	154.41196E-15	18.662882E-12	4.0404568E-12	-117.41769E-9	172.27487E-15	18.684262E-12
2.7186630E+0	4.0195013E-12	-117.41769E-9	186.25834E-15	18.618208E-12	3.7729321E-12	-117.41769E-9	156.77657E-15	18.625585E-12
2.7158775E+0	3.7691556E-12	-117.41769E-9	94.216735E-15	18.668976E-12	3.9911976E-12	-117.41769E-9	190.37280E-15	18.638667E-12
2.7130919E+0	3.8488913E-12	-117.41769E-9	147.46773E-15	18.676566E-12	3.8709773E-12	-117.41769E-9	155.50887E-15	18.653306E-12
2.7103064E+0	3.8692530E-12	-117.41769E-9	124.94332E-15	18.627402E-12	3.8327067E-12	-117.41769E-9	190.20752E-15	18.630797E-12
2.7075210E+0	3.7089862E-12	-117.41769E-9	127.41127E-15	18.606804E-12	3.9944194E-12	-117.41769E-9	177.07515E-15	18.623197E-12
2.7047353E+0	3.9380244E-12	-117.41769E-9	140.12543E-15	18.635940E-12	3.7484594E-12	-117.41769E-9	134.33785E-15	18.646678E-12
2.7019498E+0	3.7167734E-12	-117.41769E-9	133.30668E-15	18.581364E-12	3.9534474E-12	-117.41769E-9	185.50756E-15	18.609834E-12
2.6991644E+0	3.8105218E-12	-117.41769E-9	130.20197E-15	18.677353E-12	3.8074192E-12	-117.41769E-9	112.13913E-15	18.693855E-12
2.6963787E+0	3.7720304E-12	-117.41769E-9	138.59142E-15	18.558056E-12	3.7765659E-12	-117.41769E-9	155.69078E-15	18.571349E-12
2.6935933E+0	3.6527014E-12	-117.41769E-9	149.35511E-15	18.678838E-12	3.9193197E-12	-117.41769E-9	195.63401E-15	18.624951E-12
2.6908078E+0	3.8613349E-12	-117.41769E-9	199.77259E-15	18.673568E-12	3.6724148E-12	-117.41769E-9	175.05519E-15	18.662745E-12
2.6880224E+0	3.6533107E-12	-117.41769E-9	136.81082E-15	18.628939E-12	3.9038980E-12	-117.41769E-9	246.97125E-15	18.659773E-12
2.6852367E+0	3.8088803E-12	-117.41769E-9	133.06379E-15	18.625138E-12	3.7193963E-12	-117.41769E-9	163.56237E-15	18.616915E-12
2.6824512E+0	3.7427336E-12	-117.41769E-9	213.00244E-15	18.627115E-12	3.7408644E-12	-117.41769E-9	80.776240E-15	18.626980E-12
2.6796658E+0	3.5962988E-12	-117.41769E-9	151.66159E-15	18.611205E-12	3.8802815E-12	-117.41769E-9	186.45055E-15	18.602264E-12
2.6768804E+0	3.8422299E-12	-117.41769E-9	154.60830E-15	18.661099E-12	3.6197083E-12	-117.41769E-9	146.52765E-15	18.698628E-12
2.6740947E+0	3.5912022E-12	-117.41769E-9	173.48060E-15	18.572801E-12	3.8465568E-12	-117.41769E-9	130.73612E-15	18.630979E-12
2.6713092E+0	3.7391730E-12	-117.41769E-9	107.46386E-15	18.625757E-12	3.6774399E-12	-117.41769E-9	152.25557E-15	18.619075E-12
2.6685238E+0	3.6938343E-12	-117.41769E-9	114.51422E-15	18.660311E-12	3.6586003E-12	-117.41769E-9	155.24600E-15	18.662670E-12
2.6657381E+0	3.5689385E-12	-117.41769E-9	194.96431E-15	18.605876E-12	3.8072540E-12	-117.41769E-9	129.06089E-15	18.607144E-12
2.6629527E+0	3.7750276E-12	-117.41769E-9	67.161059E-15	18.618142E-12	3.5879407E-12	-117.41769E-9	154.87426E-15	18.605400E-12
2.6601672E+0	3.5352611E-12	-117.41769E-9	169.91238E-15	18.640960E-12	3.7873081E-12	-117.41769E-9	139.13680E-15	18.639108E-12
2.6573815E+0	3.6876543E-12	-117.41769E-9	152.69092E-15	18.626862E-12	3.6134637E-12	-117.41769E-9	145.33077E-15	18.629034E-12
2.6545961E+0	3.6670437E-12	-117.41769E-9	91.406185E-15	18.658568E-12	3.6316100E-12	-117.41769E-9	165.38481E-15	18.626271E-12
2.6518106E+0	3.5260599E-12	-117.41769E-9	174.39705E-15	18.674066E-12	3.7712914E-12	-117.41769E-9	163.48344E-15	18.663725E-12
2.6490250E+0	3.7214741E-12	-117.41769E-9	178.74744E-15	18.564015E-12	3.5333232E-12	-117.41769E-9	132.63610E-15	18.614450E-12
2.6462395E+0	3.4912635E-12	-117.41769E-9	99.444683E-15	18.646768E-12	3.7324276E-12	-117.41769E-9	217.25837E-15	18.681032E-12
2.6434541E+0	3.6445634E-12	-117.41769E-9	121.14361E-15	18.648496E-12	3.5723119E-12	-117.41769E-9	155.94730E-15	18.610299E-12
2.6406686E+0	3.6020054E-12	-117.41769E-9	213.61297E-15	18.611257E-12	3.5671863E-12	-117.41769E-9	153.36815E-15	18.626449E-12
2.6378829E+0	3.4524070E-12	-117.41769E-9	140.71379E-15	18.609022E-12	3.6926972E-12	-117.41769E-9	145.55897E-15	18.638535E-12
2.6350975E+0	3.6684943E-12	-117.41769E-9	179.04441E-15	18.691311E-12	3.4514826E-12	-117.41769E-9	150.10606E-15	18.624617E-12
2.6323121E+0	3.3925328E-12	-117.41769E-9	107.34594E-15	18.628937E-12	3.6763513E-12	-117.41769E-9	185.16372E-15	18.614084E-12
2.6295264E+0	3.5654149E-12	-117.41769E-9	162.93050E-15	18.692860E-12	3.5177911E-12	-117.41769E-9	190.78851E-15	18.622012E-12
2.6267409E+0	3.5471426E-12	-117.41769E-9	148.00376E-15	18.613538E-12	3.5373553E-12	-117.41769E-9	87.502657E-15	18.605570E-12
2.6239555E+0	3.4181141E-12	-117.41769E-9	110.59179E-15	18.657399E-12	3.6439762E-12	-117.41769E-9	163.49339E-15	18.667460E-12
2.6211700E+0	3.6270973E-12	-117.41769E-9	130.53659E-15	18.637142E-12	3.4170410E-12	-117.41769E-9	106.26606E-15	18.652841E-12
2.6183844E+0	3.3917558E-12	-117.41769E-9	199.44463E-15	18.638709E-12	3.6533858E-12	-117.41769E-9	172.99922E-15	18.641413E-12
2.6155989E+0	3.5333830E-12	-117.41769E-9	129.94609E-15	18.665297E-12	3.4874833E-12	-117.41769E-9	187.92764E-15	18.671691E-12
2.6128135E+0	3.4966995E-12	-117.41769E-9	104.56280E-15	18.622442E-12	3.4737109E-12	-117.41769E-9	111.16916E-15	18.635484E-12
2.6100278E+0	3.3990991E-12	-117.41769E-9	173.58238E-15	18.649301E-12	3.5841234E-12	-117.41769E-9	163.39741E-15	18.634936E-12
2.6072423E+0	3.5828825E-12	-117.41769E-9	115.57556E-15	18.648302E-12	3.3780090E-12	-117.41769E-9	122.34473E-15	18.734134E-12
2.6044569E+0	3.3239535E-12	-117.41769E-9	100.09420E-15	18.710516E-12	3.5758011E-12	-117.41769E-9	78.308237E-15	18.626418E-12
2.6016712E+0	3.4995516E-12	-117.41769E-9	141.66678E-15	18.564645E-12	3.3893134E-12	-117.41769E-9	164.50590E-15	18.588067E-12
2.5988858E+0	3.4286543E-12	-117.41769E-9	88.163553E-15	18.638603E-12	3.4017860E-12	-117.41769E-9	182.82004E-15	18.652845E-12
2.5961003E+0	3.3347910E-12	-117.41769E-9	153.62927E-15	18.663741E-12	3.5516464E-12	-117.41769E-9	151.72753E-15	18.565297E-12
2.5933146E+0	3.5644497E-12	-117.41769E-9	148.66237E-15	18.615753E-12	3.3378174E-12	-117.41769E-9	196.45036E-15	18.625330E-12
2.5905292E+0	3.2812607E-12	-117.41769E-9	126.97818E-15	18.653362E-12	3.5552056E-12	-117.41769E-9	121.89665E-15	18.640003E-12
2.5877438E+0	3.4691167E-12	-117.41769E-9	199.82822E-15	18.637633E-12	3.3353619E-12	-117.41769E-9	114.20037E-15	18.609470E-12
2.5849583E+0	3.3866150E-12	-117.41769E-9	123.13987E-15	18.620496E-12	3.3804988E-12	-117.41769E-9	152.86653E-15	18.563269E-12
2.5821726E+0	3.2684432E-12	-117.41769E-9	92.078600E-15	18.617188E-12	3.4806320E-12	-117.41769E-9	121.32728E-15	18.686335E-12
2.5793872E+0	3.4749252E-12	-117.41769E-9	166.44868E-15	18.648996E-12	3.2677808E-12	-117.41769E-9	129.67940E-15	18.653201E-12
2.5766017E+0	3.2388107E-12	-117.41769E-9	122.24552E-15	18.591129E-12	3.4922224E-12	-117.41769E-9	193.55298E-15	18.645654E-12
2.5738161E+0	3.4158178E-12	-117.41769E-9	124.18213E-15	18.670608E-12	3.3223654E-12	-117.41769E-9	150.44033E-15	18.669070E-12
2.5710306E+0	3.3298371E-12	-117.41769E-9	198.47100E-15	18.624690E-12	3.3385994E-12	-117.41769E-9	116.11236E-15	18.679417E-12
2.5682452E+0	3.2612474E-12	-117.41769E-9	126.76055E-15	18.604739E-12	3.4570318E-12	-117.41769E-9	220.81729E-15	18.653209E-12
2.5654597E+0	3.4426949E-12	-117.41769E-9	119.62425E-15	18.636268E-12	3.2197296E-12	-117.41769E-9	133.43989E-15	18.716096E-12
2.5626740E+0	3.1711697E-12	-117.41769E-9	157.94706E-15	18.644319E-12	3.4528394E-12	-117.41769E-9	144.44472E-15	18.586490E-12
2.5598886E+0	3.3581115E-12	-117.41769E-9	71.076493E-15	18.583168E-12	3.2613226E-12	-117.41769E-9	186.00934E-15	18.664084E-12
2.5571032E+0	3.2809823E-12	-117.41769E-9	210.14615E-15	18.706538E-12	3.2942676E-12	-117.41769E-9	82.941060E-15	18.652210E-12
2.5543175E+0	3.2029527E-12	-117.41769E-9	143.25367E-15	18.591993E-12	3.3957982E-12	-117.41769E-9	154.37070E-15	18.561243E-12
2.5515320E+0	3.3819523E-12	-117.41769E-9	170.49918E-15	18.609151E-12	3.1725189E-12	-117.41769E-9	128.74574E-15	18.694135E-12
2.5487466E+0	3.1452514E-12	-117.41769E-9	168.39754E-15	18.635560E-12	3.4126909E-12	-117.41769E-9	103.66479E-15	18.600045E-12
2.5459609E+0	3.3256167E-12	-117.41769E-9	138.53782E-15	18.622140E-12	3.2103697E-12	-117.41769E-9	137.02821E-15	18.675205E-12
2.5431755E+0	3.2568835E-12	-117.41769E-9	47.356792E-15	18.640874E-12	3.2474611E-12	-117.41769E-9	114.17434E-15	18.632091E-12
2.5403900E+0	3.1438719E-12	-117.41769E-9	145.52526E-15	18.635810E-12	3.3400361E-12	-117.41769E-9	115.23170E-15	18.621321E-12
2.5376043E+0	3.3835951E-12	-117.41769E-9	179.16400E-15	18.599318E-12	3.0919880E-12	-117.41769E-9	147.36870E-15	18.661657E-12
2.5348189E+0	3.0993695E-12	-117.41769E-9	83.353368E-15	18.661210E-12	3.3768290E-12	-117.41769E-9	103.04676E-15	18.613801E-12
2.5320334E+0	3.2935414E-12	-117.41769E-9	149.64420E-15	18.627646E-12	3.1636891E-12	-117.41769E-9	112.63292E-15	18.549271E-12
2.5292480E+0	3.1906348E-12	-117.41769E-9	125.31197E-15	18.615189E-12	3.2287426E-12	-117.41769E-9	133.21598E-15	18.649820E-12
2.5264623E+0	3.1083723E-12	-117.41769E-9	96.543812E-15	18.658691E-12	3.3161752E-12	-117.41769E-9	145.79086E-15	18.628838E-12
2.5236769E+0	3.2800425E-12	-117.41769E-9	174.56179E-15	18.612592E-12	3.1114163E-12	-117.41769E-9	172.07407E-15	18.623032E-12
2.5208914E+0	3.0560092E-12	-117.41769E-9	110.64821E-15	18.568470E-12	3.3199964E-12	-117.41769E-9	188.21052E-15	18.667391E-12
2.5181060E+0	3.2404955E-12	-117.41769E-9	139.32236E-15	18.659626E-12	3.1010225E-12	-117.41769E-9	63.137843E-15	18.632616E-12
2.5153203E+0	3.1295121E-12	-117.41769E-9	117.27106E-15	18.630427E-12	3.1800912E-12	-117.41769E-9	211.92760E-15	18.610842E-12
2.5125349E+0	3.0670757E-12	-117.41769E-9	81.090028E-15	18.615068E-12	3.2450095E-12	-117.41769E-9	104.78801E-15	18.672329E-12
2.5097494E+0	3.2683277E-12	-117.41769E-9	157.60403E-15	18.656439E-12	3.0155455E-12	-117.41769E-9	85.887277E-15	18.618464E-12
2.5069637E+0	3.0072002E-12	-117.41769E-9	174.08716E-15	18.592475E-12	3.2686048E-12	-117.41769E-9	182.94687E-15	18.648760E-12
2.5041783E+0	3.1922676E-12	-117.41769E-9	118.44665E-15	18.650959E-12	3.0631630E-12	-117.41769E-9	155.52987E-15	18.688601E-12
2.5013928E+0	3.0969918E-12	-117.41769E-9	155.68739E-15	18.668178E-12	3.1044570E-12	-117.41769E-9	78.962756E-15	18.595236E-12
2.4986072E+0	3.0299548E-12	-117.41769E-9	109.86681E-15	18.599199E-12	3.2059941E-12	-117.41769E-9	133.22226E-15	18.676040E-12
2.4958217E+0	3.2125465E-12	-117.41769E-9	105.69457E-15	18.685957E-12	2.9908732E-12	-117.41769E-9	147.74416E-15	18.675618E-12
2.4930363E+0	2.9581901E-12	-117.41769E-9	188.20764E-15	18.618785E-12	3.2325444E-12	-117.41769E-9	80.423359E-15	18.625056E-12
2.4902506E+0	3.1647790E-12	-117.41769E-9	154.01813E-15	18.664563E-12	3.0089815E-12	-117.41769E-9	160.44501E-15	18.633439E-12
2.4874651E+0	3.0532092E-12	-117.41769E-9	78.662269E-15	18.670104E-12	3.1033928E-12	-117.41769E-9	89.948855E-15	18.654189E-12
2.4846797E+0	3.0046315E-12	-117.41769E-9	116.93198E-15	18.623533E-12	3.1661358E-12	-117.41769E-9	128.91458E-15	18.624758E-12
2.4818940E+0	3.1592374E-12	-117.41769E-9	138.15841E-15	18.585833E-12	2.9509956E-12	-117.41769E-9	189.64267E-15	18.647450E-12
2.4791086E+0	2.9258174E-12	-117.41769E-9	132.49670E-15	18.660778E-12	3.1908040E-12	-117.41769E-9	146.43483E-15	18.647537E-12
2.4763231E+0	3.1272576E-12	-117.41769E-9	125.17789E-15	18.577619E-12	2.9604979E-12	-117.41769E-9	160.20169E-15	18.652257E-12
2.4735377E+0	3.0162574E-12	-117.41769E-9	122.30126E-15	18.610370E-12	3.0484369E-12	-117.41769E-9	123.37408E-15	18.641914E-12
2.4707522E+0	2.9600326E-12	-117.41769E-9	182.85082E-15	18.727422E-12	3.1064255E-12	-117.41769E-9	140.67785E-15	18.661732E-12
2.4679666E+0	3.1339968E-12	-117.41769E-9	112.02540E-15	18.559935E-12	2.9147674E-12	-117.41769E-9	117.43141E-15	18.658273E-12
2.4651811E+0	2.8954131E-12	-117.41769E-9	161.18687E-15	18.631208E-12	3.1436379E-12	-117.41769E-9	106.47149E-15	18.655251E-12
2.4623957E+0	3.0799514E-12	-117.41769E-9	164.48811E-15	18.611633E-12	2.9292200E-12	-117.41769E-9	156.90220E-15	18.618201E-12
2.4596100E+0	2.9667872E-12	-117.41769E-9	113.05844E-15	18.610499E-12	3.0062999E-12	-117.41769E-9	147.97286E-15	18.643063E-12
2.4568245E+0	2.8978263E-12	-117.41769E-9	128.15777E-15	18.654205E-12	3.0510731E-12	-117.41769E-9	117.25655E-15	18.681851E-12
2.4540391E+0	3.0975131E-12	-117.41769E-9	140.35955E-15	18.628508E-12	2.8620877E-12	-117.41769E-9	138.31929E-15	18.588018E-12
2.4512534E+0	2.8269811E-12	-117.41769E-9	129.40309E-15	18.603624E-12	3.0915266E-12	-117.41769E-9	147.35014E-15	18.686623E-12
2.4484680E+0	3.0250795E-12	-117.41769E-9	125.13387E-15	18.646537E-12	2.8941159E-12	-117.41769E-9	130.71810E-15	18.649596E-12
2.4456825E+0	2.9260730E-12	-117.41769E-9	199.37361E-15	18.608438E-12	2.9687557E-12	-117.41769E-9	166.96804E-15	18.580236E-12
2.4428968E+0	2.8925124E-12	-117.41769E-9	87.620788E-15	18.620572E-12	3.0236046E-12	-117.41769E-9	162.03480E-15	18.602009E-12
2.4401114E+0	3.0602066E-12	-117.41769E-9	180.66080E-15	18.697934E-12	2.8166063E-12	-117.41769E-9	126.96586E-15	18.678866E-12
2.4373260E+0	2.8275813E-12	-117.41769E-9	169.59058E-15	18.613569E-12	3.0485998E-12	-117.41769E-9	143.07720E-15	18.645488E-12
2.4345403E+0	2.9947616E-12	-117.41769E-9	43.318451E-15	18.664325E-12	2.8129088E-12	-117.41769E-9	150.35962E-15	18.634734E-12
2.4317548E+0	2.8812540E-12	-117.41769E-9	150.41889E-15	18.671214E-12	2.9281341E-12	-117.41769E-9	47.304276E-15	18.648168E-12
2.4289694E+0	2.8183649E-12	-117.41769E-9	123.28409E-15	18.559133E-12	2.9756360E-12	-117.41769E-9	142.80744E-15	18.564445E-12
2.4261839E+0	3.0178661E-12	-117.41769E-9	71.442377E-15	18.635298E-12	2.7742125E-12	-117.41769E-9	159.22578E-15	18.666874E-12
2.4233983E+0	2.7696513E-12	-117.41769E-9	158.77211E-15	18.618293E-12	3.0046696E-12	-117.41769E-9	99.528404E-15	18.646668E-12
2.4206128E+0	2.9727165E-12	-117.41769E-9	104.51218E-15	18.598196E-12	2.7834770E-12	-117.41769E-9	203.31058E-15	18.681261E-12
2.4178274E+0	2.8207872E-12	-117.41769E-9	108.76997E-15	18.698394E-12	2.8810214E-12	-117.41769E-9	134.64833E-15	18.640110E-12
2.4150419E+0	2.8038362E-12	-117.41769E-9	201.95174E-15	18.725915E-12	2.8987572E-12	-117.41769E-9	118.70955E-15	18.635198E-12
2.4122562E+0	2.9612547E-12	-117.41769E-9	89.404151E-15	18.640601E-12	2.7251109E-12	-117.41769E-9	187.66710E-15	18.626833E-12
2.4094708E+0	2.7258547E-12	-117.41769E-9	160.24001E-15	18.680807E-12	2.9767423E-12	-117.41769E-9	108.67957E-15	18.695732E-12
2.4066854E+0	2.9404161E-12	-117.41769E-9	226.77109E-15	18.648177E-12	2.7367279E-12	-117.41769E-9	87.433824E-15	18.580656E-12
2.4038997E+0	2.7922471E-12	-117.41769E-9	57.800458E-15	18.561420E-12	2.8608862E-12	-117.41769E-9	149.00883E-15	18.638875E-12
2.4011142E+0	2.7418714E-12	-117.41769E-9	129.96777E-15	18.645731E-12	2.8614392E-12	-117.41769E-9	75.452062E-15	18.680970E-12
2.3983288E+0	2.8743609E-12	-117.41769E-9	196.32150E-15	18.646801E-12	2.6796423E-12	-117.41769E-9	157.41366E-15	18.608519E-12
2.3955431E+0	2.6596928E-12	-117.41769E-9	81.156524E-15	18.688117E-12	2.8998902E-12	-117.41769E-9	132.51485E-15	18.620393E-12
2.3927577E+0	2.8821975E-12	-117.41769E-9	179.12851E-15	18.637656E-12	2.6709550E-12	-117.41769E-9	92.143802E-15	18.648265E-12
2.3899722E+0	2.7246760E-12	-117.41769E-9	137.87342E-15	18.602593E-12	2.7860596E-12	-117.41769E-9	209.85581E-15	18.581910E-12
2.3871865E+0	2.6831506E-12	-117.41769E-9	168.42499E-15	18.683496E-12	2.7937780E-12	-117.41769E-9	173.14444E-15	18.645141E-12
2.3844011E+0	2.7834172E-12	-117.41769E-9	336.01594E-15	18.658092E-12	2.5550161E-12	-117.41769E-9	265.26006E-15	18.642891E-12
2.3816156E+0	2.4791278E-12	-117.41769E-9	329.42708E-15	18.610027E-12	2.6899088E-12	-117.41769E-9	374.47801E-15	18.632451E-12
2.3788300E+0	2.6410616E-12	-117.41769E-9	448.70536E-15	18.608877E-12	2.3885898E-12	-117.41769E-9	511.60942E-15	18.682510E-12
2.3760445E+0	2.3230940E-12	-117.41769E-9	677.72426E-15	18.632398E-12	2.3774700E-12	-117.41769E-9	632.65929E-15	18.614194E-12
2.3732591E+0	2.2168265E-12	-117.41769E-9	812.03420E-15	18.600184E-12	2.3093584E-12	-117.41769E-9	814.62267E-15	18.625877E-12
2.3704736E+0	2.2326539E-12	-117.41769E-9	999.52219E-15	18.685596E-12	2.0215676E-12	-117.41769E-9	933.29034E-15	18.678109E-12
2.3676882E+0	1.9202491E-12	-117.41769E-9	1.0520670E-12	18.595033E-12	2.1305763E-12	-117.41769E-9	1.0183498E-12	18.571792E-12
2.3649025E+0	2.0798753E-12	-117.41769E-9	1.1641365E-12	18.572683E-12	1.8119003E-12	-117.41769E-9	1.1694759E-12	18.641807E-12
2.3621171E+0	1.8130995E-12	-117.41769E-9	1.2055785E-12	18.601233E-12	1.8670571E-12	-117.41769E-9	1.1258803E-12	18.606394E-12
2.3593316E+0	1.7606576E-12	-117.41769E-9	1.2376961E-12	18.575133E-12	1.8192373E-12	-117.41769E-9	1.2479950E-12	18.624375E-12
2.3565459E+0	1.8242714E-12	-117.41769E-9	1.2151296E-12	18.628330E-12	1.5593280E-12	-117.41769E-9	1.2839842E-12	18.620428E-12
2.3537605E+0	1.5063762E-12	-117.41769E-9	1.3561664E-12	18.644593E-12	1.7315323E-12	-117.41769E-9	1.2355246E-12	18.607282E-12
2.3509750E+0	1.6340745E-12	-117.41769E-9	1.2339517E-12	18.604517E-12	1.4409923E-12	-117.41769E-9	1.2915378E-12	18.591623E-12
2.3481894E+0	1.4357763E-12	-117.41769E-9	1.2392176E-12	18.623979E-12	1.4686971E-12	-117.41769E-9	1.2677044E-12	18.671080E-12
2.3454039E+0	1.3830038E-12	-117.41769E-9	1.2663427E-12	18.647143E-12	1.4228674E-12	-117.41769E-9	1.2263834E-12	18.615645E-12
2.3426185E+0	1.4089437E-12	-117.41769E-9	1.2294308E-12	18.608025E-12	1.1874294E-12	-117.41769E-9	1.1947066E-12	18.638587E-12
2.3398328E+0	1.1447188E-12	-117.41769E-9	1.2177738E-12	18.608691E-12	1.3360042E-12	-117.41769E-9	1.1941792E-12	18.688188E-12
2.3370473E+0	1.2631066E-12	-117.41769E-9	1.1051021E-12	18.594154E-12	1.0318063E-12	-117.41769E-9	997.88428E-15	18.645507E-12
2.3342619E+0	1.0529931E-12	-117.41769E-9	1.0414235E-12	18.595814E-12	1.0964565E-12	-117.41769E-9	1.0335516E-12	18.577253E-12
2.3314762E+0	977.04885E-15	-117.41769E-9	986.32224E-15	18.647783E-12	1.0265699E-12	-117.41769E-9	982.88120E-15	18.643729E-12
2.3286908E+0	982.77712E-15	-117.41769E-9	825.74746E-15	18.590851E-12	729.43935E-15	-117.41769E-9	797.43785E-15	18.579357E-12
2.3259053E+0	667.51915E-15	-117.41769E-9	612.96454E-15	18.677138E-12	835.70537E-15	-117.41769E-9	683.88448E-15	18.631121E-12
2.3231196E+0	765.45524E-15	-117.41769E-9	581.61906E-15	18.657215E-12	534.85802E-15	-117.41769E-9	456.37084E-15	18.632793E-12
2.3203342E+0	501.61421E-15	-117.41769E-9	400.08123E-15	18.628661E-12	576.23605E-15	-117.41769E-9	377.27040E-15	18.627279E-12
2.3175488E+0	419.61600E-15	-117.41769E-9	251.56396E-15	18.648662E-12	486.87166E-15	-117.41769E-9	223.32669E-15	18.623167E-12
2.3147633E+0	489.46567E-15	-117.41769E-9	110.76993E-15	18.699450E-12	315.18359E-15	-117.41769E-9	116.00612E-15	18.629782E-12
2.3119779E+0	274.24430E-15	-117.41769E-9	45.910168E-15	18.577568E-12	505.28017E-15	-117.41769E-9	100.92450E-15	18.607055E-12
2.3091922E+0	494.39044E-15	-117.41769E-9	33.003070E-15	18.683688E-12	254.78933E-15	-117.41769E-9	107.37791E-15	18.642471E-12
2.3064067E+0	301.67066E-15	-117.41769E-9	115.83502E-15	18.645639E-12	399.62700E-15	-117.41769E-9	71.616554E-15	18.682856E-12
2.3036213E+0	333.01351E-15	-117.41769E-9	38.650578E-15	18.617118E-12	391.57038E-15	-117.41769E-9	47.952704E-15	18.607376E-12
2.3008356E+0	448.75903E-15	-117.41769E-9	54.296716E-15	18.619530E-12	239.44025E-15	-117.41769E-9	56.546144E-15	18.682438E-12
2.2980502E+0	231.41664E-15	-117.41769E-9	137.60239E-15	18.612672E-12	461.23565E-15	-117.41769E-9	31.890502E-15	18.615502E-12
2.2952647E+0	466.64614E-15	-117.41769E-9	24.272793E-15	18.597238E-12	232.59034E-15	-117.41769E-9	106.72221E-15	18.632788E-12
2.2924790E+0	307.00233E-15	-117.41769E-9	106.18358E-15	18.657608E-12	375.73175E-15	-117.41769E-9	75.122668E-15	18.638485E-12
2.2896936E+0	312.70405E-15	-117.41769E-9	45.967333E-15	18.600427E-12	394.43009E-15	-117.41769E-9	55.579364E-15	18.608358E-12
2.2869081E+0	437.44465E-15	-117.41769E-9	74.196651E-15	18.634212E-12	236.84882E-15	-117.41769E-9	88.474482E-15	18.666150E-12
2.2841225E+0	228.58744E-15	-117.41769E-9	69.390626E-15	18.634240E-12	468.43145E-15	-117.41769E-9	19.512898E-15	18.585886E-12
2.2813370E+0	488.16994E-15	-117.41769E-9	32.359362E-15	18.591359E-12	254.15225E-15	-117.41769E-9	56.046740E-15	18.644765E-12
2.2785516E+0	297.64616E-15	-117.41769E-9	63.067159E-15	18.686630E-12	395.18161E-15	-117.41769E-9	100.84427E-15	18.641113E-12
2.2757659E+0	311.40962E-15	-117.41769E-9	92.144621E-15	18.636211E-12	384.24361E-15	-117.41769E-9	3.2749036E-15	18.620041E-12
2.2729805E+0	417.08943E-15	-117.41769E-9	16.742758E-15	18.640112E-12	229.65047E-15	-117.41769E-9	71.073234E-15	18.642112E-12
2.2701950E+0	213.53336E-15	-117.41769E-9	53.989148E-15	18.599174E-12	475.28263E-15	-117.41769E-9	67.874180E-15	18.693585E-12
2.2674096E+0	424.86248E-15	-117.41769E-9	26.902929E-15	18.618503E-12	231.79177E-15	-117.41769E-9	-26.052567E-15	18.647060E-12
2.2646239E+0	293.65724E-15	-117.41769E-9	7.6656812E-15	18.627273E-12	404.73869E-15	-117.41769E-9	118.70106E-15	18.619948E-12
2.2618384E+0	318.50873E-15	-117.41769E-9	72.365128E-15	18.650833E-12	356.10767E-15	-117.41769E-9	78.498216E-15	18.668499E-12
2.2590530E+0	400.87950E-15	-117.41769E-9	62.660197E-15	18.608420E-12	251.91050E-15	-117.41769E-9	26.735601E-15	18.623292E-12
2.2562675E+0	201.82478E-15	-117.41769E-9	58.898754E-15	18.664041E-12	462.21094E-15	-117.41769E-9	86.152670E-15	18.592954E-12
2.2534819E+0	452.18972E-15	-117.41769E-9	56.272854E-15	18.723750E-12	216.05996E-15	-117.41769E-9	51.358721E-15	18.647257E-12
2.2506964E+0	278.13526E-15	-117.41769E-9	82.257795E-15	18.593497E-12	401.89420E-15	-117.41769E-9	9.1964561E-15	18.662748E-12
2.2479110E+0	320.63732E-15	-117.41769E-9	-9.1550472E-15	18.710389E-12	364.22533E-15	-117.41769E-9	111.83920E-15	18.599990E-12
2.2451253E+0	399.22013E-15	-117.41769E-9	116.18699E-15	18.653249E-12	247.23621E-15	-117.41769E-9	101.06978E-15	18.695477E-12
2.2423398E+0	201.90742E-15	-117.41769E-9	26.342786E-15	18.597599E-12	457.16539E-15	-117.41769E-9	50.468534E-15	18.630424E-12
2.2395544E+0	438.01684E-15	-117.41769E-9	94.978394E-15	18.695441E-12	234.63498E-15	-117.41769E-9	96.225138E-15	18.621757E-12
2.2367687E+0	284.57960E-15	-117.41769E-9	90.475689E-15	18.606948E-12	396.82702E-15	-117.41769E-9	34.311404E-15	18.628475E-12
2.2339833E+0	319.21191E-15	-117.41769E-9	-11.155645E-15	18.598522E-12	346.16277E-15	-117.41769E-9	23.397271E-15	18.648881E-12
2.2311978E+0	391.25121E-15	-117.41769E-9	81.439900E-15	18.640697E-12	231.89735E-15	-117.41769E-9	105.77464E-15	18.664827E-12
2.2284122E+0	200.03568E-15	-117.41769E-9	104.31414E-15	18.602087E-12	451.78539E-15	-117.41769E-9	51.465542E-15	18.696249E-12
2.2256267E+0	459.87758E-15	-117.41769E-9	47.961123E-15	18.638955E-12	203.43204E-15	-117.41769E-9	80.559765E-15	18.624191E-12
2.2228413E+0	241.93505E-15	-117.41769E-9	36.195154E-15	18.652396E-12	387.38945E-15	-117.41769E-9	65.683366E-15	18.632606E-12
2.2200556E+0	329.23694E-15	-117.41769E-9	55.902670E-15	18.652122E-12	346.05722E-15	-117.41769E-9	31.327198E-15	18.572763E-12
2.2172701E+0	396.11364E-15	-117.41769E-9	-17.593332E-15	18.669741E-12	232.53692E-15	-117.41769E-9	74.057459E-15	18.604408E-12
2.2144847E+0	177.85071E-15	-117.41769E-9	80.464362E-15	18.613232E-12	463.30192E-15	-117.41769E-9	57.516261E-15	18.623115E-12
2.2116992E+0	434.38273E-15	-117.41769E-9	14.630653E-15	18.583069E-12	215.79673E-15	-117.41769E-9	35.314111E-15	18.672524E-12
2.2089138E+0	274.34730E-15	-117.41769E-9	60.971891E-15	18.662709E-12	363.63534E-15	-117.41769E-9	60.726685E-15	18.614740E-12
2.2061281E+0	325.83297E-15	-117.41769E-9	24.741026E-15	18.617446E-12	322.70109E-15	-117.41769E-9	51.295966E-15	18.687538E-12
2.2033427E+0	396.63246E-15	-117.41769E-9	9.9605145E-15	18.660202E-12	246.67800E-15	-117.41769E-9	35.448657E-15	18.636176E-12
2.2005572E+0	188.25463E-15	-117.41769E-9	60.490702E-15	18.647498E-12	434.32039E-15	-117.41769E-9	70.848228E-15	18.614324E-12
2.1977715E+0	447.29547E-15	-117.41769E-9	65.214876E-15	18.610098E-12	203.10907E-15	-117.41769E-9	-552.60795E-18	18.701174E-12
2.1949861E+0	260.03199E-15	-117.41769E-9	78.334671E-15	18.663418E-12	411.77429E-15	-117.41769E-9	59.433171E-15	18.612108E-12
2.1922007E+0	310.63902E-15	-117.41769E-9	77.680030E-15	18.635548E-12	337.69282E-15	-117.41769E-9	85.146428E-15	18.659583E-12
2.1894150E+0	395.06462E-15	-117.41769E-9	13.760539E-15	18.645904E-12	233.76651E-15	-117.41769E-9	63.914606E-15	18.616168E-12
2.1866295E+0	205.36991E-15	-117.41769E-9	518.79026E-18	18.689505E-12	434.34332E-15	-117.41769E-9	58.342633E-15	18.551259E-12
2.1838441E+0	459.52917E-15	-117.41769E-9	101.06081E-15	18.638483E-12	219.11047E-15	-117.41769E-9	65.788615E-15	18.634800E-12
2.1810584E+0	253.21639E-15	-117.41769E-9	10.643199E-15	18.643073E-12	370.64039E-15	-117.41769E-9	10.962821E-15	18.594751E-12
2.1782730E+0	307.63936E-15	-117.41769E-9	43.115254E-15	18.694381E-12	326.68998E-15	-117.41769E-9	91.291673E-15	18.605156E-12
2.1754875E+0	377.37714E-15	-117.41769E-9	111.07977E-15	18.634356E-12	256.02908E-15	-117.41769E-9	104.79829E-15	18.650310E-12
2.1727018E+0	200.42098E-15	-117.41769E-9	8.5776511E-15	18.634996E-12	444.39119E-15	-117.41769E-9	70.449065E-15	18.640162E-12
2.1699164E+0	445.64751E-15	-117.41769E-9	78.933936E-15	18.712139E-12	186.77835E-15	-117.41769E-9	88.178169E-15	18.668138E-12
2.1671309E+0	258.64090E-15	-117.41769E-9	119.50309E-15	18.617078E-12	385.11208E-15	-117.41769E-9	77.779844E-15	18.682377E-12
2.1643455E+0	317.43808E-15	-117.41769E-9	-5.0610435E-15	18.625637E-12	337.89757E-15	-117.41769E-9	9.9330952E-15	18.600451E-12
2.1615598E+0	377.96209E-15	-117.41769E-9	84.723644E-15	18.658028E-12	231.78668E-15	-117.41769E-9	87.160822E-15	18.597486E-12
2.1587744E+0	212.83656E-15	-117.41769E-9	75.612470E-15	18.538308E-12	392.11589E-15	-117.41769E-9	76.844767E-15	18.653865E-12
2.1559889E+0	432.57837E-15	-117.41769E-9	73.443300E-15	18.640547E-12	192.35544E-15	-117.41769E-9	-28.664571E-15	18.659310E-12
2.1532035E+0	203.93812E-15	-117.41769E-9	60.409102E-15	18.608920E-12	406.79734E-15	-117.41769E-9	30.727486E-15	18.640570E-12
2.1504178E+0	321.05186E-15	-117.41769E-9	60.472867E-15	18.637378E-12	314.71695E-15	-117.41769E-9	62.789875E-15	18.706264E-12
2.1476324E+0	354.68349E-15	-117.41769E-9	56.785289E-15	18.666997E-12	226.38126E-15	-117.41769E-9	20.476300E-15	18.618695E-12
2.1448469E+0	189.72711E-15	-117.41769E-9	79.507134E-15	18.584072E-12	446.50836E-15	-117.41769E-9	107.68053E-15	18.672230E-12
2.1420612E+0	430.93803E-15	-117.41769E-9	57.415403E-15	18.641791E-12	190.58411E-15	-117.41769E-9	154.39727E-15	18.680580E-12
2.1392758E+0	218.61327E-15	-117.41769E-9	79.888488E-15	18.668303E-12	406.88389E-15	-117.41769E-9	72.171557E-15	18.602547E-12
2.1364903E+0	331.76863E-15	-117.41769E-9	90.767163E-15	18.647629E-12	323.32413E-15	-117.41769E-9	136.88973E-15	18.652123E-12
2.1337047E+0	366.74179E-15	-117.41769E-9	50.855865E-15	18.664957E-12	231.30223E-15	-117.41769E-9	33.670068E-15	18.621637E-12
2.1309192E+0	191.61921E-15	-117.41769E-9	71.497089E-15	18.651638E-12	417.33736E-15	-117.41769E-9	117.96559E-15	18.613416E-12
2.1281338E+0	435.67206E-15	-117.41769E-9	90.176259E-15	18.634663E-12	175.05580E-15	-117.41769E-9	93.812951E-15	18.652425E-12
2.1253481E+0	258.87739E-15	-117.41769E-9	22.664282E-15	18.667465E-12	400.24120E-15	-117.41769E-9	54.897442E-15	18.593797E-12
2.1225626E+0	320.48095E-15	-117.41769E-9	51.431539E-15	18.643228E-12	315.44171E-15	-117.41769E-9	89.829125E-15	18.596695E-12
2.1197772E+0	364.95267E-15	-117.41769E-9	56.761091E-15	18.599644E-12	236.21553E-15	-117.41769E-9	134.64460E-15	18.723205E-12
2.1169915E+0	187.39506E-15	-117.41769E-9	41.873304E-15	18.637753E-12	413.72358E-15	-117.41769E-9	64.478072E-15	18.597254E-12
2.1142061E+0	435.28934E-15	-117.41769E-9	82.747875E-15	18.601462E-12	164.91123E-15	-117.41769E-9	103.98504E-15	18.664507E-12
2.1114206E+0	223.28501E-15	-117.41769E-9	45.975878E-15	18.667561E-12	377.36697E-15	-117.41769E-9	102.38009E-15	18.672489E-12
2.1086352E+0	307.75130E-15	-117.41769E-9	58.216656E-15	18.683003E-12	287.84112E-15	-117.41769E-9	6.4825511E-15	18.585517E-12
2.1058497E+0	362.85715E-15	-117.41769E-9	69.856752E-15	18.596373E-12	235.35216E-15	-117.41769E-9	141.96752E-15	18.588712E-12
2.1030641E+0	192.50419E-15	-117.41769E-9	50.075819E-15	18.634179E-12	409.47912E-15	-117.41769E-9	9.7434344E-15	18.693651E-12
2.1002786E+0	393.62139E-15	-117.41769E-9	113.53294E-15	18.657425E-12	184.57981E-15	-117.41769E-9	97.065808E-15	18.569537E-12
2.0974932E+0	224.90371E-15	-117.41769E-9	75.524832E-15	18.587130E-12	365.47913E-15	-117.41769E-9	45.886458E-15	18.657482E-12
2.0947075E+0	309.30897E-15	-117.41769E-9	67.313512E-15	18.678567E-12	286.20335E-15	-117.41769E-9	83.298643E-15	18.636852E-12
2.0919220E+0	339.99821E-15	-117.41769E-9	107.68572E-15	18.606781E-12	230.11587E-15	-117.41769E-9	53.348317E-15	18.631499E-12
2.0891366E+0	198.35849E-15	-117.41769E-9	28.118666E-15	18.575546E-12	399.69571E-15	-117.41769E-9	109.91679E-15	18.641423E-12
2.0863509E+0	433.74695E-15	-117.41769E-9	48.080385E-15	18.653940E-12	180.42944E-15	-117.41769E-9	52.029720E-15	18.645424E-12
2.0835655E+0	230.16544E-15	-117.41769E-9	87.006560E-15	18.560006E-12	390.02796E-15	-117.41769E-9	54.282764E-15	18.555870E-12
2.0807800E+0	311.66901E-15	-117.41769E-9	45.897981E-15	18.609232E-12	266.65305E-15	-117.41769E-9	54.773020E-15	18.625023E-12
2.0779943E+0	370.99897E-15	-117.41769E-9	103.19374E-15	18.689059E-12	203.07855E-15	-117.41769E-9	48.052243E-15	18.629374E-12
2.0752089E+0	163.59771E-15	-117.41769E-9	82.018634E-15	18.609109E-12	423.67740E-15	-117.41769E-9	83.346843E-15	18.673873E-12
2.0724235E+0	410.30558E-15	-117.41769E-9	18.769422E-15	18.633484E-12	161.72850E-15	-117.41769E-9	57.634690E-15	18.663663E-12
2.0696378E+0	205.47801E-15	-117.41769E-9	59.238272E-15	18.647979E-12	367.82643E-15	-117.41769E-9	40.843729E-15	18.632009E-12
2.0668523E+0	321.56306E-15	-117.41769E-9	30.675759E-15	18.610254E-12	266.44068E-15	-117.41769E-9	80.369671E-15	18.634297E-12
2.0640669E+0	358.72076E-15	-117.41769E-9	95.771827E-15	18.692286E-12	240.41679E-15	-117.41769E-9	86.332234E-15	18.669221E-12
2.0612812E+0	193.29894E-15	-117.41769E-9	69.655748E-15	18.592187E-12	385.43631E-15	-117.41769E-9	17.782293E-15	18.633236E-12
2.0584958E+0	435.06556E-15	-117.41769E-9	53.589037E-15	18.618548E-12	164.52977E-15	-117.41769E-9	110.36997E-15	18.626102E-12
2.0557103E+0	199.59193E-15	-117.41769E-9	109.50947E-15	18.618019E-12	364.15795E-15	-117.41769E-9	66.895145E-15	18.627364E-12
2.0529249E+0	308.64523E-15	-117.41769E-9	68.907438E-15	18.623880E-12	253.63471E-15	-117.41769E-9	64.412194E-15	18.605548E-12
2.0501394E+0	367.15501E-15	-117.41769E-9	98.351442E-15	18.639066E-12	214.47049E-15	-117.41769E-9	80.568798E-15	18.629763E-12
2.0473537E+0	171.50811E-15	-117.41769E-9	62.438932E-15	18.666756E-12	399.79104E-15	-117.41769E-9	60.710429E-15	18.657251E-12
2.0445683E+0	413.18443E-15	-117.41769E-9	84.387833E-15	18.566162E-12	139.79017E-15	-117.41769E-9	60.938823E-15	18.635763E-12
2.0417829E+0	178.44449E-15	-117.41769E-9	49.516957E-15	18.678812E-12	353.71204E-15	-117.41769E-9	59.801969E-15	18.634401E-12
2.0389972E+0	315.38197E-15	-117.41769E-9	90.889630E-15	18.675917E-12	272.95492E-15	-117.41769E-9	46.365001E-15	18.611649E-12
2.0362117E+0	336.91593E-15	-117.41769E-9	4.8262895E-15	18.611229E-12	213.30065E-15	-117.41769E-9	91.823718E-15	18.609465E-12
2.0334263E+0	185.92642E-15	-117.41769E-9	37.356914E-15	18.647002E-12	394.48097E-15	-117.41769E-9	88.749761E-15	18.661853E-12
2.0306406E+0	408.90563E-15	-117.41769E-9	113.98731E-15	18.633730E-12	167.24839E-15	-117.41769E-9	83.170077E-15	18.604359E-12
2.0278552E+0	183.03105E-15	-117.41769E-9	44.905997E-15	18.641925E-12	387.04614E-15	-117.41769E-9	171.06115E-15	18.630888E-12
2.0250697E+0	313.06265E-15	-117.41769E-9	94.961413E-15	18.682070E-12	242.38139E-15	-117.41769E-9	27.746146E-15	18.697295E-12
2.0222840E+0	316.71711E-15	-117.41769E-9	99.443260E-15	18.655327E-12	215.73193E-15	-117.41769E-9	111.55446E-15	18.592339E-12
2.0194986E+0	170.88634E-15	-117.41769E-9	60.576381E-15	18.619689E-12	390.34458E-15	-117.41769E-9	119.96994E-15	18.631423E-12
2.0167131E+0	393.37473E-15	-117.41769E-9	73.806853E-15	18.684235E-12	156.04209E-15	-117.41769E-9	48.163113E-15	18.628894E-12
2.0139275E+0	186.64993E-15	-117.41769E-9	79.832428E-15	18.561578E-12	374.30633E-15	-117.41769E-9	67.550024E-15	18.600389E-12
2.0111420E+0	320.51019E-15	-117.41769E-9	16.249385E-15	18.639000E-12	238.45479E-15	-117.41769E-9	36.186789E-15	18.690709E-12
2.0083566E+0	335.47015E-15	-117.41769E-9	76.228784E-15	18.654564E-12	210.41551E-15	-117.41769E-9	19.188888E-15	18.624947E-12
2.0055711E+0	174.69210E-15	-117.41769E-9	84.095735E-15	18.570610E-12	381.60127E-15	-117.41769E-9	72.518068E-15	18.573209E-12
2.0027854E+0	416.27563E-15	-117.41769E-9	18.513924E-15	18.684786E-12	135.35749E-15	-117.41769E-9	73.771406E-15	18.658882E-12
2.0000000E+0	178.84632E-15	-117.41769E-9	120.91847E-15	18.630321E-12	397.26715E-15	-117.41769E-9	44.821406E-15	18.655407E-12
