# Supplementary material for: Fluorescence from a single-molecule probe directly attached to a plasmonic STM tip
Source: Nat Commun. 2024 Nov 10;15:9733. doi: 10.1038/s41467-024-53707-2 (PMC11551166; doi:10.1038/s41467-024-53707-2)
Supplement: Supplementary file 3 — Supplementary Data 1 [file 41467_2024_53707_MOESM3_ESM.zip › SFig2/2019-07-19 5.spe_meta.txt]

JTC	0.0
Current (A)	50e-12
Voltage (V)	2.5
z_off (m)	0
mode	constant current
