# Supplementary material for: Fluorescence from a single-molecule probe directly attached to a plasmonic STM tip
Source: Nat Commun. 2024 Nov 10;15:9733. doi: 10.1038/s41467-024-53707-2 (PMC11551166; doi:10.1038/s41467-024-53707-2)
Supplement: Supplementary file 3 — Supplementary Data 1 [file 41467_2024_53707_MOESM3_ESM.zip › SFig3/V/plasmon 2021-09-22 17_55_57 017.spe_meta.txt]

position ref	Bias-Spectroscopy00017.dat
ref	plasmon 2021-09-23 00_22_50 032.spe
JTC	-1.19257e-07
Current (A)	5.034986702777774e-12
Voltage (V)	2.900000100000027
z_off (m)	1.8318499999995347e-09
mode	constant height
