# Supplementary material for: Fluorescence from a single-molecule probe directly attached to a plasmonic STM tip
Source: Nat Commun. 2024 Nov 10;15:9733. doi: 10.1038/s41467-024-53707-2 (PMC11551166; doi:10.1038/s41467-024-53707-2)
Supplement: Supplementary file 3 — Supplementary Data 1 [file 41467_2024_53707_MOESM3_ESM.zip › SFig3/z-approach/plasmon 2021-09-16 16_02_02 018.spe_meta.txt]

position ref	Bias-Spectroscopy00018.dat
JTC	-1.06464e-07
Current (A)	1.0041882105555551e-11
Voltage (V)	2.5
z_off (m)	1.9776109444445364e-09
mode	constant current
