# Supplementary material for: Fluorescence from a single-molecule probe directly attached to a plasmonic STM tip
Source: Nat Commun. 2024 Nov 10;15:9733. doi: 10.1038/s41467-024-53707-2 (PMC11551166; doi:10.1038/s41467-024-53707-2)
Supplement: Supplementary file 6 — Source Data [file 41467_2024_53707_MOESM6_ESM.zip]

Archive with 62 entries (47 files):
- Fig 1/
- Fig 1/Fig1a_z(nm)_vs_G(G0).txt
- Fig 1/Fig1b_Energ(eV)_vs_Plasmon(dot)_Plasmon(smooth)_PTCDA(dos)_PTCDA(smooth).txt
- Fig 2/
- Fig 2/Fig2a_Energ(eV)_vs_Plasmon(dot)_Plasmon(smooth).txt
- Fig 2/Fig2b_Energ(eV)_vs_Plasmon(dot)_Plasmon(smooth).txt
- Fig 2/Fig2c_Plasmon(eV)_vs_FWHM(meV).txt
- Fig 2/Fig2d_Distance_Energ(eV)_vs_Plasmon(dot)_Plasmon(smooth).txt
- Fig 2/Fig2d_Voltage_Energ(eV)_vs_Plasmon(dot)_Plasmon(smooth).txt
- Fig 2/Fig2e_Distance(nm)_vs_mu-mu0(meV).txt
- Fig 2/Fig2e_Voltage(V)_vs_mu-mu0(meV).txt
- Fig 3/
- Fig 3/Fig3a_Energy(eV)_vs_Intensity(norm).txt
- Fig 4/
- Fig 4/Fig4a.txt
- Fig 4/Fig4b.txt
- Fig 4/Fig4e_Horizontal.txt
- Fig 4/Fig4e_Vertical.txt
- Fig 5/
- Fig 5/Bias_vs_amplitude(s-1pA-1)_Ag(111).txt
- Fig 5/Bias_vs_didv(ps)_didv(smoothed)(ps)_Ag(111).txt
- SFig 1/
- SFig 1/Energy(eV)_vs_Intensity(dots)_Intensity(smoothed).txt
- SFig 10/
- SFig 10/SupplementaryFig10aCHRate_d.txt
- SFig 10/SupplementaryFig10aCHRate_e.txt
- SFig 10/SupplementaryFig10aPLRate_b.txt
- SFig 10/SupplementaryFig10aPLRate_c.txt
- SFig 11/
- SFig 11/Bias_vs_amplitude(s-1pA-1)_Ag(111).txt
- SFig 11/Bias_vs_amplitude(s-1pA-1)_NaCl.txt
- SFig 11/Bias_vs_didv(ps)_didv(smoothed)(ps)_Ag(111).txt
- SFig 11/Bias_vs_didv(ps)_didv(smoothed)(ps)_NaCl.txt
- SFig 12/
- SFig 12/SupplementaryFig12_pda.txt
- SFig 12/SupplementaryFig12_transdens.txt
- SFig 2/
- SFig 2/Energy(eV)_vs_Intensity(dots)_Intensity(smoothed)_fit.txt
- SFig 3/
- SFig 3/SFig3a_Distance_Energy(eV)_vs_[Intensity(dots)_Intensity(smoothed)].txt
- SFig 3/SFig3a_Voltage_Energy(eV)_vs_[Intensity(dots)_Intensity(smoothed)].txt
- SFig 3/SFig3b_Distance(nm)vs_mu-mu0(meV).txt
- SFig 3/SFig3b_Voltage(V)_vs_mu-mu0(meV).txt
- SFig 5/
- SFig 5/SupplementaryFig5bgap11A.txt
- SFig 5/SupplementaryFig5bgap21A.txt
- SFig 5/SupplementaryFig5c.txt
- SFig 7/
- SFig 7/LUMO1_par_xz_dens.txt
- SFig 7/LUMO1_perp_xz_dens.txt
- SFig 7/LUMO2_par_xz_dens.txt
- SFig 7/LUMO2_perp_xz_dens.txt
- SFig 7/LUMO_par_xz_dens.txt
- SFig 7/LUMO_perp_xz_dens.txt
- SFig 8/
- SFig 8/SupplementaryFig8c.txt
- SFig 8/SupplementaryFig8d.txt
- SFig 8/SupplementaryFig8e.txt
- SFig 8/SupplementaryFig8f.txt
- SFig 9/
- SFig 9/SupplementaryFig9experiment.txt
- SFig 9/SupplementaryFig9theory.txt
