# Supplementary material for: Fluorescence from a single-molecule probe directly attached to a plasmonic STM tip
Source: Nat Commun. 2024 Nov 10;15:9733. doi: 10.1038/s41467-024-53707-2 (PMC11551166; doi:10.1038/s41467-024-53707-2)
Supplement: Supplementary file 6 — Source Data [file 41467_2024_53707_MOESM6_ESM.zip › Fig 1/Fig1a_z(nm)_vs_G(G0).txt]

1.014939177567430439e-09	3.903013496162975306e-05
9.899422841233901142e-10	7.261184016995201533e-05
9.649453906793497897e-10	1.212694140542653145e-04
9.399484972353094652e-10	1.772505553383194640e-04
9.149658146459842392e-10	3.060652186574636135e-04
9.149658146459842392e-10	3.066416618443669299e-04
8.899689212019439147e-10	4.879562093203203017e-04
8.649720277579035901e-10	7.842486044297060236e-04
8.399751343138632656e-10	1.290362020875925964e-03
8.149924517245381431e-10	2.101861723726856229e-03
8.149924517245381431e-10	2.094919807390490177e-03
8.000000000000000291e-10	1.275594298405512660e-02
8.249968934440403537e-10	1.249656731218463587e-02
8.499937868880806782e-10	1.288256441687495556e-02
8.749764694774058008e-10	1.437148080884280421e-02
8.749764694774058008e-10	1.428323144665948584e-02
8.999733629214461253e-10	2.114946780781840757e-02
9.249702563654864498e-10	2.235359368215699208e-02
9.499671498095268778e-10	3.192319395624605011e-02
9.749498323988520003e-10	4.316675802002781226e-02
9.749498323988520003e-10	4.305331829954120448e-02
9.999467258428923248e-10	5.413297595231067461e-02
1.024943619286932649e-09	6.384522415300999953e-02
1.049940512730972974e-09	7.757118960491594939e-02
1.074923195320298096e-09	7.568083328185160052e-02
1.074923195320298096e-09	7.589842753955942933e-02
1.099920088764338421e-09	6.862169437255720428e-02
1.124916982208378746e-09	5.865780624217698663e-02
1.149913875652419070e-09	4.803529675429896867e-02
1.174896558241744193e-09	3.716860987292001234e-02
1.174896558241744193e-09	3.705316409432052316e-02
1.199893451685784517e-09	2.549852537530179417e-02
1.224890345129824842e-09	3.625662988644974029e-03
1.249887238573865166e-09	2.971381642347838050e-03
1.274869921163190289e-09	2.562704617792648486e-03
1.274869921163190289e-09	2.581239161857096665e-03
1.299866814607230613e-09	1.783245961700522311e-03
1.324863708051270938e-09	1.725258463783026002e-03
1.349860601495311262e-09	1.458508617816128838e-03
1.374843284084636385e-09	1.202949113280747011e-03
1.399840177528676709e-09	1.024879931991442379e-03
1.424837070972717034e-09	8.357207718803776227e-04
1.449833964416757359e-09	1.047929659116765902e-03
1.474816647006082481e-09	1.005826320390283777e-03
1.499813540450122806e-09	6.676296400588316608e-04
1.524810433894163130e-09	3.658784085700210595e-04
1.549807327338203455e-09	2.985376348491213840e-04
1.574790009927528577e-09	3.114573356934016886e-04
1.599786903371568902e-09	3.787716007892382602e-04
1.624783796815609226e-09	2.774640690033533768e-04
1.649780690259649551e-09	2.267500989779828557e-04
1.674763372848974673e-09	1.885977991722357500e-04
1.699760266293014998e-09	1.598516954008388259e-04
1.724757159737055322e-09	1.404456877504518320e-04
1.749754053181095647e-09	1.285798540127093765e-04
1.774736735770420770e-09	1.250734539919290519e-04
1.799733629214461094e-09	2.092041057231822142e-04
1.824730522658501419e-09	6.781952555415139553e-05
1.849727416102541743e-09	4.654133646347133579e-05
1.874710098691866866e-09	4.203720099523128653e-05
1.885183498616970742e-09	4.467983522287872175e-06
1.892089974008558916e-09	4.045861586436058360e-06
1.899664359571761584e-09	3.692709698432241389e-06
1.907977709580154756e-09	3.391256800429605826e-06
1.937152594310464470e-09	2.905235785549883463e-06
1.957943074758805001e-09	2.706808245419985421e-06
1.976218233922554778e-09	2.529797314539491489e-06
1.990954890262219256e-09	2.372939158551080623e-06
1.991168053082947286e-09	2.372629815626271387e-06
2.017188128066482155e-09	2.044602793413706718e-06
2.027590473718010022e-09	1.882497806356920690e-06
2.034909063896339054e-09	1.741098264943532654e-06
2.042113967236946469e-09	1.615733812305985028e-06
2.053340542461956052e-09	1.405795257277705048e-06
2.059692794519651348e-09	1.288286264287145179e-06
2.068475102733646186e-09	1.185046092300659426e-06
2.074486294278176634e-09	1.094580919536678590e-06
2.084561790271254855e-09	9.404448364792026849e-07
2.088967155232967476e-09	8.744070435200281222e-07
2.093173568228667269e-09	8.154219114893819962e-07
2.097678409173386304e-09	7.486969854592209199e-07
2.098118945669557566e-09	7.484530542443932211e-07
2.106688091062824374e-09	6.351342601386665379e-07
2.113978259531723002e-09	5.423279385672259868e-07
2.117900455433118755e-09	4.941480386108099018e-07
2.121865283898660114e-09	4.507057661549337453e-07
2.130448640146642125e-09	3.643536095398677441e-07
2.134086618953733838e-09	3.277804215897315814e-07
2.138165134256996813e-09	2.942877867503380871e-07
2.142002065030101354e-09	2.637033653625802777e-07
2.150556999568652960e-09	2.176132087252705231e-07
2.154706569145491945e-09	1.964952772708704552e-07
2.158188228550716436e-09	1.712553677681162525e-07
2.195207505083817656e-09	1.610578429421376424e-07
2.220190187673142778e-09	9.246403530971981523e-08
2.245187081117183103e-09	5.447886082011645310e-08
2.270183974561223427e-09	3.185916276853872130e-08
2.295180868005263752e-09	1.873844597572260173e-08
2.320163550594588874e-09	1.073221057036362483e-08
2.345174654893344401e-09	6.414500104881506459e-09
2.370171548337384725e-09	3.624718555516808121e-09
2.395168441781425050e-09	2.271171425947080200e-09
2.420179546080180576e-09	1.288144784153215802e-09
2.445190650378936103e-09	8.659594990515758252e-10
2.470201754677691629e-09	6.966789692028049739e-10
2.495198648121731954e-09	3.461431049263233157e-10
2.520209752420487481e-09	3.522001969017153431e-10
2.545206645864527805e-09	4.700749386284504760e-10
2.570210644735925731e-09	2.119898223353081273e-10
2.595207538179966055e-09	3.513663507949944692e-11
2.620204431624006380e-09	1.263720253777523684e-10
2.645208430495404305e-09	2.536325420270886282e-10
2.670205323939444630e-09	3.879240088844281574e-10
2.695209322810842555e-09	1.345224984111076776e-10
2.720206216254882880e-09	5.241137744022525367e-11
2.745203109698923204e-09	1.139203301473944627e-10
2.770207108570321130e-09	3.635333829246323482e-11
2.795204002014361454e-09	2.281687306622879244e-10
2.820208000885759380e-09	8.206064078666445958e-11
2.845204894329799705e-09	1.101346122692711340e-10
2.870201787773840029e-09	2.292247647712119647e-10
2.895198681217880354e-09	1.110910138408949159e-10
2.920202680089278279e-09	8.996953473210096038e-11
2.945206678960676205e-09	1.032194588218504325e-10
2.970203572404716529e-09	6.285600592451807413e-12
2.995207571276114455e-09	2.533493528514706131e-11
3.020211570147512380e-09	1.015856090865030329e-10
3.045208463591552705e-09	4.627454404152014822e-11
3.070212462462950630e-09	1.970848738067839104e-10
3.095216461334348556e-09	3.074492251923298004e-10
3.120206249351031279e-09	7.124024580983299068e-11
3.145203142795071604e-09	7.279566425631419239e-11
3.170200036239111929e-09	1.174071150200276778e-10
