# Supplementary material for: Fluorescence from a single-molecule probe directly attached to a plasmonic STM tip
Source: Nat Commun. 2024 Nov 10;15:9733. doi: 10.1038/s41467-024-53707-2 (PMC11551166; doi:10.1038/s41467-024-53707-2)
Supplement: Supplementary file 6 — Source Data [file 41467_2024_53707_MOESM6_ESM.zip › Fig 1/Fig1b_Energ(eV)_vs_Plasmon(dot)_Plasmon(smooth)_PTCDA(dos)_PTCDA(smooth).txt]

1.549446900455100584e+00	3.549290996178966395e+01	3.540082657370126640e+01	5.756151561894080260e+01	5.632342899334942388e+01
1.549067951425375345e+00	3.547545657816094433e+01	3.529706385427151361e+01	5.731220075455377128e+01	5.627218698079434489e+01
1.548689197360573200e+00	3.529002235825061717e+01	3.525867256245485493e+01	5.317477908714300128e+01	5.627577028590310704e+01
1.548310638114600568e+00	3.706412677938185141e+01	3.527643831093946858e+01	5.407084138108741911e+01	5.632271624799044929e+01
1.547932273541509307e+00	3.458850788996809200e+01	3.534114671241353278e+01	5.705802259222851092e+01	5.640156220637110351e+01
1.547554103495499156e+00	3.376314660096834785e+01	3.544358337956524707e+01	5.721535040563379226e+01	5.650084550035983000e+01
1.547176127830913517e+00	3.399608693757095068e+01	3.557453392508277545e+01	6.053420315382150818e+01	5.660910346927134640e+01
1.546798346402240565e+00	3.436296216181847285e+01	3.572478396165432457e+01	5.830860739714646002e+01	5.671487345242040590e+01
1.546420759064115913e+00	3.579105077013587533e+01	3.588511910196805133e+01	5.042599443927813496e+01	5.680669278912174747e+01
1.546043365671317060e+00	3.759713511166190614e+01	3.604632495871216236e+01	6.200378265349768014e+01	5.687309881869011008e+01
1.545666166078768722e+00	3.949410416288552028e+01	3.619918714457434561e+01	5.287825297104743072e+01	5.690262888043945111e+01
1.545289160141538165e+00	3.650793303611169449e+01	3.622615545373001567e+01	5.764015443291506813e+01	5.656816731853476909e+01
1.544912347714838319e+00	3.654860857282847064e+01	3.623161705814162303e+01	5.682459328749262539e+01	5.665833512205489342e+01
1.544535728654026219e+00	3.643431716620504801e+01	3.619554351674365478e+01	5.653359074920927441e+01	5.627960956652329116e+01
1.544159302814602119e+00	3.594363143699037977e+01	3.651331765605232249e+01	5.877383322554934608e+01	5.605654123400513811e+01
1.543783070052210382e+00	3.547505308302769578e+01	3.648611614775902723e+01	5.511669793575506304e+01	5.563300265776442188e+01
1.543407030222639253e+00	3.786647275367810295e+01	3.642157853893030506e+01	5.865401878821693771e+01	5.549357076988523829e+01
1.543031183181820198e+00	3.573790802162132252e+01	3.636464551370281129e+01	5.091184144968734415e+01	5.557670405055592511e+01
1.542655528785828345e+00	3.418488229168139014e+01	3.622057337058666349e+01	5.078063848755830634e+01	5.566075910531770887e+01
1.542280066890880930e+00	3.409505121952838635e+01	3.628017127738617376e+01	5.931353507983286732e+01	5.456292580016343408e+01
1.541904797353339296e+00	3.771371073740210278e+01	3.624090635609134381e+01	5.125238062480201506e+01	5.505380830998691977e+01
1.541529720029706452e+00	3.678130737915930126e+01	3.657392128717617652e+01	5.916032134075100402e+01	5.470421919643803932e+01
1.541154834776628846e+00	3.738159946243330012e+01	3.659860226511408854e+01	5.394748126467040095e+01	5.429303466141605838e+01
1.540780141450894591e+00	3.831546420667623920e+01	3.674437283592368431e+01	5.528604155519206387e+01	5.387290192111093745e+01
1.540405639909434354e+00	3.562176979995447823e+01	3.677773347042251828e+01	5.173424087227914470e+01	5.367885684751111341e+01
1.540031330009321353e+00	3.808973357389292858e+01	3.695710918100041198e+01	5.643423092701702615e+01	5.381953908270325115e+01
1.539657211607769360e+00	3.750849079387553786e+01	3.697879265590535880e+01	5.265486733584241819e+01	5.387055610132384231e+01
1.539283284562134480e+00	3.674871483676073325e+01	3.724745968328257106e+01	5.312186318990751488e+01	5.446846722932532714e+01
1.538909548729915810e+00	3.741550608842889858e+01	3.732114150685309539e+01	5.136299272340509248e+01	5.432150437955222344e+01
1.538536003968751009e+00	3.504907623129542316e+01	3.719528475773142873e+01	5.959223129609765834e+01	5.405862838834056561e+01
1.538162650136419840e+00	3.817193766340695049e+01	3.715695561516758261e+01	4.934501298858183560e+01	5.428290869672451180e+01
1.537789487090844620e+00	3.600620261026149649e+01	3.728625361954859585e+01	5.069467287571681169e+01	5.396845307047315998e+01
1.537416514690087110e+00	3.817327181034973904e+01	3.732235877502755272e+01	5.587894192464742815e+01	5.412071720459596236e+01
1.537043732792348516e+00	3.694352207364344309e+01	3.750356622563266029e+01	5.732948298983127700e+01	5.398929647624302675e+01
1.536671141255973039e+00	3.888746974863394712e+01	3.759755759961571897e+01	5.578252369074227346e+01	5.402488477122732036e+01
1.536298739939443658e+00	3.658098137928870131e+01	3.735774616837285578e+01	5.529298916682036946e+01	5.330116299213350572e+01
1.535926528701384131e+00	3.798832647454695888e+01	3.722214856625301138e+01	5.415534497754762810e+01	5.301121039079264818e+01
1.535554507400556323e+00	3.720206918838895405e+01	3.724391078736756810e+01	5.035452301900187422e+01	5.268305583615733667e+01
1.535182675895864657e+00	3.805120848898402386e+01	3.732079289451219495e+01	5.178004269465643716e+01	5.229105620040122915e+01
1.534811034046351663e+00	3.898984980728585725e+01	3.738551598054377223e+01	5.030911010413016982e+01	5.162858379408100262e+01
1.534439581711198430e+00	3.649659782058981961e+01	3.739746850006788037e+01	5.107790328961193183e+01	5.105265296015645049e+01
1.534068318749726823e+00	3.682954303631284176e+01	3.751467784131494909e+01	4.960856782025553713e+01	5.030734946169949495e+01
1.533697245021396594e+00	3.696082268201336518e+01	3.745861224659698507e+01	5.017150125231022173e+01	4.972807944197364094e+01
1.533326360385807829e+00	3.480067515479456830e+01	3.760714694784427081e+01	4.870801497163087390e+01	4.903534463001621191e+01
1.532955664702698284e+00	3.652796841744365253e+01	3.761997771843258676e+01	4.596320880762355898e+01	4.866818837350756155e+01
1.532585157831943823e+00	3.854999282482349798e+01	3.773455329259029156e+01	5.157771843943690726e+01	4.807699700498122297e+01
1.532214839633559089e+00	4.048381368371921951e+01	3.773587023164782295e+01	5.044377471571403504e+01	4.815332992036579896e+01
1.531844709967697726e+00	3.910823091963720799e+01	3.796804727504039079e+01	4.660689245673842862e+01	4.806455997423918802e+01
1.531474768694651045e+00	3.797833662129244914e+01	3.803726777425078609e+01	4.575955095467633527e+01	4.784851597331913098e+01
1.531105015674847136e+00	3.912228519959314355e+01	3.814040389974070422e+01	4.521292189029350794e+01	4.770680721541374680e+01
1.530735450768853534e+00	3.710905004904800819e+01	3.850650862948744901e+01	5.334485702060036516e+01	4.750775332948919782e+01
1.530366073837373442e+00	3.831905496429773450e+01	3.882483946610851433e+01	4.664484205380446724e+01	4.739783308713522558e+01
1.529996884741249730e+00	3.862763186960994233e+01	3.895772872057078473e+01	4.241426103452631935e+01	4.715757497667226517e+01
1.529627883341458938e+00	3.787607860709670149e+01	3.913571894674760188e+01	4.808803521447227070e+01	4.679072746910490110e+01
1.529259069499119494e+00	3.861616106485267608e+01	3.906130298314667471e+01	4.700427186263760149e+01	4.702479353321943023e+01
1.528890443075481720e+00	3.983252044320452967e+01	3.897456076600908403e+01	5.174344347813736533e+01	4.684987280808713450e+01
1.528522003931935602e+00	3.991997282920996071e+01	3.885488254187295354e+01	4.443666270269954310e+01	4.667431262727780705e+01
1.528153751930007020e+00	3.828795223011812965e+01	3.907345011145794444e+01	4.682624642093361444e+01	4.670660225141671162e+01
1.527785686931358633e+00	4.000484207012033266e+01	3.914596540250667545e+01	4.543798950781123835e+01	4.657713034664649854e+01
1.527417808797787657e+00	4.124703119572352961e+01	3.933065028147710507e+01	4.597990512469534963e+01	4.655394373241896488e+01
1.527050117391228756e+00	3.963343526248432624e+01	3.959687868429661251e+01	4.574972431434404285e+01	4.615037935146066417e+01
1.526682612573752262e+00	3.758739873388414310e+01	3.963220712834051085e+01	4.573628445540146004e+01	4.675849068695359989e+01
1.526315294207563955e+00	3.971459369873955580e+01	3.985556793085659422e+01	4.681271671997460260e+01	4.673743091240132230e+01
1.525948162155004617e+00	3.873403920576860315e+01	3.981842709055608509e+01	5.102449002833139957e+01	4.603905074690828769e+01
1.525581216278551366e+00	3.875193198226123314e+01	3.972532742529121208e+01	4.183328613055412859e+01	4.545348714470428320e+01
1.525214456440816102e+00	3.920304005665514069e+01	3.973720910060652756e+01	4.249965963602443964e+01	4.476887058705932532e+01
1.524847882504545282e+00	4.167971804790865065e+01	3.956473063406518520e+01	4.827969822234894792e+01	4.485308774005757471e+01
1.524481494332620812e+00	3.995333868151652723e+01	3.968259364904687203e+01	4.662737418115680299e+01	4.447043445361867953e+01
1.524115291788058935e+00	4.170741843692754003e+01	3.963506158738768193e+01	4.573666373393762541e+01	4.430203430348768734e+01
1.523749274734010450e+00	3.931915688219395832e+01	3.943863118782510213e+01	4.202409996088623956e+01	4.377661478666081507e+01
1.523383443033760498e+00	3.891014209219746789e+01	3.945336035928217910e+01	4.492126356239567286e+01	4.332928424506069121e+01
1.523017796550728331e+00	3.945826989303922971e+01	3.929875350096614284e+01	3.838401092038366613e+01	4.303461137363735389e+01
1.522652335148467762e+00	3.667757798358637444e+01	3.901129337792583840e+01	3.911449124752661533e+01	4.253910026127403654e+01
1.522287058690666495e+00	3.959726042860985018e+01	3.868511630689238245e+01	4.146692941486576700e+01	4.219305801472521722e+01
1.521921967041143686e+00	3.907237293249520604e+01	3.845983287872255119e+01	4.457282611284768592e+01	4.235823493316950561e+01
1.521557060063855049e+00	3.722225894213291753e+01	3.821320632899855951e+01	4.615852416885453380e+01	4.191808593597060906e+01
1.521192337622888413e+00	4.071678667786592598e+01	3.801031886117482372e+01	4.197477988748558175e+01	4.174905143337156233e+01
1.520827799582464390e+00	3.673827282778720615e+01	3.802871748398131047e+01	4.136613877095469149e+01	4.195850348978140687e+01
1.520463445806937264e+00	3.593390595913037089e+01	3.803206981948183341e+01	3.954244223167559369e+01	4.175606095566877940e+01
1.520099276160794100e+00	3.888132585063820557e+01	3.830607620840241623e+01	4.261403673401667191e+01	4.187504143529450573e+01
1.519735290508654080e+00	3.755127874468266214e+01	3.852071594940200328e+01	4.221616442317875340e+01	4.173300226015798131e+01
1.519371488715269392e+00	3.858071586772057060e+01	3.860698156085782529e+01	3.954669972860313010e+01	4.180181398713263263e+01
1.519007870645524783e+00	3.796241109761545118e+01	3.862214410358058103e+01	4.213297750499313565e+01	4.122328687546242065e+01
1.518644436164437117e+00	4.073792468605916639e+01	3.854066253864111502e+01	4.200227468117499541e+01	4.026729554939279865e+01
1.518281185137154488e+00	3.895053441738141942e+01	3.874703668155014924e+01	4.132283486650405990e+01	3.959796296733671284e+01
1.517918117428958658e+00	3.924907722845075142e+01	3.900478118261236915e+01	4.172059540989623372e+01	3.970694852752107806e+01
1.517555232905261509e+00	3.924782615698096322e+01	3.897067356724495824e+01	3.695739398462723102e+01	3.971582770275652052e+01
1.517192531431606817e+00	3.961340620628298126e+01	3.909688881854832232e+01	3.633557350803463493e+01	3.941498739946529639e+01
1.516830012873670475e+00	3.928891096945230998e+01	3.895850451088159616e+01	4.172251326469844201e+01	3.900135299600948002e+01
1.516467677097259381e+00	3.825068368068509983e+01	3.880086444523725220e+01	3.780050600260050686e+01	3.860138998198570448e+01
1.516105523968310775e+00	3.707198259286868591e+01	3.889250123174265639e+01	3.725210589166497499e+01	3.862758355734578686e+01
1.515743553352893569e+00	3.826349588386428024e+01	3.867185513704455246e+01	3.659348037006589749e+01	3.864558002580086793e+01
1.515381765117207014e+00	4.049365236047255934e+01	3.869187564997177020e+01	3.792098270855293407e+01	3.829500076199950342e+01
1.515020159127581589e+00	3.945329317919065204e+01	3.870217070113542235e+01	4.297921208895868972e+01	3.882479848320841143e+01
1.514658735250477672e+00	3.822668177396171529e+01	3.888141723874345246e+01	4.210338032893880467e+01	3.913631968127723582e+01
1.514297493352486201e+00	3.679062958913489467e+01	3.887864430746457600e+01	3.451788552160339663e+01	3.943990018780563389e+01
1.513936433300327788e+00	3.828483356963663198e+01	3.908733035135197298e+01	3.803015333366889905e+01	3.975145168748882440e+01
1.513575554960854497e+00	4.003588869509630399e+01	3.930851431564254739e+01	3.958575735999190215e+01	4.015334422438917272e+01
1.513214858201045621e+00	4.058737307555166751e+01	3.943105885742859584e+01	4.191486571134896622e+01	3.999887907291157063e+01
1.512854342888012349e+00	3.954370413933109774e+01	3.958031822292603863e+01	4.104484283988848148e+01	3.972510614901428028e+01
1.512494008888995101e+00	3.840594251370504253e+01	3.956547879897200914e+01	3.895519164459634709e+01	3.958058019288543505e+01
1.512133856071362192e+00	4.154887260921712056e+01	3.931051302811648895e+01	3.985271948231319072e+01	3.926186046385232231e+01
1.511773884302612947e+00	3.948783741895699961e+01	3.901143659912993655e+01	4.397560987423729983e+01	3.846089286743839608e+01
1.511414093450374363e+00	3.856003945198573035e+01	3.891791973381075564e+01	3.487253042190876329e+01	3.749480490668455701e+01
1.511054483382402669e+00	3.892934096720534143e+01	3.886800011189563264e+01	3.746088214286604767e+01	3.698182366021158884e+01
1.510695053966583545e+00	4.024922792608652600e+01	3.852729794700599086e+01	3.717553995296917435e+01	3.699872597104025118e+01
1.510335805070930126e+00	3.753398147582010580e+01	3.819408531252506123e+01	3.799431644142581632e+01	3.641093316247638967e+01
1.509976736563584554e+00	3.651040654806899255e+01	3.803111732603066741e+01	2.997451813392700615e+01	3.622293687771166049e+01
1.509617848312817978e+00	3.759783739493014565e+01	3.784242980829329639e+01	3.276692058664158935e+01	3.566788049500839008e+01
1.509259140187027448e+00	3.633908352871192449e+01	3.773199436624952341e+01	3.898084215145663478e+01	3.514759991827666141e+01
1.508900612054740131e+00	3.654211863862286691e+01	3.742266897224121891e+01	3.300709601144113492e+01	3.521379561473990805e+01
1.508542263784609982e+00	3.746555141720462245e+01	3.723196289195149689e+01	3.211066444527527608e+01	3.508609886020201429e+01
1.508184095245418410e+00	3.852833107233776389e+01	3.724063003348000223e+01	3.596056241144220422e+01	3.501172762123720617e+01
1.507826106306075387e+00	3.816992194505287728e+01	3.728716993028573512e+01	3.933964776853030543e+01	3.552197312125126416e+01
1.507468296835616561e+00	3.671532095777393323e+01	3.740821039967401163e+01	4.048790907593515698e+01	3.519431515076329475e+01
1.507110666703205926e+00	3.956990743972242086e+01	3.738174152010976314e+01	3.464162836458184103e+01	3.502957755651615912e+01
1.506753215778134702e+00	3.767177578570412066e+01	3.762486225674501839e+01	3.457081479415101910e+01	3.499929987002716558e+01
1.506395943929819126e+00	3.549283730078317944e+01	3.785543003122425176e+01	2.973860282629606289e+01	3.531851984864851346e+01
1.506038851027804659e+00	3.697687062870460295e+01	3.774790127935727213e+01	3.514087372245518992e+01	3.496261500713732318e+01
1.505681936941761778e+00	3.683016592755420504e+01	3.767904163098696557e+01	3.913552395711993626e+01	3.433194935622112354e+01
1.505325201541487301e+00	3.953485938436094216e+01	3.758286164445555499e+01	3.214290005342480327e+01	3.427297329943461790e+01
1.504968644696904834e+00	3.742824053830595687e+01	3.745348264424720242e+01	3.283432308780957243e+01	3.391362302913807270e+01
1.504612266278064325e+00	3.885122274713319257e+01	3.743203688358697434e+01	3.342408753758923723e+01	3.342845541955147581e+01
1.504256066155140514e+00	3.772527395509612091e+01	3.747497096481652079e+01	3.100468369612485375e+01	3.330972770422035723e+01
1.503900044198434705e+00	3.591933274778530460e+01	3.751015269675593089e+01	3.448994063458906112e+01	3.317340598082378023e+01
1.503544200278373877e+00	3.865428195452629723e+01	3.738655121118225111e+01	3.551478465233879689e+01	3.347009491388985936e+01
1.503188534265510024e+00	3.738427656467760585e+01	3.752771488145278767e+01	3.474294785817276932e+01	3.365775526457119327e+01
1.502833046030521480e+00	3.484681155276632580e+01	3.748619709445204506e+01	3.139952266112075918e+01	3.366584767416195234e+01
1.502477735444210483e+00	3.779517167988425541e+01	3.735163799018592101e+01	3.095512297327815077e+01	3.359564250697678034e+01
1.502122602377504723e+00	3.851760389307737142e+01	3.725614469904674309e+01	3.554526751408509710e+01	3.325418856788710542e+01
1.501767646701457348e+00	3.769122135507451787e+01	3.735692600076987446e+01	3.488647319858970519e+01	3.347663965328735003e+01
1.501412868287245184e+00	3.796996118612300108e+01	3.759316119506087261e+01	3.380708795762084407e+01	3.333414156467370049e+01
1.501058267006170510e+00	3.709907608888732966e+01	3.767773612791053495e+01	3.342238476155475269e+01	3.358772598389846564e+01
1.500703842729659732e+00	3.728592105708764848e+01	3.782062283360763644e+01	3.102911852637108225e+01	3.370342181664236136e+01
1.500349595329263597e+00	3.730925113917383840e+01	3.806749759229489172e+01	3.592869555257907166e+01	3.357131680459379908e+01
1.499995524676656533e+00	3.810964485195369633e+01	3.806208564380968795e+01	3.444968758405894960e+01	3.348503987965810325e+01
1.499641630643637313e+00	3.780516291936824302e+01	3.821571034776393105e+01	3.152774540477056675e+01	3.340097079318640994e+01
1.499287913102129055e+00	3.950300500362582312e+01	3.826920610735142958e+01	3.398758249598800063e+01	3.347592341686445394e+01
1.498934371924176778e+00	3.891397825389945098e+01	3.819272126742225026e+01	2.845179263127941738e+01	3.351537669277043818e+01
1.498581006981951402e+00	3.997417226034360738e+01	3.815462262032334451e+01	3.659543484784082068e+01	3.320093110219479371e+01
1.498227818147745749e+00	3.697697153320763164e+01	3.837833360218187551e+01	3.575975835000944159e+01	3.312414456173824107e+01
1.497874805293975431e+00	3.773098886320733669e+01	3.845554469054856384e+01	3.594353933448465455e+01	3.332215833809625138e+01
1.497521968293179739e+00	3.808479180344413351e+01	3.860725716161547183e+01	3.051250242887308772e+01	3.325625560928396851e+01
1.497169307018022311e+00	3.926464302143433827e+01	3.857244681255031793e+01	3.169502434362550503e+01	3.329973410851810911e+01
1.496816821341286685e+00	3.708738669484986161e+01	3.856786137516435531e+01	3.117621204789424993e+01	3.315898187321025858e+01
1.496464511135881637e+00	3.819497785287977365e+01	3.845600635304784021e+01	3.312083539332478210e+01	3.318584044034729175e+01
1.496112376274836731e+00	3.871171749629001368e+01	3.832932866414405737e+01	3.528878538624806538e+01	3.293909608201628458e+01
1.495760416631304768e+00	3.939379670589691074e+01	3.819002318598783319e+01	3.372530746224840215e+01	3.271409029281623759e+01
1.495408632078560229e+00	3.808564145396472611e+01	3.804096375002949060e+01	3.011650717297444046e+01	3.255463205784705849e+01
1.495057022490000165e+00	4.006915458722068735e+01	3.798742165113630875e+01	3.268876914739406203e+01	3.158087223891618933e+01
1.494705587739142638e+00	3.735850671410029378e+01	3.819703842745686018e+01	3.400984760470891644e+01	3.146498686485445972e+01
1.494354327699628060e+00	3.829917045115335128e+01	3.829780076460097149e+01	2.991402755170581429e+01	3.105552743651731973e+01
1.494003242245218965e+00	3.710469328134177402e+01	3.847727382029604115e+01	3.214769060278210588e+01	3.076260149852617687e+01
1.493652331249798459e+00	3.821241970647307085e+01	3.856332699307039036e+01	2.963052103451817487e+01	3.014574867888436316e+01
1.493301594587370662e+00	3.723030455091931401e+01	3.863997287943654868e+01	2.756374673980561951e+01	2.923030442401306317e+01
1.492951032132062039e+00	3.795882302892982096e+01	3.853774454140601335e+01	2.843785513940731846e+01	2.872167778138772221e+01
1.492600643758119405e+00	3.871145156539409982e+01	3.862499860104414040e+01	3.089283318218128827e+01	2.848027734886127149e+01
1.492250429339910367e+00	3.855992490031600539e+01	3.866696566656435152e+01	2.654281664989700218e+01	2.817637372751335789e+01
1.491900388751923101e+00	4.126466639709808248e+01	3.884101631823729406e+01	2.592176512388502019e+01	2.796575073387089461e+01
1.491550521868767465e+00	4.099545451900181803e+01	3.901114992173164353e+01	2.973577869707249732e+01	2.755719445193768280e+01
1.491200828565171888e+00	3.974050957034536680e+01	3.938281467319816898e+01	2.458318648645474269e+01	2.765766026795913035e+01
1.490851308715986034e+00	3.848577257618660497e+01	3.948979044456506671e+01	2.807487338664832777e+01	2.784784333207028340e+01
1.490501962196181029e+00	3.723122795112487893e+01	3.931268216596314602e+01	2.795592419328269784e+01	2.781113675672286334e+01
1.490152788880845902e+00	3.813183292528343316e+01	3.923273024264417330e+01	2.716072955987258553e+01	2.820857312961699392e+01
1.489803788645190252e+00	3.963031633055986447e+01	3.916976038933931648e+01	3.295971341132086252e+01	2.802231916491397712e+01
1.489454961364544250e+00	4.036509262095917450e+01	3.893501298147906198e+01	2.760663116015646423e+01	2.812126639111088622e+01
1.489106306914355971e+00	3.873482526103742174e+01	3.884469187995507866e+01	2.532995369017233500e+01	2.822036942275987315e+01
1.488757825170194060e+00	3.999815483772319169e+01	3.866054234316402471e+01	2.956394007959652015e+01	2.836627499774565564e+01
1.488409516007746847e+00	3.937318037884226385e+01	3.848570671183892955e+01	2.925427134262537621e+01	2.846451569224961986e+01
1.488061379302820564e+00	3.800506785640322960e+01	3.849436988903600820e+01	2.996416025484127843e+01	2.810350946876089040e+01
1.487713414931341793e+00	3.663597324012388867e+01	3.868288537791980986e+01	2.623273006088724557e+01	2.813059610657290222e+01
1.487365622769353912e+00	3.660854348796915048e+01	3.885436462704924310e+01	2.764851982500307059e+01	2.774601574295301276e+01
1.487018002693021312e+00	4.118399680449974198e+01	3.893223475060787564e+01	2.803753135057916523e+01	2.794304584224267529e+01
1.486670554578625847e+00	3.871167665397173607e+01	3.904994063241412050e+01	2.465103830061528356e+01	2.766462056177293860e+01
1.486323278302567719e+00	3.904390491560518228e+01	3.913340430604140607e+01	3.153496391486870110e+01	2.742332988064342203e+01
1.485976173741365480e+00	4.021531332523936442e+01	3.938995198790892260e+01	2.617230979726841866e+01	2.762618423671478851e+01
1.485629240771656034e+00	3.843287949119693536e+01	3.976948290087360505e+01	2.617492962030087611e+01	2.771710019709272643e+01
1.485282479270194855e+00	4.027660912903677115e+01	3.994984796995928633e+01	2.856534692224497718e+01	2.746399348270875151e+01
1.484935889113853547e+00	4.031862401095538928e+01	4.029562568813098977e+01	2.477353451974337872e+01	2.742017532548655367e+01
1.484589470179622950e+00	4.168468957057165625e+01	4.080864460064007915e+01	2.946724596300777677e+01	2.707333421962728437e+01
1.484243222344611368e+00	4.079097741989712489e+01	4.094946186936896027e+01	2.845475895855679482e+01	2.722578860384074773e+01
1.483897145486043456e+00	4.112625649351429047e+01	4.106681736184052056e+01	2.907181997089777070e+01	2.691298567223730132e+01
1.483551239481262884e+00	4.218593011124229974e+01	4.086669613800213341e+01	2.282495209727326824e+01	2.667269639089245459e+01
1.483205504207728564e+00	4.052257428098504022e+01	4.129931443249800083e+01	2.827535943759905024e+01	2.636639335298721676e+01
1.482859939543018202e+00	4.167870837807596729e+01	4.145399549905371117e+01	2.671963967540823504e+01	2.552678819308842861e+01
1.482514545364824965e+00	4.114649393081320738e+01	4.166388776925818860e+01	2.710844166591698823e+01	2.575364305976897583e+01
1.482169321550959262e+00	4.078253432661160360e+01	4.172274042281986794e+01	2.358682966673098846e+01	2.582425331219548070e+01
1.481824267979348742e+00	4.256748295549600414e+01	4.171453490643882844e+01	2.396807525774196179e+01	2.570978362716607535e+01
1.481479384528036292e+00	4.237174211549234570e+01	4.182766616263493376e+01	2.387541794684801033e+01	2.592051355259711443e+01
1.481134671075182707e+00	3.961223233299550373e+01	4.206963714467079996e+01	2.848940891622730831e+01	2.567727347220229461e+01
1.480790127499063136e+00	4.321113290940752449e+01	4.232405275304838455e+01	2.308414997817467551e+01	2.603573374410081342e+01
1.480445753678069964e+00	4.163521350035026103e+01	4.228985002361649492e+01	2.528444197560376594e+01	2.623167582222600203e+01
1.480101549490711266e+00	4.538369367525037035e+01	4.232485215627936981e+01	2.528768539654157621e+01	2.639670577937350515e+01
1.479757514815610797e+00	4.133476483082893083e+01	4.251254621616519813e+01	2.712117076097392498e+01	2.611464876801416679e+01
1.479413649531508002e+00	4.251596510484840508e+01	4.272828237336451451e+01	3.263840832633008660e+01	2.612763417955844858e+01
1.479069953517257119e+00	4.124888372965076400e+01	4.283304187260659290e+01	2.695574888992299734e+01	2.581866308724838888e+01
1.478726426651829406e+00	4.432288782261385762e+01	4.273582341856138100e+01	2.438491746077352929e+01	2.579863363434922618e+01
1.478383068814309587e+00	4.349357532545173655e+01	4.266665227204477873e+01	2.622274569387772658e+01	2.570690173757422770e+01
1.478039879883898733e+00	4.324719069935540716e+01	4.254064350264589223e+01	2.391353212734486533e+01	2.526834464407041381e+01
1.477696859739911828e+00	4.076566340580443182e+01	4.252622445430304765e+01	2.588635948455457125e+01	2.455012832808809975e+01
1.477354008261779095e+00	4.097929049376956812e+01	4.214482205523816560e+01	2.148835220165308257e+01	2.427905449016043349e+01
1.477011325329046221e+00	4.394247710256657768e+01	4.220457453329105135e+01	2.219953576846029364e+01	2.383428867249085670e+01
1.476668810821371913e+00	4.357467090828524903e+01	4.212193512058705380e+01	2.336737224112170708e+01	2.347733856769396965e+01
1.476326464618530121e+00	4.271941717090460600e+01	4.226907745549875983e+01	2.233107537628744055e+01	2.273070471342920840e+01
1.475984286600409812e+00	3.979326822234828853e+01	4.228887130837981090e+01	2.245548389389381683e+01	2.252896315589242349e+01
1.475642276647012308e+00	4.112929852017935417e+01	4.245461631755662779e+01	2.607265882774542831e+01	2.279921900958363778e+01
1.475300434638453950e+00	4.293059270233071345e+01	4.259321074223943526e+01	2.320371203643766833e+01	2.270080945915723092e+01
1.474958760454964768e+00	4.156348599733068028e+01	4.285511244888398608e+01	1.918019262424841287e+01	2.258730881270117763e+01
1.474617253976889586e+00	4.407468452791765401e+01	4.301809487680168331e+01	2.200238530622319644e+01	2.239876922185701602e+01
1.474275915084684918e+00	4.292584737136893835e+01	4.315431434819475243e+01	2.494013355557361322e+01	2.229135340572080892e+01
1.473934743658921409e+00	4.534211580689191834e+01	4.322182082994633845e+01	2.415762400302436674e+01	2.243372882214099207e+01
1.473593739580283835e+00	4.301854356361761944e+01	4.331191198779733753e+01	2.091571696420406923e+01	2.270151053426679510e+01
1.473252902729568881e+00	4.357599246289514383e+01	4.368782064208524929e+01	2.008849956896829525e+01	2.258731424444314229e+01
1.472912232987687808e+00	4.533056377292250261e+01	4.392028654351589978e+01	2.540407577305911246e+01	2.216938106999933566e+01
1.472571730235663345e+00	4.427068004257607470e+01	4.411793001911392054e+01	2.021433506460140350e+01	2.183270621720514626e+01
1.472231394354631240e+00	4.345470023375663970e+01	4.398643078558804120e+01	2.061735814585381732e+01	2.141658374380479302e+01
1.471891225225841149e+00	4.195306713516480102e+01	4.384121915821008741e+01	2.232011134028949328e+01	2.163441787839364849e+01
1.471551222730653974e+00	4.302530609459121536e+01	4.380220723015539619e+01	2.054770045081448870e+01	2.158351478048818706e+01
1.471211386750542527e+00	4.439466206017576155e+01	4.374343817980601301e+01	2.452091682189266919e+01	2.128118067160014348e+01
1.470871717167093529e+00	4.569299814058270215e+01	4.396558375052071455e+01	2.267479212714794912e+01	2.093309958688391959e+01
1.470532213862004944e+00	4.463708043957080207e+01	4.404340955651001366e+01	2.224367575966888921e+01	2.125422992206470951e+01
1.470192876717085984e+00	4.389950867440821014e+01	4.429926937684005850e+01	1.491460414263650414e+01	2.114560536606035512e+01
1.469853705614258876e+00	4.239838636787159487e+01	4.444136944909686093e+01	1.809207894164861230e+01	2.109755125440125667e+01
1.469514700435557764e+00	4.418797019013965865e+01	4.457811257513340308e+01	2.323493573355288788e+01	2.087469290177121550e+01
1.469175861063126476e+00	4.408485550864337199e+01	4.499984391642634307e+01	2.181583943029368555e+01	2.099295271317646439e+01
1.468837187379222975e+00	4.523598410752155985e+01	4.520789774862016941e+01	2.366744628331619182e+01	2.060104590021780879e+01
1.468498679266213580e+00	4.621550944334983058e+01	4.508409399099132031e+01	1.953695948506516800e+01	2.059934667135066633e+01
1.468160336606578520e+00	4.692528607363176718e+01	4.509037324620250331e+01	2.115284759652188384e+01	2.055846453678578456e+01
1.467822159282907490e+00	4.608265787390208601e+01	4.502957249207381807e+01	1.994613750942362174e+01	2.048942579243153261e+01
1.467484147177900988e+00	4.449993317314992680e+01	4.510054024633949155e+01	2.285285156369969783e+01	2.057240562609521817e+01
1.467146300174371198e+00	4.516200029790059745e+01	4.513231693131895383e+01	1.662427993846617014e+01	2.058693102188387414e+01
1.466808618155240662e+00	4.538205894688685760e+01	4.528592976306930495e+01	2.251599412597764172e+01	2.070739316836748500e+01
1.466471101003542943e+00	4.478817610084304590e+01	4.517557229026277099e+01	1.890001169268906622e+01	2.039997284003716160e+01
1.466133748602420628e+00	4.501024971518194207e+01	4.494155570628100804e+01	1.929890740065956578e+01	2.021089375989559755e+01
1.465796560835127105e+00	4.236534805359454481e+01	4.472137703428446542e+01	2.016637937190653318e+01	1.978658618258905832e+01
1.465459537585027006e+00	4.372510329224057557e+01	4.461218401908131170e+01	2.340934679503521920e+01	1.989114251016645696e+01
1.465122678735593986e+00	4.780867505222919078e+01	4.461462479444318774e+01	1.819030714232161827e+01	1.996113743192625734e+01
1.464785984170411393e+00	4.427377193014603307e+01	4.466970283290176269e+01	1.993512590794600214e+01	1.988363625891862085e+01
1.464449453773172705e+00	4.519189232701315007e+01	4.496224482302147862e+01	1.813006270741072967e+01	1.956561800627415337e+01
1.464113087427681315e+00	4.412784049018087273e+01	4.523061213828985672e+01	2.032019729864784097e+01	1.945203950987837516e+01
1.463776885017849416e+00	4.621050800442874618e+01	4.540102562377619222e+01	2.109189836780915073e+01	1.955449288731476543e+01
1.463440846427699560e+00	4.365852043803337779e+01	4.563573190390562928e+01	2.046064101239054267e+01	1.914929886772861067e+01
1.463104971541362431e+00	4.636384842627983005e+01	4.593110182060699032e+01	1.769721095827930668e+01	1.942756218295579984e+01
1.462769260243078184e+00	4.639092563049882756e+01	4.647437822534668328e+01	1.576050428742239262e+01	1.945621580229975223e+01
1.462433712417195775e+00	4.813105177818395930e+01	4.713584562626607521e+01	2.421918756436593512e+01	1.952518369835375367e+01
1.462098327948174292e+00	4.701520712211170405e+01	4.737507167302440791e+01	1.671214848334538416e+01	1.938121278142860149e+01
1.461763106720579408e+00	4.699231134087264650e+01	4.741763399435995296e+01	1.938069297361047916e+01	2.001764875161931556e+01
1.461428048619087372e+00	4.833788953882933725e+01	4.783488841871875508e+01	1.744042336965542717e+01	1.991557753925915364e+01
1.461093153528481903e+00	4.724531912300378877e+01	4.797170397177525558e+01	2.283399357106450722e+01	1.975003724153624063e+01
1.460758421333654855e+00	4.807377296122847810e+01	4.805057101983842216e+01	1.991774856387988635e+01	1.965660351994565502e+01
1.460423851919607108e+00	4.890236914927551481e+01	4.794521855691429835e+01	2.090336542738057446e+01	1.990282379791210232e+01
1.460089445171446565e+00	4.973121250765544943e+01	4.810124467997445663e+01	2.259416152906667108e+01	2.029344750032920430e+01
1.459755200974390155e+00	5.055982623948533217e+01	4.779216254812464371e+01	1.940451472872412708e+01	2.038028967859429486e+01
1.459421119213762275e+00	4.706627150228386824e+01	4.788239801212090896e+01	1.940176646162917962e+01	2.023685137205035645e+01
1.459087199774994570e+00	4.456711309494225048e+01	4.762264344371695302e+01	1.844138464830589186e+01	2.016515867928925587e+01
1.458753442543626599e+00	4.573599472545944877e+01	4.759451759900554180e+01	2.247309310682522110e+01	2.018207334809121178e+01
1.458419847405305392e+00	4.822975804119880650e+01	4.727935985382568873e+01	1.544245686303409926e+01	2.028040049861665750e+01
1.458086414245785667e+00	4.700170136509645857e+01	4.719100888987215825e+01	2.006566774981971335e+01	2.007536669263847884e+01
1.457753142950928060e+00	4.699730202051071615e+01	4.717705828181105687e+01	2.337757897382957850e+01	1.958015465383455478e+01
1.457420033406702675e+00	4.786760677409674258e+01	4.715214565889444742e+01	2.143825480064211675e+01	1.965984765365920239e+01
1.457087085499183532e+00	4.873914525377156082e+01	4.744707106916445127e+01	1.866854716020202432e+01	1.938132761268815329e+01
1.456754299114553675e+00	4.633046743008173962e+01	4.766227358311181206e+01	1.684296342839135718e+01	1.901616918955010860e+01
1.456421674139102063e+00	4.923013912270778292e+01	4.794727915099689142e+01	2.037184111416841858e+01	1.918705045668142262e+01
1.456089210459224459e+00	4.503934918975442514e+01	4.856987297915141966e+01	2.092889885538724215e+01	1.912330493706435419e+01
1.455756907961423208e+00	4.909537976314523178e+01	4.887269215449816073e+01	1.587362821275125846e+01	1.896413509409588016e+01
1.455424766532306347e+00	4.786083436479006537e+01	4.866521763201744477e+01	2.299530892662539117e+01	1.889643636939201699e+01
1.455092786058588494e+00	5.162116066400801628e+01	4.863892616337143693e+01	1.411492397994040537e+01	1.917887393169449695e+01
1.454760966427089741e+00	4.930799222206252352e+01	4.870694602180376620e+01	1.863088836270914683e+01	1.876368762052076278e+01
1.454429307524738313e+00	5.036012507314669762e+01	4.878634710915905970e+01	1.992762956443776901e+01	1.878050099356508795e+01
1.454097809238565242e+00	5.035805780446609248e+01	4.869306751927604893e+01	1.704546734347713510e+01	1.911888129488579580e+01
1.453766471455709031e+00	4.668476833385075508e+01	4.881524822930009577e+01	1.932402037169754294e+01	1.922282040203879205e+01
1.453435294063413430e+00	4.849380913687642902e+01	4.907778580713237204e+01	2.268530217006138727e+01	1.912438530108245516e+01
1.453104276949028106e+00	4.927188983084966623e+01	4.905682249166155628e+01	1.861069062471356972e+01	1.906682719399086778e+01
1.452773420000007087e+00	4.627278882405429528e+01	4.907325536346878181e+01	1.921444515946188147e+01	1.893676243140560089e+01
1.452442723103909650e+00	4.697499696306924477e+01	4.886968951232155689e+01	2.089507494245712138e+01	1.929754562865752376e+01
1.452112186148401429e+00	5.098172263623064282e+01	4.898424128836457214e+01	1.862964893421732171e+01	1.925599139935581761e+01
1.451781809021251535e+00	4.908961868724372835e+01	4.905418518466951383e+01	1.780263052670485990e+01	1.955425861689819911e+01
1.451451591610335656e+00	5.024975669271274370e+01	4.913369232348455284e+01	2.010478331355144732e+01	1.936881017356542500e+01
1.451121533803631625e+00	4.901176899479342097e+01	4.915525142920250090e+01	1.783283854231631693e+01	1.902712811798161852e+01
1.450791635489224518e+00	5.140968456515918206e+01	4.923956878247817315e+01	1.699426410855086544e+01	1.898569475188152822e+01
1.450461896555301555e+00	4.948766130668370522e+01	4.939733461935465186e+01	1.951838785349007210e+01	1.877141872273370993e+01
1.450132316890156758e+00	4.817061418184285060e+01	4.953098780009887037e+01	2.059996117264638116e+01	1.880209021740296649e+01
1.449802896382186290e+00	4.890121673236922817e+01	4.968330735206141924e+01	1.770436798936865941e+01	1.884080246417092397e+01
1.449473634919891341e+00	5.127845612675781695e+01	4.980558754062559501e+01	2.253002809818210750e+01	1.867924562138143330e+01
1.449144532391877238e+00	4.993637456113065554e+01	4.966489380565540301e+01	1.748504800580637308e+01	1.859113021233861218e+01
1.448815588686852340e+00	4.859489406915069054e+01	4.949220008442287622e+01	1.680532010436587598e+01	1.847475705045940586e+01
1.448486803693629810e+00	4.689909178173152071e+01	4.981233200839638897e+01	1.892724608964466171e+01	1.859603242964259806e+01
1.448158177301125615e+00	5.055303244400415963e+01	4.983599589389224604e+01	1.586723770053601079e+01	1.828248277078833084e+01
1.447829709398359643e+00	5.022692489971454677e+01	5.023142828961923811e+01	2.113682223963623130e+01	1.842514740365424331e+01
1.447501399874455252e+00	5.149888366549457430e+01	5.033109462369857567e+01	1.890663098372647610e+01	1.844195271370938016e+01
1.447173248618638830e+00	5.223856973382623892e+01	5.053762840985834970e+01	1.788115804857433844e+01	1.806994980251203486e+01
1.446845255520239126e+00	4.914098710846954532e+01	5.050461835889606732e+01	1.526316247430944095e+01	1.795384680908696495e+01
1.446517420468690363e+00	4.982561707396777706e+01	5.055822894270627188e+01	1.865977547832127570e+01	1.796839944992938598e+01
1.446189743353526236e+00	5.117085056822681821e+01	5.068336494823021354e+01	1.816602277431307755e+01	1.749797298665844636e+01
1.445862224064385693e+00	5.177925980771728121e+01	5.092995933911624462e+01	1.754780796294155110e+01	1.779710961990046769e+01
1.445534862491010042e+00	5.243986030290805189e+01	5.087638499802702796e+01	2.057557808252602882e+01	1.761228177902659553e+01
1.445207658523242289e+00	4.956275030661282699e+01	5.074095540021307471e+01	1.538731432464223126e+01	1.755714997339953953e+01
1.444880612051028468e+00	5.206091383103498771e+01	5.046170416820013571e+01	2.016327920371744753e+01	1.763962495568620525e+01
1.444553722964416753e+00	4.772987548944739444e+01	5.057043861825093245e+01	1.633687468313437918e+01	1.747029609851581355e+01
1.444226991153557238e+00	4.966994731149917186e+01	5.049186065555142022e+01	1.482476791156579488e+01	1.751304293230379727e+01
1.443900416508702600e+00	5.066844272079816136e+01	5.065293252910631594e+01	1.818240492823096588e+01	1.758667097282386038e+01
1.443573998920207657e+00	5.302018133605433547e+01	5.082183844928992755e+01	1.691175342474033982e+01	1.789433518799147649e+01
1.443247738278527814e+00	5.057093284912299680e+01	5.080392956010022942e+01	1.647536668946418814e+01	1.763731082608145684e+01
1.442921634474221282e+00	4.924369220569620609e+01	5.092003306264334128e+01	2.127008665696283884e+01	1.788923950262305240e+01
1.442595687397947524e+00	4.929455143722752553e+01	5.099105343221238229e+01	1.704242324766889638e+01	1.824470692397114036e+01
1.442269896940467921e+00	5.249169236225255730e+01	5.114840364128250627e+01	1.999551916574441179e+01	1.813925863128576310e+01
1.441944262992644221e+00	5.277405568646408085e+01	5.139262604782519617e+01	1.758527915783541928e+01	1.834409906900890874e+01
1.441618785445440531e+00	5.269831032274389315e+01	5.143676255893562654e+01	1.761253189442976463e+01	1.854244729244258494e+01
1.441293464189920881e+00	5.031686779462295078e+01	5.169867630773087797e+01	1.763863918976768730e+01	1.886965725994485155e+01
1.440968299117251439e+00	5.259810080805065979e+01	5.169731245787354368e+01	2.084419990561171687e+01	1.906166792794718390e+01
1.440643290118698960e+00	5.088263906738396258e+01	5.165790671417401114e+01	2.040737631113353601e+01	1.894211194346209481e+01
1.440318437085630121e+00	5.221870872781262563e+01	5.170365995631906486e+01	1.655539012666034537e+01	1.885152026277944870e+01
1.439993739909513737e+00	5.211909214632382970e+01	5.194658787422291368e+01	2.150391411055401747e+01	1.906281587004887612e+01
1.439669198481917434e+00	5.024750655778867525e+01	5.188544654498339526e+01	1.802004179239474269e+01	1.862152825343938645e+01
1.439344812694510978e+00	5.189247388597419786e+01	5.181670929508825196e+01	1.549322501646183881e+01	1.888972974593123055e+01
1.439020582439063167e+00	5.179123698060143255e+01	5.176453282220701624e+01	2.116455344604851163e+01	1.890759080054337105e+01
1.438696507607443831e+00	5.207525760091342448e+01	5.186825042224755578e+01	2.181592234626278426e+01	1.913906912791825832e+01
1.438372588091622273e+00	5.238400310247375558e+01	5.162748151232775484e+01	1.705976910666076662e+01	1.952007567611755334e+01
1.438048823783667718e+00	5.215147005202843644e+01	5.163179138748222385e+01	1.976087325084357360e+01	1.972567308227277039e+01
1.437725214575749755e+00	5.088778300681754274e+01	5.150434480812528193e+01	1.791592526017995013e+01	1.987148820598753218e+01
1.437401760360137448e+00	5.209664065963001178e+01	5.145447964358008619e+01	1.938659944533716839e+01	2.013082710079514825e+01
1.437078461029199339e+00	5.137347539137647345e+01	5.139626173647964436e+01	2.233327569687394032e+01	2.047171806998906618e+01
1.436755316475404110e+00	5.095848829564123150e+01	5.147894423269367792e+01	1.655577151214196618e+01	2.052377955626521455e+01
1.436432326591318365e+00	5.307103663796351611e+01	5.151108275373663759e+01	2.489221962905236651e+01	2.085731559171628291e+01
1.436109491269609739e+00	5.133801600957733768e+01	5.142096227751223125e+01	2.166459814979269893e+01	2.107423838628065482e+01
1.435786810403043345e+00	4.939557757849063790e+01	5.156519475817729870e+01	2.198400005390769962e+01	2.060206841567132585e+01
1.435464283884484438e+00	4.887142638632853675e+01	5.180442109731710332e+01	2.290492073809589257e+01	2.070041559773592965e+01
1.435141911606897525e+00	5.444699546856232786e+01	5.208676988533386520e+01	1.852435266100828670e+01	2.083224201671096054e+01
1.434819693463344814e+00	5.239703981088846518e+01	5.247082049408883364e+01	1.966604076252462363e+01	2.045537663826301156e+01
1.434497629346987324e+00	5.207913490403446843e+01	5.260948175754066369e+01	1.933512648980918414e+01	2.020211021186645084e+01
1.434175719151085993e+00	5.378157944420562586e+01	5.277016865319779981e+01	2.074933689941119397e+01	1.958992632598186034e+01
1.433853962768997903e+00	5.294739352836503343e+01	5.297085416476936359e+01	1.969879847164614262e+01	1.965193980835774212e+01
1.433532360094181168e+00	5.268219442506082117e+01	5.308491589283927681e+01	1.888992714922535399e+01	1.951188291808150055e+01
1.433210911020190270e+00	5.415492223721675913e+01	5.306825773069241592e+01	1.908482988439638817e+01	1.873162213701082024e+01
1.432889615440678277e+00	5.477461604328440359e+01	5.323512874730430156e+01	1.609060874936412944e+01	1.887572234884290268e+01
1.432568473249396179e+00	5.365730929517098957e+01	5.316970517037627530e+01	2.101718710142922575e+01	1.860944847467507657e+01
1.432247484340193333e+00	5.243534243246248394e+01	5.293865137981985214e+01	1.779333669718829825e+01	1.870385607490755930e+01
1.431926648607017016e+00	5.191295608952862040e+01	5.229776451777159707e+01	1.777409164010327558e+01	1.890774548807204880e+01
1.431605965943910652e+00	5.024568309711791869e+01	5.221685547814364270e+01	1.935026409194702524e+01	1.863558100467400891e+01
1.431285436245017140e+00	5.320470723968517035e+01	5.189602569477187899e+01	1.956516579943416900e+01	1.840969981341548589e+01
1.430965059404575968e+00	5.132822421291115234e+01	5.150928125015536807e+01	2.287623711289140616e+01	1.829035219327933603e+01
1.430644835316923658e+00	5.116706697484370636e+01	5.136608045607200523e+01	1.366773703927321826e+01	1.848912357054303257e+01
1.430324763876494654e+00	5.085037683616648962e+01	5.110715193878341722e+01	1.810015214427863484e+01	1.895395316854238388e+01
1.430004844977819767e+00	5.121201028743611516e+01	5.079510749297801198e+01	2.106772783144811712e+01	1.907018691313620806e+01
1.429685078515527952e+00	4.998402108561187873e+01	5.066302187497287690e+01	1.683813860976617605e+01	1.945431035137347919e+01
1.429365464384342976e+00	5.071145146754133037e+01	5.059021001456487454e+01	2.081341717762926891e+01	1.924604678100393684e+01
1.429046002479087640e+00	4.932749598893147436e+01	5.062298856965600180e+01	1.722925304708375194e+01	1.935544382494640203e+01
1.428726692694680667e+00	5.256268247245513692e+01	5.076895759390156826e+01	1.738302098685855057e+01	1.940935274732908766e+01
1.428407534926136702e+00	4.974300004362645211e+01	5.058094628967121764e+01	2.043739793400288818e+01	1.919228301607603271e+01
1.428088529068566759e+00	5.089204824952548734e+01	5.034606268532579776e+01	2.213465630618277658e+01	1.900474696636398519e+01
1.427769675017180218e+00	5.125873408138266996e+01	5.029785477764890089e+01	2.197612149476643140e+01	1.905531508289177012e+01
1.427450972667279494e+00	4.942839931091415906e+01	5.025910074978732922e+01	2.039426790822358271e+01	1.892201380305011327e+01
1.427132421914265814e+00	5.010686251446932715e+01	5.022673098119538793e+01	1.568335814060222866e+01	1.829643781131808566e+01
1.426814022653635217e+00	5.065412867508455719e+01	5.025031367063863286e+01	1.905507572191512011e+01	1.775386087235956367e+01
1.426495774780979886e+00	5.012882084511728920e+01	5.026342419650988802e+01	1.458269811567991958e+01	1.774303246654847399e+01
1.426177678191987264e+00	5.120280164744139029e+01	5.018765874531705151e+01	1.798911992601154353e+01	1.739776754932287872e+01
1.425859732782441158e+00	4.989350273259265833e+01	5.024575095604897257e+01	1.804233085371217271e+01	1.768909455818068466e+01
1.425541938448220858e+00	4.700940683093014627e+01	5.012084713708694750e+01	1.484741361266383741e+01	1.771581270830501609e+01
1.425224295085300241e+00	5.104988671386119847e+01	5.039637721801607029e+01	1.691065567878090548e+01	1.721292163759680349e+01
1.424906802589750221e+00	5.031714052337063237e+01	5.028102016117922801e+01	1.747870502396356329e+01	1.657864666731417103e+01
1.424589460857735190e+00	5.139561128390782585e+01	5.028814244184351878e+01	1.354459671552929478e+01	1.679252108730090853e+01
1.424272269785515688e+00	5.042466381871092551e+01	5.045009607425910758e+01	2.022480967615411629e+01	1.717044243262639469e+01
1.423955229269447065e+00	5.058164202145185584e+01	5.001966670481476740e+01	1.850507690866035659e+01	1.766140646390792668e+01
1.423638339205979264e+00	4.963253396824256924e+01	4.982199194987860835e+01	2.151804762761488377e+01	1.778387103986099049e+01
1.423321599491657485e+00	5.026050104282747100e+01	4.948615058683459722e+01	1.851093774362130517e+01	1.834176484585080047e+01
1.423005010023121519e+00	5.038861174828544875e+01	4.916565466544702900e+01	1.950768368818757992e+01	1.855735756790423352e+01
1.422688570697105304e+00	4.898935669177762975e+01	4.900343462342375034e+01	1.423556135630317421e+01	1.868662026414134303e+01
1.422372281410437811e+00	4.953859462988840079e+01	4.882451586233443663e+01	1.247207632842518699e+01	1.873547639426409717e+01
1.422056142060041717e+00	4.658148577727376249e+01	4.845719059696325814e+01	1.847686009950394492e+01	1.830817096149166900e+01
1.421740152542935398e+00	4.852798717367226544e+01	4.830086729152742464e+01	2.575711969993087536e+01	1.845462611166724542e+01
1.421424312756228714e+00	4.723149282525842096e+01	4.826700736987521623e+01	1.935891473610818991e+01	1.853613025203832620e+01
1.421108622597129001e+00	4.421702702919457550e+01	4.806664595724398481e+01	1.947900535783236009e+01	1.839233797805819748e+01
1.420793081962934634e+00	4.980929337193198592e+01	4.793565043829534744e+01	1.833664280872858754e+01	1.865641186168485888e+01
1.420477690751039246e+00	4.697773601197089732e+01	4.795919062121001275e+01	1.920569231204423133e+01	1.858620305337249334e+01
1.420162448858929727e+00	4.943070505395936465e+01	4.783352083062781901e+01	1.617397357154207072e+01	1.880970256681706232e+01
1.419847356184186893e+00	4.932013696644420975e+01	4.775246037638723351e+01	1.477159786302443223e+01	1.904629325192540179e+01
1.419532412624484818e+00	4.889085145796526888e+01	4.764213439080354817e+01	1.788849160866299570e+01	1.912625856867021668e+01
1.419217618077591059e+00	4.827603730859263464e+01	4.773546337388878413e+01	1.949865055731842034e+01	1.867668486303976039e+01
1.418902972441366650e+00	4.710422274466669279e+01	4.777070981613773171e+01	2.388203640982860421e+01	1.788139137743834084e+01
1.418588475613764999e+00	4.746792669818626109e+01	4.748818927159759795e+01	1.817175618558541217e+01	1.763038089911520956e+01
1.418274127492833658e+00	4.462512779303831678e+01	4.729813585954148181e+01	1.916086519865631033e+01	1.778598582942673545e+01
1.417959927976712775e+00	4.801231323083707991e+01	4.676474401246576207e+01	1.660951284318831611e+01	1.797757151327737191e+01
1.417645876963635532e+00	4.681218358894845011e+01	4.607166356058746715e+01	1.570193728102101360e+01	1.779792681510991414e+01
1.417331974351927038e+00	4.478711094811070126e+01	4.570072122636138090e+01	1.832187026031182953e+01	1.769933661348947140e+01
1.417018220040005883e+00	4.560223485123634646e+01	4.517194954407464991e+01	1.790995961437414152e+01	1.777765723594608716e+01
1.416704613926383249e+00	4.564902028586244143e+01	4.497873029912216225e+01	1.460949811183120417e+01	1.780238464196314752e+01
1.416391155909662247e+00	4.689455825502251685e+01	4.479930133678382731e+01	1.716252494471280698e+01	1.768043824192814029e+01
1.416077845888538578e+00	4.255598444598487617e+01	4.454229250423291120e+01	1.858521816583013120e+01	1.771485191496799061e+01
1.415764683761800313e+00	4.289753227242577793e+01	4.428128051493046513e+01	1.976460266569128521e+01	1.773727939007921250e+01
1.415451669428327230e+00	4.316051948355632106e+01	4.401753492119775046e+01	1.677596285854735569e+01	1.834000275354018683e+01
1.415138802787091699e+00	4.254524440493591442e+01	4.390836847429523004e+01	2.026019206762390112e+01	1.857312446016350904e+01
1.414826083737158013e+00	4.565902544607786240e+01	4.377588151255960724e+01	1.522837327392453055e+01	1.885703806162496221e+01
1.414513512177681287e+00	4.392248383425518909e+01	4.364265275056270355e+01	2.122498351743260514e+01	1.903048367050201151e+01
1.414201088007909668e+00	4.455810468115312517e+01	4.362658719794175965e+01	2.074684107423986035e+01	1.870512413549855779e+01
1.413888811127181899e+00	4.431469147828672561e+01	4.347782824026527493e+01	2.066443087494844022e+01	1.919217823317412552e+01
1.413576681434928428e+00	4.204223115059667748e+01	4.329506404773403716e+01	1.880722281565769549e+01	1.937672864596904887e+01
1.413264698830672295e+00	4.193101256314442082e+01	4.305593816419962394e+01	1.808897612498095953e+01	1.896150249692077949e+01
1.412952863214026022e+00	4.323581112465341647e+01	4.302282676554041529e+01	1.774791422122142492e+01	1.890795183042100547e+01
1.412641174484694284e+00	4.379325414544486961e+01	4.270544788328464136e+01	1.969913627245643895e+01	1.890814845959534907e+01
1.412329632542472790e+00	4.365589124906090746e+01	4.228463717887667173e+01	1.770626400424955804e+01	1.878212586068084988e+01
1.412018237287247846e+00	4.258053470549984354e+01	4.198291959613096225e+01	1.824348766558648904e+01	1.852155819062728881e+01
1.411706988618997682e+00	3.936103005672411825e+01	4.145145824450096228e+01	1.889275402293094075e+01	1.865641487097590101e+01
1.411395886437789571e+00	4.237840549554618974e+01	4.104648735017814687e+01	1.773405069348994445e+01	1.837490352350612000e+01
1.411084930643783597e+00	4.014459720877798787e+01	4.066886392753387724e+01	2.383151412046591133e+01	1.875579588716301771e+01
1.410774121137228221e+00	3.933031814498519907e+01	4.049468558488744918e+01	1.487761250274755653e+01	1.896254043931511291e+01
1.410463457818464050e+00	3.991044336502093870e+01	4.034155899235153697e+01	1.728698050136105380e+01	1.962921606657905826e+01
1.410152940587920734e+00	4.083996071866057065e+01	3.999914892756443408e+01	2.161494795825806392e+01	1.972690452130360583e+01
1.409842569346120289e+00	3.989140418902154295e+01	3.977973114054280046e+01	1.841259145916611573e+01	1.971791798129734730e+01
1.409532343993671777e+00	3.929239317155937528e+01	3.979496956648996786e+01	1.842251546712177657e+01	1.980452846841406256e+01
1.409222264431277072e+00	4.017131659266808441e+01	3.982128138045892740e+01	2.214832383276154104e+01	2.017236257328392668e+01
1.408912330559726644e+00	3.785155641632722734e+01	3.974790221019407710e+01	2.216829643444864573e+01	2.041788372593605416e+01
1.408602542279901337e+00	3.940208937177501980e+01	3.998873184444097717e+01	2.101693567736503709e+01	2.048716786475908691e+01
1.408292899492771255e+00	4.135690664613049705e+01	3.974741785523997351e+01	2.203064736222560072e+01	2.018233172731306269e+01
1.407983402099396875e+00	4.062057393186854881e+01	3.961923686261083333e+01	1.868155014372435474e+01	2.007365670325109619e+01
1.407674050000927934e+00	3.923746665353159813e+01	3.939445276915553507e+01	2.162135682910101053e+01	2.041538991147824689e+01
1.407364843098602769e+00	3.955054711417400171e+01	3.908480158666827720e+01	1.531732943867129570e+01	2.047159935287508858e+01
1.407055781293750085e+00	4.067272081727698207e+01	3.874600074391626237e+01	2.094611946138439862e+01	2.028728547227801471e+01
1.406746864487787185e+00	3.907072030258008510e+01	3.863486022615150262e+01	2.233378390236102717e+01	2.016424990521571559e+01
1.406438092582221522e+00	3.687196933294920598e+01	3.841858880406305587e+01	2.087462771378276827e+01	1.981292700788219463e+01
1.406129465478648477e+00	3.728984495594456661e+01	3.825106560791252264e+01	1.850639898847756726e+01	1.974882088384185863e+01
1.405820983078753139e+00	3.954692719345522534e+01	3.812486852675876037e+01	1.680477849380058686e+01	1.947972586897255098e+01
1.405512645284308970e+00	3.442771978757883744e+01	3.784001929163497380e+01	1.793563341447385184e+01	1.940312774903763682e+01
1.405204451997178694e+00	3.676673539092812604e+01	3.762086457176044263e+01	2.382950282359254146e+01	1.909994621683334870e+01
1.404896403119312298e+00	3.813451894997758274e+01	3.734740599753847334e+01	2.033256148984750666e+01	1.884798667822756713e+01
1.404588498552750586e+00	3.771947545586805717e+01	3.736490893181704109e+01	2.098844056804619740e+01	1.850391179559597532e+01
1.404280738199620959e+00	3.790098977462248797e+01	3.732812099496928937e+01	1.482894497687812319e+01	1.871183993756036301e+01
1.403973121962139858e+00	3.903144534023290646e+01	3.740804576252666891e+01	1.692784717330453148e+01	1.833742299227545658e+01
1.403665649742611876e+00	3.723354679315011140e+01	3.762325285391256102e+01	1.951377832390506484e+01	1.817019511005054255e+01
1.403358321443429535e+00	3.803532130232959929e+01	3.752310484942103841e+01	1.949376177088166884e+01	1.812126540732724678e+01
1.403051136967073953e+00	3.666696141741145709e+01	3.733479637361241998e+01	1.339480658366163368e+01	1.830351002987168840e+01
1.402744096216113290e+00	3.676231214773315514e+01	3.712641453654399726e+01	1.865357083668920168e+01	1.856860063133235172e+01
1.402437199093204745e+00	3.606985985011831275e+01	3.690291307690078071e+01	1.654162143720047951e+01	1.796925270893709126e+01
1.402130445501092115e+00	3.586547245968890962e+01	3.636145511278733267e+01	1.908047811326102305e+01	1.744635863451724944e+01
1.401823835342607794e+00	3.949365195851435573e+01	3.590334342095092524e+01	2.110942195049335979e+01	1.785710677719115225e+01
1.401517368520671658e+00	3.613892541201663278e+01	3.586320580863740304e+01	2.058295492457941833e+01	1.802923003847016759e+01
1.401211044938289962e+00	3.566649425974497944e+01	3.577578894245658603e+01	1.619351184243202368e+01	1.828942587045663615e+01
1.400904864498556890e+00	3.394216876321329579e+01	3.555421373572272614e+01	1.660371377442458396e+01	1.808211478717759491e+01
1.400598827104654331e+00	3.265297966343156588e+01	3.515423315828486039e+01	1.845577023120001314e+01	1.787979610748982395e+01
1.400292932659850997e+00	3.539471791835661918e+01	3.479994025244510425e+01	1.979179700899254613e+01	1.776275372332326796e+01
1.399987181067503084e+00	3.402383046845336878e+01	3.467281130035472358e+01	1.633482275315189725e+01	1.778175201805917638e+01
1.399681572231052495e+00	3.363294199219643588e+01	3.436158087428417929e+01	1.131081191424109988e+01	1.720580286577567364e+01
1.399376106054029956e+00	3.635240567391449673e+01	3.417261723803333950e+01	2.019029746207349874e+01	1.698207533917446455e+01
1.399070782440050786e+00	3.582628231971333577e+01	3.395859536691519764e+01	2.101945605144481988e+01	1.646679121823618885e+01
1.398765601292818461e+00	3.661091335935327606e+01	3.362405501267104313e+01	1.522531621896179210e+01	1.614329681065702715e+01
1.398460562516122163e+00	3.176896317816207471e+01	3.376691052554117789e+01	1.580904048495499659e+01	1.628902409518438077e+01
1.398155666013839005e+00	3.061132728095868671e+01	3.375896745312851976e+01	1.572702408223695869e+01	1.646582207274799359e+01
1.397850911689930475e+00	3.142072780588041070e+01	3.376365523030855087e+01	1.524351051361049514e+01	1.626711706471224161e+01
1.397546299448445550e+00	3.554070217663548448e+01	3.370320854362847740e+01	1.553356861660630983e+01	1.611076031371987938e+01
1.397241829193519358e+00	3.435351995937180902e+01	3.329953876128647039e+01	1.672196112278733438e+01	1.596603280733905095e+01
1.396937500829372736e+00	3.245137051701549780e+01	3.330174180197620615e+01	1.527697550621863165e+01	1.645541200950504290e+01
1.396633314260312675e+00	3.405450756894682485e+01	3.307108897865020936e+01	1.644396795395538291e+01	1.649868238715166058e+01
1.396329269390732319e+00	3.283647357914425413e+01	3.297261310998963069e+01	1.579220409037690409e+01	1.600056113637699085e+01
1.396025366125109635e+00	3.252259314634439136e+01	3.285819230285194692e+01	1.775651809405014703e+01	1.621612928765323147e+01
1.395721604368009627e+00	3.429366326413340715e+01	3.273643084404962167e+01	1.841916799526615023e+01	1.657542071665904970e+01
1.395417984024082125e+00	3.260852427301989565e+01	3.292132551579444311e+01	1.530036131922558518e+01	1.673289331793657553e+01
1.395114504998062666e+00	3.248616476458529689e+01	3.277950121108325732e+01	1.556556350964911850e+01	1.682235766922653752e+01
1.394811167194771828e+00	3.217091904696221860e+01	3.240149611488850923e+01	1.700192709100096167e+01	1.674921801200900973e+01
1.394507970519116347e+00	3.094696535053909514e+01	3.196427539608300350e+01	1.684962150620798482e+01	1.620895084947398601e+01
1.394204914876086665e+00	3.376484492342159172e+01	3.195834306680654180e+01	1.971802555303619542e+01	1.632167418395874137e+01
1.393902000170760269e+00	3.056193725472991218e+01	3.171941485950727468e+01	1.344282168221927520e+01	1.650461304997736534e+01
1.393599226308298356e+00	3.214669845935024739e+01	3.139050733426270057e+01	1.609385868196925173e+01	1.674857613357060160e+01
1.393296593193947830e+00	2.902428065062052909e+01	3.115965592095985670e+01	1.743936485733853914e+01	1.669097714255619280e+01
1.392994100733039531e+00	3.168403547473362636e+01	3.110696147453943539e+01	1.615647109951365223e+01	1.669594115495802811e+01
1.392691748830990006e+00	3.252741082417510654e+01	3.070163265483230219e+01	1.697659801619231956e+01	1.677044153399245374e+01
1.392389537393298848e+00	3.025705652665640599e+01	3.057140653857131696e+01	1.453699683141836196e+01	1.683684255489619375e+01
1.392087466325552914e+00	2.969486399301499091e+01	3.033839598564351192e+01	1.498221623690168514e+01	1.688205769466420847e+01
1.391785535533421214e+00	3.026261556080041260e+01	3.017213647813590427e+01	1.672527967006766758e+01	1.699084711547453352e+01
1.391483744922657140e+00	3.049770551184491296e+01	2.989422418114195779e+01	2.422946322761858440e+01	1.666555838368313402e+01
1.391182094399100677e+00	2.799693775079061453e+01	2.943666712794252049e+01	1.672999552151433988e+01	1.657928957893153665e+01
1.390880583868673082e+00	3.024894598052588890e+01	2.938676325961273506e+01	1.660887072374376672e+01	1.657920310649300788e+01
1.390579213237381095e+00	2.968243876988298169e+01	2.914958784759465971e+01	1.306375692536496835e+01	1.637647650956283485e+01
1.390277982411316060e+00	3.005592606979771020e+01	2.887080175994822895e+01	1.728606511980990845e+01	1.622166675208909936e+01
1.389976891296651917e+00	2.589058090861984240e+01	2.844399667998139947e+01	1.531901799362612415e+01	1.610937937858616920e+01
1.389675939799647209e+00	2.978044748523398511e+01	2.845052530874665919e+01	1.586929648337867249e+01	1.604092899041025788e+01
1.389375127826643297e+00	2.816211895043490543e+01	2.837071475990860492e+01	1.736187215259959160e+01	1.597449065014249747e+01
1.389074455284067255e+00	2.817768723960882582e+01	2.829368018900053627e+01	1.437036186785648795e+01	1.567450469881399577e+01
1.388773922078426537e+00	2.691677333080418322e+01	2.825388158084643919e+01	1.162693242915365666e+01	1.547274822338600053e+01
1.388473528116314748e+00	2.801229768381671903e+01	2.811176457625757763e+01	1.838485847670187567e+01	1.535530296721823795e+01
1.388173273304407873e+00	2.957974890462137907e+01	2.812505599833697900e+01	1.548834815991165392e+01	1.611099277767335991e+01
1.387873157549464498e+00	2.745562693886864025e+01	2.816522768894155959e+01	1.840899061735079556e+01	1.629631603545379903e+01
1.387573180758327585e+00	2.705123710515366042e+01	2.827903974255768915e+01	1.536947133444199309e+01	1.675538029501016979e+01
1.387273342837921808e+00	2.975889860115715280e+01	2.827531026209221210e+01	1.642279591057319621e+01	1.694076360763934730e+01
1.386973643695255332e+00	2.954787012770871257e+01	2.827419017894903419e+01	1.772082063280379671e+01	1.711505015959163245e+01
1.386674083237420252e+00	2.619224504458479075e+01	2.796167492230769014e+01	1.635976020522763719e+01	1.696650290707277264e+01
1.386374661371589934e+00	2.909515885851357098e+01	2.788085662098668394e+01	1.750588170281559286e+01	1.720024317316147844e+01
1.386075378005021008e+00	2.787930213719724293e+01	2.790675726537331158e+01	1.878098148939007572e+01	1.764041044856511675e+01
1.385776233045053152e+00	2.680242167418786536e+01	2.774571992868478532e+01	1.781392853038488511e+01	1.748535563869269538e+01
1.385477226399107309e+00	2.920848340586899639e+01	2.750358287248399236e+01	1.870460219505438815e+01	1.727108566236253040e+01
1.385178357974688579e+00	2.835484197907443260e+01	2.721987429640785905e+01	1.628420086130716982e+01	1.727794464270420960e+01
1.384879627679382441e+00	2.513015749727631842e+01	2.696508881476730579e+01	1.905627591250127040e+01	1.738609721178534784e+01
1.384581035420858752e+00	2.539215349185081294e+01	2.685831041186431634e+01	1.559828430264395394e+01	1.773588420949019095e+01
1.384282581106866639e+00	2.635270814199761702e+01	2.648986450300393969e+01	1.426802028533095701e+01	1.775802881838746217e+01
1.383984264645241158e+00	2.711776029609859506e+01	2.650666854162962949e+01	1.771323077113135014e+01	1.773700333136799756e+01
1.383686085943895305e+00	2.704509621211092707e+01	2.657843491242043044e+01	2.142837899602896101e+01	1.801093418447372585e+01
1.383388044910826453e+00	2.758870986962928029e+01	2.637854985252131002e+01	1.730886492877195693e+01	1.829132696267051728e+01
1.383090141454113242e+00	2.432810528969241659e+01	2.639064578809386674e+01	1.558037951278705968e+01	1.838608537827610334e+01
1.382792375481915359e+00	2.618623885013711927e+01	2.621599817493019913e+01	2.091435760585329717e+01	1.851200311120995323e+01
1.382494746902474869e+00	2.535773410263878702e+01	2.603419198116602118e+01	1.811584629152649129e+01	1.848377048377132326e+01
1.382197255624114440e+00	2.643368333725738850e+01	2.607860275769537495e+01	2.185539652024084845e+01	1.864476073005794632e+01
1.381899901555239785e+00	2.843594637597170660e+01	2.601280565152507052e+01	1.839893261164501581e+01	1.837586359895901467e+01
1.381602684604335440e+00	2.460841944431428985e+01	2.581856778339129121e+01	1.774985699719247023e+01	1.868843393733364877e+01
1.381305604679969878e+00	2.739720575091243404e+01	2.560816371751097975e+01	1.909796851081861391e+01	1.888976560989879871e+01
1.381008661690790618e+00	2.508018866636408006e+01	2.538471980934027172e+01	2.070655589347113690e+01	1.897787470562492373e+01
1.380711855545526889e+00	2.447426015636982299e+01	2.524041090161733081e+01	1.804538671655915394e+01	1.910580459973517975e+01
1.380415186152989637e+00	2.443066177944623973e+01	2.510757035474298249e+01	1.539720634469780158e+01	1.946062473969222850e+01
1.380118653422069075e+00	2.385269213529771903e+01	2.505985543718844255e+01	1.782656989113888812e+01	1.950083611919264115e+01
1.379822257261738461e+00	2.549379569619880925e+01	2.487276668457933937e+01	1.876263044709133965e+01	1.919247467911412741e+01
1.379525997581049213e+00	2.454725605436242475e+01	2.463851137042465922e+01	2.075356522932971259e+01	1.919293463055807791e+01
1.379229874289134905e+00	2.393690811275519792e+01	2.438553972644240275e+01	2.005716111963398518e+01	1.953888935858346798e+01
1.378933887295209715e+00	2.549446224398870342e+01	2.415689831513946828e+01	2.513195158661331519e+01	1.999419431953860027e+01
1.378638036508567311e+00	2.415073640916369513e+01	2.405852181789331112e+01	2.160804238948752953e+01	2.029171374763284774e+01
1.378342321838582407e+00	2.367827985606319530e+01	2.378304459855612407e+01	1.980945143381205398e+01	2.054938742782917416e+01
1.378046743194709656e+00	2.424839081939712671e+01	2.387663835374227617e+01	1.800658421315965185e+01	2.060328210704429708e+01
1.377751300486483421e+00	2.391699026107486148e+01	2.386189036163465360e+01	1.903124248248990114e+01	2.076924372935814134e+01
1.377455993623519781e+00	2.389742412806512206e+01	2.376306602383555600e+01	1.981270471894088914e+01	2.127954891820483851e+01
1.377160822515512750e+00	2.368234700358108569e+01	2.350585573327616373e+01	2.049112314755583597e+01	2.164445491021784562e+01
1.376865787072237390e+00	2.177334936806006738e+01	2.337229096784895077e+01	2.333727456073761175e+01	2.178416283047373625e+01
1.376570887203548255e+00	2.345177280665937403e+01	2.351932531622735567e+01	2.605510442985565689e+01	2.188844826698474577e+01
1.376276122819379610e+00	2.261640509623375195e+01	2.332465347527621091e+01	1.963422907355526092e+01	2.216986765233478707e+01
1.375981493829745883e+00	2.322347332930356245e+01	2.326691452930687731e+01	2.224055673873877836e+01	2.219807824519782713e+01
1.375687000144739436e+00	2.465175415759910749e+01	2.337035528226775583e+01	2.188509482690625774e+01	2.283731659904762523e+01
1.375392641674534122e+00	2.449675122784373116e+01	2.338482657683332278e+01	2.140651907696961587e+01	2.345046707539088970e+01
1.375098418329381733e+00	2.281142245324361895e+01	2.332573106333496327e+01	2.617779978593893020e+01	2.391504338393039575e+01
1.374804330019614440e+00	2.237126709337223929e+01	2.336818630548631148e+01	2.906286100679148277e+01	2.430345263759603469e+01
1.374510376655642352e+00	2.272420350040917114e+01	2.329331888435108766e+01	2.317179971717646225e+01	2.447501212800840875e+01
1.374216558147955292e+00	2.526107324370423157e+01	2.328168995663923369e+01	2.051149687399841426e+01	2.450605073058671834e+01
1.373922874407122130e+00	2.337261326886622470e+01	2.328678981725235531e+01	2.391536500725375802e+01	2.435222159038119116e+01
1.373629325343791230e+00	2.077169046076718573e+01	2.298159312199236837e+01	2.473985434578777998e+01	2.434126430197164126e+01
1.373335910868688003e+00	2.481335496105112881e+01	2.289171198635403570e+01	2.419604344522740291e+01	2.486895218718333922e+01
1.373042630892618243e+00	2.272027718896598714e+01	2.259464331299194129e+01	2.770039708829121494e+01	2.476898581256327248e+01
1.372749485326466568e+00	2.210367080943095885e+01	2.245554603991500997e+01	2.633663627172418131e+01	2.476861648196749499e+01
1.372456474081194866e+00	2.205525407843722263e+01	2.243605894856457894e+01	2.469981637504137950e+01	2.454066533426399843e+01
1.372163597067844298e+00	2.240527868246423537e+01	2.218189096955267203e+01	2.468919005703717673e+01	2.413359713222342506e+01
1.371870854197534628e+00	2.130465220005362426e+01	2.207517009238818417e+01	2.198009118023295372e+01	2.403611349418212484e+01
1.371578245381463113e+00	2.251075007576798725e+01	2.186767213642056618e+01	2.334850066754644971e+01	2.515800245555868031e+01
1.371285770530905834e+00	2.160945229762133835e+01	2.176970308372133189e+01	2.417590078418756150e+01	2.524196887586109384e+01
1.370993429557217258e+00	2.079295663574430009e+01	2.169664240297515079e+01	2.636304081165215862e+01	2.558616170754129371e+01
1.370701222371828898e+00	2.262808219004379495e+01	2.157222206563294975e+01	2.760224718512930764e+01	2.599313185715569929e+01
1.370409148886251760e+00	2.075547007423004686e+01	2.124949845997753783e+01	2.381353252778872331e+01	2.653223446191721635e+01
1.370117209012073234e+00	2.242206166523218513e+01	2.124611193363984896e+01	2.561195319778526525e+01	2.664352390335339393e+01
1.369825402660959313e+00	2.040627355334544291e+01	2.115254823985819499e+01	2.578295464046970054e+01	2.735485351734817883e+01
1.369533729744653705e+00	1.970193605161672679e+01	2.111105445626154875e+01	2.852460982733679273e+01	2.754296167670261042e+01
1.369242190174977170e+00	2.351398623635096641e+01	2.097954053257189599e+01	3.127750486942141350e+01	2.796367310323412170e+01
1.368950783863828846e+00	2.032321863513664084e+01	2.092092843964713822e+01	3.458078470634897883e+01	2.835018605405296199e+01
1.368659510723184924e+00	2.073407413214300732e+01	2.068860334557944469e+01	2.303120389444246285e+01	2.840603765847165363e+01
1.368368370665098199e+00	1.874061835734466541e+01	2.053603827118551095e+01	3.272956481317255850e+01	2.847239317509873047e+01
1.368077363601700291e+00	2.101149664053774657e+01	2.058457930718321904e+01	2.619892278314972955e+01	2.838506335146652759e+01
1.367786489445198761e+00	2.070472700525024479e+01	2.032921018917658174e+01	2.701204973302126433e+01	2.828549424939413370e+01
1.367495748107879106e+00	2.068474403566925446e+01	2.014849091836662609e+01	2.482957273197626691e+01	2.818984668281723671e+01
1.367205139502103206e+00	2.052187586904287997e+01	2.002412817142866786e+01	2.961631732444973508e+01	2.775273268868287602e+01
1.366914663540310215e+00	2.041575401600890416e+01	2.002865224656703447e+01	2.483812249253655580e+01	2.756386354293531227e+01
1.366624320135016113e+00	1.893244833238329150e+01	1.993083611482091300e+01	3.168172384700888600e+01	2.721305297943028023e+01
1.366334109198813707e+00	1.980408571856157707e+01	1.987780683941839044e+01	2.761596994169000041e+01	2.728528179885148575e+01
1.366044030644372409e+00	1.904146200535118538e+01	1.998404363845433451e+01	2.727562056466583940e+01	2.727260755238489054e+01
1.365754084384438016e+00	2.029246596030550265e+01	1.984116290293628282e+01	2.751646851015576800e+01	2.814394540260320099e+01
1.365464270331833818e+00	2.088378248355680356e+01	1.968355441226459490e+01	2.639613318854486224e+01	2.831218477563289326e+01
1.365174588399457711e+00	1.710176155559077316e+01	1.946984108355393772e+01	2.731385517209086800e+01	2.893088609017587487e+01
1.364885038500285974e+00	1.987867969286586600e+01	1.945922793168357856e+01	2.878399229553891558e+01	2.939838373511286918e+01
1.364595620547370380e+00	2.142062438766364707e+01	1.942969533336945531e+01	3.053915262177741141e+01	2.968786882304987174e+01
1.364306334453837533e+00	1.944964880923303241e+01	1.932083153915422002e+01	3.202457624378785539e+01	3.010224444992764603e+01
1.364017180132892859e+00	1.960985186020864290e+01	1.928873061329158034e+01	3.008407332405492340e+01	3.107717085728292261e+01
1.363728157497815063e+00	1.924913221558018250e+01	1.918914060725982296e+01	3.250586422836951783e+01	3.102492777305153737e+01
1.363439266461961230e+00	1.698161012026420735e+01	1.901589678662065452e+01	2.981103679735582901e+01	3.185279012462717674e+01
1.363150506938762163e+00	1.829004752749453999e+01	1.887072564329692881e+01	3.617440115363228870e+01	3.237762694558208665e+01
1.362861878841725716e+00	1.905087286005238667e+01	1.859909554241081864e+01	3.140462513009880752e+01	3.268909120512980593e+01
1.362573382084435458e+00	2.001420789708442172e+01	1.847518433834745011e+01	3.033871578826050097e+01	3.315425628333829877e+01
1.362285016580549790e+00	1.872298886366488091e+01	1.844526412383310543e+01	3.475812230469752961e+01	3.294179759206694058e+01
1.361996782243803272e+00	1.766179029553109814e+01	1.815944588300265394e+01	3.229665336110782192e+01	3.282036790926536440e+01
1.361708678988005516e+00	1.735053696515506871e+01	1.802737143017186483e+01	3.628980235307486168e+01	3.256722209817552738e+01
1.361420706727042296e+00	1.839953012794486753e+01	1.797179668455631685e+01	3.243800506876548440e+01	3.252966611520542273e+01
1.361132865374873102e+00	1.719103880200656675e+01	1.783072393883621487e+01	2.789110461264385421e+01	3.262299567008162882e+01
1.360845154845534255e+00	1.800736804349827480e+01	1.774862066310686970e+01	3.655677019481832701e+01	3.209060326060039614e+01
1.360557575053136015e+00	1.728808805058408282e+01	1.766417764464481976e+01	3.156313575535353522e+01	3.198633796967161658e+01
1.360270125911864803e+00	1.729369142173543494e+01	1.728984365764931397e+01	3.126919711467526497e+01	3.172370836241555381e+01
1.359982807335980537e+00	1.811140257152928257e+01	1.698633169121722730e+01	3.249375688291839737e+01	3.229028482463114358e+01
1.359695619239819742e+00	1.736265731798288670e+01	1.676069608632263197e+01	2.832763664695956507e+01	3.228123279135640189e+01
1.359408561537791993e+00	1.699002427070156429e+01	1.677880632868794208e+01	3.437830039658606296e+01	3.254439223347953458e+01
1.359121634144382806e+00	1.617978134096923881e+01	1.682968181644180916e+01	3.252871725344392928e+01	3.284857595324661617e+01
1.358834836974151861e+00	1.586196513113443629e+01	1.679070751477321721e+01	3.467825638740531957e+01	3.396064609834129300e+01
1.358548169941732997e+00	1.667753968734858816e+01	1.672557763184040169e+01	3.295282972854476355e+01	3.536368914283287523e+01
1.358261632961835552e+00	1.644606956309258550e+01	1.666610200589171242e+01	3.218441100878612104e+01	3.614976930165043711e+01
1.357975225949241915e+00	1.589330297318675989e+01	1.661414045877584300e+01	3.985221328789667439e+01	3.633044793948162265e+01
1.357688948818810415e+00	1.557279682197621185e+01	1.656893286292920919e+01	3.865424822146286488e+01	3.757935792456565594e+01
1.357402801485471544e+00	1.711531037081061157e+01	1.644609643012983469e+01	4.008147913042724753e+01	3.842662446599631920e+01
1.357116783864231957e+00	1.752379403174674266e+01	1.641023626161662818e+01	3.708345310949227525e+01	3.883150350600361378e+01
1.356830895870170917e+00	1.802127819248216412e+01	1.632868875979955448e+01	4.326035220577054474e+01	3.957837123101145238e+01
1.356545137418442515e+00	1.671125571626733475e+01	1.628190061567472213e+01	4.041921261831961942e+01	4.026722232619241026e+01
1.356259508424274118e+00	1.551678925393430220e+01	1.622491264471459615e+01	4.757867951588216471e+01	4.120571450737394059e+01
1.355974008802967257e+00	1.554822956908117604e+01	1.608237573293623157e+01	3.627395459839451064e+01	4.136663502753878419e+01
1.355688638469897400e+00	1.514198154250849448e+01	1.577744169823701270e+01	3.594870136657756632e+01	4.199007319467705912e+01
1.355403397340513072e+00	1.605076070107586261e+01	1.548303508302344156e+01	4.147555608189757947e+01	4.205560937902356500e+01
1.355118285330336958e+00	1.462210637477213560e+01	1.522020183103812840e+01	4.617370220145805604e+01	4.254376688788525485e+01
1.354833302354964797e+00	1.500611133276466980e+01	1.490292985019803140e+01	4.128167347539756804e+01	4.322043327710555616e+01
1.354548448330065602e+00	1.533366283185744727e+01	1.456483791782379100e+01	4.267831736042413837e+01	4.369953444470450421e+01
1.354263723171382994e+00	1.376035798082336292e+01	1.436552505689751946e+01	4.953061205782978504e+01	4.458667609639327623e+01
1.353979126794731869e+00	1.511503190730206470e+01	1.427995368804245757e+01	4.776133975591581304e+01	4.553439417816908019e+01
1.353694659116001509e+00	1.401143533420099274e+01	1.419981692505539783e+01	4.321965770038745092e+01	4.736643060355034152e+01
1.353410320051154914e+00	1.337774193325641292e+01	1.426782701253989316e+01	4.344679421892309534e+01	4.848379984445134028e+01
1.353126109516226361e+00	1.297896758744658463e+01	1.412377293797940148e+01	5.262281810971226292e+01	4.981909155048171556e+01
1.352842027427324512e+00	1.419451889863657001e+01	1.414525545667374828e+01	4.939334390271766750e+01	5.049650410119424038e+01
1.352558073700629970e+00	1.479472707634848305e+01	1.415713504599170491e+01	5.664006285836262578e+01	5.201139636411497236e+01
1.352274248252396838e+00	1.430792612805956843e+01	1.426016731129371884e+01	4.989600259765838075e+01	5.310552648675597709e+01
1.351990550998951157e+00	1.452519615576931145e+01	1.414880155140918738e+01	5.530761925815585300e+01	5.508735270490598168e+01
1.351706981856692247e+00	1.438993969458812749e+01	1.407118821853328328e+01	6.044341030194470932e+01	5.618468095231983739e+01
1.351423540742092255e+00	1.419593190523666593e+01	1.407118119233734888e+01	6.012648989694275059e+01	5.742097571672374556e+01
1.351140227571693941e+00	1.361820830100217883e+01	1.394084069990192987e+01	5.839234214570237214e+01	5.984840472606684614e+01
1.350857042262115337e+00	1.524610204238961941e+01	1.401608478625526821e+01	5.257916329772219655e+01	6.218645836190458454e+01
1.350573984730043975e+00	1.287100077315299984e+01	1.396899022052192052e+01	6.049300532024956567e+01	6.329941852868860508e+01
1.350291054892241549e+00	1.508796677454934709e+01	1.392324929915414700e+01	6.980609576600190280e+01	6.430708179224663468e+01
1.350008252665541031e+00	1.318165930528941487e+01	1.360546536161928621e+01	7.379932992252146562e+01	6.630197382405425799e+01
1.349725577966847334e+00	1.268912065983275639e+01	1.345993867169450553e+01	6.207952973015157738e+01	6.821906812763725725e+01
1.349443030713137759e+00	1.210823180715238578e+01	1.339898035546464783e+01	7.338958174243099108e+01	7.053804231676244285e+01
1.349160610821461548e+00	1.365249923583929537e+01	1.340655275900519960e+01	6.842733921719732848e+01	7.245073981711364297e+01
1.348878318208939886e+00	1.381101915774441657e+01	1.334344928418107656e+01	7.822525399313042271e+01	7.442288332371342108e+01
1.348596152792765013e+00	1.349694177888043711e+01	1.318823581257785271e+01	8.071660738172299432e+01	7.627174584789865719e+01
1.348314114490201554e+00	1.395031121802450436e+01	1.304269141117622688e+01	7.335436637228778523e+01	7.807639286773900267e+01
1.348032203218585190e+00	1.242155254156426381e+01	1.289491484337048632e+01	7.327718106520360664e+01	8.064521262345463981e+01
1.347750418895323987e+00	1.284186053336910405e+01	1.284945786942523327e+01	8.641601973617328269e+01	8.254043707698255616e+01
1.347468761437896179e+00	1.145672400844817140e+01	1.259873652524422383e+01	8.997283534186838949e+01	8.468828343619210841e+01
1.347187230763852828e+00	1.421422538305267302e+01	1.250414597052503218e+01	8.803205707337015440e+01	8.725441204792782912e+01
1.346905826790814942e+00	1.300537081908954562e+01	1.237485187364970685e+01	8.749248920504932414e+01	9.014387204231640283e+01
1.346624549436475693e+00	1.244564023010200415e+01	1.230748567741087918e+01	9.073862087733888870e+01	9.171199895032202676e+01
1.346343398618599085e+00	1.058056273969563499e+01	1.209462784232559684e+01	9.030907788801540903e+01	9.405221998998189292e+01
1.346062374255019956e+00	1.111597045918100513e+01	1.189471868388951314e+01	9.439978058302594377e+01	9.684060159184211614e+01
1.345781476263644194e+00	1.212736108929327905e+01	1.177762128686950938e+01	1.048627400452212726e+02	1.001464242181732374e+02
1.345500704562448968e+00	1.189350225345090806e+01	1.166049302340977434e+01	1.120909968665640832e+02	1.035881217311697640e+02
1.345220059069482277e+00	1.112513241609789816e+01	1.157880879776250893e+01	1.037755746213821055e+02	1.064879175984221149e+02
1.344939539702861842e+00	1.136563684906398031e+01	1.153348668482352579e+01	1.057717469455181885e+02	1.082374767303148104e+02
1.344659146380777548e+00	1.202169206260653134e+01	1.151288112742971848e+01	1.079003625439594742e+02	1.115695327938002777e+02
1.344378879021488782e+00	1.261865969975947799e+01	1.135993978882008015e+01	1.127179959305715045e+02	1.159423517685261515e+02
1.344098737543325983e+00	1.184659134459531238e+01	1.144973221311787270e+01	1.168150525678667151e+02	1.197120083175568226e+02
1.343818721864690424e+00	1.006122374913549322e+01	1.144942152432517446e+01	1.274241234588705254e+02	1.223531904436411963e+02
1.343538831904052211e+00	1.059872473785903502e+01	1.143957339263406503e+01	1.332517489380427094e+02	1.258318486231651434e+02
1.343259067579953614e+00	1.179361492853372440e+01	1.140502029376115800e+01	1.256325554771685091e+02	1.288590489307944154e+02
1.342979428811006182e+00	1.129273263343255884e+01	1.122839094645068769e+01	1.295266458753316670e+02	1.318063654777524221e+02
1.342699915515890963e+00	1.144806998544372689e+01	1.122073106909375895e+01	1.338607742682268906e+02	1.353776497781936143e+02
1.342420527613360726e+00	1.222983192679736852e+01	1.110565785547054674e+01	1.354987639299899911e+02	1.392052115601241553e+02
1.342141265022237073e+00	1.065497303102491422e+01	1.098795933886609610e+01	1.526284614625141387e+02	1.432152159575994403e+02
1.341862127661411774e+00	1.063188085936982930e+01	1.092847533475675981e+01	1.480341315706714340e+02	1.461510785728665951e+02
1.341583115449846542e+00	1.087737271924303784e+01	1.093975852197923260e+01	1.393083297823702651e+02	1.486330113097182561e+02
1.341304228306572366e+00	1.043374848471842675e+01	1.099579919480219736e+01	1.450581607591563227e+02	1.510556506975094351e+02
1.341025466150690626e+00	1.118425076086478143e+01	1.102354282505192629e+01	1.614708745871271276e+02	1.527450062589667255e+02
1.340746828901372201e+00	1.136628544833960675e+01	1.091498845814016327e+01	1.542456178764219317e+02	1.549308664065922017e+02
1.340468316477857247e+00	9.543976218563390290e+00	1.086094531984856459e+01	1.579881072006162981e+02	1.570242543920568039e+02
1.340189928799455421e+00	1.149221042085533284e+01	1.078221138784678601e+01	1.604558109966193058e+02	1.578859524454334178e+02
1.339911665785545658e+00	1.014747639475256236e+01	1.049540944829798761e+01	1.607816052216572302e+02	1.585189341588655338e+02
1.339633527355576614e+00	1.164814553817833875e+01	1.055229033794143412e+01	1.658186105493210221e+02	1.593464742803395211e+02
1.339355513429066447e+00	1.120376801033559744e+01	1.061544370990128350e+01	1.514777317914973480e+02	1.591093430909751021e+02
1.339077623925601035e+00	1.055012424727638276e+01	1.066940993764294987e+01	1.595576635415176554e+02	1.597768017822328659e+02
1.338799858764837092e+00	1.013664929846129503e+01	1.065434538809942566e+01	1.597981677583971134e+02	1.604973252591314008e+02
1.338522217866499497e+00	1.035227887705209504e+01	1.064002755484528251e+01	1.557389953361101504e+02	1.592057492871154807e+02
1.338244701150381744e+00	1.029660075788899043e+01	1.050071896844994868e+01	1.605236012434519637e+02	1.588160704453744643e+02
1.337967308536347044e+00	1.011981653244847124e+01	1.051618898572997551e+01	1.567168753414996729e+02	1.595590384327212519e+02
1.337690039944327003e+00	9.070602123036506370e+00	1.045170183938924779e+01	1.581927204599997481e+02	1.589668529679955782e+02
1.337412895294321613e+00	1.027442702954822806e+01	1.029429211858152016e+01	1.613703189603132842e+02	1.586366331342150602e+02
1.337135874506400368e+00	1.358336687902611573e+01	1.025000406282191712e+01	1.603714555953473848e+02	1.582982599726493902e+02
1.336858977500700263e+00	9.671549499095698721e+00	1.018040920944353722e+01	1.524848950007973372e+02	1.570407124983330505e+02
1.336582204197428014e+00	1.060397913485944876e+01	1.009135762172629036e+01	1.595024445335170640e+02	1.575343978329576089e+02
1.336305554516856953e+00	9.156948478454783213e+00	1.001720817778199724e+01	1.602073402477406319e+02	1.570724562103243329e+02
1.336029028379331463e+00	9.517117424128894498e+00	9.986464841815976712e+00	1.515895880057033480e+02	1.564660799017449051e+02
1.335752625705261654e+00	9.334716401859148860e+00	9.864673429513088010e+00	1.649263852471404164e+02	1.555794046355260036e+02
1.335476346415127136e+00	1.041831525126503699e+01	9.762427284189465482e+00	1.508323817596616152e+02	1.544284144986755507e+02
1.335200190429475686e+00	8.818382646521232715e+00	9.652461983652660393e+00	1.443595011647593367e+02	1.525743860913287051e+02
1.334924157668922362e+00	1.011686030099494005e+01	9.449091234658069993e+00	1.509843832312039069e+02	1.498388529457031950e+02
1.334648248054151498e+00	9.394345663044207484e+00	9.239875370143703748e+00	1.465629707917222504e+02	1.477662336323095928e+02
1.334372461505913154e+00	9.517857095373647880e+00	9.126808195267029689e+00	1.451673918373787444e+02	1.453079162444302312e+02
1.334096797945028667e+00	8.190317423323861590e+00	9.344779379005435871e+00	1.581642307274211419e+02	1.422995260199755592e+02
1.333821257292383100e+00	9.824291099957841666e+00	9.274899774194915736e+00	1.393281403841057795e+02	1.389205953564401455e+02
1.333545839468932348e+00	9.735687882289482786e+00	9.331087984041456451e+00	1.307142067204183888e+02	1.349899262333717047e+02
1.333270544395698698e+00	8.558001129989424527e+00	9.363009733430200043e+00	1.308961004758798197e+02	1.317447018337808800e+02
1.332995371993772160e+00	9.165188468984940329e+00	9.293650214098496676e+00	1.276045095336516084e+02	1.275086657403265065e+02
1.332720322184310247e+00	8.985137337943513103e+00	9.263692504329544164e+00	1.170963478400706208e+02	1.249908215512751468e+02
1.332445394888537304e+00	8.956712495149941944e+00	9.200471923926402340e+00	1.220255784971228366e+02	1.219525865486539544e+02
1.332170590027746293e+00	1.029236459577522211e+01	8.998605689606044677e+00	1.244966478226285460e+02	1.180091713460344351e+02
1.331895907523296785e+00	9.355021708257982738e+00	8.955664828798912680e+00	1.089301237511438956e+02	1.147236742051975966e+02
1.331621347296614521e+00	8.993158874474483255e+00	8.906034791327376965e+00	1.090974735571754906e+02	1.112966755082606909e+02
1.331346909269193857e+00	8.419032450305129700e+00	8.762443352571633426e+00	1.105751563960273955e+02	1.082024055388804982e+02
1.331072593362595979e+00	9.242868948958200548e+00	8.567269737967990295e+00	1.009302953603185671e+02	1.067185820446027691e+02
1.330798399498448248e+00	8.609886629434107874e+00	8.464095462650455204e+00	1.108326031252983199e+02	1.041558916708313092e+02
1.330524327598445522e+00	7.126169808139859008e+00	8.461215246282746349e+00	1.016498092505470794e+02	1.017203340478950793e+02
1.330250377584349941e+00	8.256223104938857915e+00	8.253268831996969368e+00	1.056249893397439621e+02	9.985154260160933859e+01
1.329976549377989148e+00	6.982670735251121918e+00	8.092234815560654937e+00	9.641180428831472682e+01	9.739717161977114301e+01
1.329702842901258286e+00	8.295917031150903398e+00	7.936243200435716183e+00	8.950884510026114071e+01	9.423364561596470423e+01
1.329429258076118892e+00	8.758894176031345680e+00	7.740683586490900936e+00	9.248340016424820931e+01	9.154650132545835106e+01
1.329155794824600667e+00	7.882140444032057935e+00	7.725227454935722271e+00	8.952170809959598330e+01	9.026507764191129013e+01
1.328882453068796377e+00	7.095733184042432917e+00	7.675961390074758306e+00	8.887527351431153022e+01	8.755226285652688034e+01
1.328609232730867840e+00	8.443935608354603772e+00	7.683402199874438843e+00	8.489090114754084482e+01	8.512103590539675224e+01
1.328336133733043267e+00	7.658459754299586919e+00	7.596036236679985620e+00	8.150090745614564014e+01	8.320451629604967536e+01
1.328063155997615707e+00	7.818093700776957533e+00	7.596788795446236975e+00	8.522245213828179544e+01	8.065213306330055332e+01
1.327790299446945710e+00	6.267704279650397226e+00	7.590661427494685753e+00	7.775213695161991723e+01	7.899789087967221235e+01
1.327517564003457995e+00	7.618458596263474547e+00	7.437285718858488437e+00	6.983494624751618574e+01	7.733920758742728196e+01
1.327244949589646117e+00	7.503658786179639328e+00	7.408890810265131854e+00	7.574669776412947897e+01	7.597628847053155710e+01
1.326972456128067801e+00	7.266744876935440800e+00	7.303570236027266738e+00	7.686277012038188161e+01	7.445568281166634961e+01
1.326700083541346720e+00	7.917051230486640279e+00	7.188333627698964001e+00	7.827316886474046953e+01	7.202019368868710103e+01
1.326427831752173159e+00	7.282002886025432886e+00	7.319086815796003620e+00	6.554254410185782831e+01	7.032511493860643270e+01
1.326155700683302907e+00	7.411174035012635386e+00	7.339551399593668535e+00	7.159926820402013448e+01	6.887965007274193852e+01
1.325883690257556813e+00	6.467374560888837109e+00	7.257905600690259362e+00	6.875146706280615660e+01	6.717082461417020056e+01
1.325611800397822115e+00	7.237369227320938236e+00	7.238616835641702885e+00	6.456186485888621007e+01	6.504658156154820858e+01
1.325340031027051557e+00	7.180767911879115672e+00	7.222715752234110553e+00	6.402814484889522362e+01	6.352661742733743466e+01
1.325068382068263606e+00	7.063926627423455784e+00	7.149079289148811078e+00	6.351061659947913540e+01	6.270559055259417391e+01
1.324796853444540679e+00	7.714993982957572882e+00	7.067613951345831147e+00	5.686520812986090334e+01	6.151211636196155297e+01
1.324525445079032471e+00	7.169191019517147545e+00	7.040376005423981454e+00	5.898680325934378743e+01	5.953608635916351233e+01
1.324254156894953294e+00	6.778085836451775315e+00	6.977887890112990377e+00	5.440465701005721399e+01	5.789498855050937465e+01
1.323982988815581630e+00	8.353242493896166465e+00	6.963077798417475428e+00	6.108244882708246593e+01	5.669494382872471760e+01
1.323711940764263240e+00	5.748392334057274233e+00	6.958105931956491297e+00	5.561562938630331843e+01	5.550545049319106283e+01
1.323441012664406946e+00	6.215461809582324193e+00	6.954245852248581272e+00	4.997297485541460560e+01	5.353701235980773987e+01
1.323170204439487074e+00	6.527960441950417803e+00	6.867508899787639898e+00	5.427319125507739983e+01	5.247200528750728665e+01
1.322899516013044341e+00	7.085861221355751027e+00	6.751220378698346458e+00	6.017305357591062176e+01	5.147855880310901711e+01
1.322628947308682523e+00	6.504660385867914840e+00	6.607468534106193836e+00	5.141269252643281362e+01	5.021019756855108795e+01
1.322358498250070458e+00	7.770609788994589096e+00	6.577227907595826650e+00	4.673607198753299485e+01	4.976615215525237801e+01
1.322088168760942928e+00	6.261884587997502472e+00	6.508367390155621379e+00	4.482549196779033451e+01	4.890736323133759100e+01
1.321817958765098000e+00	6.447526133690002048e+00	6.489438355162443273e+00	4.569536048875092860e+01	4.811201023064832327e+01
1.321547868186399466e+00	6.880242598243542673e+00	6.508990432495099121e+00	4.597937678734508893e+01	4.665269115752015949e+01
1.321277896948774622e+00	5.864038459459601782e+00	6.400266774203787534e+00	4.216981163130432009e+01	4.566991398202797825e+01
1.321008044976215823e+00	6.269322068691117522e+00	6.474664249042549891e+00	4.691142557597834184e+01	4.502034177209156240e+01
1.320738312192780262e+00	5.500632089463617369e+00	6.330738801141598593e+00	4.856371264580754143e+01	4.411966858562836791e+01
1.320468698522588413e+00	6.710112131284219572e+00	6.257845852570345535e+00	4.463403124234712038e+01	4.321333660615663064e+01
1.320199203889825590e+00	6.096826072380185479e+00	6.154084373889856963e+00	4.409636541355590822e+01	4.276877492659131974e+01
1.319929828218741275e+00	7.277871854831102993e+00	6.142948447056663319e+00	4.695406771614602803e+01	4.307499121968606914e+01
1.319660571433649121e+00	5.798523527065559513e+00	6.072982595367517611e+00	3.626034106751900055e+01	4.312520020381441554e+01
1.319391433458926732e+00	6.081108312341574340e+00	6.148660020315953822e+00	4.248794518371092011e+01	4.283769143885187702e+01
1.319122414219015660e+00	6.178285987759658759e+00	6.090294891859960202e+00	3.500641977517721415e+01	4.171331705760431419e+01
1.318853513638421182e+00	5.097822039585485854e+00	6.078562116681364813e+00	4.729141790132347722e+01	4.095580817253303252e+01
1.318584731641713192e+00	6.372688204520931876e+00	6.106929834462221152e+00	3.788401628724662373e+01	4.009658459342064418e+01
1.318316068153524201e+00	5.816993702074716666e+00	5.982525689044493333e+00	4.159073434048127638e+01	3.902915359962666741e+01
1.318047523098551776e+00	6.470313816754440950e+00	5.900063910804904665e+00	4.366452754529449010e+01	3.900747792822283344e+01
1.317779096401556105e+00	5.665047461734858736e+00	5.803028798882303718e+00	3.967928647748243520e+01	3.872169605933267889e+01
1.317510787987361098e+00	6.257717758609580905e+00	5.697643648258639004e+00	3.807050521973502555e+01	3.839769304793108518e+01
1.317242597780854618e+00	5.608912969409204585e+00	5.645506811895875998e+00	3.647374357335718997e+01	3.812174839332087117e+01
1.316974525706987809e+00	5.861481390827027127e+00	5.705948646079162856e+00	3.325331641313672293e+01	3.786459463411209470e+01
1.316706571690775096e+00	5.273437700911073556e+00	5.664331957524243677e+00	3.179122619078135870e+01	3.722288047331620930e+01
1.316438735657293968e+00	5.772531929874249457e+00	5.685975334616268917e+00	4.082740694544371252e+01	3.666503985665020338e+01
1.316171017531685417e+00	5.182988480850799107e+00	5.778937823979922506e+00	3.742709209545640903e+01	3.654270400857392787e+01
1.315903417239153939e+00	4.935019973329546339e+00	5.673895591623887569e+00	4.039331179451620812e+01	3.679212264219755468e+01
1.315635934704967092e+00	6.025912358813164005e+00	5.690509520354428474e+00	4.097981325171601696e+01	3.655763374865242810e+01
1.315368569854454606e+00	5.964309508272177318e+00	5.651819808545713641e+00	3.102673409202904864e+01	3.670667892082262540e+01
1.315101322613009938e+00	5.247744223732739854e+00	5.681825826823384773e+00	3.724824697391015604e+01	3.698906032656117304e+01
1.314834192906089827e+00	6.715476848089632078e+00	5.656225850186501702e+00	3.591594681399265454e+01	3.824603805556897385e+01
1.314567180659212520e+00	5.782863725487142226e+00	5.707021926447355398e+00	3.579382262115272795e+01	3.914720937958237812e+01
1.314300285797960655e+00	5.754135034162000117e+00	5.728925230103127930e+00	4.175589868741096211e+01	3.972605880939208589e+01
1.314033508247978821e+00	6.067728346414075880e+00	5.705708545478261229e+00	3.878063934997637574e+01	3.977242231786746629e+01
1.313766847934973558e+00	5.536220211338041430e+00	5.629740680415188159e+00	4.619661591769194331e+01	3.971262063652807228e+01
1.313500304784715578e+00	4.440308236117746610e+00	5.596725450044078620e+00	3.335604043876161739e+01	3.996933818707254460e+01
1.313233878723036430e+00	5.749923723500812933e+00	5.471475678748379146e+00	4.117777971625236688e+01	3.983593700524708936e+01
1.312967569675831614e+00	5.245319126039786894e+00	5.295843932009764998e+00	4.199783224555797290e+01	3.976477717029406733e+01
1.312701377569057248e+00	5.490635255746685317e+00	5.147189883192611504e+00	4.295346010855615049e+01	4.002918582346775622e+01
1.312435302328734066e+00	5.297634513573855841e+00	4.991946233853090220e+00	4.853240360837870071e+01	3.963283014679353755e+01
1.312169343880943417e+00	5.325273761377046000e+00	4.867635485747017654e+00	3.369702266209755948e+01	3.957841240414326478e+01
1.311903502151828826e+00	4.790241327372578795e+00	4.865451559088882050e+00	3.529007551704718537e+01	3.901404862223935055e+01
1.311637777067596877e+00	4.256133649918551143e+00	4.831000642737413919e+00	3.645646819048999987e+01	3.888615655718059116e+01
1.311372168554515216e+00	4.819920961226915601e+00	4.880242836733355460e+00	3.849855728991283144e+01	3.876005822594446215e+01
1.311106676538914106e+00	4.725625408875169242e+00	4.926134840246255919e+00	3.472197955881457432e+01	3.854170726488348464e+01
1.310841300947185983e+00	4.287029257749707334e+00	4.941621642082587584e+00	3.694050986799548042e+01	3.876746001335308733e+01
1.310576041705784123e+00	4.633701504173574293e+00	4.873381133912189078e+00	3.886515934821249374e+01	3.772507331517537921e+01
1.310310898741224861e+00	4.665982402878064761e+00	4.820624069379402243e+00	4.198319196750038174e+01	3.707860350716115505e+01
1.310045871980085153e+00	5.358646590626200634e+00	4.890605444196370222e+00	4.001372594261549409e+01	3.686596582726402005e+01
1.309780961349004569e+00	5.925812408012268051e+00	4.916760269867113564e+00	3.806360163356538351e+01	3.654102941462893739e+01
1.309516166774683299e+00	5.077294704151101179e+00	4.878664530550374856e+00	3.656210971431608669e+01	3.752107651807743594e+01
1.309251488183883705e+00	5.171904499313362713e+00	4.910810311220526359e+00	4.104613971548859297e+01	3.722842994063061184e+01
1.308986925503429877e+00	5.203806222298089423e+00	4.930079450169754907e+00	3.218833553726862107e+01	3.704399606775850629e+01
1.308722478660206523e+00	4.101006396042665259e+00	4.903650823276496595e+00	3.562340629153170113e+01	3.680970888676895925e+01
1.308458147581160524e+00	4.509710208751569915e+00	4.833657329950591830e+00	3.244449222177092906e+01	3.664652597203324547e+01
1.308193932193299380e+00	4.573002672197159946e+00	4.821400175081183015e+00	3.303423505996198628e+01	3.665515652792561951e+01
1.307929832423691874e+00	4.448028465305669421e+00	4.679583709202858266e+00	3.724484220266428025e+01	3.637841704333546033e+01
1.307665848199468295e+00	5.680771409682412454e+00	4.603038508077295532e+00	3.951051276948933833e+01	3.609899157614547249e+01
1.307401979447819995e+00	3.631768056822580526e+00	4.541356397364183728e+00	3.608847835223009781e+01	3.555704632967791667e+01
1.307138226095998945e+00	4.299180472477555526e+00	4.460481320324495513e+00	4.140280964346723636e+01	3.515231996417435312e+01
1.306874588071318843e+00	5.254620098163472974e+00	4.473472418397571815e+00	3.276638615379206954e+01	3.516901343437652372e+01
1.306611065301153118e+00	4.630946134491210842e+00	4.427749001416098729e+00	3.633689701525906202e+01	3.486746220380453565e+01
1.306347657712936927e+00	4.260609618701389323e+00	4.402787390298566805e+00	3.464919146473600620e+01	3.512472195320219015e+01
1.306084365234166489e+00	3.953943447087580942e+00	4.465296023313236162e+00	3.507982527220896429e+01	3.440294086300511367e+01
1.305821187792397531e+00	4.882570406935196061e+00	4.445767866981698901e+00	3.582120295832350365e+01	3.398677409895828561e+01
1.305558125315246842e+00	3.849593553263566115e+00	4.427227726949196196e+00	2.723518914965826809e+01	3.340671660082290373e+01
1.305295177730393164e+00	4.970459637468120029e+00	4.426557246697695902e+00	2.935075412474069623e+01	3.270904909971721253e+01
1.305032344965573410e+00	4.252444935969483808e+00	4.395471049104827443e+00	2.904021337130251723e+01	3.236601720518081038e+01
1.304769626948586669e+00	3.723016206609129686e+00	4.427059091575428873e+00	3.686965043366330974e+01	3.201026725627311720e+01
1.304507023607292204e+00	4.618572302304697175e+00	4.326326351187981700e+00	3.635797372082465984e+01	3.143231419966910778e+01
1.304244534869609007e+00	4.307569384912111943e+00	4.282482048451447199e+00	2.948375389554319170e+01	3.159220601399361428e+01
1.303982160663516687e+00	4.693029707799613703e+00	4.268607031572868138e+00	3.164870775419443660e+01	3.107075114061818510e+01
1.303719900917054808e+00	4.917125989763627913e+00	4.263266725782984601e+00	2.847967474664396192e+01	3.071181470740514285e+01
1.303457755558323328e+00	4.057265444886394512e+00	4.196029639684182300e+00	3.282924885344367993e+01	3.035852482212195724e+01
1.303195724515482379e+00	3.956902673667507031e+00	4.224428116749926687e+00	3.123320915141617249e+01	2.980954932527257384e+01
1.302933807716751824e+00	4.080581354929966764e+00	4.237724135741912868e+00	2.874685599749276577e+01	2.922672182372824423e+01
1.302672005090411256e+00	3.696756940269554370e+00	4.104801345408603197e+00	2.825289964976783352e+01	2.858709909500546686e+01
1.302410316564801551e+00	3.727259835819818790e+00	4.090242653442331289e+00	2.549362262405657731e+01	2.758968291531160233e+01
1.302148742068321097e+00	4.268031460332972316e+00	4.052654130301569069e+00	2.774507198399026109e+01	2.676008483193797360e+01
1.301887281529429563e+00	4.171810256229598224e+00	3.982269656681535430e+00	2.802552837713221834e+01	2.612372403259162823e+01
1.301625934876646351e+00	3.726412128722468076e+00	3.900365981150199168e+00	2.377507235010043374e+01	2.591603073767029386e+01
1.301364702038549925e+00	4.397273527509303115e+00	3.813109150650211721e+00	2.407948728206233824e+01	2.541433099232725468e+01
1.301103582943778481e+00	3.951574030579793284e+00	3.781342359068321279e+00	2.438237323707554793e+01	2.488927217951641424e+01
1.300842577521030385e+00	4.557807723572921077e+00	3.798212562145920401e+00	2.208207376602025462e+01	2.395001648957413565e+01
1.300581685699062406e+00	2.576198135074140971e+00	3.772375158135822026e+00	2.508860112787026964e+01	2.341512963311717499e+01
1.300320907406691484e+00	3.244863456280842939e+00	3.714171055419934753e+00	2.839647627514823824e+01	2.308700041076277643e+01
1.300060242572792735e+00	4.169523075524969258e+00	3.633170919462005877e+00	1.998062089234310079e+01	2.291254808310407753e+01
1.299799691126302559e+00	3.752246620999877713e+00	3.576280033177256623e+00	2.420651245903988524e+01	2.257601083563354294e+01
1.299539252996214422e+00	3.399601598606276642e+00	3.512840120829834323e+00	1.930868735502289368e+01	2.218853867351197806e+01
1.299278928111582410e+00	2.918497217314668823e+00	3.492215141930779421e+00	2.446532673693958770e+01	2.165188469940786575e+01
1.299018716401519002e+00	3.783296058949988439e+00	3.428266911719989540e+00	2.064683639642749924e+01	2.138393820382094290e+01
1.298758617795195969e+00	3.720128851716241858e+00	3.386375794460233291e+00	1.774671776050053396e+01	2.112588499335165793e+01
1.298498632221843696e+00	3.497260278774472653e+00	3.439786997928317103e+00	1.927915126043883376e+01	2.088733788303230554e+01
1.298238759610751636e+00	3.306302905404387982e+00	3.475144389852046878e+00	2.218768839943494697e+01	2.020899832549391917e+01
1.297978999891268304e+00	3.114403244212168964e+00	3.548779533294340816e+00	2.279628900075741882e+01	1.962423038614021209e+01
1.297719352992800612e+00	3.372692747691849124e+00	3.442693183998798645e+00	2.097472112579491110e+01	1.944240069698773965e+01
1.297459818844814983e+00	3.952521323559788247e+00	3.401125968955565071e+00	1.716709216191179976e+01	1.984177124563785455e+01
1.297200397376835124e+00	3.313605732176342578e+00	3.450378277316301201e+00	1.903634287683263082e+01	1.965958876517585452e+01
1.296941088518444252e+00	3.286279699508970253e+00	3.411974617536081666e+00	1.664439536586910506e+01	1.938119724304675984e+01
1.296681892199284203e+00	3.227217930088955633e+00	3.418229342354341949e+00	2.145192994616964910e+01	1.882438671403168229e+01
1.296422808349054767e+00	4.037596842366080629e+00	3.354777313477256939e+00	2.030512145997631279e+01	1.852101457116415872e+01
1.296163836897514354e+00	3.561176505272627857e+00	3.332811441662207219e+00	1.639467489800808053e+01	1.829910458453300848e+01
1.295904977774480660e+00	3.019796847239527793e+00	3.323011364486715191e+00	1.508450895694243243e+01	1.772636018665275870e+01
1.295646230909827112e+00	2.864124504906853552e+00	3.316425157096432486e+00	2.189667158932229185e+01	1.709793432479979813e+01
1.295387596233488425e+00	3.092930297915581495e+00	3.266993947023525635e+00	1.948016325380104519e+01	1.704470628759129625e+01
1.295129073675455045e+00	3.643039382008155691e+00	3.212923258074761090e+00	1.735070733918545116e+01	1.715274468992897283e+01
1.294870663165777369e+00	3.160211809281201489e+00	3.171922412704647254e+00	1.350978948627771459e+01	1.712926155355925317e+01
1.294612364634562418e+00	2.739144563476862526e+00	3.175869179179874102e+00	1.208998275025151692e+01	1.652645168141533816e+01
1.294354178011976053e+00	3.737744900171284801e+00	3.168185107281778379e+00	1.681413367160441652e+01	1.622266837087583013e+01
1.294096103228241645e+00	2.831507196365193657e+00	3.117570994797506323e+00	1.599976255557228022e+01	1.561319189201027058e+01
1.293838140213640520e+00	3.024020561310091004e+00	3.092213786539827147e+00	1.858532756654273044e+01	1.545794313788760910e+01
1.293580288898512398e+00	3.216375361135882294e+00	3.109860035580840787e+00	1.485902671122701513e+01	1.550761158446518451e+01
1.293322549213253403e+00	3.117751789581919120e+00	3.060241095968664560e+00	1.605401715236547844e+01	1.535389528387804070e+01
1.293064921088318497e+00	2.857386113014316553e+00	3.015120239274949210e+00	1.817532378887764821e+01	1.477847715241004245e+01
1.292807404454219933e+00	3.213165041242105779e+00	2.943244900060759672e+00	1.354005644610841053e+01	1.446014679219855381e+01
1.292549999241527248e+00	2.990621590159148191e+00	2.890939983184615869e+00	1.204281992646708588e+01	1.452697002087356992e+01
1.292292705380868156e+00	2.930655225700457667e+00	2.890852981867353400e+00	1.194406203455924320e+01	1.476506939385953565e+01
1.292035522802926995e+00	2.967033865150928484e+00	2.898569015252844494e+00	1.599943059105045506e+01	1.437052413210193080e+01
1.291778451438446051e+00	2.484445962203931657e+00	2.829884440925913403e+00	1.372512270076508756e+01	1.385720493257299069e+01
1.291521491218224904e+00	2.908739395922334658e+00	2.818914029880436267e+00	1.545273376872873961e+01	1.396748486184262994e+01
1.291264642073119528e+00	2.327851850811697876e+00	2.823842341394127597e+00	1.486818305158936049e+01	1.364833323983134861e+01
1.291007903934044743e+00	2.492449130659591283e+00	2.744038025147317317e+00	1.211107666937332716e+01	1.373614430788001428e+01
1.290751276731971098e+00	3.241719933494197736e+00	2.705124198129647439e+00	1.027947283878370754e+01	1.368875835535438057e+01
1.290494760397926433e+00	2.788600352139186889e+00	2.663972052776916399e+00	1.338205696041886661e+01	1.352105227753090588e+01
1.290238354862997205e+00	2.919962417721481795e+00	2.657790974161499786e+00	1.865173887303514633e+01	1.359975593162465302e+01
1.289982060058323832e+00	2.824991870467941091e+00	2.700217573923205272e+00	1.434350547054384961e+01	1.368414386713880404e+01
1.289725875915106901e+00	2.762437180848180240e+00	2.673788949897304423e+00	1.049577655032063639e+01	1.373727750873143094e+01
1.289469802364600959e+00	2.178092062502997805e+00	2.685061660615941648e+00	1.499760943354630172e+01	1.341532019170910672e+01
1.289213839338119394e+00	2.601892308390998831e+00	2.706550903300245725e+00	1.453344281344978128e+01	1.321783682374369562e+01
1.288957986767031771e+00	2.927626214273321814e+00	2.663970590412503725e+00	9.405891981507416233e+00	1.281796570787570388e+01
1.288702244582764056e+00	1.787479513844950407e+00	2.686383189194532672e+00	1.436204988836069418e+01	1.263543371550538552e+01
1.288446612716798612e+00	3.025441058935457228e+00	2.628885498131665166e+00	1.248263543556068456e+01	1.273282254914897393e+01
1.288191091100675090e+00	2.894167409483678899e+00	2.634704933398284155e+00	1.090476662985383172e+01	1.260456421648885872e+01
1.287935679665988875e+00	3.121119445083842869e+00	2.668686322411758294e+00	1.397820052342770580e+01	1.175277027050339740e+01
1.287680378344392640e+00	2.499980733606011363e+00	2.608580226662357227e+00	1.472870668680535466e+01	1.151826060802822305e+01
1.287425187067594790e+00	2.109003478073629090e+00	2.560096200276307687e+00	1.084512659168742310e+01	1.178819355546138326e+01
1.287170105767360351e+00	2.928832259364894774e+00	2.511861384361220750e+00	7.613955424758507284e+00	1.192256297268952636e+01
1.286915134375510528e+00	2.475255288248427998e+00	2.508717205311192799e+00	1.014642341852466423e+01	1.159677809489951272e+01
1.286660272823922480e+00	2.380153065194110962e+00	2.445351417044724140e+00	1.204664459384262365e+01	1.155103524327987508e+01
1.286405521044529321e+00	2.774578373118328223e+00	2.461569300240213920e+00	1.346583660834647844e+01	1.157828046936671029e+01
1.286150878969322120e+00	2.252856108179330796e+00	2.476779116967184002e+00	1.332591065109884987e+01	1.165496703618178564e+01
1.285896346530345458e+00	2.679424772338727223e+00	2.388301008953786830e+00	9.433827308563875746e+00	1.157505256860927645e+01
1.285641923659701202e+00	1.631735739983296130e+00	2.360271683252785913e+00	8.648200726864496701e+00	1.109763974099757533e+01
1.285387610289546956e+00	1.664702059487924712e+00	2.328926810900409983e+00	1.629018386389076767e+01	1.041240432636543289e+01
1.285133406352096053e+00	2.516419039522498569e+00	2.328645538815910410e+00	1.112661452909572013e+01	1.036791083276657588e+01
1.284879311779617783e+00	2.681153262072196952e+00	2.276478781477884183e+00	1.034580921062011427e+01	1.065482648137074762e+01
1.284625326504437393e+00	2.879805473039894093e+00	2.178722631255998632e+00	8.796965849138519644e+00	1.081001802761834085e+01
1.284371450458935193e+00	2.389073426882723616e+00	2.210491435100458979e+00	1.052586940383419645e+01	1.055092301027062085e+01
1.284117683575548119e+00	2.622169057440012274e+00	2.238325407700495706e+00	1.118717599549249542e+01	1.020405194556138895e+01
1.283864025786767060e+00	1.739836622301589752e+00	2.214980892192704776e+00	1.093033138643456681e+01	1.002025922666137170e+01
1.283610477025140417e+00	1.909776078843672620e+00	2.294377224222459155e+00	3.335828070685921354e+00	1.041540798933601586e+01
1.283357037223270769e+00	1.914445614454117761e+00	2.306857890992406013e+00	8.245840491706719178e+00	1.052134492214037209e+01
1.283103706313816206e+00	2.116594247005106677e+00	2.341913783292539630e+00	1.284823259867657796e+01	1.045474706090767114e+01
1.282850484229490107e+00	2.186849343755877584e+00	2.307366360896868418e+00	1.619486500383364813e+01	1.039521561814796513e+01
1.282597370903061806e+00	2.224184623383970383e+00	2.237817820289740744e+00	1.264570740353799749e+01	1.099845159425394137e+01
1.282344366267355484e+00	2.591272667529092466e+00	2.198639896900065782e+00	1.066669517693072855e+01	1.146827974354166813e+01
1.282091470255250387e+00	3.055884547188624900e+00	2.285461999580082892e+00	8.976242986713561578e+00	1.181041166584441271e+01
1.281838682799680829e+00	2.332019840209814898e+00	2.334788724643555469e+00	1.008017020701707800e+01	1.204972261569368541e+01
1.281586003833636189e+00	2.034107458350765008e+00	2.382249215424736555e+00	1.319547740962678972e+01	1.201905874036284061e+01
1.281333433290161139e+00	2.724279714192587853e+00	2.442349540986078260e+00	1.409243458362531776e+01	1.206195581381143000e+01
1.281080971102355859e+00	1.796390202569954964e+00	2.363185819587762193e+00	8.371593196741949683e+00	1.195108167621951623e+01
1.280828617203373154e+00	2.154411116994181086e+00	2.332649366728096307e+00	1.332112414624992169e+01	1.108138136565694865e+01
1.280576371526424229e+00	2.347352906344498003e+00	2.292244389550329053e+00	1.308086502723541500e+01	1.058971908245727533e+01
1.280324234004770911e+00	2.209583272254357578e+00	2.214210689362070106e+00	1.189098965835518129e+01	9.930131061426747507e+00
1.280072204571733430e+00	2.435328975990273204e+00	2.130155003542191672e+00	1.117114544761096795e+01	1.010634264062040444e+01
1.279820283160684857e+00	2.926931620687975855e+00	2.069079382412305712e+00	8.575175890357444430e+00	1.029378011369794166e+01
1.279568469705052669e+00	1.399854920592720653e+00	2.015654737760272930e+00	8.335544855539513520e+00	1.010725110534986015e+01
1.279316764138319851e+00	2.090677799164601947e+00	2.015333465950444491e+00	5.902258399513547360e+00	9.763421430370595289e+00
1.279065166394023345e+00	1.623761243318162739e+00	2.014716520677321654e+00	9.473680879240321318e+00	9.437731366862676552e+00
1.278813676405754718e+00	1.522355752596955325e+00	1.971589823983230572e+00	8.492608765514914282e+00	9.514505753938115262e+00
1.278562294107159714e+00	2.483180822351260808e+00	1.957607346838357021e+00	1.005755792649280167e+01	9.851693371062145488e+00
1.278311019431938700e+00	1.785969591688366886e+00	1.882135813823719417e+00	1.145729093570889745e+01	9.825964419161012486e+00
1.278059852313845557e+00	1.551908423952629956e+00	1.856830580539226005e+00	8.423768060081883391e+00	9.956858785559136393e+00
1.277808792686690564e+00	2.013531052050035353e+00	1.833528975397256122e+00	1.580224563844466523e+01	1.025977911964598377e+01
1.277557840484335072e+00	2.110469404093669787e+00	1.816225520089705725e+00	1.038227701652391133e+01	1.022908150326086485e+01
1.277306995640696163e+00	1.742588867601409408e+00	1.828158046262022607e+00	7.649785022105838550e+00	1.057590394261828948e+01
1.277056258089745766e+00	2.006358327803424046e+00	1.876189191735875283e+00	1.077723230008056277e+01	1.082361722582040109e+01
1.276805627765508655e+00	2.036015972082252379e+00	1.871373678911856242e+00	1.119323017308199653e+01	1.087486839057928911e+01
1.276555104602063340e+00	1.465820578354808612e+00	1.857436707585830460e+00	1.206881477951453796e+01	1.017044552653640999e+01
1.276304688533543397e+00	1.594346753340672995e+00	1.795074166333121557e+00	1.041488762194221707e+01	1.013448721421613641e+01
1.276054379494134805e+00	1.957574203975988025e+00	1.760558062569996807e+00	8.781550396094646160e+00	9.996197193367333256e+00
1.275804177418078167e+00	2.022182742147808021e+00	1.788466062870390116e+00	7.475946439220137130e+00	9.880073748967440395e+00
1.275554082239668707e+00	1.621616527107338612e+00	1.754497986053592085e+00	9.836599534972787495e+00	9.657118242004569808e+00
1.275304093893253388e+00	1.821216763530586036e+00	1.748485861683393150e+00	8.237695949266605311e+00	9.153166079701545499e+00
1.275054212313233792e+00	1.687382376616326507e+00	1.730067116285322282e+00	1.330540211487411817e+01	9.296354319370614405e+00
1.274804437434065241e+00	1.588339176763382321e+00	1.739982174265075843e+00	8.708696278882296582e+00	9.330143905449835628e+00
1.274554769190256343e+00	1.922964792752253516e+00	1.629224369933950811e+00	6.489679918557134997e+00	8.951137129220899880e+00
1.274305207516368998e+00	1.156547956490723728e+00	1.651066287269790323e+00	6.980801465852902510e+00	8.356773815778234749e+00
1.274055752347018844e+00	1.793646593095485020e+00	1.662290543999298098e+00	1.416861468122132095e+01	8.349150676774197422e+00
1.273806403616874139e+00	2.097980692290112525e+00	1.627386592822265499e+00	8.008015588739015200e+00	8.432476935488853798e+00
1.273557161260657988e+00	1.500277544993753764e+00	1.594946011958734866e+00	6.784085273339408140e+00	8.515851966818361873e+00
1.273308025213144345e+00	1.570509647555655253e+00	1.611533557759272650e+00	6.188351437096215157e+00	8.421439450525831205e+00
1.273058995409162675e+00	1.874682979110572134e+00	1.691078068043089244e+00	8.454996857240182351e+00	8.070982382639408925e+00
1.272810071783594399e+00	1.072874589330391926e+00	1.702091498183778695e+00	9.108680528590033632e+00	8.078859220963179766e+00
1.272561254271374009e+00	1.507919268061358675e+00	1.650057945770787793e+00	8.462999438821675824e+00	8.103640442554118195e+00
1.272312542807489288e+00	1.205702932809863182e+00	1.662480115394330493e+00	5.257189185219393934e+00	8.266608889972415497e+00
1.272063937326980643e+00	2.745678723768034235e+00	1.643177045019104554e+00	6.819690256431077735e+00	8.299341421860106038e+00
1.271815437764941992e+00	1.435442046051599974e+00	1.679417450486495822e+00	1.363848790621954343e+01	8.080068602503850173e+00
1.271567044056520102e+00	1.700159848789698058e+00	1.642390665091523871e+00	7.672310612361881610e+00	7.850513959096920402e+00
1.271318756136913253e+00	1.832335598143635114e+00	1.624741381180652366e+00	8.114965370145124979e+00	8.231872348359388525e+00
1.271070573941374127e+00	1.932630074589144487e+00	1.610187133408444993e+00	7.141675055786055992e+00	8.406412046271537264e+00
1.270822497405206697e+00	1.699470150980091576e+00	1.604794495180502878e+00	7.961124015517319741e+00	8.582814244665829762e+00
1.270574526463769560e+00	8.301172223349502222e-01	1.617477706891370826e+00	1.025769901764639336e+01	8.426809260341453722e+00
1.270326661052471051e+00	1.137701082134358055e+00	1.672699717291818988e+00	7.927008979248266307e+00	8.305737977510396775e+00
1.270078901106774794e+00	2.287074960806792401e+00	1.637076032822946559e+00	5.443320655350468051e+00	8.313455424355193912e+00
1.269831246562195037e+00	1.418466212167303286e+00	1.612555973999934000e+00	9.206718170059060569e+00	8.323741168250132105e+00
1.269583697354299101e+00	1.726773036079074730e+00	1.491102750126187093e+00	7.835504005551018558e+00	8.301259622448618813e+00
1.269336253418707372e+00	1.294295844473619894e+00	1.564398455481593286e+00	8.866835582633289192e+00	7.817389608390440614e+00
1.269088914691091086e+00	1.365657171420671334e+00	1.503873504339281464e+00	9.079964434205987089e+00	7.953514280085834720e+00
1.268841681107175212e+00	1.606014030507714407e+00	1.466375551853502213e+00	9.298979226591573166e+00	7.705883115286761509e+00
1.268594552602735570e+00	2.150313590413541309e+00	1.463842117645351770e+00	7.434326429328050878e+00	7.616599423898603227e+00
1.268347529113601491e+00	1.648199566372383629e+00	1.465208115252615073e+00	4.910318426392708879e+00	7.409435040069071832e+00
1.268100610575652931e+00	1.380713872095799877e+00	1.458320526412647089e+00	7.188166179029047420e+00	7.382902768469208787e+00
1.267853796924823584e+00	9.431810994450779972e-01	1.364159534051612610e+00	8.489082491667302222e+00	7.330063122008728449e+00
1.267607088097097767e+00	1.079241824980259778e+00	1.309825132888901011e+00	7.696274545360017427e+00	7.424955077150034555e+00
1.267360484028512424e+00	9.787019560763579040e-01	1.306111216423902599e+00	7.061359232357967919e+00	7.290166596387460451e+00
1.267113984655156456e+00	1.857201157543294290e+00	1.286632461967113894e+00	2.222056143995769339e+00	6.852325797350443004e+00
1.266867589913169834e+00	8.069531025012797176e-01	1.298521812570301526e+00	7.984042765401596853e+00	6.256435461452621638e+00
1.266621299738745154e+00	1.448192707507126142e+00	1.267146502009425024e+00	7.314535060520657161e+00	5.887179509667263666e+00
1.266375114068126306e+00	1.414100501047637959e+00	1.221690224521660095e+00	8.111312360217167949e+00	5.515705447802194961e+00
1.266129032837609802e+00	1.110872632785280256e+00	1.181576995424045151e+00	6.354677989661191795e+00	5.417529728165130010e+00
1.265883055983541894e+00	1.249065965302984749e+00	1.248375276283863133e+00	6.550184752991716763e+00	5.501317658251766218e+00
1.265637183442322344e+00	1.252870581355036039e+00	1.308182355479412751e+00	3.856176898369874539e+00	5.021845882433279229e+00
1.265391415150401100e+00	1.528698819872989834e+00	1.297870969846999678e+00	6.337230247952431839e+00	4.746598985440916074e+00
1.265145751044280731e+00	1.025168937486510945e+00	1.307204125406378648e+00	1.399250173223025806e+00	4.631977461970447685e+00
1.264900191060513990e+00	1.573490014568790452e+00	1.260454847724304495e+00	-1.115670707858403166e+00	4.487862095651245831e+00
1.264654735135706032e+00	1.136450371099767986e+00	1.208005916788831957e+00	5.079210906593400132e+00	4.674073313575394906e+00
1.264409383206512416e+00	9.706160052218167911e-01	1.224464759298795391e+00	6.748817956064981693e+00	4.382368605816967744e+00
1.264164135209641104e+00	1.075930306003004100e+00	1.132755807641055101e+00	5.661422805757151622e+00	4.480298591541368225e+00
1.263918991081850240e+00	1.284274210860953058e+00	1.086500726136215622e+00	7.500362626638217733e+00	4.673225859777915048e+00
1.263673950759950149e+00	1.594416846484642880e+00	1.041369125429047582e+00	5.772535902129654950e+00	5.269900476320356297e+00
1.263429014180800447e+00	9.168909457136968921e-01	1.001070562918715323e+00	1.595234031417675391e+00	5.785626500052408083e+00
1.263184181281314711e+00	5.783340878525875528e-01	9.641643029866798775e-01	6.316422756874459310e+00	6.066464939289026859e+00
1.262939451998454699e+00	1.294115997349528868e+00	9.559909838230531420e-01	6.325446432066920366e+00	6.346177615292940111e+00
1.262694826269234571e+00	4.100093238049729583e-01	9.532813122850699594e-01	6.992285935784609663e+00	6.877354095554640168e+00
1.262450304030718673e+00	1.026020756672741951e+00	9.526010329223556505e-01	8.976605636490551987e+00	6.984368760267747334e+00
1.262205885220023305e+00	8.237696121530027060e-01	9.660362052604936078e-01	5.435738808647361253e+00	6.652037267780006147e+00
1.261961569774314507e+00	6.902139774599487243e-01	9.988713942143455649e-01	7.098391813040434428e+00	6.569455683952135416e+00
1.261717357630809833e+00	1.136944102089848752e+00	1.012893231103058511e+00	8.116641310777140461e+00	6.645022543895220402e+00
1.261473248726776797e+00	1.175794871908718786e+00	1.004967129126310033e+00	8.180517786059967378e+00	6.493115812749763016e+00
1.261229242999533984e+00	1.351186862697160596e+00	1.038529512112659203e+00	4.665312996062669804e+00	6.761539884924862243e+00
1.260985340386450604e+00	1.116266777441214497e+00	1.098191139989688647e+00	4.231794580597561861e+00	6.899101707537385053e+00
1.260741540824946272e+00	1.288831985205301844e+00	1.177610217879898613e+00	8.482212539843887456e+00	6.482555036451376651e+00
1.260497844252491229e+00	9.796643775453629521e-01	1.170249210019415509e+00	6.504082968122342656e+00	6.196345931138029783e+00
1.260254250606606341e+00	1.354287620432658823e+00	1.244062902684464067e+00	5.336432431157625444e+00	6.040778274673821002e+00
1.260010759824862214e+00	9.420340422382462719e-01	1.185615439405737437e+00	5.145394872967488986e+00	6.055445043377110537e+00
1.259767371844880524e+00	1.453837155950881144e+00	1.192044536284234457e+00	5.768421292011864487e+00	6.030936220969028483e+00
1.259524086604332682e+00	9.386491917274055741e-01	1.172481298623067714e+00	6.557943528521763987e+00	5.795351983889902137e+00
1.259280904040940507e+00	9.716569257254276115e-01	1.156293745500031944e+00	5.884355702413875733e+00	5.802653845826990953e+00
1.259037824092476443e+00	1.416761311581236304e+00	1.133496836161250521e+00	8.321363423006536308e+00	5.909759713680505122e+00
1.258794846696762670e+00	1.211396704891566589e+00	1.143694633982972331e+00	4.566235022301474267e+00	6.043563785139062006e+00
1.258551971791671331e+00	1.451726463349458207e+00	1.125208267033982024e+00	3.909430933899563865e+00	5.718689359493278168e+00
1.258309199315124527e+00	5.577260445867091576e-01	1.090946651841273596e+00	5.515199563547118267e+00	5.425736682848490311e+00
1.258066529205095208e+00	1.172703188426533316e+00	1.067463676025806496e+00	7.431215345166094721e+00	5.625216732162923172e+00
1.257823961399605617e+00	6.198689146866455113e-01	1.036082854876781312e+00	5.746479168633894297e+00	5.548450987324324402e+00
1.257581495836727514e+00	1.442373872533222467e+00	9.692328277001012182e-01	3.420117928410198793e+00	5.411833732852548096e+00
1.257339132454583064e+00	1.061349579977855173e+00	9.118103027464776744e-01	6.156222605767999845e+00	5.228441022147531925e+00
1.257096871191344167e+00	1.127388673496053872e+00	9.283966152301796892e-01	6.113020080748055030e+00	4.844855224992255849e+00
1.256854711985232242e+00	6.775490207253611619e-01	8.992818206096142575e-01	4.107262635004335749e+00	4.508924190864348702e+00
1.256612654774518667e+00	9.854476932347621121e-01	8.576936859901355126e-01	3.585236653550914365e+00	4.223574204806832988e+00
1.256370699497524335e+00	3.987700849978867423e-01	8.270950799965459677e-01	3.400293776514252020e+00	4.402626039306056782e+00
1.256128846092619877e+00	8.448964303306463197e-01	8.286297186726431230e-01	6.326644268857752884e+00	4.155059712022893592e+00
1.255887094498224776e+00	8.090802082485982760e-01	8.381906522055967423e-01	4.991920331686859669e+00	3.789276875212718387e+00
1.255645444652808695e+00	8.076625362393476948e-01	7.950521081617462071e-01	1.848989706606369410e+00	3.593502916636206468e+00
1.255403896494890814e+00	4.960419134536279695e-01	8.132965646950610639e-01	3.471713308988268576e+00	3.485563532123187702e+00
1.255162449963039606e+00	1.428400983991892748e+00	7.867454750153066723e-01	2.490625022816461254e+00	3.625027921810914933e+00
1.254921104995871950e+00	1.085759914861223585e+00	8.611499590603592935e-01	1.698928739249618181e+00	3.618510645892220268e+00
1.254679861532055574e+00	6.073536167862959578e-01	9.260091149468578919e-01	4.563745885526626189e+00	3.825247920266116708e+00
1.254438719510306166e+00	6.828343589217479304e-01	9.738516771979979225e-01	5.475677666259766596e+00	3.971400209098309375e+00
1.254197678869389598e+00	7.936786282073066134e-01	1.000819172500524434e+00	5.081793348770838215e+00	4.026286641861540616e+00
1.253956739548120369e+00	1.248674968308271849e+00	1.040949187925561237e+00	1.697193688079357665e+00	4.067456989651210719e+00
1.253715901485361384e+00	8.380769828984870884e-01	1.013335725973727675e+00	4.063150168534930273e+00	3.960381089200779137e+00
1.253475164620025950e+00	1.221700806305446196e+00	1.010158512018100030e+00	5.089367776814666122e+00	4.091513293781373406e+00
1.253234528891075561e+00	1.257373703559901523e+00	9.844151982771979226e-01	4.769255912461405345e+00	4.149294262262095856e+00
1.252993994237520559e+00	1.119822274833143227e+00	9.482013996378843013e-01	7.252961634467358643e+00	4.345676481555624804e+00
1.252753560598420801e+00	1.293047060153963645e+00	9.131072698323162706e-01	3.782419235526026213e+00	4.659286421025917058e+00
1.252513227912884552e+00	8.063313442421475852e-01	9.554794134736430689e-01	3.262835267565112218e+00	4.557403764611954067e+00
1.252272996120069148e+00	5.971973911158933168e-01	9.776498384198861746e-01	2.749599770753106576e+00	4.582194555790897184e+00
1.252032865159180108e+00	9.080576002229625576e-01	9.662472938374015996e-01	4.213287341592071300e+00	4.633435848117446021e+00
1.251792834969472246e+00	6.995509870955093357e-01	9.651390975218789858e-01	4.041512234218640920e+00	4.586396566520830831e+00
1.251552905490248779e+00	6.996316332881231670e-01	9.229071259254524318e-01	3.544016192891090711e+00	4.735200043108449108e+00
1.251313076660861334e+00	9.089776708714522035e-01	9.674838095654718639e-01	5.373567511013665587e+00	4.512414119157091008e+00
1.251073348420710607e+00	8.747811382303322114e-01	9.172368549863196829e-01	6.206067672771113486e+00	4.253743603237702509e+00
1.250833720709245256e+00	1.154723883429485509e+00	9.237271140281990700e-01	8.049612083738573176e+00	3.808834057997592115e+00
1.250594193465963011e+00	1.403499155275811816e+00	9.384718562060883063e-01	3.316674207566819632e+00	4.088261573540574290e+00
1.250354766630409342e+00	1.061303006721861397e+00	9.523395439816143559e-01	1.736129076156334383e+00	4.230517250526247608e+00
1.250115440142177903e+00	9.266551618079453823e-01	9.601401474849856621e-01	5.610109952758566720e+00	4.150681319185459017e+00
1.249876213940912528e+00	1.000448757397466082e+00	9.641109138497782061e-01	1.684939592039682132e+00	3.967192922917120335e+00
1.249637087966302573e+00	9.342165048251043213e-01	9.557562412964305532e-01	2.558883813982632205e+00	3.922066449081208717e+00
1.249398062158087352e+00	6.236978268883797138e-01	9.518477866099457341e-01	4.925076937270136845e+00	3.687191603432804499e+00
1.249159136456054142e+00	1.149206958820393476e+00	9.233074448800000500e-01	1.967180038254915608e+00	3.781335164676842275e+00
1.248920310800038180e+00	3.115727598412319499e-01	8.759627679917783016e-01	2.456924333290209983e+00	3.537259177279915345e+00
1.248681585129922667e+00	1.145887091518404288e+00	8.595099947504870608e-01	4.400910532957350796e+00	3.257165634884367833e+00
1.248442959385638984e+00	7.930241642839390703e-01	8.083728781553579656e-01	9.498888971864344555e+00	3.381773298821364016e+00
1.248204433507165589e+00	7.898154911659627242e-01	7.688460667428536066e-01	-3.627455779432741667e-01	3.784746835522044606e+00
1.247966007434531122e+00	7.176464965119579986e-01	7.802079721631958176e-01	3.760684306954465761e+00	3.973427040837528068e+00
1.247727681107809516e+00	1.134668436226694777e+00	7.691788894019848666e-01	4.054108965784437579e+00	3.741772140245728462e+00
1.247489454467124226e+00	8.181954931706100220e-01	7.319057072482942905e-01	5.024989339696509738e+00	3.832392788669804151e+00
1.247251327452645997e+00	6.078463026968659033e-01	7.208904389687049719e-01	1.850809766278057156e+00	3.703498440151088200e+00
1.247013300004592651e+00	6.785595185229029713e-01	7.333867499347248575e-01	5.525340569686736814e+00	3.484972452238614515e+00
1.246775372063230858e+00	6.788918596058424182e-01	7.390726903647684143e-01	3.583340735049008186e-01	3.648221351345435348e+00
1.246537543568874140e+00	7.850247566290120549e-01	7.657505078486522843e-01	3.538939515564072380e+00	3.389058760600404785e+00
1.246299814461884425e+00	4.001339362425813673e-01	7.583671834956764446e-01	6.717243358245374552e+00	3.363606371340370771e+00
1.246062184682669383e+00	7.172093459460171516e-01	7.405850657859510688e-01	3.398723945624148701e+00	3.296044511175075797e+00
1.245824654171686641e+00	8.960690294813913326e-01	7.460639398737327621e-01	2.609733270429090091e+00	3.676235574544747919e+00
1.245587222869439126e+00	6.188229801114790707e-01	7.373880333622746530e-01	9.848497568143310676e-01	3.761287200142031661e+00
1.245349890716478614e+00	7.270262624388832418e-01	7.340190116357503403e-01	4.366335742597903469e+00	3.634222115188160629e+00
1.245112657653403954e+00	1.115016185046504127e+00	7.818279827023720818e-01	4.219166218710712180e+00	3.773243288354338532e+00
1.244875523620860625e+00	1.044780884975349489e+00	7.783676090704891859e-01	3.545658495773890362e+00	3.803359606059948383e+00
1.244638488559541623e+00	7.972602240242291360e-01	7.638224488428742021e-01	5.362057476059121086e+00	3.814503402671322263e+00
1.244401552410187684e+00	5.132325330693185972e-01	7.332916396396387260e-01	2.642096410068060841e+00	3.874083731991729174e+00
1.244164715113585951e+00	7.226193704833510090e-01	7.009926162560843332e-01	5.631149683149846652e+00	3.507343339460073928e+00
1.243927976610571751e+00	1.928809337446046324e-01	7.140900832234311491e-01	2.252392655568121516e+00	3.282990190613427561e+00
1.243691336842026374e+00	1.105759233678820896e+00	6.568970875124404696e-01	4.392946291027572947e+00	3.404452858697990525e+00
1.243454795748878627e+00	5.755398649060584626e-01	6.021203538939708944e-01	5.369576643125123283e+00	3.525550638723039309e+00
1.243218353272104615e+00	7.494761909334226591e-01	5.977835256345283010e-01	-5.381111644447597042e-01	3.519115987175377214e+00
1.242982009352726402e+00	5.711523614267483007e-01	5.688499740784843661e-01	4.968739447571871359e+00	3.390628462567181867e+00
1.242745763931814240e+00	2.165722354442239650e-01	5.458912166056003601e-01	1.581991095903716671e+00	3.367321108390838091e+00
1.242509616950483675e+00	6.028059702331902692e-01	5.956440150111892429e-01	4.242013415326693071e+00	3.395673787820378653e+00
1.242273568349899104e+00	4.969015227863038398e-01	6.178998928876506813e-01	8.782637216153613702e-01	3.391691763106566171e+00
1.242037618071269556e+00	7.446098120426779543e-01	6.297287061166690902e-01	3.405055874793461612e+00	3.432031327420709488e+00
1.241801766055851797e+00	8.160461751618222070e-01	6.355584003612511079e-01	4.085999515725751152e+00	3.171222710940135414e+00
1.241566012244949446e+00	2.505719714046907853e-01	6.676100155714875806e-01	5.094135987963229972e+00	2.981109574577165855e+00
1.241330356579912308e+00	7.112821767503292314e-01	6.133089416438606278e-01	4.940533801070451148e+00	2.573660147006574306e+00
1.241094799002137039e+00	1.032707946109908459e+00	6.474172765652664863e-01	2.454793178696311529e+00	2.624598639770224118e+00
1.240859339453066479e+00	6.455709822843920254e-01	6.642466813220654354e-01	2.817868060013738241e+00	2.656216535706215964e+00
1.240623977874189654e+00	7.513447249923020932e-01	6.835757588825783770e-01	1.460060490187386595e+00	2.180662013535329180e+00
1.240388714207042886e+00	8.193169135215601084e-01	6.873519132678429511e-01	2.258495205131086703e+00	2.020170017604864032e+00
1.240153548393208682e+00	2.478088465806256857e-01	6.601121827759074412e-01	1.008855398627637623e+00	1.712317357286539332e+00
1.239918480374315068e+00	6.673547919272522222e-01	5.909249797150685213e-01	-2.576926631563080106e-01	2.056823129257983940e+00
1.239683510092037144e+00	7.319558831186756542e-01	5.760000006886771828e-01	1.544160205092865168e-01	1.853373242204339411e+00
1.239448637488096638e+00	5.499222522054513229e-01	5.868329541062798915e-01	1.097673080699149262e+00	1.926357338904098437e+00
1.239213862504259689e+00	2.995547770523609987e-01	6.178121383086715435e-01	3.602968220057783277e+00	2.010085055040029989e+00
1.238979185082340839e+00	8.696249370583780669e-01	5.551158103203756022e-01	4.475292268410080432e+00	2.126371761218219802e+00
1.238744605164198820e+00	6.270187958348132362e-01	5.645802350986212081e-01	4.989901234598534407e-01	2.521946820871376005e+00
1.238510122691739657e+00	3.854164763811868677e-01	5.661446177492643894e-01	2.290252282425009778e+00	2.829505582023589927e+00
1.238275737606915339e+00	4.637216534551614755e-01	5.757560818000894143e-01	3.576770970592080268e+00	2.945528344721511260e+00
1.238041449851722708e+00	4.680033882640700083e-01	5.869863839999009958e-01	5.499689250336887270e+00	2.928402080097985305e+00
1.237807259368205237e+00	3.635806307180016184e-01	6.162815206358998044e-01	5.871352920504073758e+00	3.146932005713107827e+00
1.237573166098453692e+00	1.359970537491298925e+00	5.937484805489761097e-01	-4.055771012547522703e-01	3.064774048739675294e+00
1.237339169984601472e+00	6.456483769237026937e-01	5.637323040298171106e-01	3.118079579487461839e+00	2.788833700440628505e+00
1.237105270968830606e+00	4.996331223350716222e-01	5.896444334672052978e-01	1.369067883279770026e+00	2.354062176949923924e+00
1.236871468993367529e+00	2.462651151079789658e-01	6.203545606365573617e-01	1.990345444169173916e+00	1.845879400516264424e+00
1.236637764000484863e+00	9.226537352103495460e-01	6.091224608162190135e-01	3.671633353965362723e+00	1.589711219579190704e+00
1.236404155932500526e+00	3.175157967535856551e-01	6.413049592178686753e-01	7.987083619656322186e-01	1.642820614059097739e+00
1.236170644731778179e+00	8.541101335736417388e-01	7.084664295292313341e-01	-8.838796545440336105e-01	1.174464371276670471e+00
1.235937230340727222e+00	4.990818039822720320e-01	7.013976522173035466e-01	1.519216904535627855e+00	8.408696164433362430e-01
1.235703912701802354e+00	6.074738666884444971e-01	6.770215684856182303e-01	1.874741601541721536e+00	4.311120135065537040e-01
1.235470691757503348e+00	5.005711139306454616e-01	6.392603202948662355e-01	-1.526685763905311077e+00	4.921337761580776293e-01
1.235237567450376606e+00	6.065684744936692407e-01	5.777846024584357698e-01	-1.615095247202998074e-02	6.528038222294977322e-01
1.235004539723012273e+00	1.212058283555757843e+00	5.783581267169026763e-01	-2.251865340336123844e-01	1.014805234664605538e-01
1.234771608518047570e+00	7.078483106442033934e-01	5.567129847751846050e-01	7.419892747427312418e-01	-3.366741255203606342e-01
1.234538773778163234e+00	4.517001664007747053e-01	5.508914222228916691e-01	1.850957767296769418e+00	-6.466809386913218161e-01
1.234306035446087080e+00	6.580744834435353630e-01	5.064389533936604071e-01	8.756904449159870207e-01	-6.072509094538895980e-01
1.234073393464590218e+00	6.137457613979294679e-01	4.638561298358733209e-01	-2.660639907641091373e+00	-3.109590364725196010e-01
1.233840847776490612e+00	-2.535796595229246053e-01	4.190082018281847676e-01	-3.802374060837334091e-01	-3.481845273285342213e-01
1.233608398324650413e+00	2.043067785525864433e-01	4.099425214553528152e-01	-1.519882947812633445e+00	-4.908506906485476939e-01
1.233376045051976622e+00	3.036442185789302028e-01	3.552057140003551106e-01	9.219302423686595027e-01	-3.945286612161397755e-01
1.233143787901422650e+00	3.317825172098528008e-01	3.584953083980021438e-01	-2.948693350484145270e+00	-2.575096631994440166e-01
1.232911626815984540e+00	3.971209146571403892e-01	3.328449685568704575e-01	-3.385875561806964917e+00	-1.397191040578343313e-01
1.232679561738705409e+00	6.790314787006581643e-01	3.107001463700661548e-01	4.663733371643123404e-01	-9.273836084580472372e-02
1.232447592612672116e+00	5.319943287807040733e-01	3.770557781458748758e-01	3.836051277652080316e+00	-3.973887471639568902e-01
1.232215719381017260e+00	9.943255705848288994e-02	3.940665233989053551e-01	2.618259136935508824e+00	-5.411671920009475389e-01
1.231983941986917630e+00	1.358668661276042078e-01	4.126187697983628722e-01	-6.271912003972991423e-01	-3.406741152357909419e-01
1.231752260373594199e+00	8.217022637326545365e-01	4.492205566088144364e-01	-1.963945618829789019e+00	6.745286234841821327e-02
1.231520674484313682e+00	3.554318473571944637e-01	4.648043702850029879e-01	4.509902634204925875e-01	1.332766994329875887e-02
1.231289184262386982e+00	3.912328940560362289e-01	4.561546029723418383e-01	4.462462087457548798e-01	2.438569673442484709e-01
1.231057789651169854e+00	8.235737360442427768e-01	4.033802112397081308e-01	-2.393755181023739242e-01	2.345372505262370011e-01
1.230826490594062239e+00	1.773542373516345250e-01	3.792551721966345157e-01	4.747910732291176772e-01	6.402122933737732779e-01
1.230595287034508933e+00	4.342807535736697422e-01	3.854666919108294398e-01	-3.064199395440927454e+00	6.858573096057380969e-01
1.230364178915999585e+00	5.504189230287368506e-01	3.864262705140427689e-01	-1.924124033925429522e+00	5.690639694649494151e-01
1.230133166182067361e+00	9.197306783609386638e-02	4.206564789882259459e-01	3.203230677366830648e+00	5.406166320672740611e-01
1.229902248776289841e+00	4.641250140094209664e-01	4.300800910422031831e-01	3.880449634374084411e+00	6.627447980024683272e-01
1.229671426642290344e+00	2.595210829379262507e-01	4.029591585097553330e-01	2.331892637834586335e+00	8.785017046092397086e-01
1.229440699723735708e+00	2.344547549730883473e-01	3.720954453652240979e-01	-4.344464906953747763e-01	1.023003254106270798e+00
1.229210067964336073e+00	6.397218848119954338e-01	4.164892960233615438e-01	2.428224826883968124e+00	9.279931650878303628e-01
1.228979531307846873e+00	-5.723107444017713936e-03	4.273378013796732544e-01	6.067321058874165507e-01	9.666164700219711525e-01
1.228749089698068397e+00	9.002103566417295477e-01	4.091417768778455866e-01	2.872015938719830075e+00	1.209184707547466875e+00
1.228518743078842901e+00	7.223247242737240725e-01	4.608402298535327901e-01	-3.621824659037773952e-01	1.432480330227751786e+00
1.228288491394059490e+00	3.266233513263095967e-01	4.353478525221433637e-01	-3.320010536686581748e-01	1.760142239221311078e+00
1.228058334587648348e+00	4.022080440274247159e-01	4.158899952598260619e-01	-8.060094069512112602e-01	1.536851836838288632e+00
1.227828272603586068e+00	2.244560497030943791e-01	4.651074307905062599e-01	4.466486787931499003e-01	1.172095117906453376e+00
1.227598305385892319e+00	4.838448172575964823e-01	4.343048170851814826e-01	2.942949180521944097e+00	1.250468995807655359e+00
1.227368432878630733e+00	5.641692736419107179e-01	4.304684869340282272e-01	2.707771097294816798e+00	1.271404876568813735e+00
1.227138655025908687e+00	5.712190927430892406e-01	4.201327623213826357e-01	1.252065527104506248e+00	1.314724065350573401e+00
1.226908971771877521e+00	2.144382572414213484e-01	4.102073325723524233e-01	2.890407330432793298e+00	1.254497100446651636e+00
1.226679383060732320e+00	1.820449268730805203e-01	4.213184651666182501e-01	3.810263838966274186e+00	1.331970327538974042e+00
1.226449888836711688e+00	5.834405155866884130e-01	3.818991491702032337e-01	1.418107517029128406e+00	1.285954765657875587e+00
1.226220489044099082e+00	1.121702011604989446e-01	3.888580386393113431e-01	3.914897182587936397e-01	1.489090175876479627e+00
1.225991183627220149e+00	5.489568646759218629e-01	4.106896812503419980e-01	-1.675851035948883183e+00	1.397759457558801710e+00
1.225761972530444499e+00	8.043135828635772366e-01	4.030292328346271047e-01	4.098571909115747425e-01	1.510460622462895364e+00
1.225532855698186374e+00	4.779680290679681406e-03	4.324592094228197903e-01	1.626964889699024974e+00	1.385180583021959455e+00
1.225303833074902204e+00	5.501212216590937176e-01	4.214773605216377561e-01	6.161922356748558011e-02	1.168691197985646024e+00
1.225074904605093051e+00	5.487748488876266206e-01	4.025985255685213815e-01	2.639132768318278366e+00	1.185731053243749722e+00
1.224846070233302386e+00	4.379253988574381973e-01	4.235166220595593112e-01	2.267362954471613179e+00	1.246624800401680222e+00
1.224617329904117424e+00	2.891168297457358261e-01	4.166408768577674060e-01	1.007413822924583036e+00	1.470053221827004597e+00
1.224388683562169566e+00	3.559386535739574309e-01	4.298016221841858275e-01	1.960654406236417069e+00	1.631416005480304854e+00
1.224160131152132180e+00	3.136032446318147149e-01	4.118899393735566683e-01	2.396317632468223380e+00	1.786385094309812294e+00
1.223931672618723487e+00	6.006635991155805376e-01	4.037202762232349196e-01	1.806468271085951205e+00	1.787192029940178450e+00
1.223703307906703008e+00	4.520568574690521646e-01	3.911846905245321970e-01	3.156055807284004810e+00	1.741205251440654633e+00
1.223475036960875340e+00	5.608530006679111057e-01	3.939042432661316040e-01	-5.060707643042255954e-01	1.455000405133272334e+00
1.223246859726087266e+00	4.936664073349449067e-02	4.335717318974000589e-01	7.051834533371453828e-01	1.259366176650929869e+00
1.223018776147228648e+00	2.683902083626588109e-01	3.878827276646676370e-01	2.442073392680441657e+00	1.129917528891094980e+00
1.222790786169232868e+00	6.340928990902974238e-01	3.402909859739492449e-01	2.096029227170764120e+00	9.424573973497656354e-01
1.222562889737076164e+00	2.326299687523705750e-01	3.830645675366841085e-01	2.104224337261922706e+00	1.069110583023018313e+00
1.222335086795777181e+00	7.442210057808633650e-01	3.801364802431301815e-01	-2.084702448805857422e+00	1.272930567122997347e+00
1.222107377290398755e+00	1.212917143221570460e-01	3.992068565133739533e-01	-5.327478783138464014e-01	1.043637099329829621e+00
1.221879761166045242e+00	3.400877779054222172e-01	3.885063385719221274e-01	1.022775443620224101e+00	9.868781909871843228e-01
1.221652238367864740e+00	6.341248024930807858e-01	3.795682038609334841e-01	1.558988467968649649e+00	6.917391954578189228e-01
1.221424808841047982e+00	1.960798825039131443e-01	3.990822184938913608e-01	1.230673548018745844e+00	9.688658416573414645e-01
1.221197472530828554e+00	3.094133480144904969e-01	4.119988150628027812e-01	1.801690724191552961e+00	1.200321050724664884e+00
1.220970229382482897e+00	9.365392701200579706e-02	4.217317635658933139e-01	2.036272439128622658e+00	1.323642568333756264e+00
1.220743079341329196e+00	4.290275410418421531e-01	3.729190152121668045e-01	2.634751078949131742e+00	1.191982261681317823e+00
1.220516022352729379e+00	1.132361832476743491e+00	3.236173729300012569e-01	2.019898696906713642e+00	1.339136837791812917e+00
1.220289058362087564e+00	3.543117839859620533e-02	3.401188524155133730e-01	-1.837014031199602285e-02	1.409559195987857949e+00
1.220062187314851165e+00	5.514854858758806433e-01	2.767040276562504619e-01	-2.091651156616479490e+00	1.612611540267116617e+00
1.219835409156508232e+00	3.736135605618765704e-02	3.338455283446830069e-01	2.283428049232381074e+00	1.384567953497184201e+00
1.219608723832591668e+00	4.050271398958691371e-01	3.134159556135978630e-01	1.234481583381545899e+00	1.392041378692695952e+00
1.219382131288674564e+00	2.963339880731269971e-01	3.181790534404848603e-01	6.684653036075783206e+00	1.342420257000497719e+00
1.219155631470374646e+00	1.501199581783299042e-01	3.121698028221620014e-01	-6.586110181492972337e-01	1.665424666673123166e+00
1.218929224323350047e+00	4.055393214496148813e-02	3.057910737334649243e-01	1.455598566349831202e+00	1.636188454194672737e+00
1.218702909793302425e+00	1.509140022496438527e-01	2.982172493131758917e-01	-1.175559028584554078e+00	1.720638457077060313e+00
1.218476687825975402e+00	4.090245329854935719e-01	2.885588198073583133e-01	2.860894962624873195e+00	1.937696357889589382e+00
1.218250558367155012e+00	6.310177471205751232e-01	2.836984944731246738e-01	1.292925440608174714e+00	2.051198572138521303e+00
1.218024521362668366e+00	1.534591990242067105e-01	3.427764460588551554e-01	2.894294464630816854e+00	2.178740557332471628e+00
1.217798576758387208e+00	1.003850854056179021e+00	3.813236511979783971e-01	2.046292236058301572e+00	2.065380559485932022e+00
1.217572724500222137e+00	-2.773159615340587900e-02	4.207901440101215473e-01	3.996135099530672363e+00	1.813176648140019998e+00
1.217346964534128606e+00	3.796598139158043894e-01	4.021507422296676237e-01	1.556516409627747732e+00	1.660603671626894373e+00
1.217121296806102704e+00	1.598392159300700555e-01	4.428870217250541197e-01	3.689917360147369596e+00	1.505368334905107686e+00
1.216895721262182484e+00	7.147461493796732901e-01	4.807820823391143472e-01	-1.399943280361010345e+00	1.913845203599676026e+00
1.216670237848448854e+00	4.185180311849460155e-01	4.767997946827823297e-01	2.458805253196845619e+00	1.790220530844429225e+00
1.216444846511023581e+00	5.631258538105449185e-01	4.766190366110666932e-01	1.530183464871434529e+00	1.598983181067339387e+00
1.216219547196071504e+00	3.360265644830707776e-01	4.343231824757580739e-01	-4.836490016024339034e-01	1.182889575480661870e+00
1.215994339849797878e+00	5.892466850506676845e-01	4.108971964822517586e-01	1.369406495257777800e+00	9.663558254745515663e-01
1.215769224418450811e+00	7.304639355547715152e-01	4.316602193003906685e-01	7.397758145470466618e-01	9.050740319113950161e-01
1.215544200848319711e+00	1.913445149489624575e-02	4.260631524666204095e-01	1.684030461599673290e+00	7.438292074069388082e-01
1.215319269085735732e+00	4.181198667443910000e-01	5.061268878920721637e-01	-2.524993310506310276e-02	5.716410127217281811e-01
1.215094429077071769e+00	7.799217202055034326e-01	4.726983045546417905e-01	1.963831659764211368e+00	5.762727329673946741e-01
1.214869680768742688e+00	3.263927720835072543e-01	4.631235015965062263e-01	9.547667725326857147e-01	5.412428835126487092e-01
1.214645024107203763e+00	1.688705068061090164e-01	4.365970229345825793e-01	-9.436390193401600346e-01	5.452620515621949826e-01
1.214420459038953570e+00	4.930896068528231035e-01	4.399417797496220084e-01	-1.261200561538560860e+00	6.745852588270312422e-02
1.214195985510530429e+00	1.485601547737314954e-01	4.394002283162943279e-01	7.079659419479741311e-01	-1.993155594216243220e-01
1.213971603468515514e+00	6.952498428342902548e-01	4.194846888932125539e-01	3.819136236250484373e-01	-3.893068894070219610e-01
1.213747312859530858e+00	7.610798106106384520e-01	3.694659995285766163e-01	1.318376776758708013e+00	-9.010507029089985798e-01
1.213523113630240013e+00	4.940066724025773404e-01	3.542335480381386126e-01	-2.854525825509750092e+00	-1.211030975820200029e+00
1.213299005727347168e+00	3.402091163211422575e-01	3.662336666468000157e-01	-6.290481662195174239e-01	-1.614635493610052208e+00
1.213074989097598699e+00	-7.275535440573674406e-02	3.639803487380789404e-01	-1.393542904159808860e+00	-1.717083526632613211e+00
1.212851063687782061e+00	3.708910555492978545e-01	2.904310608470185295e-01	-1.790063804870641428e+00	-1.889349267572574043e+00
1.212627229444726007e+00	2.957980351959650922e-01	2.451432228224778298e-01	-4.106548051256821985e+00	-1.660192518146357266e+00
1.212403486315299483e+00	1.472741647979107227e-01	1.582270266951026905e-01	-3.039303813456344372e+00	-1.720294706822185438e+00
1.212179834246414289e+00	1.861362283487323632e-01	1.261361224030651540e-01	-1.954010908704426841e+00	-1.908070676293348367e+00
1.211956273185022193e+00	-1.493707379407747116e-01	1.085520983745259238e-01	-1.246247139353065636e+00	-1.916473801411735955e+00
1.211732803078115595e+00	1.490067157447322599e-01	2.022446090697654854e-04	-2.843274501708068058e+00	-1.651536571908405415e+00
1.211509423872729752e+00	3.355946308620084140e-01	-4.711502069695293338e-02	-3.575967922898885543e-01	-1.195977648230005963e+00
1.211286135515939222e+00	1.117857322178288787e-01	-7.813771561955336342e-02	-7.133881556681002101e-01	-8.672763076189329290e-01
1.211062937954859642e+00	-1.116917897199769805e-01	-3.874637873716459124e-02	1.249010722276917784e+00	-8.884087837535066257e-01
1.210839831136648836e+00	-9.703329125211148654e-01	-1.788102517916334566e-03	-5.218862470994732883e-01	-7.279302032639678455e-01
1.210616815008503711e+00	7.738726291426886728e-02	2.102455126433722035e-03	-3.179521805668296119e-01	-7.954886127462147405e-01
1.210393889517663135e+00	1.923741207412088816e-01	1.931423559094585032e-02	-3.481914020247656616e+00	-3.862098462736854865e-01
1.210171054611406838e+00	5.687639728442170917e-01	5.426237469513125328e-02	4.675808187931730919e-01	-6.077046173971725196e-01
1.209948310237054736e+00	-3.640694954350200407e-01	1.037627559225512697e-01	1.925086877688588993e+00	-6.484758763725049224e-01
1.209725656341968270e+00	-4.364545085874872998e-01	1.460514564981967855e-01	2.918408216454655788e-03	-8.831733388622251546e-01
1.209503092873548402e+00	5.039829331305174520e-01	1.290105435138267365e-01	-1.358563009949330880e+00	-9.089436230443235232e-01
1.209280619779237176e+00	5.124977581492242695e-01	1.594656366926872071e-01	-4.450873603761046127e+00	-1.130893263407038329e+00
1.209058237006517933e+00	8.968038651343126499e-01	2.053316906436254974e-01	-1.642464047243882508e+00	-1.145425786960517556e+00
1.208835944502913984e+00	4.411791109274566802e-02	2.360763002376776443e-01	-6.193211978356668590e-01	-9.822507873374954901e-01
1.208613742215988607e+00	1.615417607952745679e-02	2.591536504587422796e-01	-8.407031190413836175e-01	-7.037829566795534841e-01
1.208391630093346381e+00	2.524870976457320795e-02	1.850173829399276160e-01	2.683105573368904651e+00	-6.763135272358713479e-01
1.208169608082632518e+00	3.333750990614385845e-01	1.798416548925439729e-01	-4.352663594162251570e+00	-1.336226580394135333e-01
1.207947676131531978e+00	1.890647646701985596e-01	1.660064537707351962e-01	9.127767708974015015e-01	-3.214649144857484320e-02
1.207725834187769465e+00	-1.452848780922692262e-01	1.954321748122065383e-01	-1.359872158152654720e+00	1.755141168639123839e-02
1.207504082199111872e+00	-6.724721626005396302e-02	1.911694174222344778e-01	2.260304077452768290e+00	4.246797101883472703e-01
1.207282420113364951e+00	4.254758849972339330e-01	1.064436480219384251e-01	7.074076435368560345e-01	7.633344972754917412e-01
1.207060847878375087e+00	9.323850158742705285e-02	8.254340117491541784e-02	2.048213309272428617e+00	1.046502296380215746e+00
1.206839365442028855e+00	1.370048066409355614e-01	8.869391080082172918e-02	2.315374721666349167e+00	1.049209584140788243e+00
1.206617972752252799e+00	2.176260710598466042e-01	1.619451946272771337e-01	6.180265734356570062e-02	1.166403603149090751e+00
1.206396669757013651e+00	7.132337713454173223e-02	1.828659398065570485e-01	1.018826977977430825e+00	1.072139063769967926e+00
1.206175456404318336e+00	2.639685315827713374e-01	1.660347247422685746e-01	4.308813280385124678e+00	1.179171415640217102e+00
1.205954332642214633e+00	7.975041284843262246e-02	1.474412770824853613e-01	-2.270298328984119429e+00	1.856084215182615127e+00
1.205733298418788735e+00	3.086861372258741243e-01	1.285395052040764208e-01	-9.761426351616815378e-01	1.667531541648684001e+00
1.205512353682167470e+00	2.351159455487323857e-01	1.190838193017891983e-01	3.538133624754900897e+00	1.651532168669889611e+00
1.205291498380518522e+00	-3.695938682837714984e-01	1.272164518986922677e-01	1.727452262868106603e+00	1.263873910057748740e+00
1.205070732462047767e+00	3.074522882903960586e-01	1.053833127525043017e-01	1.875500844549814916e+00	1.309279429389690552e+00
1.204850055875002379e+00	4.195143653598911726e-01	1.303872377527798831e-01	1.497323919796085701e+00	1.231183099924982649e+00
1.204629468567668837e+00	2.291583276993295060e-01	1.360337804785411442e-01	1.114832142301206641e+00	1.262678523844040557e+00
1.204408970488373143e+00	-1.125283732885116877e-01	1.623310847975327209e-01	7.320119434868811448e-01	1.186630796848998193e+00
1.204188561585481709e+00	-2.290750908156722332e-01	2.115720342589309799e-01	4.649046437557778688e+00	8.771322732874826666e-01
1.203968241807399586e+00	1.455475520054570482e-01	1.718089158889817836e-01	1.898988461353526835e+00	7.837353593570122179e-01
1.203748011102572235e+00	1.414611705332139702e-01	1.909723984190094814e-01	-3.384534981349378580e+00	1.006136086736384438e+00
1.203527869419485086e+00	5.902930218017761188e-01	1.832239360815188234e-01	-7.605377281910369325e-01	8.970820102049531508e-01
1.203307816706661981e+00	5.841550456335931063e-01	2.305536396757676965e-01	2.299922313269999741e-01	6.445985707618848704e-01
1.203087852912667621e+00	1.014622843091294267e-02	2.727190950690343008e-01	2.670447113960090491e+00	4.630767275370185621e-01
1.202867977986105563e+00	3.855813220919765416e-01	2.593854272321449717e-01	9.388182095935901361e-02	3.782999723713412199e-01
1.202648191875618888e+00	3.083828498959867437e-01	2.750203982331735908e-01	-1.083585191147055926e-01	4.600984918610148133e-01
1.202428494529889536e+00	3.458085545193207433e-01	3.332718498471861079e-01	-8.398576264900743382e-01	4.470918880374354920e-01
1.202208885897639856e+00	7.862127155519280097e-02	3.466821105764041344e-01	1.123074589586800176e+00	4.001895049964165896e-01
1.201989365927631059e+00	-3.038720308348817900e-01	3.146213153764514936e-01	2.708883301494259044e+00	3.604224279200840542e-02
1.201769934568663878e+00	7.951285762235201782e-01	2.763833454007996182e-01	8.698840206806298658e-01	3.468508116422391319e-01
1.201550591769578125e+00	3.375497645103103794e-01	2.694895284054233398e-01	4.800625458215246333e-01	4.248086169144894564e-01
1.201331337479252692e+00	6.402750566701047585e-01	2.393084828153047572e-01	-2.255495651155797976e+00	1.020874852154057266e-01
1.201112171646606219e+00	1.831215098554808962e-01	2.678795381018473920e-01	-1.367290133397598639e+00	-3.984643385889257705e-01
1.200893094220596202e+00	1.825918631504077905e-01	3.163604151676203680e-01	2.246007398758985474e+00	-6.960903155072365456e-01
1.200674105150219217e+00	1.827908994465923809e-01	2.585827662659240245e-01	2.555418038297767036e-01	-7.369580233159290783e-01
1.200455204384510921e+00	3.372606044409215409e-01	2.349445096154528512e-01	-2.070610353953537874e+00	-7.119437785290054777e-01
1.200236391872546049e+00	-1.554818053602447514e-01	2.431831516895141265e-01	-1.676969329841221601e+00	-5.321046468937313811e-01
1.200017667563438639e+00	2.280573299648299412e-01	2.252318865247762980e-01	-2.184766434481110409e+00	-7.581740825791222216e-01
1.199799031406341143e+00	4.972966367784253383e-01	2.132858242939912330e-01	2.021997312306925476e+00	-6.819753369029397660e-01
1.199580483350445759e+00	3.468483792511534713e-01	1.813431726439055924e-01	-2.307893084013953988e+00	-2.490544419827592226e-01
1.199362023344982875e+00	1.203258221286521712e-01	1.808738293892177551e-01	-1.005722798084866865e+00	3.670617093807864162e-01
1.199143651339221517e+00	3.522619306794586569e-01	1.721741730535260584e-01	-1.509582811733909624e+00	9.146639741446378480e-01
1.198925367282470900e+00	-2.478829337077857048e-02	2.150235127596772933e-01	3.099762709115455817e+00	9.264714119799298819e-01
1.198707171124078208e+00	-3.612844624727622467e-01	2.320059147544747680e-01	2.477100984811106521e+00	8.921419363117686352e-01
1.198489062813428596e+00	4.875669325149252775e-01	2.154361141269179603e-01	3.326140876649238631e+00	1.347135255158021128e+00
1.198271042299947187e+00	4.981350011516573195e-01	1.964253683328060773e-01	1.473619934768024553e+00	1.679945448251030093e+00
1.198053109533097516e+00	4.904750705317721671e-02	2.200079154417916294e-01	-9.380482858970971005e-01	1.713543620997583616e+00
1.197835264462380866e+00	5.157258562966571258e-01	1.908185462868878246e-01	4.270428027461692366e+00	1.399176501270548378e+00
1.197617507037338047e+00	2.144142993743707315e-01	1.988154948985270398e-01	3.609489844578180673e+00	1.143236627918657433e+00
1.197399837207548945e+00	-1.648813921632626689e-01	2.320982540008724171e-01	2.019805732058939984e+00	1.326231576960167358e+00
1.197182254922630307e+00	4.503735060271163992e-01	1.988010211237469516e-01	-1.955518042938425793e+00	1.146954111570158252e+00
1.196964760132238625e+00	3.362824233311517697e-01	1.687891462717290847e-01	-2.493991275314676237e+00	8.082193410922361432e-01
1.196747352786068364e+00	2.901216262926197692e-02	2.144017896774615406e-01	1.144486691800540301e+00	2.372231383528195514e-01
1.196530032833853729e+00	-8.688857153706643077e-02	2.258942035882472721e-01	2.228005480754930545e+00	2.088453995974786093e-01
1.196312800225364681e+00	3.356131685884863325e-01	1.775081153731697947e-01	-8.684041208721036131e-01	8.242762044979999592e-02
1.196095654910412254e+00	4.529022578709196445e-01	1.792290048179892570e-01	-1.570805915920072016e+00	-1.427800156701067302e-02
1.195878596838843899e+00	6.992298403715455080e-02	1.858386744072982322e-01	-1.194878480191393422e+00	6.756375022874146208e-02
1.195661625960546370e+00	2.236191642043067751e-01	1.736264055157129005e-01	3.194313651950948074e+00	-2.763131168507019786e-01
1.195444742225444168e+00	-4.794427698217258726e-02	2.158959729876844535e-01	1.510599068975852166e+00	-2.778258659633074390e-01
1.195227945583499984e+00	-2.062073495040911975e-01	1.987230223778653770e-01	-9.322749425366433362e-01	3.116401238271498259e-02
1.195011235984715592e+00	7.108001420771883350e-01	1.721469401752483697e-01	-1.565046388541726063e+00	1.323372291999936612e-01
1.194794613379129178e+00	7.046180991270012406e-01	2.011215259263528787e-01	1.736989398388140982e-01	4.290839085226894056e-01
1.194578077716818898e+00	-3.272069939885963175e-02	2.418905017116762812e-01	2.098089791398891180e+00	4.695048936291612018e-01
1.194361628947899767e+00	-7.759458897139237532e-02	2.317464141697266056e-01	-9.250858081775147346e-01	5.505627568830864238e-01
1.194145267022525214e+00	1.477859434988116338e-01	2.037556870092524230e-01	2.770993649457156316e-01	9.248335875606287226e-01
1.193928991890886415e+00	2.208419094079162037e-01	1.791427308960350240e-01	2.053820515592172491e+00	1.158276140083687178e+00
1.193712803503212960e+00	3.314639060304854223e-01	1.741283671011770451e-01	-1.505654853436213747e+00	1.179240262970167041e+00
1.193496701809771965e+00	2.085059071183764934e-01	1.708846298861299573e-01	1.693104619196523108e+00	1.100495576310402512e+00
1.193280686760868958e+00	-1.082780289490657272e-01	1.778146952820884863e-01	3.780331061399157644e+00	1.514539054836421927e+00
1.193064758306845885e+00	5.018873822496451309e-01	1.578402156533578460e-01	1.472561348609487064e+00	1.667889134903195458e+00
1.192848916398084880e+00	2.638704510308430562e-01	9.105696291703002654e-02	5.239995053053334573e+00	1.729841461313775586e+00
1.192633160985003160e+00	6.501694747729959423e-02	7.610642680380383385e-02	-9.103789753819753194e-01	1.775845339587331262e+00
1.192417492018058134e+00	-2.500548282780247211e-01	1.300315742860702617e-01	2.917651841297793092e-01	1.597324959698104063e+00
1.192201909447742958e+00	1.560976486651792852e-02	1.319798855855200959e-01	3.167932179629424194e+00	1.587618470743085153e+00
1.191986413224589425e+00	-2.613366489620286282e-02	7.041960361988103267e-02	1.283890262427836326e+00	1.492227732255362316e+00
1.191771003299167520e+00	3.210902994871245308e-01	8.055794947638769687e-02	-1.852499898269848941e-02	1.228046888843371320e+00
1.191555679622083641e+00	3.590057478671878632e-01	6.908015420608044910e-02	1.074080594353619800e+00	1.406916974972864942e+00
1.191340442143981715e+00	9.185058988474747652e-03	1.203367210035303225e-01	1.974751296201978867e+00	7.312901066982457898e-01
1.191125290815544524e+00	-7.115906269430469222e-02	1.452136975831221366e-01	-6.476229306834134780e-01	1.896215369976495535e-01
1.190910225587491045e+00	-1.123174631265871498e-01	7.654107137873088218e-02	1.716629133051587042e+00	-8.207676970977882680e-02
1.190695246410578445e+00	1.972017618710078801e-01	1.073657702578270923e-01	2.328856126354942602e-01	-1.128200553168945131e-01
1.190480353235600752e+00	5.469441652455989678e-01	1.038292249013746255e-01	-2.158212082677171573e+00	7.728762564128457968e-02
1.190265546013389741e+00	-1.108423714999689780e-01	1.343534892711416018e-01	1.187517296292167623e+00	-3.429095218336444262e-01
1.190050824694814491e+00	-1.468365263672783416e-01	1.307349833891058855e-01	8.592608683436482320e-01	-3.771044831829585831e-01
1.189836189230781160e+00	6.729421722694528540e-01	1.016739739006021492e-01	-1.849323776655212859e+00	-1.647050676885692955e-01
1.189621639572234102e+00	-5.785826057175771225e-02	5.721103769860882288e-02	2.831906363124154224e-01	6.797720866129308703e-02
1.189407175670153194e+00	3.364620688429251771e-01	4.637389883195105339e-02	-5.554863668898180507e+00	1.160578083597820082e-01
1.189192797475557173e+00	-4.372974577694813680e-01	5.527537161567371710e-02	1.157114763756981635e+00	1.810997476682663088e-02
1.188978504939500525e+00	-3.561466085737249321e-01	7.835784967607434259e-02	2.874785143471762172e+00	2.628869048205131342e-01
1.188764298013076814e+00	6.211088267133237917e-01	9.412195865701697417e-02	3.315055603285131713e+00	4.347972461273527101e-01
1.188550176647414247e+00	3.996462937760930645e-03	9.014846549347128868e-02	-1.240120630087532261e+00	9.066289064891573934e-01
1.188336140793680107e+00	4.373198664853101825e-01	1.202238547435592331e-01	3.144805717386235377e-01	1.175351392250716165e+00
1.188122190403077427e+00	-1.803583182330222301e-01	2.030069015231088514e-01	4.285803718576448595e+00	1.091198118341657031e+00
1.187908325426847433e+00	-2.525602841581574554e-01	1.941505564792186389e-01	6.596396889867827129e-01	1.222095984823537762e+00
1.187694545816266434e+00	2.192753746572773943e-01	1.916761384434682858e-01	7.193116823168704821e-01	1.197236322276910458e+00
1.187480851522649816e+00	4.562696961619748248e-01	2.429892387090401284e-01	-9.097966383722646544e-01	1.343847451902660195e+00
1.187267242497349162e+00	5.356997073817427735e-01	2.638337143890019942e-01	3.610586702783264573e-02	1.090290506134093507e+00
1.187053718691751580e+00	6.137514961030081651e-01	2.840019220303490188e-01	3.935517474363039891e+00	4.520391965032346526e-01
1.186840280057282593e+00	2.217134978477550145e-01	2.643496930348074869e-01	1.679826027815881639e+00	1.822883373213268210e-01
1.186626926545403915e+00	1.812642256968232668e-01	2.211534522041292694e-01	3.575007867170836295e-01	-6.891152054723692633e-02
1.186413658107614344e+00	3.372953849763856704e-01	2.522895693114252103e-01	-2.065959162375130553e+00	1.465100456080711266e-01
1.186200474695448426e+00	1.413948457371394518e-01	2.289186741003270686e-01	-1.516714118149400159e+00	-3.250198838659787981e-01
1.185987376260478454e+00	-2.503394050886711963e-01	2.351290979549429672e-01	-2.243118296740757023e-01	-5.980426159210472381e-01
1.185774362754312694e+00	3.347879126137772721e-01	1.900768642262737340e-01	-6.197816759031142819e-01	-2.378002049661941675e-01
1.185561434128596714e+00	9.934191015206197961e-02	9.584619319080442401e-02	1.605414429355924044e+00	-1.181561675916910081e-01
1.185348590335011609e+00	2.160397843951871177e-01	5.988125296304421669e-02	-4.743920997267686346e+00	-1.237232999888371321e-01
1.185135831325276001e+00	-6.095377507897185160e-02	3.751935755443651377e-02	1.553825450793230534e+00	-2.570915060808987018e-01
1.184923157051144926e+00	3.264450494078363629e-01	1.063033891065293390e-01	-1.878433498620116493e-01	-5.168950184129912362e-01
1.184710567464408726e+00	9.356463559276561454e-03	1.157000606239401569e-01	-1.152140840461961524e-01	-4.642366593299312449e-01
1.184498062516896155e+00	8.501693755167671895e-02	1.042341200259142842e-01	2.397025936809239699e+00	-2.726106278661793447e-01
1.184285642160469942e+00	-7.338923115329686053e-02	8.591537444550398361e-02	-2.542731801620777610e+00	1.447061371673888375e-01
1.184073306347031451e+00	4.304831150277454999e-02	1.071320520882527993e-01	2.670539604359962738e+00	4.513948551209376325e-01
1.183861055028517351e+00	4.096358149213515099e-02	1.425981456629727140e-01	2.080733939342707561e+00	2.721333442403426894e-01
1.183648888156900503e+00	7.670873323129503984e-02	1.290218791136336640e-01	-1.896605649946987882e+00	1.296871373588574794e-01
1.183436805684190185e+00	5.832267948166407479e-01	1.213984459794936743e-01	-2.146258667403507570e+00	7.513604069584894907e-02
1.183224807562432312e+00	2.635927711428287523e-01	1.217505399828434365e-01	-7.267919217074687577e-01	2.162132576939641004e-01
1.183012893743707883e+00	4.547478999032132374e-01	1.412222112993959111e-01	-9.939348071813024488e-01	-4.053175667798103454e-02
1.182801064180135198e+00	-7.325795202791955951e-01	1.281217493322507894e-01	1.711203654696414223e+00	8.719256153045257252e-02
1.182589318823868307e+00	1.646222983970288545e-01	1.427724171343377479e-01	3.475934919932910816e+00	2.222883759496196987e-03
1.182377657627096790e+00	2.390225712446239770e-01	1.222741850483336223e-01	1.914590975457237665e+00	-6.734567050565817836e-02
1.182166080542048192e+00	4.342265662150987526e-01	1.224472131674717301e-01	-2.049168974910818619e+00	2.905165614123500495e-01
1.181954587520983146e+00	1.969547219161351115e-01	1.156213268486787210e-01	-4.878930544495619692e+00	-6.350335902148548928e-02
1.181743178516200699e+00	-1.976862322300828034e-01	1.134240113464536626e-01	7.422937718947314467e-01	-1.040070790305693271e-01
1.181531853480034533e+00	-1.189740136762716255e-01	8.157980551439139583e-02	1.868084394952886695e+00	6.400361497865547644e-03
1.181320612364854972e+00	3.527354480034067818e-01	4.281081107277660835e-02	7.183221353285473842e-01	-8.136390545335775437e-02
1.181109455123068086e+00	1.117123366972973403e-01	6.981931904763651053e-02	8.441009520359565865e-01	-1.916280140898980466e-01
1.180898381707115474e+00	-5.358504787222895249e-02	8.228748631965057680e-02	-7.654417749380419966e-01	-2.305963308105062060e-01
1.180687392069474928e+00	5.631877661293397536e-02	1.118046256708844083e-01	-1.076167513973675272e+00	-6.093714622360844047e-01
1.180476486162659322e+00	5.000206661592716817e-02	6.220520211608131234e-02	1.498384283592343047e-01	-7.536600780411142342e-01
1.180265663939218168e+00	2.819936450314390886e-01	2.856646452154633711e-02	-1.125656998649193913e-01	-3.818597860496902308e-01
1.180054925351736506e+00	8.113910178443906052e-02	1.324508250382476146e-02	-3.924788624193253472e+00	1.320983594701371222e-01
1.179844270352834901e+00	-7.916531318989186716e-02	6.921212042451502233e-02	1.877068032983772727e-01	3.118152328809495888e-01
1.179633698895169225e+00	-1.992268247947817650e-01	8.228845554047629907e-02	1.676667458953773115e+00	-1.528457197681047652e-02
1.179423210931431543e+00	1.145053654377100882e-01	6.977520262633052361e-02	8.816084265709149825e-01	-9.021656850573617215e-02
1.179212806414349002e+00	2.698849456376382627e-01	3.878242021651688576e-02	8.342420159198356278e-02	1.365673234523779866e-01
1.179002485296684721e+00	-9.394248440398846739e-03	2.482720984011192733e-02	-8.888479921152266927e-01	2.351995535522199143e-01
1.178792247531237791e+00	-1.112608525928486004e-02	3.856720283112562153e-02	-1.668839732496079087e+00	2.818491095093724197e-01
1.178582093070841719e+00	6.521150180362086934e-02	6.275748263646693803e-02	2.630840861137402786e+00	1.040266960234002558e-01
1.178372021868365316e+00	-1.760457230976010534e-01	5.277903538470078704e-02	3.718562724225977334e+00	-2.289369591548101601e-02
1.178162033876714476e+00	3.366271101143635813e-01	2.938862359049258452e-02	4.624403737887201049e-01	-2.153171510497760288e-01
1.177952129048828622e+00	3.347649218372799607e-01	2.373568153084687840e-02	-2.212411692199510060e+00	-1.808121985778876895e-01
1.177742307337683592e+00	-3.807673436458848815e-01	5.946843071301261170e-03	-2.602424265343053822e+00	-6.445797951497607148e-01
1.177532568696290527e+00	-2.363250078001681923e-02	1.215365807174638782e-02	-7.159563795750406578e-01	-9.175941401196876512e-01
1.177322913077695432e+00	-1.434947183640004897e-01	-1.890510652320358601e-02	4.106459013840599304e-01	-8.910367836193546776e-01
1.177113340434979838e+00	5.436855199368809816e-02	-6.896049590720179645e-02	-2.442102724889815502e+00	-9.014119860368408066e-01
1.176903850721259914e+00	4.108717416747736939e-01	-6.405619214341565226e-02	-2.086175785393318716e+00	-6.118667953159513395e-01
1.176694443889688246e+00	-6.850178758360192521e-02	-6.247575383935197874e-02	-1.357496364964730473e+00	-6.239124728541450837e-01
1.176485119893451392e+00	-5.489689174341342293e-01	-3.050064431637680793e-03	3.093707533425453238e-01	-9.139755951456933758e-01
1.176275878685771437e+00	-1.546193115342061886e-01	-9.821773758564061180e-03	-8.812160111624730563e-01	-4.975123874569492566e-01
1.176066720219905548e+00	2.795715549727005502e-03	-5.325266452340265966e-02	1.557634478046909798e+00	-2.271264452259344480e-02
1.175857644449146200e+00	8.316018680492476278e-02	-2.519595564406589341e-02	-1.469112014268746602e+00	3.653388558027935162e-01
1.175648651326820726e+00	2.027224196049065841e-01	-1.164894625809707526e-02	8.073250411045647112e-01	3.787314158872610581e-01
1.175439740806290878e+00	-3.156457650997425146e-01	1.152265618349722007e-02	2.328871383225293190e+00	1.227357042956454258e-01
1.175230912840954600e+00	-7.606462349328586836e-02	3.372693577669147458e-02	1.003584420293697432e+00	1.547604450795824205e-01
1.175022167384243366e+00	6.030502496432939008e-01	4.590327400431387650e-02	2.151359836024012040e+00	3.480204745590942395e-01
1.174813504389624619e+00	2.846551571303734263e-01	7.159864531141668653e-02	-2.589508182979447515e+00	3.739531476044901659e-01
1.174604923810599999e+00	2.063726562657313690e-01	1.078717170637113892e-01	-9.585276646590241978e-02	2.655825956804811483e-01
1.174396425600706673e+00	-7.503595754753882296e-01	1.424691908429122633e-01	3.174256385440750616e+00	1.954488082478955668e-01
1.174188009713515335e+00	9.259962290087786485e-02	1.733292006675880015e-01	-1.723461805877548381e+00	1.890658969585690130e-01
1.173979676102632874e+00	4.574226016709907472e-01	1.983898805563067413e-01	-3.225773575685833006e-01	2.719479734643281965e-01
1.173771424721700374e+00	1.433181746965244141e-01	2.155893645276367732e-01	-1.572988838857712235e+00	4.696091494170047120e-01
1.173563255524392890e+00	6.703648830430324335e-01	2.228657866001465260e-01	6.170538456968590602e-01	8.075635364684301543e-01
1.173355168464421228e+00	-8.335663797313845602e-02	2.181572807924045121e-01	4.148576556308726460e+00	1.311325246270434786e+00
1.173147163495530609e+00	1.641559814527361882e-01	1.994019811229789385e-01	2.917197956998197839e+00	2.006408390474845316e+00
1.172939240571500230e+00	nan	1.645380216104383453e-01	nan	2.918327080733490231e+00
nan	nan	1.115035362733509255e-01	nan	4.072595428698207343e+00
