# Supplementary material for: Fluorescence from a single-molecule probe directly attached to a plasmonic STM tip
Source: Nat Commun. 2024 Nov 10;15:9733. doi: 10.1038/s41467-024-53707-2 (PMC11551166; doi:10.1038/s41467-024-53707-2)
Supplement: Supplementary file 6 — Source Data [file 41467_2024_53707_MOESM6_ESM.zip › Fig 2/Fig2a_Energ(eV)_vs_Plasmon(dot)_Plasmon(smooth).txt]

# Energy(eV)	PTCDA_Ag(111)_dots(1/eV/s/pA)	PTCDA_Ag(111)_smooth(1/eV/s/pA)	PTCDA_2ML_dots(1/eV/s/pA)	PTCDA_2ML_smooth(1/eV/s/pA)	PTCDA_flat_dots(1/eV/s/pA)
1.449473634919891341e+00	-5.240762146286259693e+00	-4.407767435993687144e+00	-1.721977897384522560e+00	-2.355078467800437281e+00	-8.659152147281272693e-01
1.449144532391877238e+00	-5.662280969247194484e+00	-4.390468431316717712e+00	-1.884896748065929106e+00	-2.605820397454156723e+00	-6.832354703820315844e-01
1.448815588686852340e+00	-3.274829216387578956e+00	-4.156843511961747950e+00	-2.717092435029245578e+00	-2.381934102762025329e+00	-6.218314710958144920e-01
1.448486803693629810e+00	-1.164707565693427149e+00	-4.088593046373653728e+00	-6.697172579749109289e+00	-2.381258875506874428e+00	-7.460788050929483273e-01
1.448158177301125615e+00	-2.859561600565285300e+00	-4.143297386503892454e+00	-4.548773830679200714e+00	-2.540237915138539471e+00	-4.114419912650353339e-01
1.447829709398359643e+00	-3.850771191852169206e+00	-4.107184138087998093e+00	-4.720531548052150583e+00	-2.747142018855882384e+00	-6.655704577748895456e-01
1.447501399874455252e+00	-6.253921127066297991e+00	-3.987859606598046280e+00	1.082516117231799857e+00	-2.825025684916464552e+00	-6.097866780610499138e-01
1.447173248618638830e+00	-3.166967693105501080e+00	-3.891100095456108576e+00	1.066986937387408130e+00	-2.831067165348198245e+00	-6.732042488948468684e-01
1.446845255520239126e+00	-3.606319899832914899e+00	-3.976211632535182616e+00	-6.259913981120345916e+00	-2.976467158955855119e+00	-5.955690930061570132e-01
1.446517420468690363e+00	-2.922507152037138844e+00	-3.978261369251616220e+00	-3.959272971656553786e+00	-2.928193593994326882e+00	-6.651856950086900699e-01
1.446189743353526236e+00	-5.484034105601531373e+00	-3.956688267258604341e+00	-2.151100654768983045e+00	-2.835661602353253041e+00	-7.769742248126476625e-01
1.445862224064385693e+00	-6.901582081178536665e-01	-3.968190800076653701e+00	-4.993343612768549322e-01	-2.906240138371335657e+00	-5.999810835449062019e-01
1.445534862491010042e+00	-5.936850006459319040e+00	-3.994058880267791434e+00	-2.179915404794210865e+00	-2.844204287696871170e+00	-5.984603728589295013e-01
1.445207658523242289e+00	-2.978742628252462055e+00	-4.038003789907971708e+00	-5.024458301831815632e+00	-2.787586382011332908e+00	-6.589581013396891285e-01
1.444880612051028468e+00	-5.959501085121659436e+00	-4.154493208609414623e+00	-8.683908109061094782e-01	-2.635340128779525948e+00	-6.427769033327923598e-01
1.444553722964416753e+00	-4.955132251030226698e+00	-4.044761857742109612e+00	-4.018258915039495172e+00	-2.625404625218548116e+00	-4.889462809476430860e-01
1.444226991153557238e+00	-2.520063257288393643e+00	-4.030759808539292166e+00	1.516985509118695674e+00	-2.602043024715356534e+00	-5.777135335740570810e-01
1.443900416508702600e+00	-7.306263026464167254e+00	-4.003025046390830788e+00	-8.454564752796299487e+00	-2.516673961893709510e+00	-5.413250667707276698e-01
1.443573998920207657e+00	-4.571701741130003604e+00	-4.052547919784932340e+00	-5.069789067918311964e+00	-2.405931697318069773e+00	-6.007385974635599535e-01
1.443247738278527814e+00	-1.842858446871682432e+00	-3.932184576107675245e+00	-1.858399732250089587e+00	-2.608978552713579369e+00	-7.232705852470714403e-01
1.442921634474221282e+00	-3.362792328144188048e+00	-3.972353185911978279e+00	-1.390313845702249029e-01	-3.036004729168434224e+00	-6.011603810894295963e-01
1.442595687397947524e+00	-5.323984078789309571e+00	-3.929939671239648824e+00	-2.112129632872609797e+00	-3.274796034186113758e+00	-6.219911271270570641e-01
1.442269896940467921e+00	-5.455448335552808281e+00	-3.941103372857782894e+00	-3.436195804396529496e+00	-3.013409250265019157e+00	-6.809773680187716227e-01
1.441944262992644221e+00	-1.751574632389087949e+00	-3.833656281983417013e+00	-7.928751049096963155e-02	-2.774104522337803136e+00	-5.071192850406964769e-01
1.441618785445440531e+00	-3.172608295709190784e+00	-3.794098313167184600e+00	-3.592971028903303221e+00	-2.957566792627312147e+00	-6.579605136212386407e-01
1.441293464189920881e+00	-3.739331280536497992e+00	-3.569140646601322242e+00	-4.762676160079251098e+00	-3.200549642662688488e+00	-5.213604030529123134e-01
1.440968299117251439e+00	-3.178382262066739461e+00	-3.576386737320758513e+00	-1.253134304185801629e+00	-3.331664367206107702e+00	-6.616452854387426807e-01
1.440643290118698960e+00	-2.909799636832287817e+00	-3.217285307417636631e+00	-3.618304582017980664e+00	-3.135759242068795860e+00	-5.747639710587202355e-01
1.440318437085630121e+00	-2.505695951829531865e+00	-3.202504101928281610e+00	-3.477653180587878090e+00	-2.918647291904794550e+00	-4.598436867865229871e-01
1.439993739909513737e+00	-6.880053384619728707e-01	-3.085672266122300389e+00	-5.701260564445655987e+00	-3.092727934943691803e+00	-5.767409911309322457e-01
1.439669198481917434e+00	-5.565574240805100104e+00	-3.001867603556073405e+00	-2.880253626745259421e+00	-3.136432327140604492e+00	-5.362501229459741836e-01
1.439344812694510978e+00	-4.455485026134489601e+00	-3.026075037930512579e+00	-2.747036944018423021e+00	-3.183525062098793601e+00	-6.642806177537479151e-01
1.439020582439063167e+00	-6.189560503799563129e+00	-2.954643620795112557e+00	-3.946134106486036242e+00	-2.924724289232648378e+00	-6.345734264633053900e-01
1.438696507607443831e+00	-2.635971626824906267e+00	-3.208961817486329693e+00	-5.646926369658217482e+00	-3.072533491047699350e+00	-4.503010317742635604e-01
1.438372588091622273e+00	-3.232912365823854994e+00	-3.324880790164770339e+00	-4.331220539692688831e+00	-3.338359375429308606e+00	-5.895216409546275571e-01
1.438048823783667718e+00	-4.107914833709930824e-01	-3.239167761783209976e+00	2.189682380887883362e+00	-3.479093796021660800e+00	-6.297135432167458857e-01
1.437725214575749755e+00	-2.167911792726868736e+00	-3.339031786949584912e+00	-1.391968222158432189e+00	-3.420685668621646247e+00	-2.839789572544161311e-01
1.437401760360137448e+00	-3.650250182595592641e+00	-3.388524625057010020e+00	-5.830772965911203087e+00	-3.570135658631929054e+00	-4.080978716752719504e-01
1.437078461029199339e+00	-3.288023618228355538e+00	-3.578766696681155768e+00	-4.897657742198635589e+00	-3.524143726871304061e+00	-5.678816134006605676e-01
1.436755316475404110e+00	-1.935960478596910228e+00	-3.791061206929440708e+00	-3.810438745463488708e+00	-3.430212386950452608e+00	-5.798369392181059734e-01
1.436432326591318365e+00	-4.894022952767900669e+00	-3.889521122702711331e+00	-7.102598002005516831e-01	-3.485928432577578118e+00	-6.069770728414256578e-01
1.436109491269609739e+00	-2.984471030888016685e+00	-4.114124175817589268e+00	-4.832357351447568172e-01	-3.744559603378182722e+00	-6.488973559058209828e-01
1.435786810403043345e+00	-5.800890410612270287e+00	-4.357977797623489913e+00	-4.976907211031610601e+00	-3.660037378390335050e+00	-5.411244368386329828e-01
1.435464283884484438e+00	-4.300442953922193112e+00	-4.449334399568947163e+00	-7.601074820002290622e+00	-3.539333991663146772e+00	-7.422970231062288038e-01
1.435141911606897525e+00	-3.805662955031964501e+00	-4.371762174333725604e+00	-3.298614842608136311e+00	-3.513141720637024346e+00	-5.934020092609236796e-01
1.434819693463344814e+00	-6.888352383212494878e+00	-4.247187760204290896e+00	-1.512738998833688786e+00	-3.669671691796485113e+00	-5.927168837981351412e-01
1.434497629346987324e+00	-4.930065428374670766e+00	-4.391820147037188704e+00	-4.279540750940133975e+00	-3.590465949788265387e+00	-7.664519322006443369e-01
1.434175719151085993e+00	-4.824784534142143144e+00	-4.554296690350259524e+00	-4.831098910504238120e+00	-3.746578465835265437e+00	-5.020542547114509313e-01
1.433853962768997903e+00	-3.407237129761503169e+00	-4.774347298431676379e+00	-7.395988757707046446e+00	-3.798057450053277329e+00	-5.555251949292344671e-01
1.433532360094181168e+00	-4.285138694159479122e+00	-4.855928600326617328e+00	-3.346923399084813067e+00	-3.882039477645780501e+00	-4.070265634376477593e-01
1.433210911020190270e+00	-6.009345920966731924e+00	-4.754137590896108101e+00	-2.663250888160155760e+00	-4.228943093770168637e+00	-7.898400723267142709e-01
1.432889615440678277e+00	-3.686927998165412390e+00	-4.546120418918803807e+00	-4.338031205228280562e+00	-4.027978289566735093e+00	-4.400455849940968500e-01
1.432568473249396179e+00	-7.406902767340484139e+00	-4.422255654359873667e+00	-1.081144126305110698e+00	-3.924007769754550790e+00	-5.561959291792841764e-01
1.432247484340193333e+00	-6.061076207811523453e+00	-4.344767486464139239e+00	-6.285955763415989495e+00	-3.975922948628978215e+00	-1.805086679921613646e-01
1.431926648607017016e+00	-1.828268302278542423e+00	-4.479093413141685964e+00	-3.852342347684936552e+00	-4.206438807965952265e+00	-4.393767813246170495e-01
1.431605965943910652e+00	-4.954838024499591320e+00	-4.278248134865473062e+00	-3.796080632358434404e+00	-4.547453747644305544e+00	-5.685970814259830863e-01
1.431285436245017140e+00	-2.748028798203027367e+00	-4.146404444882733742e+00	-5.184709639469885500e-01	-4.511104230765040413e+00	-2.248119197996451268e-01
1.430965059404575968e+00	-9.849049781419435545e-01	-3.931320973149056375e+00	-3.375666450059238599e+00	-4.432429746630262457e+00	-3.035575444384441823e-01
1.430644835316923658e+00	-2.975803159700316947e+00	-3.763152950013379794e+00	-6.572088723692369072e+00	-4.209953928415220759e+00	-4.659739866674055264e-01
1.430324763876494654e+00	-5.835582385744685574e+00	-3.706939316628758085e+00	-5.173257574631008993e+00	-4.309502917063881000e+00	-4.939647776555631253e-01
1.430004844977819767e+00	-4.627814941086461964e+00	-3.622957611868622863e+00	-4.263228173043685842e+00	-4.335226430572245881e+00	-5.292961920135478282e-01
1.429685078515527952e+00	-3.717352404314845593e+00	-3.638869635669815139e+00	-7.112033740077959187e+00	-4.347498593792775701e+00	-5.508523970438526929e-01
1.429365464384342976e+00	-2.215837386429780231e+00	-3.539942463011216400e+00	-2.107609252999350424e+00	-4.123964632288230625e+00	-4.209818345879882129e-01
1.429046002479087640e+00	-2.734729141178907419e+00	-3.502411804875177115e+00	-5.278729625303724582e+00	-4.049546672076688836e+00	-3.904421587208932731e-01
1.428726692694680667e+00	-1.667540667035960489e+00	-3.567486977542951188e+00	-7.438434041966435650e+00	-4.220197153327180040e+00	-5.112829842194132057e-01
1.428407534926136702e+00	-5.688915622831893337e+00	-3.414001600448197227e+00	-1.247393348627936938e+00	-4.200948430656508137e+00	-4.852194022503419357e-01
1.428088529068566759e+00	-4.809519803299046714e+00	-3.354906505595438126e+00	-4.822558050800347829e+00	-4.214516193326857341e+00	-3.743079696301198078e-01
1.427769675017180218e+00	-4.099035949805629464e+00	-3.058342987931308876e+00	-5.352829678138802727e+00	-4.092255434851239215e+00	-4.393650166146828573e-01
1.427450972667279494e+00	-4.280989891419562987e+00	-2.924794115552856510e+00	-7.105331867347378427e+00	-3.696786831964241848e+00	-2.911201105224037189e-01
1.427132421914265814e+00	1.495564644473163618e+00	-2.872681020967366106e+00	-3.214069103512642300e+00	-3.964354305818466262e+00	-4.246850818438941966e-01
1.426814022653635217e+00	-2.457349096448370407e+00	-2.493049062824896467e+00	1.031721233599013354e+00	-4.009388009807109299e+00	-4.880309583708842824e-01
1.426495774780979886e+00	-3.501478783041354070e+00	-2.438096785955005785e+00	-1.907259705926388049e+00	-3.999324573965457486e+00	-4.842973946920201556e-01
1.426177678191987264e+00	-3.090062801654936742e+00	-2.163752253676173964e+00	-5.646610595921608411e-01	-3.619680072690938832e+00	-4.571939285454383328e-01
1.425859732782441158e+00	-5.149974122153439637e+00	-1.926382181975654806e+00	-7.615422552393148692e+00	-3.394213821141381260e+00	-5.317049233138166908e-01
1.425541938448220858e+00	-1.538476667105388662e+00	-1.604154854851992829e+00	-5.079128822529094478e+00	-3.595431570795619702e+00	-5.020305596819836236e-01
1.425224295085300241e+00	-8.362478412572323938e-01	-1.466197344746495324e+00	-2.709252023756796746e+00	-3.730972735371408611e+00	-6.266351412469706172e-01
1.424906802589750221e+00	-1.583946582686269089e+00	-1.266095854741599691e+00	1.866213115244491627e-01	-3.806882397364287129e+00	-3.862546745711793461e-01
1.424589460857735190e+00	-2.189429484103839307e+00	-1.112537269824920738e+00	-6.878690023265901843e+00	-3.865298400304693072e+00	-3.442665189424464200e-01
1.424272269785515688e+00	-6.137872260574477323e-01	-1.003730818057316121e+00	-5.197054254944408314e+00	-3.683891425266441644e+00	-3.874711550975911134e-01
1.423955229269447065e+00	4.316863791646132320e+00	-9.157976653936886757e-01	-3.519812115026680122e+00	-3.796076058692498201e+00	-3.960642153340233618e-01
1.423638339205979264e+00	4.863535711810363371e-01	-7.143099170179262325e-01	-3.732504299696976169e+00	-4.053826512870628562e+00	-8.633682195830557626e-01
1.423321599491657485e+00	1.193958010257921032e+00	-5.991355405390291766e-01	-1.696566645637832549e+00	-3.967144267790163159e+00	-3.686083081963907326e-01
1.423005010023121519e+00	-1.155581631337333937e+00	-3.824919583310858462e-01	-6.012722027309167494e+00	-4.053425188496612819e+00	-4.280474948500015975e-01
1.422688570697105304e+00	-2.172418243051439379e+00	-3.444154113233335313e-01	-9.106529733375534619e+00	-4.056277191138435434e+00	-3.779171819905672858e-01
1.422372281410437811e+00	-1.138102353400393257e-01	-4.785711722220827857e-01	-8.283317363710347436e-01	-4.332872238217928107e+00	-6.788317861511690143e-01
1.422056142060041717e+00	-2.873776648820524304e+00	-2.018886525175089819e-01	-2.526599534779233824e+00	-4.463129294819955462e+00	-5.075883288432564422e-01
1.421740152542935398e+00	6.710009657365935132e-01	-6.354382348314147055e-03	-3.183469123709592452e+00	-4.346781510783499058e+00	-4.059680310850437013e-01
1.421424312756228714e+00	-1.645644962355617524e+00	-1.084884196819210778e-01	-7.293480767069377535e+00	-4.269685216649398818e+00	-4.626511892046137331e-01
1.421108622597129001e+00	1.599912100594366615e+00	-2.542586848850780790e-01	-7.274039287714026969e+00	-3.905526092054055542e+00	-4.907009948029309454e-01
1.420793081962934634e+00	-1.460695408789608019e+00	-5.055552512117093000e-01	-2.073230798742072167e+00	-4.062344707890745532e+00	-5.657289628751686061e-01
1.420477690751039246e+00	-1.132581504847573139e+00	-5.218019669023943319e-01	-1.860908475991035260e+00	-4.077904187561371963e+00	-5.398612434515246417e-01
1.420162448858929727e+00	-2.268335800877308461e+00	-5.651698160710386665e-01	-1.643247883264677300e+00	-4.171867257649117811e+00	-3.491582839396008553e-01
1.419847356184186893e+00	-1.198218670913216100e+00	-7.972203170478432410e-01	-5.227097478970250677e+00	-3.954761207321487948e+00	-4.989120045820434335e-01
1.419532412624484818e+00	1.339065969416622703e+00	-1.032075066302115207e+00	-5.877113299650087441e+00	-3.772601014543910392e+00	-4.256728146690330616e-01
1.419217618077591059e+00	1.957333181532368682e+00	-1.150736072125579712e+00	-3.076181920873935827e+00	-3.628423157538184007e+00	-5.001376552000290632e-01
1.418902972441366650e+00	1.415295293245636188e+00	-8.015097771595045550e-01	-2.678766390897147964e+00	-3.549853318019813742e+00	-6.882113955228656987e-01
1.418588475613764999e+00	-1.165214938157698610e+00	-6.733743507784438753e-01	-3.467505569348911187e+00	-3.423794007230231529e+00	-4.507945427499734370e-01
1.418274127492833658e+00	-4.179662893811984858e+00	-5.608744717173174132e-01	-3.031504995169520988e+00	-3.145896094724780490e+00	-3.920429267287323660e-01
1.417959927976712775e+00	-1.437246013487192053e+00	-4.566795260797454903e-01	-5.875694747643705362e+00	-2.938007374139740779e+00	-3.086828092963122550e-01
1.417645876963635532e+00	1.170392524759071406e+00	-4.814152535579495629e-01	-2.984442803565474200e+00	-3.094000134141642100e+00	-5.252018682902335200e-01
1.417331974351927038e+00	-1.398802694571984029e+00	-5.285349908066598879e-01	-2.193515722175968463e+00	-2.859898746224430965e+00	-4.305587272120509068e-01
1.417018220040005883e+00	-4.132757862901810242e+00	-5.427258149577923740e-01	-1.592527114770809771e+00	-2.860918001214082018e+00	-3.457905330417975764e-01
1.416704613926383249e+00	-8.522506460893884694e-02	-5.470283069588209868e-01	-2.041612925077655127e+00	-2.649737580081279908e+00	-2.437494696761564050e-01
1.416391155909662247e+00	8.485215991329047025e-01	-5.541625242987949784e-01	-5.812775041889460148e+00	-2.435337869256565480e+00	-8.373400258642536842e-02
1.416077845888538578e+00	2.914571398147572379e-01	-4.320745878972694354e-01	-2.297996347351509705e+00	-2.835644887070341902e+00	-1.551223979134404574e-01
1.415764683761800313e+00	-1.857584659795693094e+00	-3.194383627050424446e-01	-3.147193240362601507e+00	-2.794984138460971934e+00	-4.434970348954226926e-01
1.415451669428327230e+00	-1.074653879501963782e+00	-4.091009021195370909e-01	1.720519863496352553e+00	-2.699284579939307260e+00	-2.636514144364109913e-01
1.415138802787091699e+00	2.212849040839394821e+00	-3.540264836966799944e-01	4.826101486216775593e-01	-2.463727349315473880e+00	-3.538251567814661436e-01
1.414826083737158013e+00	2.045507737603189824e+00	-2.941795321313170897e-01	-5.465787275656597721e+00	-2.357268444974800925e+00	-5.598135415426213068e-01
1.414513512177681287e+00	1.594183553868709913e+00	-1.918389671256379991e-01	-4.257014323458601979e+00	-2.572190046818706666e+00	-3.710981417979163921e-01
1.414201088007909668e+00	-2.412677774776731177e+00	-2.151175461523672228e-01	-1.301102225162589221e+00	-2.708375046047706292e+00	-2.146962510463761853e-01
1.413888811127181899e+00	-1.225508364996525046e+00	-7.858755929202514146e-02	-1.997215778105269735e+00	-2.834908946399331775e+00	-1.938746495900362521e-01
1.413576681434928428e+00	2.610094332521939453e-01	-2.308759117959116591e-02	-2.517578065003537979e+00	-2.797458377131344598e+00	-2.470732872831554461e-01
1.413264698830672295e+00	-1.794669412644020134e+00	-7.947218196132405099e-02	-5.812686819074083466e+00	-2.664430627434621446e+00	-1.654220329741422357e-01
1.412952863214026022e+00	-7.368104461470409428e-01	-1.250074524792354480e-01	-3.171603909313453151e+00	-2.858902677612758403e+00	-3.303089250733847182e-01
1.412641174484694284e+00	1.955745231430223274e+00	1.075871027861107776e-01	-3.500696843252056656e+00	-3.204161194054210515e+00	-5.573073292011380270e-02
1.412329632542472790e+00	-1.594248174684894215e+00	8.199127809391271171e-02	7.140198067891229128e-01	-3.218754066891850840e+00	9.996380471528373834e-02
1.412018237287247846e+00	1.688198438756632003e+00	-1.622690161331704073e-01	-3.646837091880435366e+00	-3.131217906028734621e+00	-5.070501116141945541e-02
1.411706988618997682e+00	-2.372913475739346911e-01	-2.678964479720872260e-01	-9.593210190105411428e+00	-3.024520258150565244e+00	6.584568621310525616e-02
1.411395886437789571e+00	6.522447179791377447e-01	-2.761038891991114408e-01	1.434680889988535935e+00	-3.367117292003112716e+00	-7.424670257316658140e-02
1.411084930643783597e+00	-2.192200413109993917e+00	-2.249528949398235111e-01	-2.088090208076034848e+00	-3.371934995336888452e+00	-3.379065155680949922e-02
1.410774121137228221e+00	2.106628137310598170e+00	-3.250390375126848141e-01	-2.462696031830286625e+00	-3.353325828371319428e+00	1.374702139746294960e-01
1.410463457818464050e+00	-2.383416059631125794e+00	-3.765485183210661169e-01	-4.943003889664944417e+00	-3.071673658519978201e+00	-1.598000140913486897e-02
1.410152940587920734e+00	-2.561258034979548626e+00	-3.400467209398946866e-01	-6.907681485690439160e+00	-2.699360294818426542e+00	-2.685316393148684533e-01
1.409842569346120289e+00	-1.256365397381624227e+00	-2.752564061454623734e-01	-2.211907480278710647e+00	-2.765219093804744066e+00	-1.699728760919214376e-01
1.409532343993671777e+00	3.022394415503264931e+00	-1.459588163596738652e-01	-1.039129163496797625e+00	-2.822617286338527265e+00	-9.312705256130518472e-02
1.409222264431277072e+00	5.889936170969430895e-01	-2.998214984302607355e-01	-3.785668286816633310e-02	-2.859367502092740487e+00	1.385625984698008253e-02
1.408912330559726644e+00	8.943468886560398956e-02	-6.157531205454974677e-01	-3.965766345429004414e+00	-2.663240025813641498e+00	2.101236276635680689e-01
1.408602542279901337e+00	-1.464990573878119484e+00	-7.049859183194289169e-01	-6.323575708880133206e+00	-2.491698225867424288e+00	1.040914677383569520e-01
1.408292899492771255e+00	1.346821188950237669e-01	-9.466167837565273580e-01	-3.561528348760522711e+00	-2.668590346694568627e+00	-8.632085615829088307e-04
1.407983402099396875e+00	-3.343090918581829385e+00	-9.128911799523368176e-01	2.733008914998229066e+00	-2.760382813801458557e+00	6.214596943707221405e-02
1.407674050000927934e+00	-1.131871927431162161e+00	-8.361345240856071781e-01	-2.235358630148063686e+00	-2.928324846303785645e+00	1.785652008534201890e-02
1.407364843098602769e+00	-2.542925485893071103e-01	-1.109813404867612485e+00	-3.493484282132835794e+00	-2.459224369512987174e+00	-2.558200729683956370e-02
1.407055781293750085e+00	4.867807548200389633e-01	-1.036236247058736737e+00	-4.385778282387824412e+00	-2.406863035471780154e+00	-1.419890496206550889e-02
1.406746864487787185e+00	-2.567913726031114674e-01	-1.043958914066602794e+00	1.087459805322256390e+00	-2.810265643119307377e+00	-9.171397064860842274e-02
1.406438092582221522e+00	-2.033427880698705614e+00	-1.033941525072892942e+00	-2.062806257093572349e+00	-2.851116713933832258e+00	-3.659117365302715918e-01
1.406129465478648477e+00	-1.713991662170272212e+00	-1.354227614067317065e+00	-3.453001552092330062e+00	-2.942300819594240391e+00	-2.535510029422355927e-01
1.405820983078753139e+00	-2.912158478222766966e+00	-1.350769257400000756e+00	-3.627495204055035227e+00	-2.814273204216767077e+00	-1.631171190433848214e-02
1.405512645284308970e+00	-1.723356059832497067e+00	-1.573450605077484576e+00	-6.116376851183834340e+00	-3.050626972793798686e+00	-1.312577580824570156e-01
1.405204451997178694e+00	-2.047804502526265669e+00	-1.817862257031973572e+00	-3.493468678811756600e+00	-3.298945444990766251e+00	-1.330649922136686869e-01
1.404896403119312298e+00	-3.733770132085020954e+00	-2.099831893320096565e+00	-3.177833641514370644e+00	-3.443443278288782494e+00	-7.780282279543537967e-03
1.404588498552750586e+00	-2.549224312674867488e+00	-1.939015004918270169e+00	-1.895001132088967311e-01	-3.467636138978224203e+00	1.127501099195350742e-01
1.404280738199620959e+00	1.788734377223218708e+00	-1.983510030409713520e+00	-5.174772480188056356e+00	-3.289590999984931763e+00	-9.955200426460002194e-02
1.403973121962139858e+00	-8.938427655241764080e-01	-2.010766891973376325e+00	-5.736861449489274456e+00	-3.295195069145596456e+00	-1.044521789496034581e-01
1.403665649742611876e+00	3.346051440868458293e-01	-2.048922475737585458e+00	-2.578961723415327700e+00	-3.468903113243224645e+00	-1.998014226904467894e-01
1.403358321443429535e+00	-4.921881535925897388e+00	-2.157981932058833596e+00	-1.910260630480085542e+00	-3.760153968772004252e+00	-3.169543899875162385e-01
1.403051136967073953e+00	-3.760648214215423835e+00	-2.400810275880268740e+00	-1.855793228911171155e-01	-3.504515616245728715e+00	-2.991798732049972265e-01
1.402744096216113290e+00	-2.940925417845955889e-02	-2.493209561333734392e+00	-9.102558673604139727e+00	-3.362812333471450810e+00	-2.990645835465976510e-01
1.402437199093204745e+00	-3.820407892468361322e+00	-2.696857505469583582e+00	-5.755338363174574923e+00	-3.630625117134180790e+00	-3.217198016884527390e-02
1.402130445501092115e+00	-4.427669800643132980e+00	-2.582974982407842290e+00	-3.983455515074272313e+00	-3.799234644348428613e+00	-1.983266484483853787e-01
1.401823835342607794e+00	-4.421258326116663362e+00	-2.457231726875238387e+00	-4.206935994479324425e-01	-3.581422523294365057e+00	-2.279781925782484175e-01
1.401517368520671658e+00	-6.300045967592279306e-01	-2.462534560878459899e+00	-1.290939056686851716e+00	-3.404332143114012332e+00	-2.139914990328645877e-02
1.401211044938289962e+00	-2.576115416856967766e+00	-2.633254514708400773e+00	-6.073244734695421698e+00	-3.300464618152735063e+00	-5.624951691366829321e-02
1.400904864498556890e+00	-2.259306453983437102e+00	-2.846536899758708827e+00	-1.430334702343859066e+00	-3.461573945745259007e+00	1.354070790237472122e-01
1.400598827104654331e+00	-2.559127215971253477e+00	-2.844485944211417650e+00	-3.919698881265278434e+00	-3.676152537862950709e+00	2.113904729000343763e-01
1.400292932659850997e+00	-6.070390777972285434e-01	-2.982058374914085874e+00	-1.800058638817334966e+00	-3.802370273106537635e+00	1.892261783865541447e-01
1.399987181067503084e+00	-5.018124849351237593e+00	-3.051973489363539294e+00	-2.358111591867352530e+00	-3.856991177539106364e+00	1.523607284295658802e-02
1.399681572231052495e+00	-2.770545534032978097e+00	-3.075897817202440709e+00	-4.881628148750477791e+00	-3.395171576462343577e+00	-4.626183284404164139e-03
1.399376106054029956e+00	-3.259713432437962854e+00	-3.007286480821240282e+00	-5.278895201182217889e+00	-3.483261544913959451e+00	3.808458951871855902e-01
1.399070782440050786e+00	-4.816111684670532966e+00	-3.050002015385606668e+00	-5.504171233290344745e+00	-3.546782261088710531e+00	5.062004381209102982e-02
1.398765601292818461e+00	-1.657797002895867733e+00	-2.797549096260663948e+00	-8.928265881901173984e-01	-3.490675701591655411e+00	2.156051125885055098e-01
1.398460562516122163e+00	-2.123526871920767167e+00	-2.770419841294426533e+00	-4.834813621795275296e+00	-3.458243488503596641e+00	2.362280961917040956e-01
1.398155666013839005e+00	-3.186171887755112841e+00	-2.559918501167971705e+00	-7.159250910375379640e+00	-3.033501600117202379e+00	2.728746807512573702e-01
1.397850911689930475e+00	7.712104047431853626e-01	-2.354719983985131826e+00	1.796131602969343877e-01	-3.285818346342930685e+00	1.217738721601278745e-01
1.397546299448445550e+00	-4.083261131872919947e+00	-2.309524724039093257e+00	-2.135981751597537670e+00	-3.463492660466349626e+00	1.832845613811342200e-01
1.397241829193519358e+00	-5.001758252884145328e+00	-2.314475733401228474e+00	-3.931773515829626753e+00	-3.635675052711954347e+00	1.556828566790160462e-01
1.396937500829372736e+00	-4.384577096648074601e+00	-2.370726389034428561e+00	-5.711723752092233042e+00	-3.475713749554167009e+00	-7.704818673211800972e-03
1.396633314260312675e+00	-4.186574408946918124e-01	-2.140560859696026608e+00	-6.060371355504807767e+00	-3.138743897934075378e+00	1.178934427896458637e-01
1.396329269390732319e+00	6.201960469306440349e-02	-1.998000317371673162e+00	-6.582382934820341092e-01	-3.224703984555152836e+00	-2.730714774539033107e-01
1.396025366125109635e+00	-2.787831039957477941e+00	-1.701449756038384553e+00	-1.683146275424297400e+00	-3.487358843992121926e+00	-1.266475518121923383e-01
1.395721604368009627e+00	3.091548017426731243e-01	-1.241335876445178288e+00	-5.499598732313291105e-01	-3.437567794330314452e+00	-2.143846888764137648e-01
1.395417984024082125e+00	-2.523505428187525101e+00	-8.773559626550240242e-01	-8.351015598000328666e-01	-3.490579784128149843e+00	-4.801510383542115928e-02
1.395114504998062666e+00	-2.616935167358830583e+00	-6.287517010350099911e-01	-8.308361712108743191e+00	-3.208362151852609312e+00	-4.044805505751525310e-02
1.394811167194771828e+00	9.314637305307515991e-01	-3.014662708533415447e-01	-2.338350992343293910e+00	-3.365379079928972228e+00	-5.686166741460424445e-01
1.394507970519116347e+00	2.776498442985066539e+00	2.150999873854020361e-02	-3.943081535955948791e+00	-3.823781335481066801e+00	-3.297719141146081001e-01
1.394204914876086665e+00	-2.855350704765948211e-01	-4.795148982534169768e-02	-3.594388332977751954e+00	-4.191533271409253913e+00	-7.389123080422746459e-02
1.393902000170760269e+00	-3.153176426351786965e-01	2.834168441316234910e-01	-1.831051096341933526e+00	-4.204117642637918095e+00	-2.809464495586940780e-01
1.393599226308298356e+00	-3.563545330724100069e+00	3.872700421801401616e-01	-7.814234166358997591e+00	-4.250809725140233475e+00	-1.279001533709721306e-01
1.393296593193947830e+00	5.333604139861813920e-01	4.108378944344671657e-01	-3.892908953972644248e+00	-4.453154729206106666e+00	-1.548412052323268062e-01
1.392994100733039531e+00	9.790150124357718253e-01	3.969146836243672150e-01	-3.370053513692750080e+00	-4.419647679401842666e+00	-1.498268156950728902e-01
1.392691748830990006e+00	1.752694233407702029e+00	4.195054094250177945e-01	-1.920907501717078913e+00	-4.302672179312358125e+00	-1.033908630675983431e-01
1.392389537393298848e+00	3.313731965769953547e+00	5.060743893324810561e-01	-4.774574884653375761e+00	-4.275501353124520065e+00	5.187154439572973230e-02
1.392087466325552914e+00	2.286664707861805645e+00	4.448948771764231203e-01	-9.597053111574641804e+00	-4.210191970484933321e+00	3.070645372766882611e-02
1.391785535533421214e+00	3.425400571998716170e+00	5.406181570039494400e-01	-7.181071041296135604e+00	-4.184811561859036466e+00	2.329436396596912609e-02
1.391483744922657140e+00	1.350359849000246637e+00	5.909746554105462790e-01	1.384725232157836494e+00	-4.105492116265891056e+00	2.127333164621373618e-01
1.391182094399100677e+00	-2.570055794661729287e+00	5.573609718887114761e-01	-6.845338489274027438e+00	-4.113564518802294678e+00	6.152269258365054144e-02
1.390880583868673082e+00	1.335735404042714070e+00	9.252989996746412427e-01	-2.612856880144511784e+00	-3.830716975716479400e+00	-1.022109951976690329e-01
1.390579213237381095e+00	-8.937344181284989642e-01	9.122254628893680106e-01	-1.030447380098233268e+01	-3.403751773339303899e+00	-1.611855582108308316e-01
1.390277982411316060e+00	-1.285881106854096068e+00	7.838480151962584630e-01	-4.801962618637920954e+00	-3.487050140171354506e+00	-2.694768064841229077e-02
1.389976891296651917e+00	-2.766398261269436443e+00	1.008657611697275858e+00	1.416268809347111857e+00	-3.527047861001530116e+00	3.273687021281287274e-02
1.389675939799647209e+00	2.967993791049139407e+00	1.126490708066766988e+00	3.806684302842652246e-01	-3.411618589960402126e+00	1.006464484796254777e-01
1.389375127826643297e+00	-2.701360868644811841e+00	1.212255350575930812e+00	-1.041018345345629870e+00	-3.293178557954237640e+00	2.246579739960965355e-02
1.389074455284067255e+00	9.934193066094355595e-01	1.215881659070925824e+00	-3.578461230126760650e+00	-3.077435138237701207e+00	5.638719119897445120e-02
1.388773922078426537e+00	1.433294417529167086e+00	8.786468850393189811e-01	-3.424941478825570762e+00	-3.205724394002577249e+00	-8.701385217289528407e-02
1.388473528116314748e+00	7.415826325851284651e+00	9.803150996353582336e-01	-3.756482105713501718e-01	-3.309724246093520783e+00	6.487855242260211208e-02
1.388173273304407873e+00	3.050957007560219925e+00	1.053371282139905052e+00	-2.975401819475750997e+00	-3.323873054916622216e+00	-2.526107176219540701e-02
1.387873157549464498e+00	-2.396586222312770686e-01	1.276575460083614555e+00	-2.492340968090579700e+00	-3.234439468674847884e+00	2.631105965449533762e-02
1.387573180758327585e+00	2.024523368009974345e+00	1.679419427708165768e+00	-5.640342000307712489e+00	-2.956318218326105640e+00	4.719422960605819395e-02
1.387273342837921808e+00	2.437636474863725145e+00	2.052649087675323170e+00	-6.792224013634762692e+00	-3.231831859248759375e+00	1.483630281385295291e-01
1.386973643695255332e+00	4.563089104232044058e+00	2.504008951943704986e+00	-2.839023197638232521e+00	-3.575859025613317588e+00	-6.144477349890457851e-02
1.386674083237420252e+00	3.910862910984163943e+00	3.031283167061129991e+00	-6.987886447144827651e-01	-3.446966433780858985e+00	-6.110181276799203642e-02
1.386374661371589934e+00	-1.852101170819998810e+00	3.320814174080749748e+00	-4.389594330008669054e+00	-3.470499801159367514e+00	1.798646309683048505e-01
1.386075378005021008e+00	2.287946376667122639e+00	3.597315597191489633e+00	-7.346382509347874290e+00	-3.291854428047889858e+00	-3.177332934646088791e-01
1.385776233045053152e+00	4.121727506448311651e+00	3.750582364480084863e+00	-5.373970714199097998e+00	-3.660596683708091437e+00	6.561396281486378546e-02
1.385477226399107309e+00	7.503240271753160162e-02	3.945076200219826745e+00	-4.816007178879174733e-01	-4.006358378166951617e+00	1.924322410462105670e-01
1.385178357974688579e+00	4.713801296967308652e+00	4.060872262049294079e+00	-4.685648886134851310e+00	-3.970998112842195837e+00	-1.210140772667877423e-01
1.384879627679382441e+00	3.175194787730723611e+00	4.478724102029689291e+00	-4.677431531147427712e+00	-3.963117568937442936e+00	-1.839849498712338091e-03
1.384581035420858752e+00	5.204389561282502186e+00	4.606640660575318513e+00	-4.848260763687980202e+00	-3.805804891234807030e+00	8.356219113212440264e-02
1.384282581106866639e+00	9.715538446113592741e+00	4.880161390741699634e+00	-4.291047448988019042e+00	-3.878901415169154099e+00	2.898861994018107069e-01
1.383984264645241158e+00	5.538251133610625487e+00	5.102581832577167020e+00	-1.177590473171973517e+00	-4.186789062890476032e+00	4.004055314185404890e-02
1.383686085943895305e+00	7.549131546810548876e+00	5.706194811169511993e+00	-1.738129905564163691e+00	-4.123079728551095613e+00	3.929426304945577569e-02
1.383388044910826453e+00	6.435198320715504572e+00	5.988569554852846366e+00	-1.407784072089949268e+00	-3.966888425376514871e+00	1.364603989086050351e-01
1.383090141454113242e+00	5.445647754637295890e+00	6.233280262825843465e+00	-8.429148382345839963e+00	-3.709579850789737954e+00	-1.010940910741712495e-01
1.382792375481915359e+00	6.142422858316600731e+00	6.449915158466149379e+00	-3.770116906410958535e+00	-3.888198972331358139e+00	6.050846755591160475e-02
1.382494746902474869e+00	6.986432462730958193e+00	6.629309695589942208e+00	-1.131264170410696934e+00	-4.062418650584404212e+00	-5.838973309021187191e-02
1.382197255624114440e+00	4.112952259568497304e+00	6.855677710304503236e+00	-1.401738152784069324e+00	-4.264215789134295775e+00	-1.118469626173856056e-02
1.381899901555239785e+00	4.372126249195765979e+00	7.138100525559895715e+00	-6.413084225591584975e+00	-4.029833244703191042e+00	2.832875408193940431e-02
1.381602684604335440e+00	8.403208446087198524e+00	6.963523992659509609e+00	-7.907038686679530137e+00	-3.899728345294156462e+00	-1.414538573447621517e-01
1.381305604679969878e+00	9.497042291589407270e+00	7.128364325991189077e+00	-6.444204782425141609e+00	-4.144014309771991478e+00	-2.039212765430352126e-01
1.381008661690790618e+00	8.434336587937677265e+00	7.286740480691434207e+00	-3.115679308008573400e+00	-4.377324773262872171e+00	3.790216679075188166e-02
1.380711855545526889e+00	7.993937872201651196e+00	7.322916080005479778e+00	-4.191571035769881881e+00	-4.408423591628295668e+00	2.081518995819288675e-01
1.380415186152989637e+00	7.250452623057229928e+00	7.445190015639479242e+00	-3.236912434332321453e+00	-4.458632487266886990e+00	2.481912657932578148e-01
1.380118653422069075e+00	6.968700499469491660e+00	7.512521688922046970e+00	-7.066603516662270934e+00	-4.309371724602408804e+00	1.129675838083332440e-01
1.379822257261738461e+00	6.507411001620595492e+00	7.445662318118218437e+00	-5.042589986649725908e+00	-4.410008832964306791e+00	1.649163441390431167e-02
1.379525997581049213e+00	7.438387024506058154e+00	7.850782268398909913e+00	6.465038501597761833e-01	-4.707837639264254470e+00	-4.360706601114071324e-02
1.379229874289134905e+00	5.874086485124163204e+00	7.946159206633394589e+00	-2.302708674730049143e+00	-4.709247375809894720e+00	3.093629385924793196e-01
1.378933887295209715e+00	8.845965929651642412e+00	7.906525793795375456e+00	-6.173506944535743557e+00	-4.559301213946669762e+00	2.623763801455820110e-01
1.378638036508567311e+00	5.720622575455585057e+00	7.859040454415035626e+00	-8.386399019540800026e+00	-4.305216702979230092e+00	-6.607520545331410644e-02
1.378342321838582407e+00	7.440961658111419297e+00	7.664115883684119446e+00	-3.050944522719089669e+00	-4.501711974312749831e+00	-4.452536098392898684e-02
1.378046743194709656e+00	8.214539501923544762e+00	7.715498239008073966e+00	-4.911083621610278449e+00	-4.409223492543199896e+00	-5.492259676335305846e-02
1.377751300486483421e+00	9.613732897332601723e+00	7.666730694061570262e+00	-1.345321035244494978e-01	-4.371336347898174601e+00	-1.344184009189166029e-01
1.377455993623519781e+00	8.174824503994463143e+00	7.478691224272066229e+00	-5.892713990898989174e+00	-4.032522058172525625e+00	-8.674883702539186447e-02
1.377160822515512750e+00	1.126720439669061768e+01	7.211602850994176528e+00	-7.797382677277958862e+00	-3.908731896301523623e+00	-3.083180229769390962e-02
1.376865787072237390e+00	7.302185212943209436e+00	7.338120335693615104e+00	-4.160886836419983581e+00	-3.977641128170222196e+00	-2.634816290659797167e-01
1.376570887203548255e+00	8.518420217223191315e+00	7.282402294309124891e+00	-2.918743374240590605e+00	-4.126372645867947497e+00	-3.765242760919987330e-02
1.376276122819379610e+00	5.484299153521526193e+00	7.316485168612135936e+00	-1.133087318581662784e+00	-4.079186961066893602e+00	-1.579365121546000283e-01
1.375981493829745883e+00	6.541454910816857371e+00	7.130279215905879653e+00	-3.960315926604331960e+00	-4.088097803418832221e+00	-4.829081281187705410e-02
1.375687000144739436e+00	4.627760086231738512e+00	6.956380304728231323e+00	-8.993345708262761917e+00	-3.856027224871543702e+00	-2.140692958808021462e-01
1.375392641674534122e+00	8.220457780104746703e+00	6.685996918930707800e+00	-5.140504609199450847e+00	-4.105893673133882871e+00	-2.382125113729494925e-01
1.375098418329381733e+00	2.550077063915950237e+00	6.377180881431320891e+00	-1.525531626051650769e-01	-4.351720783595478537e+00	-2.390273200116315999e-01
1.374804330019614440e+00	3.648694194000869917e+00	6.259839855313137136e+00	-1.640337165978846157e+00	-4.128933783478722752e+00	-3.169241224809100227e-02
1.374510376655642352e+00	7.913154922291811388e+00	6.071978025894147812e+00	-4.039390888350201436e+00	-3.800330161161849851e+00	-3.093198552298098009e-02
1.374216558147955292e+00	7.149407599727454432e+00	6.043376211230886419e+00	-5.130571088395767809e+00	-3.758009326933883898e+00	-1.932658146832456902e-01
1.373922874407122130e+00	9.223037005453793569e+00	5.827929967426347169e+00	-3.067572090958862407e+00	-3.862849242878960698e+00	-2.485230285065011258e-01
1.373629325343791230e+00	4.357088277654637132e+00	5.538010447706275485e+00	-4.903598098345865353e+00	-3.762511162350778537e+00	-4.101647485626384038e-01
1.373335910868688003e+00	6.585576851608435867e+00	5.213096975712423919e+00	-5.663557444776078087e-02	-3.766325165928603447e+00	-1.050586819429134983e-01
1.373042630892618243e+00	5.813109003654821194e+00	5.146110674635518301e+00	-5.057944898357103369e+00	-3.270195240081433585e+00	-1.156423668460277721e-01
1.372749485326466568e+00	6.468596891207041288e+00	4.899187229766729601e+00	-5.965538581120070738e+00	-3.129672089793200662e+00	-8.252410893987088825e-02
1.372456474081194866e+00	1.121044021821613113e+00	4.744139733441837592e+00	-4.827377879760342161e+00	-3.203151162320502010e+00	-4.948709050430145640e-01
1.372163597067844298e+00	5.417500541250630519e+00	4.920662343292484309e+00	-2.564655818791512942e+00	-3.248659537436151545e+00	-1.357760635886987588e-01
1.371870854197534628e+00	2.266428401356087363e+00	5.114345462155621469e+00	-3.113434113092448108e+00	-3.078806198946630435e+00	1.210567412337955479e-01
1.371578245381463113e+00	6.071354295612440666e+00	5.197886208242112005e+00	-2.548606291448909822e+00	-2.634953825588719489e+00	-1.762118022987684690e-02
1.371285770530905834e+00	5.123953734753903255e+00	5.328361009221318056e+00	-6.649565776454262611e+00	-2.417513416265644643e+00	-2.202614724718971462e-01
1.370993429557217258e+00	6.871255821585635637e+00	5.119166286156017875e+00	-8.703029627704509386e-01	-2.553830314681218905e+00	-1.536345549614070161e-01
1.370701222371828898e+00	7.518409502715120318e+00	5.420449910947466421e+00	1.752133818186543568e+00	-2.797162497346838528e+00	-3.252892676776693304e-02
1.370409148886251760e+00	4.535521411187041885e+00	5.428892203097110958e+00	-2.702996366517935733e-01	-2.567191803099623915e+00	-1.891304592097809989e-01
1.370117209012073234e+00	3.774329737028478959e+00	5.165728777911407832e+00	-3.969790018256607933e+00	-2.200940967931613645e+00	-1.140412099265358109e-01
1.369825402660959313e+00	2.848213766304021899e+00	5.214911526014274656e+00	-1.889518507302129446e+00	-2.012858926834013573e+00	8.291255837287771213e-03
1.369533729744653705e+00	2.855978868699365236e+00	5.250600667361572604e+00	-1.696104113739610231e+00	-1.859099911327558363e+00	-1.689823387086084872e-01
1.369242190174977170e+00	5.702688111151200445e+00	5.695381722968866356e+00	-5.903188543450301751e-01	-1.650144110658532171e+00	1.284830819840641070e-01
1.368950783863828846e+00	8.065976514629220162e+00	5.951302787237286118e+00	5.056709990970944535e-01	-1.460100593945793390e+00	1.776874581293437783e-01
1.368659510723184924e+00	5.360233478244303740e+00	5.935722868137974118e+00	-4.367138952721466794e+00	-1.017916521016635434e+00	1.136449317283994287e-01
1.368368370665098199e+00	9.003960650007647004e+00	6.089569088979449596e+00	-2.890290056297395882e+00	-8.908582017217077098e-01	4.887325038830486745e-02
1.368077363601700291e+00	1.310963020490495090e+01	6.192652083469022628e+00	-1.246291823086049799e+00	-7.519071598453728189e-01	-2.591654846958399427e-01
1.367786489445198761e+00	4.327952468153552168e+00	6.407891774037388188e+00	1.899697205372280040e+00	-5.676890446690773251e-01	-1.870028379364568061e-01
1.367495748107879106e+00	5.570620570316957121e+00	6.650514806118121847e+00	-3.869791091504902747e-01	-6.336715582817376013e-01	1.814080745367760983e-01
1.367205139502103206e+00	5.052343898694497959e+00	6.893332732474772406e+00	-3.812015373905068394e+00	-4.127402493869067324e-01	1.973791567383021139e-01
1.366914663540310215e+00	5.015780052022678071e+00	7.091696009946450552e+00	-1.982319077151747155e+00	-1.132260923105743444e-02	-1.720109717904407254e-01
1.366624320135016113e+00	1.071794554133596478e+01	7.648381474932490320e+00	-5.283218721813927043e-01	3.104506880429571541e-02	-2.421118819252300047e-01
1.366334109198813707e+00	4.617857326474481994e+00	7.981703638207365614e+00	5.619127071849424837e+00	3.425921806221752797e-01	-4.764414694906235481e-02
1.366044030644372409e+00	4.416344988925546389e+00	8.442802857664315042e+00	2.752978107244890005e+00	9.118210972455701446e-01	-1.267714231340727124e-02
1.365754084384438016e+00	1.076311513761932304e+01	8.736714780271782388e+00	-1.137759785338160468e-01	1.474848646652954010e+00	3.002665721550187850e-01
1.365464270331833818e+00	9.928182899583950061e+00	8.825511847035024005e+00	1.719332472823847269e+00	1.705341263727020218e+00	-2.535543247568669556e-02
1.365174588399457711e+00	1.134160412101528159e+01	9.229696445301634355e+00	1.498050507714516755e+00	2.030193670103629167e+00	1.673788090152572572e-01
1.364885038500285974e+00	6.527433264514401756e+00	9.558692095498322772e+00	2.790352950693946621e+00	2.286680197666234982e+00	2.169234509422664492e-01
1.364595620547370380e+00	5.708866285104541305e+00	1.007856084400189012e+01	1.636852511058105364e+00	2.510378151272973479e+00	2.249859867372944466e-01
1.364306334453837533e+00	1.450261059082992077e+01	1.055784311982588974e+01	1.813238584231070316e+00	2.744601683919830837e+00	2.946664364866615204e-01
1.364017180132892859e+00	1.242298268933837591e+01	1.070224030547821847e+01	4.070255993493981705e+00	3.089068171740456226e+00	1.011690155786434620e+00
1.363728157497815063e+00	1.642799082938965682e+01	1.114157784238547499e+01	2.746094850288566924e+00	3.417464503324334490e+00	1.226383203306708136e+00
1.363439266461961230e+00	9.703841253523544097e+00	1.196390876858303010e+01	2.369201990082806297e+00	3.953455393605928236e+00	1.710828405726679602e+00
1.363150506938762163e+00	1.355031019761124789e+01	1.211181283349356619e+01	1.085632328105570821e+01	4.950569970649717710e+00	2.127990672019662632e+00
1.362861878841725716e+00	1.067665186860113380e+01	1.262307605689382939e+01	6.149452996598573584e+00	5.812982104055206989e+00	2.721367435479261854e+00
1.362573382084435458e+00	1.599491169753193631e+01	1.268201524509326816e+01	3.338986877601651138e+00	6.323553622564384469e+00	2.664560168172889210e+00
1.362285016580549790e+00	8.174607330901682900e+00	1.319940829296970364e+01	6.220682971510336223e+00	6.643104672364782637e+00	2.848542932884998713e+00
1.361996782243803272e+00	1.482355219723552331e+01	1.404459708630384895e+01	6.670250741231294356e+00	7.074718622830971526e+00	3.169124278392204008e+00
1.361708678988005516e+00	1.440915977090642563e+01	1.460644419819378825e+01	5.230123565094240590e+00	7.597059712795688924e+00	2.770230115911791913e+00
1.361420706727042296e+00	1.608250021275571129e+01	1.521398720368157775e+01	4.164987958212844177e+00	8.474737130250002082e+00	2.361183518834932826e+00
1.361132865374873102e+00	2.096516983521440736e+01	1.571144389028711075e+01	7.443097693730346798e+00	9.077277643693296483e+00	2.330641364806727456e+00
1.360845154845534255e+00	1.409205138415259384e+01	1.640828226794477018e+01	7.867615414974946653e+00	9.488976799113155280e+00	1.764870720514519986e+00
1.360557575053136015e+00	1.476819001921206365e+01	1.724639996097662475e+01	1.036439491187413608e+01	9.809158305559485314e+00	1.690344061128186137e+00
1.360270125911864803e+00	1.285428691474388430e+01	1.801531823933094145e+01	1.398529054363810431e+01	1.022545319921188778e+01	1.778992937014600484e+00
1.359982807335980537e+00	1.609007240675920158e+01	1.836977038219171376e+01	1.798315800405504561e+01	1.075148180938668396e+01	1.829755644115655056e+00
1.359695619239819742e+00	2.142981820787937508e+01	1.963638125703702286e+01	1.281888553900799010e+01	1.114231563972218808e+01	1.565018758421751865e+00
1.359408561537791993e+00	2.081213439752396255e+01	2.035083290463176553e+01	1.524983709630399176e+01	1.135282387061678300e+01	1.255275620524082258e+00
1.359121634144382806e+00	1.955245099935928366e+01	2.153191800055754257e+01	1.350901084756872272e+01	1.128763945316136486e+01	1.044507820303915535e+00
1.358834836974151861e+00	2.716894167433132878e+01	2.242264983433198822e+01	7.267952873688260595e+00	1.133696514885143003e+01	1.204707961277932560e+00
1.358548169941732997e+00	2.235188106708930889e+01	2.299211664155843593e+01	6.718966581814532546e+00	1.173372954225644804e+01	1.342085729613262446e+00
1.358261632961835552e+00	3.319136637378145593e+01	2.430933478179457907e+01	8.628286404692989464e+00	1.205504680948185126e+01	1.191109681970706990e+00
1.357975225949241915e+00	2.575980588253090175e+01	2.601110392189983145e+01	1.299626503318865467e+01	1.193375340317889055e+01	1.139116653222623787e+00
1.357688948818810415e+00	2.607825947581010340e+01	2.703792223394736993e+01	1.146004450423291132e+01	1.172790260716846866e+01	5.562261822586442861e-01
1.357402801485471544e+00	2.689441382043989037e+01	2.881019387146168498e+01	1.660211828270106338e+01	1.154483431844129093e+01	7.437957018336569526e-01
1.357116783864231957e+00	2.528069913244845779e+01	3.015530178188245713e+01	6.883840886515581126e+00	1.142925515032657025e+01	6.497133899538742874e-01
1.356830895870170917e+00	3.530273085727472449e+01	3.189102656405709268e+01	7.615109302192054841e+00	1.076826470286846948e+01	7.578718470468845947e-01
1.356545137418442515e+00	3.350826983333929832e+01	3.387486573988172722e+01	1.178168583951662285e+01	1.016437549932054019e+01	7.868667588951849812e-01
1.356259508424274118e+00	3.465110895447018891e+01	3.569158020672399800e+01	1.273299749296503514e+01	9.374018874920928113e+00	8.304590836030287804e-01
1.355974008802967257e+00	3.271727396359188589e+01	3.754359808030007883e+01	1.120756694936350328e+01	8.581120709680968517e+00	6.003138335006281689e-01
1.355688638469897400e+00	4.149288986892813114e+01	3.935172358198078513e+01	5.674516087191971536e+00	7.866919594624346423e+00	9.347673325166964142e-01
1.355403397340513072e+00	3.339416011946146767e+01	4.079572796549962277e+01	5.292628147840824582e+00	7.613134425440584607e+00	7.662494319396893072e-01
1.355118285330336958e+00	4.573752458566362833e+01	4.330998605207348362e+01	8.720804665861951577e+00	6.941753795880015510e+00	7.656267861894824334e-01
1.354833302354964797e+00	4.477146491158413966e+01	4.571461287800219964e+01	1.157938303297859761e+01	6.313803886446004654e+00	6.838466714985084183e-01
1.354548448330065602e+00	4.788024852010161680e+01	4.786171228840341030e+01	6.610878114905688108e+00	5.966497303934458429e+00	6.809391776896993598e-01
1.354263723171382994e+00	6.402759772026402629e+01	5.019872910091333296e+01	6.071751889252121615e+00	5.247952743461754999e+00	8.752037468126461217e-01
1.353979126794731869e+00	5.124089459840217842e+01	5.176746458262491757e+01	7.539891801497442536e-01	4.566825125243881622e+00	5.074238297627780003e-01
1.353694659116001509e+00	5.164225977419765456e+01	5.516768772666027587e+01	3.305437260992869053e+00	3.606370466814696751e+00	6.971391485860503057e-01
1.353410320051154914e+00	6.100113100325663140e+01	5.824637603890311510e+01	4.902948834415471246e+00	2.967707725173502897e+00	4.736217507505030011e-01
1.353126109516226361e+00	5.504247704128508900e+01	6.107288444669189431e+01	2.267815823101249517e+00	2.357293866048328912e+00	4.638907088716585636e-01
1.352842027427324512e+00	6.715841335842965520e+01	6.435400612145799926e+01	-4.793329077633190494e+00	2.053321269204027022e+00	6.978442746787928419e-01
1.352558073700629970e+00	6.540842003086216039e+01	6.744590663055947743e+01	5.935055290907762515e-01	1.359715597769569184e+00	4.676441712999849232e-01
1.352274248252396838e+00	7.031975744423954211e+01	7.065948416965639467e+01	-9.558853225644903251e-01	6.089002453578375995e-01	4.637053387454833642e-01
1.351990550998951157e+00	7.162475887523042672e+01	7.379607307667275506e+01	3.511934390426083574e-01	1.932889717168336796e-01	5.039093418011773018e-01
1.351706981856692247e+00	7.488773167561751620e+01	7.776050704464319097e+01	8.879704846680877006e-01	-1.128581168461066653e-01	6.451867623923455142e-01
1.351423540742092255e+00	7.652390766546047018e+01	8.121115460989301482e+01	2.390821996769414426e+00	4.272023455260600538e-02	6.692734180756391149e-01
1.351140227571693941e+00	9.140139760649263678e+01	8.480973279063826453e+01	-2.641330113867228935e+00	-4.041972240367261437e-01	6.707547950802047465e-01
1.350857042262115337e+00	7.930901948476223140e+01	8.739183864966491910e+01	1.165495752375662830e+00	-9.382969131282579145e-01	5.866459193022217633e-01
1.350573984730043975e+00	8.371987873133281255e+01	9.077625899696045053e+01	4.006711895929363720e+00	-1.122900926102710972e+00	6.721328899702947446e-01
1.350291054892241549e+00	9.074464944624301665e+01	9.356358732348229523e+01	-2.404647261386055224e+00	-9.565738611326111140e-01	4.920111050236039563e-01
1.350008252665541031e+00	9.958325859231563015e+01	9.654178071694849450e+01	-1.876666346436540733e+00	-7.499047898987178939e-01	4.235454921070739287e-01
1.349725577966847334e+00	1.190790162691218086e+02	1.002167930147094239e+02	-5.393062387997574092e+00	-6.233036153182023309e-01	7.122832832160026495e-01
1.349443030713137759e+00	1.001071221688198705e+02	1.029793880370300911e+02	9.486130014745768335e-01	-1.093826131169558291e+00	7.145132853367804904e-01
1.349160610821461548e+00	1.035773508042582165e+02	1.052007940185465031e+02	-6.147775791727646544e-01	-1.275645377665264979e+00	1.135838452285515415e-01
1.348878318208939886e+00	1.126380354448771897e+02	1.070585465601081552e+02	-1.780599410742572442e+00	-1.270275784087421256e+00	2.049974034547037416e-01
1.348596152792765013e+00	1.066196587943282736e+02	1.082833640747919048e+02	-1.199947015124240846e+00	-1.108089122553232553e+00	3.430375866168373644e-01
1.348314114490201554e+00	1.089759749268817899e+02	1.100275384519789554e+02	-1.575291372464523887e+00	-1.508109771439929414e+00	1.929465745546956046e-01
1.348032203218585190e+00	1.180597096472955769e+02	1.113115333139692638e+02	7.462613436187399696e-01	-1.680405841452396798e+00	7.167877218680338003e-02
1.347750418895323987e+00	1.209103810951135927e+02	1.120336472580432599e+02	-4.087772183646140034e-01	-1.850661810930439133e+00	4.137573660732855596e-01
1.347468761437896179e+00	1.040310439075779101e+02	1.124017510432669695e+02	9.417783714476231083e-01	-1.937405333946828012e+00	3.052246614054489049e-01
1.347187230763852828e+00	1.078621077486595539e+02	1.122923887913717635e+02	-8.540824433243543012e+00	-2.130268268406074306e+00	2.925422415750335986e-02
1.346905826790814942e+00	1.092471235443435518e+02	1.119238684650437108e+02	-1.355822097846383079e+00	-2.159295502165911262e+00	3.565211059202903487e-01
1.346624549436475693e+00	1.178873814845331367e+02	1.119830664648108467e+02	1.199185834513563531e+00	-2.370203513411191398e+00	1.681774409224250089e-01
1.346343398618599085e+00	1.085991585058430360e+02	1.106543147060968977e+02	-6.869235629853980285e-01	-2.341601027801087032e+00	1.913961938469243007e-01
1.346062374255019956e+00	1.146239271936235298e+02	1.091753381956185365e+02	-2.574613170730376766e+00	-2.088788632509464005e+00	2.772413340133452198e-01
1.345781476263644194e+00	1.072975991212954909e+02	1.079430521915989232e+02	-6.993215767146589101e+00	-1.787773699054016729e+00	1.913040090525094661e-01
1.345500704562448968e+00	1.025903964220031099e+02	1.062449909715153353e+02	-5.607251244178773852e+00	-1.462302062680122416e+00	1.208332593878174571e-01
1.345220059069482277e+00	1.005170064058678179e+02	1.060020365501260642e+02	2.380682847456372819e+00	-1.427428281786025988e+00	2.019509758721941828e-01
1.344939539702861842e+00	1.007375936020623612e+02	1.045722292376966607e+02	6.452033318004852802e-01	-1.307518141935004596e+00	6.089730303273001299e-02
1.344659146380777548e+00	1.080393645875660553e+02	1.027057026305006673e+02	4.412392777301744617e-01	-7.158418978389432530e-01	3.046282107347089707e-01
1.344378879021488782e+00	1.059367296329949113e+02	1.013994165781008547e+02	-4.229597181522018801e+00	-2.962489763960850508e-01	1.161844429641275267e-01
1.344098737543325983e+00	9.641140587180176169e+01	9.927900411351630794e+01	-1.319896262018678545e-01	2.338164270697659364e-01	4.212303339214152897e-01
1.343818721864690424e+00	9.185372676438019823e+01	9.701952466416953769e+01	6.792099670271036782e-01	4.568200878487730376e-01	5.723555837296572246e-01
1.343538831904052211e+00	9.591818909145546002e+01	9.517456296137046934e+01	-2.327195511602022093e-01	1.173981860263598076e+00	5.038491010335521825e-01
1.343259067579953614e+00	9.273259284901151034e+01	9.349138708324770164e+01	-1.395675197757003938e-01	1.929926919617538150e+00	9.238597556440668601e-01
1.342979428811006182e+00	9.402164336251956911e+01	9.079612296462630638e+01	4.054750922086570064e+00	2.752014472270334799e+00	8.051185885912260920e-01
1.342699915515890963e+00	8.901203388358150903e+01	8.820512830035252705e+01	4.736837018885739603e+00	3.158032878883244354e+00	1.096587795606940974e+00
1.342420527613360726e+00	8.397309669233909801e+01	8.553757943713155498e+01	5.586062030888247598e+00	3.535337746285315497e+00	8.595382179721390292e-01
1.342141265022237073e+00	8.983146095558973343e+01	8.390354402785978039e+01	6.585288794952288249e+00	4.209705766754304967e+00	1.199468211239413495e+00
1.341862127661411774e+00	8.570696071003017380e+01	8.128885228063379031e+01	8.324270927010239518e+00	4.857073925838761852e+00	1.639773360459667817e+00
1.341583115449846542e+00	7.558695349535531705e+01	7.909937084856265699e+01	3.207581373255298018e+00	5.785935496968804159e+00	1.830225066546181001e+00
1.341304228306572366e+00	8.451855266480566797e+01	7.663842546836451675e+01	3.718533466593578307e+00	6.376963523559089353e+00	2.360525282430284477e+00
1.341025466150690626e+00	6.854396323813980985e+01	7.424545061209028063e+01	6.573726135183704855e+00	6.983506454028564292e+00	2.834693864863460977e+00
1.340746828901372201e+00	6.635537956001972759e+01	7.147693486447136024e+01	1.335398510476502665e+01	7.642451700625405131e+00	3.811743014995833789e+00
1.340468316477857247e+00	6.965842911252296688e+01	6.874363509701353792e+01	4.495656991166663730e+00	8.253959399421821885e+00	3.527021513923248364e+00
1.340189928799455421e+00	5.982442743997237500e+01	6.669097162274212565e+01	7.764403526627345897e+00	9.178293252422825788e+00	3.660956105062695087e+00
1.339911665785545658e+00	6.363582845764228324e+01	6.479094394603002627e+01	7.131871709228228440e+00	9.657358993456734098e+00	4.048721088799737799e+00
1.339633527355576614e+00	6.279278872114764454e+01	6.258744370540588875e+01	1.512328637489905603e+01	1.024469359246162092e+01	4.553557321558867166e+00
1.339355513429066447e+00	5.947702022433847446e+01	6.013856988383452773e+01	9.822093255129319189e+00	1.082892293658265181e+01	4.331464592971514094e+00
1.339077623925601035e+00	5.734937768405194447e+01	5.773225594122035176e+01	9.447578344088556790e+00	1.144163589457422070e+01	4.983973335299767271e+00
1.338799858764837092e+00	5.839312751041587291e+01	5.565263232601833465e+01	1.104212447620683513e+01	1.203323876065053177e+01	4.840895632957613159e+00
1.338522217866499497e+00	5.594115530650766033e+01	5.373649245796524809e+01	1.028858279540939336e+01	1.285078456553961779e+01	4.451303907415142369e+00
1.338244701150381744e+00	5.631898823104107521e+01	5.178711355265568983e+01	1.875935249421714346e+01	1.344792001402961112e+01	4.738319116229132710e+00
1.337967308536347044e+00	4.166050275247582135e+01	4.951670697944058475e+01	1.837903930963177146e+01	1.429999426927629358e+01	4.647257842462651389e+00
1.337690039944327003e+00	5.086825076039883697e+01	4.801076505589217192e+01	2.016244897975955652e+01	1.555848471562837787e+01	5.197380676019529133e+00
1.337412895294321613e+00	4.838340874191684549e+01	4.651543867069650418e+01	1.387692105858549851e+01	1.676428517352226422e+01	5.266382366085302635e+00
1.337135874506400368e+00	4.740236062843977294e+01	4.503322230566470807e+01	1.565375281167867527e+01	1.825914877650955859e+01	5.181844391000596239e+00
1.336858977500700263e+00	4.007641329400227903e+01	4.365660540492062580e+01	1.527825742451579494e+01	1.947745591963683864e+01	6.345163228270964240e+00
1.336582204197428014e+00	4.413828585339322075e+01	4.171990294153837198e+01	2.299806483947843816e+01	2.092674569570969823e+01	7.557834152699136609e+00
1.336305554516856953e+00	4.351283948058116380e+01	4.011712337410749285e+01	2.520311238817036781e+01	2.255540184660578618e+01	9.022203845369997310e+00
1.336029028379331463e+00	3.820630197263145789e+01	3.902567334493937068e+01	2.032376678262279057e+01	2.427901030140678174e+01	1.146276436283629785e+01
1.335752625705261654e+00	3.524734324311614131e+01	3.768029782569470143e+01	2.530683621790097604e+01	2.623078378796201804e+01	1.499471003478227793e+01
1.335476346415127136e+00	3.295014315631351565e+01	3.667763585591541187e+01	2.831503317472369119e+01	2.812245180199272454e+01	2.007426904482795393e+01
1.335200190429475686e+00	3.315153725409702190e+01	3.553988645644792399e+01	3.150705576371705163e+01	3.079756869274599396e+01	2.559817983109788742e+01
1.334924157668922362e+00	3.803629361386798990e+01	3.457929386657256998e+01	3.231770698734282377e+01	3.370248318144765420e+01	3.341359449670270010e+01
1.334648248054151498e+00	3.082474206468681643e+01	3.371315845560644675e+01	3.488471413408057487e+01	3.607838469143885618e+01	4.432233388871796365e+01
1.334372461505913154e+00	3.132685382204147118e+01	3.302521919130834505e+01	3.725400894455937362e+01	3.950458964645930138e+01	5.837625904779415720e+01
1.334096797945028667e+00	3.014527446267523203e+01	3.225547577462194226e+01	4.733018273202837634e+01	4.287444825411606786e+01	7.376904317534766164e+01
1.333821257292383100e+00	3.501916861601358022e+01	3.176390739138291508e+01	4.911727741090503940e+01	4.666052338398841925e+01	9.615802917983762654e+01
1.333545839468932348e+00	2.965392532449077834e+01	3.090051012257369933e+01	4.735636353650143349e+01	5.085773593081076172e+01	1.162263400991940046e+02
1.333270544395698698e+00	3.052670168634289638e+01	3.030169885429099708e+01	5.650513321291305147e+01	5.568827624695942546e+01	1.353437752689710294e+02
1.332995371993772160e+00	2.317198555548142380e+01	2.995155041450083644e+01	5.082672149528728767e+01	5.947927681119127641e+01	1.455467439659897195e+02
1.332720322184310247e+00	3.450911826549200612e+01	2.941327035332761497e+01	6.140714509568984170e+01	6.419286715990851633e+01	1.553323571811044701e+02
1.332445394888537304e+00	3.661554953254416489e+01	2.875632297632023437e+01	6.567806620890161184e+01	6.826663973679038122e+01	1.577833214672224926e+02
1.332170590027746293e+00	3.148754533225018548e+01	2.833394877754851748e+01	7.789455285627617798e+01	7.348114160510533566e+01	1.464969405613574054e+02
1.331895907523296785e+00	2.769214994399101926e+01	2.808888162642496411e+01	7.622092444641057796e+01	7.819880740203306857e+01	1.370400108632809975e+02
1.331621347296614521e+00	2.522944033192751334e+01	2.727348353541217207e+01	8.227203070829548892e+01	8.309108752336337034e+01	1.133329085074699094e+02
1.331346909269193857e+00	2.324669887047643968e+01	2.616589701300183890e+01	9.167680882394996900e+01	8.746465984751105793e+01	9.742980775361563417e+01
1.331072593362595979e+00	2.816338141604294876e+01	2.540729311889434783e+01	9.371797566467766671e+01	9.211928595100671657e+01	8.361892747064970877e+01
1.330798399498448248e+00	2.446608512337687458e+01	2.456160892740927082e+01	9.277147691121805906e+01	9.670371495384964078e+01	7.253031296971303732e+01
1.330524327598445522e+00	2.260977311167920689e+01	2.424062970011438622e+01	1.126866978394456282e+02	1.013399786801198985e+02	6.505894072727015498e+01
1.330250377584349941e+00	2.243065212385007356e+01	2.319880783470444285e+01	1.017723654882647963e+02	1.058551668069911358e+02	5.741783625474247543e+01
1.329976549377989148e+00	2.496996739765576123e+01	2.218550855522983056e+01	1.087755534815494940e+02	1.098373811366386974e+02	5.421382080543028081e+01
1.329702842901258286e+00	2.344755006862740387e+01	2.123814156294214683e+01	1.169745295001125953e+02	1.138734573828558752e+02	4.938037371559305200e+01
1.329429258076118892e+00	1.735325571978118830e+01	2.058672964301405983e+01	1.170119995839999802e+02	1.174192619831288766e+02	4.343925220208267746e+01
1.329155794824600667e+00	2.141128101228360592e+01	1.962297326999920344e+01	1.120670505631891700e+02	1.210674638025634096e+02	3.987974293280644389e+01
1.328882453068796377e+00	1.549069990694827759e+01	1.876057630166516077e+01	1.332482796548497959e+02	1.239476126934489173e+02	3.715113358570231128e+01
1.328609232730867840e+00	1.988828431808043007e+01	1.767024268639193707e+01	1.205245946756840567e+02	1.261496587694498146e+02	3.414716254338883061e+01
1.328336133733043267e+00	1.580873303637545035e+01	1.733428758322806829e+01	1.361204223322123994e+02	1.281088766884918755e+02	3.295731438412293812e+01
1.328063155997615707e+00	1.510404932032400538e+01	1.686011579721908404e+01	1.223673948557473352e+02	1.296308049507542250e+02	3.040020989286599118e+01
1.327790299446945710e+00	1.131420668915518313e+01	1.642272765360791453e+01	1.361297890006050295e+02	1.309308531516522294e+02	2.952497936777172072e+01
1.327517564003457995e+00	1.837391199947035858e+01	1.611177145920967746e+01	1.271123042609364973e+02	1.321919103977669749e+02	2.842746359091785990e+01
1.327244949589646117e+00	2.306047774654805238e+01	1.563630940128616942e+01	1.406740885359649269e+02	1.329130445767404751e+02	2.949223983855083020e+01
1.326972456128067801e+00	1.400407238986283964e+01	1.520754937330537970e+01	1.362655134789567910e+02	1.332750108588483329e+02	2.820273215172111847e+01
1.326700083541346720e+00	1.515355243596263080e+01	1.518246673231920241e+01	1.374729057209707719e+02	1.331387407017786586e+02	2.816755098561516846e+01
1.326427831752173159e+00	8.832064791949507665e+00	1.497339642379555791e+01	1.314870190342525689e+02	1.325779949394453183e+02	2.901050933332389903e+01
1.326155700683302907e+00	1.630501173275550997e+01	1.500110978314041077e+01	1.277212585496219646e+02	1.326788426108443559e+02	2.842332478617039015e+01
1.325883690257556813e+00	1.664152025817536540e+01	1.507977956151464127e+01	1.309707011342465819e+02	1.308835357701001954e+02	3.001445218537085680e+01
1.325611800397822115e+00	1.442222638781024280e+01	1.543954464286286488e+01	1.304124543265901366e+02	1.288313514857730695e+02	2.932528682074407200e+01
1.325340031027051557e+00	1.405643115831921541e+01	1.546612598884281198e+01	1.332414473851999333e+02	1.278714873809005041e+02	2.891688002426482029e+01
1.325068382068263606e+00	1.659630245184654740e+01	1.521675886472552008e+01	1.164224520057474876e+02	1.260916119450094186e+02	2.734311023026094034e+01
1.324796853444540679e+00	1.692202385649894936e+01	1.547022587274333461e+01	1.270853954530851269e+02	1.236192726736909862e+02	2.451313281652504728e+01
1.324525445079032471e+00	1.469257111869954713e+01	1.547034936683881767e+01	1.208947612543582153e+02	1.216869839476674287e+02	2.326374847979348814e+01
1.324254156894953294e+00	1.091449907455350044e+01	1.570521990622745534e+01	1.203110063821333426e+02	1.190618204850930653e+02	2.148003782176965260e+01
1.323982988815581630e+00	1.958975453908674069e+01	1.559534973484585407e+01	1.181111035207890438e+02	1.172109580540841307e+02	1.996054968964818599e+01
1.323711940764263240e+00	1.854166734308226339e+01	1.565386667208393234e+01	1.211426150228046765e+02	1.143279403389694551e+02	1.789354887673570005e+01
1.323441012664406946e+00	1.511236352373365754e+01	1.570672343777370017e+01	1.052825358090502021e+02	1.113498649801564113e+02	1.661845643762229230e+01
1.323170204439487074e+00	1.816259230940299574e+01	1.579012279472829050e+01	1.048878581092680236e+02	1.081935997349353045e+02	1.559418408247884358e+01
1.322899516013044341e+00	1.712996697222192921e+01	1.613771431663526457e+01	1.063269493361514151e+02	1.062435297392681548e+02	1.398898189434563299e+01
1.322628947308682523e+00	1.593535401741802815e+01	1.600887900502265992e+01	1.047575706927359107e+02	1.040443786724594730e+02	1.248576851461579906e+01
1.322358498250070458e+00	1.887418602954475944e+01	1.618789534667279995e+01	9.717151701333638414e+01	1.019701935414864238e+02	1.154120165778203599e+01
1.322088168760942928e+00	1.395622364080534794e+01	1.605412193402334964e+01	8.859221699570935016e+01	9.958170671283551201e+01	1.127876694176063133e+01
1.321817958765098000e+00	1.350888388950770924e+01	1.635520792765355935e+01	1.046341056396500591e+02	9.645148891518039136e+01	1.005135209915797034e+01
1.321547868186399466e+00	1.119286331857331973e+01	1.675613264139362357e+01	1.073929199144194797e+02	9.397027006684778883e+01	9.273214513959736394e+00
1.321277896948774622e+00	1.865111649077417866e+01	1.707223884561456018e+01	8.270237082756918312e+01	9.172260191985390065e+01	8.607667530735740868e+00
1.321008044976215823e+00	2.078226706466757889e+01	1.741588553413176754e+01	8.786149966893798080e+01	8.932059144940134843e+01	8.667763144421531507e+00
1.320738312192780262e+00	1.637522248278281722e+01	1.780737112892971297e+01	8.573127760126244823e+01	8.633475862008864965e+01	8.053799668875985418e+00
1.320468698522588413e+00	1.658912654157791522e+01	1.813707487802200902e+01	8.762853686619341431e+01	8.416985480962833321e+01	7.637600261062066132e+00
1.320199203889825590e+00	1.696619342326996360e+01	1.841181892426899225e+01	8.264181692323634820e+01	8.207082758435389280e+01	7.124171739030424888e+00
1.319929828218741275e+00	2.163925329847260315e+01	1.860374237786927765e+01	7.522174829140477925e+01	8.004771059228066576e+01	7.070777843919548999e+00
1.319660571433649121e+00	1.856026471987147985e+01	1.893644344900698684e+01	7.586958154454879377e+01	7.848462521224148247e+01	6.225051364107428320e+00
1.319391433458926732e+00	1.392794619677263235e+01	1.922481868057824173e+01	8.785452315254624978e+01	7.710880193438222818e+01	5.921932416297063462e+00
1.319122414219015660e+00	2.012571363358932075e+01	1.979645202825880901e+01	8.140639183963263292e+01	7.501487157213198032e+01	6.440502178558022983e+00
1.318853513638421182e+00	2.237150651447427308e+01	2.038121534506595367e+01	6.765942787592841512e+01	7.300080640544037180e+01	5.761499759391552900e+00
1.318584731641713192e+00	2.633055010061383072e+01	2.120049604802493803e+01	6.625556663375391508e+01	7.144105955009284514e+01	5.268787761349041254e+00
1.318316068153524201e+00	2.303938655283635484e+01	2.155085766965825655e+01	6.300633259560087396e+01	6.980364085204902835e+01	5.325819712086595992e+00
1.318047523098551776e+00	2.353021985555653828e+01	2.239200258913547259e+01	6.157155274870077477e+01	6.755857946890958488e+01	5.749487759106401974e+00
1.317779096401556105e+00	2.228322626068669621e+01	2.279041524732460644e+01	7.250448278766825183e+01	6.535310510700010411e+01	5.617185965203075781e+00
1.317510787987361098e+00	2.156509532060180945e+01	2.301662345831010015e+01	6.335288030954279748e+01	6.413283844026663871e+01	5.568510670332475598e+00
1.317242597780854618e+00	2.154618353043865042e+01	2.328295013504316557e+01	5.847122216638560133e+01	6.343041199994297585e+01	5.948576232458776758e+00
1.316974525706987809e+00	2.032168848628955971e+01	2.347320642797856038e+01	6.741306831244584430e+01	6.153312571131035469e+01	5.652284941045053301e+00
1.316706571690775096e+00	2.185630737986206285e+01	2.403264118585735787e+01	6.578193520674246031e+01	6.009536655584700071e+01	5.607646504728358572e+00
1.316438735657293968e+00	2.442749636815105063e+01	2.436448668943555518e+01	6.211241924493210576e+01	5.819217868809526806e+01	6.112460377077104212e+00
1.316171017531685417e+00	2.422294526069642373e+01	2.450020312449937165e+01	5.781622219796008721e+01	5.731737844255474101e+01	5.966711660155850971e+00
1.315903417239153939e+00	2.139318866297355015e+01	2.418429498847359582e+01	5.857313624562952015e+01	5.606792508047381318e+01	5.399937426044127520e+00
1.315635934704967092e+00	2.754410619452252007e+01	2.382117906997842383e+01	4.932754545680971603e+01	5.486293517384740426e+01	4.661756377867288137e+00
1.315368569854454606e+00	3.023247730384722232e+01	2.349555396173426658e+01	5.127906108586303446e+01	5.359079097912956513e+01	4.414303639681151026e+00
1.315101322613009938e+00	2.198980320032282165e+01	2.241673153063396029e+01	5.280205021032990231e+01	5.281393705171210229e+01	4.174982902797147233e+00
1.314834192906089827e+00	2.465447900348832277e+01	2.173510467913407851e+01	5.207749811574375087e+01	5.222405575972298664e+01	4.312931035296086790e+00
1.314567180659212520e+00	1.830711050726153033e+01	2.100340027809058085e+01	4.563964672969120784e+01	5.132567102608850007e+01	4.076650356662034902e+00
1.314300285797960655e+00	2.602313534569033493e+01	2.058324808948241014e+01	4.758889937679541760e+01	4.986333163797678480e+01	3.553604873740041192e+00
1.314033508247978821e+00	1.831627059672774038e+01	2.010750671563545566e+01	5.568616716929553689e+01	4.860318627880273823e+01	3.267268426544058801e+00
1.313766847934973558e+00	2.068430187113743912e+01	1.940038769088863546e+01	4.786330177059397073e+01	4.778148527873712226e+01	3.054481834432485332e+00
1.313500304784715578e+00	2.150122388717107214e+01	1.856809172352221893e+01	4.576998688225236833e+01	4.676850683068822434e+01	3.108574617204403090e+00
1.313233878723036430e+00	1.450871394524065217e+01	1.779084907404635629e+01	4.348125893286773902e+01	4.629404674736040448e+01	2.412804839507573185e+00
1.312967569675831614e+00	2.021664333161340110e+01	1.696262514587782633e+01	4.673385655805358851e+01	4.532869581295186379e+01	2.532882894250127581e+00
1.312701377569057248e+00	1.270667273108813866e+01	1.598477162547809627e+01	4.363728946410019205e+01	4.490698811222922870e+01	1.932727444043675025e+00
1.312435302328734066e+00	8.843370437017235020e+00	1.515869526886790908e+01	5.487447032249848178e+01	4.403211974596580092e+01	1.846986425022241862e+00
1.312169343880943417e+00	7.627006972665554940e+00	1.445316788606785963e+01	3.952843438551538213e+01	4.368038275002736981e+01	2.053061869688737939e+00
1.311903502151828826e+00	1.269726753895273497e+01	1.393484700341923066e+01	4.489470921338109832e+01	4.364305725254407520e+01	1.668615896854576786e+00
1.311637777067596877e+00	1.603797012488077556e+01	1.323697113625204480e+01	3.776480101007114598e+01	4.317140452090909264e+01	2.395946480980426951e+00
1.311372168554515216e+00	9.801486620205345446e+00	1.268687741733374352e+01	3.986938513869159095e+01	4.235329120425571148e+01	1.391964132455218550e+00
1.311106676538914106e+00	1.733689094194038915e+01	1.236109889632544601e+01	4.587724571321116684e+01	4.174536123975072144e+01	1.454318215680766802e+00
1.310841300947185983e+00	1.284109246184318742e+01	1.225638794999391123e+01	4.182760940505848168e+01	4.157608205685066594e+01	1.342271030035746993e+00
1.310576041705784123e+00	1.460804680991540572e+01	1.190497253327693805e+01	3.672810031899747685e+01	4.143966808169512461e+01	1.326609518073044613e+00
1.310310898741224861e+00	1.165723600274621496e+01	1.151603205773052352e+01	4.847279720172494422e+01	4.081280187665292658e+01	2.001978820530505132e+00
1.310045871980085153e+00	8.377125444815764155e+00	1.175887454504092489e+01	4.339226933019542543e+01	4.074987447834825360e+01	1.439461569843689670e+00
1.309780961349004569e+00	1.245698408577017879e+01	1.165194269341189148e+01	3.236754644114745361e+01	4.096580870535508012e+01	1.605122186438344700e+00
1.309516166774683299e+00	1.356652232090121402e+01	1.155117893117463268e+01	4.973302388536428964e+01	4.107144343007120568e+01	2.291792738365133975e+00
1.309251488183883705e+00	1.117915504319451614e+01	1.147440561858806696e+01	3.293494028276783325e+01	4.136667563834116379e+01	2.071934683073841210e+00
1.308986925503429877e+00	1.141086473034957649e+01	1.129764590637196342e+01	3.795272999233264954e+01	4.157709713402381624e+01	2.186688264100662860e+00
1.308722478660206523e+00	1.271040158285225807e+01	1.149586093073610371e+01	3.743052870812138622e+01	4.146723754137392604e+01	2.012241757224990657e+00
1.308458147581160524e+00	1.069712035186180721e+01	1.129046359443985992e+01	5.053104355406726711e+01	4.116274541775020168e+01	2.267178614311216034e+00
1.308193932193299380e+00	1.096888986427657997e+01	1.071820702540908776e+01	4.178963318156762341e+01	4.223709493079274324e+01	2.828457384196041868e+00
1.307929832423691874e+00	7.198487359318687773e+00	9.726842694554953539e+00	3.302851099370121091e+01	4.210569879358435230e+01	2.952097953393907570e+00
1.307665848199468295e+00	7.635697689215086292e+00	9.238286049587593141e+00	4.511237718387808115e+01	4.258634447694949188e+01	3.139816609462686703e+00
1.307401979447819995e+00	1.193461126740867684e+01	8.968845219308278160e+00	4.646868184926238854e+01	4.220766979296892885e+01	3.212006821977877458e+00
1.307138226095998945e+00	1.395888174292887562e+01	8.279904778901785889e+00	4.679709019131415459e+01	4.226792170042428154e+01	3.438978649174396995e+00
1.306874588071318843e+00	3.158016215999129628e+00	8.027204289991033193e+00	4.194936588680958778e+01	4.245284965414223421e+01	3.848202999153484960e+00
1.306611065301153118e+00	1.201574743388740707e+01	7.609307886785037667e+00	4.287783814966103080e+01	4.222864323268642295e+01	3.508185753312221600e+00
1.306347657712936927e+00	8.036110058482378804e+00	7.157492581364784279e+00	4.896278692473862293e+01	4.217804673550078576e+01	3.482423260639128326e+00
1.306084365234166489e+00	3.496868566503708919e+00	6.575319157307230711e+00	4.073828026822200599e+01	4.257922393426698449e+01	3.440418462064423810e+00
1.305821187792397531e+00	3.322265462279862636e+00	6.048494911227614956e+00	4.572561243760635818e+01	4.299631796117034810e+01	4.068114161616279922e+00
1.305558125315246842e+00	5.759520804965013951e+00	5.452184627384244919e+00	4.343446729665375727e+01	4.326812020131623626e+01	4.641465793426814201e+00
1.305295177730393164e+00	7.821528910610549445e+00	5.325980956584710491e+00	3.800345332414526922e+01	4.436791109531169042e+01	5.273276571057213147e+00
1.305032344965573410e+00	3.548430742217523193e+00	4.833072541518336429e+00	3.630492774213873020e+01	4.453587633731151385e+01	5.983464936598635653e+00
1.304769626948586669e+00	1.224813761335537432e+00	4.189205678406829669e+00	4.665317360747370401e+01	4.474371674581747271e+01	7.572902531019527927e+00
1.304507023607292204e+00	1.361030845765936803e+00	3.931436499544457952e+00	5.036230021019515846e+01	4.428797833432876985e+01	8.546249268006747002e+00
1.304244534869609007e+00	3.105262367932073886e+00	3.667569459390381148e+00	3.562030162541454104e+01	4.468122204841919398e+01	1.086939741419874395e+01
1.303982160663516687e+00	9.111916300633998489e+00	3.265416897373398797e+00	4.623567741870638059e+01	4.503322475014398663e+01	1.397991975484615423e+01
1.303719900917054808e+00	3.142265179388110674e+00	3.022427040159676892e+00	3.922342091518186180e+01	4.513734793400366385e+01	1.553091652511499809e+01
1.303457755558323328e+00	1.584661779521259195e+00	2.802966805734941946e+00	5.029374500057103603e+01	4.565997178535026535e+01	1.797344919979979849e+01
1.303195724515482379e+00	3.385137188675231723e+00	2.846419419386897243e+00	4.369820958999591909e+01	4.614553189221959428e+01	1.944660157166685366e+01
1.302933807716751824e+00	1.836358374273744820e+00	2.753599329498753967e+00	4.834153140639729429e+01	4.688535071387256892e+01	2.083323694541984494e+01
1.302672005090411256e+00	9.797637576374298440e-01	2.336078518047949970e+00	5.609540967616322860e+01	4.765927570123780299e+01	2.000618917534100305e+01
1.302410316564801551e+00	3.828091114357103919e+00	2.416680937749419833e+00	4.926737291078431014e+01	4.796636347211214257e+01	1.941120396631877298e+01
1.302148742068321097e+00	4.534027782198425172e+00	2.522606938728200632e+00	5.407646835584671408e+01	4.876919412318169122e+01	1.784781246659567699e+01
1.301887281529429563e+00	-4.199370913286272211e-01	2.311455467370241657e+00	5.243491990422840132e+01	4.916265714699428457e+01	1.622682809171529783e+01
1.301625934876646351e+00	4.909662327089065137e+00	2.319143339706718265e+00	4.371738685171576577e+01	4.993858855420389631e+01	1.447080537436119130e+01
1.301364702038549925e+00	-3.229807847384529751e+00	2.186098989603447951e+00	4.270572580597828960e+01	5.023356405111290002e+01	1.246480789637359621e+01
1.301103582943778481e+00	1.910986438310226632e+00	2.191451969723477333e+00	4.376835157255494124e+01	5.011428185859814732e+01	1.018325861218120032e+01
1.300842577521030385e+00	6.695253448728893275e+00	2.319354665697706430e+00	4.503350309400214257e+01	4.978531796285804489e+01	9.648066249419045448e+00
1.300581685699062406e+00	1.904977228708983228e+00	2.058697602674190552e+00	5.800202822330180652e+01	4.946916844982915507e+01	8.168711513284367953e+00
1.300320907406691484e+00	1.023372059403648837e+00	1.609001470920227828e+00	5.719738527150714447e+01	4.997780026301099099e+01	7.583297382219550187e+00
1.300060242572792735e+00	5.651981996792233787e+00	1.417566749092766809e+00	5.242548441332544229e+01	4.988457061266174719e+01	6.898295838475105413e+00
1.299799691126302559e+00	-5.479699423057293739e-01	1.588110732454344642e+00	4.723848035167205239e+01	5.000930122313947379e+01	6.095914636835216172e+00
1.299539252996214422e+00	-1.245936702635095150e+00	1.316399836854538652e+00	4.894838654834514102e+01	4.910900199342903250e+01	5.733403021294217972e+00
1.299278928111582410e+00	-2.319386456496632665e+00	1.206013036726749199e+00	5.210309343669958082e+01	4.904200659401508489e+01	5.888389315422401182e+00
1.299018716401519002e+00	4.769621940748497657e+00	8.230557184592571796e-01	4.832510337415310886e+01	4.841047576105668071e+01	4.864194727061070367e+00
1.298758617795195969e+00	2.432310624080288974e+00	3.566305357387167252e-01	4.140256366762582019e+01	4.815085557253909343e+01	4.572504824022531444e+00
1.298498632221843696e+00	2.219152880333661759e+00	-8.991334023978209133e-02	5.018286258517660059e+01	4.756104148766517170e+01	3.845285534283109818e+00
1.298238759610751636e+00	-6.747270535518734569e-01	-9.520113562091048198e-02	4.616916651710437947e+01	4.666038797254864789e+01	3.565720017170677103e+00
1.297978999891268304e+00	1.588484879488629486e+00	-3.093534277707293834e-02	4.528850908137779641e+01	4.623818877934195370e+01	3.548986604162730707e+00
1.297719352992800612e+00	-3.992687431232677220e+00	-3.024700836813027927e-01	3.978857221103043429e+01	4.568459348584106294e+01	3.432332536820133839e+00
1.297459818844814983e+00	7.760420950795968720e-01	-1.593508051351306409e-01	4.521251155470677929e+01	4.477079724565042085e+01	3.605169139585592042e+00
1.297200397376835124e+00	1.101265699050145042e+00	-6.852454720351827122e-01	4.582550887396773476e+01	4.347127180511034084e+01	3.561496114174629746e+00
1.296941088518444252e+00	-5.864284130805658357e+00	-8.694651179823229548e-01	4.458102078141612168e+01	4.189652134561966079e+01	3.444992941875769876e+00
1.296681892199284203e+00	-1.745702798084080909e+00	-7.220288250113562345e-01	5.323566307847652013e+01	3.999936414911501714e+01	3.206347476702487320e+00
1.296422808349054767e+00	1.670492930490223848e+00	-7.658964994156094441e-01	4.003201906979369085e+01	3.937297445828289710e+01	4.018797357993249442e+00
1.296163836897514354e+00	-2.237766928867723770e+00	-9.915141926274814166e-01	3.271172957108208124e+01	3.846795909969101501e+01	3.300167462927806383e+00
1.295904977774480660e+00	-3.477148610485309987e+00	-9.197797321771257195e-01	3.210991559336476087e+01	3.771026738693196734e+01	3.023635438440714474e+00
1.295646230909827112e+00	4.538554872772503912e-01	-7.031517487276592870e-01	4.159723237942279894e+01	3.639738234154113172e+01	3.250083863423063324e+00
1.295387596233488425e+00	-4.932233760273639689e+00	-4.685382752447028176e-01	3.169332323471054380e+01	3.464685900088584702e+01	3.533085176607234867e+00
1.295129073675455045e+00	2.399811575710725897e+00	-6.730838724198588974e-01	3.233001467214415214e+01	3.380021311250659721e+01	2.774749485458193554e+00
1.294870663165777369e+00	4.008768758749505778e+00	-2.301799768450562556e-01	2.369218584474691269e+01	3.283451544746799300e+01	2.893847805387770311e+00
1.294612364634562418e+00	4.026343981916357784e+00	1.177241484619332701e-01	3.553583200058366742e+01	3.118658178405501147e+01	2.283350070898802375e+00
1.294354178011976053e+00	-1.495557937363414691e+00	4.377625347062115146e-01	3.474736340915266197e+01	3.012309580104902551e+01	2.057479921066552642e+00
1.294096103228241645e+00	-1.813722901149445343e+00	8.091475853404961338e-01	2.826369043282626947e+01	2.881813067434020326e+01	2.197805559625198857e+00
1.293838140213640520e+00	2.250684612858699918e-01	9.937025971597026608e-01	2.771737672010218745e+01	2.744688860415141107e+01	1.281272724011594644e+00
1.293580288898512398e+00	-2.934335886979038133e+00	6.889530399727452625e-01	2.274022695139768047e+01	2.628213059763313453e+01	1.420131019325917343e+00
1.293322549213253403e+00	2.711837797429613062e+00	8.538588524799765045e-01	2.432105466534348537e+01	2.555359164776596259e+01	8.806719011624632998e-01
1.293064921088318497e+00	9.926118784511472892e-01	1.021238197770178768e+00	2.674662769168818954e+01	2.451960768479410291e+01	9.910421019667111642e-01
1.292807404454219933e+00	3.536661152655792284e-01	5.523551790586065380e-01	3.235221305823544213e+01	2.398129293479586721e+01	6.774875105421628296e-01
1.292549999241527248e+00	9.614504696036985099e-01	3.783805848729984156e-01	1.825944775009065069e+01	2.388109025856988410e+01	5.462199644228161732e-01
1.292292705380868156e+00	5.163901056641897469e+00	4.450880073543256321e-01	2.342375233256009537e+01	2.352080992720350849e+01	4.216875039909364631e-01
1.292035522802926995e+00	6.476487212835349894e+00	7.126767198979202522e-01	1.522756291144296270e+01	2.268105534185547612e+01	3.392506487640499779e-01
1.291778451438446051e+00	-1.212206118007053357e+00	6.746191285286718964e-01	1.953443438839622814e+01	2.164822635725981570e+01	1.632732404687008976e-01
1.291521491218224904e+00	-3.493240413867912508e+00	4.475832428282756625e-01	3.085432261263965614e+01	2.115476538459402533e+01	3.013054746962057218e-01
1.291264642073119528e+00	3.759677198425678935e+00	1.109812972394033648e-01	1.691520279551367878e+01	2.038797221505959456e+01	1.173362288207646931e-01
1.291007903934044743e+00	-1.965991837714706314e+00	9.818308259424768369e-02	1.506179494375538219e+01	1.982000385839007350e+01	-1.895000061519867551e-01
1.290751276731971098e+00	-1.946367422541115833e+00	1.836895772153829265e-01	2.125026597341002343e+01	1.881066005658314211e+01	-2.349424981827419878e-01
1.290494760397926433e+00	-1.403819286785537246e+00	1.975575045789479400e-01	1.849982050223980323e+01	1.809012935015125123e+01	-3.638275385070843110e-02
1.290238354862997205e+00	-6.279821333244990811e+00	-5.243235578505212047e-02	2.127059887763697432e+01	1.772356049894140639e+01	-4.002691698889813271e-02
1.289982060058323832e+00	-1.056864780728760334e+00	-9.242944229439420400e-02	2.424185397414736087e+01	1.715347111821895254e+01	5.652373122657502330e-02
1.289725875915106901e+00	3.617522018518615212e+00	4.455555122661700174e-02	1.550315790307204544e+01	1.656623452953428455e+01	-4.042286339548442631e-01
1.289469802364600959e+00	-1.298026532008030198e+00	-5.015319507920971143e-01	1.142532697397055585e+01	1.549523886059737343e+01	-5.697872045834586618e-01
1.289213839338119394e+00	-9.792447862313777840e-01	-4.622055329140827284e-01	2.011078707980649938e+01	1.477336215602246305e+01	-4.610924587916285233e-01
1.288957986767031771e+00	5.120229868391605876e+00	-5.389437377707058108e-01	1.090004083371178112e+01	1.424454737964439133e+01	-4.471464442159421293e-01
1.288702244582764056e+00	3.253603198634591465e+00	-6.718939567821547998e-01	1.360762753126624958e+01	1.418630956740435956e+01	-8.391168128930251990e-01
1.288446612716798612e+00	2.473839918492514833e+00	-7.877503573017934357e-01	8.431779404517303789e+00	1.339441914475326811e+01	-7.423369985330954268e-01
1.288191091100675090e+00	-6.470496366106341490e+00	-5.932216067206553811e-01	1.049079817849744423e+01	1.285140758421631446e+01	-7.730851451522414708e-01
1.287935679665988875e+00	-4.192007708361691343e+00	-2.021646934235918625e-01	1.339604590667831907e+01	1.190764396000353287e+01	-8.805746884864490420e-01
1.287680378344392640e+00	2.803393874893555182e+00	6.450185063527613671e-02	1.374230418296752987e+01	1.138061605785300046e+01	-8.684775720214361616e-01
1.287425187067594790e+00	-8.960307892474056457e-01	1.040579496389528458e-01	1.152961673087029659e+01	1.140120224959100348e+01	-7.146507557744607997e-01
1.287170105767360351e+00	-1.145546700183742495e+00	2.495890159836345323e-01	8.252103785821017112e+00	1.060503326451382478e+01	-1.014052624479560905e+00
1.286915134375510528e+00	-1.019316268245558987e+00	1.297159603628891544e-01	7.337611180667991562e+00	9.688831344960831871e+00	-1.054930536164800925e+00
1.286660272823922480e+00	1.833610500263441523e+00	2.129148575128271825e-01	1.369456910029786378e+01	9.161932913045916393e+00	-8.050868789433780481e-01
1.286405521044529321e+00	2.864035637840351534e+00	-5.501212207421467271e-02	8.496437860706059553e+00	8.529881055826839642e+00	-7.591261251500451834e-01
1.286150878969322120e+00	-2.278905255052578127e+00	-3.032740352842194786e-01	7.368552740303210058e+00	8.317302135828082754e+00	-7.961987298476532748e-01
1.285896346530345458e+00	-5.434467660279179491e+00	-3.577228932987509546e-01	7.513999250445307254e+00	8.561589672510411475e+00	-8.630791705615902254e-01
1.285641923659701202e+00	4.888757505166567263e+00	-1.497980872485162873e-01	1.324694609548285484e+01	8.422213674783742832e+00	-9.397426132096177165e-01
1.285387610289546956e+00	-9.751394800775515792e-01	-2.185655123525490073e-01	8.277370132557511084e+00	7.773441237067196141e+00	-1.210175296395784361e+00
1.285133406352096053e+00	7.735464730695165714e-02	-4.774777853073599587e-01	7.377575001231193141e+00	7.618230487829356079e+00	-1.003660970517235018e+00
1.284879311779617783e+00	9.327154391456924376e-01	-2.544264801495847994e-01	5.171934631144489813e+00	7.258235665514403578e+00	-1.144318435772194942e+00
1.284625326504437393e+00	1.793613307562298198e+00	-8.618490068107353963e-02	7.046702618044582422e+00	7.232088398206570901e+00	-1.199677493826456720e+00
1.284371450458935193e+00	1.017993650170966990e+00	8.145821088869487081e-02	7.210387706816777431e+00	6.685383368224225187e+00	-1.218314823649189638e+00
1.284117683575548119e+00	4.328559646857858545e-01	6.190557009202493632e-02	7.169479530625896935e+00	6.159524628912951272e+00	-9.115981409434835703e-01
1.283864025786767060e+00	-4.346773356985158543e+00	-7.929151643441081920e-02	1.547071740836014175e+00	5.790346880583696176e+00	-1.002177571301520409e+00
1.283610477025140417e+00	-3.835143541638464271e+00	2.727678516157117095e-02	2.368042458990852417e+00	5.775202667628107633e+00	-7.933956975408207324e-01
1.283357037223270769e+00	1.070148131064290187e+00	-4.930898984907616800e-02	6.855614518006374780e+00	5.329529561868073806e+00	-1.255939287696361317e+00
1.283103706313816206e+00	1.795632991520786703e+00	-2.692891616778521069e-01	7.712162287231298485e+00	4.977316943284298745e+00	-1.509107526971122715e+00
1.282850484229490107e+00	-2.952515331278317667e+00	-3.909556945009528550e-01	7.075235149955709346e+00	4.399484872737302155e+00	-1.026768076014739961e+00
1.282597370903061806e+00	4.740131460832395227e+00	-3.594341654892224125e-01	8.598879112868477392e+00	4.573093257252835997e+00	-1.000723513050388425e+00
1.282344366267355484e+00	-1.093188698618907884e+00	-4.350343737023402713e-01	4.748709428080216455e+00	4.567332183189273920e+00	-1.149665403874516212e+00
1.282091470255250387e+00	-1.430067862165397274e+00	-7.257725443321284553e-01	2.596140490479218466e-01	4.103354289382736830e+00	-1.096667480488041857e+00
1.281838682799680829e+00	-2.320320096124719900e+00	-1.055012339785117659e+00	7.415323241622803763e-02	3.704075294958728559e+00	-1.410159034175988646e+00
1.281586003833636189e+00	-1.740650691256305116e+00	-1.019288391569086905e+00	6.364465265658043158e+00	3.825626354148103925e+00	-1.511028883528714006e+00
1.281333433290161139e+00	2.319208853398741610e+00	-9.990733339687454251e-01	6.830877117615642646e+00	3.681617179872004986e+00	-1.546232052402356505e+00
1.281080971102355859e+00	-4.135587912775751107e-01	-8.363388104360001130e-01	3.399527210146015221e+00	3.872438026188167903e+00	-1.358585376134017420e+00
1.280828617203373154e+00	3.422100947306457308e-01	-8.734694289142610479e-01	-1.324589092162978154e+00	4.041292156488831111e+00	-1.702381226262074332e+00
1.280576371526424229e+00	9.269597882301865432e-01	-7.857760190712956838e-01	3.466977678476497182e+00	4.228859425613910261e+00	-1.601450845746699603e+00
1.280324234004770911e+00	-5.261254099615391588e+00	-9.168229626625984396e-01	5.044012564479978700e+00	4.503351406801596291e+00	-1.623748309546674706e+00
1.280072204571733430e+00	-3.345698967926888923e+00	-1.020131283447756054e+00	6.004104754348606576e+00	4.719063252008465881e+00	-1.372227076844641847e+00
1.279820283160684857e+00	-2.329877816029370496e+00	-1.331446390510194755e+00	2.790607491942720952e-01	4.825032607290630438e+00	-1.336009439917494657e+00
1.279568469705052669e+00	-2.411009120352707313e+00	-1.585981303299228262e+00	8.405962421361214965e+00	4.952531204789702102e+00	-1.332452455678438730e+00
1.279316764138319851e+00	-9.958144605934839133e-02	-1.801738452440542204e+00	4.633459332519473506e+00	5.274208103509748113e+00	-1.637760465059779680e+00
1.279065166394023345e+00	-2.394854257307787115e+00	-1.863985113482324874e+00	9.295611140505574355e+00	5.487903176717122022e+00	-1.461891009610843506e+00
1.278813676405754718e+00	-3.053237195265061210e+00	-2.172826766763229056e+00	1.589402112693557356e+00	5.924611293602801254e+00	-1.504430644598216515e+00
1.278562294107159714e+00	1.068682720568700173e+00	-2.080345319489262934e+00	3.715969414993539610e-01	6.272273714274125389e+00	-1.518108955569085428e+00
1.278311019431938700e+00	1.302625100145699877e+00	-2.045613946593795696e+00	9.320559979504468018e+00	6.340875893087471127e+00	-1.437675607287752788e+00
1.278059852313845557e+00	-1.982022382338918476e+00	-2.078359645772717368e+00	1.023004642425773802e+01	6.178123138236232492e+00	-1.642260507137300207e+00
1.277808792686690564e+00	9.869602158484582777e-01	-2.303281018447914441e+00	8.085988139843419020e+00	5.985329419061701017e+00	-1.018268044325493893e+00
1.277557840484335072e+00	-3.973050954040711513e+00	-2.354616520201289198e+00	1.180494847638692946e+01	6.069856441766082966e+00	-1.142588214452619377e+00
1.277306995640696163e+00	-7.283736146160219249e+00	-2.317315412017727283e+00	5.959294573084193303e+00	6.216666125170455359e+00	-1.112558536653491803e+00
1.277056258089745766e+00	-3.208113753028308146e+00	-2.229336517384396643e+00	4.459507549790528103e+00	6.358248956497225990e+00	-1.658282840875467290e+00
1.276805627765508655e+00	-5.048831802909183430e+00	-2.153276437032016322e+00	6.209989069839748410e+00	6.115746904613749813e+00	-1.281598525350778006e+00
1.276555104602063340e+00	-9.881356602292123981e-01	-1.978745316609659799e+00	5.339335258502194925e+00	5.626218427364688246e+00	-1.252789027323352844e+00
1.276304688533543397e+00	-1.364193363555242788e+00	-2.118469911366055669e+00	7.511116898254952545e+00	5.591947259176928142e+00	-9.542865167731087173e-01
1.276054379494134805e+00	-2.116699957170597113e+00	-2.372136222742231126e+00	4.016924272239064564e+00	5.383581594925927583e+00	-7.891551165385605193e-01
1.275804177418078167e+00	-4.174289988388026451e+00	-2.558432974064007048e+00	2.687307001012775309e+00	4.491050196889881718e+00	-5.764669111025718662e-01
1.275554082239668707e+00	-3.042002919165865960e-01	-2.545089845042720178e+00	2.016812750932548415e+00	4.258271834772091147e+00	-4.890375195064787794e-01
1.275304093893253388e+00	-1.620159702150417269e+00	-2.258988966702836887e+00	5.265264177582106520e+00	3.931492854130951287e+00	6.483140812053342361e-02
1.275054212313233792e+00	-8.953081493696900539e-01	-2.340430108952264110e+00	1.543031477495780679e-02	3.820124608281021406e+00	5.638898014986177820e-01
1.274804437434065241e+00	-3.481882008932563610e-01	-2.289676180867728839e+00	3.278353494685201319e+00	4.047405112052064879e+00	7.006371879590308493e-01
1.274554769190256343e+00	-4.038126852174899639e+00	-2.282673734270784127e+00	5.702526794863894466e+00	3.695394280929662045e+00	7.542746751542954708e-01
1.274305207516368998e+00	-3.459499136980642042e+00	-2.149290047456545505e+00	5.513984034752623664e+00	3.620449146769098014e+00	1.016085289542016490e+00
1.274055752347018844e+00	-4.659268030350638967e-01	-2.271857825604106207e+00	4.453440129977206396e+00	2.721602543534345831e+00	8.588483019917687589e-01
1.273806403616874139e+00	-3.592845086826826684e+00	-1.890727455607402518e+00	4.270938233456924138e+00	2.560476735717446939e+00	6.052446831714015651e-01
1.273557161260657988e+00	-7.686592375583684023e-01	-1.826789484181940315e+00	3.662203392581628414e+00	3.140699687624330494e+00	4.450262922257414155e-01
1.273308025213144345e+00	-3.701575188246967407e+00	-2.067029678208091692e+00	-6.643050966014713010e-01	3.819459775856094641e+00	3.553713694708798831e-01
1.273058995409162675e+00	-2.371471471378267193e+00	-2.166939902675951490e+00	-4.108741918133794191e-01	4.101688723550471316e+00	3.503692181484213686e-01
1.272810071783594399e+00	-3.103288856890643821e+00	-2.222753628554602567e+00	7.923427965878514279e+00	4.773262568949448337e+00	4.928474578171757048e-01
1.272561254271374009e+00	-3.097841937699970849e+00	-2.139021195758352256e+00	-3.883069602010552623e-01	5.129650491949015567e+00	4.704224317925135429e-02
1.272312542807489288e+00	8.123987904763997348e-01	-2.236945123847876360e+00	3.339366580173139365e+00	5.710548620222399840e+00	-2.096126517675397094e-01
1.272063937326980643e+00	1.184904058064780719e+00	-2.381573241673737851e+00	1.210887296378033007e+01	6.072132586176214097e+00	-4.369011876763025937e-01
1.271815437764941992e+00	-2.736602371379317500e+00	-2.447516925388043330e+00	8.155528012153867579e+00	6.211718826173100894e+00	-5.980188646519474238e-01
1.271567044056520102e+00	-6.653157903086412972e+00	-2.578035726186219900e+00	7.718708808368044849e+00	6.155169214453318105e+00	-3.710010577337082838e-01
1.271318756136913253e+00	-1.790633634543038699e+00	-2.654193353234111541e+00	9.717296190978455428e+00	6.263664524586979532e+00	-6.793634392701244362e-01
1.271070573941374127e+00	-5.873240162972554579e+00	-2.476485209249212449e+00	-5.843607641919972728e+00	6.333659563813435867e+00	-8.570550451210235954e-01
1.270822497405206697e+00	-8.055215329604823449e-01	-2.367488956040205039e+00	1.219704445038758411e+00	6.123513548987565613e+00	-1.034200903047732378e+00
1.270574526463769560e+00	-1.699531636047709737e+00	-2.275814409156824869e+00	3.683545532617557683e+00	5.969770868857400714e+00	-9.980385528756668956e-01
1.270326661052471051e+00	1.679045155243088061e+00	-2.228681097378013565e+00	2.635101400948379791e+01	5.747047535640494864e+00	-1.034520758816215968e+00
1.270078901106774794e+00	-4.858486874303568293e+00	-2.108822070708722851e+00	1.536650507347674122e+01	5.553599022896817061e+00	-8.703923412149647820e-01
1.269831246562195037e+00	-3.575943973752170990e+00	-2.208414193698936323e+00	7.203531651840025418e+00	5.600383254313941350e+00	-1.321189079913394071e+00
1.269583697354299101e+00	-1.745136367145258882e+00	-2.332793651846895244e+00	-1.017873478897570322e-01	5.497172839772544783e+00	-1.197438611664729091e+00
1.269336253418707372e+00	-1.236470177611414423e+00	-2.508501168999614173e+00	5.784941752912398982e+00	5.083954192965656205e+00	-1.130761431264136974e+00
1.269088914691091086e+00	-4.857276647087054755e+00	-2.361126651179335401e+00	-1.336717839333149138e+00	4.467773661465123780e+00	-1.274550419929818990e+00
1.268841681107175212e+00	-4.738329861930431264e+00	-2.504191272170585236e+00	3.215471896012734199e+00	4.376446957680718342e+00	-8.569071686313460834e-01
1.268594552602735570e+00	-1.238350061606416919e+00	-2.570423492625362183e+00	2.839867134944802363e-01	3.859083553942134870e+00	-1.191284823826412209e+00
1.268347529113601491e+00	-3.560558670310487450e-01	-2.488821502631525462e+00	2.216760648527154598e-01	3.561899822838408447e+00	-9.372596877282702854e-01
1.268100610575652931e+00	-4.325016038168024934e+00	-2.353793347769416844e+00	1.951382680616702725e+00	3.536270781607782077e+00	-7.675326879619743803e-01
1.267853796924823584e+00	1.089063219606202670e+00	-2.299255027045001842e+00	4.132796272017015937e+00	3.335772015663505563e+00	-5.595838307222616992e-01
1.267607088097097767e+00	-4.961854756494762236e-02	-2.710862221612483136e+00	3.456684044462082106e+00	3.246558024752220994e+00	-3.318914195030289727e-01
1.267360484028512424e+00	-4.203523975620863773e+00	-2.909089772781951133e+00	-2.977756407191885391e+00	3.459590966516253197e+00	1.129650394784988132e-01
1.267113984655156456e+00	-1.973582420410018523e+00	-3.386327263878869065e+00	3.849162141067579146e+00	2.762804572709894213e+00	5.883671968889363502e-01
1.266867589913169834e+00	-5.749771242603739729e+00	-3.529903256236630149e+00	5.157832508400117533e+00	2.328798756168437123e+00	1.477864208596970652e+00
1.266621299738745154e+00	-5.772988790897091604e+00	-3.603903093718157979e+00	7.348833557227379742e+00	1.767500939420505235e+00	2.093440302665358299e+00
1.266375114068126306e+00	-5.046564627300762496e+00	-3.540282442963271770e+00	6.660995983727309167e+00	2.729727093403400140e+00	2.449849011083289341e+00
1.266129032837609802e+00	-4.127658659896802362e+00	-3.825728375681149096e+00	1.326222379720849665e+00	3.494071852328557437e+00	2.550996089142199885e+00
1.265883055983541894e+00	-5.569172645878640582e-01	-4.175683498990292897e+00	2.873496645326943266e+00	4.209677287347918906e+00	2.988431533421858521e+00
1.265637183442322344e+00	-1.858531998522738204e+00	-4.416983497405407633e+00	3.558859621757697766e+00	4.312630931585745842e+00	2.987190136935236051e+00
1.265391415150401100e+00	-8.051206027680287036e+00	-4.701757207521870541e+00	6.471206507596383162e+00	4.377856470041826320e+00	2.413920388681122464e+00
1.265145751044280731e+00	-3.865869967483507086e+00	-5.120969072027738989e+00	3.861075421542391695e+00	4.507628272043540996e+00	2.782791043694313515e+00
1.264900191060513990e+00	-6.270242705296834806e+00	-5.635514475641474341e+00	3.696263709092948435e+00	4.868980439874823318e+00	1.700783292724545870e+00
1.264654735135706032e+00	-5.846184570180945173e+00	-5.832480093653535036e+00	1.090476640688872845e+00	4.753027546861940955e+00	1.413841861407615585e+00
1.264409383206512416e+00	-6.192240408535412577e+00	-6.025517465629381064e+00	4.683709232715657755e+00	4.484643126569332949e+00	8.386823400106516724e-01
1.264164135209641104e+00	-9.018035512081791438e+00	-6.212538487440085078e+00	6.473118217147288078e+00	4.358544387168498346e+00	3.904263474626009089e-01
1.263918991081850240e+00	-4.864744215731620081e+00	-6.091124628888804793e+00	5.366968382807502103e+00	4.221184427726691446e+00	5.462941089840669256e-02
1.263673950759950149e+00	-5.085715529475314689e+00	-6.144045540788372506e+00	2.443566138096831430e+00	4.290881392320476273e+00	1.506347736846120333e-01
1.263429014180800447e+00	-3.820446105910721979e+00	-6.203187099005782024e+00	4.605483478817257392e+00	3.947526656437929660e+00	-7.342313544228425970e-01
1.263184181281314711e+00	-5.960572334841804043e+00	-6.202551297608798642e+00	4.095013567114789588e+00	3.473910452447038999e+00	-7.691947347575461835e-01
1.262939451998454699e+00	-8.661443695846271495e+00	-6.270368285384892992e+00	9.161050881782731636e+00	3.295922642993519780e+00	-6.635625286140993673e-01
1.262694826269234571e+00	-8.316888138597089863e+00	-6.353090026171680726e+00	4.674555998537642587e+00	3.551192988784464433e+00	-7.645278586811359300e-01
1.262450304030718673e+00	-8.152243294144618346e+00	-6.410626405216465429e+00	3.092085304412057756e+00	3.457661918196799800e+00	-8.573184262339170747e-01
1.262205885220023305e+00	-6.464903799227641912e+00	-6.656454695229843566e+00	-2.719750323308969264e+00	3.332075045199283103e+00	-1.245107604969768023e+00
1.261961569774314507e+00	-7.032795945159599604e+00	-6.371509803318803122e+00	1.298000090165079445e+00	2.873984367816660335e+00	-1.162012352351600830e+00
1.261717357630809833e+00	-5.109778676563167643e+00	-6.228446702995528383e+00	8.251089563208413580e+00	2.596117060340354499e+00	-1.505228466798091969e+00
1.261473248726776797e+00	-5.653369208366722631e+00	-6.380175533406875488e+00	-4.204192254112159577e-01	2.368981643118500902e+00	-1.374836738857934337e+00
1.261229242999533984e+00	-3.552192681687290410e+00	-6.161999720358299015e+00	-3.081767545756028959e+00	2.251077825001710053e+00	-1.518366563999407060e+00
1.260985340386450604e+00	-6.018214689519550298e+00	-6.180243915543178979e+00	2.059542186110647766e+00	2.383875990559865876e+00	-1.541551413198083642e+00
1.260741540824946272e+00	-3.949161441062918332e+00	-6.104217486456314568e+00	4.052329234501237387e+00	1.573083719363981503e+00	-1.646038565460037573e+00
1.260497844252491229e+00	-7.419056595279400312e+00	-5.894482509494361366e+00	1.985462401089257423e+00	1.018327085852788638e+00	-1.240078147893339811e+00
1.260254250606606341e+00	-8.053517994215496856e+00	-5.882767323335015064e+00	4.153157847765388766e+00	9.300050561096264712e-01	-1.359229764460083256e+00
1.260010759824862214e+00	-3.933603230215644508e+00	-5.752434557872783571e+00	-1.285333469259792860e+00	7.651709678848820362e-01	-1.406125081513638797e+00
1.259767371844880524e+00	-6.841003948907139254e+00	-5.855067399743297152e+00	-1.794049712870265934e+00	5.857738758065121898e-01	-1.448708343305757484e+00
1.259524086604332682e+00	-5.165753869727472747e+00	-5.600777663601979484e+00	6.453597187251007838e+00	2.762082435867047048e-01	-1.528033215665759226e+00
1.259280904040940507e+00	-7.096771727840510025e+00	-5.526969616199030710e+00	2.393734759376109800e+00	3.047792018586363838e-01	-1.481069312444677433e+00
1.259037824092476443e+00	-7.291993220305666767e+00	-5.684757413762065781e+00	-4.781465065562230166e+00	7.043511299220224231e-01	-1.382796996197970252e+00
1.258794846696762670e+00	-7.473840701546138554e+00	-5.755996084386048928e+00	1.510110509957225400e+00	6.371523750501204564e-01	-1.405357596805048681e+00
1.258551971791671331e+00	-1.922335502296844245e+00	-5.901789032883391073e+00	-4.068117472652660993e+00	5.383749623884173108e-01	-1.495432302791994683e+00
1.258309199315124527e+00	-7.805053281641852969e+00	-6.051062956761707134e+00	3.147711931398112561e+00	3.719219004849021182e-02	-1.573907570666564615e+00
1.258066529205095208e+00	-4.740435432412013483e+00	-6.108517474245785728e+00	2.277201559832242941e-02	-3.611049563058877365e-01	-1.470398019813783597e+00
1.257823961399605617e+00	-3.965648571820130641e+00	-6.197705324235245783e+00	2.284791868061067710e+00	-6.920156729249704250e-03	-1.779183332182844079e+00
1.257581495836727514e+00	-7.209947543170532214e+00	-6.257738393310833480e+00	-2.430337964755561408e+00	-2.830351281972065536e-02	-1.680397625324919986e+00
1.257339132454583064e+00	-4.349765309002623148e+00	-6.290192299364757211e+00	-9.854033740876255720e+00	-1.709895531919896142e-02	-1.711825891060148708e+00
1.257096871191344167e+00	-5.509297969314416399e+00	-6.475984443396184176e+00	5.875607637445018128e+00	-1.157539996922984926e-02	-1.648412084551447609e+00
1.256854711985232242e+00	-8.982631080474416052e+00	-6.467814981593145163e+00	5.843903910954154846e+00	-3.727230394872486918e-02	-1.410472362045692263e+00
1.256612654774518667e+00	-9.191859676964853065e+00	-6.696314830991493494e+00	-4.738722098307862618e-01	-1.196012779910020710e-02	-1.393009114674972126e+00
1.256370699497524335e+00	-8.624363924904194789e+00	-7.226172400047873090e+00	8.742729595095454220e-01	4.773487223479623287e-01	-1.504766968441610064e+00
1.256128846092619877e+00	-3.642673596556286864e+00	-7.398818494564870285e+00	-1.594469980204061388e+00	3.124422963201143877e-01	-1.343994460396618740e+00
1.255887094498224776e+00	-9.193353177834730161e+00	-7.867122838745069124e+00	3.820248393812173848e+00	1.839737142948992543e-01	-9.076244303256251200e-01
1.255645444652808695e+00	-7.863603377053009602e+00	-8.263662171271462853e+00	-2.952343081449085638e+00	3.939044145694989840e-01	-4.219815099978443951e-01
1.255403896494890814e+00	-6.326188955826222760e+00	-8.657700926641155093e+00	-5.426846481328151839e+00	7.094435827100322722e-01	-1.264606884823392396e-01
1.255162449963039606e+00	-8.831482660447861122e+00	-8.961836957330861608e+00	6.536255897514360313e-01	5.917212537464164868e-01	6.895160041110217630e-01
1.254921104995871950e+00	-8.473591161407361128e+00	-9.280669937907294553e+00	8.543424924428100198e-01	5.834811094157521527e-01	6.497842566034203182e-01
1.254679861532055574e+00	-7.535417833604826754e+00	-9.150262698543736306e+00	3.770914364777238070e+00	3.740655384674978490e-01	6.372039087168075433e-01
1.254438719510306166e+00	-1.100599031374823156e+01	-9.374032822651356511e+00	6.697098756607822168e+00	9.994346562975768566e-02	1.085817789128033617e+00
1.254197678869389598e+00	-9.469215150608329523e+00	-9.351486682816883445e+00	3.749730810374397594e-01	3.058631582527073789e-01	6.449139018552811908e-01
1.253956739548120369e+00	-1.139556150955673175e+01	-9.143641391422683284e+00	3.741488422683887927e-01	4.556450500029825545e-01	4.414576681638487377e-01
1.253715901485361384e+00	-1.043058444463728485e+01	-9.195807881957115626e+00	-4.593947923873509254e+00	1.968505097682025640e-01	1.039912893048332981e-01
1.253475164620025950e+00	-1.002981544635053979e+01	-9.237111343517696582e+00	-7.238912652998136243e-01	-4.691179702525169470e-01	1.739828755479441279e-03
1.253234528891075561e+00	-1.251148276725068698e+01	-9.133884686323419544e+00	2.926546160871297264e+00	-3.958269214170113126e-01	-2.350264737689911065e-01
1.252993994237520559e+00	-1.210441334750738029e+01	-9.030323596586326218e+00	1.146746840481192464e+00	-9.719817151534999866e-02	-6.680203804794000444e-01
1.252753560598420801e+00	-7.257694699638559399e+00	-9.092312988794574835e+00	-6.288941580568380374e+00	-1.148187978775287582e-01	-1.169899272980859717e+00
1.252513227912884552e+00	-1.029384327682528877e+01	-9.110683650077072926e+00	1.247806658662228507e+00	-6.281929581807013663e-02	-1.440217321468668432e+00
1.252272996120069148e+00	-6.567699055312799850e+00	-8.871367465415586295e+00	-4.872836922246263636e-01	-2.881631114077969347e-01	-1.408662522816202411e+00
1.252032865159180108e+00	-5.152907886896380241e+00	-8.799889651634845933e+00	1.633205705556065368e+00	-4.570124684328847886e-01	-1.184367538673455567e+00
1.251792834969472246e+00	-5.854698951313053179e+00	-8.670709099037646084e+00	-3.505367281090232101e+00	-4.963600509176203102e-01	-1.653896522204468367e+00
1.251552905490248779e+00	-7.322608701657616237e+00	-8.504987387563915036e+00	-3.189717767759635336e+00	-9.014188823010051976e-01	-1.760610445702284865e+00
1.251313076660861334e+00	-6.858474574501277843e+00	-8.492022654550687832e+00	-1.437210630959957214e-01	-1.160928504656176141e+00	-1.631707686217466646e+00
1.251073348420710607e+00	-9.679717417333469243e+00	-8.358797691715119882e+00	-2.326799873937119845e+00	-1.746499633170968568e+00	-1.587865885320212556e+00
1.250833720709245256e+00	-7.498098497217520197e+00	-8.146576894482453923e+00	6.838666311055026981e+00	-2.011919265433023352e+00	-2.020584153673074645e+00
1.250594193465963011e+00	-9.000139835437268587e+00	-8.156387740841202216e+00	-5.389946153601015588e+00	-1.557660937202761664e+00	-2.191806966376638854e+00
1.250354766630409342e+00	-1.147853722547928612e+01	-7.964377801573711224e+00	-2.843458312376656583e+00	-1.537762044568289133e+00	-2.189781764565561062e+00
1.250115440142177903e+00	-9.129245147494815527e+00	-8.051136255757182170e+00	6.086596863713680250e-01	-1.478150273552559568e+00	-2.149548742183425620e+00
1.249876213940912528e+00	-5.237096274307093680e+00	-7.841190320828544280e+00	-2.730438674484423900e-01	-1.779814904056314928e+00	-2.214329111066334121e+00
1.249637087966302573e+00	-7.555315074405988263e+00	-7.843795212933503791e+00	-4.926913193861560680e-01	-1.999213042003965102e+00	-2.338608562646271594e+00
1.249398062158087352e+00	-1.083580534565672338e+01	-7.920628059157406753e+00	-3.895121038874804320e+00	-1.866263097961865514e+00	-2.117642683729908271e+00
1.249159136456054142e+00	-8.098345689613744014e+00	-8.166748771704867238e+00	-3.863147901493971581e+00	-1.428074385989596351e+00	-2.179301247411451925e+00
1.248920310800038180e+00	-8.444115866546198390e+00	-8.429469651093626226e+00	-4.953559969988882372e+00	-1.659677548339802744e+00	-2.247552670813626197e+00
1.248681585129922667e+00	-7.824347739431710913e+00	-8.557813850984146598e+00	-2.625069947495473954e+00	-1.810865483853368207e+00	-2.312271231668130866e+00
1.248442959385638984e+00	-9.151864952452875457e+00	-8.355189787764608411e+00	2.437082206839295662e+00	-2.015202759517289888e+00	-2.222422278089028591e+00
1.248204433507165589e+00	-9.092659347321793817e+00	-8.004947808245981733e+00	-7.085257213615070881e+00	-1.626422081174169865e+00	-2.424331981958874671e+00
1.247966007434531122e+00	-7.670534127129776003e+00	-7.963032261155142955e+00	-4.725813748444791074e+00	-1.669065261577166392e+00	-2.331013230948271620e+00
1.247727681107809516e+00	-6.060768223050976289e+00	-7.697305369118814689e+00	-3.059370397658307095e+00	-1.924756386652719753e+00	-2.269282174618681758e+00
1.247489454467124226e+00	-7.554781202993888556e+00	-7.690578613093570048e+00	5.018692567143505201e+00	-2.050083108486419281e+00	-2.518091950392137068e+00
1.247251327452645997e+00	-7.698265160346252856e+00	-7.719947277820047304e+00	4.167596999502321431e+00	-2.355550108632782802e+00	-2.402319512534191404e+00
1.247013300004592651e+00	-6.294065232826716816e+00	-7.812298508265484998e+00	-5.622766007911747188e+00	-1.874556335516968986e+00	-2.497111712724879418e+00
1.246775372063230858e+00	-9.199623042049777766e+00	-8.178797021292892211e+00	-2.400259989873847921e+00	-1.997835983843244234e+00	-2.500856789067841035e+00
1.246537543568874140e+00	-5.713855760695014219e+00	-8.395924566698550251e+00	-3.105191713417372767e+00	-2.075673183762170915e+00	-2.565269311260436336e+00
1.246299814461884425e+00	-1.179440552488748395e+01	-8.555434642090173014e+00	-1.090556115579575103e+00	-2.382905810748755293e+00	-2.635638964886543256e+00
1.246062184682669383e+00	-8.169958861741742240e+00	-8.550206443230099040e+00	1.119123798961960681e+00	-2.529241467192309578e+00	-2.673354683015128241e+00
1.245824654171686641e+00	-1.040662501544569096e+01	-8.678467019853211895e+00	-1.277388919740382045e+00	-2.600520885809284533e+00	-2.572050188093478518e+00
1.245587222869439126e+00	-8.189501717891605637e+00	-9.033984304616106797e+00	-9.447549736033531431e+00	-2.910334450831939535e+00	-2.780909690531927936e+00
1.245349890716478614e+00	-2.651404746240883181e+00	-9.102036494680129763e+00	-5.221593851966997768e+00	-3.171050441954613941e+00	-2.763460473667357142e+00
1.245112657653403954e+00	-7.831817688916147269e+00	-9.378150486455414381e+00	1.682953388385440008e-01	-3.638571329399829413e+00	-2.643752253122359175e+00
1.244875523620860625e+00	-1.165418925652929616e+01	-9.523184117692252926e+00	9.614911028765977807e-01	-4.020491223120907343e+00	-2.586734728915234260e+00
1.244638488559541623e+00	-1.411589042957738016e+01	-9.765891296130755350e+00	-9.054274812476517553e+00	-3.886086316363031923e+00	-2.600228937212876179e+00
1.244401552410187684e+00	-8.575646266049711031e+00	-1.005287879139181229e+01	-6.896476851944415287e+00	-4.220892793323145042e+00	-2.610375112860596314e+00
1.244164715113585951e+00	-1.514114929400103904e+01	-1.042841386862844644e+01	-3.575648411426195050e+00	-4.605295464209381961e+00	-2.764470194648544599e+00
1.243927976610571751e+00	-1.015146568218571943e+01	-1.045761386568060480e+01	-3.448826239146010941e+00	-5.090235225838541488e+00	-2.566316746921126324e+00
1.243691336842026374e+00	-1.296751987516344151e+01	-1.056438158794807336e+01	-1.691690250655623062e+00	-5.079014780637202797e+00	-2.503747803002485561e+00
1.243454795748878627e+00	-1.028704842867644764e+01	-1.068933963001470566e+01	-7.975333301718556811e+00	-4.944707716029892453e+00	-2.314472697850743721e+00
1.243218353272104615e+00	-5.628281449504516587e+00	-1.074090297834747076e+01	-8.481353419616210587e+00	-5.201777206377848017e+00	-2.737156105251566274e+00
1.242982009352726402e+00	-1.151220863498468816e+01	-1.093409919381876705e+01	-9.182356155686495214e+00	-5.269362482898221955e+00	-2.734754237506130892e+00
1.242745763931814240e+00	-1.168219361776851173e+01	-1.094737585562041460e+01	-1.077030225069123492e+00	-5.320399150271616584e+00	-2.945205928907941306e+00
1.242509616950483675e+00	-1.143457487281450469e+01	-1.126075038585178767e+01	-4.012627207744190017e+00	-5.213011641862883572e+00	-2.706945129780682358e+00
1.242273568349899104e+00	-1.077121771182196674e+01	-1.141707545602204199e+01	-5.307813527278582910e+00	-4.903876126786861356e+00	-2.635393416110500375e+00
1.242037618071269556e+00	-9.706155469456103191e+00	-1.168648337897112910e+01	-3.822442100316445046e+00	-4.616749900731959677e+00	-2.943747778214899302e+00
1.241801766055851797e+00	-1.373641796181684782e+01	-1.184807390365392621e+01	-5.331063048049350606e+00	-4.716240446547918630e+00	-2.855312675855942839e+00
1.241566012244949446e+00	-1.031207497291270947e+01	-1.167316045614807685e+01	-2.685102300227344863e+00	-4.634947866321970977e+00	-2.884948870005317634e+00
1.241330356579912308e+00	-1.259278488301811194e+01	-1.167185901121191094e+01	-1.899171860358991548e+00	-4.244100762133731664e+00	-2.966481707628082276e+00
1.241094799002137039e+00	-1.250906446578809295e+01	-1.184242669971668604e+01	-6.656017475270887829e+00	-3.718032503283407841e+00	-3.059283317451102935e+00
1.240859339453066479e+00	-1.220187277380397184e+01	-1.216555087020990733e+01	-7.219954069249771678e+00	-3.654742958538322206e+00	-3.024318235676437983e+00
1.240623977874189654e+00	-8.716748558506971278e+00	-1.222632354897241314e+01	-5.433940482680014838e+00	-3.527987875212618807e+00	-3.116849197631834656e+00
1.240388714207042886e+00	-1.366562044081040561e+01	-1.261951534853582224e+01	-1.764654544351426324e+00	-3.243157023750351975e+00	-3.034423950507981971e+00
