# Supplementary material for: Fluorescence from a single-molecule probe directly attached to a plasmonic STM tip
Source: Nat Commun. 2024 Nov 10;15:9733. doi: 10.1038/s41467-024-53707-2 (PMC11551166; doi:10.1038/s41467-024-53707-2)
Supplement: Supplementary file 6 — Source Data [file 41467_2024_53707_MOESM6_ESM.zip › Fig 2/Fig2b_Energ(eV)_vs_Plasmon(dot)_Plasmon(smooth).txt]

# Energy(eV)	Plasmon_yellow_dots(1/eV/s/pA)	Plasmon_yellow_smooth(1/eV/s/pA)	PTCDA_yellow_dots(1/eV/s/pA)	PTCDA_yellow_smooth(1/eV/s/pA)	Plasmon_orange_dots(1/eV/s/pA)	Plasmon_orange_smooth(1/eV/s/pA)	PTCDA_orange_dots(1/eV/s/pA)	PTCDA_orange_smooth(1/eV/s/pA)	Plasmon_red_dots(1/eV/s/pA)	Plasmon_red_smooth(1/eV/s/pA)	PTCDA_red_dots(1/eV/s/pA)	PTCDA_red_smooth(1/eV/s/pA)
1.549704509437876965e+00	4.577132114488723857e+01	4.316301008883545620e+01	1.712150737014883362e+02	1.757366098673123247e+02	2.244106603993565727e+02	2.215625086488530542e+02	1.014137273259792096e+02	6.860779950386377379e+01	2.066520226054690212e+01	1.699534352808164428e+01	-4.864349711161853662e+00
1.548948241552067673e+00	3.541711426982615762e+01	4.298251772074760879e+01	1.705184866964406751e+02	1.728483131629133425e+02	2.240988158415389648e+02	2.213903977423053959e+02	4.905968639137662990e+01	6.712710791594784610e+01	1.258166674176518463e+01	1.678081733772924267e+01	2.344763609789590930e+01
1.548192734438403217e+00	4.213578234362265107e+01	4.289873420559589334e+01	1.726958851777688722e+02	1.700423123340158895e+02	2.238865146449170140e+02	2.212912828529550495e+02	6.100351377617644744e+01	6.863364589978279184e+01	1.213404526769609149e+01	1.707567034187869837e+01	7.754018117340679694e-01
1.547437986957894251e+00	4.323957991837522030e+01	4.274085889723414056e+01	1.692642210332211619e+02	1.674141171661712804e+02	2.239288172508118180e+02	2.212162283181319538e+02	6.939391425706220673e+01	7.060123370265877440e+01	2.364795165928116916e+01	1.690816102292950873e+01	2.721891733508815747e+01
1.546683997973823166e+00	3.727117616248636267e+01	4.254828906510307007e+01	1.703753914036868196e+02	1.649156249724880183e+02	2.195284658463299934e+02	2.211434712052612781e+02	6.934595209115951775e+01	7.121020653747358153e+01	8.229303436820373463e+00	1.672977282377506114e+01	5.485408264755319863e+01
1.545930766351738761e+00	3.958774066926157076e+01	4.241476553590685938e+01	1.663089723899112755e+02	1.621901103865801304e+02	2.195352445541656152e+02	2.209065893330146082e+02	5.722235751233797174e+01	7.000342727348935057e+01	2.283183790527818857e+01	1.681195264555633528e+01	6.651136175002078232e+01
1.545178290959450917e+00	3.626942730327769482e+01	4.222827753676547502e+01	1.601217515076954498e+02	1.594327995866370884e+02	2.187555306999003051e+02	2.206445171519410735e+02	9.009052044846262675e+01	6.859750231392399655e+01	2.207801756772841983e+01	1.676458611366146201e+01	1.366780481342773612e+01
1.544426570667025045e+00	3.859619126937116818e+01	4.209681174209769239e+01	1.525481388449219082e+02	1.571465101916307106e+02	2.159344349835040759e+02	2.204703080704375395e+02	7.193541936803654835e+01	6.611575164719189956e+01	1.958516012883792357e+01	1.705245598366569837e+01	2.253706368877982058e+01
1.543675604346776531e+00	4.160061296495703687e+01	4.218126248489361529e+01	1.604468848716574030e+02	1.548284196474502323e+02	2.155426630478911534e+02	2.202013550855799906e+02	5.256226510160692555e+01	6.521274453213837319e+01	1.983437989585017647e+01	1.708178838201338223e+01	5.898759469183429083e+00
1.542925390873264080e+00	4.150201877084617053e+01	4.217447488256046029e+01	1.488632270913816740e+02	1.521550684897742940e+02	2.246102562085369243e+02	2.198617352589412803e+02	3.193987891568268012e+01	6.556431128688475951e+01	2.554980611337814622e+01	1.721174229126106425e+01	-5.727944141733688710e+00
1.542175929123284606e+00	3.973483085781752777e+01	4.215646472115166432e+01	1.462290845286912031e+02	1.501800014199305053e+02	2.227681358755551173e+02	2.196534566097544143e+02	8.799083020408613720e+01	6.189730449191195305e+01	1.324394532383685252e+01	1.711575163540965150e+01	-2.352472377023454442e+01
1.541427217975869679e+00	3.885209925525798980e+01	4.218297463264327263e+01	1.475422877692410282e+02	1.470144052063563151e+02	2.178624361990366936e+02	2.194625844910120520e+02	5.876746811137878979e+01	6.197014337906941250e+01	1.849214229163244383e+01	1.706144376819685249e+01	9.948007257993614516e+00
1.540679256312275758e+00	4.287250477653578429e+01	4.206439981834159880e+01	1.428969267320678114e+02	1.437986476028372351e+02	2.238439851945574048e+02	2.192309301156493291e+02	8.553498727967946991e+01	6.005814300353058854e+01	1.942176460248010628e+01	1.719358402075867787e+01	-7.258262955478362866e-01
1.539932043015983965e+00	4.724225901888804202e+01	4.216273392396362141e+01	1.424087121006981533e+02	1.408078898061164921e+02	2.182949194327455871e+02	2.189732664790310537e+02	7.694469782251840684e+01	6.231782603327894776e+01	1.213655115074234203e+01	1.715348537747907542e+01	1.285113104938804796e+01
1.539185576972689651e+00	4.148145760457959597e+01	4.212623872777988510e+01	1.403763879158773591e+02	1.377901919014197745e+02	2.213929266901877497e+02	2.188671881871493383e+02	5.005352626033739938e+01	6.286584666385653009e+01	1.365027886635216348e+01	1.750391365652855313e+01	1.412786353653570792e+01
1.538439857070299732e+00	4.521878777344014111e+01	4.221322587337906640e+01	1.351575539475304595e+02	1.353091001390453698e+02	2.200492284309278261e+02	2.188361472520841744e+02	4.275738295566440428e+01	6.349761677601127019e+01	1.579543292125799780e+01	1.767173715787027533e+01	1.521200995982902171e+01
1.537694882198926472e+00	4.137552827628021390e+01	4.230260021305123530e+01	1.345004474319368626e+02	1.330152611242180285e+02	2.166120679962997997e+02	2.184536441419662367e+02	5.623202357476781543e+01	6.238415112986315592e+01	2.232145917724119499e+01	1.741931221925182527e+01	-2.777725465916950043e+01
1.536950651250881927e+00	3.999851597260735048e+01	4.229671610960764383e+01	1.268599641046693876e+02	1.316857837785123593e+02	2.149651994301399611e+02	2.183083154415671174e+02	6.119942459494016873e+01	6.321551832090815282e+01	1.182085291307976149e+01	1.704366276419389692e+01	-9.159868212977144708e+00
1.536207163120673513e+00	4.366845349636341922e+01	4.238890846697666603e+01	1.295819466105120057e+02	1.297411128928998494e+02	2.142694208677363292e+02	2.180163715563695064e+02	5.520216542508304514e+01	6.203173672113466353e+01	8.429842330627433711e+00	1.728989365635872133e+01	1.586119327241625143e+01
1.535464416704995783e+00	4.073185313381540595e+01	4.244409797793214523e+01	1.258658611781289380e+02	1.271907964100882396e+02	2.178622542297715086e+02	2.178443146426957071e+02	7.971309473788775790e+01	6.383634658561664565e+01	1.989487015649283563e+01	1.736242522670843513e+01	3.503096489457702578e+00
1.534722410902729095e+00	4.497941518436962127e+01	4.252622312506786528e+01	1.232299918844264681e+02	1.245177745367627580e+02	2.165581111833315049e+02	2.178737998566378451e+02	5.163148621343377442e+01	6.420107173704113279e+01	1.543776658013412018e+01	1.712624489485168411e+01	-4.245166230189342471e+00
1.533981144614930070e+00	4.092470342796100624e+01	4.269486464172574358e+01	1.261718609976660446e+02	1.228337836425486387e+02	2.134331957739589711e+02	2.178954064978539691e+02	4.915908671864674062e+01	6.544897022057230629e+01	2.369062676867233819e+01	1.730608170870331364e+01	-3.151156434403642237e+01
1.533240616744829143e+00	4.665132553734866860e+01	4.271324059227055869e+01	1.149284376995893240e+02	1.210403929814330866e+02	2.144682179213768904e+02	2.177872534213241522e+02	8.580610723790900352e+01	6.217133485806854765e+01	1.538006726030198479e+01	1.766222283996118847e+01	-1.720864326800676025e+01
1.532500826197824795e+00	4.316293458141266370e+01	4.292661488832838046e+01	1.190296729127038446e+02	1.185611297052543591e+02	2.194168664570175906e+02	2.176775014957236465e+02	6.616388637948281826e+01	6.348898082337525750e+01	2.413692623400984161e+01	1.768909634043819779e+01	-3.714619803041339541e+00
1.531761771881476442e+00	4.282535670026351937e+01	4.303960409902622786e+01	1.222212272106916942e+02	1.162867580833192420e+02	2.182102535091164270e+02	2.174784704621889375e+02	9.302745085933240432e+01	6.411472910107053735e+01	4.182678922465493443e+00	1.743920175194555355e+01	7.296146945146934293e+00
1.531023452705500665e+00	4.565422409477110932e+01	4.316359856873701517e+01	1.168566208470333265e+02	1.145816232484337149e+02	2.140917378632565828e+02	2.172663542956690321e+02	6.848001441400117528e+01	6.555497479274735895e+01	1.790001114060305554e+01	1.717303874847025469e+01	-4.028091158558069651e+01
1.530285867581766102e+00	4.442664127341978997e+01	4.330166362155664928e+01	1.177857416397269787e+02	1.129806274112156643e+02	2.147093551231615152e+02	2.169957278790060684e+02	4.513049565279981579e+01	6.594658002358410442e+01	3.167589517287251510e+01	1.677880646735042447e+01	-5.914647434550243332e+00
1.529549015424286340e+00	4.601900101793838616e+01	4.359125439332996876e+01	1.136809052884647144e+02	1.112692715802784278e+02	2.158370098962971610e+02	2.167847478668265921e+02	4.387459225631679516e+01	6.479551720388812441e+01	9.614984368410659954e+00	1.684142942876509252e+01	-1.835266913766658803e+01
1.528812895149217477e+00	4.647968385968324867e+01	4.388295836424400420e+01	1.097219116665793308e+02	1.096499387895636772e+02	2.188775577670860457e+02	2.164924264770855871e+02	8.067830530425237612e+01	6.379284106989761938e+01	2.460418859820456561e+01	1.645456181672998142e+01	-2.083627077650456627e+01
1.528077505674849013e+00	4.172711663278562355e+01	4.413681198969690911e+01	9.535676646520133204e+01	1.080956255238193791e+02	2.195692165832209639e+02	2.161297429434524986e+02	5.127891249627083425e+01	6.319140865754511793e+01	1.422909164086959066e+01	1.634688486856251899e+01	1.306967378466886309e+01
1.527342845921602521e+00	3.877395863845248414e+01	4.449697307176282379e+01	1.019817746827974361e+02	1.065861511153022434e+02	2.198535695217204875e+02	2.160657177941669715e+02	7.100231374793392547e+01	6.250672795460567244e+01	2.100606745598670244e+01	1.616969472028069177e+01	-4.276750574370001345e+01
1.526608914812024986e+00	4.613517818118449298e+01	4.474851846880801531e+01	1.090495572789140226e+02	1.050812499656111356e+02	2.217533656134597209e+02	2.160170505655054285e+02	5.881164303276327843e+01	6.057845962474920753e+01	1.174285262827270415e+01	1.631705523957881709e+01	-5.047634177386617793e+00
1.525875711270781032e+00	4.259652992008279426e+01	4.483497994679156307e+01	1.066213734476721129e+02	1.036041185107735600e+02	2.181113009094807182e+02	2.158837611135566021e+02	7.241943366587251774e+01	5.886141292069383724e+01	1.518497978450159280e+01	1.634382097767208819e+01	-7.957856391527026396e+00
1.525143234224652478e+00	4.599032013220718085e+01	4.497988395638958536e+01	1.014436203043534448e+02	1.020323199252742796e+02	2.182530782701501835e+02	2.158651719136739757e+02	3.442444391587153518e+01	5.594532910658856650e+01	1.707841854792804881e+01	1.636713330065334659e+01	-1.088136664920477870e+01
1.524411482602528789e+00	4.824752927932203761e+01	4.514050469705802016e+01	9.330218031386580435e+01	1.005652096852355868e+02	2.140143543650514175e+02	2.159078287759912200e+02	7.756862488174915882e+01	5.487862614691182728e+01	1.840511615184150429e+01	1.654161957030862595e+01	1.119820874605172634e+01
1.523680455335404194e+00	4.675187388350775564e+01	4.530758846067670476e+01	1.027739299989266328e+02	9.881384844256547240e+01	2.162882506317939146e+02	2.156643898730298758e+02	5.802995971513438178e+01	5.564411665293225440e+01	1.970544521901301849e+01	1.605931943298980613e+01	1.834086136231479003e+01
1.522950151356372794e+00	4.993166079066877217e+01	4.547497989433045973e+01	1.050189763462652195e+02	9.736569883147770099e+01	2.144345995889440815e+02	2.155137853382964295e+02	3.845613809342707867e+01	5.382569030459820425e+01	2.157847593158439992e+01	1.615583683743190591e+01	-2.390411711650692439e+01
1.522220569600622131e+00	4.888392387803472161e+01	4.552443025380034669e+01	9.434778140295362903e+01	9.615725234679325695e+01	2.100396822735624198e+02	2.152228728672388343e+02	4.841758841557408033e+01	5.426223172807569028e+01	1.510774538873574713e+01	1.631710552165174022e+01	-1.462050967784579569e+01
1.521491709005427850e+00	4.052413636414736686e+01	4.560946707484750817e+01	9.375249300974780908e+01	9.475857180605096630e+01	2.148351894826492980e+02	2.148969692519944488e+02	6.327541034532725206e+01	5.538976212971651591e+01	1.251830087635753586e+01	1.668567185537598618e+01	-5.798674683171681110e+00
1.520763568510150154e+00	4.427258703117831828e+01	4.584111196964598633e+01	9.662551758910731792e+01	9.385670345518735758e+01	2.156149756654576208e+02	2.146189872713568718e+02	6.453241715574348802e+01	5.652994616138943940e+01	1.990311519579336164e+01	1.667000954019503567e+01	1.107959847683171084e+01
1.520036147056228248e+00	4.516349924142890870e+01	4.605568273135418167e+01	9.274266609638813463e+01	9.284791590699460073e+01	2.129345932601998470e+02	2.144817723401594662e+02	4.723864498742740636e+01	5.457406521616314876e+01	1.566255679167570491e+01	1.689936536467812900e+01	-1.181049386224503550e+01
1.519309443587173236e+00	4.375448980413158040e+01	4.613970903953417491e+01	9.340730221018262114e+01	9.197963834473233646e+01	2.151546841551252669e+02	2.143846840570228380e+02	4.347953332423141859e+01	5.677005166811557757e+01	1.861693707933700281e+01	1.667408301479746058e+01	-3.128961835027647131e-01
1.518583457048566343e+00	5.048140176689197745e+01	4.619708580291699462e+01	8.567901805817315619e+01	8.996710543248363479e+01	2.156615443762493385e+02	2.140200487531938620e+02	4.222427785416535073e+01	5.512898841405943529e+01	7.588111743928312336e+00	1.675628930788959892e+01	-9.427896025882603226e+00
1.517858186388051367e+00	4.238978047002748184e+01	4.635940282625826114e+01	8.829105043658572072e+01	8.785960963503362109e+01	2.141314895377592791e+02	2.138102810969857615e+02	5.090532347045574113e+01	5.606960439057125001e+01	1.371510629153944905e+01	1.709849676697806942e+01	1.740951266418365506e+00
1.517133630555330459e+00	4.841265009735494829e+01	4.666955854242281276e+01	8.507711279594556686e+01	8.649897748551872212e+01	2.095869027337638499e+02	2.135238589496576367e+02	7.690612833172744445e+01	5.485497190116070243e+01	1.206756033575966391e+01	1.691960059992576859e+01	2.631127094262399524e+01
1.516409788502159017e+00	4.408346024836587418e+01	4.686019242652346151e+01	8.416976358280103909e+01	8.559513212003696481e+01	2.125945668298486453e+02	2.133993939876915533e+02	7.824347900867627459e+01	5.616760175468995442e+01	5.459457541951269199e+00	1.659922914569601460e+01	3.268217042847781784e+01
1.515686659182341245e+00	4.434148598896956628e+01	4.702155870402853566e+01	8.731150724930736828e+01	8.433635705058333087e+01	2.187591039227356760e+02	2.130324656738290514e+02	4.122338260320479719e+01	5.340459606753789501e+01	2.050477157946151863e+01	1.610937146815413357e+01	-1.916353282483698806e+01
1.514964241551724156e+00	4.896710717991256701e+01	4.728093616616932593e+01	8.175671229862152245e+01	8.265350196203449684e+01	2.112897641790625016e+02	2.127130603257515986e+02	4.380360459938329143e+01	5.527271385107381718e+01	2.550473568266752622e+01	1.612534256970113233e+01	-1.782596838310811904e+01
1.514242534568193355e+00	4.585853661099947942e+01	4.743283095737817234e+01	8.012326817041990523e+01	8.175579141647838810e+01	2.148784154270549323e+02	2.124571811137925010e+02	7.365445112645718950e+01	5.585752407782274531e+01	5.408280882702820591e+00	1.611878507195214283e+01	-1.086989558887937690e+00
1.513521537191667488e+00	4.816210676836654869e+01	4.756214093832048917e+01	8.118680056957141744e+01	8.094378137424220654e+01	2.121502342403113062e+02	2.122050845235719976e+02	7.875878175855166319e+01	5.544957346283791821e+01	1.926363198431263157e+01	1.576213323733893112e+01	-7.573715119466820411e+00
1.512801248384093578e+00	4.803801734993380279e+01	4.786576597343245254e+01	8.198521950108661827e+01	7.969368595138442402e+01	2.106637952802118718e+02	2.119321576822550810e+02	5.540028823021892634e+01	5.525195415413728028e+01	1.918727786514373435e+01	1.563972344764287570e+01	-2.193699462277310275e+00
1.512081667109441918e+00	4.524673536579572186e+01	4.800027794499085587e+01	7.725599071252698025e+01	7.834222157143511822e+01	2.082375688431673098e+02	2.116602339894551505e+02	2.455465765172849046e+01	5.678869719120146442e+01	5.239828088179820043e+00	1.544384387572222295e+01	-1.787490633381534266e+01
1.511362792333701854e+00	5.242017972064317632e+01	4.813478855839981918e+01	7.707916563216463146e+01	7.693535549352867520e+01	2.123487342380565508e+02	2.114207366089192703e+02	6.434290103087602120e+01	5.889315530657665221e+01	1.428725057769442941e+01	1.545201406075216610e+01	-5.950518437676624472e+00
1.510644623024875788e+00	4.558235041428916645e+01	4.848596293890988562e+01	7.139045219585690916e+01	7.556056390065737105e+01	2.083569717863962012e+02	2.111343995530015150e+02	3.097045030023820900e+01	5.965965597369127238e+01	1.687154588832381918e+01	1.538413510440027920e+01	2.909627784739329925e+01
1.509927158152976512e+00	5.057452466773338529e+01	4.879038881102154335e+01	7.318192266767171361e+01	7.438602769109293433e+01	2.129595542867519953e+02	2.107893383570737171e+02	6.575554239631921405e+01	6.096180652563231206e+01	1.860595902337081498e+01	1.549836044333571472e+01	3.392003321541610461e+01
1.509210396690016776e+00	5.150814268196938173e+01	4.899005100598542128e+01	7.953556145525350018e+01	7.305244231038538771e+01	2.071415342094482526e+02	2.105407287074398255e+02	4.473012073656703791e+01	5.963717352555499929e+01	1.382423842342523024e+01	1.499438809281816098e+01	-1.214613700177391564e+01
1.508494337610012392e+00	5.243925406214554386e+01	4.935366428964685781e+01	7.663113468561114416e+01	7.165165516453409111e+01	2.103486413978748715e+02	2.100560980930436017e+02	7.330964376051707632e+01	5.872257121429962012e+01	2.582652722088005248e+01	1.464376208784414146e+01	1.042673008856186456e+01
1.507778979888970916e+00	4.742564769233128175e+01	4.950396939887329495e+01	6.881080343135859323e+01	7.005223118125164206e+01	2.114428504131026898e+02	2.095357364414761605e+02	5.217948885999342679e+01	5.971953428536053821e+01	1.979098064679219604e+01	1.491692849670016585e+01	2.380950166582510263e+01
1.507064322504889642e+00	4.810856711250957574e+01	4.972416324938376420e+01	6.991670514128497871e+01	6.827568769108172830e+01	2.098624027726152690e+02	2.091340638720320726e+02	8.609379829763334158e+01	6.008123561977518534e+01	2.578825963496255724e+01	1.496665059170877399e+01	1.450928099692424311e+01
1.506350364437750500e+00	5.066484871909192123e+01	5.020424468664648998e+01	6.724342493417611877e+01	6.730848963723420297e+01	2.137935848714378153e+02	2.087226949731419552e+02	5.908459020129490824e+01	6.016895769243713232e+01	1.807753181362295436e+01	1.504548249545029570e+01	4.886132061832513074e+01
1.505637104669515169e+00	4.728041033228345924e+01	5.049426966585327392e+01	6.183811357153172139e+01	6.597990773096688599e+01	2.079179622875855955e+02	2.083221019050004088e+02	6.810216741957160025e+01	5.861564094693733296e+01	2.239610531994276243e+01	1.475375395278477697e+01	-1.047555012525052831e+01
1.504924542184119307e+00	5.277752163669800467e+01	5.068448718231933015e+01	6.356952947459352288e+01	6.481294508467969706e+01	2.058915640550148112e+02	2.079684999703810604e+02	6.552794044412470953e+01	5.742226996441136322e+01	1.416645427661551437e+01	1.467927650579285981e+01	2.870514671830240161e+01
1.504212675967469437e+00	4.950799854215485851e+01	5.097559767993311652e+01	6.031993743911209549e+01	6.363411876872487483e+01	2.090633853025727547e+02	2.075394495323110107e+02	7.046006457789874844e+01	5.961136090041112112e+01	1.014280079710660942e+01	1.477715291800316244e+01	1.978910861069299898e+01
1.503501505007436734e+00	5.397013167075457574e+01	5.132328242366838822e+01	5.970420015248866719e+01	6.273806419032956683e+01	2.041456292545024382e+02	2.071451335215464837e+02	5.802159536673079288e+01	5.894082668713857487e+01	7.797856505895106594e+00	1.496039493058871628e+01	3.777564719611256550e+01
1.502791028293853914e+00	5.562770327200414044e+01	5.176262264644907418e+01	6.407757929354575310e+01	6.128447258377386220e+01	2.010899637242991673e+02	2.067127600569250205e+02	5.052877332383657460e+01	5.726890304227802631e+01	1.224396313808574632e+01	1.475872766809857239e+01	4.589131020065202904e+00
1.502081244818507244e+00	4.978098760766970798e+01	5.226789475373159632e+01	6.143463213332520922e+01	6.029445394816053749e+01	2.077389564859791165e+02	2.063455414654046365e+02	5.177200031377406475e+01	5.707269727576807128e+01	2.355777831727573357e+01	1.427658240393243361e+01	-8.280647851522493497e-01
1.501372153575136092e+00	5.178874412211229838e+01	5.263358076261879148e+01	6.015915404314180392e+01	5.907091333340326855e+01	2.033121716051682597e+02	2.059545164319639525e+02	2.680389142090290022e+01	5.297084644305499523e+01	1.484338463407457276e+01	1.417487057103459236e+01	-1.482382802860666970e+01
1.500663753559425606e+00	5.308002835413642373e+01	5.313488191001703598e+01	5.470582395069119030e+01	5.773474638500567835e+01	2.075640670734341313e+02	2.055360646374438147e+02	5.672868579364367747e+01	5.357739871058669934e+01	1.183908457900288269e+01	1.411187100840981401e+01	-2.591268435289654803e+01
1.499956043769002267e+00	5.378140515180168535e+01	5.365623334419613855e+01	5.753454715061276659e+01	5.701868837542141222e+01	2.054429446349476507e+02	2.050049643784091700e+02	5.297386118509405151e+01	5.270198333832194493e+01	-1.209421059560554512e-01	1.419475128791368590e+01	1.043023630058936391e+01
1.499249023203428344e+00	5.082818601158110283e+01	5.387421917312659758e+01	5.825109371826911087e+01	5.663343286898750506e+01	2.017020619392124559e+02	2.045952119861475182e+02	4.673492276069926277e+01	5.211157351415670291e+01	1.481787698300249900e+01	1.405669123949277477e+01	8.842127796256972871e+00
1.498542690864200333e+00	5.140424713212667740e+01	5.417627962832845867e+01	6.180014837558358209e+01	5.589429969944437460e+01	2.043497606431837710e+02	2.040493821352299904e+02	6.669752591447418411e+01	5.184029046939606644e+01	1.113866337246690819e+01	1.411693395297370479e+01	-2.921578832156223271e+01
1.497837045754741414e+00	5.505377028656521787e+01	5.437301181288903251e+01	5.341050880361147790e+01	5.544558948549621391e+01	2.007952895441521264e+02	2.033490994732830188e+02	3.294155972063381910e+01	5.352147755015847963e+01	1.757842476146161204e+01	1.398927251149063977e+01	-2.533678277592901651e+01
1.497132086880397672e+00	5.540213240609168821e+01	5.460299099628311126e+01	5.472148373051638970e+01	5.452046575183419463e+01	2.063882528873610909e+02	2.027914235760794099e+02	5.167280287126924065e+01	5.369834629484098798e+01	9.965405671069492044e+00	1.441713998344668290e+01	-7.859987051220466370e+00
1.496427813248433436e+00	5.552303430597898881e+01	5.506914748302093443e+01	5.016528192595023228e+01	5.317562490029248323e+01	2.063397038739577170e+02	2.021745040472608821e+02	8.043741371334624546e+01	5.308768351934712371e+01	-1.010087917971941307e+00	1.415664300126424457e+01	-2.228825437500811635e+00
1.495724223868025504e+00	5.482491798982584896e+01	5.544832185617188713e+01	5.131305407045666556e+01	5.208791090977967997e+01	2.040919147558677764e+02	2.015700206942448176e+02	3.909688001784024891e+01	5.415300911772778392e+01	1.116715839533208054e+01	1.360264718336971512e+01	-3.667617941198832554e+00
1.495021317750262702e+00	5.461053275748442104e+01	5.593428921808393284e+01	4.831141676745917835e+01	5.071692930559953538e+01	2.001857133749862783e+02	2.007371676775849778e+02	6.657431738041432823e+01	5.561326898957156573e+01	1.782044159536653893e+01	1.330329918816197932e+01	-2.171191083484573880e+01
1.494319093908134999e+00	6.045879304603294457e+01	5.630337777497727103e+01	5.448164806253756609e+01	4.933649307516790117e+01	2.088901457692628867e+02	2.000046289884380712e+02	4.644946242600089192e+01	5.590441417072022290e+01	2.788648385099677185e+01	1.283208377310046622e+01	-2.006730911404590501e+01
1.493617551356535067e+00	5.337258957515092561e+01	5.652894881385881831e+01	4.817928289973587397e+01	4.845203996562720761e+01	2.036958751174878728e+02	1.993601697581736403e+02	5.514008291703954967e+01	5.597763290447097262e+01	1.539011240488798649e+01	1.306585061415976412e+01	-4.944739190541421081e+00
1.492916689112248063e+00	5.625103697146806070e+01	5.692625325089272792e+01	4.584163163052403434e+01	4.753371295593812818e+01	1.984409967764369469e+02	1.985865481769202745e+02	8.891250984870288221e+01	5.729759989804690434e+01	5.147036882257634893e+00	1.321638219493065591e+01	-7.819161503590481566e+00
1.492216506193951409e+00	6.149860648007897623e+01	5.740886357461415201e+01	4.925128142555135469e+01	4.654381699570133435e+01	1.958120458116050600e+02	1.979957259785831525e+02	4.622813186643533356e+01	5.728621585158209228e+01	1.409154230020721954e+01	1.292011336475476924e+01	1.114391539023113786e+01
1.491517001622209238e+00	5.174983635223326672e+01	5.787423684372557631e+01	4.800496692883415761e+01	4.519702084251270691e+01	1.988386116208397993e+02	1.973164228949179915e+02	4.364912048311639126e+01	5.552305532854521175e+01	1.568561695114622268e+01	1.300626386859040018e+01	-3.624044520464764219e+01
1.490818174419467068e+00	6.331024641285073074e+01	5.826843345465870527e+01	4.261372557657322346e+01	4.405895700141601168e+01	1.964219876138568281e+02	1.965721316386238016e+02	6.742125026670785815e+01	5.374802102231056722e+01	1.446417673600753950e+01	1.292952245397981592e+01	-4.142897151375930775e+01
1.490120023610045585e+00	6.032912848051078214e+01	5.869176158807852772e+01	4.112850612574800380e+01	4.267375010664218138e+01	1.899264149849554144e+02	1.957862104645353156e+02	4.232383423380107956e+01	5.322482082506895296e+01	1.495309171709650542e+01	1.272610922001767442e+01	-1.712881882278764323e+01
1.489422548220141085e+00	5.793472198390448824e+01	5.910796662307974003e+01	3.629739534522602185e+01	4.223534610214721141e+01	1.902561475290497128e+02	1.951889966239467640e+02	4.360731102004815796e+01	5.217707784417076766e+01	9.908024994708284794e+00	1.304744110195345819e+01	-3.120641402839305556e+01
1.488725747277816591e+00	5.684625460343904280e+01	5.934109766182728407e+01	4.099351760509959774e+01	4.099015046893748604e+01	1.961068956404267567e+02	1.944568685790396785e+02	4.364327322808681231e+01	5.028139853163058604e+01	1.122075575456801744e+01	1.298758032712119359e+01	1.747513733939433678e+01
1.488029619812998083e+00	6.113709324568331027e+01	5.983051498305466254e+01	4.248506545233333753e+01	4.046894419459961512e+01	1.899119893622772679e+02	1.938758618504863591e+02	7.012789357967626813e+01	5.044339459526106140e+01	1.592613409312525619e+01	1.281174647307132375e+01	-4.700830514339215682e+01
1.487334164857472274e+00	5.788672063987382188e+01	6.021523907499880579e+01	3.962612064087325336e+01	3.959734826186005563e+01	1.938182305718881366e+02	1.930446253746336254e+02	4.636389732134936992e+01	5.137692496524834951e+01	2.343749613850304669e+01	1.259335229100616793e+01	-1.688211899222252299e+01
1.486639381444879726e+00	6.637462398860820656e+01	6.045362440517074276e+01	4.076801923088089552e+01	3.849730211795515800e+01	1.945382198063251451e+02	1.923362356352711515e+02	4.776281891251167622e+01	5.051642113235413234e+01	1.398893647882941949e+01	1.298876928625540828e+01	-9.203650040318807513e+00
1.485945268610710635e+00	6.684159364556373362e+01	6.078036762488314082e+01	3.997581658211091593e+01	3.749739268101932765e+01	1.893943859925078641e+02	1.916233665172445626e+02	5.922586017719811480e+01	5.116533056560395920e+01	6.146198179083512958e-01	1.340502336448680332e+01	-1.025720286869568021e+01
1.485251825392302605e+00	5.782784218243628516e+01	6.116387884007375675e+01	3.638336496883816551e+01	3.727448624156480150e+01	1.916141554151124069e+02	1.909057875524712813e+02	5.809239681393855648e+01	5.150148364076315488e+01	1.347496309101716250e+01	1.376233910712076991e+01	5.926545048813859573e+00
1.484559050828834215e+00	6.095566951032384395e+01	6.154169598400794428e+01	3.462647393349316616e+01	3.687786155477638772e+01	1.912590593020413792e+02	1.902000963591830782e+02	3.549100069913951216e+01	5.113408853305309520e+01	1.913346607390194620e+01	1.410761070292200614e+01	-4.410075126141975232e+01
1.483866943961320572e+00	6.181514441152941686e+01	6.186542308925082523e+01	3.456949199634235015e+01	3.617354449611691791e+01	1.890497891267955879e+02	1.893574230346490310e+02	1.655291592285109203e+01	5.205111886439537727e+01	1.816705103446856739e+01	1.445698737098758357e+01	-1.506268157643532746e+01
1.483175503832609765e+00	6.545431601930563659e+01	6.228165595100227847e+01	3.445994183640704023e+01	3.560375788084861171e+01	1.939892838647241433e+02	1.886280316066322484e+02	6.694073871488890859e+01	5.257394861127043129e+01	1.336740670734980263e+00	1.449803069373309228e+01	-1.227891402349521499e+01
1.482484729487379083e+00	6.005629306515677257e+01	6.264355342384639869e+01	3.320638661919852552e+01	3.497094549764052829e+01	1.889134176632819901e+02	1.879023464041106308e+02	7.069640420750002363e+01	5.240798668503832403e+01	-1.271482615444256226e+00	1.473276804312886767e+01	2.786444353898472670e+01
1.481794619972126803e+00	5.958177046563193358e+01	6.315615421247333217e+01	3.986164505421091064e+01	3.452276704578707722e+01	1.901278922537919414e+02	1.869840799336875534e+02	4.419197608669905009e+01	5.494916571366212565e+01	1.531354618264413148e+01	1.464535989259394455e+01	1.724685686859374201e+01
1.481105174335175079e+00	5.934528307561001981e+01	6.347362979268765315e+01	3.069630234255406265e+01	3.378149938979126432e+01	1.820280089800805854e+02	1.861093966517761089e+02	7.709245620542549204e+01	5.502007801651945584e+01	2.992208166691652593e+01	1.470472092915562001e+01	1.684130735336009366e+01
1.480416391626657724e+00	6.406052643298122007e+01	6.382886355390502331e+01	3.801723500899633024e+01	3.278991198845024968e+01	1.835187965180305127e+02	1.852807884493180097e+02	6.205569720786407828e+01	5.468946063152854720e+01	1.807877160833540842e+01	1.502455819643236445e+01	5.285633756150197371e+00
1.479728270898521769e+00	6.260110304659497871e+01	6.421049418190463598e+01	2.860055915595180309e+01	3.176359151647625367e+01	1.811687937737760024e+02	1.844348861702389115e+02	4.074776240193813237e+01	5.272557498444257362e+01	2.013503354140375379e+01	1.529160732683944879e+01	1.970168786925441040e+01
1.479040811204519912e+00	6.149796508363775160e+01	6.456640248589555142e+01	2.942149294667271064e+01	3.099558226752720813e+01	1.790340581081820801e+02	1.837317028588296068e+02	5.989657451867443427e+01	5.421566465335268958e+01	8.335204344501836005e+00	1.531174568272311731e+01	1.155647452489009730e+01
1.478354011600206741e+00	6.560826864169698069e+01	6.502417655027782928e+01	3.524477812618184203e+01	3.025213780853551881e+01	1.764090823498941347e+02	1.829690525347680818e+02	5.126538134647952205e+01	5.338224733253076693e+01	1.409456799372255809e+01	1.492213585843310497e+01	4.157904766202775448e+01
1.477667871142935851e+00	6.596692344778340100e+01	6.505597946099496198e+01	3.222676232720358058e+01	2.940298601875029050e+01	1.810351458934426034e+02	1.821158042410739597e+02	5.271205985807072381e+01	5.405694598320251032e+01	1.364305787584453356e+01	1.504008797436022604e+01	-1.004938732824588676e+01
1.476982388891853404e+00	7.193037534447806536e+01	6.526447598772520564e+01	2.672879863623877839e+01	2.873878069678632485e+01	1.835616614228172523e+02	1.813328869334121407e+02	3.514766472969130717e+01	5.368695145020409143e+01	1.782605361056302939e+01	1.502120559366859887e+01	2.082910604583351954e+01
1.476297563907896571e+00	7.012812879493948515e+01	6.551633049740937054e+01	2.347155797142897171e+01	2.790920304409413788e+01	1.788846050159374386e+02	1.804347874878313291e+02	5.045464955476717961e+01	5.100828987175479057e+01	-2.375593002214190896e+00	1.514069162333547069e+01	9.243844477256162762e+00
1.475613395253786653e+00	6.822160322263299292e+01	6.587141294346764653e+01	2.513172626744282923e+01	2.669031842160750045e+01	1.808791467260818990e+02	1.797550295041320396e+02	7.461426022667649249e+01	4.883828675629460747e+01	1.294092716682625976e+01	1.511826731944762159e+01	4.824606619457441781e+01
1.474929881994025749e+00	6.388533969318208250e+01	6.620962503558678236e+01	2.681715312188146072e+01	2.586592162681465723e+01	1.779565888690468682e+02	1.790219098811576259e+02	4.806519347137130183e+01	4.748217877391613229e+01	3.176230009983500935e+01	1.482512319507777221e+01	5.593505881190827367e+00
1.474247023194893869e+00	6.527907311204188545e+01	6.663000491355956001e+01	2.899121537386231040e+01	2.507236640141287154e+01	1.815368189907367764e+02	1.782970756790097937e+02	5.318326604360935050e+01	4.612001987440215345e+01	2.155207174327115283e+01	1.460279763312173884e+01	1.366090393525752011e+00
1.473564817924442716e+00	6.557902412106099632e+01	6.682753555791086342e+01	2.111660051008623640e+01	2.408853952408328070e+01	1.794888214655913430e+02	1.776037620082834110e+02	2.908719317866576759e+01	4.550554100186279527e+01	2.216805417055711658e+01	1.461973487055596443e+01	-2.884427312551897771e+01
1.472883265252491691e+00	7.161671939250720698e+01	6.733322405621925100e+01	2.314488180678441154e+01	2.356637715678601452e+01	1.820654357788716027e+02	1.770759299640348843e+02	3.923319191172976161e+01	4.358196985701157189e+01	8.398989253238505981e+00	1.514150452383031720e+01	1.790660721339141759e+01
1.472202364250625672e+00	6.983803009922532112e+01	6.761349386659860272e+01	2.027845994942342500e+01	2.239845746385838510e+01	1.799465567584757082e+02	1.764616956333009057e+02	3.921414153472956343e+01	4.305928497674620559e+01	1.790963211502803176e+01	1.515121778808939901e+01	-1.090334678840688198e+01
1.471522113992189018e+00	6.314968522483574986e+01	6.779297595296658585e+01	2.406670537212735184e+01	2.208751940310421702e+01	1.755507515566390282e+02	1.756759018045798371e+02	6.332422794497620799e+01	4.462290353451489011e+01	1.654078705911833680e+01	1.497044657217862351e+01	4.308204907482036106e+00
1.470842513552282238e+00	6.552036897006121308e+01	6.834501905892608420e+01	2.193392603196273782e+01	2.118326020015662081e+01	1.757811601993271324e+02	1.748787361968842617e+02	3.404519890762310297e+01	4.534565627420752776e+01	1.465586957513533051e+01	1.481934538419018565e+01	-1.516361899327284846e+01
1.470163562007757108e+00	6.814505880035356711e+01	6.843405106778678260e+01	1.857786220059609761e+01	2.012096398767329575e+01	1.762042437165383717e+02	1.741765438525920331e+02	4.791249285285853432e+01	4.641238089305338121e+01	2.260427839266030858e+01	1.456664992207526765e+01	9.239628210795295615e+00
1.469485258437212449e+00	6.352448884816236330e+01	6.886132322842480846e+01	2.162529060120621338e+01	1.956495660009293758e+01	1.745000724177853613e+02	1.734503242586755789e+02	1.604998592185758710e+01	4.726145934935998838e+01	1.399231255333779700e+01	1.437874501482253464e+01	1.176105355017569742e+01
1.468807601920990136e+00	7.081834549877301299e+01	6.923676446071065982e+01	1.866429799009470258e+01	1.882327205492181577e+01	1.697849873098215312e+02	1.725786413531149606e+02	3.764283384062646576e+01	4.748886364682375927e+01	-3.729698655401080254e-01	1.469142560494353233e+01	-5.692809946194199000e+00
1.468130591541173535e+00	7.184686629630128607e+01	6.963929714846379682e+01	1.767315301671626671e+01	1.820242932979951433e+01	1.699588160679828945e+02	1.718051811289921602e+02	8.345466356433303190e+01	4.700691902947890810e+01	1.680170180889945186e+01	1.454154195953532991e+01	-2.060451989294585928e+01
1.467454226381578852e+00	6.621752176135939294e+01	7.012464163330440670e+01	2.247985864339439388e+01	1.766085654268475835e+01	1.671679648653197887e+02	1.710968265139909477e+02	6.063659226548199399e+01	4.660955142695141262e+01	2.478221243925963790e+01	1.420431894796232619e+01	-2.278880594296291306e+01
1.466778505527753573e+00	7.154647894149719889e+01	7.061939835662543885e+01	1.578111185478916667e+01	1.693833022744695427e+01	1.704181839042136630e+02	1.702815436318036291e+02	1.361394616765216270e+01	4.791660354401755484e+01	2.353788454327623469e+01	1.425670188999788834e+01	-3.880702598877550713e+01
1.466103428066973802e+00	7.971130777412460588e+01	7.082665241090387553e+01	1.384685640689599673e+01	1.616380222099952846e+01	1.675795444893996944e+02	1.694304234880634112e+02	5.446763291167371790e+01	4.752006801170907835e+01	1.194497668901731302e+01	1.449868550132731926e+01	8.358303108658887703e-02
1.465428993088237153e+00	7.196664042571553921e+01	7.147674210031203756e+01	1.453110752814290940e+01	1.587958358866758957e+01	1.681913149986735618e+02	1.688069242382552488e+02	5.580514042678812814e+01	4.805036587509476220e+01	5.446042919796127535e+00	1.470926408329288648e+01	4.242258893666914332e+01
1.464755199682260312e+00	6.991165465799635115e+01	7.222551094690334139e+01	1.415350766643008917e+01	1.506671887928951925e+01	1.662187195455958886e+02	1.681398910119355037e+02	5.710723500399953423e+01	4.735635131974436263e+01	1.449822286588714704e+01	1.426385306452544555e+01	1.320855987694180556e+01
1.464082046941473925e+00	7.245106257705383257e+01	7.244065535504768150e+01	1.690835626975131234e+01	1.475267913844026779e+01	1.696288084027696641e+02	1.673899420496139214e+02	7.877087939929000981e+01	4.705561024324173047e+01	8.076076524439304904e+00	1.390487458373325502e+01	-2.427440015777072091e+01
1.463409533960020603e+00	7.090955318624780546e+01	7.287447288648867527e+01	1.093476883936833133e+01	1.396016619975755013e+01	1.696266561988638273e+02	1.666493617259887969e+02	4.168519997545900679e+01	4.506319912588654830e+01	1.265335600395337678e+01	1.377994942814576618e+01	-1.575742891103229582e+01
1.462737659833749371e+00	7.234112098502974675e+01	7.334936246745620281e+01	1.135542509746855444e+01	1.362849203191517233e+01	1.622811510367438643e+02	1.657626462799436524e+02	3.015681942300316365e+01	4.745269883072658956e+01	1.788944619320609419e+01	1.358146504264709264e+01	1.092769707825770453e+01
1.462066423660211445e+00	7.105041123505594669e+01	7.390359045330184529e+01	1.440521159294669040e+01	1.314641951010723453e+01	1.644849759195822969e+02	1.650188292125999112e+02	3.903351896381403918e+01	4.751027916714295429e+01	5.350140919485784075e+00	1.305528048413340692e+01	1.112728628905841610e+01
1.461395824538657351e+00	6.887373043866143973e+01	7.429494267571246269e+01	1.384632410049517581e+01	1.268947100874741984e+01	1.670464751443493583e+02	1.642561729552208476e+02	3.256377929231135937e+01	4.713618968891193362e+01	1.465019127528703535e+01	1.277439817077956263e+01	-2.584065901076032645e+01
1.460725861570031370e+00	7.898892863973667033e+01	7.445118791144254544e+01	1.767852925893662430e+01	1.271786110609165021e+01	1.611668488534863855e+02	1.635144593856149697e+02	4.269356449203991133e+01	4.212432175202455653e+01	1.243851722007075367e+01	1.271429258824129782e+01	-4.293709193491855558e+01
1.460056533856969541e+00	7.193717518679027023e+01	7.464888884165415561e+01	1.251310591208062206e+01	1.231603594570004567e+01	1.652522860542924263e+02	1.625478545782593756e+02	3.232838504271490621e+01	3.903166001872244095e+01	1.369323251392997776e+01	1.304226251262718073e+01	-2.234340891345634361e+01
1.459387840503794109e+00	7.221312350084890852e+01	7.517992167654233526e+01	6.839229367454814579e+00	1.179679493075624919e+01	1.612485809772249468e+02	1.615813255952383827e+02	4.114822895800780600e+01	4.050324863709879253e+01	7.485286103182443362e+00	1.296637897176834464e+01	-1.615459681791252322e+01
1.458719780616509532e+00	7.423483124117308307e+01	7.547946227629286398e+01	1.007986135752241275e+01	1.137612787427512373e+01	1.591454779915694928e+02	1.606308741374738815e+02	4.234959212784423244e+01	4.117454059510872355e+01	1.396314380827225143e+01	1.294013342376252496e+01	2.161872765752950443e+01
1.458052353302800253e+00	7.039253039245885191e+01	7.558108088574395822e+01	1.373685960813135765e+01	1.112469695936770009e+01	1.591303806778969374e+02	1.596705831923144672e+02	5.130323386736485247e+01	3.853702696591730614e+01	1.768853972887955095e+01	1.288330290647389909e+01	1.067832437793017242e+01
1.457385557672024934e+00	8.490302184574500188e+01	7.589528254342823743e+01	1.018773331519077807e+01	1.053881473279264469e+01	1.584717933199007120e+02	1.585839412035509213e+02	4.494439033671761052e+01	3.831258527485359622e+01	1.101594283226095250e+01	1.300067368758141129e+01	-4.038066153038019479e+01
1.456719392835212235e+00	7.881178803622134410e+01	7.629515183872443629e+01	1.253128024545971897e+01	1.003715666398898776e+01	1.577004034378976769e+02	1.576346852533885681e+02	3.865086301828195303e+01	3.797340778129958494e+01	1.236678339187183084e+01	1.272692262634119764e+01	-1.026824665741111176e+01
1.456053857905059701e+00	8.108833341555431673e+01	7.674438864337025734e+01	6.260605036466881046e+00	9.290279157641609942e+00	1.584229292981565322e+02	1.566599748267303767e+02	3.503780733119751289e+01	3.584868329456286062e+01	1.306178415714839502e+01	1.284941127493870461e+01	-1.144676710214184467e+01
1.455388951995926439e+00	7.773486910206483458e+01	7.721234054025785554e+01	1.123840313718475770e+01	8.732023862952047466e+00	1.549337824470580927e+02	1.555712216320859227e+02	6.227758119904485312e+01	3.774864242825774596e+01	1.087779637939129351e+01	1.219771024720081343e+01	-4.798966159108811524e+01
1.454724674223832448e+00	7.875222030270414564e+01	7.759289848764512953e+01	8.346032828889153876e+00	8.186816783369483375e+00	1.574750087729833012e+02	1.545502387501730368e+02	1.387304194048821060e+01	3.753888095552060378e+01	8.670040408373280272e+00	1.208208654190435283e+01	-1.384390418407074996e+01
1.454061023706450628e+00	7.449694207304455063e+01	7.791361430307368607e+01	1.017380431995969836e+01	7.497823552565422212e+00	1.554317946108009494e+02	1.534651233861960122e+02	1.298111474227195927e+01	3.794836117343303528e+01	1.624901839595531783e+01	1.219716679302879925e+01	-3.155297800009631004e+01
1.453397999563107890e+00	8.328700434751544890e+01	7.839072661667179887e+01	6.897802730864688314e+00	6.923040326612923678e+00	1.499276801888525483e+02	1.523861774163954408e+02	2.361009647225177588e+01	3.810550308337113989e+01	1.337076271256701254e+01	1.219193411994922016e+01	-3.036780433943006230e+01
1.452735600914776271e+00	7.712564960267887670e+01	7.865702315990404259e+01	9.605443763641360322e-01	6.129329259175074540e+00	1.519810328033941857e+02	1.514162160071005871e+02	6.501301466364274972e+01	3.608353414806803983e+01	3.481704221360086837e+00	1.217083556259139066e+01	-3.150723781333616413e-01
1.452073826884074936e+00	7.914029728067310998e+01	7.929039318920271739e+01	4.162522316953498169e+00	5.764595187803291942e+00	1.510347153269801197e+02	1.504845422111517053e+02	5.494023967813080844e+01	3.717511614947976284e+01	1.210091037299625860e+01	1.196450658137597323e+01	-3.540113785257680834e-01
1.451412676595258189e+00	8.633597998640134108e+01	7.980353809769768247e+01	4.601679777321025178e+00	5.295342234554497374e+00	1.529917549547785143e+02	1.494480779166686375e+02	3.195721455098290065e+01	3.602172559982512468e+01	8.498560644217103999e+00	1.215471501829749812e+01	9.563217952750651563e+00
1.450752149174221461e+00	7.703410906068674535e+01	8.018628871558578908e+01	9.529202999495083759e+00	4.340295272250244807e+00	1.506446996590678395e+02	1.483189067322473704e+02	2.948013118473957661e+01	3.526513813105766104e+01	1.529173147055826121e+01	1.193250774798837810e+01	-2.703059625808209177e+01
1.450092243748488441e+00	8.615840256642414374e+01	8.055159163560240643e+01	1.142684134589467160e+00	3.579377671096942048e+00	1.496407544806570229e+02	1.472896724511392392e+02	3.088397548658917202e+01	3.456761530304434871e+01	2.202081440739548057e+01	1.167638767129042421e+01	4.636110953704894122e+00
1.449432959447214175e+00	8.468479314360905619e+01	8.089539012882286784e+01	3.302751703779411852e+00	3.131632259639196114e+00	1.481279530593643869e+02	1.463419687110837799e+02	2.332136564992080707e+01	3.604018245256885677e+01	1.952951986297211917e+01	1.193710250368040349e+01	6.519085620375687284e+00
1.448774295401175749e+00	8.498102034179349573e+01	8.149044402338746806e+01	1.339568249179827086e+00	2.170799610569819293e+00	1.467550238178066877e+02	1.453440048493239374e+02	2.610316923304678127e+01	3.644065386256156813e+01	-8.880794257071101816e-01	1.185899914131130650e+01	8.770977013867128136e+00
1.448116250742774280e+00	8.185966999188815407e+01	8.192796832908705085e+01	4.418044025084227222e+00	2.086198773281498831e+00	1.415095594498938283e+02	1.442259993586160931e+02	6.621697052575144937e+01	3.727122707574753946e+01	1.125864013217924331e+01	1.116727874967314804e+01	-6.172475046579601887e+00
1.447458824606024708e+00	7.669269149502775917e+01	8.233867084197581221e+01	5.021812729258678942e+00	1.559417646274078972e+00	1.436407696972672170e+02	1.430753509896119624e+02	3.800908025443132487e+01	3.837488149365312040e+01	1.999717575433860617e+01	1.102793069439040963e+01	-3.462820307656543406e+01
1.446802016126556900e+00	7.987508226774515663e+01	8.278803820279181025e+01	-1.694816945016775378e+00	1.134846433940036814e+00	1.409077295922269855e+02	1.418497173471408814e+02	4.587978574333373416e+01	3.948627425221985732e+01	8.988487087791144248e+00	1.136463467133376071e+01	-2.137274985725953869e+01
1.446145824441610550e+00	8.851007678151607649e+01	8.340194184851169723e+01	-1.420692944358798337e+00	6.261892391940953040e-01	1.456311156539956926e+02	1.408580050593774331e+02	2.151516113910449945e+01	3.962296015093549073e+01	9.037618033275794716e+00	1.159009586177493212e+01	-4.815047072470848732e+00
1.445490248690030954e+00	7.949586133259809628e+01	8.427026492672271729e+01	-1.647399636136330336e+00	4.057758944840582083e-01	1.367826253578389526e+02	1.399012433758785505e+02	2.807281995932920893e+01	3.763414704518064013e+01	2.978165911121323228e-01	1.172281766442880802e+01	-1.273630908369202075e+01
1.444835288012264574e+00	7.606262926187901030e+01	8.490681145575406674e+01	1.577754048013138455e+00	1.561539977814085101e-01	1.318911834594908044e+02	1.389134891060226948e+02	5.917196353558529154e+01	3.570642192259523995e+01	1.135965878881379609e+01	1.140880277203555693e+01	9.833317585500861213e+00
1.444180941550358144e+00	8.880638099226018767e+01	8.543147284192859559e+01	-8.683747654880608069e-02	-5.758394923232122986e-01	1.359627638044190121e+02	1.378371033787167335e+02	1.792995820023761766e+01	3.702763905489260310e+01	2.006311203536570531e+01	1.106455545447029465e+01	-2.988802998052202398e+01
1.443527208447950461e+00	8.310909830830844669e+01	8.610969821860959428e+01	-2.508966689083901969e+00	-1.091787472320437713e+00	1.343708058208721923e+02	1.369077189611547567e+02	4.128032819252301522e+01	3.702152783130558333e+01	1.756559213518922036e+01	1.077184810348639132e+01	-2.177906054977966832e+01
1.442874087850273712e+00	8.199667529162827861e+01	8.668215604707346245e+01	-1.046984713954093982e+00	-1.733335340059827701e+00	1.374485350888774917e+02	1.359725999295350789e+02	4.531994452013602626e+01	3.698910053797366260e+01	2.142283152766140120e+01	1.058066571605500528e+01	-2.484217601752111904e+01
1.442221578904145041e+00	8.230609400803554365e+01	8.741545311456835066e+01	-1.942883747033554265e+00	-2.035746109808174609e+00	1.366384441624819033e+02	1.348542214702102910e+02	5.107389318232571185e+01	3.794339743519143582e+01	1.831060802580268643e+01	1.063796895020639965e+01	-2.081150226118752045e+01
1.441569680757968319e+00	8.327192573384266439e+01	8.809804477112049881e+01	-3.017996695388322603e+00	-2.562705470222168991e+00	1.322432992403648484e+02	1.338641074824155339e+02	2.832181872176232318e+01	3.764707746634935148e+01	2.990650030990764208e+00	1.022292131489276557e+01	-2.434069789581519672e+01
1.440918392561723937e+00	9.230378065384205399e+01	8.861344973199540220e+01	3.979070928074897484e+00	-3.083482273230917947e+00	1.321454630764208673e+02	1.329845181314711340e+02	4.310018582261236020e+01	3.679349364215684659e+01	8.147894510370134569e+00	9.856581011496491129e+00	-2.262026339016038534e+01
1.440267713466970800e+00	9.073383215985860772e+01	8.923096738634703229e+01	-6.688748057345183184e+00	-3.671438489658015669e+00	1.324699155242184929e+02	1.319702700868693910e+02	3.148210919235613403e+01	3.546039222306016825e+01	7.503949712244320835e+00	9.799933154767776600e+00	-5.026718726560012840e+01
1.439617642626838778e+00	8.159996120003448539e+01	8.973080289653876207e+01	-6.612405253213803569e+00	-3.997536675971465669e+00	1.330609263026470046e+02	1.310884073612557472e+02	1.851437611318605292e+01	3.664248983391427572e+01	1.329464001170963527e+01	9.951259079153038201e+00	9.288805838226053879e+00
1.438968179196028707e+00	8.925021633091050433e+01	9.038932976255816243e+01	-3.416923494028256236e+00	-4.227892947677834634e+00	1.290856608833777273e+02	1.301619698324235515e+02	4.953144386273099542e+01	3.634542777537077285e+01	1.437983557887382524e+01	1.005016918850842700e+01	-2.630427925664834987e+01
1.438319322330805061e+00	9.678520461680174947e+01	9.100925869189164530e+01	-3.551991704766554125e+00	-4.608023297236675475e+00	1.256857226814033623e+02	1.292284219686716824e+02	1.691282041230547151e+01	3.709689778665411097e+01	3.276245672302866563e+00	9.800626363170479749e+00	-3.109196943680971970e+01
1.437671071188993510e+00	9.327026873686733666e+01	9.168117947669198031e+01	-5.276162098507466425e+00	-4.923497393667366495e+00	1.261799462003669703e+02	1.282562538161965051e+02	3.866899373608164581e+01	3.536405024379504169e+01	-2.371407199254463305e-01	9.852446875070343779e+00	-1.481885357028615857e+01
1.437023424929980697e+00	9.088553921359489607e+01	9.260257674374310000e+01	-7.470531079023575494e+00	-5.458416240099362327e+00	1.234816052687209975e+02	1.273363746030711923e+02	4.220567255226222159e+01	3.464419945389722244e+01	1.438727317441971465e+01	9.717688189229484408e+00	-2.251279211807403513e+01
1.436376382714703803e+00	9.620137040464175016e+01	9.352719113367248838e+01	-6.506596901960122636e+00	-5.889841459197318940e+00	1.261825193322966072e+02	1.263724121433100720e+02	3.277853292483367653e+01	3.471559751038554964e+01	2.214760444012426888e+00	9.684334804076584646e+00	-1.563232213818956140e+01
1.435729943705654543e+00	9.558996743797186468e+01	9.441427204624991987e+01	-8.335829920601735665e+00	-6.316249292724553932e+00	1.255761107224758319e+02	1.254269602931148029e+02	5.712098036354841923e+01	3.522168301868595819e+01	1.167857375276689602e+01	9.679882480740506168e+00	5.334609033859196714e+00
1.435084107066869175e+00	9.896372359874365543e+01	9.514028221861119050e+01	-6.132472306964140252e+00	-7.021757906703609109e+00	1.241691872612162797e+02	1.245424438274818328e+02	4.252701877256278351e+01	3.631161309038388652e+01	3.118058543879669742e+00	9.391188489074798085e+00	-1.509673151307921302e+01
1.434438871963930051e+00	9.833946315293435703e+01	9.593238888561459987e+01	-4.999295476381825587e+00	-7.304422378848826725e+00	1.232313063253744190e+02	1.237328427850092964e+02	1.886563131839521290e+01	3.671566456221798092e+01	1.343796823370776217e+01	9.279240139407914256e+00	-2.825827299665387926e+01
1.433794237563956964e+00	9.382921403049154208e+01	9.668354000908752255e+01	-8.659644253564074745e+00	-7.791256329467008968e+00	1.264816743984941922e+02	1.229565333699655980e+02	3.427170146345959978e+01	3.864272470928155911e+01	1.035818834995243343e+01	9.536440341538261478e+00	-3.634568123072101997e+01
1.433150203035608694e+00	1.035284517617128444e+02	9.750957762080732039e+01	-6.846709198960502007e+00	-8.446217117412130548e+00	1.200983250568380072e+02	1.220590736928510012e+02	3.027042200897592039e+01	3.766330661337400443e+01	1.311717201402116117e+01	9.739647725499661846e+00	-2.327084216597035748e+01
1.432506767549076576e+00	9.602211299411790435e+01	9.813282379355902663e+01	-7.329508337948865915e+00	-8.380023479604140846e+00	1.211309699906701383e+02	1.212934046142501785e+02	3.414611745523698971e+01	3.869437383373360007e+01	7.062608378015466037e+00	9.944048402127839026e+00	-1.894436398703999913e+01
1.431863930276080499e+00	1.004267735975371636e+02	9.926897400681789918e+01	-7.875859411620151462e+00	-8.775707008240051010e+00	1.239507305208550889e+02	1.205455506181591545e+02	3.551428126927577722e+01	3.815137030644302030e+01	-7.864518958824191497e-01	9.815317269680083001e+00	-3.670354231631651487e+01
1.431221690389867129e+00	9.978511266246798073e+01	1.003163798042622403e+02	-6.984794490118551913e+00	-9.050348675247084529e+00	1.240061292082581872e+02	1.199366544973650548e+02	3.821635571111816887e+01	3.587382382323133356e+01	1.468451363354506611e+01	9.816416032950881387e+00	-2.209973502210438312e+00
1.430580047065205029e+00	1.033074523811324923e+02	1.012119112052316297e+02	-1.079588391910150946e+01	-9.251283023321983379e+00	1.205304022948382823e+02	1.192480270123606800e+02	3.050975313171950631e+01	3.337982384648371692e+01	1.535269524769537419e+01	9.866133896682871551e+00	-1.970222501747867128e+01
1.429938999478383765e+00	1.081379049608526941e+02	1.021339005603205550e+02	-1.339008122107394527e+01	-9.596581378853487720e+00	1.178391596051471879e+02	1.186341105742265825e+02	4.759269687106029778e+01	2.887173370883422763e+01	3.058253564824917614e+00	1.032998302781993516e+01	-1.528116732051277626e+00
1.429298546807205472e+00	9.347831148618760722e+01	1.030510099424670614e+02	-1.159458125206946377e+01	-9.870337882247554262e+00	1.183997714362286757e+02	1.180368987321447349e+02	3.471135653827354162e+01	2.730740038848654905e+01	8.387196365762246586e+00	1.064740745254757570e+01	1.882842806729313478e+00
1.428658688230986629e+00	1.073020942445407826e+02	1.041291639135258293e+02	-1.007904928621640295e+01	-1.014661971597881340e+01	1.186191978019494400e+02	1.173961380479823617e+02	5.964575177642035442e+01	2.624156713416883591e+01	1.852330691901679671e+01	1.036397849855778119e+01	7.545576633784846443e+00
1.428019422930551396e+00	1.115211785426271263e+02	1.050387706957494913e+02	-1.105187857797261231e+01	-1.045880975562522153e+01	1.202360655220244894e+02	1.166546239146844357e+02	1.145645293443535451e+01	2.279901816833442751e+01	1.345274125996056824e+01	1.032295854025379889e+01	8.176998282553755715e+00
1.427380750088227845e+00	1.057064259623378604e+02	1.057162524842193676e+02	-8.214687821952923130e+00	-1.081844813737892430e+01	1.208399531222276124e+02	1.160559579672589479e+02	1.279226022637156390e+01	2.269464924827826025e+01	3.097561656490324555e+00	1.072807360022896361e+01	-5.222337051195724555e+00
1.426742668887847731e+00	1.049725385253467209e+02	1.063792882458001401e+02	-1.350173042414160030e+01	-1.126798124393811307e+01	1.147975518707970650e+02	1.154321327815571294e+02	2.457077631206471580e+01	2.077425015627548888e+01	7.518801168498430165e+00	1.089967530286062924e+01	4.305975663681324761e+01
1.426105178514740723e+00	1.042334345575248875e+02	1.075447506021809261e+02	-1.088390605912024434e+01	-1.142374024218445427e+01	1.101972677734133157e+02	1.149414968572522753e+02	2.364249740074702899e+00	1.886923158115041588e+01	-4.106645741516331549e-01	1.114080488705852545e+01	2.158478919328053536e+01
1.425468278155729296e+00	1.074056611646025061e+02	1.086659325958153204e+02	-8.066922161652826162e+00	-1.164083033279401569e+01	1.115846504830908543e+02	1.142614265095661210e+02	2.196737635774834985e+01	1.896194530023569769e+01	9.890989909031668859e+00	1.124519472813770449e+01	1.569598152779490974e+01
1.424831966999129840e+00	1.109637094167460418e+02	1.094388203347187982e+02	-1.031919975426581537e+01	-1.170271012240520392e+01	1.131602359018189787e+02	1.134662687712777824e+02	-4.235242343016098587e+00	1.765138011720756595e+01	2.076976267686987043e+01	1.149499204901699656e+01	1.202146667138647018e+01
1.424196244234744002e+00	1.082376145550594799e+02	1.103471601087844647e+02	-1.185628836608303871e+01	-1.186549895885158001e+01	1.109088776815453627e+02	1.127515534419592171e+02	-3.289885849627972036e-01	1.647471544806726840e+01	1.331990177295610778e+01	1.172205626878675133e+01	9.444258141106388393e+00
1.423561109053860685e+00	1.119160106525921492e+02	1.112825602631748154e+02	-1.509002069487033282e+01	-1.209003850333278862e+01	1.119334765374448040e+02	1.120762665976810695e+02	2.290334970958168181e+00	1.610407252081524021e+01	1.411879943517669744e+01	1.183579023628779758e+01	2.180947430295068301e+01
1.422926560649248273e+00	1.074620485453727809e+02	1.122347059511329661e+02	-1.392022240191591465e+01	-1.237382398672268558e+01	1.126668575981240537e+02	1.115626563630892889e+02	3.510266629931821569e+01	1.735109026578102487e+01	1.015212282006268651e+01	1.241552588503824950e+01	2.835997053079639585e+01
1.422292598215152415e+00	1.084009455979430641e+02	1.130190167650179944e+02	-1.069404378869699812e+01	-1.256998262446187375e+01	1.100023600344787269e+02	1.111064268761099925e+02	4.171516023796378647e+01	1.761274604718408199e+01	1.735403082060711455e+01	1.270870978298903964e+01	-2.432881304134617650e+01
1.421659220947294244e+00	1.131601893325860004e+02	1.138657984677193156e+02	-1.244883010601085083e+01	-1.299566850597687662e+01	1.087792133941501618e+02	1.105610666276699305e+02	1.432775489287407567e+01	1.858446191995118824e+01	2.625035032290907111e+01	1.268835045467605838e+01	-3.826631687329354747e+01
1.421026428042865275e+00	1.207083673940893362e+02	1.147803068743675965e+02	-1.482646347985283164e+01	-1.350298116830007622e+01	1.090196974099798553e+02	1.100682093165062128e+02	7.915618914300923237e+00	1.982264026798119261e+01	1.323039911564264770e+01	1.288492275204118975e+01	1.261838883887792662e+01
1.420394218700524958e+00	1.206431234051966470e+02	1.157759429679467189e+02	-1.377068181656231438e+01	-1.391768932641170231e+01	1.085051736455746862e+02	1.095886823527254847e+02	4.088050533968093703e+01	2.493937422980034313e+01	6.068116773132351760e+00	1.321461245870192869e+01	3.257294961105004205e+01
1.419762592120396238e+00	1.154503927446389469e+02	1.166325267483819914e+02	-1.536704112557178092e+01	-1.439947885919674064e+01	1.072445119304180281e+02	1.091447186757713723e+02	1.871304786227993588e+01	2.660575983020361335e+01	6.064203441448625664e-01	1.342499887262688674e+01	2.137510047878102881e+01
1.419131547504064006e+00	1.199002027819835376e+02	1.174915232764413702e+02	-1.148477450352194040e+01	-1.449405460702297432e+01	1.059455659286188478e+02	1.085820421206276762e+02	4.639155217806542453e+01	2.785293157599581804e+01	2.112854516357583634e+01	1.382105551258976917e+01	2.654960859034403242e+01
1.418501084054570871e+00	1.143258351397069816e+02	1.185662697055783212e+02	-1.383092090896523629e+01	-1.486551855224405294e+01	1.082031859190478826e+02	1.079344991847763424e+02	2.937395062664319312e+01	2.728416389205420245e+01	1.447469902019292931e+01	1.381452150915192512e+01	-1.291681871283692828e+00
1.417871200976411616e+00	1.197170558877891438e+02	1.193959854387364885e+02	-1.632563730953955528e+01	-1.537301322962193950e+01	1.063843224998333739e+02	1.072970051919189274e+02	9.664142379695002560e+00	2.747002228210405761e+01	1.661969356690660859e+01	1.364718168999116443e+01	1.375440147367961785e+01
1.417241897475534751e+00	1.150561666844910178e+02	1.203212330759597535e+02	-1.781017046462389430e+01	-1.545173165921850256e+01	1.085523414753404978e+02	1.066415266571013234e+02	2.937078915428280723e+01	2.838136051331501619e+01	1.465756554258005195e+01	1.417136089421407874e+01	9.315972236709965770e+00
1.416613172759334072e+00	1.199262483486051849e+02	1.213257494020532476e+02	-1.689029670288021023e+01	-1.585063310636701317e+01	1.102518657528194694e+02	1.061362758013201812e+02	3.719901805628130376e+01	2.749341541049358284e+01	1.500302042066032193e+01	1.409992276460444671e+01	3.684585715543267526e+01
1.415985026036648886e+00	1.246666195207276502e+02	1.224262884817994745e+02	-1.627249734077391707e+01	-1.609899000691405746e+01	1.058282349583597295e+02	1.056167769360342703e+02	3.319478539954364038e+01	2.693278056906893170e+01	2.596267758253416247e+01	1.443295642348932439e+01	-3.071644287611480451e+00
1.415357456517759349e+00	1.244953487997042032e+02	1.234680995988710634e+02	-1.319114666920729384e+01	-1.638111471084233628e+01	1.067688901257138241e+02	1.050821798030427487e+02	1.337107885432511267e+01	2.548940097893542855e+01	1.800757948151913368e+01	1.432633024072357841e+01	-3.230831448181396670e+00
1.414730463414383355e+00	1.227237790271769313e+02	1.246288083736916974e+02	-1.793139889745738103e+01	-1.678684306991441488e+01	1.050635417135793546e+02	1.045045478197932880e+02	2.376243547820193314e+01	2.411863204378244419e+01	1.121869427248675599e+01	1.449526332722392219e+01	-1.928688563626632657e+01
1.414104045939673426e+00	1.298497688843502544e+02	1.253701768505397212e+02	-1.830921998174829213e+01	-1.699277443394682408e+01	1.057285963327823879e+02	1.040180753234517255e+02	3.810520240378766488e+01	2.604674251474794744e+01	1.096990261032133418e+01	1.423636156938494324e+01	8.275655864713517218e+00
1.413478203308212944e+00	1.341898625433008192e+02	1.266868982530725702e+02	-1.642771394392197593e+01	-1.736926814528995422e+01	1.035210114675646196e+02	1.034607931735000363e+02	3.265432135248710210e+01	2.481106975557326422e+01	-5.205198939171168382e-01	1.432287012520595049e+01	2.659363901236794803e+01
1.412852934736013255e+00	1.158912335140953189e+02	1.274928835873387385e+02	-1.652058627525051193e+01	-1.754811653241590363e+01	1.030693471152660123e+02	1.030258821398910953e+02	8.430005098289925503e-01	2.307947655559468814e+01	2.077684189297578854e+01	1.423201145461107586e+01	-5.554784784158205646e+00
1.412228239440511457e+00	1.271559192843021009e+02	1.283069537093811618e+02	-1.610744401345868937e+01	-1.776013492852051456e+01	1.007185512669938419e+02	1.026083042551117614e+02	8.615606629614271483e+00	2.363149352801000447e+01	1.250608828797630956e+01	1.366318450905451343e+01	-5.319258969096970269e+00
1.411604116640564843e+00	1.248229695662135015e+02	1.291581963622692513e+02	-1.937096221580983624e+01	-1.808414292548548019e+01	1.031917735698360161e+02	1.022461602024640399e+02	8.525331005053997657e+00	2.139481966754653186e+01	1.793131851736525206e+01	1.376850127957256831e+01	2.605415768531623399e+01
1.410980565556449129e+00	1.339701238030123704e+02	1.304083438663298011e+02	-2.095843550739201788e+01	-1.813863763242862959e+01	1.007252630892111256e+02	1.019074981162308688e+02	5.339062662925081781e+01	2.187681745190011640e+01	9.298086561387936655e+00	1.394989139011500257e+01	-1.457587419735421053e+00
1.410357585409856007e+00	1.349920829694185045e+02	1.314411872287559220e+02	-1.671841909498347434e+01	-1.822992921790682530e+01	9.988872414489689788e+01	1.014783673318398627e+02	2.174705013558870093e+01	2.179057309412647925e+01	1.429690648754185567e+01	1.362196432070419760e+01	3.021153521084237070e+01
1.409735175423887821e+00	1.303955453158716864e+02	1.324765634926360178e+02	-2.011483979869268879e+01	-1.841646320590789188e+01	1.017416769554783684e+02	1.010311507026803781e+02	2.579434231160422897e+01	1.964346590166526596e+01	1.872468937987250825e+01	1.331295315394319445e+01	-1.092767899297472134e+01
1.409113334823056674e+00	1.352990898918934590e+02	1.335311427251060934e+02	-1.557555722003270127e+01	-1.868045510852445901e+01	1.019072988712899388e+02	1.005773714968363777e+02	2.458120125018609059e+01	1.898821089666238038e+01	2.130777216157348519e+01	1.356809115390959875e+01	-5.172666926333299386e+01
1.408492062833279546e+00	1.406061035583027774e+02	1.347553189835524563e+02	-1.825854543915754746e+01	-1.888074959303733635e+01	9.933000945457442299e+01	1.002243492709764325e+02	1.017002669818431215e+01	1.852085759880069560e+01	1.344304110182092771e+01	1.365881920844579334e+01	-4.533334041153379701e+01
1.407871358681875185e+00	1.457868439441050725e+02	1.358899870934901060e+02	-2.153837929856372924e+01	-1.901402714033178043e+01	9.862212848616488259e+01	9.990502796174970968e+01	1.298205297154050264e+01	1.907250025527290305e+01	1.252675665411370609e+01	1.371704536279166931e+01	2.501672452573431737e+00
1.407251221597562774e+00	1.356662229353487703e+02	1.370313053648200423e+02	-1.936476287969981769e+01	-1.888105997782339429e+01	9.933897515021369884e+01	9.947717955357298081e+01	4.362409613241962347e+01	1.935250025795427931e+01	9.106971941524715675e+00	1.340997513986069123e+01	-2.588815320584245327e+01
1.406631650810456602e+00	1.283592081902440611e+02	1.380075134195138844e+02	-1.886669729041823729e+01	-1.896842339973139246e+01	9.955603521034275616e+01	9.886652616418786010e+01	1.440175240211250540e-01	1.911933431091718560e+01	3.841640866875786653e+00	1.278313912188867718e+01	-1.572007692887125607e+01
1.406012645552062734e+00	1.378620822557721226e+02	1.389813434242341543e+02	-1.607194429697981519e+01	-1.907081598843193504e+01	9.983038040141975955e+01	9.841063375931798873e+01	2.148441542474167321e+01	2.046222618577678531e+01	6.927393928171658999e+00	1.239005799992076540e+01	-1.186528154727230699e+01
1.405394205055279011e+00	1.457781560744656417e+02	1.400793873952258650e+02	-2.108226605096933781e+01	-1.903191171530684755e+01	1.013928025389973300e+02	9.797376934158020845e+01	1.632291352254955186e+01	2.495179087390520323e+01	1.720936209271240003e+01	1.248343625002580737e+01	-2.925757406474156852e+01
1.404776328554388387e+00	1.401036609529589612e+02	1.409750032165200082e+02	-1.964450927509016154e+01	-1.894642024740131347e+01	9.930015071764293566e+01	9.749403661836014123e+01	7.088944680505927742e+00	2.401071107282870543e+01	2.169657353806269384e+01	1.245263042186338254e+01	-1.691316342031574749e+01
1.404159015285056933e+00	1.379267257584785114e+02	1.421750831135379087e+02	-1.909286838877669368e+01	-1.877574448455619560e+01	9.685776134342495425e+01	9.715928708623007992e+01	3.229533952045312617e+01	2.373581880661464538e+01	8.411378576553579123e+00	1.237241316353084741e+01	4.853670426193245291e+00
1.403542264484331614e+00	1.446652089181345673e+02	1.431999503843773027e+02	-1.852813812926085291e+01	-1.877378354398194560e+01	9.479200426191988527e+01	9.683187540362345658e+01	2.028915329117158706e+01	2.372936675012120489e+01	1.855189181306868562e+01	1.221417560569501859e+01	-2.738977229060046881e+01
