# Supplementary material for: Fluorescence from a single-molecule probe directly attached to a plasmonic STM tip
Source: Nat Commun. 2024 Nov 10;15:9733. doi: 10.1038/s41467-024-53707-2 (PMC11551166; doi:10.1038/s41467-024-53707-2)
Supplement: Supplementary file 6 — Source Data [file 41467_2024_53707_MOESM6_ESM.zip › Fig 2/Fig2c_Plasmon(eV)_vs_FWHM(meV).txt]

2.187000999999999973e+00	1.637440000000000076e-02
2.187000999999999973e+00	7.867880000000000706e-03
1.156668000000000029e+00	1.094550000000000037e-02
1.402849000000000013e+00	2.961000000000000090e-02
1.402849000000000013e+00	4.000000000000000083e-02
1.329857000000000067e+00	5.450689999999999702e-02
1.319153999999999938e+00	3.028000000000000136e-02
1.319153999999999938e+00	3.849999999999999950e-02
1.427867999999999915e+00	1.502430000000000085e-02
1.432889999999999997e+00	1.720609999999999848e-02
1.293579999999999952e+00	2.179999999999999993e-02
1.980107000000000061e+00	7.010820000000000073e-03
1.980107000000000061e+00	7.941310000000000036e-03
1.980107000000000061e+00	7.259520000000000209e-03
