# Supplementary material for: Fluorescence from a single-molecule probe directly attached to a plasmonic STM tip
Source: Nat Commun. 2024 Nov 10;15:9733. doi: 10.1038/s41467-024-53707-2 (PMC11551166; doi:10.1038/s41467-024-53707-2)
Supplement: Supplementary file 6 — Source Data [file 41467_2024_53707_MOESM6_ESM.zip › Fig 2/Fig2d_Distance_Energ(eV)_vs_Plasmon(dot)_Plasmon(smooth).txt]

# Energy(eV)	2.12nm (dots)	2.12nm (smooth)	2.13nm (dots)	2.13nm (smooth)	2.14nm (dots)	2.14nm (smooth)	2.15nm (dots)	2.15nm (smooth)	2.16nm (dots)	2.16nm (smooth)	2.18nm (dots)	2.18nm (smooth)	2.21nm (dots)	2.21nm (smooth)	2.23nm (dots)	2.23nm (smooth)
1.379822257261738461e+00	1.870381972267051651e+01	1.969604415541417808e+01	2.260388016690621171e+01	2.199881822442960555e+01	2.375088515303954750e+01	2.408163612340818815e+01	2.500037225717983702e+01	2.300385159178431849e+01	1.677387559639627312e+01	1.956005319594809322e+01	4.621471926643196326e+01	3.476937691297192146e+01	3.799976838762412967e+01	2.977431278560565886e+01	8.906617594793578618e+00	1.484240446998366636e+01
1.379525997581049213e+00	2.071977740339498553e+01	1.986532254038091239e+01	2.401872226895211782e+01	2.186589180943236599e+01	2.357182864122520272e+01	2.405232433423928384e+01	2.360242767870819591e+01	2.272624624730144305e+01	2.677631720777922553e+01	1.994026585763634785e+01	1.765656775290012703e+01	3.366269911582971019e+01	8.119750679270465454e+00	2.927109047430171529e+01	2.350653080946079498e+01	1.511779348986542715e+01
1.379229874289134905e+00	2.004830784564147805e+01	2.007290285422781650e+01	2.042094467105401279e+01	2.182539349396236616e+01	2.975871696604720640e+01	2.408819320650919593e+01	1.937295696504275355e+01	2.258286133514977934e+01	2.207387525698569419e+01	2.003447373805331466e+01	3.215375769663494765e+01	3.278696776612724051e+01	2.299627913123893919e+01	2.839046195094479685e+01	4.201549310618784716e+01	1.591505920655792394e+01
1.378933887295209715e+00	2.513031873623782886e+01	2.018010525000471844e+01	2.165646508728573139e+01	2.189735821820400119e+01	1.979372629906787395e+01	2.394951249854428710e+01	2.028246876466723947e+01	2.289876781421887486e+01	2.422282749485637154e+01	2.020999092072295866e+01	1.521444898262280709e+01	3.156771421586178050e+01	1.257350522886313193e+01	2.861142622152086545e+01	1.921532368333126684e+01	1.789726591506932252e+01
1.378638036508567311e+00	2.161784647301367457e+01	2.037143180925440333e+01	2.178000722818176271e+01	2.170988267736680655e+01	2.463392995691611986e+01	2.390340862223501972e+01	2.093159373832640924e+01	2.259956919789626184e+01	1.757737018043468780e+01	2.068082872938606442e+01	1.743811775418180332e+01	3.016592089727858550e+01	2.354526194103440773e+01	2.785479569838734548e+01	-1.306823168105733046e+01	1.805315463883722771e+01
1.378342321838582407e+00	1.984634194462363865e+01	2.063984313017524386e+01	2.362560078382827555e+01	2.175971109628178368e+01	2.290252291470860513e+01	2.393624200062356167e+01	2.392920955873080757e+01	2.280758462212915560e+01	1.562085531705355734e+01	2.111223398724959566e+01	2.482510818539625674e+01	2.905604482480067929e+01	3.358993280339305443e+01	2.754118943923177198e+01	6.522438434711851585e+00	1.873908243194934897e+01
1.378046743194709656e+00	1.807755915447236461e+01	2.091560209806105419e+01	2.406824811219452798e+01	2.179444123771456887e+01	2.098765260792673004e+01	2.411507096936205130e+01	1.730479567769063465e+01	2.277374877987247359e+01	2.588684026626778234e+01	2.143705141357977695e+01	2.847818554848150185e+01	2.786755633986412661e+01	3.431357537603364705e+01	2.739633851029526568e+01	4.869744747883322233e+00	1.904593607691979074e+01
1.377751300486483421e+00	1.913497026830645353e+01	2.128364777700927135e+01	1.574417223517910180e+01	2.182704516494839453e+01	2.152591425344114384e+01	2.429632592737771191e+01	2.220426819875503455e+01	2.278765118601712913e+01	2.113961327587613681e+01	2.189266916796676909e+01	2.088714049673806628e+01	2.647019038022340709e+01	2.478736657648046204e+01	2.631228875968159997e+01	4.620160204008336713e+00	1.888347528448323231e+01
1.377455993623519781e+00	1.992285560726574545e+01	2.158700242621142351e+01	2.277484175284816104e+01	2.202244606717245645e+01	2.808263214993435497e+01	2.433041671118066773e+01	2.475365250419802976e+01	2.269250460996630281e+01	2.171294294010365888e+01	2.216855040978580860e+01	3.208001762424346026e+01	2.499195691531456731e+01	1.524019206155841566e+01	2.532989009586142970e+01	4.433594242816727160e+01	2.007486660354514996e+01
1.377160822515512750e+00	2.060417586918762467e+01	2.185356047517987221e+01	2.576549327642856468e+01	2.198177160170390110e+01	2.790730535373331023e+01	2.461635148961081399e+01	2.358870923633047667e+01	2.264838822179719102e+01	2.266374627648473350e+01	2.225339540427710006e+01	3.068430287664336831e+01	2.371440050757388462e+01	3.118220260166134494e+01	2.504457332917078105e+01	3.102243621074532243e+01	2.064372046401376082e+01
1.376865787072237390e+00	2.346269494989496707e+01	2.204423776062177609e+01	2.486453423673726704e+01	2.217571213733338453e+01	2.531827073135416484e+01	2.455880887209678320e+01	1.869990625100471604e+01	2.308017549763503951e+01	2.618298642779522467e+01	2.243293903876209683e+01	3.503792169176959348e+00	2.270505206992287839e+01	1.073693627151411256e+01	2.465652670825949144e+01	5.796083041199384667e+01	2.084303140524459508e+01
1.376570887203548255e+00	2.620917673738703613e+01	2.220610998961000604e+01	2.225899483435491177e+01	2.231447192037186511e+01	2.953702201387905291e+01	2.459107913125977518e+01	2.514434586975977126e+01	2.335746542537886228e+01	3.100749103789230432e+01	2.270398830059206574e+01	1.871955180166236588e+01	2.241572705303542890e+01	3.075507202667628093e+01	2.440810629750847127e+01	3.173719043064307499e+01	2.223905348420765549e+01
1.376276122819379610e+00	1.980798185887136853e+01	2.250917162747066769e+01	1.824202492433539646e+01	2.252223079338283185e+01	2.415245667537908503e+01	2.480473812587167970e+01	1.840878489270724927e+01	2.378389288402804524e+01	2.893654126435282237e+01	2.314320003696121120e+01	2.078091952221432237e+01	2.207266566457698787e+01	2.265949473979537032e+01	2.531854304786071452e+01	3.890887513876013770e+01	2.295737056293826228e+01
1.375981493829745883e+00	2.241150432501151002e+01	2.273736996460441873e+01	1.954892357662339819e+01	2.276056247883679973e+01	2.345894012857175426e+01	2.488886927640523439e+01	2.177904053222945180e+01	2.388315580135604321e+01	2.369132388210748985e+01	2.368000199178497667e+01	2.703761790239752472e+01	2.193765439029064268e+01	3.792745943228045813e-01	2.565872752411517155e+01	-7.475472310438516566e+00	2.337782472308491322e+01
1.375687000144739436e+00	2.203440141558333920e+01	2.295640094546122612e+01	1.816262522428876736e+01	2.295205300725171327e+01	2.028610613148888220e+01	2.517153769323060786e+01	2.346911620798403320e+01	2.429575223134345308e+01	1.682606392635336334e+01	2.416104850177810448e+01	2.522400713418694451e+01	2.201422640388511809e+01	3.244028015211937088e+01	2.590581344212565895e+01	3.144491918058620428e+01	2.363100116613379953e+01
1.375392641674534122e+00	2.151120262096189251e+01	2.308089080156100081e+01	2.494111593358052659e+01	2.307404660850701816e+01	2.974089081010523472e+01	2.515636135936797402e+01	2.443386526548453475e+01	2.424862922209335636e+01	1.747652099380618651e+01	2.446610064169098919e+01	2.949918693225771094e+01	2.185631371052021876e+01	4.471561850298390084e+01	2.588914150376657020e+01	1.948436723119888470e+01	2.307928170986231464e+01
1.375098418329381733e+00	2.625017281086915233e+01	2.313115248441150484e+01	2.228769663785875821e+01	2.345684815056613814e+01	2.296888489687116675e+01	2.520041100782079013e+01	2.446038974702075564e+01	2.428817976622023167e+01	2.316820687158413605e+01	2.509250517886985321e+01	3.095828515568464923e+01	2.216383762645133260e+01	3.351260284222360042e+01	2.638385903405080768e+01	1.422936321077050614e+01	2.339648277477405713e+01
1.374804330019614440e+00	2.909681058529309539e+01	2.310854230798517506e+01	1.458513276441076378e+01	2.378877668549744229e+01	2.373660866816519999e+01	2.532366187352508291e+01	2.825154206066217100e+01	2.460303412963157044e+01	2.569951686196278473e+01	2.561311433647128410e+01	1.304510430404532251e+01	2.245831600745533052e+01	4.012116323033122001e+01	2.675439360437950143e+01	2.495287303365715914e+01	2.319269311596595529e+01
1.374510376655642352e+00	2.316978598519898469e+01	2.351622836217996593e+01	2.813608262354636480e+01	2.407433696845358639e+01	2.280139009260171790e+01	2.551587827852084445e+01	3.227915025757153700e+01	2.501650938200216956e+01	2.382000504299939436e+01	2.596226999605835317e+01	2.673895051434346826e+01	2.293038173282588232e+01	3.448668984411846594e+01	2.777762819480770062e+01	2.629548177101195350e+01	2.323781963468759315e+01
1.374216558147955292e+00	2.047176809412471599e+01	2.356198244113802787e+01	2.892800582167345169e+01	2.423084198565998904e+01	2.128849430924396557e+01	2.592677732192561280e+01	2.660841607433522782e+01	2.510044894636810042e+01	2.853910560444723643e+01	2.626618725100077612e+01	2.814158161162165683e+01	2.351462743053921756e+01	2.126614732276601671e+01	2.899370679097591719e+01	1.953465114901671384e+01	2.272028002327444440e+01
1.373922874407122130e+00	2.383479230487207445e+01	2.385102411894549235e+01	2.591771338838578487e+01	2.456982685919972198e+01	2.902060885346747199e+01	2.605354462651534320e+01	2.303141701902763927e+01	2.546070857735704962e+01	2.093076742703352977e+01	2.657176347548924156e+01	2.617963221474857605e+01	2.401200564913974134e+01	3.147004320392127141e+01	2.994627982364492169e+01	1.528280339752464734e+01	2.330130619014586202e+01
1.373629325343791230e+00	2.463113073060048563e+01	2.408448600136451034e+01	2.716141868345286525e+01	2.489657511292968550e+01	2.710535478857085678e+01	2.629867248084982023e+01	3.151327987685117193e+01	2.593888426018506976e+01	2.308795317101128575e+01	2.652246517780713830e+01	2.090178215154840657e+01	2.547203692756923843e+01	2.659290090960734787e+01	3.081917892838033168e+01	3.648725507017753245e+01	2.265169608119401090e+01
1.373335910868688003e+00	2.407124305607115033e+01	2.444671318659201376e+01	2.556069395636214381e+01	2.510105008494686629e+01	2.575000256924444031e+01	2.674949035322771351e+01	2.958147526641995029e+01	2.637178262087951452e+01	3.186181909911323018e+01	2.688064198323132459e+01	1.323834993185987230e+01	2.578068359265829912e+01	3.865291926595020300e+01	3.120803097474695775e+01	2.413192255543046016e+01	2.252377321873946414e+01
1.373042630892618243e+00	2.757336915433294067e+01	2.459843846824575309e+01	2.285754345189716474e+01	2.526688410923098260e+01	3.140752353452473145e+01	2.703301278058703971e+01	1.699901980306090010e+01	2.655419213158550207e+01	3.149842672755071504e+01	2.710659869852826631e+01	2.166804461080023714e+01	2.647756734354814867e+01	8.295385714164819291e+00	3.228639577385544612e+01	-1.235548390320437484e+01	2.495096532239953291e+01
1.372749485326466568e+00	2.621805550758552528e+01	2.511848236492813413e+01	3.090603850239399364e+01	2.551149556380917005e+01	3.026471410837565656e+01	2.722937752657283283e+01	3.427446343716752608e+01	2.681866962202077076e+01	2.421645611537217135e+01	2.762748853552583128e+01	2.778194683509796192e+01	2.647175629797260399e+01	3.424912040771768318e+01	3.195064003739023306e+01	3.448740272154726227e+01	2.522295281122538668e+01
1.372456474081194866e+00	2.460411081422453705e+01	2.527907998720951710e+01	2.570492358405981648e+01	2.562522212904402608e+01	2.913970662876153028e+01	2.757177482462345708e+01	2.149092293688716637e+01	2.727560932881096889e+01	2.517332258582854010e+01	2.823755947924853871e+01	2.116116264473184572e+01	2.660962277515009333e+01	2.349415592291550325e+01	3.249000308879716670e+01	2.106259242885423077e+01	2.495046313972878593e+01
1.372163597067844298e+00	2.462099386566277559e+01	2.553030208276755531e+01	2.682981120654044460e+01	2.580150925918315252e+01	2.555663606832507284e+01	2.793588779931111077e+01	2.838659493702611059e+01	2.765827812607324887e+01	2.835865739054494128e+01	2.822069046219846911e+01	2.450723952294628205e+01	2.677125376343243701e+01	1.844264366224567553e+01	3.345365256134647325e+01	3.187842987329365840e+01	2.433450496614617009e+01
1.371870854197534628e+00	2.193554341381623018e+01	2.569747273175919844e+01	2.780764880719117116e+01	2.623142375490945710e+01	2.539851113939247540e+01	2.808540359227828276e+01	2.818732556259785227e+01	2.781830062135782811e+01	2.492651120656896779e+01	2.833486658434538441e+01	3.310104314754908472e+01	2.745363023346628850e+01	4.652637086328217464e+01	3.325605682986724076e+01	4.816760840139994571e+01	2.366474414034675888e+01
1.371578245381463113e+00	2.331883555582800582e+01	2.585608340189284604e+01	2.388473667599743422e+01	2.642065123420710648e+01	2.980120279174162334e+01	2.824442049995650095e+01	3.273932040306312530e+01	2.795280000401803733e+01	3.003967882348562313e+01	2.912448703657286586e+01	4.028999658959798325e+01	2.794864179096195755e+01	5.007117633586857863e+01	3.416060782901887194e+01	1.204318039216955150e+01	2.300757139708930410e+01
1.371285770530905834e+00	2.415976912940174870e+01	2.604633661766791874e+01	3.119630453125799008e+01	2.678259722110326990e+01	2.299900968120722311e+01	2.869690262893761812e+01	3.349497915963861061e+01	2.815459204543742544e+01	3.673789360660609304e+01	2.962723273633732646e+01	4.083962864961169714e+01	2.863139202860943655e+01	3.601718599240549423e+01	3.463195482088388388e+01	2.701186869476735808e+01	2.468031441859271169e+01
1.370993429557217258e+00	2.636858641015966853e+01	2.619037600533461685e+01	2.585631314815412907e+01	2.706091884344137455e+01	3.273830120975951274e+01	2.933257285420144811e+01	2.120379416015382645e+01	2.845571989756169273e+01	3.618204087004697556e+01	2.954546264884879037e+01	3.952513720790199869e+01	2.956356527655338340e+01	4.283990729905768546e+01	3.513665932818176429e+01	3.805227999809916639e+01	2.563676756061405371e+01
1.370701222371828898e+00	2.762899848886311460e+01	2.637052373279637152e+01	2.795843555108301004e+01	2.757017787259597696e+01	3.164911884435973022e+01	2.992981380833074212e+01	2.506164242978860557e+01	2.847158222116179971e+01	3.530925047244242876e+01	2.970865330791175296e+01	2.396269267717821805e+01	2.971049770219866915e+01	4.398880652636231048e+01	3.422259688631631747e+01	3.309764123909746392e+00	2.810043119464431527e+01
1.370409148886251760e+00	2.385976082082345329e+01	2.660955169553309929e+01	2.672899483261671350e+01	2.788648837946817594e+01	2.731959662873951444e+01	3.064720226678763382e+01	2.059457626185599821e+01	2.877370930026548024e+01	3.157387699641209622e+01	3.036966284558920748e+01	2.832740039693825906e+01	2.961426427643942461e+01	1.385009414172253628e+01	3.394498033599714404e+01	1.700651443934215834e+01	2.872237951240423470e+01
1.370117209012073234e+00	2.566064315059406553e+01	2.657709720388850627e+01	2.629227389924579583e+01	2.806905804334798660e+01	3.136073287091420880e+01	3.115885451670132511e+01	2.968307903978913131e+01	2.895191782729008878e+01	2.878815798814923710e+01	3.076750507475469476e+01	2.604400258970839843e+01	2.988231099299785498e+01	2.918036940752597275e+01	3.433654349732800881e+01	2.263475487207078274e+01	3.088995053624718068e+01
1.369825402660959313e+00	2.583389699517605465e+01	2.670633816156959028e+01	2.807935733550297641e+01	2.808205819498362743e+01	2.627016896179801364e+01	3.149069230167523514e+01	2.141225806936847675e+01	2.897765478067945466e+01	2.981257937964774030e+01	3.121335417587594918e+01	2.329182449645262309e+01	3.018612044323111121e+01	3.411255345286726737e+01	3.292114685728135015e+01	2.559582348708737243e+01	3.126673986660295412e+01
1.369533729744653705e+00	2.859945538120070552e+01	2.673438072124283948e+01	3.098768898787314541e+01	2.820482543849204404e+01	3.509029467171517780e+01	3.191070802279628893e+01	3.481210301995474055e+01	2.906220869166398302e+01	3.466341814661197418e+01	3.153850705219188200e+01	3.388440323494331352e+01	3.045605949440241744e+01	4.574016304798315957e+01	3.262700497866067195e+01	4.887227418781768051e+01	3.169185410810070636e+01
1.369242190174977170e+00	3.136829389805335566e+01	2.683371536656483158e+01	2.437120637799390011e+01	2.848052479039261797e+01	3.515337253499320980e+01	3.236194918389986697e+01	3.488680614802036217e+01	2.937226722448163940e+01	2.523198425624578434e+01	3.136822171905124890e+01	2.592540998213742753e+01	3.134145620889586326e+01	3.650495817403781018e+01	3.307505772502020136e+01	2.627803296709075198e+01	3.248951053325135518e+01
1.368950783863828846e+00	3.469027923577876749e+01	2.689662730094290310e+01	2.554063935314612621e+01	2.870173153000054356e+01	3.446219085529371284e+01	3.278864954133453580e+01	2.901445494141824355e+01	2.940401670330612660e+01	2.628877555258708298e+01	3.140807595592227486e+01	3.083771462334923186e+01	3.212516170974056706e+01	4.439312117328257301e+01	3.240504400146529917e+01	4.018830216196367644e+01	3.374700730805991356e+01
1.368659510723184924e+00	2.315265991322332439e+01	2.730085105472940299e+01	2.685463600535663886e+01	2.845367956061695125e+01	3.375182726170027792e+01	3.298550047867233559e+01	2.692810003161466526e+01	2.959798030888633491e+01	2.954031938960802961e+01	3.172665106081621644e+01	3.142029934195328877e+01	3.241601993256634273e+01	3.034843514028418099e+01	3.298132348309496109e+01	3.371165107281382944e+01	3.395192552081680049e+01
1.368368370665098199e+00	3.286656270541264036e+01	2.754680335072641029e+01	3.103228370212578824e+01	2.871996639458905065e+01	2.807925023700309808e+01	3.305042838700830998e+01	3.748134101004481522e+01	2.981702613563351179e+01	2.961531575526178628e+01	3.173287060941830973e+01	3.438675130208417841e+01	3.289048352460439162e+01	2.674476488166273214e+01	3.298197409599167429e+01	5.021056152388819527e+01	3.548471264936014080e+01
1.368077363601700291e+00	2.635738212930511182e+01	2.752368214393140633e+01	2.661622057496019877e+01	2.918300442234010106e+01	3.633088477869526400e+01	3.340860549571362981e+01	3.204672324723141941e+01	3.002189304304163997e+01	2.808723375963915458e+01	3.192046120729194669e+01	4.449000605760104321e+01	3.358718497886324172e+01	3.641082931863539329e+01	3.240205187847794122e+01	1.933492824232902052e+01	3.546547947530227418e+01
1.367786489445198761e+00	2.718804523250697613e+01	2.771325045969697243e+01	2.694683838109237684e+01	2.954930188985217043e+01	3.424657373778158842e+01	3.371511430455075953e+01	2.991291717612638124e+01	3.018405619959521857e+01	3.701124448455261984e+01	3.185623327222823420e+01	2.495014762143608422e+01	3.413165670617613756e+01	4.308660407239808876e+01	3.212619604733493617e+01	5.181853105914935753e+01	3.608957270171811160e+01
1.367495748107879106e+00	2.500593416762323429e+01	2.780506717981202769e+01	3.251999053379106641e+01	2.987488182391016522e+01	2.851431101893565057e+01	3.396922814098668653e+01	3.038534278259026777e+01	3.040962514924892446e+01	3.732131082670625943e+01	3.176246902943317352e+01	2.921945630619127598e+01	3.463134386108590235e+01	2.590137544156467442e+01	3.284338739905081894e+01	5.714968385682939811e+01	3.648937989183648511e+01
1.367205139502103206e+00	2.978257603671906395e+01	2.803522179257711855e+01	3.092555623702464018e+01	3.037022404902644723e+01	4.074344152183367385e+01	3.405820731501591325e+01	3.324246304858468193e+01	3.077123611874336007e+01	3.826169900176818572e+01	3.221072368898064298e+01	3.395964438436968180e+01	3.471645924855606324e+01	1.629601672930832734e+01	3.378607111408294372e+01	9.637742899826255538e+00	3.753788186812870720e+01
1.366914663540310215e+00	2.500594217059983748e+01	2.855077166871544847e+01	3.029163281920112993e+01	3.054780945571753747e+01	3.482018563188468363e+01	3.431885468460544786e+01	3.180751931277584177e+01	3.063276761727880171e+01	3.347792412571215692e+01	3.260563505157215758e+01	3.760636917920560052e+01	3.511601406361248934e+01	4.100593970173719072e+01	3.323082936272557220e+01	4.749090686285080665e+01	3.709291412910909713e+01
1.366624320135016113e+00	3.185293650015839972e+01	2.871349023305871384e+01	3.477281731319502711e+01	3.134106198529054765e+01	3.598717499647652573e+01	3.492082761101199395e+01	2.632478138130570855e+01	3.122616023259923068e+01	2.297678000217604222e+01	3.279200536513367581e+01	3.555980195216232431e+01	3.612972825750939876e+01	2.579236891160409328e+01	3.263563351133717561e+01	2.720043036473816755e+01	3.760822856090551625e+01
1.366334109198813707e+00	2.778631427702637069e+01	2.901521142714349111e+01	3.656780090537433381e+01	3.175151327010607361e+01	3.411828968479549928e+01	3.530263379493257503e+01	3.068024361224904339e+01	3.139216443511508103e+01	3.579475991598092577e+01	3.315521920569366188e+01	4.361833267200738362e+01	3.675655143677772685e+01	2.213556039335826853e+01	3.266765970498732230e+01	5.182997642241164016e+01	3.786978104095648234e+01
1.366044030644372409e+00	2.740357392146584559e+01	2.930950017463272417e+01	3.149456476507161895e+01	3.221323920242101480e+01	3.817690849208850778e+01	3.553122534605042659e+01	2.928408125747188606e+01	3.185051025804771996e+01	4.350489314403266405e+01	3.340505489319421883e+01	3.555784984583502251e+01	3.714841002454418373e+01	5.754104885198183439e+01	3.283322664429471871e+01	5.200202607694020429e+01	3.861411886163461560e+01
1.365754084384438016e+00	2.757288227335578767e+01	2.943086944076897282e+01	2.913703347787679832e+01	3.245944095724948397e+01	3.879710605069292484e+01	3.544784711358975215e+01	3.412235773597642918e+01	3.229403158991198808e+01	1.994557987658443921e+01	3.375090396747854982e+01	3.372938801749000959e+01	3.786070921820426349e+01	1.953649409616316035e+01	3.384713930956026218e+01	5.086621764696919001e+01	4.134051660972968989e+01
1.365464270331833818e+00	2.638014653400305320e+01	2.970355203649720366e+01	3.045978539864917423e+01	3.278290126178202257e+01	3.840523677167174554e+01	3.572689036648515781e+01	3.562275234298596160e+01	3.296588100813028888e+01	2.512815220862432497e+01	3.406456325011549779e+01	4.150034556172576572e+01	3.890363276006954862e+01	1.591462785794488966e+01	3.470044321122428244e+01	2.807040608571653095e+01	4.086303538417998027e+01
1.365174588399457711e+00	2.726030205746542734e+01	2.974719769142380699e+01	3.676076569050207610e+01	3.340388900101191894e+01	3.439595193180444710e+01	3.591929537068451594e+01	3.236385247613509364e+01	3.357687463946929540e+01	4.154491183723354908e+01	3.451934178952453891e+01	3.641142692768448086e+01	4.020226681827660542e+01	2.675058592537941138e+01	3.514714188277147855e+01	3.669366286992160298e+01	4.101865759748498874e+01
1.364885038500285974e+00	2.871593611063561369e+01	2.993055912839626131e+01	3.078634377862316995e+01	3.404331023658222222e+01	3.291453347398409335e+01	3.610121854271373110e+01	3.490423402097020755e+01	3.374840701432018619e+01	4.013509562356836113e+01	3.505967713116499596e+01	2.853495406620240615e+01	4.153489512680278040e+01	4.351458234116703494e+01	3.602579929083564281e+01	2.655805242263183530e+01	4.197361617146852808e+01
1.364595620547370380e+00	3.044683686954370572e+01	3.008606185685570722e+01	3.376446895908021872e+01	3.477513421325134146e+01	3.399092721637303782e+01	3.648511401398198473e+01	3.336752413642496151e+01	3.410542989884055487e+01	3.296608300574693828e+01	3.586336206161592344e+01	4.798110230197745096e+01	4.216668997042216205e+01	4.690815835660608712e+01	3.771217347698389233e+01	5.720698274816783879e+01	4.132569724318435789e+01
1.364306334453837533e+00	3.189888091978643558e+01	3.015954059862190206e+01	3.305721125341805333e+01	3.504025570969798054e+01	3.429155438639848086e+01	3.662636185708489478e+01	2.893818736348392662e+01	3.424896150355701252e+01	3.985608862620925663e+01	3.637357507435535808e+01	4.103989038820187574e+01	4.309487301276051596e+01	1.965675608451911316e+01	3.782998009929706029e+01	2.660093820097421258e+01	4.090124396228582526e+01
1.364017180132892859e+00	2.991634105988011072e+01	3.029729577501313642e+01	3.874795409568909577e+01	3.526230493311195602e+01	3.823595134542102869e+01	3.683355716336194519e+01	3.506271180089215989e+01	3.468064746273972787e+01	3.425493739785251535e+01	3.700621616006992554e+01	4.799222169227410006e+01	4.331884899931559829e+01	4.114471404429670542e+01	3.713141896199169167e+01	2.449972714270186813e+01	4.105127422689049155e+01
1.363728157497815063e+00	3.233035389724479103e+01	3.016580144352066384e+01	3.403740976530884410e+01	3.573509064089594744e+01	3.142610839063003070e+01	3.663198772532162906e+01	3.495460615745110999e+01	3.483274268654503913e+01	2.866026970498437976e+01	3.739884142038292225e+01	5.016683958499330487e+01	4.364405092384965457e+01	4.066908470020965183e+01	3.793124261185798218e+01	6.057463926580096825e+01	4.164583545473826831e+01
1.363439266461961230e+00	2.964732342569282508e+01	3.022279912174554184e+01	3.651443742321975350e+01	3.636051494323210420e+01	3.958680892987795374e+01	3.685837996954295193e+01	2.904754693721060121e+01	3.509340590718862529e+01	4.064448544588329781e+01	3.804088968859381481e+01	3.979439155320262245e+01	4.370795339159309378e+01	3.528542859198215353e+01	3.966721570669903940e+01	4.201882517666720673e+01	4.271414349180084713e+01
1.363150506938762163e+00	3.601704474207369344e+01	3.039374590995998915e+01	3.577018081529065086e+01	3.671835132926542400e+01	3.349687239331048971e+01	3.707599168616272323e+01	3.609600025046695748e+01	3.605798443025852862e+01	4.042396921394469445e+01	3.863004533085408809e+01	4.618230776913085833e+01	4.367952458094261203e+01	5.949947544966681789e+01	4.097213237811730124e+01	2.057699496982131393e+01	4.234436591116991622e+01
1.362861878841725716e+00	3.122909922078301648e+01	3.087891744799908622e+01	4.028663270626670823e+01	3.678976958375635320e+01	3.968233988414138480e+01	3.723501717865068628e+01	3.612556219055981899e+01	3.651575183030413996e+01	3.532828671395446918e+01	3.878741124610468916e+01	4.190237994756924422e+01	4.408414674677255363e+01	3.657234041522426793e+01	4.164385082659686077e+01	5.884160983593609728e+01	4.358862541356322140e+01
1.362573382084435458e+00	3.012640815204417422e+01	3.077116402207736456e+01	4.028565497472560253e+01	3.681802764314861776e+01	4.237332489041260430e+01	3.722250979959644468e+01	4.164921270079675963e+01	3.682065478342342857e+01	4.204401996867658653e+01	3.934773124942166334e+01	5.052187094417354984e+01	4.481257181827353975e+01	4.990013451338400330e+01	4.196809858800629911e+01	2.459862689063493235e+01	4.296461934682436379e+01
1.362285016580549790e+00	3.453445187732265254e+01	3.118272091941079793e+01	3.740343536088965237e+01	3.727242979228586250e+01	3.139792367102512927e+01	3.724902440734452114e+01	3.852171826929632914e+01	3.748515189452349716e+01	4.300503322884498658e+01	3.951557764568492104e+01	4.810694536714364489e+01	4.565786525837939536e+01	5.561643813259737357e+01	4.174467448642306522e+01	6.000573733055988157e+01	4.500354054347390331e+01
1.361996782243803272e+00	3.206280263154543064e+01	3.117902431495132021e+01	3.805208816595545329e+01	3.790409894241326327e+01	3.930207545926815271e+01	3.788114519168745176e+01	3.635463430547884656e+01	3.850087977373387815e+01	4.300286031474803394e+01	3.983942391483413559e+01	5.242934168315157706e+01	4.612825829360920693e+01	6.133625138248409314e+01	4.261624793340110529e+01	3.809317598719852782e+01	4.448306102325101108e+01
1.361708678988005516e+00	3.605183759656948439e+01	3.165720107658094662e+01	4.158172643469042384e+01	3.837582801089734375e+01	3.909943080439993679e+01	3.838681047642793942e+01	4.453166578044696422e+01	3.908695673886341382e+01	4.618938322724180523e+01	4.066307756827475117e+01	4.949400115223168939e+01	4.598175051114928635e+01	3.049504614569466909e+01	4.412287923179553673e+01	6.796828144985245501e+01	4.422709611529817408e+01
1.361420706727042296e+00	3.217699888175637568e+01	3.204048299316591653e+01	3.609586464149190022e+01	3.885889033464409437e+01	4.235081867778369258e+01	3.856496944265772697e+01	4.160047913604863368e+01	3.978080468387971536e+01	4.131160326323519882e+01	4.117636952856044275e+01	5.229248753251414428e+01	4.562980353127473165e+01	3.508280202682899329e+01	4.506205523853111572e+01	4.170451462835169565e+01	4.638409955093773362e+01
1.361132865374873102e+00	2.760321371806788449e+01	3.239995009909206658e+01	4.217876633188924984e+01	3.911477901962793169e+01	4.443847170486439779e+01	3.918268542527108877e+01	4.323966967765865377e+01	4.045048591161295093e+01	4.413349897431237423e+01	4.228446779281432555e+01	5.121517795358087000e+01	4.643840572814188761e+01	4.347690611984938869e+01	4.514774434227281574e+01	3.996798798764675809e+01	4.536529574252417518e+01
1.360845154845534255e+00	3.627151805971440268e+01	3.245510505574002735e+01	3.379142530770332797e+01	3.971722918456023876e+01	3.456385964934845845e+01	3.976066534232651151e+01	4.151172176851950724e+01	4.145244399334434604e+01	4.343264802721733986e+01	4.287201190069578161e+01	3.954643299973105997e+01	4.713902622800003428e+01	7.211513406093821743e+01	4.653663541508976920e+01	5.744033688601021481e+01	4.637445256268040339e+01
1.360557575053136015e+00	3.128479054003864590e+01	3.298656233909224511e+01	3.923869723190147596e+01	4.036112603879927718e+01	3.897281006346186416e+01	4.005799709013059839e+01	4.146785620463897004e+01	4.194896592085424203e+01	3.886225651791971103e+01	4.270237658247088319e+01	4.088669344188561894e+01	4.782074827849515941e+01	4.784547092510006649e+01	4.784967023771418582e+01	5.300516878258647324e+01	4.662490829014323879e+01
1.360270125911864803e+00	3.099302113131894032e+01	3.335428314919808201e+01	3.922164726500554366e+01	4.126348953592840019e+01	3.894866221973094866e+01	4.070087181976651181e+01	4.046805922128068289e+01	4.280509786623823487e+01	4.492892271060937759e+01	4.349580425602204770e+01	4.852504592571619924e+01	4.822063522083743692e+01	3.610831209735257374e+01	4.871269974636790323e+01	5.136352838590956082e+01	4.729724159789427063e+01
1.359982807335980537e+00	3.220775358440575786e+01	3.350385247131060851e+01	4.740816181634200888e+01	4.183395436294171787e+01	4.702857353074290359e+01	4.138381590582455516e+01	4.137914658931821776e+01	4.340737752413956230e+01	3.840689232340560011e+01	4.436805941590122160e+01	4.839909036388977626e+01	4.876707309884785957e+01	3.968152699400739891e+01	5.156544224985975688e+01	1.261226021619769000e+01	4.903919839654629698e+01
1.359695619239819742e+00	2.804289009726477744e+01	3.378503547425903974e+01	4.255323303469791085e+01	4.224126688367240234e+01	4.197194581016817239e+01	4.196782568409375358e+01	4.085418335515412736e+01	4.410625198847767336e+01	4.382378972816874096e+01	4.451386862809163603e+01	4.830085264008037171e+01	4.911635329110359294e+01	5.198420148556443365e+01	5.287533832563013192e+01	6.161279635745603400e+01	5.078656750819898491e+01
1.359408561537791993e+00	3.411650700181403550e+01	3.420765930437699609e+01	4.254760673794741876e+01	4.264830175311257676e+01	3.615474418255078604e+01	4.242290605285268157e+01	4.543160082955300538e+01	4.496433730550782570e+01	4.863097965506500486e+01	4.463007611650245110e+01	4.389713616702238852e+01	5.011628566867568679e+01	5.378638382493989667e+01	5.237140316238878768e+01	6.005758907945875791e+01	5.128620493658437596e+01
1.359121634144382806e+00	3.230954334137853579e+01	3.464499028783210832e+01	3.689067670454021197e+01	4.304557651582138789e+01	4.543104092454830578e+01	4.309716602459712931e+01	4.637724903995979986e+01	4.550082497170785700e+01	4.891828446329719071e+01	4.611094554576621363e+01	4.286371913862659966e+01	5.009674398713271160e+01	5.267494814888628696e+01	5.327431488594017139e+01	5.161070032995108647e+01	5.231294040078781649e+01
1.358834836974151861e+00	3.450584398705493783e+01	3.483422986739403626e+01	3.525564410031075369e+01	4.348650511223627291e+01	3.940139388364350026e+01	4.398906298494033251e+01	4.513146182993842359e+01	4.649764612667085117e+01	4.305569633739458624e+01	4.708525286508705676e+01	4.567408851694479921e+01	4.987482957206594136e+01	3.414519790338002991e+01	5.475664980088640021e+01	5.954947734986580343e+01	5.342948303151968048e+01
1.358548169941732997e+00	3.281985448928938354e+01	3.527226570599105315e+01	4.669113130426341485e+01	4.382037135430857688e+01	4.091290721950834097e+01	4.471168582634764732e+01	4.604987016407460487e+01	4.683524429324191374e+01	4.879306969572495234e+01	4.746311454204170843e+01	3.925972558174020577e+01	5.015925920865853982e+01	4.449445153782085072e+01	5.616463859330735175e+01	6.466561411484573796e+01	5.555042382090231712e+01
1.358261632961835552e+00	3.208980514815056750e+01	3.558617863511314994e+01	4.858997932188147928e+01	4.417093545584699399e+01	4.260299960585565060e+01	4.505127243774833090e+01	4.743295344558107018e+01	4.757044992829513319e+01	4.320059054236931928e+01	4.838320192145551601e+01	5.459169495205351552e+01	5.031502956687320705e+01	8.373805387230166275e+01	5.629859545927896392e+01	5.318561228162946009e+01	5.608207805870758023e+01
1.357975225949241915e+00	3.980722365055141410e+01	3.615223857980320332e+01	4.434398931089018703e+01	4.490520418746615405e+01	4.875168840498810852e+01	4.571195766128559512e+01	4.687191506218872661e+01	4.825814975547449848e+01	5.117031054744164464e+01	4.905966126451659903e+01	4.763796298929341333e+01	5.094324631319134511e+01	5.247377516625885363e+01	5.827823904467317817e+01	4.028876703689781635e+01	5.620644002468385736e+01
1.357688948818810415e+00	3.867065675333600439e+01	3.667161019037283154e+01	4.366383490260353994e+01	4.517208643266201307e+01	4.676904092458408257e+01	4.670854579832159459e+01	5.918417254946150763e+01	4.881576233206861559e+01	5.108681043297315938e+01	4.954155609895416745e+01	6.591997534386653967e+01	5.240421695790315226e+01	3.961442595457387483e+01	5.928782800550164467e+01	4.947692831668810243e+01	5.757422439468587072e+01
1.357402801485471544e+00	4.015862826922316486e+01	3.700238553648106432e+01	4.426669262128933013e+01	4.578550738841683199e+01	4.884904259324236619e+01	4.729339478850968703e+01	4.285528461647700027e+01	4.960125040614079239e+01	4.321763228778443988e+01	5.049238209872576988e+01	6.284782665734503837e+01	5.240732235562624197e+01	4.214983998122487208e+01	6.069512686375541932e+01	6.821004472377630634e+01	5.789684549989297579e+01
1.357116783864231957e+00	3.721731802554933211e+01	3.770341609328858823e+01	5.345969592889267830e+01	4.661661950517913766e+01	5.191466077281051383e+01	4.847822937884496497e+01	5.177731824167447883e+01	5.032374601014198845e+01	5.542851046944321780e+01	5.144650975312830354e+01	5.640780164688547416e+01	5.327808457925080177e+01	7.086836867639931370e+01	6.292694468313340650e+01	3.751106392580327054e+01	5.842982600399187731e+01
1.356830895870170917e+00	4.343463974949411721e+01	3.840270370927334653e+01	5.780335708447287146e+01	4.741692414924114729e+01	5.887057976851003360e+01	4.940940305575021085e+01	5.512176062543012023e+01	5.105807987381874113e+01	4.790014074229898000e+01	5.236795572721212011e+01	4.705152554622696215e+01	5.412782408825969327e+01	7.251882010200657191e+01	6.427624723360916903e+01	8.388354655537111171e+01	5.994756406112693270e+01
1.356545137418442515e+00	4.063595414114380588e+01	3.931328472994719903e+01	5.243495565385566692e+01	4.827193356502501587e+01	5.436791661595221115e+01	5.069523986544665206e+01	5.871990108020580124e+01	5.262321813033868523e+01	5.948789235866501457e+01	5.338730337465661790e+01	4.450085277908922876e+01	5.544373589564885663e+01	8.969300935406084818e+01	6.613882292519707562e+01	2.979907803713819447e+01	5.995920433070591571e+01
1.356259508424274118e+00	4.784017952900920534e+01	4.014669911478364384e+01	4.317482996247323257e+01	4.890552846793563901e+01	4.694750743886459077e+01	5.159878606381944621e+01	4.579417345985428511e+01	5.310285791350055007e+01	5.488827792074733480e+01	5.410180206271607517e+01	6.625025785761630459e+01	5.614259083494676617e+01	7.590539391995930885e+01	6.830804875100731977e+01	6.663673102986338392e+01	6.250755536288897218e+01
1.355974008802967257e+00	3.656923305189987872e+01	4.067202285983863419e+01	4.639730142102138188e+01	4.973783594888210047e+01	4.906090664067286866e+01	5.266598386672394838e+01	5.596999756530428982e+01	5.346789527030891520e+01	5.094152063429996957e+01	5.556984360477718354e+01	6.615919752443598156e+01	5.704769375913814144e+01	7.085283958993656483e+01	7.050883478168746876e+01	9.803000876397489094e+01	6.333328909112375271e+01
1.355688638469897400e+00	3.627641923082247644e+01	4.137256892047441426e+01	5.173570075023561543e+01	5.093797177437276957e+01	5.254372713153497898e+01	5.383868468692020315e+01	5.472391299637696704e+01	5.470624247659637973e+01	6.224511138198007387e+01	5.676959644624741941e+01	7.775066671157888720e+01	5.790593271009994680e+01	7.260593621268384368e+01	7.082008385482794210e+01	4.535583298879207348e+01	6.470157333302330471e+01
1.355403397340513072e+00	4.183223228586089704e+01	4.248662877749509192e+01	5.805994849322352991e+01	5.171584412348300219e+01	5.428528392127148550e+01	5.461375438848699559e+01	6.006057530991642324e+01	5.586769633986064321e+01	4.923331862862207942e+01	5.801520740249831931e+01	5.142649719234760397e+01	5.997094225495816033e+01	8.798316613339686398e+01	7.255593700051205985e+01	8.514076625490686467e+01	6.661764388364939293e+01
1.355118285330336958e+00	4.656345202815917617e+01	4.308822731970806785e+01	4.880724068917693614e+01	5.282767819371010631e+01	5.135927402865909386e+01	5.594237322420851655e+01	5.079794147000341553e+01	5.678914096360382047e+01	5.992400092164542968e+01	5.936921006085924546e+01	5.673479475267511418e+01	6.206073065215068141e+01	8.109246935836786463e+01	7.211324831364184718e+01	6.979906871336451957e+01	6.766965495807775710e+01
1.354833302354964797e+00	4.168625625643866783e+01	4.429051065489782246e+01	5.253685743589134205e+01	5.360490150043548851e+01	6.226504031141950435e+01	5.728183785496679548e+01	5.906219494681657523e+01	5.764634568079497967e+01	7.191163125978914650e+01	6.076038993766808005e+01	5.423869571594162409e+01	6.379647509231668323e+01	7.027611307175104116e+01	7.630441737925610823e+01	7.234588009394087749e+01	7.042194271000172989e+01
1.354548448330065602e+00	4.308469274384887626e+01	4.507212152524378013e+01	4.815655175861861892e+01	5.470893645103917891e+01	5.291240419084660118e+01	5.857817519212784418e+01	5.345840616522954747e+01	5.875618958329144448e+01	6.021375083585265742e+01	6.268795410202025664e+01	7.126706688008292190e+01	6.513345515400114039e+01	7.798451658216804105e+01	7.832346060053525605e+01	9.020679793244330824e+01	7.405958202796935552e+01
1.354263723171382994e+00	4.992459766474983951e+01	4.588549723027643523e+01	5.239617618374241204e+01	5.561638093939380667e+01	5.721727937748143233e+01	5.989704449824859722e+01	5.883331799088663416e+01	5.985460912323666349e+01	6.932450883413500264e+01	6.456459066211071729e+01	6.103438675039342343e+01	6.684498058059580217e+01	6.046905562839999959e+01	7.982390663321812951e+01	6.804652381535510131e+01	7.725220155069428074e+01
1.353979126794731869e+00	4.813356961846286453e+01	4.710958545732423630e+01	5.437082404010796211e+01	5.690217341932942929e+01	6.348867418448444511e+01	6.172953145069253367e+01	6.203013732658570234e+01	6.144127935541958863e+01	6.772710488097830250e+01	6.600229995171989117e+01	6.398400889241301570e+01	6.889951960253428354e+01	6.340569196951334874e+01	8.153733415365718429e+01	7.083279658915769517e+01	7.781931443382649149e+01
1.353694659116001509e+00	4.357360569101722803e+01	4.821319575930785817e+01	5.555976972107485778e+01	5.837476384155452536e+01	7.096911522842607667e+01	6.346790826513649364e+01	6.087524739298281418e+01	6.281886600236898488e+01	7.366534023831445666e+01	6.742562706255556293e+01	5.286802772395979133e+01	7.102727565286390643e+01	1.083249315142207507e+02	8.413459671400707407e+01	8.491343331617873957e+01	8.028109567348811026e+01
1.353410320051154914e+00	4.375632217102602084e+01	4.913386376751356721e+01	6.375361499775593188e+01	5.980175476576404492e+01	6.458603785035674605e+01	6.472410936353311683e+01	6.827050729406253993e+01	6.414683234818372171e+01	5.324298983163965460e+01	6.942382921561308251e+01	7.591233517478350734e+01	7.320218989268819598e+01	8.226473559213636122e+01	8.584308061593276307e+01	8.103195831548951844e+01	8.321358535625854813e+01
1.353126109516226361e+00	5.287346696660982559e+01	5.000527117829410884e+01	5.826970880731236235e+01	6.105123252852596494e+01	5.819537837064701336e+01	6.608644021508746391e+01	5.954421211546673476e+01	6.603240008492468860e+01	6.667288825620521209e+01	7.127376426994881342e+01	7.455944160615443650e+01	7.504175493557960408e+01	8.440364587179813327e+01	8.841574405301133766e+01	6.744071724653991851e+01	8.607273168417785314e+01
1.352842027427324512e+00	4.957236387070972228e+01	5.116165220441276063e+01	6.533584708646911565e+01	6.225612335383956975e+01	6.451824330230449789e+01	6.765250915981312119e+01	7.819669471264916183e+01	6.751539848380566866e+01	7.849763122622972844e+01	7.229966604301283439e+01	8.299312639760779575e+01	7.594450592506321129e+01	9.437187658906552201e+01	8.952549850975597678e+01	7.051321897593628307e+01	9.133938662486978899e+01
1.352558073700629970e+00	5.675707619665545423e+01	5.237635292062797987e+01	6.622186077371902968e+01	6.400898664995705190e+01	7.809740177444112419e+01	6.924654431603882188e+01	6.459886613953423762e+01	6.925127382963590605e+01	7.372552121563728633e+01	7.484313179208801614e+01	8.462039303693426007e+01	7.767338756964883828e+01	1.053792202321286453e+02	9.105932517955865535e+01	8.475614560829620814e+01	9.514605459516748454e+01
1.352274248252396838e+00	4.997297113163253357e+01	5.352163894985920223e+01	6.352633441191450459e+01	6.573342080789225861e+01	7.779833805504524946e+01	7.116088363352700696e+01	7.277341030878287143e+01	7.103229844879726329e+01	7.744169964630542324e+01	7.684083653736273334e+01	8.333455212733912276e+01	8.035396771148364792e+01	7.646665358394041334e+01	9.392070346170069683e+01	9.351925353128295626e+01	9.676649829307790185e+01
1.351990550998951157e+00	5.534867405688989805e+01	5.506199492210857471e+01	7.437031575477998047e+01	6.773742465998388695e+01	6.378653304771462729e+01	7.308496824479142617e+01	7.899224342311249814e+01	7.263947774162960513e+01	7.854432799132793264e+01	7.902159546255549571e+01	6.589567816920951770e+01	8.255169988928412295e+01	1.040738684430243666e+02	9.648829243818926216e+01	1.008753121520363720e+02	9.890205226524243187e+01
1.351706981856692247e+00	6.045081883773462295e+01	5.652924231777471675e+01	7.036830119879705592e+01	6.941850666048024721e+01	8.581426980507835367e+01	7.469193434253168107e+01	6.783235110203139584e+01	7.491861541377792832e+01	7.965135273006106331e+01	8.108907198358799917e+01	9.885183113304809410e+01	8.550571923569134469e+01	8.976089274172845478e+01	9.866085058430812182e+01	1.207438811918895851e+02	1.040065653921888043e+02
1.351423540742092255e+00	6.007856376900142692e+01	5.782892453290652668e+01	6.536029625256344389e+01	7.073432831197698079e+01	6.608429116022027472e+01	7.607334134183835772e+01	7.696361221863556068e+01	7.692836600549669868e+01	8.267433149710932128e+01	8.298841871485187482e+01	8.672802364485752946e+01	8.861303668454452520e+01	9.384849182098341203e+01	1.005535032287997552e+02	9.739567429160169354e+01	1.074922078100021849e+02
1.351140227571693941e+00	5.830217671213563335e+01	5.896187956534765817e+01	7.276370244389616460e+01	7.276954497774643471e+01	8.084594524779367930e+01	7.789719151832188970e+01	7.874433164072770808e+01	7.880783870066740349e+01	8.079150184445578020e+01	8.556094426373081774e+01	8.633775334974988880e+01	9.146842494945475721e+01	9.791761141492195009e+01	1.045471875446252028e+02	1.128918956558317603e+02	1.107677697984939016e+02
1.350857042262115337e+00	5.246000255121188616e+01	6.081421124506813669e+01	7.461441856327849109e+01	7.473770226879682355e+01	7.757057453671674807e+01	8.038584829169519708e+01	6.213428583479559819e+01	8.079425034150973772e+01	8.740466716937577019e+01	8.818069551273038087e+01	8.545501794154237984e+01	9.410464493672154163e+01	9.905520943669418443e+01	1.081252509282487893e+02	1.270064632959741573e+02	1.158069318012908440e+02
1.350573984730043975e+00	6.035242686248027155e+01	6.263535601990271573e+01	8.137556895608267382e+01	7.729092256846421094e+01	7.900514974459464668e+01	8.314276995544362592e+01	9.040710171391593519e+01	8.366339151167989030e+01	1.022033849556600700e+02	9.090957638476011482e+01	1.056582131856277442e+02	9.730596518635431380e+01	1.002049226233460786e+02	1.130220216851906230e+02	9.804607233921849740e+01	1.182941129283466353e+02
1.350291054892241549e+00	6.965885102990884548e+01	6.479832572778401811e+01	8.012966399864804146e+01	7.958695082023292855e+01	8.437449675670326599e+01	8.534590400678676758e+01	9.613270958149391276e+01	8.632318187353558869e+01	8.659765639294562334e+01	9.342836917364584792e+01	1.131424680637472875e+02	1.010825048239888844e+02	1.111653710350196036e+02	1.173073748570084547e+02	1.289187510103732279e+02	1.233027094733683384e+02
1.350008252665541031e+00	7.364803635040986762e+01	6.651112146737651187e+01	7.659797705263473233e+01	8.169077986642045630e+01	8.425669272544716648e+01	8.749970363879641866e+01	8.468596711546319966e+01	8.915810862941019366e+01	1.017615579086796629e+02	9.646012861627271207e+01	1.216368256976273727e+02	1.039910746370704544e+02	1.388114669783537920e+02	1.208670698244692971e+02	1.570982041600522621e+02	1.303003891622940387e+02
1.349725577966847334e+00	6.192729754313648982e+01	6.815903161254725262e+01	8.552090400697322536e+01	8.467034694322077826e+01	1.034122779425563863e+02	8.987509776771321413e+01	8.700103148009402787e+01	9.206577865259717441e+01	1.012403769389934070e+02	9.953058905179409521e+01	9.924092675214346571e+01	1.084536202711227162e+02	1.068365606755286166e+02	1.235456144377825041e+02	1.283039905359051147e+02	1.342442520907554808e+02
1.349443030713137759e+00	7.323843978059225890e+01	6.977177250605038239e+01	8.610708726147421999e+01	8.717627586554782226e+01	9.703725791370193576e+01	9.218184317650208470e+01	9.941288323879533095e+01	9.529264795312447234e+01	1.063124634085286431e+02	1.026137691846369790e+02	1.024005092903026508e+02	1.112357865870456095e+02	1.826206327592723540e+02	1.277888108363173529e+02	1.580900495234674281e+02	1.384380084615441149e+02
1.349160610821461548e+00	6.827377495628391557e+01	7.157803611397132215e+01	9.015081757587441302e+01	8.980318147187229272e+01	9.028034444848476880e+01	9.469953165095880365e+01	1.052187447400408473e+02	9.815418936596495314e+01	1.104346485489198670e+02	1.056753246457100630e+02	1.036407325117862541e+02	1.142107960087667777e+02	9.495348206382355727e+01	1.327369028715019681e+02	1.392506152171204405e+02	1.416089568731693191e+02
1.348878318208939886e+00	7.805951550750339152e+01	7.367297913889788674e+01	8.943661209572850623e+01	9.250441015952667101e+01	9.807489081448245827e+01	9.772916672540429772e+01	1.036420044180803330e+02	1.012381799132417655e+02	9.421869781342381600e+01	1.087083945089498371e+02	1.191220846046489186e+02	1.171340311174685098e+02	1.336104345425366375e+02	1.351107012095972948e+02	1.161661097282179327e+02	1.450041752466332809e+02
1.348596152792765013e+00	8.054170724201294718e+01	7.579539243708215679e+01	9.856708115505625756e+01	9.486970669945249313e+01	1.007576159145549468e+02	1.001185765256110187e+02	1.077249073373692454e+02	1.038613671254597648e+02	1.032503763103458141e+02	1.116419411826001635e+02	1.223235253893909658e+02	1.203512396490518199e+02	1.399465644756250811e+02	1.391123219712838193e+02	1.293303437049299021e+02	1.479007388947179891e+02
1.348314114490201554e+00	7.316370792533265899e+01	7.816451598513502574e+01	1.021082846084005240e+02	9.734998967809619330e+01	9.849859488979060984e+01	1.028316866887659273e+02	9.873778630445559656e+01	1.070881530283164693e+02	1.116013577909106544e+02	1.154186070804866944e+02	1.185908420728108297e+02	1.240991754442623005e+02	1.403055937511924185e+02	1.419622583904072428e+02	1.646961075643420713e+02	1.519564909999373867e+02
1.348032203218585190e+00	7.308965846925825360e+01	8.057404695106920656e+01	9.743101457962677614e+01	1.005777589452604843e+02	9.918144897988594266e+01	1.054839617954962137e+02	1.064774225417564395e+02	1.100410242515573742e+02	1.215813096544910934e+02	1.183245759799220309e+02	1.212235435141129614e+02	1.269840297694643283e+02	1.307896508306439500e+02	1.433143619482837607e+02	1.692932469770176453e+02	1.545885509274278320e+02
1.347750418895323987e+00	8.623798213060599949e+01	8.237000414045958507e+01	1.027549301290928838e+02	1.031841711108810387e+02	1.089140378085215985e+02	1.094910502917746840e+02	1.169092162902794314e+02	1.129643634479974992e+02	1.157674820021389621e+02	1.221344580240225639e+02	1.188826927087530407e+02	1.301050770077784478e+02	1.624023087937420087e+02	1.474429038672869297e+02	1.667658559759678383e+02	1.578072626581517568e+02
1.347468761437896179e+00	8.980520329740166119e+01	8.451637798563379533e+01	1.056029644102955132e+02	1.059556827533182997e+02	1.198209017368813818e+02	1.126850417055714502e+02	1.071109755745817296e+02	1.168434666929286152e+02	1.253654730391798751e+02	1.252383165974160733e+02	1.297975749758508641e+02	1.340306937215004552e+02	1.438551172711865433e+02	1.515156294342188801e+02	1.696980832869618894e+02	1.604889950741535642e+02
1.347187230763852828e+00	8.785645995745638004e+01	8.743109890502654480e+01	1.077698007615427969e+02	1.084711936178225926e+02	1.127481988176069336e+02	1.155237247155819915e+02	1.209442278364742407e+02	1.197964312374523956e+02	1.497166357154800380e+02	1.285939174661722575e+02	1.657833841010586582e+02	1.376605512634826596e+02	1.683780955688749827e+02	1.543402563265481717e+02	1.136975361680547536e+02	1.633496897224657118e+02
1.346905826790814942e+00	8.731025092909639795e+01	9.009821395366267893e+01	1.074639257259276803e+02	1.115993544662497357e+02	1.161248935788595702e+02	1.185449307577320326e+02	1.197268164800117916e+02	1.237485362364103594e+02	1.201272375462644249e+02	1.322462193301765012e+02	1.445770165656137749e+02	1.409670650648707806e+02	1.712520839517494551e+02	1.572588332858071851e+02	1.596872321408499431e+02	1.663314221399325277e+02
1.346624549436475693e+00	9.058234003059455119e+01	9.258553817435509359e+01	1.150699675005334797e+02	1.144564190004252140e+02	1.110249420613914140e+02	1.221307670266769350e+02	1.244506034624548931e+02	1.272406057572658966e+02	1.323304142373840762e+02	1.364153430515050047e+02	1.381867331469396163e+02	1.448333670080643003e+02	1.850172974459889588e+02	1.620269523133049177e+02	2.198080551601616719e+02	1.672055433296397950e+02
1.346343398618599085e+00	9.018637804844665595e+01	9.524602880494754231e+01	1.070372245412440293e+02	1.175663038288859070e+02	1.193558816963865752e+02	1.260675411341755137e+02	1.341159964348557594e+02	1.308023479524952108e+02	1.399317285351431792e+02	1.401781744644311516e+02	1.490612164262460908e+02	1.479626537048417845e+02	1.722144567489878000e+02	1.641591604744288588e+02	2.057762784124018935e+02	1.694914065947859854e+02
1.346062374255019956e+00	9.431325054049607104e+01	9.805699746756570789e+01	1.179487617520369156e+02	1.207586681283930119e+02	1.304687773032562461e+02	1.291286363298588924e+02	1.353969287338305776e+02	1.342901150687671361e+02	1.495274285138846153e+02	1.434822989151795980e+02	1.535427138819651418e+02	1.512712317627404559e+02	1.722324682964979274e+02	1.687321884384804207e+02	1.343590914853850222e+02	1.713240532911563321e+02
1.345781476263644194e+00	1.047886398393195151e+02	1.010854816970300050e+02	1.336358316215946900e+02	1.239759537582753524e+02	1.453327111863619052e+02	1.337029745543981392e+02	1.319607886558560779e+02	1.379577431803315335e+02	1.521830348422407724e+02	1.469650073384470090e+02	1.545278040342982138e+02	1.546461184485336560e+02	1.830011329741589918e+02	1.730088113112553856e+02	1.986669090281568799e+02	1.731820687510939081e+02
1.345500704562448968e+00	1.120209552301686386e+02	1.041983300707282609e+02	1.300419368782859806e+02	1.269373873284706349e+02	1.441792620286927900e+02	1.369462537790982424e+02	1.497881339031459618e+02	1.409431065798494274e+02	1.515395117030876975e+02	1.511336153536644247e+02	1.619322550517107402e+02	1.569285556918808311e+02	1.553343733789278929e+02	1.757197519932219336e+02	1.775064329645789201e+02	1.732094666422105433e+02
1.345220059069482277e+00	1.037162555675901672e+02	1.071404885931761015e+02	1.450975229874386798e+02	1.304702806661505576e+02	1.403985874899044859e+02	1.407696860773575622e+02	1.592353717158981681e+02	1.438111141706069418e+02	1.469595361341180251e+02	1.543665003651237839e+02	1.634431056029555975e+02	1.593708748355219598e+02	1.701017737592479477e+02	1.774740723997634007e+02	1.774575358051384910e+02	1.746305938061120173e+02
1.344939539702861842e+00	1.057250437324371575e+02	1.103532863209697439e+02	1.317729470453362239e+02	1.336338561813578849e+02	1.340324415554491395e+02	1.449560136777317325e+02	1.471452442354656114e+02	1.468542886892216188e+02	1.601828939553955422e+02	1.576004093307230107e+02	1.456438644495296160e+02	1.626603874292075602e+02	1.542702748592010380e+02	1.799442956707565600e+02	1.941928731423612078e+02	1.768975346218893208e+02
1.344659146380777548e+00	1.078699663331972829e+02	1.134548734921782227e+02	1.332886305017149198e+02	1.375864953158258572e+02	1.452853002900687613e+02	1.486442327102769241e+02	1.441950618124391781e+02	1.507382447938820746e+02	1.681191124233706660e+02	1.614621544095718662e+02	1.515595908145004671e+02	1.650873952286455904e+02	1.581096876413973291e+02	1.816299251189228414e+02	1.575336726263321907e+02	1.779716707340191135e+02
1.344378879021488782e+00	1.127012421121866907e+02	1.168564852788161090e+02	1.453714088126044999e+02	1.412280843405178814e+02	1.528400405701765123e+02	1.516366322355181637e+02	1.531253588764741664e+02	1.537752003462792914e+02	1.539198475333953979e+02	1.639068645110594389e+02	1.807325802016221701e+02	1.684462063500993736e+02	1.727726146959343794e+02	1.826970102803020097e+02	1.292115270851131186e+02	1.794027986376655974e+02
1.344098737543325983e+00	1.168219061074127012e+02	1.205225477520021400e+02	1.300229447188253005e+02	1.443061743635884966e+02	1.550374663598962570e+02	1.554857105342705665e+02	1.546154719886331748e+02	1.567658425560800026e+02	1.674490659174655889e+02	1.670886491559718081e+02	1.564091624440193300e+02	1.715403714767093106e+02	2.022166470673913068e+02	1.843322265971307559e+02	1.499692449781034611e+02	1.805702309840136763e+02
1.343818721864690424e+00	1.274621201460352751e+02	1.234812502619138286e+02	1.538432116223385151e+02	1.483074137142260440e+02	1.641773508880752104e+02	1.598120882989091740e+02	1.556060756789586890e+02	1.601385121732666050e+02	1.561898886846823871e+02	1.701251133578448105e+02	1.791348091972527925e+02	1.739058547612707457e+02	1.802873936128551406e+02	1.856131297423108322e+02	1.763404244494350053e+02	1.810999823795370958e+02
1.343538831904052211e+00	1.333012953601446213e+02	1.268566101027065116e+02	1.464327301329208808e+02	1.519217965012350362e+02	1.602380081292766363e+02	1.640050498642690400e+02	1.595917920024741363e+02	1.640128314231354807e+02	1.680947673781606682e+02	1.731247910931604679e+02	1.815867026929815040e+02	1.759749052751374165e+02	1.534635185870866394e+02	1.887472525909846865e+02	1.887699807169192070e+02	1.825454952722696476e+02
1.343259067579953614e+00	1.256844584148370672e+02	1.298367486972665574e+02	1.511117550469558068e+02	1.555769940600177108e+02	1.612783895597576134e+02	1.675708819191640657e+02	1.648453453508149948e+02	1.673341677139835326e+02	1.866589453331786501e+02	1.764560556173810255e+02	1.821030327989021771e+02	1.768847621822580720e+02	2.127487781504521820e+02	1.886612435057759853e+02	1.830538588300995002e+02	1.844713055660116936e+02
1.342979428811006182e+00	1.295684875344693978e+02	1.329050317825939942e+02	1.591223259070663403e+02	1.586612146418783311e+02	1.740610183594648106e+02	1.709496783072770540e+02	1.758392688300993711e+02	1.710771977922464941e+02	1.840858290154523047e+02	1.791852672582196817e+02	1.945781489362212824e+02	1.779677674411593671e+02	1.771993844332118613e+02	1.896710643882452132e+02	2.168776386631247419e+02	1.823798160537621129e+02
1.342699915515890963e+00	1.339126186995473802e+02	1.359732711559129541e+02	1.636975356539506095e+02	1.618929075068982968e+02	1.737794857225587748e+02	1.734518042802174875e+02	1.677670515993596894e+02	1.734959025545942382e+02	1.733025579758791253e+02	1.806752521585366082e+02	1.714257188876116800e+02	1.802073734416709669e+02	1.863762904723237170e+02	1.889045064349864731e+02	1.609207155613754026e+02	1.803980254614222076e+02
1.342420527613360726e+00	1.355796097926078119e+02	1.388354856717756718e+02	1.467546556827316806e+02	1.653025482679129823e+02	1.874421609084800480e+02	1.760849277790684653e+02	1.818391913095569521e+02	1.760765046117788302e+02	1.999907945433618579e+02	1.826038277789270410e+02	1.974869182685627038e+02	1.812164118373557073e+02	2.283637037107988021e+02	1.889246288234734266e+02	1.938351923002426531e+02	1.787468447184010074e+02
1.342141265022237073e+00	1.527247300007803972e+02	1.411409078221493019e+02	1.657590381932750745e+02	1.686631057225193331e+02	1.627046478193763051e+02	1.787349445948124753e+02	1.859576509603114118e+02	1.787467478214226162e+02	1.865675718759671611e+02	1.841978079178464611e+02	1.778151338438508446e+02	1.817465301151042354e+02	2.019481082197605133e+02	1.866824589647584958e+02	1.872058421741397467e+02	1.779913582214232690e+02
1.341862127661411774e+00	1.481172520191940407e+02	1.436642249514014793e+02	1.734806626641974105e+02	1.715470659408341021e+02	1.813091004334570755e+02	1.810148043362772228e+02	1.696485110838612798e+02	1.813878595041108213e+02	1.856916885338385157e+02	1.856140916290229370e+02	1.739706741084517034e+02	1.825619519405831852e+02	1.763731538679088544e+02	1.861965158583289508e+02	1.930797762081126052e+02	1.765481128775987543e+02
1.341583115449846542e+00	1.393569218380449684e+02	1.464032757783649288e+02	1.796873676645410569e+02	1.743245687607101786e+02	1.875504220116091574e+02	1.835307452212169039e+02	1.871304812799841670e+02	1.832462948651215413e+02	1.907302031623922574e+02	1.869753643709098299e+02	1.770007966833082946e+02	1.825966553886600821e+02	2.081207137239308622e+02	1.846505189368820368e+02	1.634528639612315999e+02	1.762525565668538832e+02
1.341304228306572366e+00	1.450976381991160054e+02	1.483483499111408150e+02	1.736103107549340905e+02	1.765878799149897702e+02	1.916004759877974664e+02	1.851828275903179986e+02	1.807175817231030521e+02	1.849604124886941179e+02	1.957640835455453043e+02	1.889755077133854968e+02	1.924597077301143599e+02	1.839507602051616288e+02	2.160594715908728176e+02	1.838062290477832335e+02	1.436392156298801694e+02	1.718225226697382482e+02
1.341025466150690626e+00	1.615133834386129763e+02	1.505123550435693858e+02	1.857899348007796050e+02	1.784333106953706931e+02	1.942504826552701331e+02	1.866572053782894045e+02	1.802668474615790615e+02	1.864046017887366702e+02	1.758826876893216991e+02	1.887806897252993110e+02	1.770467498820391370e+02	1.836046241647107422e+02	1.743364810901326791e+02	1.829415773256259001e+02	2.013997013046534903e+02	1.675136405382383771e+02
1.340746828901372201e+00	1.542943142955172107e+02	1.526485242724460534e+02	1.791935714749002670e+02	1.807424488718297653e+02	1.887146130713522894e+02	1.874488868499265664e+02	1.857805508159172518e+02	1.878693559527701780e+02	1.871905415797709509e+02	1.894060157760853826e+02	1.929634908829816027e+02	1.836649346247425569e+02	2.109557044334557645e+02	1.818003696341557145e+02	1.616572141196828625e+02	1.649943429393545102e+02
1.340468316477857247e+00	1.580189821929128584e+02	1.541309456137624352e+02	1.910194832634928161e+02	1.820672954545305515e+02	2.005002711068340204e+02	1.883745728765343586e+02	1.955023237220864587e+02	1.893663799156409766e+02	1.994583297149577561e+02	1.892852835593412522e+02	1.624854204522247016e+02	1.831987219870280512e+02	1.630258012048152523e+02	1.789914528965708769e+02	1.683111725113022885e+02	1.639385684819922062e+02
1.340189928799455421e+00	1.604530342632099291e+02	1.555337259539317927e+02	1.903699555414139866e+02	1.832321065231191994e+02	1.819461275786763110e+02	1.891558267652507084e+02	1.780240698854519508e+02	1.901256306575307065e+02	1.940876339329320786e+02	1.900393317246154936e+02	1.852789771583798881e+02	1.824082721525699640e+02	1.398223306843606792e+02	1.759052912362398047e+02	1.791025566902907542e+02	1.598182790384834675e+02
1.339911665785545658e+00	1.607518817415725323e+02	1.569962784024827442e+02	1.942140792460992884e+02	1.847805245226547015e+02	1.977192815665860905e+02	1.894192441243658322e+02	2.037060766269347027e+02	1.904843557222567654e+02	1.727478564412482740e+02	1.894650438746361942e+02	2.006182189503782638e+02	1.817609149079274289e+02	1.683138935399981619e+02	1.729792664932651576e+02	1.998210452788709972e+02	1.582031409521930527e+02
1.339633527355576614e+00	1.657679922779400385e+02	1.579831650732695891e+02	1.862537517830888589e+02	1.858541758546293750e+02	1.955417150361815857e+02	1.898427442766843853e+02	2.104522340693661420e+02	1.909979229495327786e+02	1.890185978672433293e+02	1.887959209903816316e+02	1.915553098916673775e+02	1.805407878272598907e+02	1.859518835854921690e+02	1.696053486504655723e+02	1.682921356376316169e+02	1.546422384354511337e+02
1.339355513429066447e+00	1.513892713825554210e+02	1.590429447555044362e+02	1.986169970894138146e+02	1.872474787701878256e+02	1.789904449370123132e+02	1.896960966549828811e+02	1.852536387812860141e+02	1.912800934522939826e+02	1.896822659788404337e+02	1.878396426611389245e+02	1.565700759494577028e+02	1.787136631490963907e+02	1.529337838931654119e+02	1.664122274660618075e+02	1.467631317939887481e+02	1.524796756783009357e+02
1.339077623925601035e+00	1.594261627321558308e+02	1.600127929521868566e+02	1.836795175193330749e+02	1.880948300126813137e+02	1.882290486090531090e+02	1.892674430001280257e+02	1.835395237216830253e+02	1.904691977397347955e+02	1.820417500421319232e+02	1.866525399686607614e+02	1.905022241409569972e+02	1.765853450976096610e+02	1.567943021963644981e+02	1.621695994959271729e+02	1.309786045372227932e+02	1.496746896848875679e+02
1.338799858764837092e+00	1.596186779796056499e+02	1.605445348386008959e+02	1.889035024937726632e+02	1.886578476675786931e+02	2.100849179091263750e+02	1.883437932926811982e+02	2.113339504932598061e+02	1.895793773430234523e+02	1.997357037516538583e+02	1.849313627811185938e+02	1.665307825779384245e+02	1.739523418794694010e+02	1.686662508181368025e+02	1.575686342755893747e+02	1.308219645133626159e+02	1.457490342282799531e+02
1.338522217866499497e+00	1.555370977309551961e+02	1.608712658432289686e+02	1.986501519885127323e+02	1.888113650941795356e+02	1.827525444932049368e+02	1.873718441334426075e+02	2.001588780987966061e+02	1.888681426988719920e+02	1.891364585796969493e+02	1.824903105130748600e+02	1.755731368104758872e+02	1.726990894990215963e+02	1.706769858074603974e+02	1.522643261684927154e+02	1.548967655041367095e+02	1.412852224787804118e+02
1.338244701150381744e+00	1.603266490401044280e+02	1.612042065276468463e+02	1.783875130435745575e+02	1.881316430195508076e+02	1.828363325969320670e+02	1.861939555702682014e+02	1.854876200858801383e+02	1.870358388727840122e+02	1.858888034311261777e+02	1.803288312375086377e+02	1.636555958736376795e+02	1.702268832144987982e+02	1.328780427411859932e+02	1.486461862723541287e+02	1.322892708829495234e+02	1.365610089451984948e+02
1.337967308536347044e+00	1.565088051420795239e+02	1.612559069504090417e+02	1.836095683386130020e+02	1.875861653169280601e+02	1.734665049806361878e+02	1.854395766209165402e+02	1.752590793594224863e+02	1.856000433951676314e+02	1.842398596473971111e+02	1.777356038613632450e+02	1.606319377304266993e+02	1.682603741304390610e+02	1.447167429232046914e+02	1.435365481716440854e+02	1.221465366267174346e+02	1.333545125556481707e+02
1.337690039944327003e+00	1.579729506292167969e+02	1.610490259783648810e+02	1.803089573373836174e+02	1.868645867682762116e+02	1.734923021286423364e+02	1.839436866207358321e+02	1.887970357801885370e+02	1.834134020460023748e+02	1.698798726637946572e+02	1.745737472709860754e+02	1.810947194042823867e+02	1.653789443235905310e+02	1.295554385718163246e+02	1.389175474477871148e+02	6.931419597864916682e+01	1.310830575429546911e+02
1.337412895294321613e+00	1.611388855065000882e+02	1.606896671105411087e+02	1.888456012461422233e+02	1.855991986577928685e+02	1.754980881769656378e+02	1.817503481502934903e+02	1.669870058140426181e+02	1.816720096968436451e+02	1.547979011883464295e+02	1.729494251442615393e+02	1.834883225349171596e+02	1.624093360798538299e+02	1.132594755581034178e+02	1.357538838584526957e+02	1.312878517884563223e+02	1.280200894914383412e+02
1.337135874506400368e+00	1.601703102645720662e+02	1.599425581796658946e+02	1.885515211453180484e+02	1.842988935310353611e+02	1.939745787490478222e+02	1.799269613758251012e+02	1.990815594004241404e+02	1.796619213592753681e+02	1.821798687124419587e+02	1.706559301659149810e+02	1.438632509307722955e+02	1.594667304758935131e+02	1.509988268052079263e+02	1.316361121489773609e+02	1.224459639150351222e+02	1.258865425060663910e+02
1.336858977500700263e+00	1.523287883139328187e+02	1.588291999321671142e+02	1.814095321413288673e+02	1.827080590625952254e+02	1.795709562424132457e+02	1.774909273161637486e+02	1.772973456297491737e+02	1.767312594194947337e+02	1.658069978471085903e+02	1.671716298964029477e+02	1.588530084207535538e+02	1.554428021319863547e+02	1.138769911536782047e+02	1.270107397129973634e+02	1.364036906529273097e+02	1.229634167096789668e+02
1.336582204197428014e+00	1.593821711150513352e+02	1.576607646161436662e+02	1.687310771462205707e+02	1.802748007863013697e+02	1.667484439755431254e+02	1.750226737571473166e+02	1.695290990342291764e+02	1.746537029913847903e+02	1.724774695068658446e+02	1.643645248083184356e+02	1.612917858445781292e+02	1.537172803973863324e+02	1.486385425297628444e+02	1.243981189064228516e+02	1.076299082496766317e+02	1.197299516372623032e+02
1.336305554516856953e+00	1.601213082114394126e+02	1.563881942368519447e+02	1.762798678467246418e+02	1.777433172613613692e+02	1.731803947339638512e+02	1.716436721325444807e+02	1.680126070362295536e+02	1.724635900172503398e+02	1.580514369686402176e+02	1.608500583616266795e+02	1.346060668113065049e+02	1.508062099339418012e+02	1.183583669194521946e+02	1.216957158654060152e+02	1.128801167219616559e+02	1.174201628360424365e+02
1.336029028379331463e+00	1.515404826057432501e+02	1.549916411696961234e+02	1.717884922591555039e+02	1.751925510129418058e+02	1.659653246795964492e+02	1.686943768852878520e+02	1.657531777892091327e+02	1.693002313539410864e+02	1.533362567504407821e+02	1.577799821466567209e+02	1.495727086831775807e+02	1.479604610542205307e+02	1.121115448984044747e+02	1.163392162892829731e+02	6.981076235660155760e+01	1.155073146589807465e+02
1.335752625705261654e+00	1.649276844568517504e+02	1.527704079474217735e+02	1.776907849319913453e+02	1.728883235697379916e+02	1.702161390094202886e+02	1.658039069621204646e+02	1.697914646017252380e+02	1.661377437080277559e+02	1.469674963047764891e+02	1.547904047200705975e+02	1.384832283750048418e+02	1.444816782835433742e+02	9.992848365532130117e+01	1.138469199202667852e+02	1.051251250002133304e+02	1.118129144108790030e+02
1.335476346415127136e+00	1.509007672437644203e+02	1.507211714741786182e+02	1.787461385249844739e+02	1.699902195484982599e+02	1.650283590253827413e+02	1.631843968289281861e+02	1.627853983538856824e+02	1.623982795621258788e+02	1.643972612593365454e+02	1.516785629306958185e+02	1.550322501008247968e+02	1.422617342652713717e+02	8.677825774580421125e+01	1.110377386650123697e+02	1.334125742036384850e+02	1.079067160919919672e+02
1.335200190429475686e+00	1.444910762692041715e+02	1.492000880881533078e+02	1.618802831822737573e+02	1.672681699389830783e+02	1.634771391956607260e+02	1.603590966396412796e+02	1.515231398471945852e+02	1.582221206836432827e+02	1.379635320299369710e+02	1.477211245843535607e+02	1.239072364731857903e+02	1.385981381799641667e+02	9.375343255593516290e+01	1.069207669830361596e+02	1.490398303431293527e+02	1.051671050302239649e+02
1.334924157668922362e+00	1.511623632838390563e+02	1.470290445795358494e+02	1.666420034826345784e+02	1.643391082323879857e+02	1.512641699236671116e+02	1.572674417217968426e+02	1.440333264666022330e+02	1.543686291129401980e+02	1.500842351730668724e+02	1.438232212007318651e+02	1.334939078527562231e+02	1.360908386802641417e+02	1.168080626340830150e+02	1.061122028139895122e+02	1.019959395441139804e+02	1.033807902837717734e+02
1.334648248054151498e+00	1.467639167791661521e+02	1.448413940346332254e+02	1.683855814307620449e+02	1.611760937852286304e+02	1.497102046398572384e+02	1.543429512633252330e+02	1.501248041658450347e+02	1.510946223714626910e+02	1.199379698333493991e+02	1.405341466471992931e+02	1.345330146393589814e+02	1.321555912944545526e+02	1.168075776570559441e+02	1.034195624974722989e+02	1.062459750069541116e+02	9.971493887436031400e+01
1.334372461505913154e+00	1.453753333068098641e+02	1.425447968130130789e+02	1.622315117509217828e+02	1.582786377285550259e+02	1.668791865973090296e+02	1.508472758577475759e+02	1.416040529446692346e+02	1.470976051022028912e+02	1.437875544310305713e+02	1.370119331930095825e+02	1.184378274650277802e+02	1.286733768039453878e+02	1.177566275263868931e+02	9.970641071691733259e+01	9.329835381592137367e+01	9.682209405739821761e+01
1.334096797945028667e+00	1.583736341197160016e+02	1.402063014381023152e+02	1.602631103815060385e+02	1.552520616292521538e+02	1.512028320868418518e+02	1.480293336974516194e+02	1.396139174321192229e+02	1.439135386143649669e+02	1.327193704519893060e+02	1.322535579131132124e+02	1.289862248958107784e+02	1.262092054878496157e+02	9.256546840548297439e+01	9.715190864585035513e+01	1.245343479963022872e+02	9.689625153123913037e+01
1.333821257292383100e+00	1.395410501854979373e+02	1.380020131282601312e+02	1.555857407938773633e+02	1.522606016522509265e+02	1.500075217155189478e+02	1.450959878657943136e+02	1.433903103674703345e+02	1.405190284926829634e+02	1.195880406535158187e+02	1.287111378612547696e+02	1.384805255082367239e+02	1.231214721121910713e+02	8.832652315925838593e+01	9.531743485037119967e+01	8.279224740657176085e+01	9.527509367709399157e+01
1.333545839468932348e+00	1.309202652363998993e+02	1.349527035348771449e+02	1.441793293000323786e+02	1.492855004140644155e+02	1.350929903616692229e+02	1.410745991790151663e+02	1.501944366486571312e+02	1.367122224789448239e+02	1.229125795176141480e+02	1.249210903730809150e+02	1.172455521976716284e+02	1.195565122757672469e+02	8.709277592274931123e+01	9.256381121523669719e+01	1.153141566430822138e+02	9.346863334752993069e+01
1.333270544395698698e+00	1.310730166276910325e+02	1.322789012401440800e+02	1.366176468793109677e+02	1.462342519255667526e+02	1.433578818692151629e+02	1.380478596377271856e+02	1.357963444433207769e+02	1.326794147943381290e+02	1.339477498365457677e+02	1.211946890014417306e+02	1.221646367024161748e+02	1.168371731257796000e+02	8.577963246223747262e+01	8.988202719075721348e+01	1.091534952702317725e+02	9.118489200693008456e+01
1.332995371993772160e+00	1.277682358282130792e+02	1.297115609606428563e+02	1.447002910700802545e+02	1.427572529709659648e+02	1.385109697764148677e+02	1.358359650867009520e+02	1.239146392428873042e+02	1.298066898293090219e+02	1.281800115025876892e+02	1.180467570060003339e+02	1.018840826170944069e+02	1.137936235104102849e+02	1.106303411590696442e+02	8.779980998870561848e+01	8.442598469677949424e+01	8.786822985234441319e+01
1.332720322184310247e+00	1.172422117567363387e+02	1.265974002926460287e+02	1.364568190284644800e+02	1.398340855640165898e+02	1.326429052431526543e+02	1.328270009793917836e+02	1.423101890405955032e+02	1.266910622121663295e+02	1.217226071659862185e+02	1.150428512776860401e+02	9.720885515845576208e+01	1.111054953778517387e+02	9.221443561249316190e+01	8.714956953877539547e+01	9.969357687869842266e+01	8.647194890299577708e+01
1.332445394888537304e+00	1.221524328632795431e+02	1.235087401050718086e+02	1.416805143038510266e+02	1.360462254703343206e+02	1.154559319343412653e+02	1.295814232595832323e+02	1.187971266838165434e+02	1.230132591091381471e+02	1.081935865614625385e+02	1.119902650695679966e+02	9.203216638520115112e+01	1.075999547018407867e+02	1.110328030750615937e+02	8.486509170287125414e+01	7.777570642367000175e+01	8.486404538091241534e+01
1.332170590027746293e+00	1.246062906503618422e+02	1.201702594871243548e+02	1.248315419575039442e+02	1.327366030460025002e+02	1.160364627944593963e+02	1.259337967776700964e+02	1.288610864363151336e+02	1.193643687675725147e+02	1.222607300792456044e+02	1.094719090123158622e+02	1.109428384964618743e+02	1.043121196881130004e+02	6.236930397889030786e+01	8.393872291452646550e+01	5.864345794655830701e+01	8.303615350242144189e+01
1.331895907523296785e+00	1.090113606038949996e+02	1.172699274528117996e+02	1.283699015417366525e+02	1.289929328800165536e+02	1.212788125657193490e+02	1.225034445940016781e+02	1.078502366281563667e+02	1.163635272190015968e+02	8.749000138958682271e+01	1.063358082063214027e+02	1.086748536226801463e+02	1.019486799951652358e+02	7.414483055934192635e+01	8.118990481304325613e+01	6.964926944747516302e+01	7.876728798970711409e+01
1.331621347296614521e+00	1.091793736666441674e+02	1.142099502516003184e+02	1.230018057556043090e+02	1.258510230393388554e+02	1.107753826711631859e+02	1.192416299099142094e+02	1.126599005127670665e+02	1.130171805306926842e+02	9.084206772772002125e+01	1.023304561524566907e+02	1.186178931132427010e+02	1.001250950309513001e+02	6.090280575459918566e+01	7.857230658219378938e+01	8.089946764197850371e+01	7.687210637631534382e+01
1.331346909269193857e+00	1.106659302026482550e+02	1.112284511303147809e+02	1.223724952118507474e+02	1.225568191863987693e+02	1.154697685158336355e+02	1.164771080528572895e+02	1.185159112419605378e+02	1.107330334657599167e+02	1.013204631914828582e+02	9.960226925785961782e+01	1.245843808466278801e+02	9.738685041435383027e+01	7.902151186016642725e+01	7.652603755381851158e+01	4.500413333200580013e+01	7.458365753026762945e+01
1.331072593362595979e+00	1.010370030697997805e+02	1.080902594126465885e+02	1.129913845843100546e+02	1.193330092526502710e+02	1.220212775135911869e+02	1.134333159661079549e+02	9.783453887506878743e+01	1.075731797397032210e+02	1.027471242689037325e+02	9.682511329250228016e+01	8.472276020026527021e+01	9.495567354394853510e+01	7.007399993776603253e+01	7.463075615381124805e+01	8.389706676800257412e+01	7.326253183840682937e+01
1.330798399498448248e+00	1.109491009079335839e+02	1.052229880900877106e+02	1.196575589331608001e+02	1.156986286202923679e+02	1.131969898755607176e+02	1.103094112770245516e+02	9.361872817322834806e+01	1.042250080130161365e+02	1.048798604135438666e+02	9.496818757362572683e+01	9.193796133016302008e+01	9.260022428373855519e+01	5.010733035670516244e+01	7.429278443983167790e+01	5.548775701916567726e+01	7.151769914926363469e+01
1.330524327598445522e+00	1.017537976813183604e+02	1.024657043084089878e+02	1.172018791781030416e+02	1.121803815503127595e+02	1.096284803860054922e+02	1.074349696865841111e+02	9.116412878248711138e+01	1.014151227338651609e+02	8.538657183539383766e+01	9.247114513640504185e+01	7.838275033057313124e+01	8.955836539464526425e+01	9.974499196786067046e+01	7.258341570387204911e+01	5.141666142295324704e+01	6.887970289902570187e+01
1.330250377584349941e+00	1.057362967042500372e+02	9.967515429402610039e+01	1.068066974881971589e+02	1.091092751645959993e+02	1.068749175099573421e+02	1.045265367595202406e+02	9.758791887082774963e+01	9.878310843812469955e+01	8.041746597445644795e+01	9.041074751465473014e+01	9.168032033878374421e+01	8.751030845792405444e+01	5.957472275045012111e+01	7.026011943320746411e+01	7.181423860292220240e+01	6.456907229010492699e+01
1.329976549377989148e+00	9.653647848917468366e+01	9.737878165819924448e+01	1.065481020092705080e+02	1.059116549960146187e+02	9.681622184558571576e+01	1.020837407464729409e+02	9.920097609411975270e+01	9.635716678139169744e+01	8.322177554511782205e+01	8.804876185023601920e+01	6.799838498160607969e+01	8.494024703352098982e+01	8.707386759559297218e+01	6.852805244710665988e+01	5.487109823514500562e+01	6.145109689900510830e+01
1.329702842901258286e+00	8.964749147669287765e+01	9.484640785466808666e+01	1.049353704673801246e+02	1.031067910958956162e+02	9.933277039628902116e+01	9.988270217161655751e+01	1.038589576360223958e+02	9.428776278696511781e+01	8.027770624461491877e+01	8.638157103128922643e+01	8.789606144636093177e+01	8.244992773478699633e+01	9.336542299734124128e+01	6.613594494189048589e+01	8.535907383252568081e+01	5.953390510151546522e+01
1.329429258076118892e+00	9.262933659087342164e+01	9.190402082715408483e+01	9.521491405137797415e+01	9.991385523864948937e+01	9.598233343643593685e+01	9.751412149199606461e+01	9.483961660346773215e+01	9.193016502257219713e+01	8.413141078749198698e+01	8.336024195356472433e+01	6.981876644288466593e+01	7.923136331045739666e+01	4.818512968553306308e+01	6.403102681396481444e+01	2.394683837104559387e+01	5.870811515304289685e+01
1.329155794824600667e+00	8.965298292820598647e+01	8.952275087451877766e+01	1.064657982473283795e+02	9.717889451697060110e+01	1.001298300995961625e+02	9.488241407768194335e+01	8.350662731193492050e+01	8.896565624738626354e+01	7.780636018334521964e+01	8.162362416428662470e+01	7.350576443099313906e+01	7.668905474264070676e+01	5.549572123143870073e+01	6.216438956562503648e+01	8.325946412346659997e+01	5.713327321670764292e+01
1.328882453068796377e+00	8.901465093544206297e+01	8.730280149123622380e+01	9.386542554363565216e+01	9.477414909749752780e+01	9.414342513142129576e+01	9.246840056366015403e+01	7.880025528581764149e+01	8.642987495098486761e+01	7.829080151505444007e+01	7.913883202486505297e+01	8.081271849448312139e+01	7.431202755779384006e+01	5.787717413648288556e+01	6.048121900087333813e+01	8.520911114113765450e+01	5.454890577438505517e+01
1.328609232730867840e+00	8.503747656316690495e+01	8.499956552312812619e+01	9.684595023667060332e+01	9.218446946607630821e+01	8.774795401154524654e+01	9.099002631296943377e+01	7.688915870555962329e+01	8.398525611626151033e+01	8.962249963992861979e+01	7.735371643361268923e+01	7.086463180039160648e+01	7.198662858200636094e+01	5.419957790801716868e+01	5.905025969011021658e+01	3.676429015842679604e+01	5.328620865571775767e+01
1.328336133733043267e+00	8.163987356988197064e+01	8.322161681992409399e+01	8.287855960303232905e+01	8.988560540482961869e+01	8.704568349317348464e+01	8.889811443921581713e+01	9.074468686058145295e+01	8.162103482493684226e+01	7.147926853291819782e+01	7.586450161634202516e+01	8.378056443058892455e+01	6.946665068990184011e+01	5.863708435168658895e+01	5.803033803587380390e+01	6.035224676008510869e+01	5.297618379519418141e+01
1.328063155997615707e+00	8.535225602969939018e+01	8.134184838219984215e+01	9.076618924458578874e+01	8.767772077322969437e+01	9.874420595318512994e+01	8.690926520960920243e+01	7.737610819031822018e+01	7.923646998912812478e+01	7.974776838086845032e+01	7.373356503736165735e+01	6.159694558728710945e+01	6.785766171853981632e+01	5.692922926214773582e+01	5.632627095310704135e+01	4.926197101653960431e+01	5.201895212732972595e+01
1.327790299446945710e+00	7.787117746761202852e+01	7.944171521442832784e+01	7.371940117285755889e+01	8.505928824596938398e+01	7.869057152970488289e+01	8.496618030700068402e+01	7.901312423690906428e+01	7.751836525280546653e+01	7.174177799969648106e+01	7.195293736794630490e+01	7.194723526540443004e+01	6.562747287147651321e+01	6.334001145754112372e+01	5.378237983981586012e+01	4.682782240037556676e+01	5.188755115993257050e+01
1.327517564003457995e+00	6.995144915128436480e+01	7.771096339409224640e+01	8.586036999552349869e+01	8.263124620105296003e+01	7.879235975746246368e+01	8.308531452036952203e+01	7.684024976372317894e+01	7.541482319347936425e+01	7.731559857989243767e+01	7.063371947806295736e+01	5.840820498773807401e+01	6.374183118234614653e+01	6.775888086528000542e+01	5.215086616870073755e+01	7.762629083354610771e+01	5.138687116222762086e+01
1.327244949589646117e+00	7.585341945962792920e+01	7.593919689858674360e+01	7.967157811151577107e+01	8.056520095839603357e+01	7.380054104547289739e+01	8.127736103757567321e+01	7.721424540008980841e+01	7.360538433722422269e+01	6.829526296038712019e+01	6.948039898756051969e+01	5.707719799014745377e+01	6.169403805431083754e+01	3.971078687306972910e+01	5.187341524145441696e+01	5.720984129368910232e+01	5.080387198428741868e+01
1.326972456128067801e+00	7.695793390278026891e+01	7.386182180743645631e+01	8.163598003706974282e+01	7.865973615566252874e+01	7.900259503290239138e+01	7.946361519009326457e+01	8.167089700641480476e+01	7.252669561445904378e+01	7.082371005204890935e+01	6.852741062025609153e+01	6.899572916942847201e+01	5.928256124642701508e+01	5.024111364220591724e+01	5.106539099187703812e+01	4.546920042854033994e+01	5.095030237842306775e+01
1.326700083541346720e+00	7.834511328403991115e+01	7.218909718294597155e+01	7.084232077644010417e+01	7.722171075896591219e+01	8.011615067618201635e+01	7.750716816690811584e+01	7.209223407760306657e+01	7.074563621721118523e+01	5.871769761462522297e+01	6.731232427254265360e+01	6.153037456228986457e+01	5.715324533974384025e+01	2.516000391042068429e+01	5.174615191296958017e+01	4.156962789145018178e+01	5.170326079653240470e+01
1.326427831752173159e+00	6.557918985687400948e+01	7.058877872129399123e+01	7.736542356873806625e+01	7.496050197910908253e+01	7.304477190038329582e+01	7.537174469249706021e+01	6.961791568060928626e+01	6.934261826327417566e+01	6.390307715025181068e+01	6.669545110633075069e+01	6.062685504518533719e+01	5.549750144088602610e+01	6.193326153713875470e+01	4.993778539563037100e+01	4.906747793236423405e+01	5.128127955629214796e+01
1.326155700683302907e+00	7.159572373278237478e+01	6.851324549690195909e+01	6.924399763363177840e+01	7.287047510410707218e+01	6.941495757378643816e+01	7.351903285418160294e+01	5.741607293563986048e+01	6.774387260248178677e+01	7.483778671627968038e+01	6.510019227980241396e+01	5.558591354824925901e+01	5.459047151889796368e+01	4.372290387959071722e+01	4.797732677393410938e+01	4.194755907154314656e+01	5.060863627404285836e+01
1.325883690257556813e+00	6.871758074686766804e+01	6.669560051230797626e+01	7.490049635498911584e+01	7.109685266742697252e+01	7.762650443294727154e+01	7.145554735967633064e+01	6.256082397998823552e+01	6.652147083576434738e+01	7.352766647349082518e+01	6.331022834666407562e+01	4.288325616265014872e+01	5.441835168292080738e+01	7.227652934411847241e+01	4.629216948130085285e+01	4.638319712190626376e+01	5.032805346451844741e+01
1.325611800397822115e+00	6.450882939704673902e+01	6.507541235967612181e+01	6.794417394507135555e+01	6.954008852463746848e+01	7.683398940429397328e+01	6.958560636557531609e+01	7.100493402323670011e+01	6.562564111264863698e+01	6.605404287937388119e+01	6.254853158994875884e+01	4.900310023436534834e+01	5.410394335140429689e+01	3.766201571462128328e+01	4.563370879232219579e+01	3.765069860068935270e+01	4.888630564484367369e+01
1.325340031027051557e+00	6.394111894565060084e+01	6.312204046981560879e+01	6.642675975363395935e+01	6.776574066701867594e+01	6.908249745126997254e+01	6.805065175444519809e+01	7.382562583407909074e+01	6.408533266851429744e+01	5.277059615756478905e+01	6.153697982314479020e+01	5.357749874108981913e+01	5.290380334364265025e+01	3.250281523006737672e+01	4.544653362061654889e+01	2.016747686616784563e+01	4.907515385796575202e+01
1.325068382068263606e+00	6.337221686509181495e+01	6.204304713767815826e+01	7.189494537482211456e+01	6.645840047778594339e+01	7.134472362428624592e+01	6.633777314948886783e+01	6.207667999697318351e+01	6.234175332605353503e+01	6.060146517300304936e+01	6.109217860521668086e+01	4.793663904379789642e+01	5.194100273385541300e+01	4.464914041009612333e+01	4.388320621264953303e+01	4.902448295872243733e+01	4.773604690242991921e+01
1.324796853444540679e+00	5.668852073907493860e+01	6.052712061348760386e+01	5.676391350029995664e+01	6.520743140582295894e+01	6.873120552606803813e+01	6.477341084330241472e+01	5.828655723532894939e+01	6.070471091834181721e+01	4.701622068916373820e+01	6.011927304657698556e+01	3.572912593677170179e+01	5.080795122483146287e+01	6.002726348954729474e+01	4.455674815936243505e+01	5.060067945469561579e+01	4.681512132075336297e+01
1.324525445079032471e+00	5.879371329231784671e+01	5.956124855977335386e+01	6.876871045748455913e+01	6.405502122141035670e+01	6.389532220690636422e+01	6.325412995205980593e+01	6.144082542031957672e+01	5.927399748326502760e+01	5.052528832029882011e+01	5.905397884802863473e+01	3.944028144179456774e+01	5.050408124465937476e+01	3.378067413471693925e+01	4.444196048857777726e+01	5.240282460437358480e+01	4.588770381335642412e+01
1.324254156894953294e+00	5.420320548327547527e+01	5.796202433393104059e+01	6.494870234450293367e+01	6.282655138627121971e+01	5.520714807903628696e+01	6.147000933015737445e+01	4.929349347335164566e+01	5.856397008767468293e+01	5.410924214332560211e+01	5.770025889234476324e+01	5.911967605269386183e+01	4.944901689386090027e+01	3.526190472416060118e+01	4.529304126742687231e+01	5.596253080999374419e+01	4.491077312796531373e+01
1.323982988815581630e+00	6.087380675326625834e+01	5.657503490288984693e+01	6.317128348160989759e+01	6.159176481297995309e+01	6.146440397477054063e+01	5.990486965515485451e+01	4.788666657126147186e+01	5.775776770555498985e+01	7.236974773265968963e+01	5.681119766469061005e+01	5.424383916139503725e+01	4.928674587637034676e+01	3.060560032664727714e+01	4.756170959504953544e+01	5.659854586667765375e+01	4.598887730300075560e+01
1.323711940764263240e+00	5.540801013377549822e+01	5.525971934019200660e+01	5.901107383024566388e+01	6.035725354738605830e+01	5.974534935323922014e+01	5.854817803815249988e+01	5.904747226803024063e+01	5.671027779414028203e+01	5.685579616726506202e+01	5.600837975764569165e+01	4.888211242476937457e+01	4.833015641915076799e+01	4.948363506451086380e+01	4.736220731642413995e+01	3.989696297949965498e+01	4.515530890400501818e+01
1.323441012664406946e+00	4.980137311399968780e+01	5.390444820554535710e+01	5.656825140582409972e+01	5.963175321100631265e+01	5.414318130000805240e+01	5.747647416881057580e+01	5.767725878220796432e+01	5.545604652754533959e+01	5.057777203717282077e+01	5.490797615844156354e+01	5.072316498675125729e+01	4.723906567244748089e+01	5.313304399786256482e+01	4.708008050976805947e+01	7.993898935762520352e+01	4.507634334736206938e+01
1.323170204439487074e+00	5.414354190977527281e+01	5.281343094733551169e+01	6.129191378767364284e+01	5.862716999995468115e+01	4.954773553295263611e+01	5.607515310957241894e+01	5.064688157969859361e+01	5.421268705006501420e+01	5.931108655620854364e+01	5.384183203421751074e+01	3.613278187909381955e+01	4.715966516840894940e+01	5.773721393429777748e+01	4.701440254045161282e+01	3.853065422394376327e+01	4.578825905168777410e+01
1.322899516013044341e+00	6.007800676112105265e+01	5.175240983772109615e+01	5.761084668063860192e+01	5.803811643364736739e+01	5.599788516439033970e+01	5.475394059339643604e+01	4.921201586058749911e+01	5.291070407439797663e+01	4.610943062004695037e+01	5.346233734861223752e+01	5.579362777412283236e+01	4.708001050775514074e+01	2.640322485800475505e+01	4.640841180481353945e+01	5.064387476390702858e+01	4.550260280506607558e+01
1.322628947308682523e+00	5.133611747452018648e+01	5.071559770648548238e+01	5.647464080121792307e+01	5.686728334303788301e+01	5.750334343344281507e+01	5.337837242322006404e+01	5.852737236566548518e+01	5.226060863925346922e+01	5.372885048149585430e+01	5.242204385456791726e+01	4.925897570056421415e+01	4.730657149169757503e+01	4.094678302451660556e+01	4.690216639714702040e+01	3.206322809645856609e+01	4.616998488125637579e+01
1.322358498250070458e+00	4.667354925303484237e+01	5.002363222064047221e+01	6.198912204003728732e+01	5.616277552402486606e+01	4.460051450022748298e+01	5.249349919626754968e+01	5.523250086037380413e+01	5.154078097525305679e+01	5.103727326396975172e+01	5.174503792009114989e+01	5.290689494021464867e+01	4.745287448926348617e+01	6.763225515364426599e+01	4.598896763199463322e+01	4.672729621922576371e+01	4.577653196463057128e+01
1.322088168760942928e+00	4.480498209504078488e+01	4.918386950224304144e+01	5.330422863380100296e+01	5.479749994081110742e+01	5.430628559134474642e+01	5.135567308120302243e+01	5.965713667590074465e+01	5.080215027803302519e+01	5.589825571929483772e+01	5.059162943668484758e+01	5.607684240855459734e+01	4.758227234923499793e+01	4.732500721523047815e+01	4.495390924459365323e+01	6.295142113830596031e+01	4.678660097266678974e+01
1.321817958765098000e+00	4.571938268706546182e+01	4.777842752831299578e+01	5.591363194315749041e+01	5.420855069841494611e+01	5.311550933700549848e+01	4.996511857398805745e+01	4.454458802085152769e+01	5.011446080942123160e+01	5.389891822177800407e+01	4.982122672578419298e+01	4.587741947493063321e+01	4.690053328660640375e+01	4.129628117565876977e+01	4.486159398924992558e+01	5.000410020140046186e+01	4.841578592970954986e+01
1.321547868186399466e+00	4.604456940182757307e+01	4.680362179019779489e+01	4.806620931639961469e+01	5.333776289182522845e+01	5.253748690519805109e+01	4.891562113830216418e+01	4.818325488781953680e+01	4.958128298277400603e+01	4.880771421102297580e+01	4.916492890262128412e+01	5.415738623302772936e+01	4.615324196988471073e+01	4.446540125152620959e+01	4.485312477002107556e+01	5.305107877555403917e+01	4.837729472035780276e+01
1.321277896948774622e+00	4.224703716229870309e+01	4.589566107510556492e+01	4.466185325864707067e+01	5.264006402688494290e+01	4.104142357393666174e+01	4.789534263551153259e+01	5.001143924138084884e+01	4.915635065636838164e+01	4.678043836957559876e+01	4.857797796062072138e+01	4.339955527041202288e+01	4.635230757465435403e+01	2.913768500847108101e+01	4.519620081504653086e+01	1.812267936377974209e+01	4.905799200018962125e+01
1.321008044976215823e+00	4.697601325450965959e+01	4.519551897238191884e+01	5.480971216110375366e+01	5.164095993019948594e+01	4.641928002123467678e+01	4.712437673726493870e+01	5.621796971023590572e+01	4.867098671340706062e+01	4.989970834509008313e+01	4.732831476446192198e+01	5.372059314627752968e+01	4.592603749808838387e+01	5.276606593693329472e+01	4.427236399297169811e+01	2.692936922350143547e+01	4.787956702891998617e+01
1.320738312192780262e+00	4.863556211596340972e+01	4.449340619289632315e+01	5.932065879942960862e+01	5.125322954297989497e+01	4.605664070925049458e+01	4.655175500641633590e+01	4.598094683349758327e+01	4.795324959484929650e+01	4.516508726912400107e+01	4.591036682052762075e+01	3.735301388919292975e+01	4.655774414037438902e+01	7.447358131137303872e+01	4.414782012831331315e+01	4.319555627751713445e+01	4.790641593830947187e+01
1.320468698522588413e+00	4.470369573868708102e+01	4.385346964728903885e+01	5.112814818829551911e+01	5.037634163313678926e+01	4.322064675859227378e+01	4.559325361917520070e+01	4.320381050086353980e+01	4.721098740000441296e+01	5.450285745516207925e+01	4.523784624883373340e+01	3.280854957646980097e+01	4.687319533467847776e+01	6.028190961737178810e+01	4.341656306318552794e+01	4.779633082466205707e+01	4.777444058442306130e+01
1.320199203889825590e+00	4.415312006544824186e+01	4.327842124219602482e+01	4.928273769557602435e+01	5.006937433031204421e+01	4.450277875825266705e+01	4.512314620141896881e+01	4.480156513212305214e+01	4.659690840587060734e+01	3.911325137695566667e+01	4.511911454994445592e+01	5.297055985900055219e+01	4.685830333819369997e+01	5.530525050355825556e+01	4.396429725318301962e+01	4.508156134075721866e+01	4.629190793753288347e+01
1.319929828218741275e+00	4.698109747289368698e+01	4.265151722573315851e+01	5.000325605747588043e+01	4.937700084737279838e+01	4.639218208306738234e+01	4.502066112065482173e+01	4.561161858312271278e+01	4.655717382909663371e+01	5.118061642609533379e+01	4.474706594768090895e+01	4.581551755650203717e+01	4.630934657266426768e+01	3.690903225505797280e+01	4.427586035737162007e+01	4.081413920712360266e+01	4.614413484904747520e+01
1.319660571433649121e+00	3.625449154270665986e+01	4.190002746299641956e+01	4.849036220151791099e+01	4.857245930318754290e+01	4.787209456954131781e+01	4.473509102881236288e+01	4.900330236073215673e+01	4.686353289698606517e+01	4.332099718651236486e+01	4.424922933507101419e+01	5.154261286834435651e+01	4.620323898960251086e+01	5.446893778516955820e+01	4.254584503635118153e+01	5.847920293837248096e+01	4.398756774787426593e+01
1.319391433458926732e+00	4.247569198316278971e+01	4.137049354339522722e+01	5.041903325931955493e+01	4.812611631342318930e+01	4.481480477455708211e+01	4.444477221164646608e+01	4.543524040649469953e+01	4.656259084869151366e+01	4.096250807446079989e+01	4.388328045136698563e+01	4.748546580833924935e+01	4.593470271420112994e+01	4.841460952355264169e+01	4.285455724288110702e+01	4.400926299571664657e+01	4.402020390332641142e+01
1.319122414219015660e+00	3.497019967919285932e+01	4.045318175495983581e+01	4.166230801323783339e+01	4.732011768756457570e+01	4.503877206671198508e+01	4.441850449326398120e+01	4.906618795150710355e+01	4.634081298175919272e+01	3.822390413771149298e+01	4.264954037929774699e+01	4.234218981044447361e+01	4.545951507267043468e+01	3.402576012915118753e+01	4.356273370374442777e+01	6.888293101276077834e+01	4.319386406110866972e+01
1.318853513638421182e+00	4.721838090063565119e+01	4.017698546811868709e+01	4.682811422090371423e+01	4.716219970499967928e+01	4.565710032792266304e+01	4.437601871521525965e+01	3.408301352421908348e+01	4.615085457944260128e+01	4.990970073788003702e+01	4.182009807059871775e+01	4.179140334275357560e+01	4.478628153764258002e+01	3.702108146806481415e+01	4.256916886529845101e+01	5.998008569914978239e+01	4.268315445175480249e+01
1.318584731641713192e+00	3.777173623111391976e+01	3.951204319520272890e+01	5.027155544667770926e+01	4.683184120024564123e+01	4.544386423825510946e+01	4.408568695657608316e+01	4.543241920427317382e+01	4.542374988967515748e+01	3.542232970710482931e+01	4.098293422017203369e+01	3.967802637488756545e+01	4.503700714864653776e+01	8.081940974821044676e+00	4.267985002626799229e+01	3.931770228992795779e+01	4.423999385721359801e+01
1.318316068153524201e+00	4.145501885302733314e+01	3.918399327518888242e+01	4.440452812409808558e+01	4.652852098648276069e+01	3.943076729001597158e+01	4.387286193745084972e+01	4.902590987356848018e+01	4.472513412267389299e+01	3.710055284093085959e+01	4.125564846849544409e+01	4.683665138389208238e+01	4.542392926788287610e+01	2.850231755091429875e+01	4.193243565280254614e+01	2.735981030128395730e+01	4.431439779006021240e+01
1.318047523098551776e+00	4.351896741614899611e+01	3.876220761872536258e+01	4.594889918509032611e+01	4.597444588368121288e+01	3.879529958651743016e+01	4.401954528905164921e+01	4.771435698726515540e+01	4.444350808693190658e+01	3.982091973689625064e+01	4.113967967913252721e+01	5.866216668343961516e+01	4.594395835891457835e+01	3.556654257405460129e+01	4.136799432687573130e+01	6.671412694107681318e+01	4.408580939752079786e+01
1.317779096401556105e+00	3.952878542851860288e+01	3.805620581849433393e+01	4.577563081625472563e+01	4.558263202628182853e+01	4.603131752739091098e+01	4.412569436419725832e+01	4.511683356895032659e+01	4.440458847879626347e+01	4.048611015505048272e+01	4.051511098383582521e+01	4.414951183918873312e+01	4.633617603605551238e+01	3.133346876865368813e+01	4.218525957401656257e+01	5.923353616237783115e+01	4.601262354888238093e+01
1.317510787987361098e+00	3.790894252653899343e+01	3.813790404818551139e+01	4.112463792948394570e+01	4.538228278894264633e+01	4.106735042408077874e+01	4.416444421353016736e+01	4.667130571406636363e+01	4.408992846723108983e+01	3.564941227633708820e+01	4.018253544442541170e+01	3.740871736865356212e+01	4.574863345179150542e+01	4.261755216044132055e+01	4.224518904948983788e+01	4.155362650961262716e+01	4.724682905766354679e+01
1.317242597780854618e+00	3.629558744893642341e+01	3.845765538720338128e+01	4.597346702611181257e+01	4.518540718959315683e+01	4.501792299907293682e+01	4.428128731886312153e+01	4.668744455838550778e+01	4.375805775438558953e+01	3.738503456638645162e+01	4.041338913497421714e+01	4.621275341415065441e+01	4.557730155129559790e+01	1.579575942630827967e+01	4.097021135635711886e+01	3.714430739225949907e+01	4.802092504697505149e+01
1.316974525706987809e+00	3.306758730395130641e+01	3.850197459089228147e+01	4.428124507525534170e+01	4.494940444421833803e+01	4.940751722901283927e+01	4.446775475518781207e+01	3.869961929413572932e+01	4.363030234392890350e+01	3.708535934933608758e+01	4.063638443676131118e+01	2.867628357977620368e+01	4.595367714404228110e+01	5.304569371145914403e+01	4.047780097916741227e+01	5.637068975975815022e+01	4.796026148458152250e+01
1.316706571690775096e+00	3.162641033528390011e+01	3.834920011607596280e+01	4.795851590301801082e+01	4.489592210300935449e+01	4.137815740130752573e+01	4.415438370489477649e+01	4.290713606732556684e+01	4.351467386646365298e+01	4.476061392924055582e+01	4.038051515605187092e+01	4.017042367951371062e+01	4.577115380483591878e+01	7.079782657184867389e+01	4.104256831798046079e+01	1.258076273630339692e+01	4.791713891749645882e+01
1.316438735657293968e+00	4.070596306255438179e+01	3.828291447068883002e+01	4.109829151737794461e+01	4.446266840063468351e+01	5.180763013084684587e+01	4.457398452247404208e+01	4.219773508236352910e+01	4.341795262991311688e+01	4.346384779649617514e+01	4.056263287539607632e+01	5.220380510542172914e+01	4.564601174021956353e+01	5.966310303849571994e+01	4.120086374838037102e+01	2.315303729886237960e+01	4.821503139532926241e+01
1.316171017531685417e+00	3.733071284499171583e+01	3.817904772679659686e+01	4.563118619220702499e+01	4.432796379035207934e+01	4.064632632252090616e+01	4.492185601890192004e+01	4.120650885828666787e+01	4.306136130469142387e+01	3.349256247702985689e+01	4.092751284574553239e+01	5.642898273868937054e+01	4.523505500753756081e+01	3.189615662804109419e+01	4.126334177072410370e+01	5.125218222560602754e+01	4.753777716348619720e+01
1.315903417239153939e+00	4.030167348068351885e+01	3.805497118909192977e+01	4.650332894900920877e+01	4.398029707389117249e+01	4.812277407095957216e+01	4.538461696789239141e+01	4.717359753929403610e+01	4.316540953467402630e+01	3.486500443126202242e+01	4.136811104438729814e+01	4.708048136106702231e+01	4.568636357816152582e+01	2.976463592664194380e+01	4.173798135576785739e+01	1.880786306338330505e+01	4.812211782481890765e+01
1.315635934704967092e+00	4.089539030075032855e+01	3.772539000694551703e+01	4.702273789834055151e+01	4.348239670217367348e+01	4.749644823152878104e+01	4.491362968960235946e+01	4.378892244595807171e+01	4.303760767303463552e+01	4.176124384637385134e+01	4.174889559627212776e+01	6.260441641753290298e+01	4.529105435653580969e+01	3.482818000754210175e+01	3.992416665170852497e+01	6.425646031542882497e+01	4.688231383426197141e+01
1.315368569854454606e+00	3.096266503163542794e+01	3.770048260651869043e+01	3.889660145417641957e+01	4.310796580554647051e+01	3.857225030672417887e+01	4.506531550285956200e+01	5.158776603080134748e+01	4.325986124488319717e+01	5.422756943669464391e+01	4.191133024673285234e+01	3.665591917822948886e+01	4.562945175560318489e+01	4.928251694896242441e+01	3.928421690011760603e+01	4.066288288097223358e+01	4.591974889308472285e+01
1.315101322613009938e+00	3.721207718392340524e+01	3.788070161725414664e+01	4.618938195285161896e+01	4.328417481568486380e+01	4.815166611837240396e+01	4.524584001715858506e+01	4.225559819695651953e+01	4.353061751157535753e+01	5.078681372886417478e+01	4.206899326835295483e+01	4.082492769108377217e+01	4.533529213328283447e+01	5.137237265693871535e+01	3.985815720968782472e+01	3.625928900203604854e+01	4.508684925050354764e+01
1.314834192906089827e+00	3.587962280691914430e+01	3.802290167070272275e+01	3.839657394153087466e+01	4.351897789883475554e+01	4.774019349443754123e+01	4.518676787156724828e+01	4.459291660184693029e+01	4.329864227620102923e+01	4.003880301460175417e+01	4.292809976025914409e+01	3.560629429240389499e+01	4.531190006858187047e+01	5.027608805219770005e+01	4.018580124629194472e+01	8.035697546771076816e+01	4.460896291201881070e+01
1.314567180659212520e+00	3.573758901989835834e+01	3.802758447670947106e+01	4.395127154937721770e+01	4.342590573241726304e+01	4.213034141954106104e+01	4.539104299860042602e+01	3.965510410182911016e+01	4.315040204214058406e+01	4.350179756657312424e+01	4.285941753364217277e+01	5.585876243027971100e+01	4.535713270247018158e+01	2.329276619792360492e+01	4.071593940685159652e+01	3.755555211987182673e+01	4.556974634041409900e+01
1.314300285797960655e+00	4.167804929832160354e+01	3.850213368260349966e+01	4.793438841210591761e+01	4.360001121354036258e+01	4.336667121183576512e+01	4.550854277128541270e+01	3.599099619985303633e+01	4.325306602568178960e+01	3.479801225536536435e+01	4.344639122457183333e+01	5.112592020623421263e+01	4.537613449448224401e+01	7.290727601412071124e+01	3.967274553301414386e+01	7.274227670419422509e+01	4.506230365417138728e+01
1.314033508247978821e+00	3.868535227870433602e+01	3.844246776765491092e+01	4.721904065851185806e+01	4.346740100075835755e+01	5.041573789139694384e+01	4.590956060952945705e+01	4.349210193696094251e+01	4.358654675973875925e+01	3.923972720295500238e+01	4.384540655339166904e+01	5.206212545183277740e+01	4.568031082402278287e+01	3.016522571230900596e+01	4.019596214595122774e+01	4.143429979710072786e+01	4.405093566295113305e+01
1.313766847934973558e+00	4.609296916996152760e+01	3.869651323370511165e+01	4.405663656415310925e+01	4.367991924187604980e+01	4.578467993238081135e+01	4.602848369831701092e+01	3.899723876047394100e+01	4.373423353479375209e+01	5.094391829998986054e+01	4.415050050602941667e+01	4.462555918366503960e+01	4.529855235317403128e+01	3.398224594858425007e+01	4.079995345377122362e+01	6.900220314028764790e+01	4.317828493786998934e+01
1.313500304784715578e+00	3.324072210210598399e+01	3.860840934132170332e+01	3.947871922181133186e+01	4.350829891175770570e+01	4.529054303638576329e+01	4.620979339917004580e+01	4.280056514682262758e+01	4.387184861456511697e+01	4.455272431678170619e+01	4.447885890874547243e+01	5.169078923851879637e+01	4.526746094697337242e+01	5.531074617978208607e+01	4.021449104718190881e+01	6.834267390449372215e+01	4.359828874003002852e+01
1.313233878723036430e+00	4.106546103906846668e+01	3.881546387426434563e+01	4.252653633118707432e+01	4.355388805047033429e+01	4.581908746592593928e+01	4.646332138089651664e+01	4.684346216291525167e+01	4.376173046920778376e+01	5.028407085844211366e+01	4.492200435033392836e+01	4.725450060916650585e+01	4.499951556794711394e+01	2.359820157564609744e+01	3.951320195471205210e+01	1.584139563332090006e+01	4.183715340714497444e+01
1.312967569675831614e+00	4.189492186998466394e+01	3.863642319035201922e+01	4.210115103259783353e+01	4.382369969717534985e+01	5.323396702128427194e+01	4.664236470792846490e+01	4.489420741350971156e+01	4.363802787152603457e+01	4.281385208084250138e+01	4.479161167651390940e+01	4.021223542825821795e+01	4.400989975034411117e+01	3.653884884077940143e+01	3.789766268105208269e+01	5.640957987054252243e+01	4.047919676513288323e+01
1.312701377569057248e+00	4.288070436881270808e+01	3.873266935656516807e+01	4.690079714911869502e+01	4.376100191812786022e+01	4.563711513524727792e+01	4.685789739272765075e+01	4.608511226152405982e+01	4.369070691838081189e+01	4.195963056442295169e+01	4.471111710588487398e+01	2.953739589438057678e+01	4.390865188565864941e+01	4.953643509988868487e+01	3.659462768397182941e+01	4.976551764223584939e+01	3.865055980308322603e+01
1.312435302328734066e+00	4.850785744734514537e+01	3.875965632527520199e+01	4.145876819628286825e+01	4.390622689932676792e+01	4.306924251032487660e+01	4.678229243579946228e+01	4.026087426397346292e+01	4.355182949585929464e+01	5.227821367879421643e+01	4.478138088335457212e+01	3.195266267342322664e+01	4.391555155255507259e+01	1.483350937702639882e+01	3.573657254791087468e+01	3.293381649421235124e+01	3.782483757420402526e+01
1.312169343880943417e+00	3.370513800958871542e+01	3.898728595912698580e+01	4.228513706086005897e+01	4.402522598714506330e+01	4.050671145884730606e+01	4.670702491948934920e+01	4.149071094336648002e+01	4.398232633094867339e+01	5.809375246601729970e+01	4.479220379445528977e+01	4.117215074901123018e+01	4.331518658498725216e+01	3.943549568150439910e+01	3.538032876532939497e+01	7.262297253880011461e+00	3.730375993780133115e+01
1.311903502151828826e+00	3.531758861109494774e+01	3.900839587290984412e+01	3.998804491919437964e+01	4.387184129419601675e+01	4.568725199880034893e+01	4.642030202382697723e+01	4.038662389652713358e+01	4.418873223297616448e+01	3.155188617414563623e+01	4.484758609528331874e+01	4.938755970698704800e+01	4.281235551288623498e+01	4.434806178666391929e+01	3.549834783305051644e+01	2.459220539238738823e+01	3.674098498890175080e+01
1.311637777067596877e+00	3.649746047724293163e+01	3.901075778671533101e+01	4.084144058022048540e+01	4.378526466752266089e+01	4.817389116255890968e+01	4.659915550113289839e+01	4.557795945240182078e+01	4.423755047580704058e+01	3.846242477527781034e+01	4.479017634825751770e+01	2.789173583217959518e+01	4.206122034258964959e+01	3.478548875815144470e+01	3.245469207665035327e+01	2.282165979728206295e+01	3.583941357260884075e+01
1.311372168554515216e+00	3.857041147218382093e+01	3.883002422322496017e+01	4.346267121892972796e+01	4.371290072449872355e+01	5.110985977284992288e+01	4.664565494496463316e+01	4.479665228497881913e+01	4.378626158267609014e+01	5.100331892214417451e+01	4.447922412852233975e+01	4.615630325375772713e+01	4.103691871996552010e+01	3.369143090591326484e+01	3.219974203389561040e+01	3.162607401825031417e+01	3.660154884776373052e+01
1.311106676538914106e+00	3.483210383430672863e+01	3.850292403842766475e+01	4.784860091096435042e+01	4.399390847286288420e+01	4.193335239061428155e+01	4.618795338639753112e+01	5.267391179238509835e+01	4.359436139713150027e+01	4.755345671811159747e+01	4.443829125228990051e+01	5.090248785886900151e+01	4.043937435005356917e+01	2.541238078286662727e+01	3.230406393035917745e+01	3.911356933070324260e+01	3.459449976090188272e+01
1.310841300947185983e+00	3.706756896201226681e+01	3.875771137097890318e+01	4.455740096811896223e+01	4.382312077082755764e+01	4.404839852357198282e+01	4.655535716396774149e+01	4.772909558811728203e+01	4.387984910422891005e+01	4.374240826519670122e+01	4.390853001788065058e+01	5.145546602675998571e+01	4.011127906767722351e+01	1.814078866838757165e+01	3.254768333653292700e+01	5.694949128190106791e+01	3.337895544441413875e+01
1.310576041705784123e+00	3.900169987872445887e+01	3.874327658708003241e+01	4.370204693280292929e+01	4.387819017543542088e+01	4.155169819852217472e+01	4.596625619569934429e+01	3.884593185890311418e+01	4.354293070706695801e+01	3.782457467700721310e+01	4.339592487804140575e+01	3.734630673447733074e+01	4.012156943440461987e+01	3.532870100381907630e+00	3.187999603413786787e+01	2.728127806283323054e+01	3.315014883152672809e+01
1.310310898741224861e+00	4.212377865035807645e+01	3.879107523042887351e+01	4.423001275675186861e+01	4.380813656208194118e+01	5.684825025586076919e+01	4.581961969582953031e+01	4.774509624231654925e+01	4.336774355874153031e+01	3.711282716165848683e+01	4.247506872258762201e+01	5.040214251469056705e+01	3.944008648217238999e+01	4.622829724140988361e+01	3.072312763341931685e+01	3.755598247343055363e+01	3.181541588175362634e+01
1.310045871980085153e+00	4.016631917210806790e+01	3.856787098802816161e+01	5.280393231218079109e+01	4.398994433554481276e+01	4.638520693713059728e+01	4.577340582911078570e+01	4.723399425075631086e+01	4.342439422522549819e+01	4.724763981837285343e+01	4.190993285598513296e+01	4.203047467295501605e+01	4.029877202762958177e+01	3.890894413741581559e+01	2.995371510211698407e+01	3.158701737675247401e+01	3.192246791767106373e+01
1.309780961349004569e+00	3.822789595862454348e+01	3.798436344721190494e+01	4.617567137762658547e+01	4.390744291862763760e+01	4.555436176942544080e+01	4.524426635205423963e+01	3.675405061884241320e+01	4.351996923049624399e+01	4.445239344787104585e+01	4.161127683133324240e+01	4.254205466766607913e+01	4.034528485101231610e+01	3.259829230437551217e+01	2.957903816358954074e+01	4.042788255659633734e+01	3.143539226088757843e+01
1.309516166774683299e+00	3.673492119730701688e+01	3.781868064981050992e+01	3.814002629909452935e+01	4.408141661827092861e+01	4.954515630493220613e+01	4.508242693992317385e+01	4.724047683521100538e+01	4.349237790795913128e+01	3.570605718352050673e+01	4.153864659457669717e+01	2.575134107874849221e+01	3.969143928950664701e+01	3.044484632986691963e+01	3.013128410290836001e+01	3.438938373588381836e+01	3.110244158137546933e+01
1.309251488183883705e+00	4.124288790708616403e+01	3.746284460582612752e+01	4.584656262233685453e+01	4.369302065992447837e+01	4.347153003628876178e+01	4.481170860350503915e+01	4.725113898098816634e+01	4.316726056620808549e+01	4.620059345089032377e+01	4.104703464902027576e+01	4.094726415428862509e+01	3.933239078153687274e+01	2.205549793247311285e+01	3.075136451741966326e+01	-1.472265237106523728e+01	3.285262511144463815e+01
1.308986925503429877e+00	3.241192463746747876e+01	3.714676304838008747e+01	4.009188962525877287e+01	4.347575667345198980e+01	4.769074495962990312e+01	4.453200725319084796e+01	4.149758131054161225e+01	4.285126479983972558e+01	4.132261195905162054e+01	4.026388798415148074e+01	3.414679273852229358e+01	3.943692862983764513e+01	4.821098457931829984e+01	3.007977476324450805e+01	1.056191650559746797e+01	3.332233287860467641e+01
1.308722478660206523e+00	3.586839478595450714e+01	3.685089465483989812e+01	4.797738599202750720e+01	4.338565966925357031e+01	4.160651573746883969e+01	4.411693452953916506e+01	3.834905596783355719e+01	4.266803786036531676e+01	3.921962670504165516e+01	3.949068194514065056e+01	3.045726495099659203e+01	3.947598519101212844e+01	2.515238856793980915e+01	3.057618210158944549e+01	4.024373056567298335e+01	3.470074446558739822e+01
1.308458147581160524e+00	3.272902210481199603e+01	3.649385088666225130e+01	4.186506543800005886e+01	4.324471738891502781e+01	4.603491486427584789e+01	4.383558838820655978e+01	3.941209787504767803e+01	4.229609656753786595e+01	3.853029219839339703e+01	3.866006503917689940e+01	4.516114668253516840e+01	3.953008136224156033e+01	1.677146528382196777e+01	3.061168776914099965e+01	2.236822493345844265e+01	3.437165698559699223e+01
1.308193932193299380e+00	3.333521263590538553e+01	3.649797742768424769e+01	4.362531921204113416e+01	4.328191550070778959e+01	4.436044920274149206e+01	4.373046530932792564e+01	4.361898153638500730e+01	4.179356054650674679e+01	3.292077920416208059e+01	3.817184195215002518e+01	2.939332487681076245e+01	3.942052370427044394e+01	3.347166588158495415e+01	3.027202241708196340e+01	1.037336583357002517e+01	3.591692272017179732e+01
1.307929832423691874e+00	3.756152606314797993e+01	3.601538230108014460e+01	4.259814014018914463e+01	4.304269063828278519e+01	4.249322311237315830e+01	4.336253002390115086e+01	3.365478918986116952e+01	4.168370119087585834e+01	4.065747939999501170e+01	3.746252625395420210e+01	3.205006899959678890e+01	3.883576219019222719e+01	3.980524783701510216e+01	3.120559046153947946e+01	6.705400850823333769e+01	3.820291726971431956e+01
1.307665848199468295e+00	3.985016996764911568e+01	3.585559347045072087e+01	4.035723527378799247e+01	4.275221258235529831e+01	4.379905966914267168e+01	4.305835971549402785e+01	4.316999915421056500e+01	4.154411690352439734e+01	4.176805501910564544e+01	3.755153534372202273e+01	4.842129710093851003e+01	3.847058035077171922e+01	3.260799403998847623e+01	3.008396086558524729e+01	4.191171722913860975e+01	3.771889762816888947e+01
1.307401979447819995e+00	3.643641323838452450e+01	3.561922154186741807e+01	4.391619423755741281e+01	4.248422481688069752e+01	3.459254720786539394e+01	4.285483532880064672e+01	4.271077164685942762e+01	4.083768179725550596e+01	4.044734463702985749e+01	3.720798830894550946e+01	3.065793782112897503e+01	3.889532940170033015e+01	4.015419013474367915e+01	2.994282534134960017e+01	4.220333296006586465e+01	3.837495788386934237e+01
1.307138226095998945e+00	4.175437001805549642e+01	3.540956772630009652e+01	3.958952152151537973e+01	4.257907539898387483e+01	3.823958770045027222e+01	4.243726825770631450e+01	4.832209442241856578e+01	4.058384719271456476e+01	3.739124186911288916e+01	3.662505461257561024e+01	4.026916243005967999e+01	3.845734200560759319e+01	3.413156218472364856e+01	3.036668556798909435e+01	5.899697632744266684e+01	3.806261445460676640e+01
1.306874588071318843e+00	3.306132582375175843e+01	3.558405727503092919e+01	3.962828474233036502e+01	4.222440485394558607e+01	4.376117279212346745e+01	4.186773593620699074e+01	2.993756834216777563e+01	3.996446474214999967e+01	3.815272314074120175e+01	3.658878916876951592e+01	4.456201214202585703e+01	3.792678755893853548e+01	1.223594035668548230e+01	2.944046166297357914e+01	5.323371584094191178e+01	3.886200050940245632e+01
1.306611065301153118e+00	3.656626909290297789e+01	3.517610126166457718e+01	4.160991588817103803e+01	4.167012611840635117e+01	4.381839062080928926e+01	4.104874249784739249e+01	3.579553755624369416e+01	3.950378683222469789e+01	2.909967454494924155e+01	3.696832228573353518e+01	3.414462885925441071e+01	3.702129830017143064e+01	4.031556763620748995e+00	2.975749456594786579e+01	4.157877270810674730e+01	3.712438291541540991e+01
1.306347657712936927e+00	3.481138744800377083e+01	3.473832176923318116e+01	4.448334422353838136e+01	4.116104482013702182e+01	3.292131668293052371e+01	4.032418062259462488e+01	3.983010099965880357e+01	3.887761479707205581e+01	2.954979980558274733e+01	3.651846500210188395e+01	4.956649671086874775e+01	3.691736384341844968e+01	6.101083735099008720e+01	3.031970682062035749e+01	4.793907639651083485e+01	3.529725471689068428e+01
1.306084365234166489e+00	3.516659901608041139e+01	3.435883366494028479e+01	4.278938158060037011e+01	4.065575469956628041e+01	3.932007912103570391e+01	3.985655256780145095e+01	4.545362698807812052e+01	3.827107123472291050e+01	3.246537464927477856e+01	3.584549893057231174e+01	3.878657589572597431e+01	3.603078726457755465e+01	2.347623999752629587e+01	2.994759585401586222e+01	2.293096963176441250e+01	3.368279374088277223e+01
1.305821187792397531e+00	3.584385417254922146e+01	3.389858958264401423e+01	3.654360471826957735e+01	4.011994047213681824e+01	4.448607184292015404e+01	3.932078810440525984e+01	4.241006377360034207e+01	3.768967694164869187e+01	3.015453868678094906e+01	3.580285235690570289e+01	3.544989744975357127e+01	3.549253913844351160e+01	3.651196806430834840e+01	2.946096366565713609e+01	5.343318010095790527e+01	3.263608469083262520e+01
1.305558125315246842e+00	2.715940255255418379e+01	3.316001305450313197e+01	4.119224165554837214e+01	3.980613749378274946e+01	3.126827809400257863e+01	3.816005409579730667e+01	2.667534493290357389e+01	3.746358519275513999e+01	4.154176675886274239e+01	3.571986810377087096e+01	3.998764954839405306e+01	3.519534305521798245e+01	2.845322632887948444e+01	2.924072378909789904e+01	3.897817384658674200e+01	3.247303512049413854e+01
1.305295177730393164e+00	2.919127946604002233e+01	3.276825089580218986e+01	3.881315490598204576e+01	3.919051129488403262e+01	4.509722466273564123e+01	3.759240498162395738e+01	4.025742943365433746e+01	3.699095385887283527e+01	2.902212935833686913e+01	3.562443079482980579e+01	3.717415479910565068e+01	3.480593823079893667e+01	2.676716154890612742e+01	2.825475311773087839e+01	3.957264722191636253e+01	3.325920551563376648e+01
1.305032344965573410e+00	2.881140019548067599e+01	3.225562628871304582e+01	4.330418030067867363e+01	3.845129572890663638e+01	4.012818922617898920e+01	3.653554685951189640e+01	4.196574692437941678e+01	3.596587155572022709e+01	3.798040927606567863e+01	3.519527805691713240e+01	4.954481162249393122e+01	3.412821623922188508e+01	3.667332148729737895e+01	2.591553485304281779e+01	3.569564585729418127e+01	3.256610345809406226e+01
1.304769626948586669e+00	3.657544106082853830e+01	3.202845559613341919e+01	3.721173633312601225e+01	3.783483631008475356e+01	3.619558885075097265e+01	3.605634298374032198e+01	3.176042859228823545e+01	3.569578501045823771e+01	3.317714804162797293e+01	3.441416374732516914e+01	2.543820654930698311e+01	3.397811606198154522e+01	3.070850006051570702e+01	2.584953214322406012e+01	4.218430520769832270e+01	3.123824059535432696e+01
1.304507023607292204e+00	3.603341142608785219e+01	3.154583283367617952e+01	3.463759918532194604e+01	3.770787186740938779e+01	3.860360941934273171e+01	3.542534940110296304e+01	3.820197788886537893e+01	3.547276677362317088e+01	3.894002015314186593e+01	3.412081602986281581e+01	1.927033590152109710e+01	3.388260607387587697e+01	3.631355853921180454e+01	2.545738713192387337e+01	3.816695184177256550e+01	3.056961985966931650e+01
1.304244534869609007e+00	2.911668974101352703e+01	3.113555505160550041e+01	3.273751579391777256e+01	3.735241280595744939e+01	3.653385184242448958e+01	3.498956900561713468e+01	3.190689777615080658e+01	3.461925176811691074e+01	3.089577833557767050e+01	3.347402398894281816e+01	3.944320488057478258e+01	3.333437434618289075e+01	1.539751851835802654e+01	2.486776215752658814e+01	2.790025974000587894e+01	3.036211547029356339e+01
1.303982160663516687e+00	3.124984286870127548e+01	3.074239888586115299e+01	3.857853662118887428e+01	3.662169161972698816e+01	3.867168383983653257e+01	3.449452808976498375e+01	4.171894981504469513e+01	3.395626552710683654e+01	3.056374899021170677e+01	3.271945952073302522e+01	2.360423225691517501e+01	3.229212283150782525e+01	1.226250295342333452e+01	2.513557467003698065e+01	1.594319014467671458e+01	3.080214521588964161e+01
1.303719900917054808e+00	2.807574037694192626e+01	3.043988706256356380e+01	3.823019234908176855e+01	3.594356825044441450e+01	3.168321008454682897e+01	3.372013605225868815e+01	3.615857344940592810e+01	3.348244346161047957e+01	4.149487181463457830e+01	3.234644105207551235e+01	2.939871632688850767e+01	3.171307212301793044e+01	1.747036054801006344e+01	2.379073771685588312e+01	6.843048197890287732e+00	2.877643634071925405e+01
1.303457755558323328e+00	3.245726205333861714e+01	2.969676872308696503e+01	3.875287565806472401e+01	3.536073123996793299e+01	3.399972603851800557e+01	3.317212560410300881e+01	2.554271770647364548e+01	3.265102367976697195e+01	3.157791924520319071e+01	3.210440182645795915e+01	2.722265165229564232e+01	3.113379820636980710e+01	3.844432972686080774e+01	2.423280306682052299e+01	1.565152331050869883e+01	2.723209854992746770e+01
1.303195724515482379e+00	3.093161947078220209e+01	2.904532063382243479e+01	4.015358809834949483e+01	3.480524879169835373e+01	3.652325397545762797e+01	3.234132000509643490e+01	3.531479090872601745e+01	3.160179436555822008e+01	3.541835098498321344e+01	3.161008412793126965e+01	2.820470740294656764e+01	3.012298450476034262e+01	1.188617008196016478e+01	2.290632479322577808e+01	3.342989022258698384e+01	2.482138094956797048e+01
1.302933807716751824e+00	2.847511850962739999e+01	2.833453171258766190e+01	3.163273030502762850e+01	3.428225547060709744e+01	2.565667664820857752e+01	3.164648102411570818e+01	3.286357735226226140e+01	3.088098967333478129e+01	3.850740981593480683e+01	3.130426402495798754e+01	2.487725001863522323e+01	2.930102690579106550e+01	2.319071954879981945e+01	2.245269420673300687e+01	1.195128591058982082e+01	2.415655325044725643e+01
1.302672005090411256e+00	2.798644775605951907e+01	2.774325328097771148e+01	3.229977080641266696e+01	3.378267067273874602e+01	2.963495958416374165e+01	3.108393636772049007e+01	2.298270271653158403e+01	3.041172070260074278e+01	4.018390795290822126e+01	3.056648642722823794e+01	4.698835219052059387e+01	2.808314304244456494e+01	1.019556093887467974e+01	2.222065258342781391e+01	-8.046614125633974268e+00	2.182326653875731992e+01
1.302410316564801551e+00	2.523665952996973161e+01	2.721572681805673000e+01	3.475269297968702631e+01	3.312916312705804955e+01	2.599305336557111801e+01	3.042224162317935665e+01	2.505855851714139604e+01	2.945058051928007004e+01	2.456090741372559094e+01	2.997297401239262626e+01	4.106165687266854292e+01	2.675824010213252180e+01	3.534745955688408259e+01	2.168577212158178824e+01	9.674169033627633141e+00	2.230805273816637069e+01
1.302148742068321097e+00	2.752698647520002595e+01	2.687200311033952715e+01	3.211737439688905482e+01	3.231621917654219089e+01	2.940812397805615674e+01	3.003073143783130661e+01	3.808448989451861877e+01	2.917521417850777965e+01	2.776560108061985588e+01	2.953727723215963152e+01	1.138379205142366679e+01	2.682432582604700144e+01	2.163900210343500063e+01	2.124995214934990173e+01	1.573494664697620493e+01	2.116823903657233430e+01
1.301887281529429563e+00	2.787879208667115805e+01	2.625177607918025302e+01	2.491368343638766802e+01	3.174128423732184956e+01	2.670935981972055728e+01	2.907718756642666591e+01	2.674416222360045126e+01	2.856260363896434384e+01	3.246494029408910365e+01	2.900206458884692040e+01	1.841540786527813367e+01	2.559260949520539441e+01	2.084318659665329676e+01	2.156326906086644968e+01	4.018605297268080534e+01	2.140983257906391657e+01
1.301625934876646351e+00	2.367342080164767637e+01	2.592664632215633702e+01	2.939269710421128323e+01	3.097237468357122481e+01	2.591793430554190536e+01	2.831964911598196011e+01	2.920625651205731543e+01	2.841271814316768740e+01	2.830743285945942134e+01	2.821657495422998707e+01	1.747953001190852262e+01	2.472233425430926701e+01	2.214632788072203340e+01	2.120471739925349652e+01	-7.651423471096673090e+00	2.267925579254582402e+01
1.301364702038549925e+00	2.401110192926996589e+01	2.545342498134195353e+01	3.404093117406311109e+01	3.012492602907232353e+01	2.745095933832572399e+01	2.755540026349845917e+01	2.367796066774401353e+01	2.733103269929786094e+01	2.447684965597414930e+01	2.765911311874697986e+01	3.456846474858712526e+01	2.391488689393041156e+01	9.610848094829030686e+00	2.045028404913289677e+01	2.873716992262644609e+01	2.366988664427032063e+01
1.301103582943778481e+00	2.434178284549557247e+01	2.514587745318653589e+01	2.875561782912361863e+01	2.953038216928996462e+01	2.812403589702175211e+01	2.709963732115222612e+01	2.424866718770593721e+01	2.648043023828180864e+01	1.885337242210214725e+01	2.659920898111898424e+01	2.135434850742915813e+01	2.330025095629663312e+01	6.549897356665209891e+00	1.865462016951356361e+01	4.699824468489264717e+01	2.373444630841584413e+01
1.300842577521030385e+00	2.208052839560027181e+01	2.455322959454590404e+01	2.682696125963413891e+01	2.901878407745285671e+01	2.218821060429128522e+01	2.642042284199947488e+01	2.720086023530322805e+01	2.564521293728618900e+01	2.845755573088313639e+01	2.593741697976041038e+01	1.820363329545067543e+01	2.323182866318285988e+01	2.251337393847047608e+01	1.883428976671065769e+01	4.107234002944576901e+01	2.360260195107226266e+01
1.300581685699062406e+00	2.515552945392610695e+01	2.411085161161039281e+01	2.810823748721348636e+01	2.854539017915192289e+01	2.627684399637703194e+01	2.568570817815592022e+01	2.485823979479547319e+01	2.548059228277488941e+01	2.355723181549143419e+01	2.524065819059709170e+01	2.414462668703173875e+01	2.284525473996068357e+01	2.586832110909662674e+01	1.787340569619111719e+01	3.528873842954327955e+01	2.238095177229556398e+01
1.300320907406691484e+00	2.852780904249383553e+01	2.381099361259050440e+01	2.511840133516844276e+01	2.786537627040985399e+01	3.440330456424799621e+01	2.538586388830054830e+01	2.276285300084680330e+01	2.527646252292931450e+01	2.146974745181523048e+01	2.391400511216218305e+01	2.313897314764837176e+01	2.220404129094210788e+01	8.999993575992592199e+00	1.845391715925340392e+01	1.883921163566568779e+01	2.300478930229009222e+01
1.300060242572792735e+00	2.017465863719554875e+01	2.331720871643968351e+01	2.922262556919710974e+01	2.736080307424273883e+01	1.908207391003835696e+01	2.439810356687445392e+01	2.491622549078955018e+01	2.458292386800708229e+01	1.687876938386185799e+01	2.346903609531869606e+01	2.849725299127377198e+01	2.156394786269655128e+01	1.860561504287957035e+01	1.815715257511222802e+01	1.136749584074940245e+01	2.377080065357555938e+01
1.299799691126302559e+00	2.443746834734180950e+01	2.288662871594290493e+01	3.135571117248056083e+01	2.664348826935675163e+01	2.803179766675471640e+01	2.422560017476344285e+01	3.103908380702925029e+01	2.394761148344920798e+01	1.757283118722078896e+01	2.248150042850972596e+01	2.314786346927440164e+01	2.142671866261417790e+01	3.765652724335237878e+01	1.665135248586158312e+01	2.184475180983399767e+01	2.385040091761482728e+01
1.299539252996214422e+00	1.956053324415879402e+01	2.223494066953863069e+01	2.815549863159265698e+01	2.614629716712179786e+01	2.866714441635231481e+01	2.379467786005474395e+01	1.876641813623126254e+01	2.348792046478006768e+01	2.430573912908525003e+01	2.189656262625628713e+01	2.205024418671938946e+01	2.161862044897784330e+01	1.846672860793061588e+01	1.685260907874422287e+01	5.195879138940397723e+01	2.366295868402113456e+01
1.299278928111582410e+00	2.474792739586496992e+01	2.192218091950695324e+01	2.336165528451523699e+01	2.565642016215619137e+01	2.376591768631391233e+01	2.328784004007461306e+01	1.583396331655278466e+01	2.293718813890276209e+01	2.075190605097377272e+01	2.095720236780781676e+01	1.191881485955106967e+01	2.138806146205081049e+01	2.270064134618297658e+01	1.691968432522206811e+01	3.229131932335631205e+01	2.452921448397998816e+01
1.299018716401519002e+00	2.092256613230176043e+01	2.156820348553895172e+01	2.281029395566583062e+01	2.488958547796498522e+01	1.648360817003832679e+01	2.276948588413090135e+01	2.060280535689364001e+01	2.263502039420227518e+01	2.888759427634960630e+01	2.078381086809731926e+01	2.410670567565601985e+01	2.033092149095180901e+01	2.360795087502505041e+01	1.797511075498025690e+01	3.055695329330037779e+01	2.643435485839191301e+01
1.298758617795195969e+00	1.801290796875756328e+01	2.113929163196290162e+01	2.333074137185957753e+01	2.410927575773593290e+01	2.137547529022306136e+01	2.227796542986073192e+01	2.538222541094582141e+01	2.211543417452010019e+01	2.351471751402400301e+01	2.014374620108698721e+01	1.924504888618117704e+01	2.038537180987449204e+01	-4.179365847892769992e+00	1.709193995699394719e+01	6.160176973711497972e+00	2.723690580353681412e+01
1.298498632221843696e+00	1.952498213232889057e+01	2.075982955630013649e+01	2.883561379499587574e+01	2.355119368764695054e+01	2.306350551398829296e+01	2.209826030332526869e+01	2.134826247415954725e+01	2.206580416857326199e+01	2.382962903299511126e+01	1.945959460102128347e+01	1.971017550309377242e+01	1.957194252981900462e+01	2.865564528799175292e+01	1.577074658827308618e+01	1.502735838670229107e+01	2.751638281383027262e+01
1.298238759610751636e+00	2.239791743640921950e+01	2.021767988938239569e+01	1.971938712691764195e+01	2.293055535214508822e+01	2.131182294439778246e+01	2.162410027178498595e+01	2.610314698180284765e+01	2.176253978405298639e+01	1.556152318715266780e+01	1.919769396039005471e+01	1.104643824608574221e+01	1.906631480624345087e+01	7.118789149530655003e+00	1.474837610995195192e+01	1.618426404050596901e+01	2.719635898011305031e+01
1.297978999891268304e+00	2.298125104505977134e+01	2.003906589156404650e+01	2.627889548998939873e+01	2.249583299615400733e+01	2.319360447697093974e+01	2.152234723819552187e+01	2.979159631842334477e+01	2.107567744205530147e+01	1.940096527156243411e+01	1.878116040321046398e+01	1.572836639133318037e+01	1.827862016185601490e+01	3.455424638217220945e+01	1.480652567072079151e+01	7.187986805498202614e+01	2.536543575161519115e+01
1.297719352992800612e+00	2.110626735725833925e+01	1.988760020962756769e+01	1.909831879635993346e+01	2.225281645310124645e+01	2.463000513704478323e+01	2.140245777351125867e+01	2.222668674831355062e+01	2.093993031253043924e+01	1.215987720547107465e+01	1.859698633422371827e+01	2.517688443674974863e+01	1.745395690278712308e+01	1.142230792680188345e-01	1.445273720867422185e+01	9.257220246939359853e+00	2.602577498337329587e+01
1.297459818844814983e+00	1.725084352233169227e+01	1.966096980991959953e+01	1.887887193681157783e+01	2.171229011841763423e+01	2.030012814147898936e+01	2.097975414095580859e+01	1.948669249566700756e+01	2.077770806664742409e+01	1.598989425149172128e+01	1.863423995576427572e+01	2.076235268480418128e+01	1.686551275369271963e+01	6.215657613555205963e+00	1.460665130893170627e+01	3.765419857486634925e+01	2.553618335169522169e+01
1.297200397376835124e+00	1.905981464683268811e+01	1.928989856197637565e+01	2.134589446844353233e+01	2.120991740744272391e+01	2.154627826551026715e+01	2.080382460738010053e+01	2.238008668814786262e+01	2.027497509899254169e+01	1.877211414349260110e+01	1.880683372492038075e+01	2.546671807547733835e+01	1.689113228626516161e+01	2.197894752829642329e+01	1.251576237279081560e+01	1.912786466867138557e+01	2.493366865754872919e+01
1.296941088518444252e+00	1.660127039025949003e+01	1.892228687676286114e+01	2.311908875396899887e+01	2.087623491359114425e+01	1.553073521437281812e+01	2.066951478382175722e+01	1.191356316252721292e+01	1.968713474273182840e+01	1.588139964721366404e+01	1.839920215800795944e+01	3.471924738532249144e+00	1.720855021096978987e+01	1.439111789197798075e+01	1.208372941230295794e+01	4.475540039302668305e+01	2.413666956788080853e+01
1.296681892199284203e+00	2.136667139757380340e+01	1.859632870115671821e+01	2.010702053903753850e+01	2.052367549207716735e+01	2.091346639401261953e+01	2.045188540857353132e+01	2.051354128417800027e+01	1.968983349474697064e+01	1.770286075438705353e+01	1.809286579762942537e+01	2.011375444627728015e+01	1.636586075787826644e+01	1.674313057423341355e+00	1.265567951073336594e+01	9.973808658322116827e+00	2.294477630468245977e+01
1.296422808349054767e+00	2.017724295682448599e+01	1.834892331962045731e+01	2.086152383786611608e+01	1.998752624836768987e+01	1.838645188680481724e+01	2.012279132381991076e+01	1.467232059061191762e+01	1.954351972963976536e+01	2.241732029373695667e+01	1.800729098602041134e+01	2.021535607954233527e+01	1.605209390868337493e+01	1.467510673695858614e+01	1.292424211306843951e+01	-1.911139751018645194e+00	2.130849598407205292e+01
1.296163836897514354e+00	1.624173906872387718e+01	1.806567863749147662e+01	2.288326209243705023e+01	1.943738267061904068e+01	2.510032782923778072e+01	1.981954691629245247e+01	2.171964771762630875e+01	1.939306913541439314e+01	1.787249422344643790e+01	1.784501437315904582e+01	2.572100756100187624e+01	1.560023915624591950e+01	1.068468448578761887e+00	1.246380685333151384e+01	1.371432270540240449e-04	1.992167125584156651e+01
1.295904977774480660e+00	1.490738299420184099e+01	1.784673655451037888e+01	1.792989028745273217e+01	1.886976671784089987e+01	1.872594770159223998e+01	1.966607803494304463e+01	2.072289937278067740e+01	1.886701888252878945e+01	2.261824251493412419e+01	1.763718282984189045e+01	1.139147628014161384e+01	1.588787720933749803e+01	1.523021457608860452e+01	1.160614434355467850e+01	1.406273762200163269e+01	2.042646816227354023e+01
1.295646230909827112e+00	2.169321241754060736e+01	1.752397320263292713e+01	1.886926409211191924e+01	1.845735139423059223e+01	1.341043463634786193e+01	1.944145582563892205e+01	2.561807167908059668e+01	1.855392152394093230e+01	1.053809748938791024e+01	1.728073495911087676e+01	1.257978587987102159e+01	1.551286385302830695e+01	2.080409106175501677e+01	1.121786821950330904e+01	2.959350519937063950e+01	2.162268992931353750e+01
1.295387596233488425e+00	1.927583599564929173e+01	1.695509858998038766e+01	1.676200566792424596e+01	1.813791927217294031e+01	2.075904121667245761e+01	1.898760663567706075e+01	1.493845671305452605e+01	1.851199173122166641e+01	1.203961796692311914e+01	1.725994063828937541e+01	1.214656934773880614e+01	1.569472168138027257e+01	1.993849871663310935e+01	1.098556129617911559e+01	3.901426587483667419e+01	2.172039711453335542e+01
1.295129073675455045e+00	1.715324613207722848e+01	1.669845627552963663e+01	1.571565563749625483e+01	1.791296813719598191e+01	1.542049265787923851e+01	1.860982055117065315e+01	1.417044876771613815e+01	1.850078165507812855e+01	2.676748242710516124e+01	1.677266133881398247e+01	1.650873779778848416e+01	1.533844263707779731e+01	-9.894337046038973682e+00	1.030681690997032796e+01	2.398499790499199591e+01	2.254604423289736559e+01
1.294870663165777369e+00	1.333762512359202645e+01	1.674431102020781736e+01	1.502431130398848147e+01	1.745862632202776510e+01	2.168432125550774003e+01	1.884540427285341480e+01	1.044217647824589790e+01	1.800184211932883116e+01	1.571109015031520251e+01	1.661301491541597386e+01	2.355254632170486673e+01	1.517982180963981875e+01	4.130885896510625876e+00	1.011636887534639762e+01	8.922206319752369552e+00	2.215638959905396987e+01
1.294612364634562418e+00	1.197834165800248840e+01	1.634168249928357852e+01	1.881535334195931242e+01	1.730288084634274171e+01	1.419008232591450280e+01	1.838937380022099788e+01	2.203760743726434512e+01	1.794049181790990843e+01	1.862586578878074661e+01	1.662723701366473250e+01	9.118373675008180967e+00	1.545743107789464332e+01	3.853195157508152846e+01	8.829887924467778149e+00	3.093978769889400482e+01	2.194377088129258624e+01
1.294354178011976053e+00	1.675219988261629567e+01	1.613926324990976013e+01	1.864919547028055646e+01	1.728312838851594080e+01	1.807556318360184378e+01	1.827775858385399843e+01	2.205466741572816503e+01	1.795848845027927965e+01	1.720980505644520875e+01	1.648242848895393209e+01	1.504963361904233921e+01	1.567363910240799640e+01	6.429987601980269751e+00	9.725782434042940849e+00	4.065004925422621085e+01	2.083330051247669701e+01
1.294096103228241645e+00	1.597954421864926999e+01	1.594869043728804137e+01	1.308299578966438936e+01	1.728421048259595949e+01	1.763725094801688797e+01	1.823873633146122941e+01	1.585601280929816426e+01	1.777227208151788673e+01	2.400641878636781357e+01	1.642554909518520390e+01	3.187488036221913568e+00	1.620420730689017219e+01	5.283056714365932827e+00	9.389456761020799291e+00	2.429032040105972001e+01	2.104707707287832008e+01
1.293838140213640520e+00	1.857290200180844408e+01	1.577520934261764296e+01	1.790115313270483455e+01	1.717147744980681878e+01	2.234308060911964589e+01	1.820006059402504661e+01	1.608210736111114869e+01	1.726440998984288910e+01	1.031404526170122971e+01	1.593228361382142744e+01	1.707566253473219220e+01	1.586572162140596198e+01	-1.743724994687845609e+01	1.000680437987546689e+01	-7.513143621536261030e+00	2.229758069989564362e+01
1.293580288898512398e+00	1.487398252439180446e+01	1.556326574598233314e+01	1.627704968611530845e+01	1.689663317086823824e+01	2.233369022559623573e+01	1.784964710733531845e+01	1.660385634896205787e+01	1.715290327591716490e+01	1.531276820824754026e+01	1.638374327447382228e+01	6.809992602493808889e+00	1.627958337161338065e+01	1.250459407897355746e+01	1.040600611589887414e+01	9.647092271034603428e+00	2.141712767090243474e+01
1.293322549213253403e+00	1.613679150006157315e+01	1.529302468873136434e+01	1.649256983688699307e+01	1.676784909319413330e+01	1.849793295124830550e+01	1.773498832286954752e+01	1.503775656271261063e+01	1.678543449952208988e+01	1.645453815717745272e+01	1.644426510109914830e+01	1.497559953556713452e+01	1.623058401200552936e+01	2.127018660240904069e+01	9.559426943337831162e+00	8.878442099346941063e+00	2.008488425393260357e+01
1.293064921088318497e+00	1.832890586418616508e+01	1.495889082986292706e+01	1.958835145174472103e+01	1.680418484200548690e+01	2.156539436679812027e+01	1.745797698637262485e+01	1.886826630244330971e+01	1.656447389298469020e+01	1.796612285200046344e+01	1.668391395015779466e+01	1.238960051840737719e+01	1.617371309621223929e+01	1.933238955118104130e+01	1.032430633619011395e+01	1.069569856025943722e+01	1.949599055343092857e+01
1.292807404454219933e+00	1.375080475999353702e+01	1.473587459497704977e+01	1.712259430080395362e+01	1.678945659074015495e+01	1.493796096271582030e+01	1.722310462424412947e+01	2.001919734735496448e+01	1.641447747432570736e+01	1.446470452676330609e+01	1.635579313249639455e+01	1.898968397439519862e+01	1.557173512038712460e+01	1.422423720877891640e+01	1.052102843779087493e+01	6.149861911707554896e+01	1.803043172981109166e+01
1.292549999241527248e+00	1.223376998462331322e+01	1.471656708377974354e+01	1.535304638313884240e+01	1.694893242784442222e+01	1.971886461621622288e+01	1.712587469481322699e+01	1.574396817708881002e+01	1.642341127057875028e+01	1.307580002882497006e+01	1.625332237353562803e+01	2.337576928064320825e+01	1.530435878563040042e+01	-6.883067258077028017e-01	1.195992390940483396e+01	1.583977886536142243e+01	1.974910526101062658e+01
1.292292705380868156e+00	1.210344240039201757e+01	1.475541350188769840e+01	1.628109785065202431e+01	1.675986942861639761e+01	1.845785442206265614e+01	1.711904820292186713e+01	1.551344174178147028e+01	1.620007060997453863e+01	1.204551320036526185e+01	1.596982880571246532e+01	1.536073368381923210e+01	1.537802123688432054e+01	-7.010930574513589697e+00	1.144201963763785201e+01	2.520903454707074687e+01	1.851850442944741815e+01
1.292035522802926995e+00	1.613333603041784059e+01	1.454458760238602189e+01	1.666349884364307599e+01	1.651856743775038794e+01	1.589192803547855171e+01	1.688589988362232575e+01	1.500311411522150173e+01	1.594259150645361167e+01	1.280122530059353636e+01	1.542112063399464894e+01	2.512574087209785745e+01	1.532277829507586375e+01	4.256450661455100715e+01	1.035198496657244505e+01	8.651599979151466391e-01	1.907004409467787553e+01
1.291778451438446051e+00	1.384168466586664437e+01	1.432881156399979439e+01	1.578972453719050861e+01	1.659898727935534524e+01	1.051925118807725745e+01	1.676695429126080938e+01	1.909073172778381888e+01	1.605953339923642886e+01	1.464620797850100153e+01	1.535711879063192420e+01	1.817748257801554246e+01	1.559579634865467668e+01	2.978423920495479038e+01	1.066721851261061715e+01	1.481008027188076426e+01	1.895728736065491304e+01
1.291521491218224904e+00	1.556222832984379956e+01	1.398309547267449915e+01	1.491423718515516939e+01	1.672411356216259293e+01	1.573514588522876601e+01	1.627908890492483351e+01	1.804585237838285749e+01	1.566332289057884353e+01	1.577038463189489015e+01	1.503332844448393502e+01	2.256134067161996271e+01	1.535491492167855654e+01	-8.854392393187533017e+00	1.126306364448074682e+01	2.875896349751034720e+01	1.958200540572394743e+01
1.291264642073119528e+00	1.493775198573564467e+01	1.384885321194223629e+01	1.256194917991156679e+01	1.655621681263986744e+01	1.658862337344813653e+01	1.617138426191325351e+01	1.235293616489249757e+01	1.563305043889185875e+01	1.646710672322156199e+01	1.465186442794549571e+01	1.442056133610340041e+01	1.535709450739699733e+01	-4.641788200112126894e+00	1.090265634181852050e+01	7.307669783117955831e+01	1.876022318287634505e+01
1.291007903934044743e+00	1.213267641667015084e+01	1.384714741379490022e+01	1.740186257807970449e+01	1.626253472513704779e+01	1.525607862814651128e+01	1.588487448308921302e+01	1.528185874287875912e+01	1.543769013274461166e+01	1.676592934523795719e+01	1.428757922716995488e+01	1.648563186196238917e+01	1.552081271715863053e+01	1.670370199919932830e+01	1.187231896987663760e+01	2.222780179517945598e+01	1.723981363471100892e+01
1.290751276731971098e+00	1.024641491099190205e+01	1.372340139469511122e+01	2.530531729280013664e+01	1.635874130195675846e+01	1.261432786243857862e+01	1.590652183931502783e+01	2.117846007928105578e+01	1.535662497846407959e+01	1.560699196648878129e+01	1.416291230004816626e+01	1.474452684829416604e+01	1.627779737108392766e+01	1.645973136660973779e+01	1.121283491427462486e+01	4.093510117935266757e-01	1.546874092967292924e+01
1.290494760397926433e+00	1.330859689304040039e+01	1.327426945365115074e+01	1.877668550557604021e+01	1.634725278341071331e+01	1.560150380508538781e+01	1.571055854117961914e+01	1.679316925255787751e+01	1.514991040184093940e+01	1.408615615544926136e+01	1.430519251662144242e+01	2.219856557168509070e+01	1.641088353809910672e+01	-2.120662487923647976e+00	1.142849896712885460e+01	-3.016610347271982295e+00	1.466527600159235689e+01
1.290238354862997205e+00	1.855032303323865506e+01	1.330401390636843928e+01	1.532401742176619841e+01	1.639087089331268388e+01	1.622221008315129254e+01	1.530211396889122710e+01	1.269293833659928339e+01	1.560059404235014746e+01	1.511521716416079819e+01	1.403619512949882164e+01	3.175520595366746690e+00	1.653538334031777879e+01	7.410342665112654714e+00	1.202905749939008473e+01	2.282070271988409971e+01	1.348717814528896675e+01
1.289982060058323832e+00	1.420732641057939460e+01	1.328520116451510269e+01	1.458946885747367617e+01	1.633753060215151365e+01	1.880817282466323448e+01	1.514747840969705983e+01	9.148256886454664283e+00	1.563208061579370245e+01	2.555883630084764846e+01	1.373374292067152247e+01	2.369620880795792317e+01	1.655074700590698811e+01	2.673390998915828476e+01	1.262322799750866942e+01	-1.897365104220502863e+00	1.302537228228691646e+01
1.289725875915106901e+00	1.034191463767011676e+01	1.321186656842387208e+01	1.875317844210390916e+01	1.621446125808381566e+01	1.187757841810781478e+01	1.479249900798685147e+01	2.053801894514630533e+01	1.556110704586038374e+01	1.653810804057029671e+01	1.395923107640203042e+01	1.991718481308668842e+01	1.665317856818313658e+01	-2.409381770393473676e+00	1.201478184601745625e+01	1.193545743130454184e+01	1.235354809349312077e+01
1.289469802364600959e+00	1.484388226365124730e+01	1.299770730224971693e+01	1.605365307925563911e+01	1.602878831159206641e+01	1.601017191438682019e+01	1.466978259498110404e+01	1.133337129542952759e+01	1.526143320875294762e+01	6.070622696825947351e+00	1.378859079588023206e+01	1.560349290766747643e+01	1.699643138297154010e+01	3.867311600051795750e+01	1.174129742582442937e+01	-6.465680418358061843e+00	1.132795406283007722e+01
1.289213839338119394e+00	1.439460738515333027e+01	1.271088083130625535e+01	1.643329286772847198e+01	1.596087185876572434e+01	1.603023139914272122e+01	1.427167442558000943e+01	1.650929856069318191e+01	1.533339939121466422e+01	8.626699675572213621e+00	1.370323759991397061e+01	1.347446439871334256e+01	1.676411057114408010e+01	4.165590670710968446e+00	1.276951573213711377e+01	2.437673396598406583e+01	1.132987231039385989e+01
1.288957986767031771e+00	9.293635431679282632e+00	1.259268538119295400e+01	1.446252742693209292e+01	1.588446834826567056e+01	1.648661435955992971e+01	1.400177245188451458e+01	1.029290916380202248e+01	1.540906415979395661e+01	1.227375858792633245e+01	1.355539468523070035e+01	3.212854069056243933e+00	1.666853287064979128e+01	2.262663317699007237e+01	1.267744549169178825e+01	2.295643922098583189e+01	1.204334227090415155e+01
1.288702244582764056e+00	1.425722070739576708e+01	1.245927316115634298e+01	1.337616208196909895e+01	1.557831193297544026e+01	1.257569333134090428e+01	1.371898132262130865e+01	1.463219968128018955e+01	1.523827819671035755e+01	2.203922033331750896e+01	1.367567344982046684e+01	1.513263995709430887e+01	1.603172597634255325e+01	3.124577661489919223e+00	1.245690871413557055e+01	-2.479503106114097477e+01	1.247849158879990306e+01
1.288446612716798612e+00	1.238280111526042049e+01	1.244471989175587545e+01	1.770774396667581030e+01	1.542192086316486588e+01	1.299077350252557572e+01	1.363413665183084511e+01	7.001150870673001236e+00	1.503433608073387617e+01	5.711712599100819965e+00	1.328642543818594390e+01	5.848181198419426075e+00	1.580869000056880047e+01	1.165996937479099316e+01	1.120795367086003402e+01	3.044248903646701621e+01	1.184373283080661032e+01
1.288191091100675090e+00	1.082929262256708292e+01	1.231568662995335472e+01	1.499063541058999327e+01	1.519526691290106157e+01	1.016150540597852370e+01	1.359918627437249050e+01	1.895139000918598882e+01	1.481511421862666289e+01	1.149674614292352182e+01	1.303795250165703123e+01	1.343319806206269362e+01	1.513097541708816607e+01	1.812044110254915097e+01	1.089188186994442908e+01	1.961501506585839039e+01	1.185393317511069888e+01
1.287935679665988875e+00	1.395606131044729281e+01	1.224545703282111475e+01	1.755223674932551603e+01	1.496183152655761006e+01	1.627739649289667767e+01	1.346058655822278460e+01	1.191676129946382723e+01	1.450298016477839269e+01	7.187316964493002835e+00	1.281923214096153707e+01	1.457778151983172599e+01	1.466734330825789456e+01	7.399602919867225737e+00	1.090635900899766852e+01	4.362127155763050546e+00	1.190836027570447619e+01
1.287680378344392640e+00	1.476564064253930475e+01	1.228580466552073602e+01	1.051818123560360263e+01	1.484459793571036101e+01	1.392764029619083033e+01	1.347176735074225284e+01	1.550412439760357053e+01	1.430987028353221113e+01	1.414123163503234437e+01	1.265970455678529838e+01	2.119916631777302385e+01	1.405043017347843026e+01	1.084696257368051198e+00	1.089573919921100931e+01	2.774997031272344117e+01	1.209234512906201076e+01
1.287425187067594790e+00	1.091014527870100892e+01	1.217996790484466274e+01	1.218524614295036379e+01	1.464522071007447401e+01	1.222762790325332638e+01	1.326414266376492890e+01	1.746019186774993770e+01	1.416431136609747377e+01	1.166754492863173986e+01	1.237059721205352858e+01	1.694706422663693246e+01	1.363851996790961607e+01	-6.326607735408892985e+00	1.071872611322528357e+01	1.796269334510007365e+00	1.443032837800232926e+01
1.287170105767360351e+00	7.675864581363978090e+00	1.201442512051905176e+01	1.494544012115906106e+01	1.437282667333021280e+01	1.161838833623405698e+01	1.325057114387247204e+01	1.887750405639346241e+01	1.385799742562828385e+01	8.108389916190098745e+00	1.201088219795782486e+01	1.868361056109906571e+01	1.340439428937908950e+01	1.230368092309312011e+01	9.929612118699827406e+00	2.367347300648741992e+01	1.540361293619510263e+01
1.286915134375510528e+00	1.020201330732938771e+01	1.183326210429571645e+01	1.626121171418982669e+01	1.412460680978200855e+01	1.384830110009931836e+01	1.322776678809746720e+01	1.867069337126661566e+01	1.352314000287662132e+01	1.835398824814204488e+01	1.158542761006688693e+01	2.043915347923304537e+01	1.288246365092514623e+01	3.532545708013367403e+01	8.747727025228927644e+00	3.942431851166410706e+00	1.686363807184685015e+01
1.286660272823922480e+00	1.211779350729155347e+01	1.180739024957625105e+01	9.778758056065614213e+00	1.388841810231012097e+01	1.217060927151386451e+01	1.313337458265749724e+01	1.221486333471978014e+01	1.314953072856859428e+01	7.929149682097092366e+00	1.116077598110507729e+01	1.896503313308240379e+01	1.273847067902543806e+01	1.718566305856569443e+01	9.419156116886943764e+00	2.826867935577823676e+00	1.749526738545379700e+01
1.286405521044529321e+00	1.357550153806275262e+01	1.171404729260728494e+01	1.002378377022532341e+01	1.361807630940794667e+01	1.617228850040369181e+01	1.283025866376761570e+01	1.530716477870393000e+01	1.292556874696330738e+01	1.132101006345691729e+01	1.079101650295855563e+01	1.043462247025444789e+01	1.237771422956581624e+01	3.427239805699878961e+00	9.830579581215387108e+00	9.509938227639548103e+00	1.864313107545517312e+01
1.286150878969322120e+00	1.345975975128816060e+01	1.169946110115620463e+01	1.534067402989959916e+01	1.330755895983380022e+01	1.099088132111917915e+01	1.270673645985192479e+01	1.346476284765580722e+01	1.268093147047808067e+01	1.467749538339804616e+01	1.046607404226056914e+01	1.927826586710556001e+01	1.221056446356070246e+01	1.561933326508293440e+01	8.811814824270898683e+00	1.603594830531116244e+01	2.042018261753087671e+01
1.285896346530345458e+00	9.576333937769760496e+00	1.168409838381466059e+01	2.099549670452117311e+01	1.288956085078361191e+01	1.318979375719335678e+01	1.263099715433288317e+01	1.157512702770991986e+01	1.221892904340737118e+01	2.088548550490295597e+01	1.018202499996013977e+01	1.658915992424888586e+01	1.176595837869761318e+01	-1.040502419170314674e+01	7.780572729409606758e+00	2.076264526315708991e+01	2.419883207068821562e+01
1.285641923659701202e+00	8.800775337293602618e+00	1.157396484283635196e+01	1.408978483831929651e+01	1.264036109515655326e+01	1.210382054708816391e+01	1.252241492534433576e+01	1.540146079834525672e+01	1.184653781061691902e+01	1.143496875224265175e+01	9.932646294194533709e+00	6.778980870917219903e+00	1.139547281342874108e+01	1.786565975270469764e+01	7.478141582253740260e+00	2.696054190103574300e+01	2.646088459592696296e+01
1.285387610289546956e+00	1.643251468530620585e+01	1.138226856164201450e+01	1.243695860519799190e+01	1.273226777655348485e+01	1.230295780414384588e+01	1.231642085281695564e+01	1.947324214406078013e+01	1.171575051327058503e+01	9.215036277278038312e+00	9.664539607368867635e+00	8.357617305832315324e+00	1.096451478630079102e+01	7.959713148346644118e+00	7.210073223746081617e+00	1.287014853219129762e+01	2.794107023546089863e+01
1.285133406352096053e+00	1.127683125528847796e+01	1.129593915178898733e+01	1.151819898158556121e+01	1.264629339852123024e+01	1.207352972589932705e+01	1.222196008010338453e+01	7.715018664302519369e+00	1.146079062105706647e+01	7.371301119860155460e+00	9.355994517077100170e+00	7.229025795593940096e+00	1.084032695440977712e+01	3.528992130383277193e+00	6.222976888352427238e+00	4.217777020481791084e+01	2.918517320295045891e+01
