# Supplementary material for: Fluorescence from a single-molecule probe directly attached to a plasmonic STM tip
Source: Nat Commun. 2024 Nov 10;15:9733. doi: 10.1038/s41467-024-53707-2 (PMC11551166; doi:10.1038/s41467-024-53707-2)
Supplement: Supplementary file 6 — Source Data [file 41467_2024_53707_MOESM6_ESM.zip › Fig 2/Fig2d_Voltage_Energ(eV)_vs_Plasmon(dot)_Plasmon(smooth).txt]

# Energy(eV)	2.5V (dots)	2.5V (smooth)	2.6V (dots)	2.6V (smooth)	2.7V (dots)	2.7V (smooth)	2.8V (dots)	2.8V (smooth)	2.9V (dots)	2.9V (smooth)
1.379629287376727742e+00	-1.470139462960595056e+00	-7.001851083139363219e-01	-1.993134144771638194e+00	-1.793357141687883738e+00	-8.505498766492527452e-01	-4.941626731334461953e-01	-7.286784410993620842e-01	-1.265188850739426552e-01	-4.985990552021922206e-01	-5.611474543015068095e-01
1.379032741106887894e+00	-8.118855883847960753e-01	-4.700156450016013121e-01	-2.052461540371796733e+00	-1.703357880718363582e+00	-2.899555997223353665e-01	-3.901173646678712248e-01	-5.201912584013534957e-01	9.690453666530383925e-02	-8.027877421951501447e-01	-5.411910963933158625e-01
1.378436729584944231e+00	-8.009170973811672312e-01	-2.624128848659599278e-01	-1.660792902218618083e+00	-1.568215229298883351e+00	-4.406863007976192792e-01	-2.666005251319047975e-01	-4.825137656715764445e-01	3.355398408047235992e-01	-9.681856655407917733e-01	-5.228854815757066898e-01
1.377841252098799485e+00	-6.575386169025312366e-01	-6.129692835356830016e-02	-1.295174614300484084e+00	-1.404716053096118467e+00	-3.267214079537966720e-01	-1.197541894670526297e-01	-1.749984073919493843e-01	5.878228745501458130e-01	-7.764498327162484559e-01	-5.022510604443084503e-01
1.377246307937619596e+00	-3.703357791677406308e-01	1.307553502751160890e-01	-1.383218835758525112e+00	-1.206512099674520666e+00	-1.108543452563764964e-01	4.179171607503699010e-02	7.583399905395222795e-01	8.260991643851628430e-01	-6.012015804275576691e-01	-4.692400639754226166e-01
1.376651896391832830e+00	3.791830954730674996e-01	2.862379455680509888e-01	-1.134608394179196456e+00	-1.003083449440025809e+00	1.572034379051872321e-01	2.030801289568774370e-01	1.397197526892305142e+00	1.043933111027415483e+00	-5.324762626917640684e-01	-4.319700265214890256e-01
1.376058016753122892e+00	4.259223375238642140e-01	3.847780077388084363e-01	-8.318417440745436986e-01	-8.205405791336982668e-01	5.871929520475613895e-01	3.607352805494584147e-01	1.479074687588893156e+00	1.237591908002489527e+00	-2.888916800973150845e-01	-3.859461181877294478e-01
1.375464668314430483e+00	1.155591127231026194e+00	4.676454759935414485e-01	-1.045630181273019321e+00	-6.498623848079670973e-01	8.248375855073902807e-01	5.075507892768519325e-01	1.589989777739549526e+00	1.392091808846235956e+00	-4.170070279810588199e-01	-3.335810511450752469e-01
1.374871850369948634e+00	1.326346042563375960e+00	4.841292777410381998e-01	-7.200513618287153195e-01	-5.062073221570138060e-01	8.663721988097453641e-01	6.264831385980823564e-01	1.874180345528956959e+00	1.510117054678089765e+00	-1.020371349585017240e-01	-2.865287593315932746e-01
1.374279562215118711e+00	1.572999142094846814e+00	4.478847422925585353e-01	-2.811096344265677782e-01	-3.643010817759403386e-01	8.401753789092825109e-01	7.229241003893968065e-01	2.133339087155387226e+00	1.573731516941103914e+00	1.075518601299269017e-02	-2.347285805735770670e-01
1.373687803146630859e+00	1.796344575583612491e+00	3.881463543504177771e-01	2.229596644470474009e-01	-2.142147788024602595e-01	6.160052768536418144e-01	8.059383851113626207e-01	2.109751257600264829e+00	1.576738775519002322e+00	6.337030452664721425e-02	-1.747030954403236414e-01
1.373096572462417120e+00	1.085490386211238167e+00	2.827153409647215065e-01	1.322964230396691809e-01	-4.631238236992857304e-02	5.571819000777767927e-01	8.787947675495363375e-01	2.062340538576981519e+00	1.524309851343093714e+00	-4.201878369049469319e-02	-1.128799462417284655e-01
1.372505869461652317e+00	7.302305661579381324e-01	1.065817730474963587e-01	-7.456019344372177837e-02	1.143550163742031167e-01	9.129821682150943696e-01	9.381207834710407756e-01	2.170769232494976553e+00	1.422344974108739946e+00	-3.734208869244904500e-03	-5.432714262026319685e-02
1.371915693444750062e+00	8.286872521240331579e-01	-1.204529355727862738e-01	5.516828283434874747e-01	2.763170654208735311e-01	1.254177140309247651e+00	9.724224954949522992e-01	2.301671329870382365e+00	1.265996590621490725e+00	-1.168291779078139969e-02	4.188161654352016289e-03
1.371326043713358978e+00	1.633516824773073584e-02	-3.613927792089881019e-01	8.468905530916122082e-01	4.256007418399929132e-01	1.468397742543679163e+00	9.922681902468981630e-01	2.175262948700883214e+00	1.097525568560346443e+00	5.124313293424609395e-02	6.270670736834516035e-02
1.370736919570361367e+00	-6.389511573990606097e-01	-6.084138242376132544e-01	1.378485968529282957e+00	5.968734799677815062e-01	1.566313215569890227e+00	9.757509766290008990e-01	1.674549220309863085e+00	9.206566483349154506e-01	9.201799433892221547e-02	1.367573976884438325e-01
1.370148320319869439e+00	-1.315410597970114059e+00	-8.950173321721988096e-01	1.463277438308686840e+00	7.575521142537956498e-01	1.468101311673267073e+00	9.393717370755506613e-01	9.533822110697772745e-01	7.210721801439899936e-01	1.193068649686273991e-01	2.285606598744918672e-01
1.369560245267224197e+00	-1.402351782319605222e+00	-1.179044170338563458e+00	1.042730416918222325e+00	8.483985058906113874e-01	1.298746032422246399e+00	9.280097994722830146e-01	4.082568372495091746e-01	4.940540457994262447e-01	3.026112018126294045e-01	3.178278925507619923e-01
1.368972693718988998e+00	-1.915814855990753962e+00	-1.472483492869887778e+00	7.957348256886870308e-01	9.382635713866610550e-01	9.178280836193173364e-01	9.082810638222188482e-01	-3.348879423443431591e-01	2.242108875997700368e-01	4.392315622547751097e-01	3.966718609281706942e-01
1.368385664982953998e+00	-2.551561951649734539e+00	-1.721940465539975929e+00	2.311262426357131028e-01	1.053026933097900075e+00	5.581300339183932202e-01	8.787111023630087558e-01	-6.978609416939358656e-01	-4.354239216452761296e-02	3.601757202796946888e-01	4.847558043767516978e-01
1.367799158368123713e+00	-2.733416650818562665e+00	-1.922950240282678136e+00	1.142309129990461969e-01	1.162567990776676163e+00	3.907235965915842879e-01	8.264247752838362882e-01	-1.043413617373555535e+00	-2.582747561488071275e-01	4.275063166059061004e-01	5.767782393606848412e-01
1.367213173184723685e+00	-2.457359022289343109e+00	-2.047790722271841002e+00	5.367791247934269316e-01	1.278006046701345877e+00	2.110566751618671855e-01	7.685218625417461480e-01	-1.422216514092860873e+00	-4.311639373310610646e-01	3.882502525454586961e-01	6.537016702533187118e-01
1.366627708744192482e+00	-3.056811986849644835e+00	-2.152180343509260130e+00	8.386035513536933550e-01	1.363918185638939296e+00	1.121766233494879972e-01	7.156874083241621110e-01	-1.563592808540217760e+00	-5.744180997534377164e-01	3.709304634886970709e-01	7.243109696562326505e-01
1.366042764359179040e+00	-2.610862703659811768e+00	-2.164797806696832083e+00	1.555125952089702279e+00	1.397617802256713393e+00	3.669656898691412983e-01	6.865554319215143586e-01	-1.803758862581212430e+00	-6.871456731489761216e-01	6.094379902517376157e-01	7.700323363180278102e-01
1.365458339343542660e+00	-2.299170022089776833e+00	-2.125212333076780258e+00	1.842192011545961350e+00	1.410790685291007485e+00	5.577102183620824549e-01	6.416964845895235525e-01	-1.672261268498771880e+00	-7.658924015281959319e-01	6.666608075515892962e-01	8.086131852438396272e-01
1.364874433012348565e+00	-2.560130414378257946e+00	-2.045584235770129045e+00	1.902546827774120430e+00	1.452307903245483534e+00	5.657992769578223946e-01	5.711067123772837206e-01	-1.316393344646306307e+00	-8.211659342465766898e-01	6.323287906241424894e-01	8.059510066759518754e-01
1.364291044681864573e+00	-2.353172790876160381e+00	-1.881139591551503010e+00	1.655284593631963119e+00	1.494541757729469067e+00	4.624730613956862246e-01	4.796718017481564900e-01	-9.361400729049496050e-01	-8.692312102884709457e-01	7.135933592152674532e-01	7.861276205568571429e-01
1.363708173669561319e+00	-1.436284246997318270e+00	-1.644379078045923537e+00	1.833934691216621893e+00	1.493337807898280190e+00	3.695027719575427749e-01	3.742956570961201157e-01	-5.493190622953144642e-01	-8.903448537525968653e-01	9.194678572198264899e-01	7.299405993670186055e-01
1.363125819294105368e+00	-6.524917849120043245e-01	-1.359449849487035067e+00	1.778768009942519379e+00	1.420301484924228141e+00	4.909478160439796346e-01	2.792500647875760245e-01	9.883474732019389974e-02	-8.947636880719083141e-01	1.090269108168345324e+00	6.302931284031583203e-01
1.362543980875361438e+00	-4.907243114902059555e-01	-9.831957808375589858e-01	1.949979078941901145e+00	1.331370981342286042e+00	3.683022652181805467e-01	1.671237903783677758e-01	-5.529964964420097662e-02	-8.516445015200828639e-01	1.286150720270328174e+00	4.867610482072492473e-01
1.361962657734385962e+00	-4.818905147607154271e-01	-5.277301959955782440e-01	1.245033313721765067e+00	1.228675899601801902e+00	7.024021928905146428e-01	5.825514950634921862e-02	-3.755881780240173384e-01	-7.659467597155990015e-01	1.134615654306567301e+00	3.054084023180728691e-01
1.361381849193425753e+00	3.219696960536321262e-01	1.505163559814778201e-02	9.848330064678710860e-01	1.137075323113336811e+00	7.238881838660974344e-01	-3.160683627924641692e-02	-4.781141094714866369e-01	-6.685913704126231760e-01	8.309183038795855403e-01	1.057030266291387605e-01
1.360801554575916672e+00	1.271263408612097745e+00	5.963818755273104788e-01	1.912840991327757534e+00	1.034184971408752318e+00	3.962797509254367134e-01	-1.280420979483332111e-01	-2.229513277034493868e-01	-5.807265323658452605e-01	4.523831768381326723e-01	-1.211924419142881293e-01
1.360221773206477636e+00	2.180586754359917556e+00	1.250856522981149022e+00	2.020983280626007961e+00	9.247798863288261284e-01	-2.903187284700928239e-02	-2.157145941470798023e-01	3.407687088004749398e-01	-4.901586900115612044e-01	1.661746085891133429e-01	-3.526032441151784602e-01
1.359642504410912611e+00	2.250231983387737777e+00	1.975499166873039503e+00	1.562906604324785453e+00	8.042599238312189147e-01	-2.827382264234319376e-01	-3.247305014537393286e-01	3.926645238996749887e-01	-3.896862579276953453e-01	-3.058476194068706078e-01	-5.788736306316039082e-01
1.359063747516204623e+00	2.419565761344466548e+00	2.693513725467770570e+00	1.105928661283116954e+00	6.965777921514579862e-01	-1.364701547580212670e-01	-4.321113270644122983e-01	1.920031949203765409e-01	-2.653445803283733251e-01	-7.901200330667813576e-01	-7.954169163452023961e-01
1.358485501850512867e+00	2.658061265891098923e+00	3.424389776239817440e+00	5.739127262843484178e-01	6.032979906048939744e-01	-1.957036247024263598e-01	-5.079063982435602087e-01	1.503594810088282330e-01	-1.236870829608439359e-01	-1.071208044062553100e+00	-9.969887916148627571e-01
1.357907766743174038e+00	3.603683980419638555e+00	4.238629638703821811e+00	8.292509268444756554e-01	6.022298897383998595e-01	-2.030254239927959392e-01	-5.532509946053620897e-01	-1.048382565310176373e-01	3.503134241060380794e-02	-1.392459742774833753e+00	-1.180740894417556586e+00
1.357330541524695011e+00	4.056364956266130584e+00	5.089940026748850599e+00	1.095563908937365438e+00	7.204246094427096958e-01	-7.491689357548907413e-01	-5.571255061104071205e-01	-3.687848115973506036e-01	1.960888839949333218e-01	-1.777381546892694564e+00	-1.330333724448751642e+00
1.356753825526753721e+00	5.080488840266718320e+00	6.028339738848037754e+00	1.302698639107728873e+00	9.725446542138976858e-01	-6.849113726410644976e-01	-5.146300765619271633e-01	-4.876173905385418061e-01	3.414611297689966740e-01	-2.144693450046245786e+00	-1.426376804602062176e+00
1.356177618082194503e+00	6.869383669363562817e+00	7.027795092830453783e+00	6.296700567473914045e-01	1.360822605497813864e+00	-3.919804086583995595e-01	-3.838605632382417476e-01	-2.638003250682552370e-01	4.773498594231704306e-01	-1.930400297401775322e+00	-1.472193914853876517e+00
1.355601918525027205e+00	8.182172971955489871e+00	8.058046728430198868e+00	6.077636851028141995e-01	1.900761216050276703e+00	-3.594243572787457208e-01	-1.640026534852596085e-01	2.089226502681527931e-01	6.280916813704020552e-01	-2.213138486495095147e+00	-1.463260064327759347e+00
1.355026726190423414e+00	8.937759842866439541e+00	9.173332502622217888e+00	1.014146781264644304e+00	2.642408916530945895e+00	-3.156837718684300520e-01	1.648000140448046547e-01	3.861218531661286257e-01	8.486417299857320629e-01	-2.278269636832016332e+00	-1.427914472958575320e+00
1.354452040414713787e+00	1.059652533564055865e+01	1.041684851060735362e+01	2.050400521820748612e+00	3.595606370125338458e+00	-2.744776852838740622e-01	6.103771046001159606e-01	1.119318690160726160e+00	1.148862638211010756e+00	-1.982038232684235179e+00	-1.321072482899082967e+00
1.353877860535386279e+00	1.208569592930168568e+01	1.174087361146428599e+01	3.139617459840052138e+00	4.709160919326921046e+00	5.950207901059539894e-01	1.163617266648329540e+00	1.479524200290269986e+00	1.524988809082255869e+00	-1.562923435238225967e+00	-1.141264784332415960e+00
1.353304185891084588e+00	1.294022879320170993e+01	1.308083287986181631e+01	4.310722346614326739e+00	5.982729059653750348e+00	1.272132130096769842e+00	1.812927508587341974e+00	1.812725098342256036e+00	1.957406915648632895e+00	-9.983983853230705696e-01	-9.070513415949423841e-01
1.352731015821603711e+00	1.351216386035436301e+01	1.440011135475419479e+01	5.677448306000739464e+00	7.359388913661804921e+00	1.750055922262950814e+00	2.572557862106153781e+00	2.469743177699821324e+00	2.422233161463274609e+00	-6.732647407720397936e-01	-5.901198728717516051e-01
1.352158349667886172e+00	1.486231676342389640e+01	1.572742492521895663e+01	7.590852407648639222e+00	8.862504443714481539e+00	2.795344586216495841e+00	3.466462762226740324e+00	3.377341261379362969e+00	2.913041422381462020e+00	7.030697369536126340e-03	-2.294524143080824696e-01
1.351586186772025355e+00	1.604312266854077862e+01	1.702142958591193533e+01	9.301619271779500764e+00	1.054748869108879639e+01	3.697665069237844104e+00	4.465585148909803515e+00	4.242659819285653278e+00	3.472300242618179489e+00	6.235140970439427832e-01	1.574364495012509080e-01
1.351014526477256616e+00	1.669498580650623154e+01	1.826568308575460975e+01	1.165339195815451134e+01	1.232600209246848522e+01	5.261694268466045266e+00	5.539252091195564276e+00	4.686748201908906175e+00	4.104584936642096338e+00	1.237738024315060192e+00	5.887231175049016940e-01
1.350443368127957511e+00	1.864285662743966654e+01	1.943428889139245896e+01	1.351899385208815119e+01	1.412895575137790694e+01	6.640042753472332748e+00	6.704588902339659207e+00	5.078151325117229220e+00	4.810472843558052602e+00	1.709212496619203270e+00	1.068611040814796631e+00
1.349872711069646236e+00	2.072209738534977319e+01	2.048121308618161507e+01	1.613452453550215893e+01	1.593770359136214587e+01	7.793674692017837913e+00	7.981039741791044584e+00	5.521835668333897829e+00	5.604597702992275998e+00	2.371810943760002122e+00	1.576686690326419837e+00
1.349302554648977193e+00	2.186348365286951179e+01	2.133662252992665742e+01	1.815955399974180295e+01	1.768663115728962154e+01	9.152193552379888075e+00	9.359814484879827035e+00	5.801542588557866864e+00	6.454591740461875560e+00	3.048531033618047559e+00	2.145101183641942910e+00
1.348732898213739650e+00	2.286479169566955960e+01	2.203578979230747592e+01	1.985924411156761593e+01	1.938340023764668274e+01	1.058376460963337173e+01	1.081180479106227921e+01	6.552143236104098989e+00	7.378729341784224793e+00	3.535421192326931639e+00	2.800818632148183607e+00
1.348163741112854863e+00	2.360724816996949471e+01	2.250387590096390511e+01	2.207045246082841672e+01	2.098638015451288297e+01	1.263554483790893102e+01	1.229152999987731398e+01	7.637952675888685761e+00	8.360222045090631937e+00	4.004836464527327777e+00	3.523696670054994762e+00
1.347595082696374735e+00	2.460623398701391196e+01	2.277650082480594662e+01	2.424629626769063862e+01	2.246467312176960718e+01	1.415656988393118354e+01	1.380364216561466151e+01	9.176549102482795206e+00	9.394892103173212661e+00	4.491350720161793042e+00	4.324335441476294228e+00
1.347026922315476716e+00	2.538866208590322060e+01	2.286014271564279809e+01	2.611972198899779585e+01	2.372792483658448148e+01	1.572393293720842422e+01	1.534382954996082482e+01	1.080278962735372694e+01	1.049314169301828414e+01	4.854521257569995640e+00	5.222666291509280967e+00
1.346459259322464685e+00	2.500725621620548011e+01	2.272991424785257664e+01	2.649083769960202517e+01	2.476684097702742449e+01	1.688181376035508663e+01	1.690137746553097742e+01	1.158238935459657348e+01	1.168934989370140798e+01	6.089229421620700577e+00	6.242996216042726587e+00
1.345892093070764295e+00	2.381417865354958252e+01	2.236173771056648718e+01	2.664634813347981179e+01	2.555270580434786254e+01	1.786147949015805736e+01	1.841147940965698027e+01	1.226530150772779670e+01	1.293986608566958552e+01	6.767985373565450935e+00	7.369993440532137896e+00
1.345325422914921631e+00	2.287216890805843050e+01	2.180111136227032986e+01	2.724211404789068780e+01	2.612859736698101187e+01	1.926702498223982829e+01	1.984889941838308758e+01	1.349380017144700084e+01	1.425331707521121771e+01	7.556166074774377073e+00	8.644366112840495830e+00
1.344759248210599445e+00	2.200369397070140565e+01	2.106079716785722056e+01	2.773825989944953108e+01	2.648762727120969984e+01	2.073816414834017863e+01	2.122248693382937645e+01	1.447797367617873654e+01	1.556020421562840461e+01	9.037925108120713702e+00	1.004339823419653932e+01
1.344193568314574705e+00	2.099188336197756399e+01	2.017359973789778138e+01	2.802980963408282022e+01	2.661836892598138604e+01	2.250643026419736970e+01	2.249255550396560821e+01	1.577322531831131514e+01	1.686721842541442840e+01	9.799574892460753972e+00	1.157837931245323837e+01
1.343628382584740377e+00	1.946736153795188429e+01	1.911728993244535246e+01	2.754927028044737369e+01	2.653109611665690082e+01	2.352485556629789798e+01	2.362064575037218361e+01	1.750035850284415417e+01	1.814467772995288186e+01	1.131996483153772282e+01	1.322192985751654248e+01
1.343063690380096320e+00	1.840412689338460694e+01	1.796424733152653275e+01	2.642377099210670366e+01	2.622008022155387863e+01	2.460406872927060817e+01	2.461579316822319186e+01	1.886473634865031102e+01	1.941882369603895242e+01	1.336970112613580142e+01	1.499365442455520814e+01
1.342499491060753058e+00	1.722065718927469291e+01	1.672185725052085914e+01	2.563798804459675296e+01	2.570770287837967771e+01	2.598607491582983897e+01	2.544586762773467115e+01	2.069218625267475176e+01	2.063063383961162600e+01	1.542414626742752759e+01	1.684673250031802993e+01
1.341935783987924014e+00	1.503260129050372385e+01	1.541496021296688390e+01	2.491222211157877808e+01	2.502525067803031789e+01	2.691255135642892071e+01	2.610274961931892079e+01	2.220996736538727845e+01	2.178289821441861562e+01	1.741870855421024089e+01	1.875570232562250084e+01
1.341372568523927056e+00	1.297995753645943928e+01	1.413094645043882203e+01	2.361507361674876648e+01	2.416976011201581898e+01	2.750510865276667971e+01	2.660052632398272721e+01	2.308422455298675402e+01	2.284046054943152626e+01	2.003825897531038436e+01	2.068204040305025160e+01
1.340809844032181175e+00	1.174470956557955326e+01	1.289922918700765919e+01	2.258832902803576204e+01	2.316989001218712119e+01	2.762904851556434949e+01	2.687627124553823421e+01	2.465990772191582181e+01	2.375355648733523495e+01	2.245763291610549928e+01	2.263286260464111166e+01
1.340247609877203150e+00	1.002306949607138442e+01	1.170804672258508994e+01	2.132558985684536523e+01	2.200882565775108546e+01	2.787307900979910258e+01	2.691080559653299176e+01	2.547736779851764410e+01	2.448868711576349710e+01	2.440155361356071850e+01	2.456592676709217926e+01
1.339685865424605549e+00	8.988783458806175020e+00	1.058798515138728291e+01	2.020258488922014806e+01	2.074344071135830347e+01	2.787919835620505182e+01	2.670813872192712424e+01	2.627621116278272240e+01	2.505760851519140431e+01	2.673227846719337819e+01	2.638942892991885003e+01
1.339124610041095176e+00	7.532971878137429300e+00	9.579519848526903303e+00	1.895271228622109305e+01	1.946081866250858994e+01	2.770414385922288503e+01	2.632204608292824233e+01	2.692525582859205002e+01	2.544080996549839924e+01	2.886979445834423430e+01	2.811623413788187165e+01
1.338563843094469963e+00	6.750898311250763228e+00	8.699393454841974460e+00	1.785460711085734786e+01	1.818930407759322065e+01	2.720854867505202535e+01	2.577739242376287621e+01	2.732162429629887157e+01	2.566434657621467608e+01	3.123739941302257250e+01	2.965971497724027728e+01
1.338003563953615416e+00	6.304434872268784851e+00	7.949940609368232103e+00	1.678215712463129350e+01	1.694596148794400747e+01	2.585696573869397241e+01	2.507155028879770953e+01	2.678187457160538187e+01	2.573407505068528422e+01	3.249492984669545592e+01	3.098932544454702764e+01
1.337443771988506391e+00	6.051498055121577124e+00	7.279537089828614249e+00	1.618475926175144863e+01	1.566873492579173366e+01	2.495004526623998942e+01	2.418274545415592058e+01	2.621688710074912620e+01	2.559308178177039395e+01	3.394385333896639878e+01	3.211859070217694523e+01
1.336884466570200214e+00	6.201330461890472989e+00	6.672020503329412655e+00	1.496185695769704616e+01	1.438991930657629936e+01	2.370245095350101039e+01	2.313982082074149460e+01	2.542576502726439003e+01	2.524113803233342068e+01	3.453668841274139822e+01	3.298078847354102550e+01
1.336325647070834677e+00	6.604706745349719021e+00	6.138296979630098349e+00	1.359064575597026980e+01	1.316488175281119410e+01	2.233269022586665642e+01	2.197466048586456822e+01	2.519124666756596298e+01	2.470868978915566672e+01	3.529256322324818740e+01	3.358038526716919847e+01
1.335767312863630485e+00	6.189654697440129638e+00	5.676755164153018285e+00	1.224583185555911946e+01	1.201916060432288447e+01	2.093734525614543074e+01	2.074420943611267276e+01	2.422039383320874251e+01	2.398836445187350108e+01	3.551519106608248677e+01	3.391647114841211419e+01
1.335209463322884149e+00	6.259607251484837320e+00	5.278254538539386864e+00	1.065931836425869506e+01	1.098255354179690890e+01	1.944496145635799778e+01	1.947284194927826206e+01	2.362459949199951481e+01	2.311634563300599154e+01	3.547508492614068132e+01	3.392710189927829845e+01
1.334652097823965766e+00	6.065610757353669946e+00	4.911331275526480411e+00	9.761107852259625517e+00	1.001884945756975220e+01	1.769333954025003308e+01	1.815262835099036209e+01	2.223819836423119156e+01	2.213451857235949305e+01	3.466668343320829138e+01	3.362074743731083970e+01
1.334095215743319462e+00	6.115787302154540583e+00	4.633932458908943453e+00	8.371865188572019889e+00	9.112298427301004367e+00	1.589016122095587491e+01	1.681514612280376042e+01	2.158364819227157483e+01	2.104614123154327388e+01	3.400792858094106208e+01	3.303704737421847426e+01
1.333538816458459841e+00	5.544512624680652202e+00	4.415789456490720966e+00	7.251945088452991683e+00	8.288040058565151469e+00	1.455485111339897486e+01	1.549367615037238011e+01	1.993244345441759791e+01	1.989403101967134191e+01	3.312781302066098021e+01	3.220949189394290357e+01
1.332982899347969541e+00	4.940859260758601046e+00	4.197842340169231079e+00	6.111128289970931604e+00	7.570703904508314430e+00	1.247827223023891818e+01	1.420630574737394447e+01	1.822839129312100681e+01	1.871369983342015431e+01	3.210179221075992473e+01	3.118244916497717512e+01
1.332427463791495681e+00	4.652981368042214960e+00	3.967720243751897691e+00	5.767659294790862923e+00	6.909223275999705649e+00	1.121353111002413705e+01	1.296588276717362120e+01	1.698366547007596239e+01	1.747580947888054226e+01	3.020624236591460487e+01	2.996284370603010672e+01
1.331872509169750973e+00	4.435368222474448174e+00	3.758676558977595228e+00	6.140564201211659245e+00	6.339176698163669244e+00	1.057238630734017981e+01	1.178977575877559580e+01	1.574017039259788930e+01	1.625640148538025542e+01	2.820281866294362771e+01	2.862022301364299892e+01
1.331318034864506838e+00	4.061144777485747426e+00	3.543702064874250102e+00	5.890145705617141125e+00	5.838755971376186515e+00	1.017342111435065455e+01	1.070538836160231533e+01	1.424825674072234527e+01	1.504283394217926428e+01	2.704711130857337054e+01	2.713165778721871035e+01
1.330764040258596737e+00	3.045930858173996558e+00	3.353103210144150026e+00	5.122784323600749090e+00	5.414047469915997723e+00	9.725956298146829937e+00	9.727563818178339261e+00	1.322217804697719323e+01	1.387631416337185541e+01	2.471945960577864199e+01	2.556683113930443696e+01
1.330210524735907063e+00	2.379684316137027356e+00	3.167435534300688804e+00	4.584817118841032269e+00	5.063793071453916106e+00	8.623623652801583717e+00	8.868341657021732161e+00	1.207238145515580996e+01	1.277364116310858044e+01	2.330579348435433928e+01	2.395520055791255842e+01
1.329657487681381367e+00	2.031821909630836309e+00	2.990452024020029853e+00	4.322904023632173853e+00	4.736336382310526893e+00	7.945442030225017049e+00	8.139168263587444940e+00	1.097814410130806984e+01	1.177067634959712272e+01	2.164833582431772996e+01	2.238320420576032888e+01
1.329104928481015024e+00	2.074420492786452463e+00	2.838595070384485108e+00	4.648745081045040806e+00	4.441379288790227697e+00	7.762860899380076063e+00	7.490499563396885385e+00	1.029907945757219956e+01	1.081457464572054761e+01	1.995794621390451695e+01	2.081016564797788249e+01
1.328552846521852571e+00	1.824642995637977050e+00	2.704373348324019766e+00	4.694118764564905177e+00	4.198952202698708724e+00	7.228444464375560763e+00	6.923140031880590683e+00	9.561976117730074165e+00	9.944404478252362622e+00	1.860895958400384487e+01	1.930628235466629050e+01
1.328001241191985704e+00	1.646912667325455049e+00	2.607112805441916148e+00	4.616628364166021292e+00	3.985808336763830617e+00	6.937773594124930554e+00	6.450276541171175104e+00	8.883068071285526557e+00	9.138517912198736326e+00	1.675485592035223803e+01	1.787375017115648035e+01
1.327450111880553507e+00	1.705341363026337875e+00	2.574850073806270068e+00	4.534586396538479391e+00	3.804216309563839715e+00	6.080026760882280890e+00	6.063192559312019725e+00	8.369517407804208275e+00	8.452344809876244369e+00	1.524777400655852233e+01	1.655204655686796045e+01
1.326899457977736008e+00	1.979054869154041496e+00	2.539186116211848976e+00	4.173665490841697689e+00	3.658180801837832341e+00	5.634369019244418908e+00	5.744482543079747927e+00	7.734602690033398176e+00	7.815022031295223215e+00	1.409182890944305200e+01	1.534825066747130506e+01
1.326349278874755067e+00	2.497197020706861448e+00	2.519289034043083131e+00	4.188997233133492593e+00	3.532385271113992253e+00	5.266250104676981181e+00	5.492030611552747743e+00	7.126340332854460335e+00	7.274680196545471489e+00	1.352173577925781522e+01	1.426867074910175504e+01
1.325799573963872824e+00	2.275083487456860620e+00	2.521089249225858531e+00	4.094535943768997655e+00	3.433833142847595887e+00	4.910978036261939295e+00	5.279932074059486169e+00	6.620150469665650128e+00	6.797168395234662874e+00	1.302613890808951957e+01	1.330397709117938554e+01
1.325250342638385481e+00	2.530645081992505041e+00	2.550853916695920098e+00	3.941389306722262731e+00	3.334916829214391143e+00	4.924902974218348106e+00	5.109019642090711244e+00	6.340135636101367211e+00	6.438499610102395465e+00	1.232311461526492913e+01	1.245883450068174803e+01
1.324701584292623746e+00	2.844199626997190311e+00	2.572290323215080221e+00	3.447207684060963562e+00	3.245518963475047425e+00	4.920511191173498666e+00	4.965283431269013725e+00	5.711528693984441851e+00	6.109291463895171859e+00	1.104898058950129958e+01	1.171974109595546842e+01
1.324153298321953498e+00	3.230754210847537777e+00	2.547299494876208215e+00	3.470294890913573127e+00	3.130207887142618439e+00	5.035485077376542051e+00	4.791966425263238349e+00	5.654140620674525053e+00	5.795800597399920484e+00	1.090170724833297200e+01	1.108365457204007676e+01
1.323605484122766685e+00	3.540866566435682650e+00	2.520285840747081618e+00	3.010201910571349337e+00	3.004874620478048985e+00	4.903443219070607206e+00	4.621942737561881565e+00	5.454981227270538469e+00	5.516877468727390266e+00	9.952744906945596881e+00	1.050713392763827869e+01
1.323058141092484874e+00	3.685635642426764669e+00	2.506725933775519444e+00	2.669788174769011757e+00	2.937629804525256905e+00	4.826515886993155924e+00	4.472654116266782331e+00	5.514598067032525641e+00	5.288079083069563424e+00	9.774672373664802905e+00	9.956269126675310943e+00
1.322511268629555259e+00	3.596080766232309323e+00	2.477990982113835727e+00	2.221670126637822484e+00	2.912184582142599787e+00	4.690755161086042513e+00	4.367233470344138446e+00	5.371336864065247241e+00	5.071870169988283550e+00	9.468215873591626419e+00	9.441932655303162392e+00
1.321964866133447991e+00	3.101457232998829916e+00	2.358085410141392835e+00	1.471960720014413138e+00	2.897907969817731910e+00	4.533055012697514208e+00	4.278854195857056730e+00	5.377094028634623157e+00	4.865830220806445894e+00	9.375323289604740040e+00	8.917371468203660001e+00
1.321418933004653962e+00	2.810901296533129923e+00	2.174873433367684239e+00	1.857334831050534207e+00	2.887078148530978439e+00	4.097318625776945389e+00	4.165001713708780251e+00	4.940957323270311896e+00	4.665315585980444268e+00	8.755717053464625366e+00	8.431065701177743676e+00
1.320873468644685023e+00	2.271135688809041486e+00	1.956806638468227222e+00	2.163768092996341430e+00	2.902155584797157850e+00	3.899237732736582362e+00	4.041897999414939768e+00	5.034537993684799595e+00	4.447589280534175238e+00	8.814076539277639455e+00	7.937841408791188158e+00
1.320328472456066438e+00	1.904073623109665991e+00	1.745426289082138815e+00	2.706346174901941737e+00	2.954657355263075935e+00	4.245195192455867073e+00	3.938715467229734202e+00	4.506963773472396184e+00	4.238031168788399583e+00	8.512732070998579204e+00	7.468356554118123825e+00
1.319783943842341989e+00	1.488276720580169021e+00	1.507515313958365022e+00	3.261896061370922695e+00	3.049474567340316966e+00	4.095034994157081165e+00	3.856687510524753115e+00	4.311820805073891982e+00	4.044353818286765545e+00	8.039480322287245073e+00	7.024386361115460886e+00
1.319239882208064429e+00	7.544746477848799371e-01	1.251844434050980670e+00	3.590658567354775510e+00	3.152001840228137119e+00	3.937694096708717062e+00	3.823024247697027533e+00	3.679183097058636776e+00	3.870428585412406974e+00	7.528248751892589574e+00	6.546192708399525273e+00
1.318696286958799924e+00	5.737418081255947211e-01	9.929494741925386503e-01	3.706679502538527959e+00	3.291517384925985112e+00	4.039022821252983064e+00	3.794874689283532110e+00	3.953918286293605977e+00	3.714012727959906002e+00	6.885011091941969141e+00	6.027560614208846701e+00
1.318153157501121608e+00	5.071633980862443325e-01	7.429347915140319669e-01	3.602997068103724665e+00	3.420386012036915169e+00	3.979996543612950521e+00	3.784601164246615745e+00	3.807990010167149109e+00	3.552375933274104725e+00	6.269682958394213301e+00	5.485859844158484933e+00
1.317610493242607150e+00	7.439304815292024919e-02	5.474721785049395661e-01	3.808339120204408346e+00	3.573426161378720156e+00	3.982349551493058026e+00	3.793698533638429904e+00	3.606364775275457735e+00	3.387687974034427452e+00	5.289107342540511958e+00	4.956654655723398584e+00
1.317068293591841188e+00	-2.653514497032783415e-01	3.862535422548506459e-01	3.889729140120566697e+00	3.752378404420803282e+00	3.563065596301196791e+00	3.829335362982746016e+00	2.904321435886369152e+00	3.248366725331598204e+00	4.442289850472374901e+00	4.479292917348561609e+00
1.316526557958408006e+00	-5.331923507335851742e-01	2.678035947120216975e-01	3.713643294389322946e+00	3.938046639839071883e+00	3.586656313754752023e+00	3.913002054229073323e+00	2.944397284915799329e+00	3.136588737750830358e+00	3.771899512117898645e+00	4.049256053441519398e+00
1.315985285752893086e+00	-8.844594891610274567e-02	2.008961390526098345e-01	3.964066609568422273e+00	4.099619765994481746e+00	3.737793321641433408e+00	4.026116385035670930e+00	3.049537564078225849e+00	3.019550494162419607e+00	3.105113187344171521e+00	3.625583396359707944e+00
1.315444476386877781e+00	-2.257258745723784155e-01	1.895186511526034123e-01	4.642138804511054317e+00	4.262252938187269358e+00	3.690186918550654394e+00	4.170567844005108604e+00	3.093660826150826715e+00	2.941067922724412309e+00	2.362868630020779293e+00	3.269642673417294088e+00
1.314904129272941313e+00	-6.850296823770420929e-01	2.560978334422554514e-01	4.806561566893980064e+00	4.406581244699372846e+00	3.763702838016712349e+00	4.335652062217222102e+00	2.644320722233486798e+00	2.894562528207289098e+00	1.976276085893381218e+00	2.963848773153869409e+00
1.314364243824654110e+00	-7.957285742151177788e-01	3.249356722889731319e-01	4.744437272013007245e+00	4.522763558333951828e+00	3.559400486710142086e+00	4.517008195667011172e+00	2.442252817117412711e+00	2.889751509853197398e+00	2.229742072500707106e+00	2.752973842494736978e+00
1.313824819456577808e+00	-6.598986924770344764e-03	3.910747450897760213e-01	4.622997185218933325e+00	4.573382335694795131e+00	3.874097481756272998e+00	4.698927638698538800e+00	2.586891118211672946e+00	2.926542922061202923e+00	2.269430635567904808e+00	2.638291500002647894e+00
1.313285855584266359e+00	5.749042419060317322e-01	4.390332649954618027e-01	4.679598589668086284e+00	4.530694079042051570e+00	4.412896438437921454e+00	4.904420912657704079e+00	2.599127739361848377e+00	3.041950799790582582e+00	2.070675482521016963e+00	2.625204511335999857e+00
1.312747351624257153e+00	9.154428071750574381e-01	5.136168335925389572e-01	4.384464251103884713e+00	4.451546101242020548e+00	5.031225341671031970e+00	5.073084517623177803e+00	3.040983864541196624e+00	3.201247549949746585e+00	2.542816821377708703e+00	2.695095565412067184e+00
1.312209306994074343e+00	8.083844628525507225e-01	5.769272728894905278e-01	4.406767730645560377e+00	4.315691199668586719e+00	5.672733719507515815e+00	5.215408759727085730e+00	3.384768374027892435e+00	3.423932574273004903e+00	2.240770325862842860e+00	2.868850559894745356e+00
1.311671721112224631e+00	1.112975709341750274e+00	6.312721187311897131e-01	4.061267808179368721e+00	4.168162193316607755e+00	6.024730674677138076e+00	5.366981482506183454e+00	3.502802639849782462e+00	3.652333478433852143e+00	2.042950541725391034e+00	3.139417995516123217e+00
1.311134593398196602e+00	1.341945296256813247e+00	6.575851600053116419e-01	4.289893014253385317e+00	4.006469440398877424e+00	6.010773244431097950e+00	5.499483022120334574e+00	3.519851055003938356e+00	3.918950189702985476e+00	2.419723670582420105e+00	3.480310180406442466e+00
1.310597923272455834e+00	1.570255276020330992e+00	6.506714627444316612e-01	3.864842335080951763e+00	3.813671964852010099e+00	6.163506544434603995e+00	5.614221098829372814e+00	3.699431235735798129e+00	4.197633864800899950e+00	3.216457996271986808e+00	3.884990247098661698e+00
1.310061710156446457e+00	1.914008966493459862e+00	6.049967791068158185e-01	4.037602946672432580e+00	3.612141361742517098e+00	6.313331011418459759e+00	5.685538049875779265e+00	4.252484973819788294e+00	4.500447807680442835e+00	4.100451991754352044e+00	4.322986608791723917e+00
1.309525953472586046e+00	1.720407949219655341e+00	5.236468577931455703e-01	3.813698445009694904e+00	3.377497890554291615e+00	6.404221546256175124e+00	5.695294086940137390e+00	4.844030873420820171e+00	4.795564212858804964e+00	5.069986282068568606e+00	4.778054926356562149e+00
1.308990652644265618e+00	1.141622346095608087e+00	3.818987470154823205e-01	3.325305786102252359e+00	3.130311975328585294e+00	6.204390462751574908e+00	5.646987487828486252e+00	4.934272206583476539e+00	5.069458507037203354e+00	5.544723047870579791e+00	5.241374136399770123e+00
1.308455807095845858e+00	7.373936777180362112e-01	2.220295529166494974e-01	3.019813879753257879e+00	2.888777926651207473e+00	5.747480125264798900e+00	5.534795401018946848e+00	5.166747636689374090e+00	5.293899089329329399e+00	6.019209204694772275e+00	5.689579908529958985e+00
1.307921416252657121e+00	1.870049679644943119e-01	2.049910572195922168e-02	2.841162212867575310e+00	2.625844166750746833e+00	5.528489511467927997e+00	5.374036927625978954e+00	5.727299619641843975e+00	5.510575194762800777e+00	6.770254783105610130e+00	6.111647901099951596e+00
1.307387479540995434e+00	-3.846065893037707850e-01	-1.563438400902271153e-01	2.522608519936076821e+00	2.362013334295656630e+00	5.328156367976091268e+00	5.172532542674815659e+00	5.983545799438443780e+00	5.721259488341599031e+00	7.489310059478066606e+00	6.504028122004868351e+00
1.306853996388122496e+00	-1.589695913237408664e+00	-3.265933231571531703e-01	1.918624002697137509e+00	2.132985211035487438e+00	5.007434736297621924e+00	4.911673171095550572e+00	6.271934795662993167e+00	5.896202158231577783e+00	7.831276197806874784e+00	6.807416255677149586e+00
1.306320966222260127e+00	-1.394774715836158085e+00	-5.413042933293586989e-01	1.340360495286011533e+00	1.935870091179440866e+00	4.693672167327900269e+00	4.615203861610425840e+00	6.695154176749060326e+00	6.001162847667022682e+00	7.968433708108042524e+00	7.028044830409300836e+00
1.305788388472593820e+00	-1.148069501431877582e+00	-7.718774607559496514e-01	1.206676474390638854e+00	1.771147648618946135e+00	4.535348933154915052e+00	4.267273940144646005e+00	6.995537895792776517e+00	6.007469094184443748e+00	7.926040328646038802e+00	7.191655330767368959e+00
1.305256262569264303e+00	-9.071384775398191325e-01	-9.616715675194422719e-01	1.134897164969685068e+00	1.620873495404620668e+00	3.677794139536700868e+00	3.893589077756629102e+00	6.620255339344695678e+00	5.947531328977309961e+00	7.951950967533796266e+00	7.316316252144309473e+00
1.304724587943370206e+00	-1.473687882575853703e+00	-1.101434819012574229e+00	9.415874640111301375e-01	1.503222117365798693e+00	3.540781152879379334e+00	3.509462640931029664e+00	6.308545832654371743e+00	5.819766849917453300e+00	7.713013705361145611e+00	7.346313285592944275e+00
1.304193364026965618e+00	-1.683185513127926747e+00	-1.220616184875747079e+00	1.228243841038736850e+00	1.418626372061983165e+00	3.271687665115134980e+00	3.142396206975436979e+00	5.934643754779296287e+00	5.659707056724417207e+00	7.600063929050536515e+00	7.341785107097589247e+00
1.303662590253055642e+00	-1.898902662910355144e+00	-1.322321097361545350e+00	9.937963597357233336e-01	1.362974841344128052e+00	2.724615859160483211e+00	2.784539160599265095e+00	5.977991770711652109e+00	5.444163344382349834e+00	7.170899840153391658e+00	7.226873040689878458e+00
1.303132266055595068e+00	-1.846382121341522353e+00	-1.407248086144464949e+00	9.977306302523551995e-01	1.308084120368855130e+00	2.142480553780790054e+00	2.460296077776821022e+00	5.467982175441708392e+00	5.184778990219691686e+00	6.903524658950045634e+00	7.012029852412595687e+00
1.302602390869489257e+00	-2.163293712888285647e+00	-1.453171018299099782e+00	1.370293695061242101e+00	1.312354745997858174e+00	1.287092350522280215e+00	2.150937604932118052e+00	4.692679725969125748e+00	4.895457258736922945e+00	6.488116928273361061e+00	6.731396535590340235e+00
1.302072964130588817e+00	-1.910458796233267975e+00	-1.452128522379018349e+00	1.226424216432149050e+00	1.336027521724628020e+00	1.092727033468912978e+00	1.846892991380426174e+00	4.314856320506320841e+00	4.573505076807161451e+00	6.304360262140795257e+00	6.427807831050850851e+00
1.301543985275687820e+00	-1.486334485258880012e+00	-1.418620496360751604e+00	1.423253487149949370e+00	1.395645560275344366e+00	1.155670821105761137e+00	1.568041217048476543e+00	4.082759295571333880e+00	4.243112540114005959e+00	6.253411235699026349e+00	6.090534326038542723e+00
1.301015453742525807e+00	-7.804215402234032650e-01	-1.363599598572760918e+00	1.635297065837843178e+00	1.446854817857018638e+00	1.289279094524577118e+00	1.323553114590559465e+00	3.952033938039801964e+00	3.891528545973588660e+00	5.658662740666959401e+00	5.737543926055737487e+00
1.300487368969779123e+00	-8.503843378148560062e-01	-1.309011829491250722e+00	1.445775535849132432e+00	1.507681541442758455e+00	1.100346839833805657e+00	1.138686734784568166e+00	3.682088657080822447e+00	3.527445502384073173e+00	5.207306806018150880e+00	5.376890837519227695e+00
1.299959730397065139e+00	-3.896270496724386634e-01	-1.222287588998766994e+00	1.578294015551998442e+00	1.555585463952324332e+00	9.786948202810363817e-01	9.860508942959735901e-01	3.031917048902005973e+00	3.166605042068818321e+00	4.753803819856317503e+00	5.015100400962912985e+00
1.299432537464937143e+00	-4.901874195279596336e-01	-1.149851068362882200e+00	1.836727757649762038e+00	1.581920303338748113e+00	8.695967527426256005e-01	8.900212164645930901e-01	2.193398693856772219e+00	2.833025064780216429e+00	3.938491018833786050e+00	4.666130430486399305e+00
1.298905789614882345e+00	-8.129610208338426958e-01	-1.078608291899620708e+00	2.063196258917793457e+00	1.627374363788606670e+00	1.025838811437963960e+00	8.499277717061638482e-01	1.736291988025465249e+00	2.512923736416100340e+00	3.877043157155846576e+00	4.347763967970710297e+00
1.298379486289322315e+00	-4.983182281243568323e-01	-1.060162778770367575e+00	2.059152943111419276e+00	1.648653871256014591e+00	8.781814706997441711e-01	8.256631373939106178e-01	1.307094627845600154e+00	2.237913635994540407e+00	3.811095878979980700e+00	4.031731585286265407e+00
1.297853626931607884e+00	-4.584059560072943351e-01	-1.014597837195593044e+00	1.859288214053338884e+00	1.610918674290770625e+00	7.754860989226124435e-01	8.207157481085757267e-01	1.615485048054277950e+00	2.024175573604968470e+00	3.784615163564349682e+00	3.724681970483050275e+00
1.297328210986019581e+00	-5.900867257469019078e-01	-9.244732581938093219e-01	1.985578866860384872e+00	1.576679073773318063e+00	7.151792714978532084e-01	8.421866186103129648e-01	1.674474224769789910e+00	1.851370973522614261e+00	3.071005139225357450e+00	3.421365915966288362e+00
1.296803237897763639e+00	-9.686392685368490074e-01	-7.790429238400969902e-01	1.982016827886031951e+00	1.529504005261166588e+00	7.664659844539853939e-01	8.537183941856910652e-01	1.689277260824650906e+00	1.700511187061116702e+00	3.107932811696585418e+00	3.129697298434508390e+00
1.296278707112972661e+00	-8.473581267047666232e-01	-6.196472374283840123e-01	1.568584441694923726e+00	1.468305313477243468e+00	5.728777844897414706e-01	8.877488260679506915e-01	1.465006852509816548e+00	1.569229109217626927e+00	2.519751450591503072e+00	2.856586522926682026e+00
1.295754618078700071e+00	-1.049185809492312105e+00	-4.486224652867294438e-01	1.492766306218927586e+00	1.427545062949040489e+00	8.745031422584788050e-01	9.332956181196285783e-01	1.791917465949999677e+00	1.472962223224665301e+00	2.665785660491651221e+00	2.600436674964583972e+00
1.295230970242923663e+00	-7.373643570142234260e-01	-2.879314338839227272e-01	1.646537393758224832e+00	1.345004913321767193e+00	6.599099652125414162e-01	9.600773477333923722e-01	1.818581766428358559e+00	1.441676309419382962e+00	2.631208353320520388e+00	2.347517287133535024e+00
1.294707763054537386e+00	-7.904951471887247116e-01	-9.152809989206303620e-02	1.157428241928767365e+00	1.256944572930522641e+00	5.804398423503058790e-01	9.841927400842740425e-01	1.463788041391792527e+00	1.433043949272263973e+00	2.455799060765436526e+00	2.095991628939974039e+00
1.294184995963353568e+00	-9.187998878965621952e-01	8.952299016086254224e-02	7.112160328598513548e-01	1.166684542348280784e+00	1.062498577813977052e+00	9.579955569574323260e-01	1.320871724594516738e+00	1.426445493937873010e+00	1.893335876837300313e+00	1.839332726754169922e+00
1.293662668420100692e+00	-4.349253761639775284e-01	2.305251411155467556e-01	4.331511334317323936e-01	1.077859795222251060e+00	1.424330114617899046e+00	8.958562148055083663e-01	1.177392115877803569e+00	1.432680963337132907e+00	1.834811327542431814e+00	1.596245091242926462e+00
1.293140779876418511e+00	-5.295588430187003759e-02	3.706445353755565830e-01	7.358999385626942003e-01	9.960826500345386636e-01	1.797108423596310400e+00	8.201167599383580864e-01	1.629786092587655499e+00	1.452881082110395683e+00	1.827783474526799345e+00	1.383082480194246733e+00
1.292619329784860938e+00	4.469106468302055379e-01	5.360673747091891927e-01	3.400266736707451276e-01	9.178593387555629146e-01	1.443453505937941639e+00	7.374953246595084000e-01	1.655485596811648419e+00	1.492114271085670518e+00	1.388196674096600969e+00	1.159639778396048371e+00
1.292098317598889601e+00	3.816548273838564764e-01	6.917321923777292048e-01	4.818371434516997565e-01	8.252659647910914886e-01	1.307702504287076462e+00	6.344691323175061237e-01	1.619320614031994010e+00	1.543314732594038619e+00	9.051217559178628136e-01	9.321962779902328577e-01
1.291577742772874515e+00	1.074724961444298632e+00	8.644685006724245335e-01	1.009533332928113980e+00	7.349427597964399705e-01	7.900739027002745551e-01	5.143832739702717260e-01	1.613796825975573057e+00	1.583289342293673796e+00	5.869006021650171601e-01	7.005659627193795425e-01
1.291057604762092081e+00	1.452145040918954244e+00	1.027939264401120933e+00	5.312357122768917028e-01	6.575855124160826515e-01	1.500313902837009938e-01	3.784097666964052475e-01	1.836690279326679054e+00	1.593113116987193489e+00	1.088722243392644673e-01	4.436670095625757093e-01
1.290537903022721089e+00	2.091779353219813231e+00	1.166144969112382412e+00	4.578819674251126126e-01	5.971684257735280221e-01	1.272484433710951990e-01	2.421475590765709007e-01	1.619067783035863517e+00	1.582383222419102564e+00	7.215644739304771793e-02	1.972140246419478993e-01
1.290018637011844937e+00	2.412816271415821667e+00	1.308043268217892408e+00	1.046064513048977407e+00	5.461302032866330869e-01	1.817376704542156274e-02	9.321974432221834250e-02	1.335251426028102539e+00	1.546158746294800101e+00	-1.018536963792633365e-01	-3.434624077385212138e-02
1.289499806187444531e+00	2.483809359478356349e+00	1.441155021712863471e+00	7.370183327466433010e-01	4.952603979778601451e-01	-9.534735548752137912e-02	-6.587241190603637664e-02	1.562331288665259166e+00	1.519762056414910800e+00	-2.114005874312290256e-01	-2.442100698964140282e-01
1.288981410008401607e+00	2.316912711669882441e+00	1.554586287044232851e+00	7.562695407195212383e-01	4.616887404119847660e-01	-2.792131491796809861e-01	-2.321727485824536252e-01	1.653497081204764019e+00	1.494396718655162104e+00	-2.769034024891646184e-01	-4.662014913049888909e-01
1.288463447934492745e+00	1.990049423333974055e+00	1.630349876903671724e+00	6.233696117476268395e-01	4.419156216251621805e-01	-5.576678255969708120e-01	-3.981957125413029264e-01	1.904028062076383421e+00	1.469058630948591126e+00	-6.891178223043299411e-01	-6.640777879938339900e-01
1.287945919426389363e+00	1.787060624337804438e+00	1.688566715167346910e+00	1.975763318429208382e-01	4.145172044894167573e-01	-8.087979517911462191e-01	-5.748771214747168123e-01	1.777739343644652026e+00	1.431010189476530137e+00	-9.299931499709174210e-01	-8.678350129052826434e-01
1.287428823945656609e+00	1.867479171910598534e+00	1.710629470564311028e+00	5.394637376305140286e-01	3.936318555130615127e-01	-8.045651527030073247e-01	-7.352017223362067311e-01	1.409542180768740494e+00	1.408370668520776636e+00	-1.198351131390074542e+00	-1.040747873106974808e+00
1.286912160954750028e+00	1.052569937926075117e+00	1.720131344825102993e+00	3.797659748495663123e-01	3.924848040789652437e-01	-1.361216965385877220e+00	-9.014655219531770847e-01	1.296209796407804316e+00	1.389927906396931645e+00	-1.258572182061760802e+00	-1.186333187185015126e+00
1.286395929917014236e+00	6.085131818241227286e-01	1.699188995790974044e+00	6.043062137555119673e-01	3.785604232695954363e-01	-1.483376793121597981e+00	-1.067322315932347054e+00	1.183316163703022728e+00	1.355183533892375891e+00	-1.288392901602043672e+00	-1.308716959784884226e+00
1.285880130296681356e+00	1.194469348625919691e+00	1.640584135036214031e+00	2.735409739001088414e-01	3.476759277645547486e-01	-1.347138745258206649e+00	-1.200198472608354550e+00	1.103938761482567088e+00	1.310961180695381367e+00	-1.432149508481373790e+00	-1.428378066410586289e+00
1.285364761558868141e+00	1.306884404372281594e+00	1.574783794908548362e+00	1.191112807794043188e-01	3.029750930541464382e-01	-1.361642463808936165e+00	-1.296907314262018662e+00	1.102920506816314816e+00	1.255209221394622432e+00	-1.725208293955917016e+00	-1.521885096178480223e+00
