# Supplementary material for: Fluorescence from a single-molecule probe directly attached to a plasmonic STM tip
Source: Nat Commun. 2024 Nov 10;15:9733. doi: 10.1038/s41467-024-53707-2 (PMC11551166; doi:10.1038/s41467-024-53707-2)
Supplement: Supplementary file 6 — Source Data [file 41467_2024_53707_MOESM6_ESM.zip › Fig 2/Fig2e_Distance(nm)_vs_mu-mu0(meV).txt]

2.122219999999999995e+00	0.000000000000000000e+00
2.128350000000000186e+00	5.900000000000904521e-01
2.136909999999999865e+00	1.230000000000064375e+00
2.149300000000000210e+00	1.560000000000005826e+00
2.161970000000000169e+00	2.390000000000114255e+00
2.179720000000000102e+00	3.100000000000102673e+00
2.212089999999999890e+00	4.970000000000140972e+00
2.227919999999999678e+00	5.360000000000031406e+00
