# Supplementary material for: Fluorescence from a single-molecule probe directly attached to a plasmonic STM tip
Source: Nat Commun. 2024 Nov 10;15:9733. doi: 10.1038/s41467-024-53707-2 (PMC11551166; doi:10.1038/s41467-024-53707-2)
Supplement: Supplementary file 6 — Source Data [file 41467_2024_53707_MOESM6_ESM.zip › Fig 3/Fig3a_Energy(eV)_vs_Intensity(norm).txt]

Point Energy(eV)	12	11	10	9	8	7	6	5	4	3	2	1
1.27001375	0.307692308	0.310344828	0.40625	0.085714286	0.65	0.325	0.3	0.425	0.175	0.3	0.575	0.6
1.270258652	0.192307692	0.689655172	0.53125	0.257142857	0.575	0.425	0.225	0.35	0.475	0.225	0.525	0.8
1.270503657	0.538461538	0.275862069	-0.0625	-0.028571429	0.35	0.25	0.35	0.2	0.25	0	0.2	0.2
1.270748767	0.423076923	0.24137931	0.0625	0.4	0.425	0.45	0.375	0.1	0.525	0.575	0.275	0.275
1.270993979	0.846153846	0.827586207	0.59375	0.457142857	0.175	0.425	0.65	0.35	0.275	0.575	0.575	0.45
1.271239296	0.269230769	0.206896552	0.71875	0.4	0.375	0.575	0.025	0.5	0.15	0.5	0.525	0.575
1.271484717	-0.576923077	-0.137931034	0.03125	0.228571429	0.55	0.05	0.2	0.475	0.075	-0.175	0.05	0.325
1.271730241	0.153846154	0.137931034	-0.0625	0.457142857	0.35	0.2	0.575	-0.1	0.5	0.4	0.25	0.25
1.27197587	0.269230769	0	0.34375	0.514285714	0.375	0.45	-0.025	0.05	0.075	0.275	0.125	0.35
1.272221602	0.269230769	0.620689655	0.1875	0.828571429	0.2	0.5	0.3	0.825	0.575	0.6	0.75	0.65
1.272467439	0.807692308	0.724137931	0.5625	0.342857143	0.3	0.6	0.15	0.6	0.25	0.275	0.85	0.575
1.27271338	0.153846154	0.206896552	0.125	0.085714286	0.45	0.45	0.55	0.75	0.55	0.175	0.525	0.45
1.272959425	0	-0.068965517	0.03125	0.371428571	0.25	0.525	0.4	0.425	0.625	0.775	0.275	0.125
1.273205574	0.576923077	-0.034482759	0.40625	0.428571429	0.125	0.625	0.25	0.2	0.425	0.25	0.075	0.35
1.273451828	-0.153846154	0.172413793	0.5	0.514285714	0.125	0.325	-0.05	0.175	0	0.325	0.225	0.55
1.273698186	0.153846154	0.448275862	-0.28125	0.257142857	0.125	0.275	0.05	0.1	0.275	0.175	0.65	0.45
1.273944649	0.230769231	0.034482759	0.3125	0.114285714	0.5	0.125	0.125	0.625	0.4	0.025	0.2	0.2
1.274191216	0.153846154	0.517241379	0.59375	0.428571429	0.875	0.375	0.8	0.55	0.65	0.475	0.6	0.375
1.274437888	0.461538462	0.275862069	0.46875	0.142857143	-0.3	0.175	0.225	0.175	0.4	0.25	0.25	0.15
1.274684665	0.230769231	0.517241379	0.5625	0.571428571	0.2	0.225	0.025	0.9	0.1	0.475	0.65	0.575
1.274931546	0.346153846	0.24137931	0.6875	0.285714286	0.45	0.45	0.225	0.825	-0.15	0.275	0.475	0.825
1.275178532	0.153846154	0.103448276	0.4375	0.171428571	0.4	0.275	0.525	0.375	0.525	0.575	0.6	0.35
1.275425623	0.538461538	0.448275862	0	0.371428571	0.575	0.55	0.575	0.25	0.5	0	0.25	0.125
1.275672819	0.461538462	0.103448276	0.46875	0.514285714	0.425	0.15	0.425	0.375	0.275	0.35	0.25	0.425
1.27592012	0.153846154	0.310344828	0.53125	0.714285714	0.4	0.675	0.525	0.55	0.475	0.375	0.625	0.375
1.276167527	-0.038461538	0.344827586	0.40625	0.314285714	0.475	0.475	0.3	0.575	0.125	0.225	0.525	0.725
1.276415038	0.384615385	-0.034482759	0.34375	-0.114285714	0.475	0.475	0.625	0.325	0.325	0.5	0.125	0.55
1.276662654	0.576923077	0.344827586	0.0625	0.285714286	0.4	0.775	0.475	0.425	0.825	0.3	0.2	0.4
1.276910376	0.846153846	0.482758621	0.40625	0.514285714	0.15	0.5	0.525	0.775	0	0.1	0.4	0.45
1.277158203	0.538461538	0.344827586	0.34375	0.085714286	0.175	0.625	0.5	0.825	0.5	0.525	0.65	0.575
1.277406135	-0.076923077	0.586206897	0.875	0.228571429	0.425	0.425	0.375	0.8	0.425	0.65	0.75	0.85
1.277654173	0.5	0.379310345	0.65625	0.314285714	0.95	0.325	0.6	0.575	0.35	0.55	0.425	0.425
1.277902317	0.884615385	0.379310345	-0.125	0.571428571	0.575	0.65	0.775	0.45	0.7	0.475	0.45	0.2
1.278150566	0.576923077	0.448275862	0.46875	0.685714286	0.15	0.425	0.975	1.025	0.325	0.95	0.45	0.5
1.27839892	0.769230769	0.551724138	0.15625	0.371428571	0.025	0.5	0.05	0.575	0.125	0.375	0.625	0.35
1.278647381	0	0.172413793	0.625	0.314285714	0.675	0.35	0.45	0.575	0.25	0.125	0.475	0.825
1.278895947	0.692307692	0.448275862	0.21875	0.171428571	0.825	0.25	0.55	0.65	0.375	0.175	0.575	0.475
1.279144619	0.692307692	0.551724138	0.40625	0.342857143	0.425	0.375	0.625	0.5	0.625	0.475	0.05	0.4
1.279393397	0.307692308	0.413793103	0.4375	0.571428571	0.375	0.6	0.325	0.825	0.525	0.45	0.375	0.55
1.279642281	0.423076923	0.724137931	0.28125	0.314285714	0.325	0.35	0.5	0.7	0.525	0.175	0.8	0.8
1.279891271	0.653846154	0.275862069	0.4375	0.028571429	0.225	0.3	0.575	0.625	0.275	0.375	0.525	0.65
1.280140367	0.846153846	0.034482759	0.8125	-0.257142857	0.475	0.35	0.8	0.5	0.65	0.5	0.4	0
1.280389569	0.923076923	0.827586207	0.21875	0.628571429	0.775	0.45	0.45	0.475	0.6	0.4	0.25	0.225
1.280638878	0.576923077	0.482758621	0.46875	1.085714286	0.525	0.75	1.05	0.25	0.4	0.5	0.8	0.5
1.280888293	0.192307692	0.344827586	0.53125	0.571428571	0.65	0.625	0.45	0.55	0.275	0.45	0.6	0.725
1.281137814	0.192307692	0.517241379	0.59375	0.142857143	0.875	0.1	0.8	0.675	0.35	0.75	0.55	0.45
1.281387441	0.230769231	0.586206897	-0.03125	0.571428571	0.675	0.35	0.9	0.625	0.35	0.45	0.625	0.375
1.281637175	0.576923077	0.482758621	0	0.485714286	0.275	0.625	0.625	0.55	0.6	0.4	0.625	0.075
1.281887016	0.769230769	0.655172414	0.5625	0	0.425	0.6	0.35	0.65	0.175	0.475	0.8	0.775
1.282136963	0.076923077	0.827586207	0.65625	0.485714286	0.575	0.875	0.4	0.725	0.425	0.9	0.675	0.475
1.282387017	0.038461538	0.551724138	0.40625	0.028571429	0.625	0.6	0.5	0.9	0.175	0.025	0.775	0.725
1.282637178	0.346153846	0.172413793	-0.28125	0.314285714	0.775	0.3	0.725	0.475	0.8	0.25	0.6	0.525
1.282887446	0.961538462	0.379310345	0.875	0.428571429	0.7	0.5	0.925	0.7	0.575	1	0.275	0.2
1.28313782	0.807692308	0.724137931	0.875	0.714285714	0.65	0.8	0.375	0.75	0.6	0.625	0.95	0.425
1.283388302	0.346153846	0.655172414	0.4375	0.228571429	0.475	0.85	0.65	0.75	0.075	0.575	0.675	0.83627892
1.28363889	0.423076923	0.24137931	0.71875	0.457142857	1.175	0.3	0.425	0.825	0.6	0.75	0.8	0.83627892
1.283889586	0.384615385	0.379310345	0.15625	0.514285714	0.425	0.4	0.725	0.55	0.825	0.75	0.7	0.83627892
1.284140388	0.730769231	0.896551724	-0.28125	0.8	0.6	0.375	0.6	0.325	0.45	0.6	0.7	0.83627892
1.284391298	0.769230769	0.655172414	0.34375	0.742857143	0.275	0.525	0.225	0.5	0.35	0.575	0.6	0.83627892
1.284642315	0.615384615	0.965517241	1.15625	0.514285714	0.75	0.75	0.775	0.65	0.5	0.55	1	0.83627892
1.28489344	0.230769231	0.551724138	0.8125	0.428571429	1	0.9	0.85	1.075	0.875	0.35	0.775	0.425
1.285144672	0.153846154	0.034482759	0.375	0.457142857	0.425	0.8	0.7	0.575	0.8	0.525	0.6	0.35
1.285396012	0.307692308	0.275862069	0.59375	0.742857143	0.675	0.85	0.525	0.575	0.425	0.475	0.675	0.075
1.285647459	0.576923077	0.724137931	1.0625	1.028571429	0.55	0.9	0.475	0.5	0.275	0.775	0.625	0.825
1.285899013	0.846153846	0.896551724	1.15625	0.742857143	1.2	1.275	0.6	0.675	0.775	0.7	0.875	0.35
1.286150676	0.576923077	0.24137931	1.03125	0.514285714	1	0.45	0.625	0.95	0.55	0.2	0.925	0.85
1.286402446	0.038461538	0.689655172	0.71875	0.885714286	0.65	0.625	1.25	0.5	0.65	0.725	0.475	0.675
1.286654324	0.461538462	0.655172414	0.375	0.857142857	0.375	0.6	0.75	0.65	0.525	0.425	0.575	0.9
1.286906309	1	0.827586207	0.5625	0.685714286	0.75	0.725	1.25	0.85	0.525	0.525	0.65	0.35
1.287158403	1.269230769	0.517241379	0.75	0.8	0.775	0.425	0.775	0.85	0.725	0.6	0.7	0.95
1.287410605	1.153846154	0.827586207	1.15625	0.771428571	0.825	0.525	0.65	1	0.225	0.725	1.15	0.95
1.287662915	0.730769231	0.137931034	0.5625	0.771428571	0.75	0.85	1.125	0.55	0.975	0.725	0.675	0.375
1.287915333	1.038461538	0.862068966	0.21875	1.342857143	0.75	1.1	1	0.525	0.775	0.775	0.15	0.75
1.288167859	0.961538462	1.068965517	1.21875	0.971428571	0.8	1.425	0.25	1.075	1.025	0.775	0.95	1.25
1.288420493	0.884615385	1.068965517	1.4375	0.828571429	0.975	1.125	0.45	1.5	0.95	0.975	1.025	1.45
1.288673236	1.038461538	0.448275862	1.09375	1.2	1.25	0.375	0.925	1.475	0.825	0.675	1.15	0.875
1.288926087	0.615384615	1.137931034	0.5	1	0.65	0.575	0.9	0.8	1.1	1.1	1.425	0.475
1.289179047	0.769230769	1.068965517	0.9375	1.057142857	0.95	1.325	1.15	1.275	1.15	0.875	0.9	0.775
1.289432115	0.730769231	0.620689655	0.875	1.257142857	0.925	1.45	0.925	0.925	1.275	0.875	0.975	0.95
1.289685292	0.730769231	0.965517241	1.125	0.771428571	0.95	1.25	0.9	1.05	0.775	0.675	1.525	1.375
1.289938578	0.423076923	0.620689655	1.09375	1.142857143	1.125	0.825	1.2	1.425	0.725	0.675	1.25	0.65
1.290191972	0.846153846	0.517241379	0.96875	1.6	1.125	1.325	0.625	1.425	1.175	1.225	0.975	0.5
1.290445475	1.807692308	0.724137931	1.40625	1.485714286	0.975	1.35	1.4	0.95	1.025	1.2	1.15	1.25
1.290699087	0.692307692	0.896551724	1.4375	1.514285714	1.025	1.575	0.7	1.2	0.925	1.4	1.75	1.3
1.290952808	0.192307692	1.275862069	1.3125	1.371428571	1.25	1.45	1.725	1.4	0.85	0.75	1.675	1.525
1.291206639	0.884615385	0.931034483	1.25	1.142857143	1.35	1.525	1.4	1.125	0.875	0.85	1.5	1.325
1.291460578	1.269230769	1.068965517	1.75	1.228571429	1.325	1.375	1.45	0.925	0.825	0.725	1.475	1
1.291714626	0.961538462	1.137931034	0.875	0.971428571	1.125	1.225	0.75	1.1	1.225	1.3	1.55	0.7
1.291968783	1.153846154	1.137931034	1.6875	1.342857143	1.05	1.4	2.025	1.425	0.8	1.925	1.45	1.4
1.29222305	0.423076923	0.75862069	1.5	1.457142857	1.725	1.175	1.125	2.2	0.425	1.125	1.8	1.375
1.292477426	0.615384615	1	1.5	1.6	1.725	0.725	1.8	1.05	0.925	0.75	1.65	1.175
1.292731912	1.269230769	1.655172414	1.3125	2.114285714	1.6	1.4	1.825	1.7	1.825	1.95	1.475	1.55
1.292986507	0.884615385	1.620689655	1.5	2.371428571	0.95	1.975	1.725	2.3	1.675	1.425	1.575	1.5
1.293241212	2.153846154	1.379310345	1.78125	1.685714286	1.25	1.625	1.35	2.275	0.9	1.4	1.55	1.8
1.293496026	0.769230769	2	2.1875	1.742857143	1.85	2.075	1.6	2.575	1.7	1.425	2.275	1.5
1.29375095	1	1.413793103	1.53125	1.657142857	1.75	1.85	1.45	2.325	1.6	1.825	1.825	1.7
1.294005984	2.192307692	1.379310345	1.75	1.457142857	2.125	2.3	1.925	1.75	2.275	1.75	1.575	1.875
1.294261127	1.807692308	1.862068966	1.65625	1.885714286	1.525	1.85	1.475	2.3	2.025	1.575	1.975	1.4
1.294516381	1.461538462	2.275862069	2.8125	1.885714286	1.5	2.5	1.425	2.325	1.375	1.925	1.725	2.475
1.294771744	2.230769231	2	1.71875	2	2.3	1.85	2	2.275	1.975	1.8	1.7	2
1.295027217	1.307692308	1.379310345	2.125	1.228571429	2.35	1.7	1.5	2.225	1.15	2.125	1.525	1.475
1.295282801	2.538461538	1.655172414	1.65625	2.542857143	1.95	2.225	2.2	2.35	2.275	1.775	2.1	2.425
1.295538495	2.153846154	1.793103448	1.875	2.342857143	1.375	2.55	2.05	2.725	1.625	2.3	2.15	2.075
1.295794299	2.615384615	1.931034483	1.75	2.257142857	2.075	2.2	2.425	1.7	1.9	1.875	1.8	2
1.296050213	2.346153846	1.689655172	2.09375	1.8	1.925	2.575	2.075	2.45	1.4	1.925	2.65	2.25
1.296306238	1.538461538	2	1.625	2.542857143	2.325	2.1	2.125	1.95	1.5	2	2	2.6
1.296562373	2.615384615	1.655172414	1.59375	1.742857143	1.55	2.05	1.525	1.95	2.95	1.775	2.575	2.45
1.296818619	2.307692308	2.034482759	1.90625	2.314285714	1.575	2.55	2.325	2.375	2.25	2.25	2.25	2.025
1.297074975	1.807692308	2.413793103	2.875	2.371428571	2.775	2.55	1.725	2.875	3.1	2.225	2.825	1.8
1.297331442	1.692307692	2.379310345	1.96875	1.8	2.425	1.875	2.525	2.6	2.575	2.075	2.55	2.625
1.297588019	2.192307692	2.068965517	1.9375	1.942857143	2.075	2.5	2.325	2.05	2.075	2.05	2.325	2.4
1.297844708	1.846153846	1.931034483	2.375	2.971428571	2	2.5	2.525	2.125	2.725	2	3.4	2.25
1.298101507	2.423076923	2	1.90625	2.371428571	2.025	2.625	2.875	2.625	1.75	2.475	2.375	2.45
1.298358417	2.538461538	2.379310345	2.59375	2.142857143	2.2	2.5	2.425	1.85	2.25	2.075	2.675	2.375
1.298615438	1.730769231	2.724137931	2.4375	2.028571429	2.325	2.125	2.55	2.35	2.45	2.575	2.85	2.5
1.298872571	2.307692308	2.24137931	1.90625	1.828571429	2.5	1.775	2.25	2.675	2.05	2.025	2.625	2.45
1.299129814	2.230769231	1.931034483	2.15625	2.514285714	2.275	2.125	2.325	2.025	2.975	2.625	2.75	2.775
1.299387169	1.692307692	1.862068966	2.15625	2.4	2.05	2.575	2.575	2.6	2.325	2.8	2.125	1.875
1.299644635	2.807692308	1.724137931	2.59375	1.885714286	2.1	2.675	2.35	2.5	2.2	2.35	3.25	2.55
1.299902212	2.230769231	2.137931034	1.625	1.514285714	2.725	2.075	2.225	1.9	2.175	2.175	2.5	2.075
1.300159901	2.846153846	2.068965517	2.1875	1.571428571	2.525	1.7	2.15	2.7	2.575	2.475	1.725	1.775
1.300417701	1.615384615	2.310344828	2.34375	1.942857143	2.175	2.05	2.3	3.3	2.25	2.425	2.325	2.275
1.300675612	3.461538462	2.24137931	2.40625	1.971428571	2.15	2.725	2.15	2.275	2.225	2.95	2.675	1.6
1.300933636	2.153846154	2.586206897	2.46875	1.628571429	1.675	2.325	1.6	2	2.125	1.55	2.4	2.375
1.301191771	2.346153846	2.068965517	1.625	1.514285714	1.775	1.5	1.925	2.375	2.275	1.975	2.6	1.775
1.301450017	2.346153846	1.482758621	2.21875	1.428571429	1.65	2.4	3.175	2.4	2.275	2.1	1.675	1.85
1.301708376	2.038461538	2.620689655	1.96875	1.457142857	1.95	2.025	2.525	1.95	1.9	2.45	1.45	1.9
1.301966847	2.576923077	1.551724138	1.9375	2.171428571	1.1	1.475	1.875	2.05	2.05	2.25	2.375	2.675
1.302225429	1.692307692	2.344827586	1.875	1.742857143	2.15	2.1	2.05	2.5	1.875	2.075	2.325	2
1.302484123	2.384615385	1.620689655	1.71875	1.6	1.85	1.9	1.6	1.85	2	1.8	1.325	1.35
1.30274293	2.884615385	2.172413793	1.875	1.657142857	2.125	2.1	2.25	2.725	2.2	1.4	1.975	1.8
1.303001849	2.807692308	1.482758621	1.875	1.914285714	1.85	2.1	2.45	2.1	2.075	1.95	1.65	1.625
1.30326088	2.230769231	1.931034483	1.59375	2.2	1.675	2.325	1.775	1.7	1.95	1.85	2.2	2.45
1.303520023	1.384615385	1.793103448	1.9375	2.314285714	2	2.05	1.7	2.25	1.525	1.85	2.575	2.075
1.303779279	1.961538462	1.551724138	2.15625	1.4	2.025	2.15	2	2	1.875	2.05	1.5	2.125
1.304038647	2.461538462	1.586206897	0.875	1.428571429	1.975	1.6	1.625	2.625	1.7	1.95	1.475	1.475
1.304298128	2.153846154	1.448275862	1.71875	1.571428571	1.55	2.4	2.15	2.125	2.375	1.875	1.2	1.7
1.304557721	2.153846154	1.862068966	1.40625	1.457142857	1.5	2.15	1.6	2.225	1.575	1.375	2.125	1.8
1.304817427	1.807692308	2.103448276	2.03125	1.371428571	1.725	1.75	1.7	2.325	1.925	1.825	1.925	2.3
1.305077246	2.269230769	1.620689655	1.71875	1.942857143	1.525	1.725	1.575	1.9	2.225	1.225	1.975	1.8
1.305337178	1.961538462	1.448275862	1.0625	1.457142857	2.225	1.5	2.525	1.875	1.9	2.125	2.025	1.9
1.305597222	1.461538462	1.896551724	1.53125	2.314285714	2.35	1.65	1.825	2.25	1.825	1.7	2.125	1.85
1.30585738	1.615384615	2.482758621	1.8125	1.971428571	1.6	1.75	2.025	2.775	1.8	2.1	2.675	1.875
1.30611765	1.730769231	1.862068966	2	1.571428571	2.375	2.125	1.775	2.075	1.325	1.85	2.125	1.425
1.306378034	1.5	1.931034483	1.34375	1.942857143	1.575	1.8	1.525	1.825	1.6	1.55	2.25	1.85
1.30663853	2.269230769	1.551724138	1.40625	1.428571429	1.725	2.125	1.8	1.975	2.325	1.9	2.625	1.7
1.30689914	1.961538462	2.24137931	1.5625	1.857142857	2.425	1.825	2.325	1.675	1.75	1.5	2.025	1.15
1.307159864	1.576923077	1.689655172	1.65625	2.171428571	1.35	2	1.65	2.075	1.975	2.35	2.1	2.025
1.3074207	1.115384615	1.586206897	1.8125	1.314285714	1.65	1.875	1.825	1.875	1.325	2.025	2.375	1.775
1.30768165	1.269230769	1.413793103	1.15625	1.8	1.6	1.95	1.7	1.7	1.95	1.625	1.65	1.525
1.307942714	1.807692308	1.655172414	1.3125	1.2	1.55	1.25	1.925	1.65	1.95	1.975	1.925	1.225
1.308203891	1.884615385	1.793103448	1.59375	2.028571429	1.775	2	2.625	1.7	1.35	1.5	1.925	1.45
1.308465182	2.307692308	1.689655172	2.15625	1.942857143	1.35	1.925	1.9	2.225	1.35	2.4	2.1	2.5
1.308726587	1.961538462	0.793103448	1.4375	1.714285714	1.925	2.45	2.175	1.925	1.75	1.675	2.075	2.075
1.308988105	1.538461538	0.931034483	1.875	1.314285714	1.85	1.975	1.45	2.2	1.8	1.65	1.55	2.025
1.309249737	2.192307692	1.793103448	1.65625	2.114285714	1.375	1.875	2.075	1.7	1.7	1.675	1.575	1.7
1.309511484	2.153846154	1.517241379	2.125	1.6	1.5	1.725	1.925	1.8	1.425	1.975	2.025	1.8
1.309773344	2.153846154	2.034482759	1.6875	1.428571429	1.525	1.825	2.175	2.05	1.55	2.35	2.35	2.1
1.310035318	1.653846154	1.413793103	1.75	1.4	2.025	2.175	1.625	1.65	1.5	2.425	1.4	2.175
1.310297407	2.038461538	1.862068966	1.875	2	1.7	1.925	2.05	1.975	1.675	2.1	2.05	1.95
1.310559609	1.269230769	1.655172414	1.71875	2.057142857	1.2	1.75	1.95	1.975	1.675	1.825	1.925	1.775
1.310821927	1.692307692	1.413793103	2.125	2.571428571	1.675	2.025	1.725	2.325	1.675	1.9	2.45	2.2
1.311084358	1.807692308	2.137931034	1.875	2.057142857	1.95	1.75	1.95	1.975	1.15	1.675	2	1.75
1.311346904	1.653846154	1.586206897	1.46875	1.942857143	2.475	1.775	1.5	2.525	1.725	1.625	1.725	2.2
1.311609564	1.615384615	2.275862069	1.90625	2	2	1.7	1.575	2.25	2.575	1.85	1.6	1.7
1.311872339	2.423076923	1.275862069	1.8125	1.685714286	2.05	1.925	2.2	1.975	2.25	2.15	1.975	1.825
1.312135229	2.461538462	1.551724138	1.875	2.314285714	1.55	2.325	2.075	2.175	1.55	1.95	2.475	1.8
1.312398233	1.807692308	1.896551724	2.15625	2.285714286	1.7	2.2	1.95	2.75	1.775	1.75	2.45	2.1
1.312661353	1.730769231	1.482758621	2.53125	1.885714286	2.275	2.225	2	2.275	1.9	1.95	2.05	2
1.312924587	1.576923077	2.068965517	2.03125	2	2.55	2.225	2	2.925	2.175	2.175	2.5	2.4
1.313187936	2.038461538	1.75862069	1.875	2.057142857	2.225	2.2	1.85	2.2	2.475	1.7	1.775	1.85
1.3134514	2.076923077	1.931034483	2.0625	2.457142857	1.9	2.4	1.9	2	2.325	2.5	2.275	1.6
1.313714979	2.230769231	2.034482759	2.5	1.771428571	2.375	2.375	1.775	2.725	2.025	2.3	2.3	2.1
1.313978673	1.115384615	2.24137931	3.125	2.028571429	2.225	2.6	1.5	2.85	1.725	2.375	2.475	1.775
1.314242483	2.153846154	1.931034483	2.59375	2.057142857	2.4	2.525	3.075	1.925	2.325	2.15	2.525	2.15
1.314506408	2	2.586206897	2.0625	2.285714286	2.175	2.375	2.45	2.6	2.05	2.925	2.7	2.2
1.314770448	1.461538462	1.586206897	2.03125	2.628571429	1.75	2.95	2.35	1.525	1.875	2.55	2.65	2.675
1.315034604	2.115384615	2.137931034	2.40625	2.485714286	2.45	2.625	2.175	2.025	1.65	1.85	3.125	2.4
1.315298875	1.923076923	2.586206897	2.875	2.4	2.35	2.525	2.55	2.925	2.1	2.825	2.575	2.45
1.315563262	2.115384615	2.068965517	3.03125	2.257142857	3.425	2.475	1.9	3.3	2.675	2.4	2.775	2.55
1.315827765	2.923076923	2.482758621	3.28125	3.228571429	2.475	2.3	2.9	3.55	2.7	2.25	2.125	2.075
1.316092383	2.384615385	2.586206897	3.28125	2.657142857	2.575	2.25	2.025	2.55	2.675	2.325	3.075	2.7
1.316357117	2.346153846	3.344827586	3.28125	2.6	3.225	3.7	3.025	2.925	2.4	2.55	3.6	2.325
1.316621967	2.192307692	2.75862069	3.28125	2.628571429	2.575	2.825	2.525	3.125	2.825	2.75	3.125	3.025
1.316886933	2	2.517241379	3.28125	3.228571429	2.525	2.85	2.225	3.2	2.65	2.85	3.4	2.675
1.317152016	2.923076923	2.586206897	3.28125	2.457142857	2.7	3	3.175	2.7	2.7	2.8	2.825	3.125
1.317417214	2.653846154	2.275862069	2.53125	3.571428571	2.425	3.6	2.9	3.575	2.025	3.125	3.475	3.2
1.317682528	3.230769231	3.482758621	3	3.542857143	2.6	2.925	2.375	3.675	2.675	2.9	2.975	3.425
1.317947959	3.076923077	2.586206897	2.875	3.171428571	3.25	3.725	3.1	3.275	3.025	3.125	3.775	2.95
1.318213506	2.730769231	3.034482759	3.40625	2.885714286	3.625	3.4	3.45	3.825	3.225	3.075	3.875	3.4
1.318479169	3	3.482758621	4.09375	4.028571429	4.125	4.425	2.725	3.775	2.05	3.55	4.15	3.25
1.318744949	2.923076923	3.172413793	3.71875	3.685714286	3.775	3.9	3.225	3.125	3.225	3.6	3.75	3.275
1.319010846	3.076923077	3.103448276	4.6875	3.228571429	4.3	4.525	3.1	3.9	2.6	3.225	4.225	4.275
1.319276859	2.692307692	3.034482759	4.5	3.628571429	5.15	3.9	3.95	3.175	2.425	2.3	3.45	3.55
1.319542989	2.769230769	2.827586207	3.1875	3.828571429	3.55	4.2	3.775	4.6	3.2	3.6	4.225	3.425
1.319809235	3.807692308	3.862068966	3.15625	4.428571429	3.75	4.4	3.125	4.675	4	4.025	3.8	4
1.320075599	3.576923077	3.344827586	3.65625	4.885714286	3.95	4.15	4.025	3.75	3.175	3.6	4.075	4.1
1.320342079	4.769230769	4.137931034	4.8125	4.371428571	3.95	3.975	4	5.2	3.675	4.525	4.425	5
1.320608677	3.692307692	4.137931034	4.65625	4.685714286	4.275	4.925	4.425	5.075	3.775	3.825	4.55	4.275
1.320875391	3.692307692	2.896551724	3.90625	4.142857143	4.625	4.475	4.9	5.225	4.15	4.85	4.875	3.85
1.321142223	4.692307692	4.551724138	4.625	5.228571429	4.3	4.275	4.65	5.05	4.275	4.575	4.95	4.175
1.321409172	4.230769231	4.517241379	5.875	4.657142857	4.4	4.8	4.475	4.825	4.225	4.025	5.1	4.325
1.321676238	3.961538462	4.655172414	4.5625	4.485714286	4.625	6.075	4.675	5.4	3.45	5.075	4.8	4.85
1.321943421	3.192307692	4.413793103	6	4.285714286	5.025	4.55	5.2	4.95	4.55	4.175	5.65	5.225
1.322210722	5.615384615	4.172413793	5.78125	5.257142857	5.15	5.15	4.9	5.325	5.375	5.05	5.825	5.225
1.322478141	3.846153846	5.344827586	5.4375	5.314285714	5.6	5.075	5.15	4.75	4.475	5.775	5.15	4.575
1.322745677	5.153846154	6.310344828	5.71875	5.257142857	5.025	7.3	3.975	6.925	5.075	5.175	5.875	5.475
1.323013331	5.076923077	5.24137931	5.75	5.257142857	5	6.1	4.85	5.5	5.15	5.225	6.875	6.4
1.323281102	5.769230769	4.620689655	5.84375	5.657142857	5.375	6.225	6.15	6.15	5.125	6.025	5.45	5.325
1.323548992	5.730769231	5.931034483	5.21875	5.257142857	5.5	5.95	5.75	6.65	5.3	5.5	5.45	5.55
1.323816999	6.038461538	5.448275862	5.34375	6.2	5.35	5.65	5	6.6	5.175	5.9	5.525	5.8
1.324085124	5.423076923	6.310344828	5.4375	5.428571429	5.575	6.45	5.625	6	5.75	6.25	5.95	6
1.324353367	4.923076923	6.034482759	5.6875	4.971428571	5.775	6.425	4.15	6.475	5.25	5.95	6.325	6.6
1.324621729	6.076923077	5.482758621	6.90625	4.514285714	4.975	5.95	6.475	6.725	5.525	5.475	6.275	5.25
1.324890208	5.730769231	5.206896552	6.21875	4.4	6.05	5.875	6.025	6.475	6.45	6.2	5.95	6.25
1.325158806	5.076923077	6.586206897	5.40625	6.457142857	4.775	6.55	6.8	6.475	6.4	6.425	6.775	6.525
1.325427522	5.961538462	6.172413793	5.21875	5.457142857	5.575	6.225	6.25	6.375	5.875	6.725	7.225	6.775
1.325696357	6.846153846	6.724137931	5.5625	4.514285714	6.45	7.4	6.125	7.3	6.85	6.3	6.625	6.05
1.32596531	5.384615385	6.24137931	5.09375	4.8	5.55	5.55	6.55	6.325	6.6	6.75	6.925	6.3
1.326234382	6.961538462	5.482758621	4.125	6.171428571	5.425	6.625	6.7	7.05	6.775	6.875	6.375	7.125
1.326503572	5.923076923	6.724137931	6.15625	4.428571429	5.35	6.45	6.2	7.725	5.725	6.175	7.275	6.925
1.326772881	5.423076923	5.827586207	5.375	4.628571429	5.45	6.4	6.55	6.325	6.15	6.325	6.65	5.775
1.327042309	6.269230769	5.931034483	6.8125	4.171428571	6.875	5.8	5.875	7.1	4.775	6.35	6.95	6.55
1.327311856	6	4.689655172	4.375	4.428571429	5.725	5.275	6.15	7.65	6.425	5.925	5.725	6.225
1.327581522	7.192307692	5.931034483	5.375	5.142857143	4.725	5.1	6.375	6.5	6.4	5.175	6.65	5.05
1.327851306	5.153846154	5.344827586	4.75	5	5.525	5.825	6.575	5.4	5.75	6.375	6.3	5
1.32812121	6.115384615	5	4.40625	3.771428571	3.55	5.8	5.7	5.1	5.3	5	6.1	5.75
1.328391233	5.846153846	4.724137931	4.375	3.714285714	4.825	6.125	4.75	6.15	5.975	5	5.775	5.4
1.328661375	6.153846154	5.137931034	3.46875	4.314285714	4.75	5.45	4.675	5.2	5.475	5.05	5.675	5.4
1.328931637	6.653846154	5.275862069	4.09375	3.342857143	3.875	4.8	6.125	5.375	4.6	4.875	5.6	5.35
1.329202018	6.192307692	6.655172414	3.4375	3.971428571	3.75	4.825	5.475	5.575	6.35	4.875	5.125	5.075
1.329472519	5.5	4.310344828	3.34375	3.914285714	3.95	4.475	4.75	4.775	5.35	4.9	4.9	4.975
1.329743139	6	4.75862069	4.09375	3.085714286	3.625	4.125	3.9	5.825	4.3	4.7	5.2	4.925
1.330013878	4.076923077	5.275862069	3.125	2.771428571	4.025	4.425	4.6	4.425	4.975	4.2	4.625	4.875
1.330284738	5.923076923	3.586206897	2.75	2.485714286	3.35	4.15	4.3	3.85	3.725	3.425	3.925	4.25
1.330555717	5.038461538	3.655172414	3	2.714285714	2.6	2.9	3.85	3.9	4.425	4.05	4.075	4.275
1.330826816	4.423076923	3.586206897	3.28125	1.914285714	3.45	3.975	3.825	3.325	4.15	4	3.725	2.775
1.331098035	5.038461538	4.068965517	3.53125	2.4	3	2.6	3.525	3.9	3.05	3.55	4.3	3.725
1.331369374	4.346153846	3.413793103	2.0625	2.742857143	3.225	2.95	3.325	3.6	3.6	3.95	2.525	3.225
1.331640833	3.961538462	2.379310345	2.25	2.514285714	2.9	2.825	3.4	3.725	2.625	3.75	3.325	3.25
1.331912412	3.538461538	2.862068966	1.96875	2.4	2.15	2.325	2.975	2.85	3.15	3.175	2.925	2.625
1.332184112	4.423076923	2.931034483	2.1875	2.057142857	2.2	2.575	2.675	2.7	3.475	3.125	3.4	2.525
1.332455931	3.846153846	2.551724138	2.09375	2	2.425	2.675	2.375	3.075	2.5	2.425	2.875	2.85
1.332727872	4	2.137931034	2.6875	1.428571429	2.125	2.55	2.7	2.4	2.6	2.25	2.5	3.05
1.332999932	3.115384615	2.448275862	1.65625	1.771428571	1.525	1.575	2.175	2.15	2.8	3.4	2.075	1.45
1.333272113	3.269230769	2.620689655	1.78125	1.828571429	1.725	1.825	2.075	2	2.525	2.35	2.65	2.6
1.333544415	2.846153846	2.137931034	2.15625	1.371428571	1.325	2.425	2.525	2.075	1.9	2.3	2	2.45
1.333816838	2.384615385	1.172413793	1.125	1.428571429	1.375	2.325	1.75	2.05	1.7	1.5	1.825	1.8
1.334089381	2.961538462	1.517241379	0.96875	1.2	1.725	1.375	1.8	2.275	2.35	1.45	2.025	1.35
1.334362046	2.923076923	2.034482759	1.375	1.685714286	1.575	1.325	1.825	2.4	2.5	2.025	2.05	2.075
1.334634831	2.923076923	2.137931034	1.34375	1.514285714	0.925	2.075	1.35	1.7	1.725	1.675	1.8	1.075
1.334907737	1.846153846	1.517241379	1.5625	0.971428571	1.275	1.65	1.625	1.2	1.4	1.675	2	1.4
1.335180764	1.653846154	1.827586207	1.28125	0.8	1	1.7	1.15	1.6	1.825	1.575	1.725	1.75
1.335453913	1.653846154	1.482758621	1.15625	0.885714286	1.325	1.625	1.45	1.55	2.3	1.2	1.3	1.65
1.335727182	2.076923077	1.344827586	1.03125	1.028571429	0.975	1.225	1.475	1.175	1.95	1.425	1.45	1.15
1.336000573	1.576923077	1.310344828	1.3125	0.942857143	0.725	1.225	1.075	1.2	1.15	1.15	1.45	1.2
1.336274086	1.346153846	1.379310345	1.4375	0.285714286	1.075	1.075	1.375	1.1	0.85	1.075	1.75	1.3
1.33654772	1.538461538	0.896551724	1.15625	0.457142857	1.05	0.95	1.225	1.15	1.025	1.25	1.525	1.375
1.336821475	0.653846154	0.862068966	0.8125	0.971428571	0.8	1.25	1.4	1.525	1.175	0.775	1.125	0.975
1.337095352	1.653846154	1.034482759	0.84375	0.628571429	1.025	1.375	0.925	1.25	0.675	1.15	0.875	0.65
1.337369351	1.269230769	1.448275862	0.5625	0.971428571	0.825	0.775	1.1	0.975	0.6	0.75	0.875	0.675
1.337643472	1	1.103448276	0.40625	0.628571429	1	0.9	0.75	1.175	0.275	1.025	1.3	0.875
1.337917714	0.576923077	0.689655172	1.125	0.571428571	0.775	1	0.775	1.375	1.025	0.575	0.85	0.9
1.338192079	1.115384615	0.379310345	0.71875	0.085714286	0.725	0.7	0.875	0.875	1.35	0.7	0.75	0.825
1.338466565	0.807692308	1.206896552	0.625	0.542857143	0.975	0.95	1.25	0.425	1.175	0.85	0.75	0.45
1.338741174	1.269230769	1.034482759	0.71875	1	0.375	1.05	0.625	0.725	0.5	0.825	0.725	0.6
1.339015904	0.653846154	1	0.5625	0.371428571	0.5	0.8	0.675	0.775	0.425	0.55	0.8	0.75
1.339290758	0.384615385	0.586206897	1.0625	0.171428571	0.75	0.6	0.325	0.975	0.725	0.65	0.625	0.525
1.339565733	0.961538462	0.379310345	0.46875	0.114285714	0.45	0.3	0.65	0.95	0.525	1	0.8	0.475
1.339840831	1.346153846	0.689655172	0.90625	0.485714286	0.65	0.45	1.1	0.5	1.075	0.875	0.8	0.65
1.340116051	0.346153846	0.655172414	0.78125	0.457142857	0.45	1.15	0.15	0.55	0.45	0.5	1.2	0.425
1.340391394	0.153846154	0.586206897	0.34375	0.2	0.475	0.225	0.325	0.575	0.1	0.4	0.45	0.75
1.340666859	0.769230769	0.310344828	0.78125	0.8	0.45	0.3	0.625	0.725	0.275	0.425	0.275	0.325
1.340942448	0.615384615	0.482758621	0.28125	0.628571429	0.55	0.3	0.55	0.725	0.425	0.625	0.25	0.725
1.341218159	0.615384615	0.75862069	0.1875	0.657142857	0.175	0.25	0.825	0.15	0.625	0.575	0.7	0.775
1.341493993	1.269230769	0.655172414	0.71875	0.828571429	-0.05	0.75	0.4	0.325	0.375	0.95	0.7	0.4
1.34176995	0.461538462	0.413793103	1.21875	0.4	0.525	0.4	0.475	0.7	0.075	0.575	1.125	0.375
1.34204603	0.115384615	0.379310345	0.15625	0.2	0.325	0.45	0.675	0.65	0.45	0.5	0.375	0.65
1.342322233	0.461538462	0.068965517	-0.03125	0.228571429	0.55	0.475	0.375	0.4	0.65	0.3	0.225	0.15
1.342598559	0.538461538	1.068965517	0.5625	0.6	0.35	0.65	0.525	0.225	0.625	0.475	0.5	0.175
1.342875009	0.769230769	0.689655172	0.6875	0.685714286	0.425	0.825	0.375	0.45	0.375	0.575	0.875	0.575
1.343151582	0.461538462	0.275862069	0.375	0.314285714	0.275	0.3	0.55	0.45	0	0.275	1.075	0.35
1.343428278	0.576923077	0.172413793	0.34375	0.314285714	0.375	0.25	0.575	0.7	0.55	0.275	0.675	0.65
1.343705098	0.423076923	0.413793103	-0.15625	0.428571429	0.425	0.175	0.325	0.35	0.375	0.4	0.225	0.35
1.343982042	0.423076923	0.275862069	0.40625	0.457142857	0.075	0.725	0.6	0.175	0.75	0.475	0.125	0.35
1.344259109	0.692307692	0.206896552	0.5625	0.6	0.15	0.125	0.075	0.425	0.3	0.65	0.55	0.525
1.3445363	0.5	0.344827586	0.46875	0.2	0.675	0.55	0.3	0.45	0.325	0.325	0.625	0.475
1.344813615	0.038461538	-0.068965517	-0.03125	0.371428571	0.475	0.125	0.3	0.55	0	0.325	0.325	0.275
1.345091054	0.461538462	0.689655172	0.25	0.228571429	0.425	0.375	0.525	0.55	0.725	0.4	0.4	0.05
1.345368617	0.153846154	0.620689655	0.375	0.342857143	0.175	0.45	0.675	0.375	0.5	0.65	0.65	0.225
1.345646304	0.884615385	0.793103448	0.6875	0.4	0.525	0.5	0.625	0.4	0.225	0.775	0.8	1.05
1.345924115	0.384615385	0.103448276	0.34375	0.314285714	0.825	0.4	0.65	0.525	0.275	0.075	0.925	0.325
1.34620205	0.153846154	0.310344828	0.21875	0.171428571	0.525	0.1	0.2	0.15	0.25	0.425	0.5	0.175
1.34648011	0.153846154	0.344827586	0.21875	0.371428571	0.1	0.325	0.95	0.225	0.625	0.425	0.225	0.675
1.346758294	0.307692308	0.448275862	0.1875	0.542857143	0.225	0.275	0.225	0.175	0	0.15	0.175	0.525
1.347036602	0.307692308	0.620689655	0.4375	0.628571429	0.525	0.675	0.225	0.175	-0.05	0.1	0.625	0.55
1.347315036	-0.115384615	0.482758621	0.15625	0.428571429	0.575	0.45	0	0.475	0.15	0.3	0.425	0.825
1.347593593	0.076923077	0.413793103	0.28125	0.171428571	0.5	0.525	0.175	0.525	0.15	0.35	0.375	0.35
1.347872276	0.730769231	0.344827586	0.21875	0.314285714	0.125	0.15	0.675	0.125	0.55	0.45	0.45	0.225
1.348151083	0.269230769	0.137931034	0.59375	0.685714286	0.1	0.25	0.225	0.15	0.25	0.575	0	0.4
1.348430015	0.538461538	0.827586207	0.84375	1.171428571	0.65	0.525	0.5	0.825	0.25	0.575	0.45	0.55
1.348709073	0	0.655172414	0.59375	0.285714286	0.4	0.575	0.35	0.525	0.025	0.3	0.725	0.35
1.348988255	0.230769231	0.206896552	0.1875	0.657142857	0.725	0.2	0.175	0.6	0.575	0.35	0.425	0.25
1.349267562	0.307692308	0.482758621	0.40625	0.571428571	0.45	0.425	0.5	0.5	0.3	0.5	0.325	0.125
1.349546995	0.884615385	0.448275862	0.28125	0.457142857	0.15	0.425	0.275	0.325	0.25	0.425	0.325	0.425
1.349826553	0.615384615	0.655172414	0.6875	0.742857143	0.4	0.925	0.55	0.7	0.35	0.45	0.8	0.9
1.350106236	0.076923077	0.448275862	0.59375	0.342857143	0.675	0.375	0.35	0.55	0.175	0.675	0.575	0.8
1.350386045	0.923076923	0.379310345	0.34375	0.514285714	0.975	0.7	0.6	0.775	0.725	0.225	0.55	0.55
1.350665979	0.653846154	0.793103448	0.28125	1.028571429	0.875	0.475	0.775	0.1	0.575	0.45	0.425	0.7
1.350946039	0.653846154	0.379310345	0.59375	0.457142857	0.475	0.65	0.675	0.425	0.475	0.4	0.375	0.375
1.351226224	0.461538462	0.827586207	1.3125	0.542857143	0.95	0.85	0.45	0.75	0.575	0.475	0.85	0.9
1.351506536	0.230769231	0.620689655	0.875	0.685714286	1.075	0.375	0.575	0.5	0.525	0.325	0.875	0.775
1.351786973	0.576923077	0.586206897	0.5625	0.485714286	0.625	0.625	0.925	0.675	1.15	0.925	0.625	0.925
1.352067536	0.115384615	0.517241379	0.46875	0.828571429	0.525	0.65	0.425	0.575	0.725	0.575	0.975	0.65
1.352348225	1.115384615	0.75862069	1.03125	1.371428571	0.675	0.9	0.375	0.925	0.275	0.8	0.8	0.9
1.352629041	0.730769231	0.827586207	0.90625	0.742857143	0.625	0.825	0.55	0.575	0.525	0.675	1	0.725
1.352909982	0.576923077	0.379310345	1.25	0.657142857	0.525	0.725	1.075	0.675	0.375	0.55	0.725	0.875
1.35319105	0.884615385	0.620689655	0.40625	0.971428571	1	0.925	1.05	0.75	0.425	0.45	0.825	0.675
1.353472244	1	0.793103448	0.46875	0.571428571	0.55	0.425	0.775	0.425	0.625	0.85	0.475	0.55
1.353753565	1.115384615	0.620689655	1.09375	0.714285714	0.65	0.625	0.725	1.2	0.675	0.7	0.75	0.55
1.354035012	0.615384615	0.965517241	0.59375	0.685714286	0.8	1.1	0.55	1.125	0.5	0.725	1.15	1
1.354316586	0.076923077	0.517241379	0.875	0.142857143	1	1.175	0.475	0.975	0.475	0.85	0.875	0.6
1.354598286	0.576923077	0.551724138	0.46875	0.457142857	1.15	0.425	0.325	0.825	0.925	0.2	0.9	0.825
1.354880113	0.692307692	0.862068966	1.03125	0.8	1.125	0.775	1.125	0.6	1.05	1.075	0.9	0.6
1.355162067	1.307692308	0.931034483	0.875	0.8	0.85	1.425	0.925	1.025	0.725	1.225	0.875	0.775
1.355444148	0.461538462	1.310344828	0.96875	1.028571429	0.825	0.85	0.675	0.9	0.875	0.825	0.925	1.125
1.355726356	0.576923077	0.655172414	1	0.628571429	1.475	1.225	1.175	1.125	0.925	0.65	0.95	1.075
1.356008691	0.769230769	0.793103448	0.65625	1.142857143	0.775	0.5	1.175	1.15	0.9	0.7	1.025	0.5
1.356291153	1.076923077	0.827586207	0.53125	0.8	0.625	1.025	0.85	0.425	0.55	0.75	0.925	0.7
1.356573743	1.384615385	1.068965517	1.0625	1.428571429	0.625	1	0.75	0.6	0.875	1.225	1.025	1.05
1.35685646	0.653846154	1.172413793	0.875	0.685714286	0.725	0.375	0.275	0.8	0.8	0.65	0.875	0.7
1.357139304	1.153846154	0.655172414	0.78125	0.8	0.725	1.425	0.8	0.975	1.05	0.65	1.025	0.75
1.357422276	0.923076923	0.448275862	0.5	0.6	0.75	0.85	1.15	0.55	0.875	0.55	0.675	0.65
1.357705375	0.653846154	0.724137931	0.78125	0.6	0.675	0.725	0.55	0.525	0.375	0.975	0.725	0.65
1.357988602	1.192307692	1.034482759	1.125	1.085714286	0.8	0.925	0.65	0.8	0.925	1.325	0.8	1.025
1.358271957	0.5	0.517241379	1.15625	1	0.75	1.125	0.725	1.3	0.375	1.15	0.925	1.45
1.358555439	0.615384615	0.413793103	0.375	0.485714286	0.65	0.45	0.675	0.575	0.675	0.85	0.35	0.95
1.35883905	1.153846154	-0.137931034	0.375	0.4	0.75	0.475	0.8	0.775	0.65	0.7	0.85	0.8
1.359122789	1.307692308	0.482758621	1.0625	0.571428571	0.55	1.025	0.675	0.575	0.875	0.95	1.3	0.875
1.359406655	1.076923077	0.75862069	0.875	0.628571429	0.475	1	1.025	0.875	0.8	0.925	1.3	1.1
1.35969065	1.038461538	0.793103448	1.09375	0.885714286	0.625	1.325	0.725	1.05	0.575	0.675	0.8	0.525
1.359974773	0.384615385	0.896551724	0.625	0.2	0.2	0.75	0.7	0.75	0.675	0.775	0.625	0.45
1.360259025	0.730769231	0.206896552	0.3125	0.485714286	0.6	0.625	0.675	0.9	0.9	0.6	0.775	0.25
1.360543405	1.076923077	0.655172414	0.84375	0.742857143	0.35	0.85	0.725	0.975	0.625	0.85	0.875	0.55
1.360827913	1.192307692	0.793103448	0.34375	0.628571429	0.525	0.975	0.7	0.4	0.65	1.1	0.725	0.675
1.36111255	0.192307692	0.517241379	0.53125	0.085714286	0.45	0.55	1.025	0.3	0.95	0.725	0.7	0.95
1.361397316	0.423076923	0.24137931	0.4375	0.8	0.475	0.75	0.5	0.875	0.1	0.55	0.65	0.725
1.36168221	0.653846154	0.517241379	0.28125	0.371428571	0.775	0.625	0.975	0.675	0.55	0.35	0.175	0.275
1.361967233	1.115384615	0.620689655	0.59375	0.8	0.475	0.8	1	0.625	0.925	0.7	0.625	0.5
1.362252386	1.038461538	0.310344828	0.28125	0.457142857	0.45	0.725	0.55	0.35	0.4	0.8	0.425	0.625
1.362537667	-0.038461538	0.620689655	0.53125	0.228571429	0.725	0.15	0.3	0.775	0.475	0.425	0.675	0.675
1.362823077	-0.192307692	0.24137931	0.5625	0.228571429	0.725	0.175	0.5	0.75	0.25	0.825	0.125	0.65
1.363108617	0.769230769	0.068965517	0	0.057142857	0.45	0.225	0.925	0.275	0.575	0.75	0.15	0.075
1.363394286	0.692307692	0.275862069	0.25	0.314285714	0.225	0.2	0.725	0.275	0.3	0.625	0.3	0.45
1.363680084	0.230769231	0.379310345	0.40625	0.514285714	0.55	0.6	0.45	0.625	0.275	0.775	0.275	0.475
1.363966011	0.576923077	0.586206897	0.59375	0.742857143	0.7	0.5	0.675	1	0.45	0.725	0.475	0.525
1.364252068	0.115384615	0.103448276	0.21875	0.371428571	0.3	0.3	0.6	0.4	0.325	0.175	0.475	0.275
1.364538255	0.730769231	0.172413793	-0.125	0.028571429	0.625	0.125	0.65	0.55	0.55	0.525	0.15	0.625
1.364824572	0.884615385	0.379310345	-0.09375	0.6	0.375	0.3	0.6	0.4	0.525	0.475	0.45	0.4
1.365111018	0.076923077	0.172413793	0.4375	-0.085714286	0.4	0.425	0.475	0.525	0.025	0.175	0.825	0.35
1.365397594	-0.230769231	0.448275862	0.4375	0.171428571	0.55	0.5	0.25	0.525	0.2	0.45	0.65	0.775
1.3656843	0.076923077	0.275862069	0.34375	-0.028571429	0.65	0.125	0.375	0.525	0.3	0.175	0.25	0.65
1.365971136	0.115384615	0.448275862	0	0.228571429	-0.05	0.175	0.425	0.2	0.525	0.075	0.125	0.25
1.366258102	0.576923077	0.448275862	0	0.485714286	0.4	0.5	0.325	0.425	0.2	0.275	0.15	0.15
1.366545199	0.307692308	0.551724138	0.4375	0.257142857	0.675	0.45	0.575	1.025	0.525	0.3	0.6	0.6
1.366832425	0.384615385	0.103448276	0.75	0.342857143	0.175	0.4	0.25	0.4	0.25	-0.075	0.4	0.45
1.367119782	0.461538462	0.172413793	0.46875	0.057142857	0.7	0.175	0.275	0.625	0.625	0.1	0.4	0.475
1.36740727	0.538461538	0.482758621	0.03125	0.371428571	0.525	0.475	0.6	0.325	0.625	0.15	0.025	0.275
1.367694888	0.461538462	0.448275862	0.21875	0.542857143	0.325	0.075	0.5	0.425	0.3	0.675	0.675	0.05
1.367982636	0.192307692	0.379310345	-0.15625	0.085714286	0.1	0.575	0.025	0.2	-0.2	0.275	0.55	0.175
1.368270516	-0.230769231	0.206896552	0.625	-0.085714286	0.375	0.35	0.125	0.4	0.275	-0.15	0.425	0.35
1.368558526	0.5	0.137931034	0.625	0.714285714	0.35	0.2	0.3	0.225	0.275	0.075	0.225	0.35
1.368846667	0.346153846	0.517241379	-0.0625	0.314285714	0.125	0.35	0.525	0.15	0.25	0.325	0.4	0.15
1.369134939	0.5	0.482758621	0.40625	0.4	-0.2	0.3	0.675	-0.025	0.275	1.025	0.3	0.1
1.369423342	0.615384615	0.379310345	0.625	0.428571429	0.15	0.7	0.1	0.575	0.1	0.275	0.575	0.3
1.369711877	-0.038461538	0.206896552	0.46875	0.171428571	0.425	0.075	-0.15	0.75	-0.025	-0.175	0.275	0.4
1.370000542	0.115384615	-0.103448276	-0.34375	0.371428571	0.475	0.175	0.6	0.225	0.15	-0.025	0.375	0.15
1.370289339	0.230769231	0.413793103	-0.125	0.228571429	0.1	0.225	0.275	0.125	0.1	0.55	0.1	0.25
1.370578267	0.923076923	0.413793103	0.28125	0.228571429	0.25	0.375	0.175	0.075	0.375	0.5	0.35	0.325
1.370867327	0.423076923	0.137931034	0.5	0.371428571	0.3	0.275	0.375	0.275	0.05	0.375	0.55	0.25
1.371156518	0.192307692	0.379310345	0.21875	0.714285714	0.425	-0.05	0.1	0.55	0.275	0.175	0.2	0.25
1.371445841	0.230769231	0.586206897	0.1875	0.758354756	0.15	0.125	0.6	0.35	0.25	-0.05	0.2	0.2
1.371735296	0.769230769	0	0.1875	0.428571429	-0.075	0.025	0.425	0.2	0.225	0.05	0.125	0.2
1.372024883	0.769230769	0.034482759	-0.125	0.314285714	0.05	0.3	0.15	-0.2	0.2	0.425	0.275	0.075
1.372314601	0.346153846	-0.034482759	0.34375	0.114285714	0.275	0.35	-0.075	0.475	0.225	0.325	0.625	0.3
1.372604452	0	0	0.28125	0.057142857	0.4	-0.2	-0.125	0.425	0.075	-0.1	-0.025	0.25
1.372894434	-0.076923077	0.137931034	0	0.428571429	0.075	-0.05	0.2	0.225	0.275	0.025	-0.025	-0.075
1.373184549	0.538461538	-0.137931034	0.5	0.257142857	0.075	0.3	0.325	0	0.375	0.05	0.225	0.025
1.373474796	0.576923077	0.344827586	0.15625	0.2	0.15	0.225	0.175	0.3	0.275	0.275	0.1	0.175
1.373765175	0.038461538	0	0.25	0.285714286	0.15	0.35	0.025	0.2	-0.125	0.1	0.575	0.175
1.374055687	-0.423076923	0	0.15625	0	0.5	0.125	0.175	0.475	0.225	0.075	0.175	0.15
1.374346332	0.115384615	0.172413793	0.25	0.085714286	0.625	0.25	0.2	0.3	0.025	0.625	-0.025	0.1
1.374637109	0.038461538	-0.068965517	-0.15625	0.171428571	0.3	0.125	0.35	-0.15	0.025	0.05	0.075	0.2
1.374928019	0.192307692	0.517241379	0.6875	0.114285714	0.175	0.075	0.075	0.125	0.15	0.35	0.075	0.225
1.375219061	0.192307692	0.517241379	0.46875	0.4	0.075	0.55	0.325	0.225	0.275	0	0.2	-0.1
1.375510236	-0.038461538	0.310344828	0.15625	-0.4	0.35	-0.05	0	0.275	-0.05	-0.1	0.25	0.275
1.375801545	-0.307692308	0	0.21875	0.057142857	0.375	-0.05	0.375	0.425	0.075	-0.05	0.025	0.225
1.376092986	0.076923077	0.034482759	-0.03125	-0.171428571	0.075	0.175	0.4	-0.375	0.275	0.05	0.325	-0.025
1.376384561	0.576923077	0.068965517	0.28125	0.342857143	0.125	0.375	-0.3	0.125	0.125	0.225	0.35	0.45
1.376676269	-0.076923077	0.206896552	-0.40625	0	0.125	0.075	0.175	0.05	0.3	-0.2	0.375	0.125
1.37696811	-0.230769231	-0.172413793	0.09375	0.028571429	0.225	-0.3	0.25	0.25	-0.325	-0.025	0	0.25
1.377260085	0.115384615	-0.034482759	0.15625	-0.228571429	0.2	-0.15	0.175	0.125	0	-0.1	-0.125	0.05
1.377552193	0.461538462	0.310344828	0.28125	0.142857143	0.225	0.5	0.675	-0.075	0.475	0.4	0.15	0.275
1.377844434	0.538461538	0.172413793	0.15625	0.257142857	0.275	0.1	0.05	0.225	0.15	0.2	0.3	0.175
1.37813681	0.076923077	-0.172413793	-0.15625	-0.2	-0.175	0.05	-0.375	0.025	-0.15	-0.175	0.125	0.3
1.378429319	0.307692308	0.068965517	0.21875	0.2	0.175	0.025	0.3	0.25	-0.125	0	0.275	0.275
1.378721962	-0.038461538	0.034482759	0.09375	0.371428571	0.725	-0.175	0.325	0.1	0.275	0.05	0.025	0.375
1.379014739	0.423076923	0	0.625	0.085714286	0.225	0.075	0.4	0.25	0.175	0.375	0.1	-0.075
1.37930765	-0.038461538	0.206896552	-0.15625	0.342857143	0.075	0.35	0.35	-0.025	-0.025	0.275	0.2	0.325
1.379600695	0.153846154	0.827586207	0.65625	0.028571429	-0.075	0.325	-0.15	0.225	0.05	-0.025	0.075	0.3
1.379893874	-0.230769231	-0.034482759	0.15625	0.142857143	0.5	-0.075	0.25	0.15	0.2	0.175	0.3	0.325
1.380187188	0.269230769	0	0.125	-0.142857143	0.3	-0.075	0.6	0.025	0.325	-0.125	0.075	0.2
1.380480636	0.192307692	-0.034482759	0.125	0.342857143	0.225	0.25	0.075	0.05	0.4	0.55	0.125	-0.15
1.380774218	0.615384615	0.448275862	0.3125	0.114285714	0.1	0.275	0.025	0.075	0	0.575	0.35	0.4
1.381067935	0.115384615	0	0.5	0.057142857	0.1	-0.05	0	0.025	-0.175	0.225	0.4	0.325
1.381361787	0.307692308	0.034482759	0.21875	0.057142857	0.525	0	-0.125	0	-0.125	0.15	0.375	0.2
1.381655774	0.423076923	0.275862069	0.03125	-0.028571429	0.075	-0.125	0.275	-0.125	0.425	0.05	0.05	0.15
1.381949895	0.461538462	-0.068965517	0.40625	0.314285714	0.1	0.125	0.525	0.275	0.225	0.15	0.275	-0.05
1.382244151	-0.115384615	-0.103448276	0.03125	0.2	0.125	0.55	0	0.1	0.025	0.225	0.35	0.25
1.382538542	-0.269230769	0.034482759	0.71875	0.142857143	0.025	0.15	0	0.275	-0.125	0.1	0.325	0.375
1.382833069	-0.153846154	-0.103448276	0.34375	-0.171428571	-0.025	0.125	0.4	0.025	-0.125	0.3	0.25	-0.1
1.38312773	0.038461538	0.034482759	-0.3125	-0.2	0.2	0.075	0.275	0.225	0.65	0.15	0.225	-0.05
1.383422527	0.653846154	0	-0.1875	0.485714286	0.225	0.075	0.3	0.075	0.2	0.475	0.125	0.2
1.383717459	0.269230769	0.172413793	0.4375	0.4	0.45	0.375	0.4	-0.05	0.4	0.25	0.275	0.4
1.384012527	0	0.172413793	0.0625	0.057142857	0.15	0.025	0.2	0.2	0.175	0.175	0.425	0.275
1.38430773	0.115384615	-0.137931034	0.3125	-0.228571429	0.175	0.025	-0.125	0.175	-0.025	-0.075	0.225	0.1
1.384603069	0.076923077	0	-0.09375	-0.257142857	0.15	0.075	0.6	-0.025	0.3	0.1	0.025	-0.35
1.384898543	1.076923077	0.310344828	0.25	0.485714286	0.3	0.325	0.325	0.15	0.25	0.2	0.275	0.075
1.385194154	0.269230769	0.206896552	0.34375	0.257142857	0.15	0.15	0.025	0.35	0.15	0.3	0.525	0.075
1.3854899	0.653846154	0.482758621	0.28125	0.685714286	0.45	0.3	0.1	0.5	0.4	0.1	0.55	0.5
1.385785782	0.269230769	0.344827586	0.1875	0.2	0.35	-0.1	0.175	0.275	0.25	-0.075	0.125	0.175
1.386081801	0.153846154	-0.034482759	-0.125	0.2	0.275	0.15	0.25	0.1	0.45	0.225	0.125	0.1
1.386377955	0.576923077	0.379310345	0.09375	0.485714286	0.15	0.45	0.3	0.2	0.25	0.375	0.2	0.3
1.386674246	0.423076923	0.103448276	0.40625	0.314285714	0.2	0.375	0.15	0.1	0.45	0.175	0.525	0.025
1.386970673	-0.115384615	0.448275862	0.78125	0.142857143	0.25	0.025	0.375	0.3	0.125	-0.075	0.225	0.375
1.387267237	0.269230769	0.482758621	0.09375	0.342857143	0.575	-0.15	0.225	0.025	0.3	0.05	-0.05	0.35
1.387563937	0.115384615	0.137931034	-0.3125	0.228571429	-0.05	-0.1	0.25	0.2	0.325	0.15	0.075	-0.025
1.387860774	0.192307692	-0.068965517	0.5	0	0.275	0.225	0.25	-0.2	0.4	0.05	0.325	0.075
1.388157747	0.653846154	0.517241379	0.625	-0.028571429	0.075	0.5	0.075	0.3	0.05	-0.05	0.275	0.325
1.388454858	-0.153846154	0	0.34375	0.228571429	0.125	-0.025	-0.075	0.325	0.175	-0.05	0.175	0.25
1.388752105	0.269230769	-0.137931034	0.375	0.057142857	0.125	-0.25	0.025	0.1	0.025	-0.025	-0.125	-0.075
1.38904949	0.384615385	0.034482759	0.09375	0.114285714	0.075	0.25	0.025	0.325	0.4	0.225	0.275	0.2
1.389347011	0.461538462	0.24137931	0.46875	0.257142857	0.2	0.375	0	-0.15	0.3	0.4	0.225	0.1
1.38964467	0.653846154	0.068965517	0.21875	0.285714286	0.2	0.325	-0.125	0.125	0.125	-0.1	0.55	0.425
1.389942465	-0.115384615	0.172413793	0.5	0.114285714	0.2	0.15	-0.075	0.4	0.15	-0.075	0.3	0.525
1.390240399	-0.115384615	0.551724138	0.28125	0.171428571	0.275	-0.025	0.075	0.6	0.2	-0.025	0.25	0.5
1.390538469	0.192307692	-0.103448276	-0.03125	0.057142857	0.175	0.075	0.5	0.275	0.275	0.25	0.225	-0.125
1.390836678	0.538461538	0.413793103	-0.0625	0.4	-0.05	0.2	0.5	0.275	0.475	0.375	0.375	0.275
1.391135024	-0.038461538	0.206896552	0.3125	0.057142857	0.225	0.275	0.075	0.375	0	0.375	0.375	0.325
1.391433507	0.115384615	-0.034482759	-0.0625	-0.171428571	0.1	0.075	-0.2	0.225	0.025	0.225	0.225	0.125
1.391732129	-0.346153846	-0.068965517	-0.03125	0.085714286	0.325	-0.3	0.25	0.325	-0.075	0.025	0.2	-0.05
1.392030888	0.230769231	0.310344828	0	0.285714286	0.225	0	0.2	0.1	0.425	0.025	0	0.05
1.392329785	0.423076923	0.413793103	-0.03125	-0.228571429	-0.4	0.375	-0.075	0.075	-0.175	0.25	0.35	-0.025
1.392628821	0.384615385	0.448275862	0.21875	0.228571429	0.1	0.175	0.075	0.1	-0.025	0.475	0.375	0.35
1.392927995	-0.461538462	0.448275862	0.15625	0.257142857	-0.325	0.075	-0.05	0.35	0.125	0.1	0.325	0.3
1.393227307	0.153846154	0.103448276	0.03125	-0.228571429	0.3	-0.05	0.075	0.275	0.1	0.2	0.125	0.125
1.393526757	0.5	0.827586207	0.28125	0.2	-0.025	0.15	0.375	0.025	0.175	0.325	0.025	-0.05
1.393826346	0.153846154	0	0.5625	0.571428571	0	0.125	-0.025	-0.05	-0.1	0.15	0.2	0.4
1.394126073	0.423076923	0.310344828	0.1875	0.114285714	0.025	0.35	-0.15	-0.05	-0.075	0.025	0.125	0.1
1.394425939	-0.076923077	0.206896552	0.34375	0.2	0.45	-0.075	-0.025	0.45	0.35	-0.05	0.425	0.25
1.394725944	0	-0.310344828	-0.09375	-0.028571429	0.15	0.175	0.275	-0.175	0.125	-0.1	0.35	-0.1
1.395026088	0.307692308	0.206896552	-0.09375	-0.085714286	-0.1	0.2	0.35	0.325	0.125	0.125	-0.475	0.3
1.395326371	0.115384615	0.24137931	0.34375	0.285714286	-0.125	0.475	0	0.05	-0.075	0.1	0.05	0.225
1.395626792	0.192307692	0.24137931	0.25	0	0.15	0.425	0.2	0.375	0.05	0.2	0.4	0.5
1.395927353	0.076923077	-0.103448276	0.3125	-0.085714286	0.2	0	0.225	0.15	-0.05	-0.025	0.1	0.375
1.396228053	-0.153846154	0	-0.0625	-0.285714286	0.3	-0.05	0.225	0.15	0.075	0.275	0.125	0.225
1.396528892	0.576923077	0.206896552	-0.15625	0.314285714	0.225	0.325	0.375	0.2	0.25	0.125	-0.075	0.05
1.396829871	0.5	0.206896552	0.4375	0.314285714	0.025	0.4	0.35	0.275	0.175	0.35	0.375	0.325
1.397130989	0.076923077	0.793103448	0.28125	0.085714286	0.025	0.2	-0.3	0.6	-0.075	0.1	0.35	0.55
1.397432247	-0.192307692	0.068965517	0.125	-0.085714286	0.175	0.1	0.2	0.45	0.275	0	0.175	0.15
1.397733644	0.115384615	-0.137931034	0.09375	0.257142857	0.05	-0.125	-0.125	0.15	0.1	0.275	-0.075	-0.05
1.398035182	0.423076923	0.172413793	0.125	0.485714286	0.025	0.325	0.45	0.025	0.1	0.6	0.2	0.1
1.398336859	0.730769231	0.103448276	0.28125	0.342857143	-0.175	0.45	0.075	0.4	-0.075	0.3	0.225	0.35
1.398638676	0.307692308	0.724137931	0.65625	0.371428571	0.2	0.25	-0.125	0.325	0.3	0.025	0.4	0.425
1.398940633	0.115384615	-0.206896552	0.375	0.028571429	0.3	0.15	0.125	0.2	0.425	0.05	0.275	0.275
1.39924273	0.153846154	-0.206896552	0.3125	0.114285714	0.2	0.075	0.325	0.125	-0.075	-0.1	-0.075	-0.05
1.399544968	0.576923077	0.379310345	0.03125	0.171428571	0.1	0.475	0.625	0.05	0.35	0.4	0	0.025
1.399847346	0.5	0.379310345	0.1875	0.342857143	0.15	0.375	0.35	0.15	0.15	0.475	0.325	0.3
1.400149864	0.5	0.103448276	0.59375	0.2	0.35	0.075	-0.025	0.3	-0.05	0.05	0.4	0.275
1.400452523	0.153846154	0.24137931	0.375	-0.057142857	0.225	-0.15	0.375	0.525	-0.025	0	0.475	0.15
1.400755323	-0.076923077	0	-0.125	0.257142857	0	-0.2	0.4	0.025	0.1	0.125	0.05	0.05
1.401058263	0.423076923	0.206896552	0.3125	-0.057142857	0.2	0.175	0.425	0.225	0.4	0.3	0	0.375
1.401361344	0.307692308	0.448275862	0.5625	0.2	0.175	0.125	0.05	0.25	0.05	0.275	0.2	0.1
1.401664566	0.230769231	0.379310345	-0.0625	0.2	0.1	0.325	-0.05	0.375	0.025	-0.075	0.125	0.225
1.401967929	0.115384615	0.068965517	-0.03125	-0.142857143	0.45	0.4	-0.025	0.425	0.175	-0.075	0.25	0.1
1.402271433	-0.115384615	0.206896552	-0.3125	0.114285714	0.025	-0.125	0.475	0.525	0.4	-0.175	-0.1	0.1
1.402575078	0.653846154	0.310344828	0.0625	0.2	0.025	0.225	0.225	-0.1	0.175	0.35	0.425	0.4
1.402878865	0.461538462	0.551724138	0.59375	0.285714286	0.35	0.45	0.275	0.25	0.4	0.35	0.725	0.4
1.403182793	0.038461538	0.310344828	0.125	0.171428571	0.3	0.35	-0.075	0.6	0	0.05	0.225	0.35
1.403486862	-0.153846154	-0.24137931	-0.09375	-0.114285714	0.475	0.075	0.1	0.025	-0.175	-0.2	-0.175	0.1
1.403791073	-0.192307692	-0.275862069	-0.28125	0.2	-0.05	-0.175	0.125	-0.05	0.225	-0.025	0.05	0.15
1.404095426	0.5	0.068965517	0.15625	-0.028571429	0.2	0.325	0.325	0.175	0.175	0.425	0.325	0.075
1.404399921	0.346153846	0.689655172	0.4375	0.342857143	0.125	0.325	-0.025	0.025	0.05	0.075	0.1	0.525
1.404704557	-0.038461538	0.068965517	0.28125	-0.114285714	0.15	0.025	-0.125	0.5	-0.125	0	0.3	0.175
1.405009335	-0.461538462	-0.137931034	-0.28125	-0.057142857	0.55	-0.1	0.275	0.45	0.375	0.15	0	0.375
1.405314255	-0.153846154	0.137931034	0.0625	-0.2	0.15	-0.225	0.15	-0.075	0.225	-0.1	0.15	0.1
1.405619318	0.653846154	0.206896552	0.25	0.371428571	-0.15	0.15	0.125	0.15	0.2	0.1	0.05	0.05
1.405924523	0.423076923	0.310344828	0.21875	0.2	0.025	0.125	-0.175	0.175	0.075	0.45	0.525	0.15
1.40622987	0.269230769	0.172413793	0.5625	0.028571429	0.1	0.1	0.375	0.35	-0.025	0.275	0.5	0.45
1.406535359	0.076923077	-0.137931034	-0.03125	-0.114285714	0.225	0.1	0.125	0.275	0	0.075	0.075	-0.075
1.406840991	0.461538462	-0.103448276	-0.0625	0.428571429	0.3	0.225	0.75	0.075	0.5	0.225	-0.175	0.025
1.407146766	0.153846154	0.24137931	-0.21875	0.257142857	-0.275	0.15	0.05	-0.275	0.075	0.175	0.05	0.05
1.407452683	0.5	0.275862069	0.21875	0.2	-0.05	0.2	-0.2	0.05	-0.075	0.15	0.125	0.225
1.407758744	-0.076923077	0.448275862	0.15625	0.2	0.275	0.225	0.125	0.425	-0.05	-0.05	0.25	0.325
1.408064947	0.076923077	0.172413793	0.09375	0.114285714	0.2	0.125	0.175	0.35	0.275	0.075	0.225	-0.05
1.408371293	0.423076923	0.24137931	-0.15625	0.257142857	0.1	-0.05	0.025	0.025	0.35	0.05	-0.025	0.325
1.408677782	0.730769231	0.482758621	0.125	0.628571429	0.175	0.275	0.025	0.325	0.375	0.525	0.125	0.15
1.408984415	-0.076923077	0.551724138	0.4375	0.342857143	0.05	0.175	-0.05	0.275	-0.025	0.15	0.1	0.475
1.409291191	0.230769231	0.310344828	0.375	0	0.25	0.2	0.125	0.275	-0.125	-0.05	0.15	0.15
1.40959811	-0.076923077	-0.24137931	-0.125	-0.114285714	0.275	-0.05	0.15	0.4	0.15	0.1	-0.025	-0.025
1.409905173	0.230769231	0.034482759	0.125	0.085714286	0.1	0	0.2	-0.25	0.175	0.125	-0.2	-0.075
