# Supplementary material for: Fluorescence from a single-molecule probe directly attached to a plasmonic STM tip
Source: Nat Commun. 2024 Nov 10;15:9733. doi: 10.1038/s41467-024-53707-2 (PMC11551166; doi:10.1038/s41467-024-53707-2)
Supplement: Supplementary file 6 — Source Data [file 41467_2024_53707_MOESM6_ESM.zip › Fig 4/Fig4a.txt]

a (nm)	Broadening LUMO (meV)	Broadening LUMO+1 (meV)	Broadening LUMO+2 (meV)
0.185	1.21800e+02	1.47500e+02	1.27100e+02
0.238	6.13800e+01	7.29800e+01	6.75000e+01
0.318	1.74700e+01	1.86100e+01	2.19800e+01
0.370	6.99900e+00	6.93900e+00	9.94900e+00
0.423	2.63200e+00	2.53100e+00	4.28200e+00
0.529	3.34000e-01	3.47200e-01	7.17900e-01
0.635	4.24900e-02	5.46000e-02	1.18200e-01
