# Supplementary material for: Fluorescence from a single-molecule probe directly attached to a plasmonic STM tip
Source: Nat Commun. 2024 Nov 10;15:9733. doi: 10.1038/s41467-024-53707-2 (PMC11551166; doi:10.1038/s41467-024-53707-2)
Supplement: Supplementary file 6 — Source Data [file 41467_2024_53707_MOESM6_ESM.zip › Fig 4/Fig4b.txt]

a (nm)	Broadening LUMO (meV)	Broadening LUMO+1 (meV)	Broadening LUMO+2 (meV)
0.185	8.82800e+00	4.59300e+01	1.20100e+01
0.238	3.12700e+00	2.01800e+01	5.40700e+00
0.318	5.69700e-01	4.95500e+00	1.41800e+00
0.370	1.68800e-01	1.75900e+00	5.31100e-01
0.423	4.83800e-02	6.21100e-01	1.85600e-01
0.476	1.53200e-02	2.16800e-01	7.22500e-02
0.529	NaN	7.92400e-02	3.05100e-02
