# Supplementary material for: Fluorescence from a single-molecule probe directly attached to a plasmonic STM tip
Source: Nat Commun. 2024 Nov 10;15:9733. doi: 10.1038/s41467-024-53707-2 (PMC11551166; doi:10.1038/s41467-024-53707-2)
Supplement: Supplementary file 6 — Source Data [file 41467_2024_53707_MOESM6_ESM.zip › Fig 4/Fig4e_Horizontal.txt]

Energy (eV)	Broadening (meV)
1.376	0.052
1.371	0.066
1.366	0.088
1.361	0.122
1.356	0.178
1.351	0.282
1.346	0.492
1.344	0.631
1.342	0.810
1.341	0.914
1.340	1.027
1.339	1.142
1.338	1.247
1.337	1.335
1.336	1.390
1.335	1.404
1.334	1.376
1.333	1.309
1.332	1.215
1.331	1.105
1.330	0.989
1.329	0.878
1.328	0.776
1.326	0.603
1.321	0.334
1.316	0.202
1.311	0.135
1.307	0.097
1.302	0.072
1.297	0.056
