# Supplementary material for: Fluorescence from a single-molecule probe directly attached to a plasmonic STM tip
Source: Nat Commun. 2024 Nov 10;15:9733. doi: 10.1038/s41467-024-53707-2 (PMC11551166; doi:10.1038/s41467-024-53707-2)
Supplement: Supplementary file 6 — Source Data [file 41467_2024_53707_MOESM6_ESM.zip › Fig 4/Fig4e_Vertical.txt]

Energy (eV)	Broadening (meV)
1.383	0.614
1.378	0.764
1.373	0.970
1.368	1.259
1.363	1.717
1.358	2.424
1.353	3.640
1.348	6.051
1.346	7.566
1.344	9.604
1.343	10.872
1.342	12.319
1.341	13.978
1.341	15.809
1.340	17.713
1.339	19.567
1.338	21.257
1.337	22.559
1.336	23.336
1.335	23.502
1.334	22.910
1.333	21.861
1.332	19.967
1.331	18.269
1.330	16.261
1.329	14.549
1.328	12.868
1.327	11.316
1.326	9.945
1.324	7.843
1.319	4.482
1.314	2.838
1.310	1.979
1.305	1.448
