# Supplementary material for: Fluorescence from a single-molecule probe directly attached to a plasmonic STM tip
Source: Nat Commun. 2024 Nov 10;15:9733. doi: 10.1038/s41467-024-53707-2 (PMC11551166; doi:10.1038/s41467-024-53707-2)
Supplement: Supplementary file 6 — Source Data [file 41467_2024_53707_MOESM6_ESM.zip › Fig 5/Bias_vs_amplitude(s-1pA-1)_Ag(111).txt]

2.500000000000000000e+00	2.418049999999999855e+01
2.500000000000000000e+00	2.265830000000000055e+01
2.500000000000000000e+00	2.210709999999999908e+01
2.699999999999993960e+00	2.946920000000000073e+01
2.800000000000006040e+00	3.018939999999999912e+01
2.199999999999995293e+00	5.307339999999999947e+00
2.000000000000000000e+00	3.400889999999999969e+00
2.099999899999999808e+00	4.084810000000000052e+00
2.000000000000000000e+00	3.950549999999999784e+00
1.599999999999996536e+00	1.277269999999999905e+00
1.800000000000002931e+00	2.494569999999999954e+00
1.900000000000003686e+00	3.241940000000000044e+00
2.300000000000005151e+00	8.460399999999999920e+00
2.400000100000000192e+00	1.592939999999999934e+01
2.599999899999999808e+00	2.907150000000000034e+01
