# Supplementary material for: Fluorescence from a single-molecule probe directly attached to a plasmonic STM tip
Source: Nat Commun. 2024 Nov 10;15:9733. doi: 10.1038/s41467-024-53707-2 (PMC11551166; doi:10.1038/s41467-024-53707-2)
Supplement: Supplementary file 6 — Source Data [file 41467_2024_53707_MOESM6_ESM.zip › Fig 5/Bias_vs_didv(ps)_didv(smoothed)(ps)_Ag(111).txt]

2.799999999999999822e+00	5.175249087199999565e+01	5.520672203480644669e+01
2.794991000000000003e+00	5.197667520400000285e+01	5.501955260828386685e+01
2.789982100000000020e+00	5.678560161200000067e+01	5.483238318176128701e+01
2.784973100000000201e+00	6.083658975599999508e+01	5.464521375523870717e+01
2.779964200000000218e+00	5.322790199800000721e+01	5.445804432871612022e+01
2.774955299999999792e+00	5.326750773799999905e+01	5.427087490219354038e+01
2.769946299999999972e+00	5.360599810200000093e+01	5.408370547567096054e+01
2.764937399999999990e+00	5.337977953000000753e+01	5.389653604914838070e+01
2.759928500000000007e+00	5.627496890400000495e+01	5.370936662262580086e+01
2.754919500000000188e+00	5.378148227199999809e+01	5.352219719610322812e+01
2.749910600000000205e+00	5.286737435999999946e+01	5.333502776958064828e+01
2.744901700000000222e+00	5.040090725999999677e+01	5.314785834305806134e+01
2.739892699999999959e+00	5.472656474800000126e+01	5.296068891653548150e+01
2.734883799999999976e+00	5.631707734600000492e+01	5.277351949001290166e+01
2.729874600000000040e+00	5.607908854400000820e+01	5.258635006349032182e+01
2.724865700000000057e+00	4.942820769400000103e+01	5.239918063696774908e+01
2.719856699999999794e+00	4.916279511999999841e+01	5.233533544038711227e+01
2.714847799999999811e+00	4.830798334800000049e+01	5.221593721477420758e+01
2.709838899999999828e+00	5.443769386600000360e+01	5.194265174077420255e+01
2.704829900000000009e+00	5.161482726599999893e+01	5.147705902451613724e+01
2.699821000000000026e+00	5.246849738600000279e+01	5.131146209800000690e+01
2.694812100000000044e+00	5.136833312400000295e+01	5.101409922096775063e+01
2.689803099999999780e+00	4.979354089800000338e+01	5.084576618696775085e+01
2.684794199999999798e+00	5.183222395199999966e+01	5.075866381387096737e+01
2.679785299999999815e+00	5.375364285000000564e+01	5.049535206800001674e+01
2.674776299999999996e+00	4.962292521199999840e+01	5.030008073909678501e+01
2.669767400000000013e+00	4.810873671200000956e+01	5.013486861877419187e+01
2.664758400000000194e+00	4.633893715400000701e+01	5.005705644645161811e+01
2.659749500000000211e+00	5.259655409800000569e+01	4.979360498329032936e+01
2.654740599999999784e+00	5.108833009400000691e+01	4.955921706161290530e+01
2.649731599999999965e+00	4.917136272600000524e+01	4.932628069174194962e+01
2.644722699999999982e+00	4.977328977800000587e+01	4.921284021077420334e+01
2.639713799999999999e+00	4.827533021000000701e+01	4.912212905974193689e+01
2.634704800000000180e+00	4.831375191799999413e+01	4.915168294729031828e+01
2.629695900000000197e+00	4.640321555200000603e+01	4.880599257883871189e+01
2.624687000000000214e+00	4.809439727600000225e+01	4.864851834193549251e+01
2.619677999999999951e+00	4.404925854999999757e+01	4.848822663425807633e+01
2.614669099999999968e+00	4.838767404800000094e+01	4.839423980367742928e+01
2.609660100000000149e+00	5.067960596399999673e+01	4.816455830193548593e+01
2.604651200000000166e+00	4.811230478200000249e+01	4.790962354670968182e+01
2.599642300000000184e+00	4.772807107599999910e+01	4.767632773554839787e+01
2.594633299999999920e+00	4.774579863000000302e+01	4.765082113800000485e+01
2.589624399999999937e+00	4.798872991800000420e+01	4.768452726651612750e+01
2.584615200000000002e+00	4.655956939000000006e+01	4.775944445367742475e+01
2.579606300000000019e+00	4.905105177400000116e+01	4.754865017206451938e+01
2.574597400000000036e+00	4.885806107800000575e+01	4.730663806735483945e+01
2.569588400000000217e+00	4.591155278400000128e+01	4.722600776174193982e+01
2.564579499999999790e+00	4.635074943800000824e+01	4.705840186548387294e+01
2.559570599999999807e+00	4.922415386200000142e+01	4.697171974845161913e+01
2.554561599999999988e+00	4.372129244400000658e+01	4.680140443464516409e+01
2.549552700000000005e+00	4.673312592199999926e+01	4.673155879793549161e+01
2.544543700000000186e+00	4.749945444800000161e+01	4.655994821251614013e+01
2.539534800000000203e+00	4.845474137600000120e+01	4.678736409838710841e+01
2.534525900000000220e+00	4.267341434400000111e+01	4.671007572393549623e+01
2.529516899999999957e+00	4.392924654000000118e+01	4.637530968909677398e+01
2.524507999999999974e+00	4.652147270400000423e+01	4.630822723890323545e+01
2.519499099999999991e+00	4.883222068800000670e+01	4.624049187380645520e+01
2.514490100000000172e+00	4.915362669600000345e+01	4.616984966135483859e+01
2.509481200000000189e+00	4.866136995600000148e+01	4.611170681470968447e+01
2.504472300000000207e+00	4.606193136800000332e+01	4.599528725109677652e+01
2.499463299999999943e+00	4.358595484800000719e+01	4.567998269064516847e+01
2.494454399999999961e+00	4.667182325199999582e+01	4.537160534625806463e+01
2.489445400000000141e+00	4.457750699399999661e+01	4.522067378212903321e+01
2.484436500000000159e+00	4.558818458200000379e+01	4.519341281032258451e+01
2.479427600000000176e+00	4.303397719000000166e+01	4.490599464741936231e+01
2.474418599999999913e+00	4.423800081400000295e+01	4.480470404974193599e+01
2.469409699999999930e+00	4.277446912799999978e+01	4.454773346658065236e+01
2.464400799999999947e+00	5.109915101200000720e+01	4.428028054270968283e+01
2.459391800000000128e+00	4.599173444000000188e+01	4.401583798696774608e+01
2.454382900000000145e+00	4.030185888399999783e+01	4.383135605922581135e+01
2.449373700000000209e+00	4.603274882600000240e+01	4.350963699658065309e+01
2.444364999999999899e+00	4.562827475799999632e+01	4.315620635754839185e+01
2.439355899999999799e+00	4.555589004400000164e+01	4.300019430425806632e+01
2.434346899999999980e+00	4.618630167200000614e+01	4.254441694322580503e+01
2.429337999999999997e+00	4.295056291800000992e+01	4.216287574483871481e+01
2.424329000000000178e+00	3.927661040000000980e+01	4.169153848793548889e+01
2.419320100000000195e+00	3.929836340199999967e+01	4.127424779303226643e+01
2.414311200000000213e+00	4.123267429599999900e+01	4.085468537238709530e+01
2.409302199999999949e+00	4.550565931199999881e+01	4.048606095651614112e+01
2.404293299999999967e+00	4.031419081199999965e+01	4.010682260109677344e+01
2.399284399999999984e+00	4.058128391600000384e+01	3.966730374341936738e+01
2.394275400000000165e+00	3.876703784400000075e+01	3.908355911006452743e+01
2.389266500000000182e+00	3.920841380800000309e+01	3.859737732748387629e+01
2.384257600000000199e+00	4.025702214799999723e+01	3.802621032096774911e+01
2.379248599999999936e+00	3.695447458399999618e+01	3.746304364890323058e+01
2.374239699999999953e+00	3.395595559800000274e+01	3.695067417064517201e+01
2.369230700000000134e+00	3.556512289400000526e+01	3.634276062290322784e+01
2.364221800000000151e+00	4.399584703600000068e+01	3.577202499851613737e+01
2.359212900000000168e+00	3.502452850399999562e+01	3.513603443787097547e+01
2.354203899999999905e+00	3.683359280600000574e+01	3.436317459651613859e+01
2.349194999999999922e+00	3.145047640400000333e+01	3.390598673864516854e+01
2.344186099999999939e+00	3.064994330600000083e+01	3.332267532774194052e+01
2.339177100000000120e+00	3.366538821200000342e+01	3.273291254509678794e+01
2.334168200000000137e+00	3.315015010200001200e+01	3.221209268412903270e+01
2.329159300000000155e+00	3.383179556400000365e+01	3.155497410554839277e+01
2.324150299999999891e+00	2.940889260199999811e+01	3.093991998000000621e+01
2.319141399999999908e+00	2.614191718000000364e+01	3.027980806941936009e+01
2.314132499999999926e+00	2.770283386799999903e+01	2.973854597883870809e+01
2.309123500000000107e+00	3.339297381000000087e+01	2.926322988141936321e+01
2.304114300000000171e+00	2.853356760599999831e+01	2.868674361703226339e+01
2.299105599999999860e+00	2.441840505800000116e+01	2.814898652070968055e+01
2.294096500000000205e+00	2.718742884599999954e+01	2.778485101967742210e+01
2.289087799999999895e+00	2.793547040199999998e+01	2.732328224761290514e+01
2.284078599999999959e+00	2.584018266399999675e+01	2.668872964141935356e+01
2.279069699999999976e+00	2.222764659000000265e+01	2.623691738683870867e+01
2.274060700000000157e+00	2.877773932399999879e+01	2.567381977419355366e+01
2.269051800000000174e+00	2.119395666200000150e+01	2.538139378858064887e+01
2.264042900000000191e+00	2.101571713999999957e+01	2.509185175670967993e+01
2.259033899999999928e+00	2.508725860599999891e+01	2.455679214212903716e+01
2.254024999999999945e+00	2.513498337600000454e+01	2.418286958477419901e+01
2.249016000000000126e+00	2.124751292000000191e+01	2.376266063251613403e+01
2.244007100000000143e+00	2.011781468799999928e+01	2.339718033941936071e+01
2.238998200000000161e+00	2.198791303599999836e+01	2.316629921025806738e+01
2.233989199999999897e+00	2.447361478799999901e+01	2.291431191567741621e+01
2.228980299999999914e+00	2.238594795200000220e+01	2.242702140709678105e+01
2.223971399999999932e+00	2.028400459799999922e+01	2.206132528096774337e+01
2.218962400000000112e+00	2.266775506600000156e+01	2.194719578322580844e+01
2.213953500000000130e+00	2.125649096000000071e+01	2.157381226161291110e+01
2.208944600000000147e+00	2.432471624400000110e+01	2.120209232851613024e+01
2.203935599999999884e+00	2.101834861200000049e+01	2.099513768541935832e+01
2.198926699999999901e+00	1.937756681400000147e+01	2.092571948729032272e+01
2.193917799999999918e+00	2.238527084999999772e+01	2.066894539800000530e+01
2.188908800000000099e+00	2.167414031800000274e+01	2.065142453851613169e+01
2.183899900000000116e+00	1.707854015999999930e+01	2.063668379651612739e+01
2.178890899999999853e+00	2.155855082399999745e+01	2.035972195741935664e+01
2.173881999999999870e+00	2.080531804399999629e+01	2.016795539141935834e+01
2.168872799999999934e+00	1.807900351600000022e+01	2.012402029780644952e+01
2.163864100000000068e+00	1.898460217599999922e+01	2.012122433251613174e+01
2.158854999999999968e+00	1.989122773600000116e+01	1.999473207348387049e+01
2.153846300000000102e+00	1.828696804400000175e+01	1.965448725109677497e+01
2.148837100000000166e+00	1.719698769600000077e+01	1.939703522903226585e+01
2.143828399999999856e+00	2.088039062800000067e+01	1.929468441625806818e+01
2.138819199999999920e+00	1.561253967600000081e+01	1.916157367367742026e+01
2.133810299999999938e+00	1.641215247599999927e+01	1.909300227632258284e+01
2.128801300000000118e+00	1.942458872799999980e+01	1.876860873070967983e+01
2.123792400000000136e+00	2.007568244800000556e+01	1.859555323967742169e+01
2.118783500000000153e+00	2.081774255599999890e+01	1.849039553535484259e+01
2.113774499999999890e+00	2.065081001799999783e+01	1.839578313180645353e+01
2.108765599999999907e+00	2.055875413799999762e+01	1.832358585729032541e+01
2.103756699999999924e+00	1.650144159400000277e+01	1.823980291083871208e+01
2.098747700000000105e+00	1.919021983000000020e+01	1.803226670477419447e+01
2.093738800000000122e+00	1.988552501799999916e+01	1.793950335219355097e+01
2.088729900000000139e+00	2.003113976400000240e+01	1.806416433251613540e+01
2.083720899999999876e+00	1.806665300600000279e+01	1.808737310329032510e+01
2.078711999999999893e+00	1.392602529400000044e+01	1.772904624607096835e+01
2.073703099999999910e+00	1.440493526800000090e+01	1.760576132226452017e+01
2.068694100000000091e+00	1.711112940199999954e+01	1.759583197220000272e+01
2.063685200000000108e+00	1.854132204600000122e+01	1.746686380626451651e+01
2.058676199999999845e+00	1.913077764200000175e+01	1.745237707084516288e+01
2.053667299999999862e+00	1.426851633000000241e+01	1.745162139232903442e+01
2.048658399999999880e+00	1.565362838999999973e+01	1.724156436497419520e+01
2.043649400000000060e+00	1.611767797999999985e+01	1.709346261755483809e+01
2.038640500000000078e+00	1.945228634000000056e+01	1.695152990484516309e+01
2.033631300000000142e+00	1.943602480800000265e+01	1.673511908490967670e+01
2.028622599999999832e+00	1.448126882000000037e+01	1.656338112813548591e+01
2.023613500000000176e+00	1.512492843600000292e+01	1.642160357039355034e+01
2.018604799999999866e+00	1.792965411400000164e+01	1.629566389187742104e+01
2.013595599999999930e+00	2.194349390599999694e+01	1.620025570129677561e+01
2.008586900000000064e+00	1.970407407000000077e+01	1.592041780607096690e+01
2.003577700000000128e+00	8.783095162200000416e+00	1.587667803903870833e+01
1.998568899999999982e+00	1.446513540600000169e+01	1.582445604645806547e+01
1.993559800000000104e+00	1.688917784400000244e+01	1.577148701961935728e+01
1.988550899999999899e+00	1.688237748399999916e+01	1.569855025090967615e+01
1.983541999999999916e+00	1.516345087800000080e+01	1.552263112329678130e+01
1.978533000000000097e+00	1.638872644200000295e+01	1.535503650032903344e+01
1.973524099999999892e+00	1.291282088000000172e+01	1.526875201916774571e+01
1.968515199999999910e+00	1.548452827800000264e+01	1.522893852252258284e+01
1.963506200000000090e+00	1.641782846200000279e+01	1.514688302903871353e+01
1.958497300000000108e+00	1.394207460000000154e+01	1.504144683658709880e+01
1.953488300000000066e+00	1.523487747800000136e+01	1.492596177826451687e+01
1.948479400000000084e+00	1.210633730400000019e+01	1.490105524155483963e+01
1.943470500000000101e+00	1.528608979599999707e+01	1.485952879368387514e+01
1.938461500000000060e+00	1.692787111000000166e+01	1.465924697097419660e+01
1.933452600000000077e+00	1.135616501200000172e+01	1.434521524071612930e+01
1.928443700000000094e+00	1.671072022799999957e+01	1.411210486045806611e+01
1.923434700000000053e+00	1.230714352400000067e+01	1.434797263600000150e+01
1.918425800000000070e+00	1.276289543600000087e+01	1.426738190258064520e+01
1.913416900000000087e+00	1.485008957200000346e+01	1.411832715200000088e+01
1.908407900000000046e+00	1.308782908999999961e+01	1.404402868129032278e+01
1.903399000000000063e+00	1.393534433000000128e+01	1.396277418032258133e+01
1.898390100000000080e+00	1.159369741400000109e+01	1.378917012593548463e+01
1.893381100000000039e+00	1.441940999400000045e+01	1.383210047703225953e+01
1.888372099999999998e+00	1.357395768199999964e+01	1.381360749606451677e+01
1.883363099999999957e+00	1.618376437400000256e+01	1.367751629322581230e+01
1.878354199999999974e+00	1.585598800000000175e+01	1.357957243258064750e+01
1.873345299999999991e+00	1.370916618200000059e+01	1.341560756722580727e+01
1.868336299999999950e+00	1.383760855200000073e+01	1.352126974077419419e+01
1.863327399999999967e+00	1.172091761000000076e+01	1.344068998619355249e+01
1.858318399999999926e+00	1.220851026799999950e+01	1.325318084348387160e+01
1.853309400000000107e+00	1.247765228199999932e+01	1.327586206212903264e+01
1.848300499999999902e+00	1.609499620400000097e+01	1.328025886619355056e+01
1.843291500000000083e+00	1.196682267000000088e+01	1.338341244870968083e+01
1.838282600000000100e+00	1.226848057600000175e+01	1.342904353103225823e+01
1.833273600000000059e+00	1.457912489200000117e+01	1.334343047316129116e+01
1.828264700000000076e+00	1.264456134799999987e+01	1.328858594729032561e+01
1.823255800000000093e+00	1.100700075600000005e+01	1.318809053722580948e+01
1.818246800000000052e+00	1.424366176399999873e+01	1.330293058877419554e+01
1.813237900000000069e+00	1.491124586799999996e+01	1.321562304600000282e+01
1.808229000000000086e+00	1.219900117399999928e+01	1.314282201948387652e+01
1.803220000000000045e+00	1.090581491999999919e+01	1.301853981961290430e+01
1.798211100000000062e+00	1.015196665200000048e+01	1.293529858000000132e+01
1.793202200000000079e+00	1.538186468399999995e+01	1.288054642780645587e+01
1.788193200000000038e+00	1.278811740400000296e+01	1.281693557264516414e+01
1.783184300000000055e+00	1.111508768600000074e+01	1.285053317470967826e+01
1.778175400000000073e+00	1.205928278999999925e+01	1.274620332425161529e+01
1.773166400000000031e+00	1.684702115400000366e+01	1.252888524947096904e+01
1.768157500000000049e+00	1.550490458200000354e+01	1.248745442476129064e+01
1.763148399999999949e+00	1.417745898799999971e+01	1.257783863985806683e+01
1.758139499999999966e+00	1.219608477799999946e+01	1.250959591360000189e+01
1.753130599999999983e+00	1.138764878799999991e+01	1.243242073476129228e+01
1.748121599999999942e+00	1.081998661799999972e+01	1.231667824160000535e+01
1.743112699999999959e+00	1.515373901200000262e+01	1.236029070037419508e+01
1.738103699999999918e+00	1.171287616800000109e+01	1.235761927760000312e+01
1.733094799999999935e+00	1.131712586000000087e+01	1.237955551263226006e+01
1.728085899999999953e+00	1.233101617800000049e+01	1.227899466069677636e+01
1.723076899999999911e+00	1.327550957200000248e+01	1.220203374378064787e+01
1.718067999999999929e+00	1.201184946400000086e+01	1.231686025055483924e+01
1.713059099999999946e+00	1.186567204199999992e+01	1.225880344687742074e+01
1.708050099999999905e+00	1.276244327400000067e+01	1.228046126739354804e+01
1.703041199999999922e+00	8.974284903800000990e+00	1.224709613487742033e+01
1.698032299999999939e+00	5.740791963800000453e+00	1.218192024836129050e+01
1.693023200000000061e+00	1.481064063800000241e+01	1.203483057320000071e+01
1.688014300000000079e+00	1.476873333799999877e+01	1.190703487152258155e+01
1.683005300000000037e+00	1.015295606199999945e+01	1.179803664532903440e+01
1.677996400000000055e+00	1.218669434799999962e+01	1.168776717687742206e+01
1.672987500000000072e+00	9.056544060000000229e+00	1.161066924952258006e+01
1.667978500000000031e+00	1.235898697800000079e+01	1.155672419971612896e+01
1.662969600000000048e+00	1.416084765799999978e+01	1.134929229261935468e+01
1.657960700000000065e+00	1.559126915400000257e+01	1.140261306294193488e+01
1.652951700000000024e+00	9.081614764000001117e+00	1.136086147421290526e+01
1.647942800000000041e+00	8.520026495599999805e+00	1.130594375608387203e+01
1.642933800000000000e+00	1.371158836200000053e+01	1.122098842950322606e+01
1.637924900000000017e+00	1.358210376999999980e+01	1.117513328001935591e+01
1.632916000000000034e+00	1.345950983999999906e+01	1.120947732743871050e+01
1.627906999999999993e+00	1.008076857800000070e+01	1.123898906634193828e+01
1.622897999999999952e+00	1.003883030799999965e+01	1.123985662279999964e+01
1.617888999999999911e+00	1.228724122400000063e+01	1.137835397905806722e+01
1.612880099999999928e+00	1.154323783000000070e+01	1.124713265886451907e+01
1.607871199999999945e+00	1.079851397600000240e+01	1.104311893538064560e+01
1.602862199999999904e+00	8.777731256000000926e+00	1.100636821925161435e+01
1.597853299999999921e+00	8.997613040000000950e+00	1.087732637731613039e+01
1.592844399999999938e+00	9.147690074000001559e+00	1.086335228215484072e+01
1.587835399999999897e+00	8.723349891999999883e+00	1.076410281254193535e+01
1.582826499999999914e+00	1.336582004799999979e+01	1.055495661656774153e+01
1.577817599999999931e+00	1.002282660940000092e+01	1.040188619378064416e+01
1.572808599999999890e+00	1.062856691600000048e+01	1.034684561571613060e+01
1.567799699999999907e+00	1.064189444800000217e+01	1.040030115443870784e+01
1.562790799999999924e+00	1.059033982999999957e+01	1.041064454553548480e+01
1.557781800000000105e+00	1.293033751200000125e+01	1.039953831443870946e+01
1.552772800000000064e+00	1.367730717999999790e+01	1.026544904605161435e+01
1.547763800000000023e+00	9.001179154000000793e+00	1.032908449843870891e+01
1.542754900000000040e+00	1.003421000780000050e+01	1.025770248682580643e+01
1.537746000000000057e+00	1.074277971199999904e+01	1.008604663683225944e+01
1.532737000000000016e+00	8.444307910000002693e+00	9.987921971329033255e+00
1.527728100000000033e+00	9.013683862000000602e+00	9.860933877864518138e+00
1.522719099999999992e+00	8.186397247999998683e+00	1.000064262909032209e+01
1.517710200000000009e+00	8.623347109999999205e+00	1.000520385809032398e+01
1.512701300000000026e+00	9.282253419999999977e+00	9.913925013812903586e+00
1.507692299999999985e+00	7.677315582799999483e+00	9.943852665619354880e+00
1.502683400000000002e+00	1.084608604760000006e+01	9.806290403554839941e+00
1.497674500000000020e+00	7.375356843999999690e+00	9.729755566535486011e+00
1.492665499999999978e+00	1.017714819599999920e+01	9.799880679890323520e+00
1.487656599999999996e+00	1.403223348599999909e+01	9.790200196122585297e+00
1.482647700000000013e+00	1.323781060600000004e+01	9.743760949283869266e+00
1.477638599999999913e+00	9.302742520000000681e+00	9.542658232283869779e+00
1.472629699999999930e+00	1.205346760199999956e+01	9.352879859309679134e+00
1.467620699999999889e+00	7.825987947999999861e+00	9.462693274793549492e+00
1.462611799999999906e+00	6.965909874199999408e+00	9.531404344219353675e+00
1.457602899999999924e+00	8.501373199400001468e+00	9.357242879258063084e+00
1.452593900000000104e+00	6.861883078600000019e+00	9.347689817322580197e+00
1.447584999999999900e+00	1.310870254399999979e+01	9.356001271451615864e+00
1.442576099999999917e+00	9.139011139000000838e+00	9.277987002264517002e+00
1.437567100000000098e+00	6.318045901400000552e+00	9.377046498006450292e+00
1.432558199999999893e+00	9.651107098000000661e+00	9.418672049877420349e+00
1.427549200000000074e+00	9.101389923999999354e+00	9.367434961135485239e+00
1.422540300000000091e+00	7.650246661800000680e+00	9.217707372845161728e+00
1.417531400000000108e+00	1.280244543000000057e+01	9.357335286587096235e+00
1.412522400000000067e+00	1.034179945119999999e+01	9.407964990006455253e+00
1.407513400000000026e+00	9.150723177999999791e+00	9.169767445999999822e+00
1.402504399999999984e+00	6.696153285000000288e+00	8.951266419225808235e+00
1.397495500000000002e+00	7.794177617799999958e+00	8.943511983419357492e+00
1.392486600000000019e+00	1.240539503399999965e+01	8.873546021161292430e+00
1.387477599999999978e+00	1.216425316000000123e+01	8.997436926387097245e+00
1.382468699999999995e+00	5.343774298199999606e+00	9.004818011219356322e+00
1.377459800000000012e+00	8.148162989999999439e+00	8.920344971141936696e+00
1.372450799999999971e+00	9.271338939999999695e+00	8.803504954812904515e+00
1.367441899999999988e+00	5.767954903200000594e+00	8.596686504000000895e+00
1.362433000000000005e+00	1.169419147800000047e+01	8.582991322870968887e+00
1.357423999999999964e+00	1.057264552800000068e+01	8.603081268470969434e+00
1.352415099999999981e+00	6.088965831799999506e+00	8.610086335438710492e+00
1.347406099999999940e+00	6.204530810599999668e+00	8.520367832322582657e+00
1.342397199999999957e+00	1.170382216999999869e+01	8.482969259548386987e+00
1.337388199999999916e+00	1.174666900199999908e+01	8.469613428645162756e+00
1.332379200000000097e+00	6.648109621800000646e+00	8.361167423316130609e+00
1.327370299999999892e+00	6.464278776000000448e+00	8.250233835025808204e+00
1.322361399999999909e+00	9.062355010000000988e+00	8.124447099935485639e+00
1.317352400000000090e+00	9.884522772000000401e+00	8.037524999580647034e+00
1.312343500000000107e+00	1.166660601000000064e+01	7.918281687064517627e+00
1.307334500000000066e+00	7.194723503999999714e+00	7.933634593967743065e+00
1.302325600000000083e+00	5.882708957000000183e+00	8.083433573103226522e+00
1.297316700000000100e+00	3.239842572400000620e+00	8.046312496787098922e+00
1.292307700000000059e+00	6.697330568800000883e+00	7.975075071432259577e+00
1.287298800000000076e+00	8.714460524000001485e+00	8.168014930361289672e+00
1.282289900000000094e+00	6.940834215000000640e+00	8.032591922361289605e+00
1.277280900000000052e+00	9.868264174000001887e+00	7.794406560238710036e+00
1.272272000000000070e+00	6.320116327400000067e+00	7.753860560522581657e+00
1.267262899999999970e+00	6.490890905799999722e+00	7.859427151922580457e+00
1.262253999999999987e+00	1.238841467200000146e+01	7.786086616438711694e+00
1.257245100000000004e+00	6.979973285999999888e+00	7.726977011535484330e+00
1.252236099999999963e+00	5.711781940999999918e+00	7.756789915548388592e+00
1.247227199999999980e+00	2.796764497200000310e+00	7.857533264387096317e+00
1.242218299999999997e+00	5.099592506800000535e+00	7.815694003741935347e+00
1.237209299999999956e+00	8.708852346000000466e+00	7.774014630322580111e+00
1.232200399999999973e+00	1.264019327399999959e+01	7.616869041380645022e+00
1.227191399999999932e+00	9.987542651400000082e+00	7.558278886980646760e+00
1.222182499999999949e+00	6.997409624200000344e+00	7.692757530819354095e+00
1.217173599999999967e+00	7.062978753999998638e+00	7.882063518225808529e+00
1.212164599999999925e+00	1.174909053000000014e+01	7.772700233025808814e+00
1.207155699999999943e+00	7.496078230000001952e+00	7.847702379993550359e+00
1.202146799999999960e+00	3.188899302199999841e+00	7.928735742541936915e+00
1.197137799999999919e+00	4.832039840600000247e+00	7.878743722464515820e+00
1.192128800000000100e+00	9.477095144000001525e+00	7.865487312096774986e+00
1.187119800000000058e+00	9.430265570000001318e+00	7.871341982903228285e+00
1.182110900000000075e+00	9.914271250000000535e+00	7.752404914787097034e+00
1.177102000000000093e+00	7.572309646199999911e+00	7.841607705883872903e+00
1.172093000000000051e+00	9.587322589999999423e+00	7.906014647787097616e+00
1.167084100000000069e+00	7.765337930000000277e+00	7.904248963432258357e+00
1.162075200000000086e+00	8.592462196000001384e+00	8.019455073019356561e+00
1.157066200000000045e+00	6.795092752800000468e+00	8.056935854580643763e+00
1.152057300000000062e+00	5.378428717600000297e+00	7.908080258451612998e+00
1.147048400000000079e+00	1.005154691600000127e+01	7.755974213070969014e+00
1.142039400000000038e+00	9.108328181999999273e+00	7.748254397412903671e+00
1.137030500000000055e+00	3.307068727599999924e+00	7.712811204187098646e+00
1.132021500000000014e+00	1.103952708000000094e+01	7.609229782425805944e+00
1.127012600000000031e+00	9.452868454000000753e+00	7.618329388877421060e+00
1.122003599999999990e+00	8.318511551600000331e+00	7.752887763903226315e+00
1.116994599999999949e+00	5.909167606000000461e+00	7.912014194045162263e+00
1.111985699999999966e+00	6.672385700800000485e+00	7.870471793206453626e+00
1.106976699999999925e+00	8.701365560399999310e+00	7.831742123522581700e+00
1.101967799999999942e+00	9.745259810000000300e+00	7.724584430232259713e+00
1.096958899999999959e+00	7.708397140000000647e+00	7.645180674906452367e+00
1.091949899999999918e+00	2.742028282199999722e+00	7.568043801067742216e+00
1.086940999999999935e+00	8.670981903999999574e+00	7.561563396396775438e+00
1.081932099999999952e+00	9.870756574399999650e+00	7.617094835816129006e+00
1.076923099999999911e+00	8.025669794000002355e+00	7.693530771796774026e+00
1.071914199999999928e+00	5.272255244600000168e+00	7.857038978454839118e+00
1.066905299999999945e+00	6.758095338799999574e+00	7.759023292648389969e+00
1.061896299999999904e+00	5.964239764000000221e+00	7.742044420783870784e+00
1.056887399999999921e+00	8.538066455400000976e+00	7.882761820216130033e+00
1.051878300000000044e+00	7.778166030000001285e+00	7.779585785764518313e+00
1.046869400000000061e+00	7.360208927999999595e+00	7.781908235003226260e+00
1.041860500000000078e+00	9.764959174999999547e+00	7.669757477338710494e+00
1.036851500000000037e+00	8.189280718000000903e+00	7.678264088738711024e+00
1.031842600000000054e+00	8.229645809800000933e+00	7.750370863551614420e+00
1.026833700000000071e+00	6.592382758000000287e+00	7.740116194932258331e+00
1.021824700000000030e+00	5.110793231100001499e+00	7.613522527816130037e+00
1.016815800000000047e+00	7.196079500999999823e+00	7.616707305945161544e+00
1.011806800000000006e+00	7.564445385199999983e+00	7.724786262616130550e+00
1.006797900000000023e+00	1.031393681800000017e+01	7.767983471003225837e+00
1.001789000000000041e+00	9.164606768200000531e+00	7.718591942925807636e+00
9.967800399999999783e-01	1.044718312400000215e+01	7.737507309474194628e+00
9.917711000000000165e-01	7.013060655999999504e+00	7.807867508790322653e+00
9.867621699999999940e-01	8.581983154199999575e+00	7.776857442338712900e+00
9.817531099999999844e-01	7.669308110000000234e+00	7.911864200919356271e+00
9.767441700000000226e-01	7.841070012000000311e+00	7.964400937035483352e+00
9.717352400000000001e-01	9.524864380399998609e+00	7.994847728067742132e+00
9.667263000000000384e-01	4.841838064000000053e+00	7.944331996351613689e+00
9.617173700000000158e-01	6.172872559400000014e+00	7.864148513700000898e+00
9.567084300000000541e-01	8.907695719999999540e+00	7.887722825119354297e+00
9.516995000000000315e-01	8.383470833200002303e+00	7.890781490674194210e+00
9.466905599999999588e-01	5.820856129399999190e+00	7.874998088151612841e+00
9.416816199999999970e-01	7.807125262000001342e+00	7.966157502329034301e+00
9.366726899999999745e-01	6.092475938999999840e+00	7.929498259696773133e+00
9.316637500000000127e-01	1.001009536400000144e+01	7.861209053199998742e+00
9.266548199999999902e-01	8.339619203999999897e+00	7.786035299832260392e+00
9.216458800000000284e-01	8.612046156999999980e+00	7.863288932148386756e+00
9.166369399999999557e-01	7.453421423399999135e+00	7.794303830277420353e+00
9.116278899999999963e-01	5.796783278800000438e+00	7.704686644806452378e+00
9.066189500000000345e-01	1.014944928000000068e+01	7.662363890406451716e+00
9.016100200000000120e-01	1.016670527500000176e+01	7.790818700987096612e+00
8.966010800000000502e-01	8.722016551999999479e+00	7.761985564735484289e+00
8.915921399999999775e-01	5.794221244800001003e+00	7.745185041161292361e+00
8.865832099999999549e-01	7.279271212800000335e+00	7.706760643345807793e+00
8.815742699999999932e-01	8.920084372000001594e+00	7.710184173358711313e+00
8.765653399999999706e-01	8.324464441999998243e+00	7.690744551487743941e+00
8.715564000000000089e-01	6.103097279799999164e+00	7.722738767771613055e+00
8.665474699999999864e-01	7.936735070600000164e+00	7.639198646100644474e+00
8.615385300000000246e-01	6.059642979400001295e+00	7.672558383842582153e+00
8.565295899999999518e-01	5.447479983800000092e+00	7.726212696332904528e+00
8.515206600000000403e-01	7.983550463600002089e+00	7.622487106855484917e+00
8.465117199999999675e-01	1.155946937000000219e+01	7.734188808984517216e+00
8.415027899999999450e-01	8.308644966000001020e+00	7.680270667849034893e+00
8.364937300000000464e-01	4.234927906400000275e+00	7.632550594352259132e+00
8.314847899999999736e-01	7.269977767799999491e+00	7.607200097171613606e+00
8.264758599999999511e-01	1.165140723799999911e+01	7.539730375803872064e+00
8.214669199999999893e-01	6.947242788200000518e+00	7.510411676223227140e+00
8.164579899999999668e-01	9.004048149600000883e+00	7.480811265319999848e+00
8.114490500000000051e-01	3.650681731720000212e+00	7.471126803300646380e+00
8.064401100000000433e-01	6.279001989800001127e+00	7.457849546810323638e+00
8.014311800000000208e-01	8.305067441999998579e+00	7.345131495513549602e+00
7.964222399999999480e-01	9.375291537999999036e+00	7.422655000094194655e+00
7.914133100000000365e-01	3.231112357600000262e+00	7.566263602036130465e+00
7.864043699999999637e-01	8.841277132000001870e+00	7.539477497603872536e+00
7.813954400000000522e-01	7.755759626199999701e+00	7.483411591700646071e+00
7.763864999999999794e-01	6.794602090199999722e+00	7.549011969126452115e+00
7.713775600000000177e-01	1.180237197000000116e+01	7.534029805197420160e+00
7.663686299999999951e-01	6.940583781800000907e+00	7.402571457765162677e+00
7.613596900000000334e-01	5.974099145000001165e+00	7.331971848255483870e+00
7.563507600000000108e-01	5.010917866199999793e+00	7.436733121855485074e+00
7.513418200000000491e-01	8.057887917599998673e+00	7.305449428818064916e+00
7.463328799999999763e-01	9.257825587999999328e+00	7.100441051992257613e+00
7.413239499999999538e-01	7.804403814000000494e+00	7.035659364676130068e+00
7.363150099999999920e-01	5.494002922199999972e+00	6.988133120263225528e+00
7.313058399999999848e-01	6.867676261600000664e+00	7.106387682981935683e+00
7.262969000000000230e-01	5.425824781800000274e+00	7.069712276007742879e+00
7.212879700000000005e-01	1.072769308400000021e+01	6.870950713285163047e+00
7.162790300000000387e-01	1.055496394000000215e+01	6.904393822898065025e+00
7.112700899999999660e-01	7.106365833199999926e+00	6.998091723885161208e+00
7.062611600000000545e-01	4.321599896399999530e+00	6.876002420852905139e+00
7.012522199999999817e-01	7.481091683999999908e+00	6.740245478433547710e+00
6.962432899999999592e-01	7.519103381799999930e+00	6.700513821459356478e+00
6.912343499999999974e-01	7.484260599599999786e+00	6.440245850304517461e+00
6.862254100000000356e-01	6.120057071200000642e+00	6.354203191841937048e+00
6.812164800000000131e-01	7.482527388000002055e+00	6.427383456261290817e+00
6.762075400000000514e-01	3.200183283640000376e+00	6.388498727306452629e+00
6.711986100000000288e-01	5.296147556400000234e+00	6.259396303003226691e+00
6.661896699999999560e-01	4.939010481400000430e+00	6.122529365287096681e+00
6.611807299999999943e-01	7.530734572800000137e+00	6.072828887009677601e+00
6.561717999999999718e-01	7.316573176000000345e+00	6.061600714035485282e+00
6.511628600000000100e-01	5.142064373599999350e+00	6.013519690183872335e+00
6.461539299999999875e-01	2.143458997600000249e+00	6.018626613738709885e+00
6.411449900000000257e-01	1.041202793599999943e+01	5.731384546570970073e+00
6.361360499999999529e-01	6.135747288199999261e+00	5.639754306893550506e+00
6.311271200000000414e-01	5.056508738000000669e+00	5.630320389545161675e+00
6.261181799999999686e-01	3.547294411200000219e+00	5.729646092680646063e+00
6.211092499999999461e-01	5.562920723999999595e+00	5.731732219261291839e+00
6.161003099999999844e-01	3.734064864200000500e+00	5.655743587880645684e+00
6.110913799999999618e-01	4.273261369460000125e+00	5.477198588211613206e+00
6.060824400000000001e-01	8.242687342000001749e+00	5.384848473230968047e+00
6.010735000000000383e-01	3.805491268600000421e+00	5.487797496005161868e+00
5.960645700000000158e-01	4.055712764199999931e+00	5.516134488229677224e+00
5.910553899999999583e-01	5.014950518800000978e+00	5.420719745469678053e+00
5.860464600000000468e-01	6.263688987400000130e+00	5.264294623889033353e+00
5.810375199999999740e-01	5.145929559999999903e+00	5.203205107411611685e+00
5.760285899999999515e-01	5.377164522200001073e+00	5.191546750095485940e+00
5.710196499999999897e-01	5.584139412000000746e+00	5.275670348669676990e+00
5.660107100000000280e-01	1.823189001799999875e+00	5.388279116353549725e+00
5.610017800000000054e-01	7.714426509999999126e+00	5.156882722108387718e+00
5.559928400000000437e-01	6.813914395400000323e+00	5.203886635650323278e+00
5.509839100000000212e-01	7.400696693600000486e+00	5.239964760147097778e+00
5.459749699999999484e-01	7.545761607999999399e+00	5.379766860947097662e+00
5.409660299999999866e-01	5.163455809000000230e+00	5.422423320514839773e+00
5.359570999999999641e-01	1.949365609860000292e+00	5.506314800779355423e+00
5.309481600000000023e-01	3.257203506800000259e+00	5.418974910287095881e+00
5.259392299999999798e-01	1.067394709400000075e+01	5.324133674719354836e+00
5.209302900000000180e-01	4.078630042599999506e+00	5.374108686009677172e+00
5.159213499999999453e-01	2.338290530840000159e+00	5.364699719229033548e+00
5.109124200000000338e-01	8.983171240000002722e-02	5.312288488906451889e+00
5.059034799999999610e-01	5.636959562000000368e+00	5.244593662435485193e+00
5.008945500000000495e-01	6.955164099200000116e+00	5.127985465758065686e+00
4.958856099999999767e-01	7.749895929399999162e+00	5.167693677022581866e+00
4.908766700000000149e-01	5.634330795800000402e+00	5.240344375474194294e+00
4.858677399999999924e-01	3.238739714400000747e+00	5.336428277822580668e+00
4.808587999999999751e-01	7.592868608000000741e+00	5.150080966512904368e+00
4.758498700000000081e-01	6.174930597400000387e+00	5.009706888407097658e+00
4.708409299999999909e-01	7.881159536000000188e+00	4.985833555065161349e+00
4.658320000000000238e-01	6.885270970599999707e+00	4.916328387497419961e+00
4.608230600000000066e-01	6.334700752400000745e+00	4.918911237123226421e+00
4.558141199999999893e-01	1.565724764200000063e+00	5.005632288966451959e+00
4.508051900000000223e-01	5.302609039400000057e+00	4.896553905261937345e+00
4.457960100000000203e-01	5.354716618600000366e+00	4.675284792507097720e+00
4.407870799999999978e-01	3.764034793999999629e+00	4.669903014145806885e+00
4.357781399999999805e-01	3.390202378800000194e+00	4.765443683344516401e+00
4.307692100000000135e-01	4.165149366800000585e+00	4.837129866628387731e+00
4.257602699999999962e-01	1.531075463000000081e+00	4.679589995409034309e+00
4.207513299999999790e-01	6.608119071399999989e+00	4.527004431265162054e+00
4.157424000000000119e-01	7.836311064000000215e+00	4.403341310652258755e+00
4.107334599999999947e-01	4.801789974600000122e+00	4.427634403697419785e+00
4.057245300000000277e-01	1.937659859400000073e+00	4.352214922045807732e+00
4.007155900000000104e-01	2.462317974119999864e+00	4.137227385510322542e+00
3.957066499999999931e-01	6.660623360000000659e+00	4.015050193929677214e+00
3.906977200000000261e-01	5.391101413399999487e+00	3.822479981142580918e+00
3.856887800000000088e-01	5.243524147399999613e+00	3.636779299140645350e+00
3.806798499999999863e-01	4.637718216999999754e+00	3.459404929085807101e+00
3.756709100000000245e-01	-1.242263880400000103e-01	3.450326204511612982e+00
3.706619700000000073e-01	3.814604598599999896e+00	3.209582419312257962e+00
3.656530399999999847e-01	3.911794913400000073e+00	3.035303592247742266e+00
3.606441000000000230e-01	5.300051276000001366e+00	3.010885654663225885e+00
3.556351700000000005e-01	2.312103394199999773e+00	2.954645151047097240e+00
3.506262299999999832e-01	7.532235541999999784e-01	2.860789169505161489e+00
3.456172900000000214e-01	2.225011610740000201e+00	2.887540069092258577e+00
3.406083599999999989e-01	3.916339190400000447e+00	2.531534263518064876e+00
3.355994199999999816e-01	6.387416680199999419e+00	2.246811723105161640e+00
3.305904900000000146e-01	9.007357832000000286e-01	2.242615735040645486e+00
3.255815499999999973e-01	9.282549753999997932e-01	2.291110444689678172e+00
3.205726099999999801e-01	2.387437658399999663e+00	2.188748588612903667e+00
3.155636800000000131e-01	1.911482939600000375e+00	2.001544266419355012e+00
3.105547399999999958e-01	1.128549828540000188e+00	1.774387034206451830e+00
3.055455699999999886e-01	8.360952806999999432e-01	1.524676703030968028e+00
3.005366300000000268e-01	1.284284302400000133e+00	1.532905258514839053e+00
2.955277000000000043e-01	-2.160448301780000246e+00	1.489589319245161247e+00
2.905187599999999870e-01	-4.792702039999988811e-02	1.235525496154838976e+00
2.855098200000000253e-01	3.007078728880000273e+00	1.191289059709677689e+00
2.805008900000000027e-01	1.646746766700000197e+00	1.070725453503225566e+00
2.754919499999999855e-01	1.255613939000000068e+00	1.064257263316129354e+00
2.704830200000000184e-01	2.360353350200000033e+00	1.036616262793548904e+00
2.654740800000000012e-01	-4.428060901399999416e+00	9.433318182470969981e-01
2.604651499999999786e-01	-9.900876887999998655e-01	8.286381995890323982e-01
2.554562100000000169e-01	4.671714344599999791e+00	5.264995882909678793e-01
2.504472699999999996e-01	3.440995858520000006e+00	6.723673870587097978e-01
2.454383400000000048e-01	-7.108995642600001164e-01	6.092526227129033689e-01
2.404293999999999876e-01	8.572893720000001050e-01	5.212340087387098420e-01
2.354204699999999928e-01	-1.650772785200000037e+00	4.025530801896776145e-01
2.304115300000000033e-01	-2.497496119040000462e+00	2.753807809825162822e-01
2.254025900000000138e-01	4.892803437000001310e+00	2.123059323921936414e-01
2.203936599999999912e-01	-1.467020505400000285e+00	1.942308671244516727e-01
2.153847200000000017e-01	-4.061373917199999184e+00	2.529244500511613203e-01
2.103757900000000070e-01	2.540465383600000404e+00	8.849362974148394789e-02
2.053668499999999897e-01	1.562579483600000207e+00	5.231189518858063436e-02
2.003579100000000002e-01	2.111589498400000320e+00	-3.787107537593545348e-02
1.953489800000000054e-01	-1.036474620000000513e-01	-1.326957953630322207e-01
1.903400399999999881e-01	-6.668061701999999924e-01	-2.735366364830321695e-01
1.853311099999999934e-01	3.608370120000000125e-01	-1.578639535927096604e-01
1.803221700000000038e-01	-2.978880270040000333e+00	-1.774469029410967458e-01
1.753132299999999866e-01	5.422637545000000614e+00	-3.487815041217418588e-01
1.703042999999999918e-01	-1.028302719320000058e+00	-3.810876731707742437e-01
1.652953600000000023e-01	-3.411393748000001724e-01	-3.438777848849677299e-01
1.602861899999999951e-01	-1.767625845420000230e+00	-3.936226149365806282e-01
1.552772500000000055e-01	-2.813791446882000002e+00	-4.021634343578708859e-01
1.502683200000000108e-01	-1.119225025599999812e+00	-5.135136281436775141e-01
1.452593799999999935e-01	7.239572791000000729e-01	-7.122922943090321812e-01
1.402504400000000040e-01	-3.409472310519999771e-01	-5.882702963858064127e-01
1.352415100000000092e-01	-5.145282450000000729e+00	-4.387767969174192761e-01
1.302325699999999919e-01	1.885444957740000094e+00	-6.125659646206451647e-01
1.252236399999999972e-01	-1.148925320800000316e+00	-6.666171063948387321e-01
1.202146999999999938e-01	-1.683952380600000076e+00	-8.308645811496773170e-01
1.152057600000000043e-01	-2.005712724519999934e+00	-7.588228267212904221e-01
1.101968299999999956e-01	-8.422077317999999702e-01	-6.733278839083870482e-01
1.051878900000000061e-01	-1.597159118599999816e+00	-7.081605001664517118e-01
1.001789599999999975e-01	-6.396582920000000172e-01	-7.953713530232258133e-01
9.517002099999999354e-02	2.439504618000000402e+00	-1.094947317861935776e+00
9.016108500000000192e-02	4.426069726000000371e-01	-9.787894531677421295e-01
8.515214899999999643e-02	-6.848003596000001858e-01	-9.545791273161291501e-01
8.014321300000000481e-02	-1.915538187259999914e+00	-9.984385766251614447e-01
7.513427699999999931e-02	-5.949352126399999996e+00	-1.008550748467677449e+00
7.012534099999999382e-02	-1.269335214125999922e+00	-1.028105869501068748e+00
6.511640500000000220e-02	2.377661430220000316e+00	-1.047660990534460046e+00
6.010747000000000312e-02	5.729245663200001060e-01	-1.067216111567850900e+00
5.509853399999999762e-02	-2.846998815200000088e+00	-1.086771232601241977e+00
5.008959799999999907e-02	-1.130059113999999781e-01	-1.106326353634633275e+00
4.508066200000000051e-02	-2.980082219000000254e+00	-1.125881474668024351e+00
4.007172600000000195e-02	2.129646925280000325e+00	-1.145436595701415428e+00
3.506279000000000340e-02	1.983537056999999937e+00	-1.164991716734806504e+00
3.005385400000000137e-02	-7.189740919999999536e-01	-1.184546837768197802e+00
2.504491799999999935e-02	-5.682416708600000810e+00	-1.204101958801588879e+00
2.003574400000000116e-02	-3.864217365000000459e+00	-1.223657079834980177e+00
1.502680799999999914e-02	2.572591086200000099e+00	-1.243212200868371253e+00
1.001787200000000058e-02	4.093807266000000777e-01	-1.262767321901762330e+00
5.008935899999999823e-03	-3.127268774000000029e+00	-1.282322442935153406e+00
nan	nan	-1.301877563968544482e+00
