# Supplementary material for: Fluorescence from a single-molecule probe directly attached to a plasmonic STM tip
Source: Nat Commun. 2024 Nov 10;15:9733. doi: 10.1038/s41467-024-53707-2 (PMC11551166; doi:10.1038/s41467-024-53707-2)
Supplement: Supplementary file 6 — Source Data [file 41467_2024_53707_MOESM6_ESM.zip › SFig 1/Energy(eV)_vs_Intensity(dots)_Intensity(smoothed).txt]

1.549446900455100584e+00	nan	3.156290791636224071e+02
1.549067951425375345e+00	3.179517114576574954e+02	3.157271012953758031e+02
1.548689197360573200e+00	3.152643804099345175e+02	3.158251234271291992e+02
1.548310638114600568e+00	3.172060279029208232e+02	3.159231455588825952e+02
1.547932273541509307e+00	3.179960590565978578e+02	3.160211676906359912e+02
1.547554103495499156e+00	3.133144713473556635e+02	3.161191898223893872e+02
1.547176127830913517e+00	3.156370213367398492e+02	3.162172119541427833e+02
1.546798346402240565e+00	3.150096767252186964e+02	3.163152340858962361e+02
1.546420759064115913e+00	3.195589804648470249e+02	3.164132562176496322e+02
1.546043365671317060e+00	3.157672233518961775e+02	3.165112783494030282e+02
1.545666166078768722e+00	3.139257951239634394e+02	3.166093004811564242e+02
1.545289160141538165e+00	3.182231879711266060e+02	3.167073226129098202e+02
1.544912347714838319e+00	3.172542921819053845e+02	3.168053447446632163e+02
1.544535728654026219e+00	3.173269005270686307e+02	3.169033668764166123e+02
1.544159302814602119e+00	3.171889865541442077e+02	3.170013890081700083e+02
1.543783070052210382e+00	3.220997047294983417e+02	3.170994111399234612e+02
1.543407030222639253e+00	3.180767760827220059e+02	3.171974332716768572e+02
1.543031183181820198e+00	3.152231764277239563e+02	3.172954554034302532e+02
1.542655528785828345e+00	3.181285393168952851e+02	3.173934775351836493e+02
1.542280066890880930e+00	3.130416978232491374e+02	3.174914996669370453e+02
1.541904797353339296e+00	3.143999225094676717e+02	3.175895217986904413e+02
1.541529720029706452e+00	3.127608407587275678e+02	3.176263142574345011e+02
1.541154834776628846e+00	3.154551951469501319e+02	3.176424892666134383e+02
1.540780141450894591e+00	3.171379810907108663e+02	3.177568950943492041e+02
1.540405639909434354e+00	3.163730767286388641e+02	3.178350745794994623e+02
1.540031330009321353e+00	3.169815751979454035e+02	3.180038182703399912e+02
1.539657211607769360e+00	3.159436147134663884e+02	3.182036538268666845e+02
1.539283284562134480e+00	3.172499980882352588e+02	3.183540842694660000e+02
1.538909548729915810e+00	3.189955948038923452e+02	3.185482114449716846e+02
1.538536003968751009e+00	3.204662688615951538e+02	3.185684152550726935e+02
1.538162650136419840e+00	3.189447232707129842e+02	3.187696371384264467e+02
1.537789487090844620e+00	3.204237414472707428e+02	3.189638116926035423e+02
1.537416514690087110e+00	3.190689121385844373e+02	3.190261825436895720e+02
1.537043732792348516e+00	3.205228551906217263e+02	3.190155306170392464e+02
1.536671141255973039e+00	3.221916338424247783e+02	3.190964932910526386e+02
1.536298739939443658e+00	3.201586908191999328e+02	3.190945343078120686e+02
1.535926528701384131e+00	3.191752921978321069e+02	3.189877996167584229e+02
1.535554507400556323e+00	3.200527586951109242e+02	3.189281184286763278e+02
1.535182675895864657e+00	3.200667161469796156e+02	3.189216636441586274e+02
1.534811034046351663e+00	3.194824230506191043e+02	3.189108395375503164e+02
1.534439581711198430e+00	3.191722587982002892e+02	3.190560314958252093e+02
1.534068318749726823e+00	3.194602022661638898e+02	3.191442457677908351e+02
1.533697245021396594e+00	3.186148868339919318e+02	3.192583611856854304e+02
1.533326360385807829e+00	3.199550193471026205e+02	3.192594242410019660e+02
1.532955664702698284e+00	3.204113867940801583e+02	3.192141501834228166e+02
1.532585157831943823e+00	3.249145503810596551e+02	3.191392352892996769e+02
1.532214839633559089e+00	3.215077291649514564e+02	3.192340474261148984e+02
1.531844709967697726e+00	3.218046694833102492e+02	3.194034221582623445e+02
1.531474768694651045e+00	3.229688909209516510e+02	3.195198141656711073e+02
1.531105015674847136e+00	3.203873366789902093e+02	3.195686902098511837e+02
1.530735450768853534e+00	3.240173205693995442e+02	3.195763967310639373e+02
1.530366073837373442e+00	3.218869518452247007e+02	3.195542779794035368e+02
1.529996884741249730e+00	3.207803928656524022e+02	3.195592525977312448e+02
1.529627883341458938e+00	3.168175631892430033e+02	3.195172170324040621e+02
1.529259069499119494e+00	3.206463701616171988e+02	3.194036738671086368e+02
1.528890443075481720e+00	3.171086682412805544e+02	3.193547516054998709e+02
1.528522003931935602e+00	3.177235823962992072e+02	3.192952099546635054e+02
1.528153751930007020e+00	3.156298473713566750e+02	3.191951165463442521e+02
1.527785686931358633e+00	3.149585302624985843e+02	3.191928122966215255e+02
1.527417808797787657e+00	3.176847509459544767e+02	3.191350242263158634e+02
1.527050117391228756e+00	3.189945681125183796e+02	3.191483387702968457e+02
1.526682612573752262e+00	3.180167076600588985e+02	3.191165065239873115e+02
1.526315294207563955e+00	3.174395728924054652e+02	3.191618047163869392e+02
1.525948162155004617e+00	3.154987804149279214e+02	3.191981228027352699e+02
1.525581216278551366e+00	3.152817447299660216e+02	3.192161105291684180e+02
1.525214456440816102e+00	3.133015660695901943e+02	3.192510154439550547e+02
1.524847882504545282e+00	3.208688728073705079e+02	3.190909320611602880e+02
1.524481494332620812e+00	3.228879787315111116e+02	3.189168209385795763e+02
1.524115291788058935e+00	3.220220703919951575e+02	3.188000925516560073e+02
1.523749274734010450e+00	3.209995126152746820e+02	3.186848909192482893e+02
1.523383443033760498e+00	3.207822362313179383e+02	3.186245648073968937e+02
1.523017796550728331e+00	3.180378544526358837e+02	3.184298947205684271e+02
1.522652335148467762e+00	3.206277007987083039e+02	3.182874431212752597e+02
1.522287058690666495e+00	3.173454539601696638e+02	3.182237280418082719e+02
1.521921967041143686e+00	3.158675854135086638e+02	3.182568183396962240e+02
1.521557060063855049e+00	3.201858211164665704e+02	3.182369141336826601e+02
1.521192337622888413e+00	3.177174831349090027e+02	3.182724977509406017e+02
1.520827799582464390e+00	3.150714624567424380e+02	3.183582177450929862e+02
1.520463445806937264e+00	3.199582844564787933e+02	3.183996431542953474e+02
1.520099276160794100e+00	3.176974052644459334e+02	3.185255406112704577e+02
1.519735290508654080e+00	3.200283193538396063e+02	3.185000197599821377e+02
1.519371488715269392e+00	3.178671366995108087e+02	3.185130080154718826e+02
1.519007870645524783e+00	3.213174281545479971e+02	3.186252760755930353e+02
1.518644436164437117e+00	3.201039283742726411e+02	3.186866624165819530e+02
1.518281185137154488e+00	3.206925161308619181e+02	3.187675480613001469e+02
1.517918117428958658e+00	3.218424883003327750e+02	3.188646491154930800e+02
1.517555232905261509e+00	3.183511316864751848e+02	3.189908758550538437e+02
1.517192531431606817e+00	3.143691731391415942e+02	3.189646506909047048e+02
1.516830012873670475e+00	3.170188056194433557e+02	3.188854952555257114e+02
1.516467677097259381e+00	3.182456239922357213e+02	3.188733867265667641e+02
1.516105523968310775e+00	3.179139660930826494e+02	3.188399308180943876e+02
1.515743553352893569e+00	3.160358470094316203e+02	3.187130533635657343e+02
1.515381765117207014e+00	3.160464362742054618e+02	3.186525706882706572e+02
1.515020159127581589e+00	3.181680746075068669e+02	3.185899668609242212e+02
1.514658735250477672e+00	3.181742654026478476e+02	3.186382726508418841e+02
1.514297493352486201e+00	3.198302977150615334e+02	3.187200591462760144e+02
1.513936433300327788e+00	3.185675965488571251e+02	3.186281575993742194e+02
1.513575554960854497e+00	3.212381021565463470e+02	3.186665243423256015e+02
1.513214858201045621e+00	3.173282891486526296e+02	3.187873657327868386e+02
1.512854342888012349e+00	3.201203259984791885e+02	3.186210601117057308e+02
1.512494008888995101e+00	3.166383960431336391e+02	3.184924537660409669e+02
1.512133856071362192e+00	3.195270865875974664e+02	3.183197970904031422e+02
1.511773884302612947e+00	3.226196981250264457e+02	3.182486184855163174e+02
1.511414093450374363e+00	3.199564128729506933e+02	3.180981419395100716e+02
1.511054483382402669e+00	3.188150918483742657e+02	3.178856383434807071e+02
1.510695053966583545e+00	3.192628879518757685e+02	3.177543733211185781e+02
1.510335805070930126e+00	3.184768623915817329e+02	3.176246294111423367e+02
1.509976736563584554e+00	3.197936410772564955e+02	3.176546269758688936e+02
1.509617848312817978e+00	3.196426058809715869e+02	3.176613893997582636e+02
1.509259140187027448e+00	3.215256207046775216e+02	3.177101986437796768e+02
1.508900612054740131e+00	3.196278203679090666e+02	3.177069611358371617e+02
1.508542263784609982e+00	3.155802605956432672e+02	3.177256517903002759e+02
1.508184095245418410e+00	3.155580647655370399e+02	3.177894841049453589e+02
1.507826106306075387e+00	3.180609438775034050e+02	3.177896517147088389e+02
1.507468296835616561e+00	3.193259913467937281e+02	3.177990338401376675e+02
1.507110666703205926e+00	3.192208317263093136e+02	3.177888995272951433e+02
1.506753215778134702e+00	3.164178576934933744e+02	3.177320005543883781e+02
1.506395943929819126e+00	3.192905195959158391e+02	3.177395783902447874e+02
1.506038851027804659e+00	3.200259594656510558e+02	3.176570415156107288e+02
1.505681936941761778e+00	3.131397539921532598e+02	3.176236376876425993e+02
1.505325201541487301e+00	3.124245450921920337e+02	3.175178927162971263e+02
1.504968644696904834e+00	3.129493956526882812e+02	3.175574196719875317e+02
1.504612266278064325e+00	3.149488138991514461e+02	3.174621157478555347e+02
1.504256066155140514e+00	3.151478897682919751e+02	3.173098023672970953e+02
1.503900044198434705e+00	3.113912809370683590e+02	3.170959344841650136e+02
1.503544200278373877e+00	3.153106502140134353e+02	3.170863056530637891e+02
1.503188534265510024e+00	3.165229879913072182e+02	3.170301567552295978e+02
1.502833046030521480e+00	3.195810318402656662e+02	3.169885821417055922e+02
1.502477735444210483e+00	3.146464325186043993e+02	3.169495921272726378e+02
1.502122602377504723e+00	3.190199846243217507e+02	3.169716087004607061e+02
1.501767646701457348e+00	3.181128861665935119e+02	3.168771075286555856e+02
1.501412868287245184e+00	3.186802829260694239e+02	3.168617769680919878e+02
1.501058267006170510e+00	3.186529719098793976e+02	3.168798258484050621e+02
1.500703842729659732e+00	3.160533082745088223e+02	3.169218384932126469e+02
1.500349595329263597e+00	3.185527417500893534e+02	3.168838260404689322e+02
1.499995524676656533e+00	3.177587585761041282e+02	3.168253284358290216e+02
1.499641630643637313e+00	3.174974398258843848e+02	3.166907229779249633e+02
1.499287913102129055e+00	3.188782878189683743e+02	3.166268025673847433e+02
1.498934371924176778e+00	3.178540902965498844e+02	3.165057452218163689e+02
1.498581006981951402e+00	3.159587322019592079e+02	3.163273526249522547e+02
1.498227818147745749e+00	3.157847821733162164e+02	3.163662839537168452e+02
1.497874805293975431e+00	3.182590012264406596e+02	3.164298487902494230e+02
1.497521968293179739e+00	3.156196256981843362e+02	3.164961856339510859e+02
1.497169307018022311e+00	3.163748495221315125e+02	3.165223589383264766e+02
1.496816821341286685e+00	3.111878296645347746e+02	3.165405353040296177e+02
1.496464511135881637e+00	3.184203097732233232e+02	3.166664761451844470e+02
1.496112376274836731e+00	3.169607831406754030e+02	3.167530152940255448e+02
1.495760416631304768e+00	3.167723032370972760e+02	3.168030863421375898e+02
1.495408632078560229e+00	3.181950504855048507e+02	3.168367142900983708e+02
1.495057022490000165e+00	3.205452853816830157e+02	3.169109312486722843e+02
1.494705587739142638e+00	3.176510726606671255e+02	3.169010191995085961e+02
1.494354327699628060e+00	3.189992673848004756e+02	3.168937541827285145e+02
1.494003242245218965e+00	3.163202646884799378e+02	3.168338407432114536e+02
1.493652331249798459e+00	3.172805832026493249e+02	3.168041362859781884e+02
1.493301594587370662e+00	3.165024333150096254e+02	3.166943166031097121e+02
1.492951032132062039e+00	3.169275895565588144e+02	3.165745988288099966e+02
1.492600643758119405e+00	3.137020079522418428e+02	3.163673491495175085e+02
1.492250429339910367e+00	3.137971208613445810e+02	3.162179481392909111e+02
1.491900388751923101e+00	3.143271684276113547e+02	3.159802813992386064e+02
1.491550521868767465e+00	3.127118629942232815e+02	3.157734166573899870e+02
1.491200828565171888e+00	3.147359384715020951e+02	3.155926684802980731e+02
1.490851308715986034e+00	3.150307033900273836e+02	3.154348199820371974e+02
1.490501962196181029e+00	3.156692062444569160e+02	3.152761816470420513e+02
1.490152788880845902e+00	3.160219193785424068e+02	3.150801688103741753e+02
1.489803788645190252e+00	3.158931207621214980e+02	3.147319268597569248e+02
1.489454961364544250e+00	3.165548554244161892e+02	3.146652504752308346e+02
1.489106306914355971e+00	3.188587553164975361e+02	3.144378479005393956e+02
1.488757825170194060e+00	3.185759009639020860e+02	3.142051152807025005e+02
1.488409516007746847e+00	3.209597777066567232e+02	3.140273932146308766e+02
1.488061379302820564e+00	3.176893278201338262e+02	3.137457677818538286e+02
1.487713414931341793e+00	3.186135906086120144e+02	3.134123450408601457e+02
1.487365622769353912e+00	3.178150204786090285e+02	3.131992739549511953e+02
1.487018002693021312e+00	3.162238319058701563e+02	3.129647874668549434e+02
1.486670554578625847e+00	3.174350891633150127e+02	3.127658205945269856e+02
1.486323278302567719e+00	3.115507012769015773e+02	3.126093295334810023e+02
1.485976173741365480e+00	3.136443130038019262e+02	3.124269157579107627e+02
1.485629240771656034e+00	3.092615217251125159e+02	3.122521074981557945e+02
1.485282479270194855e+00	3.113719984065928088e+02	3.122440717733045972e+02
1.484935889113853547e+00	3.091339514768234267e+02	3.122103834179391697e+02
1.484589470179622950e+00	3.093726358807570591e+02	3.122245369724940360e+02
1.484243222344611368e+00	3.085480569411900547e+02	3.123040161311394058e+02
1.483897145486043456e+00	3.093129937446202007e+02	3.122641965053411468e+02
1.483551239481262884e+00	3.117548294916401801e+02	3.122357929900558133e+02
1.483205504207728564e+00	3.075830993948025593e+02	3.122187123101474526e+02
1.482859939543018202e+00	3.020969295468240148e+02	3.122528804668052089e+02
1.482514545364824965e+00	3.084540978989633686e+02	3.122496569781808375e+02
1.482169321550959262e+00	3.090968042108756890e+02	3.123191718411666784e+02
1.481824267979348742e+00	3.074187457273635005e+02	3.122932871792917808e+02
1.481479384528036292e+00	3.094856985281605262e+02	3.123037761917811395e+02
1.481134671075182707e+00	3.066484077416454852e+02	3.122656171629790833e+02
1.480790127499063136e+00	3.068749530009419573e+02	3.122124259031182874e+02
1.480445753678069964e+00	3.089151581384007841e+02	3.121588307283576000e+02
1.480101549490711266e+00	3.093853213728534115e+02	3.121164597328344712e+02
1.479757514815610797e+00	3.081626229230337231e+02	3.119799417988614891e+02
1.479413649531508002e+00	3.108644496997636679e+02	3.118709583303439672e+02
1.479069953517257119e+00	3.090234685166302029e+02	3.119618616139823644e+02
1.478726426651829406e+00	3.097604509066046603e+02	3.119203087848254654e+02
1.478383068814309587e+00	3.133725432333425260e+02	3.120259531083294746e+02
1.478039879883898733e+00	3.124158982913629075e+02	3.121209947302815522e+02
1.477696859739911828e+00	3.149074641643600785e+02	3.122498502195053334e+02
1.477354008261779095e+00	3.159705084986844668e+02	3.123512763835673240e+02
1.477011325329046221e+00	3.131033338137729061e+02	3.124868295958215754e+02
1.476668810821371913e+00	3.138661592633290525e+02	3.125058782502614463e+02
1.476326464618530121e+00	3.149688983682135017e+02	3.125678822313860223e+02
1.475984286600409812e+00	3.174228138015096761e+02	3.127424565557301435e+02
1.475642276647012308e+00	3.157609577285233513e+02	3.131471325021249186e+02
1.475300434638453950e+00	3.194049648068352667e+02	3.133257801647808378e+02
1.474958760454964768e+00	3.177974841796261103e+02	3.135249797661722937e+02
1.474617253976889586e+00	3.190059504759661309e+02	3.136893143273416626e+02
1.474275915084684918e+00	3.193952575257721378e+02	3.137844584916792314e+02
1.473934743658921409e+00	3.155084861658422142e+02	3.139804211715746192e+02
1.473593739580283835e+00	3.164161884434247440e+02	3.141625093594481086e+02
1.473252902729568881e+00	3.160778096621592113e+02	3.143229596088120275e+02
1.472912232987687808e+00	3.106265966129794265e+02	3.144634087026532256e+02
1.472571730235663345e+00	3.129667669540956467e+02	3.146390829216123848e+02
1.472231394354631240e+00	3.152777359060757476e+02	3.147641379724248623e+02
1.471891225225841149e+00	3.119406470083704903e+02	3.149450618655669132e+02
1.471551222730653974e+00	3.135929389887753018e+02	3.150283969656593968e+02
1.471211386750542527e+00	3.152687049066282725e+02	3.150139662763053821e+02
1.470871717167093529e+00	3.144170265349982856e+02	3.149813860687727356e+02
1.470532213862004944e+00	3.135311086072982789e+02	3.150040339934280951e+02
1.470192876717085984e+00	3.141057386436153251e+02	3.149699315762957781e+02
1.469853705614258876e+00	3.100939885766545103e+02	3.149558021383298296e+02
1.469514700435557764e+00	3.142969927177472869e+02	3.149141458673775560e+02
1.469175861063126476e+00	3.147406466929126054e+02	3.148583638342526569e+02
1.468837187379222975e+00	3.186886433490100785e+02	3.148159856857404293e+02
1.468498679266213580e+00	3.157786520678548641e+02	3.148195484546586727e+02
1.468160336606578520e+00	3.172639878679260050e+02	3.146936087595903473e+02
1.467822159282907490e+00	3.141564627353074570e+02	3.147155535392145680e+02
1.467484147177900988e+00	3.133866092659999936e+02	3.146386562459657625e+02
1.467146300174371198e+00	3.146828776173581446e+02	3.144963243611165353e+02
1.466808618155240662e+00	3.143405687037550251e+02	3.144267084849191178e+02
1.466471101003542943e+00	3.154936183623197508e+02	3.144233774400867674e+02
1.466133748602420628e+00	3.151437342203426510e+02	3.144097119245349177e+02
1.465796560835127105e+00	3.153652659003605550e+02	3.144910484900590859e+02
1.465459537585027006e+00	3.159917067830733686e+02	3.144831710223432424e+02
1.465122678735593986e+00	3.164413481354565647e+02	3.143758121499043341e+02
1.464785984170411393e+00	3.131771900103955204e+02	3.144975832588054345e+02
1.464449453773172705e+00	3.127808849698275822e+02	3.145160384561497153e+02
1.464113087427681315e+00	3.110801097825245165e+02	3.146363119260565213e+02
1.463776885017849416e+00	3.158360290752286801e+02	3.148153163037119384e+02
1.463440846427699560e+00	3.145723093962600387e+02	3.148855274824148864e+02
1.463104971541362431e+00	3.125240268571699289e+02	3.150009950532203220e+02
1.462769260243078184e+00	3.121582521542846962e+02	3.151181794893400365e+02
1.462433712417195775e+00	3.126818350100928114e+02	3.151410860858886736e+02
1.462098327948174292e+00	3.156853097125078875e+02	3.152083592010151278e+02
1.461763106720579408e+00	3.159070312541729209e+02	3.151811113830143540e+02
1.461428048619087372e+00	3.142414373090340405e+02	3.152468624500971259e+02
1.461093153528481903e+00	3.186972201442192727e+02	3.151907207750533075e+02
1.460758421333654855e+00	3.158531614527635725e+02	3.152143834572914329e+02
1.460423851919607108e+00	3.135596502469545612e+02	3.153891755067118652e+02
1.460089445171446565e+00	3.126542352417478696e+02	3.153621907930642010e+02
1.459755200974390155e+00	3.162796156052986589e+02	3.154659490838889724e+02
1.459421119213762275e+00	3.155175235245328622e+02	3.154436224500426533e+02
1.459087199774994570e+00	3.139613957994699263e+02	3.153551933924821924e+02
1.458753442543626599e+00	3.126437907777458918e+02	3.154393163185735602e+02
1.458419847405305392e+00	3.108760221360809055e+02	3.154877852640791502e+02
1.458086414245785667e+00	3.169332624733170860e+02	3.154700536631910950e+02
1.457753142950928060e+00	3.143496020798903032e+02	3.154461392435692346e+02
1.457420033406702675e+00	3.201999171728062947e+02	3.154926656712851241e+02
1.457087085499183532e+00	3.217562060188698752e+02	3.155298919552110419e+02
1.456754299114553675e+00	3.164097669341201708e+02	3.155017781165904012e+02
1.456421674139102063e+00	3.188399090466386951e+02	3.155375555723605316e+02
1.456089210459224459e+00	3.148985504575625214e+02	3.155579681486012760e+02
1.455756907961423208e+00	3.152361631762416891e+02	3.155931018093316993e+02
1.455424766532306347e+00	3.174988444130971175e+02	3.155791253547165525e+02
1.455092786058588494e+00	3.175714828109773862e+02	3.154643212289555549e+02
1.454760966427089741e+00	3.184744458182480571e+02	3.154130108054534958e+02
1.454429307524738313e+00	3.149621791911306445e+02	3.154246255585421750e+02
1.454097809238565242e+00	3.151266327070692910e+02	3.153271689928935757e+02
1.453766471455709031e+00	3.205530832922383979e+02	3.153337187851189469e+02
1.453435294063413430e+00	3.135765043578049358e+02	3.154091579372538376e+02
1.453104276949028106e+00	3.185946586275699133e+02	3.153691592546680340e+02
1.452773420000007087e+00	3.145782263746207832e+02	3.152947142232890201e+02
1.452442723103909650e+00	3.115181428603635254e+02	3.152049879462750255e+02
1.452112186148401429e+00	3.188143058701077166e+02	3.150713401699274527e+02
1.451781809021251535e+00	3.179789335488029565e+02	3.151565589484953875e+02
1.451451591610335656e+00	3.157143524990458445e+02	3.151818686030223375e+02
1.451121533803631625e+00	3.121966988058986772e+02	3.151652440410876466e+02
1.450791635489224518e+00	3.146884685061779123e+02	3.152156207558205665e+02
1.450461896555301555e+00	3.126063874234886839e+02	3.150153588439402483e+02
1.450132316890156758e+00	3.146833616917817267e+02	3.148077448937771692e+02
1.449802896382186290e+00	3.160391850828365818e+02	3.146659789096572126e+02
1.449473634919891341e+00	3.133609424830401622e+02	3.145420830506533889e+02
1.449144532391877238e+00	3.135987322442318828e+02	3.145651258425874062e+02
1.448815588686852340e+00	3.121088003708702558e+02	3.145588945528409681e+02
1.448486803693629810e+00	3.109783405563074439e+02	3.144068414659170685e+02
1.448158177301125615e+00	3.138033038905890066e+02	3.143644063325174898e+02
1.447829709398359643e+00	3.147176421856692627e+02	3.141747723933948464e+02
1.447501399874455252e+00	3.147015009526283507e+02	3.141595354924021422e+02
1.447173248618638830e+00	3.161217029340026556e+02	3.141638983011335995e+02
1.446845255520239126e+00	3.166526554844859334e+02	3.140568788511292269e+02
1.446517420468690363e+00	3.110142892557298637e+02	3.140790886667905966e+02
1.446189743353526236e+00	3.132273693187593722e+02	3.138867268618984099e+02
1.445862224064385693e+00	3.118387461669578897e+02	3.138523145525134055e+02
1.445534862491010042e+00	3.084818369692191595e+02	3.138384575485270034e+02
1.445207658523242289e+00	3.161377606990322420e+02	3.137775608993014771e+02
1.444880612051028468e+00	3.119137179716842638e+02	3.136955931713222867e+02
1.444553722964416753e+00	3.162516554339965182e+02	3.136918797201186635e+02
1.444226991153557238e+00	3.164150473839382016e+02	3.137926166511488191e+02
1.443900416508702600e+00	3.119891787857133636e+02	3.138787754104903911e+02
1.443573998920207657e+00	3.132440340621840278e+02	3.140633982729357285e+02
1.443247738278527814e+00	3.105973615852034300e+02	3.141440780217615156e+02
1.442921634474221282e+00	3.137601788274806722e+02	3.141916889073909260e+02
1.442595687397947524e+00	3.158433049268586501e+02	3.143046227832592194e+02
1.442269896940467921e+00	3.149806802966377859e+02	3.144117569088545565e+02
1.441944262992644221e+00	3.112646678492170054e+02	3.145552308362392182e+02
1.441618785445440531e+00	3.158316423415928966e+02	3.147262769542229535e+02
1.441293464189920881e+00	3.106994543142209864e+02	3.148284215274680946e+02
1.440968299117251439e+00	3.143374662504293156e+02	3.149082651666869310e+02
1.440643290118698960e+00	3.153055078650601217e+02	3.149885024945164673e+02
1.440318437085630121e+00	3.161652858420591770e+02	3.150341007496296015e+02
1.439993739909513737e+00	3.144871067999198431e+02	3.150667489425358099e+02
1.439669198481917434e+00	3.107078246269897477e+02	3.152369182629726652e+02
1.439344812694510978e+00	3.131673216898355463e+02	3.153531100208966222e+02
1.439020582439063167e+00	3.109500056969206980e+02	3.155031706361815509e+02
1.438696507607443831e+00	3.163175432518628440e+02	3.157351070855576722e+02
1.438372588091622273e+00	3.146182567016559801e+02	3.157803136878652026e+02
1.438048823783667718e+00	3.155621009996958151e+02	3.158708784835479833e+02
1.437725214575749755e+00	3.163269129781363063e+02	3.159153448423209625e+02
1.437401760360137448e+00	3.182209776391811147e+02	3.159222055192711309e+02
1.437078461029199339e+00	3.201759247837476323e+02	3.159274411410146399e+02
nan	nan	3.159251465736733167e+02
nan	nan	3.160864190793881221e+02
nan	nan	3.160833429666063807e+02
nan	nan	3.160067646887516162e+02
nan	nan	3.161339451613604297e+02
nan	nan	3.162348332906809674e+02
nan	nan	3.161381197325756602e+02
nan	nan	3.162884753385100680e+02
nan	nan	3.162031820974468133e+02
nan	nan	3.161162836700277126e+02
nan	nan	3.161791132555014201e+02
nan	nan	3.160802932600455506e+02
nan	nan	3.161144789157698938e+02
nan	nan	3.161032862573784996e+02
nan	nan	3.161374677743762049e+02
1.431926648607017016e+00	3.179912313936407600e+02	3.160809986715347577e+02
1.431605965943910652e+00	3.156268745946765648e+02	3.160145177149015581e+02
1.431285436245017140e+00	3.180747761436894052e+02	3.158545800610654055e+02
1.430965059404575968e+00	3.166963351388959040e+02	3.157565935095884129e+02
1.430644835316923658e+00	3.122038392771976874e+02	3.156596007642702375e+02
1.430324763876494654e+00	3.131499568011880115e+02	3.155068694799480227e+02
1.430004844977819767e+00	3.172095343195108512e+02	3.153076876270221192e+02
1.429685078515527952e+00	3.136340582034301860e+02	3.151598461143551617e+02
1.429365464384342976e+00	3.127035955348119387e+02	3.149694870487139156e+02
1.429046002479087640e+00	3.201950796735998210e+02	3.148025202133442804e+02
1.428726692694680667e+00	3.154010811513583690e+02	3.146706778480096318e+02
1.428407534926136702e+00	3.118663864592763844e+02	3.144399503888351433e+02
1.428088529068566759e+00	3.168640341575321600e+02	3.141999683643501839e+02
1.427769675017180218e+00	3.108404433668349611e+02	3.139656906607123119e+02
1.427450972667279494e+00	3.117426723408766520e+02	3.138073810671093042e+02
1.427132421914265814e+00	3.187412988464814134e+02	3.136551506675018572e+02
1.426814022653635217e+00	3.104354869862306714e+02	3.134542416541506213e+02
1.426495774780979886e+00	3.121094365116869653e+02	3.133426956855072376e+02
1.426177678191987264e+00	3.127084226957883288e+02	3.132225748094215305e+02
1.425859732782441158e+00	3.123514478938270713e+02	3.131024110213085123e+02
1.425541938448220858e+00	3.140023100353629957e+02	3.129157363781444587e+02
1.425224295085300241e+00	3.118925374796940559e+02	3.127605488018473352e+02
1.424906802589750221e+00	3.090046571924136742e+02	3.126367613764306270e+02
1.424589460857735190e+00	3.123094643675800626e+02	3.124755889708430345e+02
1.424272269785515688e+00	3.142442750811355836e+02	3.122511128076676528e+02
1.423955229269447065e+00	3.139139421265380747e+02	3.122741412288921765e+02
1.423638339205979264e+00	3.098247754236786591e+02	3.122886613635529329e+02
1.423321599491657485e+00	3.119297293742954480e+02	3.122824278360245103e+02
1.423005010023121519e+00	3.101865097023483600e+02	3.123193082564571341e+02
1.422688570697105304e+00	3.111455911434860013e+02	3.124227899943848570e+02
1.422372281410437811e+00	3.125856944149203969e+02	3.123461642585737081e+02
1.422056142060041717e+00	3.085314055674857627e+02	3.122377842637633307e+02
1.421740152542935398e+00	3.081519683897577693e+02	3.123049621560959395e+02
1.421424312756228714e+00	3.083858455444875517e+02	3.121250728236018404e+02
1.421108622597129001e+00	3.115005380559191508e+02	3.122020903540408767e+02
1.420793081962934634e+00	3.117497850097346372e+02	3.122459975932206930e+02
1.420477690751039246e+00	3.097539618462398607e+02	3.121545343591872097e+02
1.420162448858929727e+00	3.134178466792620270e+02	3.122742539127216332e+02
1.419847356184186893e+00	3.130662754741271101e+02	3.122888322048472105e+02
1.419532412624484818e+00	3.130645160810059338e+02	3.123301582498399398e+02
1.419217618077591059e+00	3.103375710239151317e+02	3.124124190282834093e+02
1.418902972441366650e+00	3.116285407654581263e+02	3.123783936861046868e+02
1.418588475613764999e+00	3.105515901525928371e+02	3.125454618362674069e+02
1.418274127492833658e+00	3.114667075145977719e+02	3.127820866100207695e+02
1.417959927976712775e+00	3.074928124487065020e+02	3.129680602510345580e+02
1.417645876963635532e+00	3.131480045474029339e+02	3.129636835240098094e+02
1.417331974351927038e+00	3.137452823222778875e+02	3.130906026296358959e+02
1.417018220040005883e+00	3.169539596908464318e+02	3.132416936863959904e+02
1.416704613926383249e+00	3.151461554411670818e+02	3.133927621194825406e+02
1.416391155909662247e+00	3.169463467898482918e+02	3.134979117535655746e+02
1.416077845888538578e+00	3.170534245053431732e+02	3.135425275017097420e+02
1.415764683761800313e+00	3.109575013641322698e+02	3.135952400343788327e+02
1.415451669428327230e+00	3.146206800449127172e+02	3.138386643726192915e+02
1.415138802787091699e+00	3.094885715252764271e+02	3.140027686520589896e+02
1.414826083737158013e+00	3.139981621148338604e+02	3.142084341388605822e+02
1.414513512177681287e+00	3.135428691472486094e+02	3.143270564663150708e+02
1.414201088007909668e+00	3.149913062511105295e+02	3.145569470124935378e+02
1.413888811127181899e+00	3.153439886811421502e+02	3.147050831300376785e+02
1.413576681434928428e+00	3.127071464888334731e+02	3.147772772008911488e+02
1.413264698830672295e+00	3.144027905404920489e+02	3.148309100654154804e+02
1.412952863214026022e+00	3.157241398100075003e+02	3.149655848730321281e+02
1.412641174484694284e+00	3.126072710060356599e+02	3.150212048582927764e+02
1.412329632542472790e+00	3.187423316363666572e+02	3.150370492000249669e+02
1.412018237287247846e+00	3.187062729163008612e+02	3.150819939129697786e+02
1.411706988618997682e+00	3.199343836491462412e+02	3.151828133715133617e+02
1.411395886437789571e+00	3.140648292731211768e+02	3.153218468857515973e+02
1.411084930643783597e+00	3.191176254572079074e+02	3.152734956877477543e+02
1.410774121137228221e+00	3.160195087508411120e+02	3.152352891882995323e+02
1.410463457818464050e+00	3.181235351308432087e+02	3.151617167961049972e+02
1.410152940587920734e+00	3.144976446997529820e+02	3.151650201403841720e+02
1.409842569346120289e+00	3.129748368173972040e+02	3.150844727801233489e+02
1.409532343993671777e+00	3.147469082543526611e+02	3.149093709140141755e+02
1.409222264431277072e+00	3.185118034353455982e+02	3.148931472691336353e+02
1.408912330559726644e+00	3.148802438467857883e+02	3.147866233760255454e+02
1.408602542279901337e+00	3.168181305033533022e+02	3.149490253179816364e+02
1.408292899492771255e+00	3.163640534815527872e+02	3.148849462255379876e+02
1.407983402099396875e+00	3.211752974030513315e+02	3.148291530978636956e+02
1.407674050000927934e+00	3.158275426655502542e+02	3.147561358608938349e+02
1.407364843098602769e+00	3.163778035842527743e+02	3.146471053237019646e+02
1.407055781293750085e+00	3.152652229196252733e+02	3.146806889290297704e+02
1.406746864487787185e+00	3.185861831932880364e+02	3.146031675909849241e+02
1.406438092582221522e+00	3.126179904196023926e+02	3.145797006406028231e+02
1.406129465478648477e+00	3.122781587764784490e+02	3.145948511032856914e+02
1.405820983078753139e+00	3.123943233833303452e+02	3.144264248238964683e+02
1.405512645284308970e+00	3.156003053148835420e+02	3.143862276878443254e+02
1.405204451997178694e+00	3.131931865324747832e+02	3.141273922697104126e+02
1.404896403119312298e+00	3.111656054292452609e+02	3.139589832684235375e+02
1.404588498552750586e+00	3.121788158449012940e+02	3.138871900482154729e+02
1.404280738199620959e+00	3.139374916108695857e+02	3.138929447718026040e+02
1.403973121962139858e+00	3.152815925566133046e+02	3.138192583796882218e+02
1.403665649742611876e+00	3.136439050191549427e+02	3.138530192718521334e+02
1.403358321443429535e+00	3.098742479948675737e+02	3.138541410604483985e+02
1.403051136967073953e+00	3.102923319240303499e+02	3.136890144991700708e+02
1.402744096216113290e+00	3.102532004274795554e+02	3.135027355666942981e+02
1.402437199093204745e+00	3.161470511454757570e+02	3.134055684118568479e+02
1.402130445501092115e+00	3.113709193246458540e+02	3.133351679577194773e+02
1.401823835342607794e+00	3.112553509126029780e+02	3.131720061063397225e+02
1.401517368520671658e+00	3.119975995353453868e+02	3.129016421668226258e+02
1.401211044938289962e+00	3.108737366562752413e+02	3.128240473465372702e+02
1.400904864498556890e+00	3.140840743072723740e+02	3.126333161295549985e+02
1.400598827104654331e+00	3.112244156806557385e+02	3.124803097151584552e+02
1.400292932659850997e+00	3.147619948443393696e+02	3.122462698998062933e+02
1.399987181067503084e+00	3.132284399760341103e+02	3.121793123915855972e+02
1.399681572231052495e+00	3.118368541814078299e+02	3.120784895487130370e+02
1.399376106054029956e+00	3.170581903381634561e+02	3.120196091956560736e+02
1.399070782440050786e+00	3.093221315056564436e+02	3.119455873833978217e+02
1.398765601292818461e+00	3.071600602203579911e+02	3.117965165244714854e+02
1.398460562516122163e+00	3.161741034286781655e+02	3.117909724802876212e+02
1.398155666013839005e+00	3.162554524179124087e+02	3.118398965878025137e+02
1.397850911689930475e+00	3.151023930541537084e+02	3.117735738079534258e+02
1.397546299448445550e+00	3.158818412784738143e+02	3.116735721309362930e+02
1.397241829193519358e+00	3.130208301498441870e+02	3.116112404767533803e+02
1.396937500829372736e+00	3.079767192419406001e+02	3.116286637609857735e+02
1.396633314260312675e+00	3.108743672038402224e+02	3.116858571776612052e+02
1.396329269390732319e+00	3.108963904984507280e+02	3.117178942470898164e+02
1.396025366125109635e+00	3.139317118837210501e+02	3.115760173436698324e+02
1.395721604368009627e+00	3.096744175749807937e+02	3.115611820361580158e+02
1.395417984024082125e+00	3.100903758828528112e+02	3.115785341226344940e+02
1.395114504998062666e+00	3.126461550338486290e+02	3.116275115874077528e+02
1.394811167194771828e+00	3.085578236879813403e+02	3.117429031138163396e+02
1.394507970519116347e+00	3.089919599293656347e+02	3.117661370357940882e+02
1.394204914876086665e+00	3.089905507638501945e+02	3.118439694738228809e+02
1.393902000170760269e+00	3.098727325825530556e+02	3.118609740187623061e+02
1.393599226308298356e+00	3.081444222187051309e+02	3.118568515214466856e+02
1.393296593193947830e+00	3.099802289079935349e+02	3.119641406223911986e+02
1.392994100733039531e+00	3.125654110122948168e+02	3.118739588381856151e+02
1.392691748830990006e+00	3.070812813164957333e+02	3.118787872982318845e+02
1.392389537393298848e+00	3.109382996177075711e+02	3.118601118115901158e+02
1.392087466325552914e+00	3.141847042530105796e+02	3.116323589079696603e+02
1.391785535533421214e+00	3.112182576370570359e+02	3.114580063310380069e+02
1.391483744922657140e+00	3.111815237989101774e+02	3.113903590269929964e+02
1.391182094399100677e+00	3.110883071976576275e+02	3.112460991314804915e+02
1.390880583868673082e+00	3.105886026483939872e+02	3.113179798835351448e+02
1.390579213237381095e+00	3.126372620077231090e+02	3.114696991389200207e+02
1.390277982411316060e+00	3.115667202740527273e+02	3.115442664246824052e+02
1.389976891296651917e+00	3.103300981052565248e+02	3.115618085690669545e+02
1.389675939799647209e+00	3.107626717166626804e+02	3.115002747011631072e+02
1.389375127826643297e+00	3.119667864581377330e+02	3.115749314423056262e+02
1.389074455284067255e+00	3.140056755910479751e+02	3.115875980888050663e+02
1.388773922078426537e+00	3.156047892390290599e+02	3.116190046274413703e+02
1.388473528116314748e+00	3.150366651083598981e+02	3.117805758118078643e+02
1.388173273304407873e+00	3.144155456398361821e+02	3.118766725974788301e+02
1.387873157549464498e+00	3.154591811868550622e+02	3.119378336346031233e+02
1.387573180758327585e+00	3.130594175860931045e+02	3.119927514333634235e+02
1.387273342837921808e+00	3.162357073201345088e+02	3.121077361179390550e+02
1.386973643695255332e+00	3.133607371857326029e+02	3.120662250389385690e+02
1.386674083237420252e+00	3.095200983675551925e+02	3.120073685128925263e+02
1.386374661371589934e+00	3.063943652680441119e+02	3.120989446775636793e+02
1.386075378005021008e+00	3.068362343802403416e+02	3.120540719752166865e+02
1.385776233045053152e+00	3.091069967637143918e+02	3.119768335757735827e+02
1.385477226399107309e+00	3.123288535883073109e+02	3.119677878119750289e+02
1.385178357974688579e+00	3.099671855624629870e+02	3.119951579170801210e+02
1.384879627679382441e+00	3.159679409840829294e+02	3.120100103465576922e+02
1.384581035420858752e+00	3.141972087127224427e+02	3.121590479483449485e+02
1.384282581106866639e+00	3.139316259200969057e+02	3.121156884804107108e+02
1.383984264645241158e+00	3.116156184182170819e+02	3.120442301969051186e+02
1.383686085943895305e+00	3.114088232996637089e+02	3.120977349923406337e+02
1.383388044910826453e+00	3.127353439618232187e+02	3.120925418304926779e+02
1.383090141454113242e+00	3.106097083893303648e+02	3.119273206541157606e+02
1.382792375481915359e+00	3.139338231179384593e+02	3.117566377399597286e+02
1.382494746902474869e+00	3.151822422470058314e+02	3.114911386225209640e+02
1.382197255624114440e+00	3.129319281418749483e+02	3.112537981613009492e+02
1.381899901555239785e+00	3.114981532859467279e+02	3.111233506164239770e+02
1.381602684604335440e+00	3.121243623317261040e+02	3.107295531476451629e+02
1.381305604679969878e+00	3.128587942863063063e+02	3.105379336560477554e+02
1.381008661690790618e+00	3.082782746689740634e+02	3.102530786530821274e+02
1.380711855545526889e+00	3.101522934444068937e+02	3.099867010451086458e+02
1.380415186152989637e+00	3.108359040680124963e+02	3.098709141244697207e+02
1.380118653422069075e+00	3.090985188214798995e+02	3.097865640348692295e+02
1.379822257261738461e+00	3.110179298758440609e+02	3.096890611216088587e+02
1.379525997581049213e+00	3.108473813213165045e+02	3.095434583716529460e+02
1.379229874289134905e+00	3.123036981082193506e+02	3.093491717865330770e+02
1.378933887295209715e+00	3.116972568062374762e+02	3.091989092186584571e+02
1.378638036508567311e+00	3.166991443216722359e+02	3.089438406382519133e+02
1.378342321838582407e+00	3.108595238224177706e+02	3.087351704084203448e+02
1.378046743194709656e+00	3.086369306503243024e+02	3.085335192777098996e+02
1.377751300486483421e+00	3.125237947181127538e+02	3.083830263212377076e+02
1.377455993623519781e+00	3.105497520808969512e+02	3.082169065423581742e+02
1.377160822515512750e+00	3.051927182266827572e+02	3.078975280837676110e+02
1.376865787072237390e+00	3.070076761106502659e+02	3.077742254981405949e+02
1.376570887203548255e+00	3.047193254240411875e+02	3.075923489482082687e+02
1.376276122819379610e+00	3.053057061983394078e+02	3.073225272162184183e+02
1.375981493829745883e+00	3.090671962998799245e+02	3.071062901090637638e+02
1.375687000144739436e+00	2.993134849669242499e+02	3.069770388141126318e+02
1.375392641674534122e+00	3.052030184305983767e+02	3.068150365624188112e+02
1.375098418329381733e+00	3.045566521985445547e+02	3.066386770984247505e+02
1.374804330019614440e+00	3.024392552588203671e+02	3.066137132474771079e+02
1.374510376655642352e+00	3.047728346213586406e+02	3.065839449059631647e+02
1.374216558147955292e+00	3.029360115944232348e+02	3.064581838244143341e+02
1.373922874407122130e+00	3.028386149365647384e+02	3.063649465901405051e+02
1.373629325343791230e+00	3.031372840155220274e+02	3.062928728312820681e+02
1.373335910868688003e+00	3.043631035983930815e+02	3.061648078559030637e+02
1.373042630892618243e+00	3.038064202796042537e+02	3.059800272389418865e+02
1.372749485326466568e+00	3.055101291874153731e+02	3.057273016483833885e+02
1.372456474081194866e+00	3.056417292896278468e+02	3.054321865038962756e+02
1.372163597067844298e+00	3.056639295609672331e+02	3.052959401822533891e+02
1.371870854197534628e+00	3.054454072028583482e+02	3.051322182633937814e+02
1.371578245381463113e+00	3.045979123656017578e+02	3.049616482159862585e+02
1.371285770530905834e+00	2.996408271596099553e+02	3.046936059655920417e+02
1.370993429557217258e+00	3.055543023786235608e+02	3.044962910818952651e+02
1.370701222371828898e+00	3.064768845707120022e+02	3.043385453894146622e+02
1.370409148886251760e+00	3.041195512354222501e+02	3.042699635606206812e+02
1.370117209012073234e+00	3.040662067485346824e+02	3.042515652880776429e+02
1.369825402660959313e+00	3.061988501929508857e+02	3.041437356882315157e+02
1.369533729744653705e+00	3.054822700122799120e+02	3.041818495400643201e+02
1.369242190174977170e+00	3.056280562625478865e+02	3.041236977304953939e+02
1.368950783863828846e+00	3.072547567801229320e+02	3.041605635294390027e+02
1.368659510723184924e+00	3.089317914423342586e+02	3.042389381223572968e+02
1.368368370665098199e+00	3.056796997245105558e+02	3.042429095732467772e+02
1.368077363601700291e+00	3.052757922162527962e+02	3.043351850684090891e+02
1.367786489445198761e+00	3.080629057626476310e+02	3.043754495099735777e+02
1.367495748107879106e+00	3.055967173307768689e+02	3.044099975723389093e+02
1.367205139502103206e+00	3.047276928128118243e+02	3.043822976702310825e+02
1.366914663540310215e+00	3.013355075933395142e+02	3.042466468307369496e+02
1.366624320135016113e+00	3.045994233976991836e+02	3.040799474724905735e+02
1.366334109198813707e+00	3.052734246350609624e+02	3.039387443441672190e+02
1.366044030644372409e+00	3.019243319770806124e+02	3.038320983812913596e+02
1.365754084384438016e+00	3.055304227744029504e+02	3.037813948428381536e+02
1.365464270331833818e+00	2.995600198147344599e+02	3.037237703270475322e+02
1.365174588399457711e+00	2.971028079951154837e+02	3.037293051839296254e+02
1.364885038500285974e+00	3.005401027189465140e+02	3.036812023643941529e+02
1.364595620547370380e+00	3.019074704434878527e+02	3.034701601598875413e+02
1.364306334453837533e+00	3.045513770240746112e+02	3.033272608402504034e+02
1.364017180132892859e+00	3.046461827061878012e+02	3.032292248160866279e+02
1.363728157497815063e+00	3.008761528920693991e+02	3.032299465533142211e+02
1.363439266461961230e+00	3.028187942382728579e+02	3.031357234300837717e+02
1.363150506938762163e+00	3.060681499552329115e+02	3.029824651897483250e+02
1.362861878841725716e+00	3.056526135684706560e+02	3.026666684759809982e+02
1.362573382084435458e+00	3.049356641078273356e+02	3.023895118450848827e+02
1.362285016580549790e+00	3.067193068960779669e+02	3.022177219015031255e+02
1.361996782243803272e+00	3.044894570407078049e+02	3.021021505385814407e+02
1.361708678988005516e+00	3.045537545725011341e+02	3.018352306623043546e+02
1.361420706727042296e+00	3.032274076119706478e+02	3.016785368541678167e+02
1.361132865374873102e+00	2.982447358603458269e+02	3.015833829254423222e+02
1.360845154845534255e+00	2.986754554993130455e+02	3.015935707026475256e+02
1.360557575053136015e+00	2.998524010283703660e+02	3.015282436569383435e+02
1.360270125911864803e+00	3.012914450830573401e+02	3.014422241509108744e+02
1.359982807335980537e+00	3.033665621262776995e+02	3.013812666770558053e+02
1.359695619239819742e+00	3.022353072181856533e+02	3.011982006282838711e+02
1.359408561537791993e+00	2.998677562917757768e+02	3.011594940982620301e+02
1.359121634144382806e+00	3.035820867776686782e+02	3.011599461745112762e+02
1.358834836974151861e+00	2.978241541859417225e+02	3.009990266466714957e+02
1.358548169941732997e+00	2.982606791302994225e+02	3.008624765209788166e+02
1.358261632961835552e+00	3.000467297578203443e+02	3.006296464613744774e+02
1.357975225949241915e+00	3.062284414192810686e+02	3.004023641052473863e+02
1.357688948818810415e+00	3.016191219598334214e+02	3.002879250329868910e+02
1.357402801485471544e+00	2.993444684087927499e+02	3.001928576395211508e+02
1.357116783864231957e+00	2.943070915156629326e+02	2.999625237725672378e+02
1.356830895870170917e+00	2.975683695755931240e+02	2.997690788264394541e+02
1.356545137418442515e+00	2.986363120376593656e+02	2.996307728759340989e+02
1.356259508424274118e+00	3.005373663364634353e+02	2.993678065837402755e+02
1.355974008802967257e+00	2.971191908352873270e+02	2.991147414486245566e+02
1.355688638469897400e+00	2.991722711971779063e+02	2.989446174166919832e+02
1.355403397340513072e+00	3.008263817350672298e+02	2.987744947859800959e+02
1.355118285330336958e+00	3.017532064587520608e+02	2.987039611015330252e+02
1.354833302354964797e+00	3.019210145236226026e+02	2.985309092911598441e+02
1.354548448330065602e+00	3.017466248879355248e+02	2.982871805639688887e+02
1.354263723171382994e+00	2.994250755490220399e+02	2.981163476131978314e+02
1.353979126794731869e+00	2.980247147747541021e+02	2.979084688515135326e+02
1.353694659116001509e+00	2.979730520838398888e+02	2.977714313805813049e+02
1.353410320051154914e+00	2.971213431213344620e+02	2.975406668198760940e+02
1.353126109516226361e+00	2.939424020775162489e+02	2.973967118723849694e+02
1.352842027427324512e+00	2.963089152900864747e+02	2.972851230337998345e+02
1.352558073700629970e+00	2.950053445802969350e+02	2.971576228621515270e+02
1.352274248252396838e+00	2.953276061049767236e+02	2.969643879717169739e+02
1.351990550998951157e+00	2.961841509293896593e+02	2.964962104152613165e+02
1.351706981856692247e+00	2.989210311061768266e+02	2.962216298471235518e+02
1.351423540742092255e+00	2.966244614101241268e+02	2.959649751132857318e+02
1.351140227571693941e+00	2.977213707772294811e+02	2.957769678975504348e+02
1.350857042262115337e+00	2.992651201371081129e+02	2.956087031006036341e+02
1.350573984730043975e+00	2.959376889161324584e+02	2.953318473460450377e+02
1.350291054892241549e+00	2.941137865009636698e+02	2.950416897559200606e+02
1.350008252665541031e+00	2.975786692632639188e+02	2.947858714468280255e+02
1.349725577966847334e+00	2.962523797527844636e+02	2.945729352942273636e+02
1.349443030713137759e+00	2.953528547980154144e+02	2.942992270078802903e+02
1.349160610821461548e+00	2.915803312740137585e+02	2.940526240651545891e+02
1.348878318208939886e+00	2.898595232135406832e+02	2.936942275334569672e+02
1.348596152792765013e+00	2.942872941014444450e+02	2.934025349609278237e+02
1.348314114490201554e+00	2.948435328972199727e+02	2.931561715808725239e+02
1.348032203218585190e+00	2.966167709099647141e+02	2.929293222125641023e+02
1.347750418895323987e+00	2.904064093028615616e+02	2.927014964584059840e+02
1.347468761437896179e+00	2.976799339305329681e+02	2.924682705894053356e+02
1.347187230763852828e+00	2.932490118039524987e+02	2.923123013835030974e+02
1.346905826790814942e+00	2.930331720927173365e+02	2.921094790741478278e+02
1.346624549436475693e+00	2.921240992500046332e+02	2.920426451961427574e+02
1.346343398618599085e+00	2.870331616045995133e+02	2.919833857936254731e+02
1.346062374255019956e+00	2.903613186661850705e+02	2.917913226292827744e+02
1.345781476263644194e+00	2.888216243214415044e+02	2.914818047530643526e+02
1.345500704562448968e+00	2.865987956705166084e+02	2.912620080500652762e+02
1.345220059069482277e+00	2.906695129007738956e+02	2.910497318319124247e+02
1.344939539702861842e+00	2.872852261007553807e+02	2.906614897360213945e+02
1.344659146380777548e+00	2.886409051413396583e+02	2.904602581180847096e+02
1.344378879021488782e+00	2.866306401625149647e+02	2.902397664885764925e+02
1.344098737543325983e+00	2.904418889405513369e+02	2.899950451457870599e+02
1.343818721864690424e+00	2.896043419948366591e+02	2.898048427590862275e+02
1.343538831904052211e+00	2.916424858069985362e+02	2.896394487145827839e+02
1.343259067579953614e+00	2.872267567240184007e+02	2.896202946758544954e+02
1.342979428811006182e+00	2.897872294142422902e+02	2.895417492524956629e+02
1.342699915515890963e+00	2.893241769667552035e+02	2.894274747752033932e+02
1.342420527613360726e+00	2.887238906741076221e+02	2.891983654966748531e+02
1.342141265022237073e+00	2.886321961633572073e+02	2.888930535695003528e+02
1.341862127661411774e+00	2.875590824923069135e+02	2.886762586076437174e+02
1.341583115449846542e+00	2.875476646355258481e+02	2.883451393916349730e+02
1.341304228306572366e+00	2.879932006065192240e+02	2.880858120117515568e+02
1.341025466150690626e+00	2.922651555820886529e+02	2.879022799813517963e+02
1.340746828901372201e+00	2.928979706017686340e+02	2.877248939175516398e+02
1.340468316477857247e+00	2.883095611913406060e+02	2.877172782989003395e+02
1.340189928799455421e+00	2.862307981812196545e+02	2.875966785135611872e+02
1.339911665785545658e+00	2.876127965871639276e+02	2.874252425538859939e+02
1.339633527355576614e+00	2.890180458329610929e+02	2.873310812888996679e+02
1.339355513429066447e+00	2.833471942055763293e+02	2.871603547083349213e+02
1.339077623925601035e+00	2.876871925807282651e+02	2.870759014475273716e+02
1.338799858764837092e+00	2.850736296911267118e+02	2.868984649676405638e+02
1.338522217866499497e+00	2.875450942088974671e+02	2.867394214650130948e+02
1.338244701150381744e+00	2.884540818980498784e+02	2.865486590781340510e+02
1.337967308536347044e+00	2.885716989733751916e+02	2.864843488280332622e+02
1.337690039944327003e+00	2.907950156861539881e+02	2.862368896284942821e+02
1.337412895294321613e+00	2.866391608558282655e+02	2.861109141912446034e+02
1.337135874506400368e+00	2.896020405324611602e+02	2.858941023290047383e+02
1.336858977500700263e+00	2.854500524775504573e+02	2.856513664513357185e+02
1.336582204197428014e+00	2.840989818958096862e+02	2.853847142188905650e+02
1.336305554516856953e+00	2.815178158667393973e+02	2.851031696185283977e+02
1.336029028379331463e+00	2.841040460741738229e+02	2.849228910424657215e+02
1.335752625705261654e+00	2.826165892287321526e+02	2.847307848911320889e+02
1.335476346415127136e+00	2.855083588463273827e+02	2.845675667069737074e+02
1.335200190429475686e+00	2.848512706341996932e+02	2.842428139075253739e+02
1.334924157668922362e+00	2.867209212398951195e+02	2.838234125491385385e+02
1.334648248054151498e+00	2.854167274672794861e+02	2.835426977887250359e+02
1.334372461505913154e+00	2.817927499747580669e+02	2.833347119115717305e+02
1.334096797945028667e+00	2.827381838060784389e+02	2.830890467333459242e+02
1.333821257292383100e+00	2.836697230976183732e+02	2.829261422851988641e+02
1.333545839468932348e+00	2.838226424076457874e+02	2.827558091501227864e+02
1.333270544395698698e+00	2.813660094659804258e+02	2.825363880267120749e+02
1.332995371993772160e+00	2.801098565547886778e+02	2.822892477522835861e+02
1.332720322184310247e+00	2.826206310785108826e+02	2.819712882500219848e+02
1.332445394888537304e+00	2.869676217407047716e+02	2.815992303642278785e+02
1.332170590027746293e+00	2.814966586259014889e+02	2.812115192445372713e+02
1.331895907523296785e+00	2.820617637967799283e+02	2.807109143082165019e+02
1.331621347296614521e+00	2.808979430624075917e+02	2.803623629889326025e+02
1.331346909269193857e+00	2.793720059823253337e+02	2.800362247320509255e+02
1.331072593362595979e+00	2.777911491438562734e+02	2.797460698530867944e+02
1.330798399498448248e+00	2.770888675485086310e+02	2.795488831711307398e+02
1.330524327598445522e+00	2.801676608737391234e+02	2.793995312969380507e+02
1.330250377584349941e+00	2.796713124308459442e+02	2.791689751126462511e+02
1.329976549377989148e+00	2.813012550560265481e+02	2.789646029826878362e+02
1.329702842901258286e+00	2.789502908047054461e+02	2.787008938025458065e+02
1.329429258076118892e+00	2.757025149079079824e+02	2.784622990901610819e+02
1.329155794824600667e+00	2.768002560143872870e+02	2.781537835763170960e+02
1.328882453068796377e+00	2.777033772179350990e+02	2.777879112085512929e+02
1.328609232730867840e+00	2.775405242799059238e+02	2.776561693696408497e+02
1.328336133733043267e+00	2.823389634589304933e+02	2.774222550358151693e+02
1.328063155997615707e+00	2.763635356674575974e+02	2.771387056972454843e+02
1.327790299446945710e+00	2.786909265208878992e+02	2.768374646032859232e+02
1.327517564003457995e+00	2.749408784395607199e+02	2.766105645468819603e+02
1.327244949589646117e+00	2.745087546161717569e+02	2.763894603600562618e+02
1.326972456128067801e+00	2.731997085804902667e+02	2.760765291748360823e+02
1.326700083541346720e+00	2.726755430660611523e+02	2.756199546028410055e+02
1.326427831752173159e+00	2.702702132970015896e+02	2.754060647185227140e+02
1.326155700683302907e+00	2.723485567651890733e+02	2.751356835281910662e+02
1.325883690257556813e+00	2.762303720003114904e+02	2.748582850552944024e+02
1.325611800397822115e+00	2.735537024400219366e+02	2.746710322553399237e+02
1.325340031027051557e+00	2.760143279356107655e+02	2.744875796111717250e+02
1.325068382068263606e+00	2.753943890248393132e+02	2.743087981692383437e+02
1.324796853444540679e+00	2.746512425182104380e+02	2.740781685778119936e+02
1.324525445079032471e+00	2.742373319004383916e+02	2.738592637561889660e+02
1.324254156894953294e+00	2.746962824605032552e+02	2.735836331659019152e+02
1.323982988815581630e+00	2.750688874264246806e+02	2.733764027115938120e+02
1.323711940764263240e+00	2.740717851722927207e+02	2.732435406095493136e+02
1.323441012664406946e+00	2.704159603888814445e+02	2.730935550362202662e+02
1.323170204439487074e+00	2.763913345794300085e+02	2.728769433198701222e+02
1.322899516013044341e+00	2.731476961192257136e+02	2.726769582846491744e+02
1.322628947308682523e+00	2.720442002162609469e+02	2.723692273105688173e+02
1.322358498250070458e+00	2.714717575553034408e+02	2.722231665674033820e+02
1.322088168760942928e+00	2.720631071534189687e+02	2.719269541780828376e+02
1.321817958765098000e+00	2.710445848949337346e+02	2.718382024178773690e+02
1.321547868186399466e+00	2.697904524844851153e+02	2.717609784906322261e+02
1.321277896948774622e+00	2.682480642889061073e+02	2.716087847673322244e+02
1.321008044976215823e+00	2.727271733688517656e+02	2.714872425200514385e+02
1.320738312192780262e+00	2.709761349931818017e+02	2.713534567782514841e+02
1.320468698522588413e+00	2.695246056736445439e+02	2.711869305946922282e+02
1.320199203889825590e+00	2.716946411841925624e+02	2.710111019963310355e+02
1.319929828218741275e+00	2.702695907329584202e+02	2.709535557128029382e+02
1.319660571433649121e+00	2.697588284292411913e+02	2.707537656203746792e+02
1.319391433458926732e+00	2.707118476252585424e+02	2.704560727821383352e+02
1.319122414219015660e+00	2.706962147443014146e+02	2.702216557789722060e+02
1.318853513638421182e+00	2.700004008542587712e+02	2.700665963112224972e+02
1.318584731641713192e+00	2.704538421780714543e+02	2.697856776866264568e+02
1.318316068153524201e+00	2.702551687240838305e+02	2.695852578165585101e+02
1.318047523098551776e+00	2.706508475078962306e+02	2.692589296474850471e+02
1.317779096401556105e+00	2.688222968475788548e+02	2.690242097212805561e+02
1.317510787987361098e+00	2.693411378358472348e+02	2.687416531409774620e+02
1.317242597780854618e+00	2.697219935216362501e+02	2.684932513053753382e+02
1.316974525706987809e+00	2.703750451976763429e+02	2.683044366341526370e+02
1.316706571690775096e+00	2.665462185587437034e+02	2.680475890149472775e+02
1.316438735657293968e+00	2.713020562711369053e+02	2.677703358029962146e+02
1.316171017531685417e+00	2.713425735991202146e+02	2.674812912331844359e+02
1.315903417239153939e+00	2.669597659251912205e+02	2.672942058264679304e+02
1.315635934704967092e+00	2.676923109275489878e+02	2.671205017895419473e+02
1.315368569854454606e+00	2.647849978832029478e+02	2.668269783344444477e+02
1.315101322613009938e+00	2.655209832392601470e+02	2.665659718228872066e+02
1.314834192906089827e+00	2.690213994675011122e+02	2.664151072038044390e+02
1.314567180659212520e+00	2.711943048153705149e+02	2.661883229122581724e+02
1.314300285797960655e+00	2.678229341460526030e+02	2.659143060231778577e+02
1.314033508247978821e+00	2.631889826571490971e+02	2.656278702439041695e+02
1.313766847934973558e+00	2.650401453883982299e+02	2.653253203270060681e+02
1.313500304784715578e+00	2.678798937227024908e+02	2.650165913068382224e+02
1.313233878723036430e+00	2.631786188520646874e+02	2.647653009406946580e+02
1.312967569675831614e+00	2.668516727536389794e+02	2.645239761576666524e+02
1.312701377569057248e+00	2.606923302402810236e+02	2.642910996949777882e+02
1.312435302328734066e+00	2.607924434144967449e+02	2.640702241649067332e+02
1.312169343880943417e+00	2.648065147870026976e+02	2.638388905187853197e+02
1.311903502151828826e+00	2.629632208595379552e+02	2.635051885991603626e+02
1.311637777067596877e+00	2.643027986961307647e+02	2.632836320885970167e+02
1.311372168554515216e+00	2.609410051678841000e+02	2.629787934371644269e+02
1.311106676538914106e+00	2.606957254634246510e+02	2.627200241264598617e+02
1.310841300947185983e+00	2.591937575326525689e+02	2.623911905183837234e+02
1.310576041705784123e+00	2.621199508091083885e+02	2.620682491066480111e+02
1.310310898741224861e+00	2.611261987749390983e+02	2.618019286440261340e+02
1.310045871980085153e+00	2.606927117098564963e+02	2.615445419219685164e+02
1.309780961349004569e+00	2.602748680193334394e+02	2.613187180549202253e+02
1.309516166774683299e+00	2.633391562912514701e+02	2.610606987527422689e+02
1.309251488183883705e+00	2.623964852307959745e+02	2.607391366086000062e+02
1.308986925503429877e+00	2.590348982806658569e+02	2.604002541671375184e+02
1.308722478660206523e+00	2.580149614790182113e+02	2.601079961919634798e+02
1.308458147581160524e+00	2.583073010324364418e+02	2.598998922135306202e+02
1.308193932193299380e+00	2.580383249174209936e+02	2.596965305100860633e+02
1.307929832423691874e+00	2.596974958423728594e+02	2.593245100289088896e+02
1.307665848199468295e+00	2.605595260739227683e+02	2.590581427125900973e+02
1.307401979447819995e+00	2.607072337538411944e+02	2.587736393823219032e+02
1.307138226095998945e+00	2.615949507749829763e+02	2.586270002427071972e+02
1.306874588071318843e+00	2.593376173565995373e+02	2.585150402715626683e+02
1.306611065301153118e+00	2.556593591312237947e+02	2.582639087358306256e+02
1.306347657712936927e+00	2.606381765885397499e+02	2.580095073557904470e+02
1.306084365234166489e+00	2.578766604889391942e+02	2.576797680307329870e+02
1.305821187792397531e+00	2.559366768198574960e+02	2.574314691310962644e+02
1.305558125315246842e+00	2.578198783400164302e+02	2.572339360256017358e+02
1.305295177730393164e+00	2.581019757179543603e+02	2.570903879672222843e+02
1.305032344965573410e+00	2.560406269576956220e+02	2.568809827485156916e+02
1.304769626948586669e+00	2.571394553231851887e+02	2.565836646539983121e+02
1.304507023607292204e+00	2.555262193342246633e+02	2.563379275885385482e+02
1.304244534869609007e+00	2.549421918499629101e+02	2.561128559438779462e+02
1.303982160663516687e+00	2.558373515576677164e+02	2.558146949533601742e+02
1.303719900917054808e+00	2.573001247154080033e+02	2.555978156309432734e+02
1.303457755558323328e+00	2.558403571639182701e+02	2.553980425142775061e+02
1.303195724515482379e+00	2.546567195414024241e+02	2.552305752860880830e+02
1.302933807716751824e+00	2.567023155471715654e+02	2.550205968247410624e+02
1.302672005090411256e+00	2.526270539944384552e+02	2.548471890846749659e+02
1.302410316564801551e+00	2.522575588829935498e+02	2.546040311662203806e+02
1.302148742068321097e+00	2.551870362126433918e+02	2.543946678114011206e+02
1.301887281529429563e+00	2.546801255160779078e+02	2.541035037404088541e+02
1.301625934876646351e+00	2.562020845975702059e+02	2.538015051277122325e+02
1.301364702038549925e+00	2.545101218219885766e+02	2.535471118002656397e+02
1.301103582943778481e+00	2.525327642778923121e+02	2.534067323753926075e+02
1.300842577521030385e+00	2.507834863687740210e+02	2.530589409327406258e+02
1.300581685699062406e+00	2.507607502827788153e+02	2.528258701350583806e+02
1.300320907406691484e+00	2.525968681381489773e+02	2.526189818910827398e+02
1.300060242572792735e+00	2.533082871390939204e+02	2.523372060363313665e+02
1.299799691126302559e+00	2.535343368421397372e+02	2.520813109605819307e+02
1.299539252996214422e+00	2.489361568997259155e+02	2.518925413747375899e+02
1.299278928111582410e+00	2.506174920260068006e+02	2.516093873572309292e+02
1.299018716401519002e+00	2.510469305882478466e+02	2.514491419567929711e+02
1.298758617795195969e+00	2.511145556800234147e+02	2.511482614018335937e+02
1.298498632221843696e+00	2.535044330117026448e+02	2.509993051974861373e+02
1.298238759610751636e+00	2.508442004973687176e+02	2.507160293341905799e+02
1.297978999891268304e+00	2.511488051232520888e+02	2.505328384886130380e+02
1.297719352992800612e+00	2.496981841172084842e+02	2.502364501704374504e+02
1.297459818844814983e+00	2.509286075747120037e+02	2.499264732798748128e+02
1.297200397376835124e+00	2.497280211857344341e+02	2.496834922545197060e+02
1.296941088518444252e+00	2.519756285263328834e+02	2.495030709090025312e+02
1.296681892199284203e+00	2.487695068431587799e+02	2.492537882144268622e+02
1.296422808349054767e+00	2.492130076544213182e+02	2.490830121937893011e+02
1.296163836897514354e+00	2.489074909312888906e+02	2.487961205280197987e+02
1.295904977774480660e+00	2.499038027114299325e+02	2.484977133761007337e+02
1.295646230909827112e+00	2.463787274398083866e+02	2.482916057452940208e+02
1.295387596233488425e+00	2.483207577839664850e+02	2.480673110588291479e+02
1.295129073675455045e+00	2.474542588168564521e+02	2.479479685349860461e+02
1.294870663165777369e+00	2.462670682952104073e+02	2.477183194486004254e+02
1.294612364634562418e+00	2.476102776122271507e+02	2.474658735000890317e+02
1.294354178011976053e+00	2.483010739380773089e+02	2.471573407089788930e+02
1.294096103228241645e+00	2.455301406054128961e+02	2.470537263133022350e+02
1.293838140213640520e+00	2.489561579162675002e+02	2.468041730273081100e+02
1.293580288898512398e+00	2.426060890966296313e+02	2.465907898931586146e+02
1.293322549213253403e+00	2.497301471794212659e+02	2.463087521826871580e+02
1.293064921088318497e+00	2.456858143202910014e+02	2.459866612237604500e+02
1.292807404454219933e+00	2.483295324952383112e+02	2.457370897794625932e+02
1.292549999241527248e+00	2.425047984962039038e+02	2.454824715684142689e+02
1.292292705380868156e+00	2.439932630341025686e+02	2.452396635726842646e+02
1.292035522802926995e+00	2.426648319548791051e+02	2.449020129378439492e+02
1.291778451438446051e+00	2.448602837167903772e+02	2.446388678989171126e+02
1.291521491218224904e+00	2.449664457350406792e+02	2.443149606080056060e+02
1.291264642073119528e+00	2.476783086699371665e+02	2.440969621822279123e+02
1.291007903934044743e+00	2.444395263010198960e+02	2.438770905427075490e+02
1.290751276731971098e+00	2.422754285933079927e+02	2.436781563537260809e+02
1.290494760397926433e+00	2.440823514148176514e+02	2.434722561746194174e+02
1.290238354862997205e+00	2.415874042237134063e+02	2.433046485144374174e+02
1.289982060058323832e+00	2.458677068052124355e+02	2.430256745514009822e+02
1.289725875915106901e+00	2.431812555963384455e+02	2.427107999800513198e+02
1.289469802364600959e+00	2.429580032501260121e+02	2.424100409145811170e+02
1.289213839338119394e+00	2.408844924066245881e+02	2.420976013373372666e+02
1.288957986767031771e+00	2.446879666769828248e+02	2.416991805342428279e+02
1.288702244582764056e+00	2.403858073002472793e+02	2.414017858155943941e+02
1.288446612716798612e+00	2.422982220881186208e+02	2.410068617804031987e+02
1.288191091100675090e+00	2.395510095506948574e+02	2.408339551118081658e+02
1.287935679665988875e+00	2.402987036957063083e+02	2.404668921827714883e+02
1.287680378344392640e+00	2.406117712811572744e+02	2.401712149964298533e+02
1.287425187067594790e+00	2.407094584702710165e+02	2.398803494887815759e+02
1.287170105767360351e+00	2.397430562922784816e+02	2.396531507450404774e+02
1.286915134375510528e+00	2.370849315462581615e+02	2.394826874853523009e+02
1.286660272823922480e+00	2.389390745897335080e+02	2.392656498127953739e+02
1.286405521044529321e+00	2.386954295989613684e+02	2.390018274692506282e+02
1.286150878969322120e+00	2.398315713862744474e+02	2.387500486629775196e+02
1.285896346530345458e+00	2.401982704340865666e+02	2.384447127001602098e+02
1.285641923659701202e+00	2.407511891830485240e+02	2.381849643832941297e+02
1.285387610289546956e+00	2.414618953680557638e+02	2.379889921206524832e+02
1.285133406352096053e+00	2.395068133723473807e+02	2.376813544629196144e+02
1.284879311779617783e+00	2.368828252994730121e+02	2.374737416249921296e+02
1.284625326504437393e+00	2.345444013915189885e+02	2.372279401019997920e+02
1.284371450458935193e+00	2.339359466109326036e+02	2.369378780879950455e+02
1.284117683575548119e+00	2.348002549452280618e+02	2.366687540046593199e+02
1.283864025786767060e+00	2.319658210112068275e+02	2.364411497283226993e+02
1.283610477025140417e+00	2.333369571408260867e+02	2.360733076183030903e+02
1.283357037223270769e+00	2.327642724734283206e+02	2.359156866693375889e+02
1.283103706313816206e+00	2.355169156842333962e+02	2.356778373337296841e+02
1.282850484229490107e+00	2.346805670889182807e+02	2.354715314691525805e+02
1.282597370903061806e+00	2.335630496802828873e+02	2.353098136247354546e+02
1.282344366267355484e+00	2.364040466816605033e+02	2.351372924446658885e+02
1.282091470255250387e+00	2.331896500028190076e+02	2.349398183916256642e+02
1.281838682799680829e+00	2.370042693868868184e+02	2.346604384841379556e+02
1.281586003833636189e+00	2.337662873800440479e+02	2.344991951462051247e+02
1.281333433290161139e+00	2.340435676314571651e+02	2.342810780326136921e+02
1.281080971102355859e+00	2.346435146778431999e+02	2.339986585893202005e+02
1.280828617203373154e+00	2.351595341944273230e+02	2.337886994217293477e+02
1.280576371526424229e+00	2.337898453095098432e+02	2.334734327747532916e+02
1.280324234004770911e+00	2.342405658250008855e+02	2.331875024606449074e+02
1.280072204571733430e+00	2.314692074477698611e+02	2.329043839448654580e+02
1.279820283160684857e+00	2.330752778686868396e+02	2.326924902342022392e+02
1.279568469705052669e+00	2.357898443625262530e+02	2.325431145516820663e+02
1.279316764138319851e+00	2.312887130221441225e+02	2.324336263260306339e+02
1.279065166394023345e+00	2.319239158333614625e+02	2.323712887747616378e+02
1.278813676405754718e+00	2.315527170768237397e+02	2.322572280142257455e+02
1.278562294107159714e+00	2.296064401661776060e+02	2.322133384780291578e+02
1.278311019431938700e+00	2.339233483926627173e+02	2.320930025365032066e+02
1.278059852313845557e+00	2.325463993281938997e+02	2.319319865689674316e+02
1.277808792686690564e+00	2.310924691030338636e+02	2.317778839253456624e+02
1.277557840484335072e+00	2.336682720746035784e+02	2.316457388572283094e+02
1.277306995640696163e+00	2.335384028983052644e+02	2.315537807670826851e+02
1.277056258089745766e+00	2.326130222956220734e+02	2.313421844661865237e+02
1.276805627765508655e+00	2.282884800852830267e+02	2.312135259330283361e+02
1.276555104602063340e+00	2.304739546910115280e+02	2.309981495687138704e+02
1.276304688533543397e+00	2.299962729324848283e+02	2.308099874950576123e+02
1.276054379494134805e+00	2.271162324239274994e+02	2.306332419813457477e+02
1.275804177418078167e+00	2.312232455150501664e+02	2.304208822212419818e+02
1.275554082239668707e+00	2.272723379080682093e+02	2.302095166671419975e+02
1.275304093893253388e+00	2.290280463046039188e+02	2.300414801384022496e+02
1.275054212313233792e+00	2.298540362210987382e+02	2.298912641869804929e+02
1.274804437434065241e+00	2.308191712351557499e+02	2.297407173205160120e+02
1.274554769190256343e+00	2.307584223161461523e+02	2.295681864434686759e+02
1.274305207516368998e+00	2.300553841398101440e+02	2.293173798032751733e+02
1.274055752347018844e+00	2.313801070089027689e+02	2.291848974536399055e+02
1.273806403616874139e+00	2.301237637632582960e+02	2.290289059272146233e+02
1.273557161260657988e+00	2.301663500271457394e+02	2.288647736850089700e+02
1.273308025213144345e+00	2.284031835382615441e+02	2.287984436573329390e+02
1.273058995409162675e+00	2.261626178044623998e+02	2.286012966316627057e+02
1.272810071783594399e+00	2.291987072957406326e+02	2.283941937189884470e+02
1.272561254271374009e+00	2.292626192961073741e+02	2.282390397803847293e+02
1.272312542807489288e+00	2.297927679843117232e+02	2.280214451007316825e+02
1.272063937326980643e+00	2.277285983449174296e+02	2.277574738793011306e+02
1.271815437764941992e+00	2.279146501433341143e+02	2.275138730738920003e+02
1.271567044056520102e+00	2.281738384499934682e+02	2.274323716218488585e+02
1.271318756136913253e+00	2.260516423601367819e+02	2.272815231394190789e+02
1.271070573941374127e+00	2.267970015692721120e+02	2.271290874160885096e+02
1.270822497405206697e+00	2.259367645135885994e+02	2.270212504272548699e+02
1.270574526463769560e+00	2.264935464763267419e+02	2.267890266082250719e+02
1.270326661052471051e+00	2.269003476311809777e+02	2.266478147760965101e+02
1.270078901106774794e+00	2.280817118167080935e+02	2.265056322599257896e+02
1.269831246562195037e+00	2.252967859227259453e+02	2.263041514397613128e+02
1.269583697354299101e+00	2.260015119097459433e+02	2.260885576684321450e+02
1.269336253418707372e+00	2.255067721145943835e+02	2.258106943513474789e+02
1.269088914691091086e+00	2.258569366870981412e+02	2.255830011034502718e+02
1.268841681107175212e+00	2.255282632499240947e+02	2.253410152149162400e+02
1.268594552602735570e+00	2.248232951463908478e+02	2.251421726144142212e+02
1.268347529113601491e+00	2.268869090314603909e+02	2.248658274565806892e+02
1.268100610575652931e+00	2.258403203401844621e+02	2.246317502432768549e+02
1.267853796924823584e+00	2.240551799085481264e+02	2.245564017428892498e+02
1.267607088097097767e+00	2.247311576202828860e+02	2.243641343389533063e+02
1.267360484028512424e+00	2.247468902088286882e+02	2.241680233926334154e+02
1.267113984655156456e+00	2.227155828196526954e+02	2.239035871995353091e+02
1.266867589913169834e+00	2.226253892738477589e+02	2.237086883635990944e+02
1.266621299738745154e+00	2.249469205515136423e+02	2.234551105035130831e+02
1.266375114068126306e+00	2.242891669113910211e+02	2.232092692309055906e+02
1.266129032837609802e+00	2.237464082759304915e+02	2.229590824848066291e+02
1.265883055983541894e+00	2.226949158817487842e+02	2.227404683947689819e+02
1.265637183442322344e+00	2.217020689348280200e+02	2.225188991467408357e+02
1.265391415150401100e+00	2.214826527907979994e+02	2.222937358920469251e+02
1.265145751044280731e+00	2.231985631416045521e+02	2.220144612271857056e+02
1.264900191060513990e+00	2.215933225943553566e+02	2.217701564855396441e+02
1.264654735135706032e+00	2.219798266106589040e+02	2.216059521301157815e+02
1.264409383206512416e+00	2.193660263156750148e+02	2.214130990068273945e+02
1.264164135209641104e+00	2.207199609760240833e+02	2.212505451138776493e+02
1.263918991081850240e+00	2.214586855790083177e+02	2.210272888978914807e+02
1.263673950759950149e+00	2.219712171426750444e+02	2.207918710985239557e+02
1.263429014180800447e+00	2.188361985559714924e+02	2.206050485223416899e+02
1.263184181281314711e+00	2.188060177928039138e+02	2.203240089268097108e+02
1.262939451998454699e+00	2.230733292885703918e+02	2.200919059392963675e+02
1.262694826269234571e+00	2.213157437343680272e+02	2.198965655042775893e+02
1.262450304030718673e+00	2.212220704969917620e+02	2.196632504612434218e+02
1.262205885220023305e+00	2.189508840672897918e+02	2.194392681385374715e+02
1.261961569774314507e+00	2.197377460715314896e+02	2.192626524304886289e+02
1.261717357630809833e+00	2.175179578798083071e+02	2.190325677006310912e+02
1.261473248726776797e+00	2.180943462730860460e+02	2.187855984442331589e+02
1.261229242999533984e+00	2.157939857700791322e+02	2.185369463274405462e+02
1.260985340386450604e+00	2.178338238777280935e+02	2.182537192076243286e+02
1.260741540824946272e+00	2.168524253444350052e+02	2.180407241518754233e+02
1.260497844252491229e+00	2.172618530338751270e+02	2.178116723410890359e+02
1.260254250606606341e+00	2.154500863718718051e+02	2.176034707458742901e+02
1.260010759824862214e+00	2.180652174092197981e+02	2.173310228975668679e+02
1.259767371844880524e+00	2.185644073503476079e+02	2.171542871115537991e+02
1.259524086604332682e+00	2.180945338549212238e+02	2.168821064712049065e+02
1.259280904040940507e+00	2.188420625036564502e+02	2.166489570330356855e+02
1.259037824092476443e+00	2.167034318316639485e+02	2.164477296022386668e+02
1.258794846696762670e+00	2.158761334758565340e+02	2.162151967741988869e+02
1.258551971791671331e+00	2.171635695229185217e+02	2.159300153698265206e+02
1.258309199315124527e+00	2.153642856146494182e+02	2.157060932133678648e+02
1.258066529205095208e+00	2.163240978521362194e+02	2.155533544242953212e+02
1.257823961399605617e+00	2.160462220727787610e+02	2.152544130531922519e+02
1.257581495836727514e+00	2.151652408558811658e+02	2.149800394359065194e+02
1.257339132454583064e+00	2.155636149778851234e+02	2.146977221138300820e+02
1.257096871191344167e+00	2.154743387896515969e+02	2.144936246456578033e+02
1.256854711985232242e+00	2.131919153496867807e+02	2.142886492889092267e+02
1.256612654774518667e+00	2.148211810391986205e+02	2.140969239742616139e+02
1.256370699497524335e+00	2.140944301228941526e+02	2.139209344077597734e+02
1.256128846092619877e+00	2.121340963634665400e+02	2.137789289391700436e+02
1.255887094498224776e+00	2.139621185960419893e+02	2.135649846598003023e+02
1.255645444652808695e+00	2.123109446925877819e+02	2.133948815951870586e+02
1.255403896494890814e+00	2.129463873869930239e+02	2.131977100897975674e+02
1.255162449963039606e+00	2.120282013609999012e+02	2.130025825378861555e+02
1.254921104995871950e+00	2.143471553678198234e+02	2.127495173889791999e+02
1.254679861532055574e+00	2.108204203563540204e+02	2.124441123037041450e+02
1.254438719510306166e+00	2.098068993507363302e+02	2.122156456108377256e+02
1.254197678869389598e+00	2.124696363133465411e+02	2.119166795864408641e+02
1.253956739548120369e+00	2.119248396293768906e+02	2.117165052948049038e+02
1.253715901485361384e+00	2.102787795634088184e+02	2.114926563541301903e+02
1.253475164620025950e+00	2.096553901411667198e+02	2.112462507978921167e+02
1.253234528891075561e+00	2.125437274408301960e+02	2.110581303403561151e+02
1.252993994237520559e+00	2.108167330733435278e+02	2.108155409729793632e+02
1.252753560598420801e+00	2.100664254256528807e+02	2.105781032187904316e+02
1.252513227912884552e+00	2.096470602918576276e+02	2.103428530192891799e+02
1.252272996120069148e+00	2.105828878722266779e+02	2.101066020402765275e+02
1.252032865159180108e+00	2.113337564448402190e+02	2.098578511088628602e+02
1.251792834969472246e+00	2.096572199792562969e+02	2.096987064704503894e+02
1.251552905490248779e+00	2.108787740465097897e+02	2.094894051308154417e+02
1.251313076660861334e+00	2.099717615579003507e+02	2.092829383219528836e+02
1.251073348420710607e+00	2.090621084235690432e+02	2.090980021863646812e+02
1.250833720709245256e+00	2.098781996952918121e+02	2.088319640107439739e+02
1.250594193465963011e+00	2.091778213129071560e+02	2.086539223890194990e+02
1.250354766630409342e+00	2.074498567435036591e+02	2.083890095594900913e+02
1.250115440142177903e+00	2.076895463040339109e+02	2.082173682789141651e+02
1.249876213940912528e+00	2.060427988540698436e+02	2.079585529562253043e+02
1.249637087966302573e+00	2.087273994473988523e+02	2.077963649676112823e+02
1.249398062158087352e+00	2.065844555033846177e+02	2.076314839439142759e+02
1.249159136456054142e+00	2.084962858745893755e+02	2.073743543503172759e+02
1.248920310800038180e+00	2.066983269081947583e+02	2.071699043833266956e+02
1.248681585129922667e+00	2.070609417171565951e+02	2.069737648554079215e+02
1.248442959385638984e+00	2.076513468556742623e+02	2.067799926114951177e+02
1.248204433507165589e+00	2.063779337896875745e+02	2.064948473185300486e+02
1.247966007434531122e+00	2.063112741510328476e+02	2.062839670567632027e+02
1.247727681107809516e+00	2.055199826763305282e+02	2.060259136475418131e+02
1.247489454467124226e+00	2.058773248383668601e+02	2.058048208286420788e+02
1.247251327452645997e+00	2.052755506016906111e+02	2.055552734059247939e+02
1.247013300004592651e+00	2.066669851747751636e+02	2.052484548339656385e+02
1.246775372063230858e+00	2.062398261141662772e+02	2.050173221440763882e+02
1.246537543568874140e+00	2.056292909595292144e+02	2.047565669746731487e+02
1.246299814461884425e+00	2.045517148043498423e+02	2.044966895723677567e+02
1.246062184682669383e+00	2.030545533955937572e+02	2.042451078373666178e+02
1.245824654171686641e+00	2.050112382018839412e+02	2.040143553728260599e+02
1.245587222869439126e+00	2.020849613762867989e+02	2.037411600157505518e+02
1.245349890716478614e+00	2.049909088573873248e+02	2.035212107484402111e+02
1.245112657653403954e+00	2.037357271375772143e+02	2.032866681538634452e+02
1.244875523620860625e+00	2.041707128231783486e+02	2.031145521462040620e+02
1.244638488559541623e+00	2.030467773791589821e+02	2.028441457069235412e+02
1.244401552410187684e+00	2.019273229758693446e+02	2.026284544394757745e+02
1.244164715113585951e+00	2.035423909827632940e+02	2.024124716328421982e+02
1.243927976610571751e+00	2.022370589187406438e+02	2.021510278098121489e+02
1.243691336842026374e+00	2.017107281407402866e+02	2.019376438471410609e+02
1.243454795748878627e+00	2.008527704292629892e+02	2.016666701299905071e+02
1.243218353272104615e+00	2.021706423409023046e+02	2.014334967155372738e+02
1.242982009352726402e+00	1.994862356475753984e+02	2.011684700710366656e+02
1.242745763931814240e+00	2.005822547169697714e+02	2.009370497055778912e+02
1.242509616950483675e+00	2.003514435408177974e+02	2.006853742203096544e+02
1.242273568349899104e+00	1.987541949945132842e+02	2.004777588021175347e+02
1.242037618071269556e+00	2.001807796937984278e+02	2.002058275260781670e+02
1.241801766055851797e+00	2.001878121009767142e+02	1.999536818138254262e+02
1.241566012244949446e+00	1.993167880633799314e+02	1.997382586791729864e+02
1.241330356579912308e+00	1.987472572885216664e+02	1.995164875975544874e+02
1.241094799002137039e+00	2.004173486491291669e+02	1.992919583414622196e+02
1.240859339453066479e+00	1.979768116728111522e+02	1.990654074437115071e+02
1.240623977874189654e+00	1.984319367837794914e+02	1.988828151231662673e+02
1.240388714207042886e+00	1.980732999263859710e+02	1.986400512165697876e+02
1.240153548393208682e+00	1.989860425400362089e+02	1.984234109119607865e+02
1.239918480374315068e+00	1.976407354368976712e+02	1.982035970110230494e+02
1.239683510092037144e+00	1.977411135380252176e+02	1.979674203118036360e+02
1.239448637488096638e+00	1.996409908026126345e+02	1.978152716800192081e+02
1.239213862504259689e+00	1.959791301639637311e+02	1.975695095228919058e+02
1.238979185082340839e+00	1.983121992476421838e+02	1.973708813846877774e+02
1.238744605164198820e+00	1.965414244524995411e+02	1.971473065412329788e+02
1.238510122691739657e+00	1.968178237971068540e+02	1.969980443399444994e+02
1.238275737606915339e+00	1.954451817265064619e+02	1.967677828822515949e+02
1.238041449851722708e+00	1.960317476925221740e+02	1.966361215499116497e+02
1.237807259368205237e+00	1.955586299423688956e+02	1.965023691625684705e+02
1.237573166098453692e+00	1.967633184558129074e+02	1.963352396578450225e+02
1.237339169984601472e+00	1.955178028571619393e+02	1.961971160405682610e+02
1.237105270968830606e+00	1.959018519118031918e+02	1.960443721818973017e+02
1.236871468993367529e+00	1.967969424387792969e+02	1.958592646309444945e+02
1.236637764000484863e+00	1.954591004579910418e+02	1.956866943004693269e+02
1.236404155932500526e+00	1.938488538958115441e+02	1.955639605914633421e+02
1.236170644731778179e+00	1.957226513941045027e+02	1.954125859019315783e+02
1.235937230340727222e+00	1.945986762339329630e+02	1.952782365011282195e+02
1.235703912701802354e+00	1.950375886869298370e+02	1.951368901893231964e+02
1.235470691757503348e+00	1.948534746486096765e+02	1.950126911114851396e+02
1.235237567450376606e+00	1.951583428847301889e+02	1.948662500048866377e+02
1.235004539723012273e+00	1.933635327111636002e+02	1.947164108387289332e+02
1.234771608518047570e+00	1.956892290727076329e+02	1.945603707816145516e+02
1.234538773778163234e+00	1.934661425405426201e+02	1.943464721091556271e+02
1.234306035446087080e+00	1.940933052523743640e+02	1.942238212960646422e+02
1.234073393464590218e+00	1.925441595590912129e+02	1.940556854531148474e+02
1.233840847776490612e+00	1.947330201764360140e+02	1.939687259089527913e+02
1.233608398324650413e+00	1.927299225754926510e+02	1.938088470954244258e+02
1.233376045051976622e+00	1.940881210216380168e+02	1.936721135399846787e+02
1.233143787901422650e+00	1.950984068358989703e+02	1.935558008121112721e+02
1.232911626815984540e+00	1.934991338471581344e+02	1.934500436985591705e+02
1.232679561738705409e+00	1.930911266861658078e+02	1.932862032047034404e+02
1.232447592612672116e+00	1.939182814882891535e+02	1.931477769773809996e+02
1.232215719381017260e+00	1.925984025119122975e+02	1.930136234500945989e+02
1.231983941986917630e+00	1.922414045138962706e+02	1.928586869089285187e+02
1.231752260373594199e+00	1.937151752192763752e+02	1.926987612085242176e+02
1.231520674484313682e+00	1.942109863783267940e+02	1.926122091923729727e+02
1.231289184262386982e+00	1.924684862398723624e+02	1.924452470506540749e+02
1.231057789651169854e+00	1.926367379997747094e+02	1.923355269581454081e+02
1.230826490594062239e+00	1.929811377350261807e+02	1.921721885787264057e+02
1.230595287034508933e+00	1.929819571694966385e+02	1.920197110313640110e+02
1.230364178915999585e+00	1.914973296244328651e+02	1.918427672205687315e+02
1.230133166182067361e+00	1.913434711963360542e+02	1.917308784177611756e+02
1.229902248776289841e+00	1.908711452317953103e+02	1.915215615782716441e+02
1.229671426642290344e+00	1.909504468272339182e+02	1.914129890609413280e+02
1.229440699723735708e+00	1.914186296867008537e+02	1.912594220100706934e+02
1.229210067964336073e+00	1.929760831418557245e+02	1.911385768213397398e+02
1.228979531307846873e+00	1.902627924424431285e+02	1.909592714435595155e+02
1.228749089698068397e+00	1.898391059534763770e+02	1.908600100221312346e+02
1.228518743078842901e+00	1.912629258497145202e+02	1.906917574089079608e+02
1.228288491394059490e+00	1.912225882867309679e+02	1.904903239871168523e+02
1.228058334587648348e+00	1.900458582077282585e+02	1.903517163235696898e+02
1.227828272603586068e+00	1.898423275369411272e+02	1.902189728780006135e+02
1.227598305385892319e+00	1.904015572930616145e+02	1.900556064043407218e+02
1.227368432878630733e+00	1.904445442509700683e+02	1.899128007018429400e+02
1.227138655025908687e+00	1.889021467414131621e+02	1.897377098789776255e+02
1.226908971771877521e+00	1.903002212336117225e+02	1.895711970568911511e+02
1.226679383060732320e+00	1.888772035836287841e+02	1.893758770783477701e+02
1.226449888836711688e+00	1.901001524410787908e+02	1.892009810661825497e+02
1.226220489044099082e+00	1.883407151307499419e+02	1.890215929028346977e+02
1.225991183627220149e+00	1.886018952067521468e+02	1.888528422271890861e+02
1.225761972530444499e+00	1.879036466421231353e+02	1.886578628678561813e+02
1.225532855698186374e+00	1.887760917960542884e+02	1.884926482780678327e+02
1.225303833074902204e+00	1.871072386536367560e+02	1.883479348171788672e+02
1.225074904605093051e+00	1.890146693299985827e+02	1.882101127054141898e+02
1.224846070233302386e+00	1.877970561666797948e+02	1.880710845226187189e+02
1.224617329904117424e+00	1.875895068211212902e+02	1.879191293386010670e+02
1.224388683562169566e+00	1.873814996874469045e+02	1.877366405877984334e+02
1.224160131152132180e+00	1.886602042969321644e+02	1.875919020649812978e+02
1.223931672618723487e+00	1.871897638794839622e+02	1.874749839587166491e+02
1.223703307906703008e+00	1.868396365424642909e+02	1.872996937716121408e+02
1.223475036960875340e+00	1.878162196417256951e+02	1.871226546582201422e+02
1.223246859726087266e+00	1.876486454178337908e+02	1.870035740991493753e+02
1.223018776147228648e+00	1.872202560682330272e+02	1.868385157034718702e+02
1.222790786169232868e+00	1.867433687095033292e+02	1.866795710276340401e+02
1.222562889737076164e+00	1.850626807764179489e+02	1.865117371265482120e+02
1.222335086795777181e+00	1.868881495137322020e+02	1.863724086965628999e+02
1.222107377290398755e+00	1.862028672580466377e+02	1.861832551603777119e+02
1.221879761166045242e+00	1.852977497410981300e+02	1.860278562408847733e+02
1.221652238367864740e+00	1.852818233025131462e+02	1.858654062367173765e+02
1.221424808841047982e+00	1.860623600335557626e+02	1.857536786457073106e+02
1.221197472530828554e+00	1.849878034368491910e+02	1.855904090920612930e+02
1.220970229382482897e+00	1.847235314431091524e+02	1.854607392067408682e+02
1.220743079341329196e+00	1.854102192998879559e+02	1.853072443521896560e+02
1.220516022352729379e+00	1.852204386494447590e+02	1.852038070775566041e+02
1.220289058362087564e+00	1.852502913326185308e+02	1.850410963582996260e+02
1.220062187314851165e+00	1.851884671419787196e+02	1.849077885993623909e+02
1.219835409156508232e+00	1.854940443589466668e+02	1.847473366146174385e+02
1.219608723832591668e+00	1.843285130069408808e+02	1.845938623705960708e+02
1.219382131288674564e+00	1.850454635966254955e+02	1.844060676592064851e+02
1.219155631470374646e+00	1.840760281784288281e+02	1.843039353111319656e+02
1.218929224323350047e+00	1.839639846376604169e+02	1.841730387354905361e+02
1.218702909793302425e+00	1.851635552858261917e+02	1.839894802792760231e+02
1.218476687825975402e+00	1.830749333141631610e+02	1.838628684207582182e+02
1.218250558367155012e+00	1.838848255837109775e+02	1.837382210105348008e+02
1.218024521362668366e+00	1.835633543064504067e+02	1.836206684419190083e+02
1.217798576758387208e+00	1.831896811120154780e+02	1.835149542036830042e+02
1.217572724500222137e+00	1.825449262500207510e+02	1.833965688967852827e+02
1.217346964534128606e+00	1.825058478844161982e+02	1.832904758120838551e+02
1.217121296806102704e+00	1.834397022702150366e+02	1.831829834513138735e+02
1.216895721262182484e+00	1.837598838993386039e+02	1.830838033729701806e+02
1.216670237848448854e+00	1.819078435072644311e+02	1.829499301404208609e+02
1.216444846511023581e+00	1.825871813439862308e+02	1.828492965981573093e+02
1.216219547196071504e+00	1.824828027594540458e+02	1.827724520883434138e+02
1.215994339849797878e+00	1.828663103936830225e+02	1.826571472355840342e+02
1.215769224418450811e+00	1.823435298404636455e+02	1.825256390637474055e+02
1.215544200848319711e+00	1.823314380502519043e+02	1.824224626259810975e+02
1.215319269085735732e+00	1.810109754465776746e+02	1.823004604804073665e+02
1.215094429077071769e+00	1.810890556825711428e+02	1.821793402912375370e+02
1.214869680768742688e+00	1.809606211299601455e+02	1.820781831026699820e+02
1.214645024107203763e+00	1.830023376084270410e+02	1.819757416824383540e+02
1.214420459038953570e+00	1.814728769411665894e+02	1.818848524793515367e+02
1.214195985510530429e+00	1.802903229369289875e+02	1.817585190999233760e+02
1.213971603468515514e+00	1.824575592186047288e+02	1.816432880443696263e+02
1.213747312859530858e+00	1.821097122490731977e+02	1.815640889047757298e+02
1.213523113630240013e+00	1.819237133962545840e+02	1.814497392809730059e+02
1.213299005727347168e+00	1.807283970087442526e+02	1.813407100916649028e+02
1.213074989097598699e+00	1.820343519309246858e+02	1.812339653625830351e+02
1.212851063687782061e+00	1.818530507852896676e+02	1.811788159426082530e+02
1.212627229444726007e+00	1.808905629495276060e+02	1.810721510261291769e+02
1.212403486315299483e+00	1.812154400904216516e+02	1.809815032481903074e+02
1.212179834246414289e+00	1.805735574990334271e+02	1.808433539953776972e+02
1.211956273185022193e+00	1.808618282040442296e+02	1.807555600892148391e+02
1.211732803078115595e+00	1.815729065407395524e+02	1.806760009581378768e+02
1.211509423872729752e+00	1.806827203367535901e+02	1.805691110467888905e+02
1.211286135515939222e+00	1.798286036041408238e+02	1.804693372917272143e+02
1.211062937954859642e+00	1.810200573842025733e+02	1.803545565746786394e+02
1.210839831136648836e+00	1.801863791734543270e+02	1.802730214404987805e+02
1.210616815008503711e+00	1.805281166029830615e+02	1.802259519937176719e+02
1.210393889517663135e+00	1.801810682756731694e+02	1.801568069439063038e+02
1.210171054611406838e+00	1.808453653671272150e+02	1.800823005019073264e+02
1.209948310237054736e+00	1.803495708518693732e+02	1.799678406576271072e+02
1.209725656341968270e+00	1.787843160811052314e+02	1.798499190763586739e+02
1.209503092873548402e+00	1.804390820081231368e+02	1.798269438394972610e+02
1.209280619779237176e+00	1.798277685908128660e+02	1.796975083892128282e+02
1.209058237006517933e+00	1.791964910077999775e+02	1.795964461081661341e+02
1.208835944502913984e+00	1.790931575448167905e+02	1.794812111532255017e+02
1.208613742215988607e+00	1.788131472196603795e+02	1.793977401585440248e+02
1.208391630093346381e+00	1.802838000310549660e+02	1.792665539422798986e+02
1.208169608082632518e+00	1.781325863087728862e+02	1.791414132003961299e+02
1.207947676131531978e+00	1.797231433747226959e+02	1.790308974346021671e+02
1.207725834187769465e+00	1.780957645340217823e+02	1.789282043520915977e+02
1.207504082199111872e+00	1.783082933545859419e+02	1.788235255211537833e+02
1.207282420113364951e+00	1.793252569698314289e+02	1.787538395471375736e+02
1.207060847878375087e+00	1.781003163941453522e+02	1.786146683106013597e+02
1.206839365442028855e+00	1.787755864361542422e+02	1.784773008851157385e+02
1.206617972752252799e+00	1.776375204414726454e+02	1.783716559707382316e+02
1.206396669757013651e+00	1.789884975488772056e+02	1.782582626386288780e+02
1.206175456404318336e+00	1.790811281285521375e+02	1.781604711588212240e+02
1.205954332642214633e+00	1.782541086403047359e+02	1.780547862330544717e+02
1.205733298418788735e+00	1.779058570080023856e+02	1.779246403880781031e+02
1.205512353682167470e+00	1.783094839929379418e+02	1.777964041271012263e+02
1.205291498380518522e+00	1.766380921091604250e+02	1.776474421370695609e+02
1.205070732462047767e+00	1.793483382256106893e+02	1.775616019874075846e+02
1.204850055875002379e+00	1.771507057569455412e+02	1.774431586843423361e+02
1.204629468567668837e+00	1.779661587261563795e+02	1.772883931024323374e+02
1.204408970488373143e+00	1.771990802436892807e+02	1.771784899377133229e+02
1.204188561585481709e+00	1.773060862268031883e+02	1.770805151892452045e+02
1.203968241807399586e+00	1.766557170640962795e+02	1.769805327785035161e+02
1.203748011102572235e+00	1.767222803680544700e+02	1.768238462192396696e+02
1.203527869419485086e+00	1.763594165519748458e+02	1.767475957980538510e+02
1.203307816706661981e+00	1.770050237074883626e+02	1.766264446295589323e+02
1.203087852912667621e+00	1.762817254305842312e+02	1.765494191031894502e+02
1.202867977986105563e+00	1.780047032693793199e+02	1.764561780371941495e+02
1.202648191875618888e+00	1.758668858427534474e+02	1.763516879489577605e+02
1.202428494529889536e+00	1.750506558918446558e+02	1.762748271950542573e+02
1.202208885897639856e+00	1.754971621146630412e+02	1.761429477363683986e+02
1.201989365927631059e+00	1.763709307677185620e+02	1.760305366928771491e+02
1.201769934568663878e+00	1.761769285013423030e+02	1.759368326898085115e+02
1.201550591769578125e+00	1.761950346465446842e+02	1.758090992728546098e+02
1.201331337479252692e+00	1.748450886316426249e+02	1.757064617565780509e+02
1.201112171646606219e+00	1.755876786670756360e+02	1.755909515498058227e+02
1.200893094220596202e+00	1.742421292605703229e+02	1.754499161043094659e+02
1.200674105150219217e+00	1.752648699449640048e+02	1.753905275882785588e+02
1.200455204384510921e+00	1.755829065824473219e+02	1.752565045869983749e+02
1.200236391872546049e+00	1.734823797325041426e+02	1.751620739443323203e+02
1.200017667563438639e+00	1.746904612543189046e+02	1.750325304725006674e+02
1.199799031406341143e+00	1.750761928576258697e+02	1.749429548830043473e+02
1.199580483350445759e+00	1.747138683792502434e+02	1.748425327519320831e+02
1.199362023344982875e+00	1.738596511012366932e+02	1.747444923509975183e+02
1.199143651339221517e+00	1.750063190401551765e+02	1.746200748559052727e+02
1.198925367282470900e+00	1.747559454664304610e+02	1.745190608046533498e+02
1.198707171124078208e+00	1.749377179528723900e+02	1.744106000273874315e+02
1.198489062813428596e+00	1.744854096487787842e+02	1.743175126787393197e+02
1.198271042299947187e+00	1.750411633521401029e+02	1.741815556207168640e+02
1.198053109533097516e+00	1.749490254841019805e+02	1.740885987233020558e+02
1.197835264462380866e+00	1.733685286300343478e+02	1.740192656671910640e+02
1.197617507037338047e+00	1.730286676583316421e+02	1.739352095720703346e+02
1.197399837207548945e+00	1.751466334230625534e+02	1.738412556969144873e+02
1.197182254922630307e+00	1.738440580334420815e+02	1.737476272753791875e+02
1.196964760132238625e+00	1.740459704729655073e+02	1.736461325291585922e+02
1.196747352786068364e+00	1.731699385303415397e+02	1.735595511316428201e+02
1.196530032833853729e+00	1.725270307275873733e+02	1.734709308699287931e+02
1.196312800225364681e+00	1.742031629518929776e+02	1.734011611948234588e+02
1.196095654910412254e+00	1.738533951731233174e+02	1.733079843515600658e+02
1.195878596838843899e+00	1.732790494076367338e+02	1.731978196984473470e+02
1.195661625960546370e+00	1.726548763810584148e+02	1.731221322906400246e+02
1.195444742225444168e+00	1.735264810743412340e+02	1.730465456622982003e+02
1.195227945583499984e+00	1.731887788528403291e+02	1.729829076461005570e+02
1.195011235984715592e+00	1.726360606257797485e+02	1.729036483568181382e+02
1.194794613379129178e+00	1.716211630692706365e+02	1.728682308496591986e+02
1.194578077716818898e+00	1.722178404506456104e+02	1.727606271715214916e+02
1.194361628947899767e+00	1.725581318395870767e+02	1.726921966907981982e+02
1.194145267022525214e+00	1.724651441360107356e+02	1.725965410437418370e+02
1.193928991890886415e+00	1.724304638904596345e+02	1.725289734845180760e+02
1.193712803503212960e+00	1.720556530487468194e+02	1.724441812133939322e+02
1.193496701809771965e+00	1.722080005912934553e+02	1.723598625172941468e+02
1.193280686760868958e+00	1.720508622147120832e+02	1.722961326286653048e+02
1.193064758306845885e+00	1.725188218863298175e+02	1.722712982962670480e+02
1.192848916398084880e+00	1.723381632183940155e+02	1.721817872385448709e+02
1.192633160985003160e+00	1.720337500515003057e+02	1.721268218228568685e+02
1.192417492018058134e+00	1.712952513334962248e+02	1.720259155175234582e+02
1.192201909447742958e+00	1.719542479368008969e+02	1.719591277093029476e+02
1.191986413224589425e+00	1.713815725812509072e+02	1.719189605397739342e+02
1.191771003299167520e+00	1.714446193711662545e+02	1.718262275025959696e+02
1.191555679622083641e+00	1.710661558048236373e+02	1.717701092006794283e+02
1.191340442143981715e+00	1.703791960124062541e+02	1.717078287653032476e+02
1.191125290815544524e+00	1.715914094923018922e+02	1.716614084905257585e+02
1.190910225587491045e+00	1.724670341935232898e+02	1.716093099398883908e+02
1.190695246410578445e+00	1.714642375186714105e+02	1.715627876308081170e+02
1.190480353235600752e+00	1.724075333077216214e+02	1.715156962198423685e+02
1.190265546013389741e+00	1.705945682365086498e+02	1.715219964430599759e+02
1.190050824694814491e+00	1.719502957567756880e+02	1.715047301635435133e+02
1.189836189230781160e+00	1.710158364235601880e+02	1.714419770560284064e+02
1.189621639572234102e+00	1.717151397206055776e+02	1.713878524416305993e+02
1.189407175670153194e+00	1.715646802360494121e+02	1.713309843371903014e+02
1.189192797475557173e+00	1.714919589440107188e+02	1.713152508416822855e+02
1.188978504939500525e+00	1.707556031962523662e+02	1.712691780433160886e+02
1.188764298013076814e+00	1.720104600300044240e+02	1.712221063184860554e+02
1.188550176647414247e+00	1.714766800564509879e+02	1.711775392899129997e+02
1.188336140793680107e+00	1.715904759902354328e+02	1.711175567060361971e+02
1.188122190403077427e+00	1.699088119542956861e+02	1.710516358124642409e+02
1.187908325426847433e+00	1.704316383933000338e+02	1.710355868209869072e+02
1.187694545816266434e+00	1.708801767768990771e+02	1.709946038977381306e+02
1.187480851522649816e+00	1.704011084275944654e+02	1.709435847586262582e+02
1.187267242497349162e+00	1.715525447945458382e+02	1.708892822433161029e+02
1.187053718691751580e+00	1.707255515572132367e+02	1.708179557346173567e+02
1.186840280057282593e+00	1.707516451151823276e+02	1.707757815082752870e+02
1.186626926545403915e+00	1.713904404982083065e+02	1.707261553960319418e+02
1.186413658107614344e+00	1.712813641805503266e+02	1.706462311069693953e+02
1.186200474695448426e+00	1.707053127761827795e+02	1.705843095822568216e+02
1.185987376260478454e+00	1.718794722211926569e+02	1.705010735121340701e+02
1.185774362754312694e+00	1.715099229904705567e+02	1.704670306840594378e+02
1.185561434128596714e+00	1.699852544314663589e+02	1.704065517036566462e+02
1.185348590335011609e+00	1.702460349457008988e+02	1.703517836546306796e+02
1.185135831325276001e+00	1.700988716084077907e+02	1.702578038806101972e+02
1.184923157051144926e+00	1.714105797329188476e+02	1.701991486839578442e+02
1.184710567464408726e+00	1.703190158582793856e+02	1.701117685438587728e+02
1.184498062516896155e+00	1.701209214966798697e+02	1.700755787283084715e+02
1.184285642160469942e+00	1.706915737148352434e+02	1.699941470916651269e+02
1.184073306347031451e+00	1.698788772794441968e+02	1.699088427571681166e+02
1.183861055028517351e+00	1.693309934150512106e+02	1.698223031910164025e+02
1.183648888156900503e+00	1.706372426829252902e+02	1.698002622905740679e+02
1.183436805684190185e+00	1.702739480836020505e+02	1.697381685830068250e+02
1.183224807562432312e+00	1.692897878776627465e+02	1.696710275780591530e+02
1.183012893743707883e+00	1.692182162434510246e+02	1.695915401849363775e+02
1.182801064180135198e+00	1.681417689481741888e+02	1.695077327910497900e+02
1.182589318823868307e+00	1.686500527323819654e+02	1.694588071082095269e+02
1.182377657627096790e+00	1.695567388903237429e+02	1.693877838725810250e+02
1.182166080542048192e+00	1.691901383419606759e+02	1.693054991192657042e+02
1.181954587520983146e+00	1.689254550054548929e+02	1.692411599153304280e+02
1.181743178516200699e+00	1.689948544326895785e+02	1.691753044471789167e+02
1.181531853480034533e+00	1.691988122854478149e+02	1.690723437962949447e+02
1.181320612364854972e+00	1.694706575602621967e+02	1.689992296032059755e+02
1.181109455123068086e+00	1.687703464134940248e+02	1.689430158491477698e+02
1.180898381707115474e+00	1.678619689857658557e+02	1.688725930704715665e+02
1.180687392069474928e+00	1.691598171733030256e+02	1.687793590372845358e+02
1.180476486162659322e+00	1.679093731999491865e+02	1.686788727602262270e+02
1.180265663939218168e+00	1.692718207586893016e+02	1.685972732867145965e+02
1.180054925351736506e+00	1.686717629276281230e+02	1.685013407546954056e+02
1.179844270352834901e+00	1.679792023420733358e+02	1.684059091311560792e+02
1.179633698895169225e+00	1.680423537780156380e+02	1.683200110981423734e+02
1.179423210931431543e+00	1.690051350361594871e+02	1.682540383201171608e+02
1.179212806414349002e+00	1.678857963830446351e+02	1.681660338416548086e+02
1.179002485296684721e+00	1.681273955740444990e+02	1.680571205262612580e+02
1.178792247531237791e+00	1.671421253095594466e+02	1.679729475606349069e+02
1.178582093070841719e+00	1.681164416451962893e+02	1.678970609576756488e+02
1.178372021868365316e+00	1.687195985607617388e+02	1.678431737678585023e+02
1.178162033876714476e+00	1.678396924544130968e+02	1.677712710543383423e+02
1.177952129048828622e+00	1.680167656122810627e+02	1.676807515185130626e+02
1.177742307337683592e+00	1.686434568192035783e+02	1.675884709884186634e+02
1.177532568696290527e+00	1.680052385819699907e+02	1.674911723765370084e+02
1.177322913077695432e+00	1.676580855349518515e+02	1.674003885206382449e+02
1.177113340434979838e+00	1.685122410738228496e+02	1.673046300829648487e+02
1.176903850721259914e+00	1.676804905150770821e+02	1.672094608455864773e+02
1.176694443889688246e+00	1.673587010199793212e+02	1.671142916082080205e+02
1.176485119893451392e+00	1.662762762477376555e+02	1.670191223708295922e+02
1.176275878685771437e+00	1.672906423735291241e+02	1.669239531334511639e+02
1.176066720219905548e+00	1.669734374443018510e+02	1.668287838960727356e+02
1.175857644449146200e+00	1.661876876838936710e+02	1.667336146586942789e+02
1.175648651326820726e+00	1.667788771497232858e+02	1.666384454213158506e+02
1.175439740806290878e+00	1.663570579258827991e+02	1.665432761839374223e+02
1.175230912840954600e+00	1.666261095160167258e+02	1.664481069465589940e+02
1.175022167384243366e+00	1.670290590659694487e+02	1.663529377091805372e+02
1.174813504389624619e+00	1.658085021524642002e+02	1.662577684718021089e+02
1.174604923810599999e+00	1.658386962869835770e+02	1.661625992344236806e+02
1.174396425600706673e+00	1.661068655221212111e+02	1.660674299970452523e+02
1.174188009713515335e+00	1.659323941656717523e+02	1.659722607596667956e+02
1.173979676102632874e+00	1.657020414780555200e+02	1.658770915222883673e+02
1.173771424721700374e+00	1.658454379214867629e+02	1.657819222849099390e+02
1.173563255524392890e+00	1.654066366080911337e+02	1.656867530475315107e+02
1.173355168464421228e+00	1.649362119183064692e+02	1.655915838101530539e+02
1.173147163495530609e+00	1.652727163408397359e+02	1.654964145727746256e+02
1.172939240571500230e+00	nan	1.654012453353961973e+02
