# Supplementary material for: Fluorescence from a single-molecule probe directly attached to a plasmonic STM tip
Source: Nat Commun. 2024 Nov 10;15:9733. doi: 10.1038/s41467-024-53707-2 (PMC11551166; doi:10.1038/s41467-024-53707-2)
Supplement: Supplementary file 6 — Source Data [file 41467_2024_53707_MOESM6_ESM.zip › SFig 10/SupplementaryFig10aCHRate_d.txt]

Angle (deg)	Charge-transfer rate (meV)
40.00000	35.00000
30.00000	25.00000
20.00000	15.00000
10.00000	7.50000
5.00000	2.50000
7.95100	8.03200
8.01800	7.83500
7.56400	7.21000
6.95800	6.98600
7.17000	7.73900
40.00000	35.00000
30.00000	25.00000
20.00000	15.00000
10.00000	7.50000
5.00000	2.50000
7.95100	8.03200
8.01800	7.83500
7.56400	7.21000
6.95800	6.98600
7.17000	7.73900
40.00000	35.00000
30.00000	25.00000
20.00000	15.00000
10.00000	7.50000
5.00000	2.50000
7.95100	8.03200
8.01800	7.83500
7.56400	7.21000
6.95800	6.98600
7.17000	7.73900
40.00000	35.00000
30.00000	25.00000
20.00000	15.00000
10.00000	7.50000
5.00000	2.50000
7.95100	8.03200
8.01800	7.83500
7.56400	7.21000
6.95800	6.98600
7.17000	7.73900
