# Supplementary material for: Fluorescence from a single-molecule probe directly attached to a plasmonic STM tip
Source: Nat Commun. 2024 Nov 10;15:9733. doi: 10.1038/s41467-024-53707-2 (PMC11551166; doi:10.1038/s41467-024-53707-2)
Supplement: Supplementary file 6 — Source Data [file 41467_2024_53707_MOESM6_ESM.zip › SFig 10/SupplementaryFig10aCHRate_e.txt]

Angle (deg)	Charge-transfer rate (meV)
45.00000	33.75000
22.50000	11.25000
0.00000	14.23300
12.15100	10.44100
9.19320	8.82840
45.00000	33.75000
22.50000	11.25000
0.00000	14.23300
12.15100	10.44100
9.19320	8.82840
45.00000	33.75000
22.50000	11.25000
0.00000	14.23300
12.15100	10.44100
9.19320	8.82840
45.00000	33.75000
22.50000	11.25000
0.00000	14.23300
12.15100	10.44100
9.19320	8.82840
