# Supplementary material for: Fluorescence from a single-molecule probe directly attached to a plasmonic STM tip
Source: Nat Commun. 2024 Nov 10;15:9733. doi: 10.1038/s41467-024-53707-2 (PMC11551166; doi:10.1038/s41467-024-53707-2)
Supplement: Supplementary file 6 — Source Data [file 41467_2024_53707_MOESM6_ESM.zip › SFig 10/SupplementaryFig10aPLRate_b.txt]

Angle (deg)	Plasmo-mediated rate (meV)
0	23.82106
1	23.85921
2	23.79246
3	23.80146
4	23.74247
5	23.60653
6	23.54380
7	23.43418
8	23.37327
9	23.28316
10	23.25926
11	23.16985
12	23.08544
13	22.94392
14	22.84825
15	22.73898
16	22.67844
17	22.60230
18	22.43053
19	22.25268
20	22.07775
21	21.94551
22	21.87881
23	21.76765
24	21.63240
25	21.43994
26	21.19925
27	21.15344
28	20.99443
29	20.81785
30	20.63379
31	20.40760
32	20.28053
33	20.10895
34	19.88550
35	19.60582
36	19.43618
37	19.24118
38	19.13175
39	18.92932
40	18.68536
41	18.46516
42	18.25218
43	18.07604
44	17.75422
45	17.56655
