# Supplementary material for: Fluorescence from a single-molecule probe directly attached to a plasmonic STM tip
Source: Nat Commun. 2024 Nov 10;15:9733. doi: 10.1038/s41467-024-53707-2 (PMC11551166; doi:10.1038/s41467-024-53707-2)
Supplement: Supplementary file 6 — Source Data [file 41467_2024_53707_MOESM6_ESM.zip › SFig 10/SupplementaryFig10aPLRate_c.txt]

Angle (deg)	Plasmo-mediated rate (meV)
0	23.82106
1	23.83554
2	23.78889
3	23.94173
4	23.83029
5	23.73410
6	23.69883
7	23.62162
8	23.67342
9	23.62039
10	23.58489
11	23.47542
12	23.34134
13	23.32156
14	23.24705
15	23.17152
16	23.12776
17	22.97160
18	22.86575
19	22.78015
20	22.73509
21	22.58863
22	22.48056
23	22.38526
24	22.14274
25	22.10553
26	21.90110
27	21.80837
28	21.64734
29	21.55977
30	21.42161
31	21.17671
32	21.05717
33	20.94110
34	20.65204
35	20.43353
36	20.30671
37	20.09341
38	19.93141
39	19.69125
40	19.56012
41	19.34594
42	19.18769
43	18.95930
44	18.68885
45	18.48564
