# Supplementary material for: Fluorescence from a single-molecule probe directly attached to a plasmonic STM tip
Source: Nat Commun. 2024 Nov 10;15:9733. doi: 10.1038/s41467-024-53707-2 (PMC11551166; doi:10.1038/s41467-024-53707-2)
Supplement: Supplementary file 6 — Source Data [file 41467_2024_53707_MOESM6_ESM.zip › SFig 11/Bias_vs_amplitude(s-1pA-1)_NaCl.txt]

2.900000100000026837e+00	1.586540000000000061e+00
2.700000000000017497e+00	1.676169999999999938e+00
2.500000000000000000e+00	2.118290000000000006e+00
2.349999899999977604e+00	1.921119999999999939e+00
2.250000000000000000e+00	0.000000000000000000e+00
