# Supplementary material for: Fluorescence from a single-molecule probe directly attached to a plasmonic STM tip
Source: Nat Commun. 2024 Nov 10;15:9733. doi: 10.1038/s41467-024-53707-2 (PMC11551166; doi:10.1038/s41467-024-53707-2)
Supplement: Supplementary file 6 — Source Data [file 41467_2024_53707_MOESM6_ESM.zip › SFig 11/Bias_vs_didv(ps)_didv(smoothed)(ps)_NaCl.txt]

2.997214599999999951e+00	5.705918350650000193e+00	5.819834631720557816e+00
2.994428899999999949e+00	6.025141448550000334e+00	5.884164279537387188e+00
2.991643400000000064e+00	6.084930254550000583e+00	5.920340263124444391e+00
2.988858000000000015e+00	5.565336380100000646e+00	5.932483970675639817e+00
2.986072500000000129e+00	6.144185927249999679e+00	5.924716790384886522e+00
2.983286899999999964e+00	6.114927203700001535e+00	5.901160110446095786e+00
2.980501400000000078e+00	5.227781524350000986e+00	5.865935319053179775e+00
2.977716000000000030e+00	5.858230720649999945e+00	5.823163804400048882e+00
2.974930300000000027e+00	6.408383481150000449e+00	5.776966954680615274e+00
2.972144800000000142e+00	5.675461210649999977e+00	5.731466158088712959e+00
2.969359400000000093e+00	6.264726726300000159e+00	5.739613574296265064e+00
2.966573700000000091e+00	5.818850065350000378e+00	5.743951226470978000e+00
2.963788300000000042e+00	4.381696310249999726e+00	5.700211141533221060e+00
2.961002800000000157e+00	5.601969892050000510e+00	5.784719313759535630e+00
2.958217400000000108e+00	5.135983917750000849e+00	5.815081526563312231e+00
2.955431700000000106e+00	6.047452903800000890e+00	5.790296251391114701e+00
2.952646300000000057e+00	5.689528702200001398e+00	5.724279949082535346e+00
2.949860800000000172e+00	6.797652667050000375e+00	5.787465605570177196e+00
2.947075100000000170e+00	6.560732522400000377e+00	5.713679578021092276e+00
2.944289700000000121e+00	5.400695669250000996e+00	5.730419442499353977e+00
2.941504199999999791e+00	5.554144181250000756e+00	5.711516271616745577e+00
2.938718600000000070e+00	5.398140283200000056e+00	5.685231520987341192e+00
2.935933100000000184e+00	6.471485367900000618e+00	5.698049094521321578e+00
2.933147700000000135e+00	4.800802025250000327e+00	5.611027815213427417e+00
2.930362199999999806e+00	4.543754031599999799e+00	5.456987386234253279e+00
2.927576499999999804e+00	5.660404795499999864e+00	5.293317474892722529e+00
2.924791100000000199e+00	6.615985428150000125e+00	5.223838640922358501e+00
2.922005700000000150e+00	3.677542168649999610e+00	5.046443090760345918e+00
2.919220000000000148e+00	5.691712441800000022e+00	5.085909163208858885e+00
2.916434499999999819e+00	5.140229648400000073e+00	5.118720731855081141e+00
2.913649100000000214e+00	4.848185014050000241e+00	5.053834135523618265e+00
2.910863400000000212e+00	5.603644901400000045e+00	5.063644559101650344e+00
2.908078000000000163e+00	4.721171939399999573e+00	5.056441356013320565e+00
2.905292499999999833e+00	3.972784669350000630e+00	5.091139682693412105e+00
2.902507099999999785e+00	5.608384427099999847e+00	5.111282206732314037e+00
2.899721399999999782e+00	5.248896030000000046e+00	5.041360236936662353e+00
2.896935899999999897e+00	4.741960537650000695e+00	5.012551827661720694e+00
2.894150499999999848e+00	6.126406105050000939e+00	5.164273531400048078e+00
2.891364799999999846e+00	4.671952987800000123e+00	5.031778934160346495e+00
2.888579399999999797e+00	4.956658304849999475e+00	5.067117891851879108e+00
2.885793899999999912e+00	5.503238085450000483e+00	5.054968340831742069e+00
2.883008499999999863e+00	4.703190225300000193e+00	4.936346900555771633e+00
2.880222799999999861e+00	4.697005585650000370e+00	5.020101125788150043e+00
2.877437399999999812e+00	5.562519228000001092e+00	4.946569891553139087e+00
2.874651899999999927e+00	4.252716856500001086e+00	4.818290149883003082e+00
2.871866199999999925e+00	4.777267083749999976e+00	4.844849927149708968e+00
2.869080799999999876e+00	5.322985690050000329e+00	4.774803158014125692e+00
2.866295299999999990e+00	4.155209469599999927e+00	4.733821179679572388e+00
2.863509699999999825e+00	5.029748506649999840e+00	4.939405767399408731e+00
2.860724199999999939e+00	4.464923912399999750e+00	4.867938246473896058e+00
2.857938799999999890e+00	4.572608837999999842e+00	4.815711075633164029e+00
2.855153099999999888e+00	5.914869933000000302e+00	4.851012325528014202e+00
2.852367600000000003e+00	4.005391011300000415e+00	4.788528973271608535e+00
2.849582199999999954e+00	5.271025862550000163e+00	4.754636598080190346e+00
2.846796799999999905e+00	5.121927227550000516e+00	4.870516913672751969e+00
2.844011099999999903e+00	4.453081232250000632e+00	4.747710249906048396e+00
2.841225600000000018e+00	5.723365998000001120e+00	4.740607227454675332e+00
2.838440199999999969e+00	5.039059537050000870e+00	4.845427779056160844e+00
2.835654499999999967e+00	2.767804812360000533e+00	4.789504769241974103e+00
2.832869099999999918e+00	4.933301785650000326e+00	4.816206702403873052e+00
2.830083600000000033e+00	5.026840943249999860e+00	4.758935917426414086e+00
2.827298199999999984e+00	4.549608096600000096e+00	4.679273913105248539e+00
2.824512499999999982e+00	5.312264350050000417e+00	4.763367577122638252e+00
2.821727000000000096e+00	5.036946873000000657e+00	4.740669566421837899e+00
2.818941600000000047e+00	3.808043012550000217e+00	4.699161268933051083e+00
2.816155900000000045e+00	5.896681259699999345e+00	4.802442682118553741e+00
2.813370499999999996e+00	4.988468813999999973e+00	4.755313558653507577e+00
2.810585000000000111e+00	3.934111035750000873e+00	4.741981424370727893e+00
2.807799300000000109e+00	4.760723016000000030e+00	4.759837895727878632e+00
2.805013900000000060e+00	4.285214384850001501e+00	4.589385486471943665e+00
2.802228500000000011e+00	4.755328075050001324e+00	4.560844852780926217e+00
2.799443000000000126e+00	5.134132619700000788e+00	4.451276925637047910e+00
2.796657300000000124e+00	4.441509385950000777e+00	4.377335023163078098e+00
2.793871900000000075e+00	3.825316904850000643e+00	4.402035219226178242e+00
2.791086400000000189e+00	5.219659975950000863e+00	4.328116156786763646e+00
2.788300800000000024e+00	3.040275013544999627e+00	4.309214200369989811e+00
2.785515300000000138e+00	3.994767416849999808e+00	4.328579592693102107e+00
2.782729900000000089e+00	4.986015840750000372e+00	4.284206253801913000e+00
2.779944400000000204e+00	4.300927148699999591e+00	4.202457861134980099e+00
2.777158700000000202e+00	4.183323383400001205e+00	4.285835127059806737e+00
2.774373300000000153e+00	3.769890110700000463e+00	4.231758730259808310e+00
2.771587799999999824e+00	5.144240816399999972e+00	4.232185614255460138e+00
2.768802200000000102e+00	4.405017625050000163e+00	4.396718864504462587e+00
2.766016700000000217e+00	3.801240295650000434e+00	4.444907142903717912e+00
2.763231300000000168e+00	5.236844657099999800e+00	4.486925839784325021e+00
2.760445600000000166e+00	3.085710212235000416e+00	4.561432358015501620e+00
2.757660200000000117e+00	4.555619247900000168e+00	4.535024834351509604e+00
2.754874699999999788e+00	5.276779114950000960e+00	4.513363001059061297e+00
2.752088999999999785e+00	5.158721292900000144e+00	4.536271827516840993e+00
2.749303600000000181e+00	3.662582965650000411e+00	4.514495056507115578e+00
2.746518099999999851e+00	5.130690189450000993e+00	4.467166069792700256e+00
2.743732699999999802e+00	5.251215919950000810e+00	4.425514928058546182e+00
2.740946999999999800e+00	3.597362107395000397e+00	4.452546913303225828e+00
2.738161600000000195e+00	4.538093724150000341e+00	4.421394757615068727e+00
2.735376099999999866e+00	3.777970987350000254e+00	4.342164428582518276e+00
2.732590399999999864e+00	4.729048123800000170e+00	4.386838015286579129e+00
2.729804999999999815e+00	3.767274983849999703e+00	4.217048574583846410e+00
2.727019499999999930e+00	4.002258753149999571e+00	4.192225526356730292e+00
2.724234099999999881e+00	4.314085593299999744e+00	4.168867347539912060e+00
2.721448399999999879e+00	4.356368878050000504e+00	4.125125027169660896e+00
2.718662999999999830e+00	4.574370524849999953e+00	3.973198880705817615e+00
2.715877499999999944e+00	3.795001449225000378e+00	3.954043943889800072e+00
2.713091899999999779e+00	4.040192960999999805e+00	4.072251439217830615e+00
2.710306399999999893e+00	4.202536451400000317e+00	4.073360017881811679e+00
2.707520999999999844e+00	4.060326410700000110e+00	4.097178833915849694e+00
2.704735299999999842e+00	3.659967838800000539e+00	4.103537399956869614e+00
2.701949799999999957e+00	4.251387890400000202e+00	4.173176836216422103e+00
2.699164399999999908e+00	3.231618568500000066e+00	4.205229133001376240e+00
2.696378699999999906e+00	3.924253137000000002e+00	4.214631044913790703e+00
2.693593299999999857e+00	4.600429915200000330e+00	4.189335220390963954e+00
2.690807799999999972e+00	4.998328446300000394e+00	4.257019324200872035e+00
2.688022399999999923e+00	5.117733903450001343e+00	4.251977966464716374e+00
2.685236699999999921e+00	3.955509843600000686e+00	4.206098922766318360e+00
2.682451200000000036e+00	3.917538697799999525e+00	4.201953389841604825e+00
2.679665799999999987e+00	4.508725386900000132e+00	4.132441930762772664e+00
2.676880399999999938e+00	4.015647893249999711e+00	4.091982830420096029e+00
2.674094699999999936e+00	4.056729961199999401e+00	4.016257111979673944e+00
2.671309200000000050e+00	3.463358599049999764e+00	4.015093414416228690e+00
2.668523800000000001e+00	3.597252533700000754e+00	3.850573607311940538e+00
2.665738099999999999e+00	4.320876042000000083e+00	3.805078316120580340e+00
2.662952699999999950e+00	2.960840978865000306e+00	3.772178985366746229e+00
2.660167200000000065e+00	4.121170815300000179e+00	3.829569971201586043e+00
2.657381500000000063e+00	3.974119236149999512e+00	3.879658132212855381e+00
2.654596100000000014e+00	3.424307918325000255e+00	3.973981128514890937e+00
2.651810600000000129e+00	4.505636334150000089e+00	4.005760045790061952e+00
2.649024999999999963e+00	4.152299505900000298e+00	4.105524177382737783e+00
2.646239500000000078e+00	4.223235211755000051e+00	4.054185538429306845e+00
2.643454100000000029e+00	3.695007284849999962e+00	4.083781863725302053e+00
2.640668600000000144e+00	4.893693235200000657e+00	4.148367586187657885e+00
2.637882900000000141e+00	3.817447254600000672e+00	4.081835694103333800e+00
2.635097500000000093e+00	4.389221517450000221e+00	4.158783172161913733e+00
2.632312100000000044e+00	3.900616316100000702e+00	4.144985088183619659e+00
2.629526400000000042e+00	4.716842998349999760e+00	4.056207976871035292e+00
2.626740900000000156e+00	3.140478070694999957e+00	3.994405208345371605e+00
2.623955500000000107e+00	3.654925875300000015e+00	3.851407672141082816e+00
2.621170000000000222e+00	3.157763337750000066e+00	3.765117457376896404e+00
2.618384400000000056e+00	4.966538739749999820e+00	3.762464085799207325e+00
2.615598900000000171e+00	4.238846189550000254e+00	3.707967173579848286e+00
2.612813500000000122e+00	2.876785686599999892e+00	3.656851618779563218e+00
2.610027800000000120e+00	4.493625499650000243e+00	3.747762990063486566e+00
2.607242299999999791e+00	3.172667067150000353e+00	3.686301538635398334e+00
2.604456900000000186e+00	2.378996497395000187e+00	3.668653971539918235e+00
2.601671200000000184e+00	4.082812687799999729e+00	3.673715794185398398e+00
2.598885800000000135e+00	3.613566212655000331e+00	3.723895082026874359e+00
2.596100299999999805e+00	4.071932928000000729e+00	3.656525909081074222e+00
2.593314599999999803e+00	4.602078254550000302e+00	3.711410272310478042e+00
2.590529200000000198e+00	3.318745858050000663e+00	3.665364370098007196e+00
2.587743800000000149e+00	4.187571247650001105e+00	3.799640040186986756e+00
2.584958299999999820e+00	3.680545344000000441e+00	3.871151021813016957e+00
2.582172599999999818e+00	2.845767409800000092e+00	3.838696798406895816e+00
2.579387200000000213e+00	3.948867946800000084e+00	3.924978678098599350e+00
2.576601699999999884e+00	4.211172997500000292e+00	3.944287681222912845e+00
2.573816100000000162e+00	3.662090504100000032e+00	3.862051759373565929e+00
2.571030599999999833e+00	4.194969105600000248e+00	3.961350829497683357e+00
2.568245199999999784e+00	4.634950496400000119e+00	3.899739421452237398e+00
2.565459699999999899e+00	3.374610306900000634e+00	3.815603720209618466e+00
2.562673999999999896e+00	4.032394386300000022e+00	3.913828582756493812e+00
2.559888599999999848e+00	3.428239583055000317e+00	3.830744914799572687e+00
2.557103199999999799e+00	3.908317945350000322e+00	3.809984577093794567e+00
2.554317499999999797e+00	3.968820973950000663e+00	3.767212603317171560e+00
2.551531999999999911e+00	3.990431008200000296e+00	3.559688783658420785e+00
2.548746599999999862e+00	3.627951170550000715e+00	3.488903271891888647e+00
2.545960899999999860e+00	3.674673010049999355e+00	3.531115031485732025e+00
2.543175499999999811e+00	2.154017645220000166e+00	3.416602586452438750e+00
2.540389999999999926e+00	3.477194061600000996e+00	3.481082690666762236e+00
2.537604299999999924e+00	4.354313554500000016e+00	3.524691005503409968e+00
2.534818899999999875e+00	2.485645706880000194e+00	3.398333968672232697e+00
2.532033399999999990e+00	3.497465395199999882e+00	3.425805773690825617e+00
2.529247999999999941e+00	3.447470213250000359e+00	3.446448319588273357e+00
2.526462299999999939e+00	3.231532851120000327e+00	3.484721102913902246e+00
2.523676899999999890e+00	4.622389193100000959e+00	3.523864279170194624e+00
2.520891400000000004e+00	3.985281164550000810e+00	3.565499068750526135e+00
2.518105999999999955e+00	2.699806807005000309e+00	3.561160878663969687e+00
2.515320299999999953e+00	4.389864131100000399e+00	3.697346164581027939e+00
2.512534899999999904e+00	2.478683636730000472e+00	3.605846624599415851e+00
2.509749400000000019e+00	3.246956578845000774e+00	3.519211315968351794e+00
2.506963700000000017e+00	4.761048790050000257e+00	3.574723113463374791e+00
2.504178299999999968e+00	3.653476894199999769e+00	3.493219559125424478e+00
2.501392800000000083e+00	3.129059696910000188e+00	3.503492512714725837e+00
2.498607199999999917e+00	3.241592748450000006e+00	3.439388447815012739e+00
2.495821700000000032e+00	3.379605464549999994e+00	3.445179785598387667e+00
2.493036299999999983e+00	3.582194371665000432e+00	3.517329671835057514e+00
2.490250599999999981e+00	4.193365971900000488e+00	3.529956614656396319e+00
2.487465100000000096e+00	2.248429338540000266e+00	3.511352213219474105e+00
2.484679700000000047e+00	3.278363877600000365e+00	3.622328407406657735e+00
2.481894000000000045e+00	4.371227401800000578e+00	3.556038765924599332e+00
2.479108599999999996e+00	3.719551952550000706e+00	3.526049776021533244e+00
2.476323100000000110e+00	3.805536699300000603e+00	3.637838063665868482e+00
2.473537700000000061e+00	3.276080658900000220e+00	3.603734065272104381e+00
2.470752200000000176e+00	4.314254814450000808e+00	3.654227837130948231e+00
2.467966600000000010e+00	3.059806561349999843e+00	3.644528446783065423e+00
2.465181100000000125e+00	3.569224230599999714e+00	3.643974662302229994e+00
2.462395700000000076e+00	4.285739783849999540e+00	3.755312563843853368e+00
2.459610000000000074e+00	3.480852385500000423e+00	3.879449244464091340e+00
2.456824500000000189e+00	3.272599957200000187e+00	3.765728567034905883e+00
2.454039100000000140e+00	3.716182331400000649e+00	3.720214441335226052e+00
2.451253400000000138e+00	3.690504322050000230e+00	3.721380750976256646e+00
2.448468000000000089e+00	3.411786019950000082e+00	3.648698160805662116e+00
2.445682500000000203e+00	4.885165902749999844e+00	3.652686715278659957e+00
2.442896800000000201e+00	3.329157265980000613e+00	3.547530202410812183e+00
2.440111400000000152e+00	4.102201511100000531e+00	3.578655598489862033e+00
2.437326000000000104e+00	4.169424846300000098e+00	3.530501065182139797e+00
2.434540300000000101e+00	2.582697076784999712e+00	3.473868237245653301e+00
2.431754800000000216e+00	2.636638418610000034e+00	3.577441123731201156e+00
2.428969400000000167e+00	3.548330552550000405e+00	3.605361387842562326e+00
2.426183899999999838e+00	3.075959873595000005e+00	3.474026155838844776e+00
2.423398300000000116e+00	3.444437354190000633e+00	3.513232517898009277e+00
2.420612799999999787e+00	4.104816504600000471e+00	3.487244387813261515e+00
2.417827400000000182e+00	3.245983030500000144e+00	3.384897971418010965e+00
2.415041899999999853e+00	4.276018302150000672e+00	3.447286623617838774e+00
2.412256199999999851e+00	3.694745132084999550e+00	3.251730101963985042e+00
2.409470799999999802e+00	3.586042599299999800e+00	3.175595250108666168e+00
2.406685400000000197e+00	4.189922528189999440e+00	3.096801138525542729e+00
2.403899700000000195e+00	2.757801855480000341e+00	2.887741771890202536e+00
2.401114199999999865e+00	2.739273459720000581e+00	2.778729795199082808e+00
2.398328799999999816e+00	4.717058358600000112e+00	2.939024408926540488e+00
2.395543099999999814e+00	2.849307772290000429e+00	3.468163305109622119e+00
2.392757700000000209e+00	3.617416280520000527e+00	4.314963326513833408e+00
2.389972199999999880e+00	4.636969282049999919e+00	5.746212265255976170e+00
2.387186499999999878e+00	4.554828349050000114e+00	7.441728827329123774e+00
2.384401099999999829e+00	8.018015459999999095e+00	9.620271237824804089e+00
2.381615599999999944e+00	9.386574375150001259e+00	1.202398897086574614e+01
2.378829999999999778e+00	1.280579759129999928e+01	1.473540122829660248e+01
2.376044499999999893e+00	1.747396463925000276e+01	1.765089003486251684e+01
2.373259099999999844e+00	2.169146936145000026e+01	2.050014030715559343e+01
2.370473599999999958e+00	2.577405508754999985e+01	2.329593600483223526e+01
2.367688199999999910e+00	2.760900802800000520e+01	2.604759943512522469e+01
2.364902499999999907e+00	3.111872135399999806e+01	2.860198382581116050e+01
2.362117099999999859e+00	3.109000309800000394e+01	3.069958527295086270e+01
2.359331599999999973e+00	3.314669081850000509e+01	3.235597142638722090e+01
2.356545899999999971e+00	3.332568252300000466e+01	3.356672696775814302e+01
2.353760499999999922e+00	3.456019948499999828e+01	3.441999054527220636e+01
2.350975000000000037e+00	3.367740248249999269e+01	3.461565346620229633e+01
2.348189399999999871e+00	3.342980487000000522e+01	3.425399056692140931e+01
2.345403899999999986e+00	3.324050254349999989e+01	3.348490494644887860e+01
2.342618499999999937e+00	3.232587222900000512e+01	3.228543621856469059e+01
2.339832799999999935e+00	3.216339325500000257e+01	3.061027144890866936e+01
2.337047300000000050e+00	2.804332337730000546e+01	2.838323547875057429e+01
2.334261900000000001e+00	2.766979295850000398e+01	2.585970172809049217e+01
2.331476199999999999e+00	2.625932787240000366e+01	2.306624999904072837e+01
2.328690799999999950e+00	2.164517610885000209e+01	2.014850528835358290e+01
2.325905300000000064e+00	1.729348168170000122e+01	1.709661736133380572e+01
2.323119600000000062e+00	1.384159531650000119e+01	1.421278278670234663e+01
2.320334200000000013e+00	1.036598398605000071e+01	1.137178597771653443e+01
2.317548799999999964e+00	6.332666817749999844e+00	8.822813340246407066e+00
2.314763300000000079e+00	3.024058626750000478e+00	6.525954960810703476e+00
2.311977900000000030e+00	1.958040297779999994e+00	4.639374544832135960e+00
2.309192200000000028e+00	1.871980368300000253e+00	3.212956549331043909e+00
2.306406700000000143e+00	2.499666739290000272e+00	1.928454877806873302e+00
2.303621300000000094e+00	1.154854765470000322e+00	1.208912549628340827e+00
2.300835600000000092e+00	1.478089538100000100e+00	9.575056290967079997e-01
2.298050200000000043e+00	2.260187714820000249e+00	8.842519429561254141e-01
2.295264700000000158e+00	1.746818365004999984e+00	1.051069596928468908e+00
2.292479000000000156e+00	2.417718817079999916e+00	1.207106689641828545e+00
2.289693600000000107e+00	1.354125204495000068e+00	1.404232317711311406e+00
2.286908100000000221e+00	2.169219558555000038e+00	1.575430626892441621e+00
2.284122500000000056e+00	1.185528492540000256e+00	1.549007462263002788e+00
2.281337000000000170e+00	1.178895370170000234e+00	1.512153129931950613e+00
2.278551600000000121e+00	2.185758905715000200e+00	1.485440031908997982e+00
2.275765900000000119e+00	1.272419360540999911e+00	1.504610141294554504e+00
2.272980500000000070e+00	1.171026253319999988e+00	1.345039151126313337e+00
2.270195000000000185e+00	1.625047478880000007e+00	1.347913262711055937e+00
2.267409600000000136e+00	1.133957727000002580e-02	1.312962240830272576e+00
2.264623900000000134e+00	1.685100493902000007e+00	1.336341864356330511e+00
2.261838399999999805e+00	2.011762692240000039e+00	1.511538632643828040e+00
2.259053000000000200e+00	1.192092966329999948e+00	1.446614576516603856e+00
2.256267499999999870e+00	1.934260739040000621e+00	1.504785776015029608e+00
2.253481900000000149e+00	1.435267052624999984e+00	1.534532841739977949e+00
2.250696399999999819e+00	1.219542438418500074e+00	1.575582725693633002e+00
2.247911000000000215e+00	1.369293177588000177e+00	1.697428394365673610e+00
2.245125300000000212e+00	2.897119027950000092e+00	1.770030941933740110e+00
2.242339799999999883e+00	1.024278952199999981e+00	1.739215260421206333e+00
2.239554399999999834e+00	2.549699099220000598e+00	1.813129005157744222e+00
2.236768699999999832e+00	1.664035885155000116e+00	1.664520698955623823e+00
2.233983299999999783e+00	1.632420827099999860e-01	1.649714439498332075e+00
2.231197799999999898e+00	2.496505890899999969e+00	1.674706188954304231e+00
2.228412200000000176e+00	2.077322059470000148e+00	1.550972059136983328e+00
2.225626699999999847e+00	1.713826041479999729e+00	1.542556359562526236e+00
2.222841299999999798e+00	1.358550064200000129e+00	1.431735852711129020e+00
2.220055599999999796e+00	1.163210289780000073e+00	1.294904984534401393e+00
2.217270099999999911e+00	7.529491335450000378e-01	1.248147156424150861e+00
2.214484699999999862e+00	1.839971607704999901e+00	1.333604295652679239e+00
2.211699199999999976e+00	6.660134279400000690e-01	1.200662923078435584e+00
2.208913799999999927e+00	1.622850510959999992e+00	1.325918955956544520e+00
2.206128099999999925e+00	1.013953288319999979e+00	1.292747738326907925e+00
2.203342699999999876e+00	6.055313019525000451e-01	1.089814957973348486e+00
2.200557199999999991e+00	1.751404631550000257e+00	1.202695294755560251e+00
2.197771499999999989e+00	8.622713444467501320e-01	1.237537264346600496e+00
2.194986099999999940e+00	1.837134173070000154e+00	1.267973105133806566e+00
2.192200699999999891e+00	2.171290817430000075e+00	1.459000008539113935e+00
2.189414999999999889e+00	1.035798058575000402e+00	1.461084717913565978e+00
2.186629500000000004e+00	7.849170791721000739e-01	1.459864520238692620e+00
2.183844099999999955e+00	2.224937082375000319e+00	1.629059169269079010e+00
2.181058399999999953e+00	2.881162767000000069e-01	1.641934307307738594e+00
2.178272999999999904e+00	1.792316371545000120e+00	1.680478300678364345e+00
2.175487500000000018e+00	2.878733930100000116e+00	1.709140775970785509e+00
2.172701800000000016e+00	1.053821259193500115e+00	1.587766608412955804e+00
2.169916399999999967e+00	2.228439920175000477e+00	1.550295490718116120e+00
2.167130900000000082e+00	2.630767924890000664e+00	1.523111235155766741e+00
2.164345500000000033e+00	6.496880941950000654e-02	1.511820224023335602e+00
2.161559800000000031e+00	2.292079354110000633e+00	1.685807727510952425e+00
2.158774399999999982e+00	2.033017255395000333e+00	1.676924391739903708e+00
2.155988900000000097e+00	5.971243512150000710e-01	1.651471560035432828e+00
2.153203500000000048e+00	1.215306400980000090e+00	1.820694899019926982e+00
2.150417800000000046e+00	1.643708664570000089e+00	1.757705461159195570e+00
2.147632399999999997e+00	1.030283289315000017e+00	1.740534003233211946e+00
2.144846900000000112e+00	2.496147499440000139e+00	1.904367543717122579e+00
2.142061200000000110e+00	2.824521994454999962e+00	1.866342487247999671e+00
2.139275800000000061e+00	2.027720700075000160e+00	1.955077209487958489e+00
2.136490300000000175e+00	3.035804668155000385e+00	2.158214831658212152e+00
2.133704700000000010e+00	1.127153316554999840e+00	2.017219542862552562e+00
2.130919200000000124e+00	2.526484824464999779e+00	2.157766322082071309e+00
2.128133800000000075e+00	2.453496115350000117e+00	2.141587187333210185e+00
2.125348100000000073e+00	1.034285589540000050e+00	2.098970052377255424e+00
2.122562600000000188e+00	1.883710954440000140e+00	2.033543493292456539e+00
2.119777200000000139e+00	2.552394889485000373e+00	1.974175304058251923e+00
2.116991500000000137e+00	1.418195598960000137e+00	1.869607441611154108e+00
2.114206100000000088e+00	2.490083421525000063e+00	1.884339846316125611e+00
2.111420600000000203e+00	1.978326833280000363e+00	1.893526908642778617e+00
2.108635200000000154e+00	8.627639266784999927e-01	1.889818159063654024e+00
2.105849699999999824e+00	2.824676667120000317e+00	1.924379808643807754e+00
2.103064100000000103e+00	7.976897440890001745e-01	1.822305675997544672e+00
2.100278600000000218e+00	2.808334304579999774e+00	1.896324895871714489e+00
2.097493200000000169e+00	1.619019552149999930e+00	1.941872155351914042e+00
2.094707500000000167e+00	2.008413086925000091e+00	1.858951956271074124e+00
2.091921999999999837e+00	2.147388883395000114e+00	1.762300447677351389e+00
2.089136599999999788e+00	1.840702805759999894e+00	1.819048233085136523e+00
2.086350899999999786e+00	1.334968250175000204e+00	1.723074363859388169e+00
2.083565500000000181e+00	1.884093135540000130e+00	1.714771112442059708e+00
2.080779999999999852e+00	1.342447798335000053e+00	1.735587071729720154e+00
2.077994299999999850e+00	2.016865183305000198e+00	1.628302617932903429e+00
2.075208899999999801e+00	2.205148635795000089e+00	1.723752177724927392e+00
2.072423500000000196e+00	1.018848833520000108e+00	1.649610248508994514e+00
2.069637800000000194e+00	1.334593483335000164e+00	1.750394902908787298e+00
2.066852299999999865e+00	1.480790809050000156e+00	1.746671094738409868e+00
2.064066899999999816e+00	2.428357653434999985e+00	1.803244017676538302e+00
2.061281199999999814e+00	1.165986276734999993e+00	1.842426057499987557e+00
2.058495800000000209e+00	2.186393358345000149e+00	1.812777383791366548e+00
2.055710299999999879e+00	2.352355541025000107e+00	1.754698245763226527e+00
2.052924899999999830e+00	1.777817292719999998e+00	1.833104154931503693e+00
2.050139399999999945e+00	2.385901400400000760e+00	1.791217895497047907e+00
2.047353699999999943e+00	1.642196728935000349e+00	1.844284566269237979e+00
2.044568299999999894e+00	1.937930957759999906e+00	1.977341528373509627e+00
2.041782899999999845e+00	1.457767878210000090e+00	1.985300822812268606e+00
2.038997199999999843e+00	1.830290504385000183e+00	2.061222939827993983e+00
2.036211699999999958e+00	1.288827850012500331e+00	2.056450035129944620e+00
2.033426299999999909e+00	1.681632511125000340e+00	2.055081400131666847e+00
2.030640599999999907e+00	2.629093755645000030e+00	2.012941768373640805e+00
2.027855199999999858e+00	2.879921905245000247e+00	1.960301098269963349e+00
2.025069699999999973e+00	1.636305299265000235e+00	1.961521764670389523e+00
2.022283999999999970e+00	2.813654596200000135e+00	1.957463331651299487e+00
2.019498599999999922e+00	2.407585190535000308e+00	1.946359387940635788e+00
2.016713100000000036e+00	1.626469496610000176e+00	1.926443522266316322e+00
2.013927499999999871e+00	1.965344997420000128e+00	1.895949323356257876e+00
2.011141999999999985e+00	6.992363802900000147e-01	1.853110379938377905e+00
2.008356599999999936e+00	1.272394656119999912e+00	1.796160280740594306e+00
2.005571100000000051e+00	2.088445063005000435e+00	1.723332614490824310e+00
2.002785400000000049e+00	1.230624875549999997e+00	1.632860969916985372e+00
2.000000000000000000e+00	2.210141246459999653e+00	1.522978935746994944e+00
