# Supplementary material for: Fluorescence from a single-molecule probe directly attached to a plasmonic STM tip
Source: Nat Commun. 2024 Nov 10;15:9733. doi: 10.1038/s41467-024-53707-2 (PMC11551166; doi:10.1038/s41467-024-53707-2)
Supplement: Supplementary file 6 — Source Data [file 41467_2024_53707_MOESM6_ESM.zip › SFig 12/SupplementaryFig12_pda.txt]

z (nm)	Energy shift (meV)
0.00000	0.00000
0.06667	0.37509
0.13333	0.67038
0.20000	0.90600
0.26667	1.09630
0.33333	1.25167
0.40000	1.37976
0.46667	1.48632
0.53333	1.57569
0.60000	1.65119
