# Supplementary material for: Fluorescence from a single-molecule probe directly attached to a plasmonic STM tip
Source: Nat Commun. 2024 Nov 10;15:9733. doi: 10.1038/s41467-024-53707-2 (PMC11551166; doi:10.1038/s41467-024-53707-2)
Supplement: Supplementary file 6 — Source Data [file 41467_2024_53707_MOESM6_ESM.zip › SFig 12/SupplementaryFig12_transdens.txt]

z (nm), Energy shift (meV)
0.00000, 0.00000
0.10000, 0.75155
0.20000, 1.26319
0.30000, 1.63633
0.40000, 1.91317
0.50000, 2.13370
0.55000, 2.22396
0.60000, 2.28649
