# Supplementary material for: Fluorescence from a single-molecule probe directly attached to a plasmonic STM tip
Source: Nat Commun. 2024 Nov 10;15:9733. doi: 10.1038/s41467-024-53707-2 (PMC11551166; doi:10.1038/s41467-024-53707-2)
Supplement: Supplementary file 6 — Source Data [file 41467_2024_53707_MOESM6_ESM.zip › SFig 2/Energy(eV)_vs_Intensity(dots)_Intensity(smoothed)_fit.txt]

1.350001231674040847e+00	4.889687311549561599e+00	4.889687311549561599e+00	4.541042296071799989e-01
1.349946697329108325e+00	7.335651263623081952e+00	7.335651263623081952e+00	4.580775877152540310e-01
1.349892171312381262e+00	1.222795293226798696e+00	1.222795293226798696e+00	4.621026979780858968e-01
1.349837653622797840e+00	6.114910378813252834e+00	6.114910378813252834e+00	4.661804601407771864e-01
1.349783144259297352e+00	1.223168891547650716e+01	1.223168891547650716e+01	4.703117935597818100e-01
1.349728643220817981e+00	1.590362462760127293e+01	1.590362462760127293e+01	4.744976377178761751e-01
1.349674150506298576e+00	-9.788340983209614876e+00	-9.788340983209614876e+00	4.787389527546569989e-01
1.349619666114678651e+00	-2.447459076937194666e+00	-2.447459076937194666e+00	4.830367200135547989e-01
1.349565190044896168e+00	1.223916487331741187e+01	1.223916487331741187e+01	4.873919426059917237e-01
1.349510722295891529e+00	1.468924163371301717e+01	1.468924163371301717e+01	4.918056459926169466e-01
1.349456262866603584e+00	3.672871454724125240e+00	3.672871454724125240e+00	4.962788785833743277e-01
1.349401811755971625e+00	1.224477533637523985e+00	1.224477533637523985e+00	5.008127123559461547e-01
1.349347368962934945e+00	-8.572652309721132013e+00	-8.572652309721132013e+00	5.054082434939219937e-01
1.349292934486433282e+00	0.000000000000000000e+00	0.000000000000000000e+00	5.100665930451343533e-01
1.349238508325406150e+00	6.125194398376570426e+00	6.125194398376570426e+00	5.147889076010619958e-01
1.349184090478793507e+00	4.900904246650387819e+00	4.900904246650387819e+00	5.195763599978652225e-01
1.349129680945534870e+00	1.838119915469270538e+01	1.838119915469270538e+01	5.244301500400957439e-01
1.349075279724570642e+00	-1.225600525635991200e+00	-1.225600525635991200e+00	5.293515052475847860e-01
1.349020886814840559e+00	1.348366588386894982e+01	1.348366588386894982e+01	5.343416816268274916e-01
1.348966502215284580e+00	1.838962684458497776e+01	1.838962684458497776e+01	5.394019644672929381e-01
1.348912125924843552e+00	1.716627460340879097e+01	1.716627460340879097e+01	5.445336691638313908e-01
1.348857757942456992e+00	1.226349853737064510e+00	1.226349853737064510e+00	5.497381420664180229e-01
1.348803398267065967e+00	1.594498449930483908e+01	1.594498449930483908e+01	5.550167613575025527e-01
1.348749046897611104e+00	-9.813797743853259092e+00	-9.813797743853259092e+00	5.603709379589695283e-01
1.348694703833032360e+00	9.815297601392927618e+00	9.815297601392927618e+00	5.658021164692006444e-01
1.348640369072271028e+00	1.595229630484885774e+01	1.595229630484885774e+01	5.713117761313355469e-01
1.348586042614267733e+00	8.591010853120835122e+00	8.591010853120835122e+00	5.769014318345606629e-01
1.348531724457963099e+00	-6.137374235582111481e+00	-6.137374235582111481e+00	5.825726351490300159e-01
1.348477414602298863e+00	7.365974777406745666e+00	7.365974777406745666e+00	5.883269753959449178e-01
1.348423113046215649e+00	-2.455700224226320394e+00	-2.455700224226320394e+00	5.941660807545711132e-01
1.348368819788655193e+00	1.350841574203976947e+01	1.350841574203976947e+01	6.000916194068108833e-01
1.348314534828557898e+00	3.684676532356008227e+00	3.684676532356008227e+00	6.061053007217976907e-01
1.348260258164865721e+00	7.370479561655583822e+00	7.370479561655583822e+00	6.122088764809987538e-01
1.348205989796520177e+00	8.600207302463866554e+00	8.600207302463866554e+00	6.184041421465784616e-01
1.348151729722462999e+00	1.228788859587853111e+00	1.228788859587853111e+00	6.246929381739049214e-01
1.348097477941635702e+00	3.686930128266263651e+00	3.686930128266263651e+00	6.310771513704058755e-01
1.348043234452980021e+00	6.145822963591418997e+00	6.145822963591418997e+00	6.375587163024148962e-01
1.347988999255438136e+00	7.376115056876285436e+00	7.376115056876285436e+00	6.441396167520877514e-01
1.347934772347951782e+00	1.352494505690759929e+01	1.352494505690759929e+01	6.508218872265439936e-01
1.347880553729463138e+00	-7.378370660574876894e+00	-7.378370660574876894e+00	6.576076145210263402e-01
1.347826343398914162e+00	1.229916460648335530e+01	1.229916460648335530e+01	6.644989393387158438e-01
1.347772141355247921e+00	1.107094060209770703e+01	1.107094060209770703e+01	6.714980579691041118e-01
1.347717947597406152e+00	2.214526671960709692e+01	2.214526671960709692e+01	6.786072240281120216e-01
1.347663762124330811e+00	7.382884279530668614e+00	7.382884279530668614e+00	6.858287502615300069e-01
1.347609584934965854e+00	9.845350915808570136e+00	9.845350915808570136e+00	6.931650104149288394e-01
1.347555416028253239e+00	0.000000000000000000e+00	0.000000000000000000e+00	7.006184411736831041e-01
1.347501255403135811e+00	3.693135802443998639e+00	3.693135802443998639e+00	7.081915441743665829e-01
1.347447103058556195e+00	1.108110167366583632e+01	1.108110167366583632e+01	7.158868880920647992e-01
1.347392958993457901e+00	4.925687218531997758e+00	4.925687218531997758e+00	7.237071108060054714e-01
1.347338823206783553e+00	1.477932148235911392e+01	1.477932148235911392e+01	7.316549216476316841e-01
1.347284695697476664e+00	-3.695395427895743268e+00	-3.695395427895743268e+00	7.397331037337623316e-01
1.347230576464479856e+00	-3.695960585942158705e+00	-3.695960585942158705e+00	7.479445163896129012e-01
1.347176465506737753e+00	-1.232175281540482281e+00	-1.232175281540482281e+00	7.562920976643883186e-01
1.347122362823192310e+00	0.000000000000000000e+00	0.000000000000000000e+00	7.647788669454208543e-01
1.347068268412788372e+00	3.697656664231674384e+00	3.697656664231674384e+00	7.734079276724653562e-01
1.347014182274468785e+00	-7.396444450381912894e+00	-7.396444450381912894e+00	7.821824701598878438e-01
1.346960104407177949e+00	6.164646478119096606e+00	6.164646478119096606e+00	7.911057745285842158e-01
1.346906034809859154e+00	-3.699353649398610333e+00	-3.699353649398610333e+00	8.001812137549666470e-01
1.346851973481456577e+00	-3.699919512717695369e+00	-3.699919512717695369e+00	8.094122568405476281e-01
1.346797920420914396e+00	9.867961271708241000e+00	9.867961271708241000e+00	8.188024721088981162e-01
1.346743875627176790e+00	4.934735389192473676e+00	4.934735389192473676e+00	8.283555306352052838e-01
1.346689839099187491e+00	-4.935490277054525698e+00	-4.935490277054525698e+00	8.380752098147901119e-01
1.346635810835891345e+00	1.110655192389462087e+01	1.110655192389462087e+01	8.479653970766116711e-01
1.346581790836233194e+00	2.468500228198553081e+00	2.468500228198553081e+00	8.580300937493853253e-01
1.346527779099156330e+00	3.703316810979072393e+00	3.703316810979072393e+00	8.682734190871168600e-01
1.346473775623606706e+00	-1.234627793533080720e+00	-1.234627793533080720e+00	8.786996144603957948e-01
1.346419780408528499e+00	8.643716786081622416e+00	8.643716786081622416e+00	8.893130477241166787e-01
1.346365793452866555e+00	9.880044860709947585e+00	9.880044860709947585e+00	9.001182177670814522e-01
1.346311814755565717e+00	1.852791847676032688e+01	1.852791847676032688e+01	9.111197592541925294e-01
1.346257844315571051e+00	9.883068450687989781e+00	9.883068450687989781e+00	9.223224475697912039e-01
1.346203882131827845e+00	7.413435487379562261e+00	7.413435487379562261e+00	9.337312039721797907e-01
1.346149928203281165e+00	7.414569838940201052e+00	7.414569838940201052e+00	9.453511009697425083e-01
1.346095982528876744e+00	1.235950732115742801e+00	1.235950732115742801e+00	9.571873679292264292e-01
1.346042045107559648e+00	7.416839148617586197e+00	7.416839148617586197e+00	9.692453969284996473e-01
1.345988115938275165e+00	1.730860624937808723e+01	1.730860624937808723e+01	9.815307488650288903e-01
1.345934195019969248e+00	3.709554633722973893e+00	3.709554633722973893e+00	9.940491598335293721e-01
1.345880282351587853e+00	3.710122315150848671e+00	3.710122315150848671e+00	1.006806547786582851e+00
1.345826377932076268e+00	1.484276039122083191e+01	1.484276039122083191e+01	1.019809019492396551e+00
1.345772481760380668e+00	4.948343975593314958e+00	4.948343975593314958e+00	1.033062877804389323e+00
1.345718593835447452e+00	6.186376611275324677e+00	6.186376611275324677e+00	1.046574629259778844e+00
1.345664714156221908e+00	1.361211152806984082e+01	1.361211152806984082e+01	1.060350992023906480e+00
1.345610842721650879e+00	1.485184896295281121e+01	1.485184896295281121e+01	1.074398904197160665e+00
1.345556979530680097e+00	-9.902748079118726565e+00	-9.902748079118726565e+00	1.088725532506002791e+00
1.345503124582256849e+00	3.714098919902179219e+00	3.714098919902179219e+00	1.103338281395641385e+00
1.345449277875326866e+00	1.238222470492362781e+00	1.238222470492362781e+00	1.118244802548751471e+00
1.345395439408836991e+00	9.907296011713368600e+00	9.907296011713368600e+00	1.133453004849960255e+00
1.345341609181734066e+00	1.238601566229795337e+00	1.238601566229795337e+00	1.148971064822820409e+00
1.345287787192964490e+00	3.716373494397987365e+00	3.716373494397987365e+00	1.164807437563764481e+00
1.345233973441475772e+00	8.672865580180468825e+00	8.672865580180468825e+00	1.180970868199837653e+00
1.345180167926214532e+00	1.239170463340698980e+01	1.239170463340698980e+01	1.197470403900765534e+00
1.345126370646127389e+00	1.239360163354083255e+01	1.239360163354083255e+01	1.214315406474209658e+00
1.345072581600162742e+00	1.363504886882048162e+01	1.363504886882048162e+01	1.231515565577388394e+00
1.345018800787266544e+00	1.487687597793322780e+01	1.487687597793322780e+01	1.249080912582015923e+00
1.344965028206387192e+00	-1.239929466308267170e+00	-1.239929466308267170e+00	1.267021835124710449e+00
1.344911263856471306e+00	-6.200596508281416064e+00	-6.200596508281416064e+00	1.285349092388009318e+00
1.344857507736467284e+00	-3.720927512528219072e+00	-3.720927512528219072e+00	1.304073831148372387e+00
1.344803759845322189e+00	3.721497221686698165e+00	3.721497221686698165e+00	1.323207602640552150e+00
1.344750020181984418e+00	1.612895714039902373e+01	1.612895714039902373e+01	1.342762380281629753e+00
1.344696288745401258e+00	-3.722636944751274601e+00	-3.722636944751274601e+00	1.362750578309140259e+00
1.344642565534520662e+00	-2.482137972485847222e+00	-2.482137972485847222e+00	1.383185071384032794e+00
1.344588850548291026e+00	1.861888537181313907e+01	1.861888537181313907e+01	1.404079215218303478e+00
1.344535143785660525e+00	1.489738916669006663e+01	1.489738916669006663e+01	1.425446868288355873e+00
1.344481445245577111e+00	1.365803123915308248e+01	1.365803123915308248e+01	1.447302414699396023e+00
1.344427754926989405e+00	1.366012278175742978e+01	1.366012278175742978e+01	1.469660788270983787e+00
1.344374072828845579e+00	1.242019517944579654e+00	1.242019517944579654e+00	1.492537497920029876e+00
1.344320398950094475e+00	7.453258356110556981e+00	7.453258356110556981e+00	1.515948654419860153e+00
1.344266733289684934e+00	2.112079945604766351e+01	2.112079945604766351e+01	1.539910998622973759e+00
1.344213075846565131e+00	9.940721951434269954e+00	9.940721951434269954e+00	1.564441931238874650e+00
1.344159426619684128e+00	1.118502498407912604e+01	1.118502498407912604e+01	1.589559544264554036e+00
1.344105785607990988e+00	3.728912692797304196e+00	3.728912692797304196e+00	1.615282654175440813e+00
1.344052152810434775e+00	2.362006423162007707e+01	2.362006423162007707e+01	1.641630836988734909e+00
1.343998528225964550e+00	2.238033036712615598e+01	2.238033036712615598e+01	1.668624465321175254e+00
1.343944911853529156e+00	-7.461252796467123360e+00	-7.461252796467123360e+00	1.696284747571974449e+00
1.343891303692078765e+00	2.487465224794584540e+00	2.487465224794584540e+00	1.724633769370200298e+00
1.343837703740562439e+00	0.000000000000000000e+00	0.000000000000000000e+00	1.753694537440426915e+00
1.343784111997929243e+00	3.110284184077130831e+01	3.110284184077130831e+01	1.783491026044990102e+00
1.343730528463129126e+00	1.244304255242698076e+01	1.244304255242698076e+01	1.814048226179245882e+00
1.343676953135112262e+00	4.977979483363734303e+00	4.977979483363734303e+00	1.845392197708590531e+00
1.343623386012827936e+00	8.712798643100176932e+00	8.712798643100176932e+00	1.877550124649218555e+00
1.343569827095226099e+00	3.734628612176138063e+00	3.734628612176138063e+00	1.910550373809065450e+00
1.343516276381256702e+00	-7.470401530213077734e+00	-7.470401530213077734e+00	1.944422557027259968e+00
1.343462733869870585e+00	4.981030693404793652e+00	4.981030693404793652e+00	1.979197597264085617e+00
1.343409199560016809e+00	2.490896918096408008e+00	2.490896918096408008e+00	2.014907798819299600e+00
1.343355673450646437e+00	-3.736917836345595489e+00	-3.736917836345595489e+00	2.051586921969136945e+00
1.343302155540710086e+00	1.245830132548011449e+01	1.245830132548011449e+01	2.089270262351206497e+00
1.343248645829157484e+00	0.000000000000000000e+00	0.000000000000000000e+00	2.127994735439532992e+00
1.343195144314939471e+00	1.246211942254352678e+01	1.246211942254352678e+01	2.167798966485464440e+00
1.343141650997007108e+00	1.246402898207745746e+00	1.246402898207745746e+00	2.208723386336111982e+00
1.343088165874311013e+00	1.994550221163489567e+01	1.994550221163489567e+01	2.250810333570663957e+00
1.343034688945802024e+00	2.493569824638510291e+00	2.493569824638510291e+00	2.294104163433831278e+00
1.342981220210431204e+00	1.870463955752014584e+01	1.870463955752014584e+01	2.338651364089551876e+00
1.342927759667149390e+00	1.371883769062009151e+01	1.371883769062009151e+01	2.384500680761882485e+00
1.342874307314908311e+00	3.742074567432060128e+00	3.742074567432060128e+00	2.431703248378299875e+00
1.342820863152658362e+00	7.485296097771627188e+00	7.485296097771627188e+00	2.480312733391303315e+00
1.342767427179351936e+00	-2.121158925153707031e+01	-2.121158925153707031e+01	2.530385485502397280e+00
1.342713999393939650e+00	-2.495863545842724296e+00	-2.495863545842724296e+00	2.581980700097973092e+00
1.342660579795373677e+00	1.123310732181423433e+01	1.123310732181423433e+01	2.635160592255342049e+00
1.342607168382605742e+00	1.123482899440084992e+01	1.123482899440084992e+01	2.689990583282098502e+00
1.342553765154586909e+00	9.988045310494124251e+00	9.988045310494124251e+00	2.746539500822836821e+00
1.342500370110269348e+00	1.373566731975942545e+01	1.373566731975942545e+01	2.804879793671290589e+00
1.342446983248605674e+00	1.248888428457245237e+00	1.248888428457245237e+00	2.865087762539681115e+00
1.342393604568546950e+00	1.249079862019004006e+00	1.249079862019004006e+00	2.927243808151879900e+00
1.342340234069046234e+00	1.624052728661132150e+01	1.624052728661132150e+01	2.991432698152803216e+00
1.342286871749055033e+00	9.995702653085260181e+00	9.995702653085260181e+00	3.057743854496612901e+00
1.342233517607526183e+00	1.249654367707397995e+01	1.249654367707397995e+01	3.126271663110066878e+00
1.342180171643411857e+00	1.624799719358902195e+01	1.624799719358902195e+01	3.197115807838777357e+00
1.342126833855664891e+00	5.000150169686585322e+00	5.000150169686585322e+00	3.270381630863512079e+00
1.342073504243237680e+00	5.000916724266377678e+00	5.000916724266377678e+00	3.346180522016999781e+00
1.342020182805083062e+00	-8.752945977419495094e+00	-8.752945977419495094e+00	3.424630339670630796e+00
1.341966869540153651e+00	1.500735073188634061e+01	1.500735073188634061e+01	3.505855866152642442e+00
1.341913564447402951e+00	0.000000000000000000e+00	0.000000000000000000e+00	3.589989300964588459e+00
1.341860267525783357e+00	1.501195293343238291e+01	1.501195293343238291e+01	3.677170795427518346e+00
1.341806978774248371e+00	8.758315212725205967e+00	8.758315212725205967e+00	3.767549032765589612e+00
1.341753698191751276e+00	1.251379731517015870e+01	1.251379731517015870e+01	3.861281858101779374e+00
1.341700425777245131e+00	1.251571609743590718e+00	1.251571609743590718e+00	3.958536963319100099e+00
1.341647161529683441e+00	2.503527044444293637e+00	2.503527044444293637e+00	4.059492632309927629e+00
1.341593905448019708e+00	-1.251955468973780405e+00	-1.251955468973780405e+00	4.164338552770780133e+00
1.341540657531207881e+00	1.502576939967140035e+01	1.502576939967140035e+01	4.273276701406604872e+00
1.341487417778201019e+00	1.753275251360953391e+01	1.753275251360953391e+01	4.386522310224089338e+00
1.341434186187953737e+00	7.515189088864481448e+00	7.515189088864481448e+00	4.504304922489744456e+00
1.341380962759419093e+00	-3.758170795990031898e+00	-3.758170795990031898e+00	4.626869547994654219e+00
1.341327747491551703e+00	-1.252915716800569124e+00	-1.252915716800569124e+00	4.754477928398389786e+00
1.341274540383305514e+00	1.629040230011900192e+01	1.629040230011900192e+01	4.887409924811878525e+00
1.341221341433634695e+00	-1.629290072784480969e+01	-1.629290072784480969e+01	5.025965041258038113e+00
1.341168150641493639e+00	1.880238415566602583e+01	1.880238415566602583e+01	5.170464099414421533e+00
1.341114968005836738e+00	-3.761053597279373939e+00	-3.761053597279373939e+00	5.321251082018761736e+00
1.341061793525618384e+00	7.523260932780164723e+00	7.523260932780164723e+00	5.478695164593541556e+00
1.341008627199792969e+00	1.881103719242650740e+01	1.881103719242650740e+01	5.643192957757666939e+00
1.340955469027315328e+00	7.525569027300445413e+00	7.525569027300445413e+00	5.815170985391561409e+00
1.340902319007140742e+00	2.007126235636205536e+01	2.007126235636205536e+01	5.995088427381449314e+00
1.340849177138223380e+00	6.273231621771060418e+00	6.273231621771060418e+00	6.183440159657595636e+00
1.340796043419518524e+00	3.137096964485604644e+01	3.137096964485604644e+01	6.380760128828899980e+00
1.340742917849981231e+00	-1.255031281599384263e+00	-1.255031281599384263e+00	6.587625104101395124e+00
1.340689800428566780e+00	1.631790955323346282e+01	1.631790955323346282e+01	6.804658855329014600e+00
1.340636691154230453e+00	1.506499651611076551e+01	1.506499651611076551e+01	7.032536813290808375e+00
1.340583590025927085e+00	8.789262827108432319e+00	8.789262827108432319e+00	7.271991276700339846e+00
1.340530497042613067e+00	1.255801608640754630e+01	1.255801608640754630e+01	7.523817240287512753e+00
1.340477412203243457e+00	2.511988552772071781e+00	2.511988552772071781e+00	7.788878929878552348e+00
1.340424335506773534e+00	1.130568280682818383e+01	1.130568280682818383e+01	8.068117143883410947e+00
1.340371266952159690e+00	1.130741743595384108e+01	1.130741743595384108e+01	8.362557516634103294e+00
1.340318206538357426e+00	6.282862430488196814e+00	6.282862430488196814e+00	8.673319837874592153e+00
1.340265154264322911e+00	1.131088762359763500e+01	1.131088762359763500e+01	9.001628584995291504e+00
1.340212110129011869e+00	1.634045570776877554e+01	1.634045570776877554e+01	9.348824851207561792e+00
1.340159074131380912e+00	7.542906033924550613e+00	7.542906033924550613e+00	9.716379884395706767e+00
1.340106046270385765e+00	1.257343914397499418e+01	1.257343914397499418e+01	1.010591048920971957e+01
1.340053026544983039e+00	5.030147430385880192e+00	5.030147430385880192e+00	1.051919659013637975e+01
1.340000014954129126e+00	-6.288649176288464204e+00	-6.288649176288464204e+00	1.095820130778389689e+01
1.339947011496780860e+00	6.289614236902905553e+00	6.289614236902905553e+00	1.142509396617360196e+01
1.339894016171894409e+00	1.383927483385020629e+01	1.383927483385020629e+01	1.192227652834227314e+01
1.339841028978426829e+00	2.642448847648834231e+01	2.642448847648834231e+01	1.245241405400642165e+01
1.339788049915334733e+00	1.384352299712833201e+01	1.384352299712833201e+01	1.301846989080581807e+01
1.339735078981575178e+00	1.510434288856350982e+01	1.510434288856350982e+01	1.362374645457918554e+01
1.339682116176104998e+00	2.769554535627623792e+01	2.769554535627623792e+01	1.427193263119551148e+01
1.339629161497881249e+00	1.384989808810685119e+01	1.384989808810685119e+01	1.496715905077854636e+01
1.339576214945861876e+00	1.888912346949460641e+01	1.888912346949460641e+01	1.571406275579529677e+01
1.339523276519003270e+00	3.526510921069839810e+01	3.526510921069839810e+01	1.651786312131699219e+01
1.339470346216263597e+00	1.007729206992867255e+01	1.007729206992867255e+01	1.738445130669530414e+01
1.339417424036599691e+00	2.897666191628372445e+01	2.897666191628372445e+01	1.832049604724535641e+01
1.339364509978969275e+00	3.024115818383077681e+01	3.024115818383077681e+01	1.933356926212743332e+01
1.339311604042330295e+00	2.646507536265411531e+01	2.646507536265411531e+01	2.043229580258541134e+01
1.339258706225640472e+00	1.512522173735062836e+01	1.512522173735062836e+01	2.162653274602946141e+01
1.339205816527857973e+00	3.277634464462819608e+01	3.277634464462819608e+01	2.292758502896847261e+01
1.339152934947940299e+00	1.386904387168949881e+01	1.386904387168949881e+01	2.434846600224771151e+01
1.339100061484845838e+00	2.395929895919412900e+01	2.395929895919412900e+01	2.590421381591722039e+01
1.339047196137532314e+00	5.044837335331201444e+01	5.044837335331201444e+01	2.761227757686684825e+01
1.338994338904958781e+00	3.153507418902048798e+01	3.153507418902048798e+01	2.949299121247568678e+01
1.338941489786083183e+00	4.289428561959994823e+01	4.289428561959994823e+01	3.157015825460741709e+01
1.338888648779863688e+00	3.280654880893963110e+01	3.280654880893963110e+01	3.387177779384811060e+01
1.338835815885259573e+00	1.514380891602409918e+01	1.514380891602409918e+01	3.643095129559370804e+01
1.338782991101228781e+00	3.786533545511369425e+01	3.786533545511369425e+01	3.928702273030243930e+01
1.338730174426731034e+00	3.913352131348025154e+01	3.913352131348025154e+01	4.248702184373137669e+01
1.338677365860724056e+00	3.535183390716000673e+01	3.535183390716000673e+01	4.608750422539366554e+01
1.338624565402167343e+00	5.177313428215120439e+01	5.177313428215120439e+01	5.015691476236875701e+01
1.338571773050020175e+00	2.904792551905736175e+01	2.904792551905736175e+01	5.477864689850164126e+01
1.338518988803241605e+00	5.305218360869112360e+01	5.305218360869112360e+01	6.005503433744598141e+01
1.338466212660790466e+00	8.211717857141553623e+01	8.211717857141553623e+01	6.611260235599259261e+01
1.338413444621626702e+00	1.111910996644787843e+02	1.111910996644787843e+02	7.310903410739020103e+01
1.338360684684709145e+00	1.402739492815417464e+02	1.402739492815417464e+02	8.124248934279432888e+01
1.338307932848997961e+00	6.825186126884750593e+01	6.825186126884750593e+01	9.076417118025044317e+01
1.338255189113452426e+00	7.584704853207246344e+01	7.584704853207246344e+01	1.019954001159683799e+02
1.338202453477032039e+00	5.942264656018856073e+01	5.942264656018856073e+01	1.153509570875624775e+02
1.338149725938696966e+00	9.483793627823855843e+01	9.483793627823855843e+01	1.313711250653266802e+02
1.338097006497407149e+00	8.473490267070609150e+01	8.473490267070609150e+01	1.507656699972736476e+02
1.338044295152122976e+00	9.613196660054285303e+01	9.613196660054285303e+01	1.744737757543622934e+02
1.337991591901803723e+00	1.518106307542134630e+02	1.518106307542134630e+02	2.037440437905146382e+02
1.337938896745410000e+00	1.341199891588595108e+02	1.341199891588595108e+02	2.402362246947319591e+02
1.337886209681902416e+00	2.050073190843863244e+02	2.050073190843863244e+02	2.861364221330934470e+02
1.337833530710241137e+00	2.632597083456134897e+02	2.632597083456134897e+02	3.442478526070901239e+02
1.337780859829386326e+00	3.177323925903543227e+02	3.177323925903543227e+02	4.179421370392542485e+02
1.337728197038299260e+00	4.507175635908804452e+02	4.507175635908804452e+02	5.106791982222916886e+02
1.337675542335940548e+00	6.407250667283982466e+02	6.407250667283982466e+02	6.244729727871726936e+02
1.337622895721270133e+00	8.586528342666734943e+02	8.586528342666734943e+02	7.563372791748832924e+02
1.337570257193249734e+00	9.727827289518952512e+02	9.727827289518952512e+02	8.923996888077684844e+02
1.337517626750840405e+00	1.078079804630842318e+03	1.078079804630842318e+03	1.003459342870511136e+03
1.337465004393002976e+00	9.933542037621756435e+02	9.933542037621756435e+02	1.052563881219599125e+03
1.337412390118698280e+00	1.022653074918476250e+03	1.022653074918476250e+03	1.019301536388089403e+03
1.337359783926888257e+00	8.504407036379916462e+02	8.504407036379916462e+02	9.178307898575430954e+02
1.337307185816533961e+00	7.276124745248239378e+02	7.276124745248239378e+02	7.840616792363891818e+02
1.337254595786596889e+00	6.554589748580270907e+02	6.554589748580270907e+02	6.499070669810190566e+02
1.337202013836038539e+00	5.300269863378316586e+02	5.300269863378316586e+02	5.321116711112084658e+02
1.337149439963820852e+00	3.842652038933857739e+02	3.842652038933857739e+02	4.353042332117696560e+02
1.337096874168905547e+00	4.058870005039822217e+02	4.058870005039822217e+02	3.581067633070836109e+02
1.337044316450253900e+00	3.069992143803593194e+02	3.069992143803593194e+02	2.971832373649330634e+02
1.336991766806828963e+00	2.740579376061770631e+02	2.740579376061770631e+02	2.490907967540700838e+02
1.336939225237591566e+00	2.893278358691792960e+02	2.893278358691792960e+02	2.109060916657505516e+02
1.336886691741504984e+00	2.398744074918043054e+02	2.398744074918043054e+02	1.803286380644191524e+02
1.336834166317530714e+00	2.119850934439947707e+02	2.119850934439947707e+02	1.556052782073979017e+02
1.336781648964631364e+00	1.878959026408685133e+02	1.878959026408685133e+02	1.354156625147460886e+02
1.336729139681769762e+00	1.676085889244642431e+02	1.676085889244642431e+02	1.187669037010801958e+02
1.336676638467907630e+00	1.409652491754757193e+02	1.409652491754757193e+02	1.049094088576410684e+02
1.336624145322008017e+00	1.384466112900303187e+02	1.384466112900303187e+02	9.327337741915174263e+01
1.336571660243034199e+00	1.194126771660836823e+02	1.194126771660836823e+02	8.342206281285747593e+01
1.336519183229948116e+00	1.321364612483290557e+02	1.321364612483290557e+02	7.501769039663543026e+01
1.336466714281713264e+00	1.728203950255467589e+02	1.728203950255467589e+02	6.779663300269761805e+01
1.336414253397292251e+00	1.067584170031261408e+02	1.067584170031261408e+02	6.155126876873022468e+01
1.336361800575648573e+00	1.283840196790439734e+02	1.283840196790439734e+02	5.611664433167488397e+01
1.336309355815745281e+00	7.246548593337172406e+01	7.246548593337172406e+01	5.136059899781696458e+01
1.336256919116545872e+00	1.029931002739860162e+02	1.029931002739860162e+02	4.717639305613219847e+01
1.336204490477013618e+00	1.551492584592720334e+02	1.551492584592720334e+02	4.347715941621805769e+01
1.336152069896112016e+00	8.521801991734083970e+01	8.521801991734083970e+01	4.019169256714437921e+01
1.336099657372804783e+00	9.668007817394365588e+01	9.668007817394365588e+01	3.726122606633445145e+01
1.336047252906055416e+00	8.397192364897806272e+01	8.397192364897806272e+01	3.463694659705670631e+01
1.335994856494827854e+00	9.670980925151316399e+01	9.670980925151316399e+01	3.227806126089205208e+01
1.335942468138086037e+00	1.158150759055561281e+02	1.158150759055561281e+02	3.015028369328810598e+01
1.335890087834793682e+00	1.081955504217106636e+02	1.081955504217106636e+02	2.822463969723328958e+01
1.335837715583915397e+00	1.031198485624766050e+02	1.031198485624766050e+02	2.647651846263734754e+01
1.335785351384415121e+00	7.767009871713588609e+01	7.767009871713588609e+01	2.488491391141182163e+01
1.335732995235257237e+00	5.348599613786826268e+01	5.348599613786826268e+01	2.343181425751061653e+01
1.335680647135405685e+00	9.297805054180602724e+01	9.297805054180602724e+01	2.210170788185180157e+01
1.335628307083825295e+00	8.407527394051261638e+01	8.407527394051261638e+01	2.088118107304509863e+01
1.335575975079480671e+00	6.115505682003306021e+01	6.115505682003306021e+01	1.975858876919455298e+01
1.335523651121336419e+00	6.371298077857741049e+01	6.371298077857741049e+01	1.872378365109472043e+01
1.335471335208357146e+00	6.372277912197248639e+01	6.372277912197248639e+01	1.776789213932001132e+01
1.335419027339508125e+00	6.628188238678322364e+01	6.628188238678322364e+01	1.688312829660528180e+01
1.335366727513753737e+00	5.226875247554718840e+01	5.226875247554718840e+01	1.606263852120419955e+01
1.335314435730059701e+00	8.415288376520601332e+01	8.415288376520601332e+01	1.530037137580545981e+01
1.335262151987390844e+00	6.376199002719820186e+01	6.376199002719820186e+01	1.459096803217682314e+01
1.335209876284712216e+00	5.739461742456179394e+01	5.739461742456179394e+01	1.392966970131824311e+01
1.335157608620989533e+00	4.847402056276258264e+01	4.847402056276258264e+01	1.331223911882116795e+01
1.335105348995187846e+00	6.634307328932766268e+01	6.634307328932766268e+01	1.273489370919222985e+01
1.335053097406273093e+00	5.742110609963893353e+01	5.742110609963893353e+01	1.219424849353354823e+01
1.335000853853210545e+00	3.701040501598789234e+01	3.701040501598789234e+01	1.168726715689931694e+01
1.334948618334966364e+00	2.552834360735296571e+01	2.552834360735296571e+01	1.121121997441062490e+01
1.334896390850506265e+00	2.297904359820313402e+01	2.297904359820313402e+01	1.076364752297664751e+01
1.334844171398796187e+00	3.958110755808064596e+01	3.958110755808064596e+01	1.034232929014184243e+01
1.334791959978801623e+00	5.235726011933719803e+01	5.235726011933719803e+01	9.945256441579585882e+00
1.334739756589489401e+00	4.853370650103287431e+01	4.853370650103287431e+01	9.570608131348246062e+00
1.334687561229825459e+00	3.448978099451151280e+01	3.448978099451151280e+01	9.216730839372296202e+00
1.334635373898775734e+00	5.749181211093421240e+01	5.749181211093421240e+01	8.882120303330479416e+00
1.334583194595307054e+00	3.194480971150021631e+01	3.194480971150021631e+01	8.565405680256931831e+00
1.334531023318386245e+00	2.555977974797988850e+01	2.555977974797988850e+01	8.265335629684255281e+00
1.334478860066979466e+00	2.045096994423936110e+01	2.045096994423936110e+01	7.980766057151114978e+00
1.334426704840053324e+00	3.323793956147448370e+01	3.323793956147448370e+01	7.710649296058397439e+00
1.334374557636574865e+00	3.963594885515608013e+01	3.963594885515608013e+01	7.454024538600435790e+00
1.334322418455510917e+00	4.603592646096613095e+01	4.603592646096613095e+01	7.210009354013005023e+00
1.334270287295828528e+00	1.918458764906885960e+01	1.918458764906885960e+01	6.977792155521287398e+00
1.334218164156494524e+00	2.814172504157237498e+01	2.814172504157237498e+01	6.756625496878534420e+00
1.334166049036476620e+00	3.838098496258260184e+01	3.838098496258260184e+01	6.545820095931249583e+00
1.334113941934741643e+00	3.454820224169300502e+01	3.454820224169300502e+01	6.344739496638082343e+00
1.334061842850256863e+00	2.687495919797560262e+01	2.687495919797560262e+01	6.152795292941531713e+00
1.334009751781990216e+00	3.839870738600467348e+01	3.839870738600467348e+01	5.969442848020587000e+00
1.333957668728908974e+00	2.048246238673404918e+01	2.048246238673404918e+01	5.794177451167667137e+00
1.333905593689980851e+00	3.328912393910659517e+01	3.328912393910659517e+01	5.626530862000163502e+00
1.333853526664173561e+00	4.097753528210143514e+01	4.097753528210143514e+01	5.466068198089426566e+00
1.333801467650455264e+00	3.073788167181463038e+01	3.073788167181463038e+01	5.312385127623651115e+00
1.333749416647793229e+00	3.330449712304656629e+01	3.330449712304656629e+01	5.165105333458150483e+00
1.333697373655156504e+00	3.843418079082133687e+01	3.843418079082133687e+01	5.023878219041243653e+00
1.333645338671512137e+00	2.690806771072085368e+01	2.690806771072085368e+01	4.888376830217650237e+00
1.333593311695829398e+00	1.025227032722144926e+01	1.025227032722144926e+01	4.758295970071624303e+00
1.333541292727076222e+00	2.178942801063034551e+01	2.178942801063034551e+01	4.633350486576622629e+00
1.333489281764220324e+00	4.743134944316128099e+01	4.743134944316128099e+01	4.513273715236569394e+00
1.333437278806231641e+00	1.282125702511659782e+01	1.282125702511659782e+01	4.397816060904228053e+00
1.333385283852077663e+00	1.795252307832722494e+01	1.795252307832722494e+01	4.286743704742010941e+00
1.333333296900727660e+00	1.410772535561905272e+01	1.410772535561905272e+01	4.179837423911485494e+00
1.333281317951150236e+00	3.848153796181716757e+01	3.848153796181716757e+01	4.076891512880603585e+00
1.333229347002314435e+00	2.309247742666225633e+01	2.309247742666225633e+01	3.977712796503726445e+00
1.333177384053189307e+00	2.694537149824634525e+01	2.694537149824634525e+01	3.882119726059298781e+00
1.333125429102743897e+00	1.796634671629629310e+01	1.796634671629629310e+01	3.789941550383177038e+00
1.333073482149947475e+00	1.796911292883801181e+01	1.796911292883801181e+01	3.701017555059108233e+00
1.333021543193769087e+00	3.851117065020559949e+01	3.851117065020559949e+01	3.615196363359526988e+00
1.332969612233178225e+00	2.439416356865520186e+01	2.439416356865520186e+01	3.532335293283356492e+00
1.332917689267144823e+00	1.412511142328543201e+01	1.412511142328543201e+01	3.452299765607001358e+00
1.332865774294638150e+00	1.412728643303988463e+01	1.412728643303988463e+01	3.374962758378790006e+00
1.332813867314627920e+00	2.825892366424212554e+01	2.825892366424212554e+01	3.300204303747515056e+00
1.332761968326083402e+00	4.881838450854291978e+01	4.881838450854291978e+01	3.227911023409164581e+00
1.332710077327975418e+00	3.469208841608463700e+01	3.469208841608463700e+01	3.157975699331057928e+00
1.332658194319273459e+00	2.827198073415148016e+01	2.827198073415148016e+01	3.090296876717218755e+00
1.332606319298947462e+00	2.442047083360576920e+01	2.442047083360576920e+01	3.024778496491601132e+00
1.332554452265968026e+00	2.699520346509594759e+01	2.699520346509594759e+01	2.961329554811855225e+00
1.332502593219304865e+00	3.342778024081070498e+01	3.342778024081070498e+01	2.899863787366951939e+00
1.332450742157929025e+00	4.629174721179427365e+01	4.629174721179427365e+01	2.840299376426246081e+00
1.332398899080810439e+00	3.601023759270405833e+01	3.601023759270405833e+01	2.782558678777264927e+00
1.332347063986919933e+00	5.273739785774382938e+01	5.273739785774382938e+01	2.726567972878446877e+00
1.332295236875228106e+00	4.502666400742908337e+01	4.502666400742908337e+01	2.672257223684500804e+00
1.332243417744705560e+00	2.058678828726059606e+01	2.058678828726059606e+01	2.619559863752343176e+00
1.332191606594323341e+00	2.702432159460355621e+01	2.702432159460355621e+01	2.568412589351947606e+00
1.332139803423052271e+00	5.276989793427469522e+01	5.276989793427469522e+01	2.518755170417570355e+00
1.332088008229863396e+00	3.346899247264450139e+01	3.346899247264450139e+01	2.470530273278779720e+00
1.332036221013727983e+00	1.544960684021273067e+01	1.544960684021273067e+01	2.423683295197724963e+00
1.331984441773616856e+00	2.704097692051519886e+01	2.704097692051519886e+01	2.378162209822905826e+00
1.331932670508501726e+00	1.931795901193127207e+01	1.931795901193127207e+01	2.333917422746827786e+00
1.331880907217354526e+00	3.735380774760246680e+01	3.735380774760246680e+01	2.290901636416721843e+00
1.331829151899145858e+00	3.349478011514808173e+01	3.349478011514808173e+01	2.249069723713900348e+00
1.331777404552847432e+00	1.803842945443583190e+01	1.803842945443583190e+01	2.208378609576005402e+00
1.331725665177431628e+00	6.056691450274124122e+01	6.056691450274124122e+01	2.168787160077644049e+00
1.331673933771869711e+00	3.093255118941299386e+01	3.093255118941299386e+01	2.130256078438701905e+00
1.331622210335133616e+00	5.542935981056334782e+01	5.542935981056334782e+01	2.092747807474037547e+00
1.331570494866195498e+00	2.836357688180840242e+01	2.836357688180840242e+01	2.056226438028692538e+00
1.331518787364027290e+00	2.836794720180242635e+01	2.836794720180242635e+01	2.020657622984334711e+00
1.331467087827601814e+00	2.837231830424364176e+01	2.837231830424364176e+01	1.986008496454105599e+00
1.331415396255890560e+00	4.514473439296920532e+01	4.514473439296920532e+01	1.952247597808167479e+00
1.331363712647866349e+00	4.644173922312135971e+01	4.644173922312135971e+01	1.919344800208102830e+00
1.331312037002501114e+00	5.548062551634117767e+01	5.548062551634117767e+01	1.887271243340981508e+00
1.331260369318768122e+00	5.936051296073515715e+01	5.936051296073515715e+01	1.855999270079216945e+00
1.331208709595640194e+00	2.710354076689530345e+01	2.710354076689530345e+01	1.825502366801627252e+00
1.331157057832089041e+00	6.970555972283273150e+01	6.970555972283273150e+01	1.795755107138940598e+00
1.331105414027088818e+00	3.356710849255382811e+01	3.356710849255382811e+01	1.766733098922792955e+00
1.331053778179611236e+00	5.939711386432519191e+01	5.939711386432519191e+01	1.738412934124566434e+00
1.331002150288630670e+00	3.357745593268314366e+01	3.357745593268314366e+01	1.710772141603039476e+00
1.330950530353119055e+00	5.812378449813652992e+01	5.812378449813652992e+01	1.683789142471605160e+00
1.330898918372050765e+00	3.746332328237537013e+01	3.746332328237537013e+01	1.657443207930866302e+00
1.330847314344398180e+00	2.713279480638158603e+01	2.713279480638158603e+01	1.631714419402535698e+00
1.330795718269135230e+00	3.489039893613355758e+01	3.489039893613355758e+01	1.606583630830789700e+00
1.330744130145235404e+00	2.972603220965021009e+01	2.972603220965021009e+01	1.582032433010973849e+00
1.330692549971672189e+00	5.041278076077170311e+01	5.041278076077170311e+01	1.558043119825827549e+00
1.330640977747419518e+00	3.878503982714532583e+01	3.878503982714532583e+01	1.534598656272441630e+00
1.330589413471451321e+00	3.491191674143565393e+01	3.491191674143565393e+01	1.511682648171866150e+00
1.330537857142741087e+00	5.302256454532399488e+01	5.302256454532399488e+01	1.489279313461362220e+00
1.330486308760263414e+00	4.268327730155841238e+01	4.268327730155841238e+01	1.467373454976351077e+00
1.330434768322992012e+00	4.139622544465712650e+01	4.139622544465712650e+01	1.445950434632096604e+00
1.330383235829901256e+00	6.598540550633484258e+01	6.598540550633484258e+01	1.424996148926383821e+00
1.330331711279965301e+00	2.588061903250088491e+01	2.588061903250088491e+01	1.404497005684125055e+00
1.330280194672158744e+00	5.306344879746447418e+01	5.306344879746447418e+01	1.384439901974054088e+00
1.330228686005455740e+00	6.083821005129739490e+01	6.083821005129739490e+01	1.364812203129303736e+00
1.330177185278831553e+00	6.429993578000149057e+01	6.429993578000149057e+01	1.345601722810767731e+00
1.330125692491260558e+00	6.776272779803241519e+01	6.776272779803241519e+01	1.326796704052246367e+00
1.330074207641717354e+00	7.122658639225761590e+01	7.122658639225761590e+01	1.308385801234925427e+00
1.330022730729176761e+00	4.274254146337427329e+01	4.274254146337427329e+01	1.290358062937991601e+00
1.329971261752614264e+00	3.627199101864975006e+01	3.627199101864975006e+01	1.272702915617609287e+00
1.329919800711004241e+00	7.125954043692561868e+01	7.125954043692561868e+01	1.255410148067958254e+00
1.329868347603322842e+00	5.442476764248112886e+01	5.442476764248112886e+01	1.238469896624083022e+00
1.329816902428544223e+00	4.406493941678860438e+01	4.406493941678860438e+01	1.221872631062692616e+00
1.329765465185644979e+00	2.462832239745586449e+01	2.462832239745586449e+01	1.205609141168281440e+00
1.329714035873599709e+00	4.407853143414951091e+01	4.407853143414951091e+01	1.189670523923602063e+00
1.329662614491383898e+00	3.111905595536799041e+01	3.111905595536799041e+01	1.174048171296529386e+00
1.329611201037973478e+00	7.391915630911110213e+01	7.391915630911110213e+01	1.158733758588575746e+00
1.329559795512344600e+00	4.539595590931991609e+01	4.539595590931991609e+01	1.143719233316804473e+00
1.329508397913472306e+00	4.280850273446534970e+01	4.280850273446534970e+01	1.128996804601035686e+00
1.329457008240333193e+00	3.113825844783236718e+01	3.113825844783236718e+01	1.114558933031710941e+00
1.329405626491902970e+00	3.244068877354532532e+01	3.244068877354532532e+01	1.100398320991179624e+00
1.329354252667158010e+00	4.931745269197501358e+01	4.931745269197501358e+01	1.086507903407852860e+00
1.329302886765074465e+00	2.596055779568706967e+01	2.596055779568706967e+01	1.072880838919518576e+00
1.329251528784628489e+00	3.375393093866160399e+01	3.375393093866160399e+01	1.059510501426195628e+00
1.329200178724796455e+00	6.751827535322421170e+01	6.751827535322421170e+01	1.046390472012736161e+00
1.329148836584555404e+00	1.038902933776395088e+01	1.038902933776395088e+01	1.033514531222858635e+00
1.329097502362881711e+00	2.597657996331178865e+01	2.597657996331178865e+01	1.020876651666752677e+00
1.329046176058751749e+00	5.196117460155121393e+01	5.196117460155121393e+01	1.008470990946822576e+00
1.328994857671143004e+00	3.377997396323015522e+01	3.377997396323015522e+01	9.962918848856353593e-01
1.328943547199031405e+00	3.508461557658727514e+01	3.508461557658727514e+01	9.843338410404403049e-01
1.328892244641395104e+00	3.379039771084703858e+01	3.379039771084703858e+01	9.725915324928227079e-01
1.328840949997210030e+00	1.169848072606460576e+01	1.169848072606460576e+01	9.610597918969315812e-01
1.328789663265454335e+00	1.430034912168775207e+01	1.430034912168775207e+01	9.497336057778451579e-01
1.328738384445105059e+00	3.770673730404226376e+01	3.770673730404226376e+01	9.386081090644994296e-01
1.328687113535139019e+00	2.210735996816715243e+01	2.210735996816715243e+01	9.276785798487973134e-01
1.328635850534534368e+00	7.803801562464364849e+00	7.803801562464364849e+00	9.169404343595062290e-01
1.328584595442268812e+00	3.252085710410141672e+01	3.252085710410141672e+01	9.063892221401251836e-01
1.328533348257319613e+00	2.732173522182971226e+01	2.732173522182971226e+01	8.960206214223597199e-01
1.328482108978664478e+00	1.691606504838521374e+01	1.691606504838521374e+01	8.858304346860046419e-01
1.328430877605281113e+00	3.904309714075207438e+01	3.904309714075207438e+01	8.758145843962671373e-01
1.328379654136148114e+00	2.342947330362267522e+01	2.342947330362267522e+01	8.659691089109863293e-01
1.328328438570243186e+00	3.384779518052737757e+01	3.384779518052737757e+01	8.562901585493023493e-01
1.328277230906544482e+00	2.083262692175567210e+01	2.083262692175567210e+01	8.467739918156108603e-01
1.328226031144030150e+00	2.734704262664472907e+01	2.734704262664472907e+01	8.374169717709376570e-01
1.328174839281678787e+00	4.428299752182599036e+01	4.428299752182599036e+01	8.282155625456706360e-01
1.328123655318468987e+00	3.386869507121101464e+01	3.386869507121101464e+01	8.191663259870832769e-01
1.328072479253378679e+00	2.084549069942694643e+01	2.084549069942694643e+01	8.102659184358386169e-01
1.328021311085386902e+00	1.693957531980855435e+01	1.693957531980855435e+01	8.015110876262953044e-01
1.327970150813472694e+00	1.954868067111979713e+01	1.954868067111979713e+01	7.928986697043051146e-01
1.327918998436613984e+00	1.694480497926086926e+01	1.694480497926086926e+01	7.844255863579323584e-01
1.327867853953790700e+00	2.085836370759660596e+01	2.085836370759660596e+01	7.760888420569120871e-01
1.327816717363980992e+00	2.738082821604736239e+01	2.738082821604736239e+01	7.678855213943841518e-01
1.327765588666164565e+00	2.608100459419041428e+01	2.608100459419041428e+01	7.598127865288104577e-01
1.327714467859320457e+00	1.173826379564824940e+01	1.173826379564824940e+01	7.518678747198093149e-01
1.327663354942427931e+00	1.695788733720895891e+01	1.695788733720895891e+01	7.440480959553205098e-01
1.327612249914466469e+00	4.044428167083079018e+01	4.044428167083079018e+01	7.363508306656439961e-01
1.327561152774415554e+00	3.523110279115630306e+01	3.523110279115630306e+01	7.287735275208393482e-01
1.327510063521254891e+00	0.000000000000000000e+00	0.000000000000000000e+00	7.213137013081267757e-01
1.327458982153963518e+00	1.435784449301956478e+01	1.435784449301956478e+01	7.139689308857620764e-01
1.327407908671522030e+00	1.436006121168912841e+01	1.436006121168912841e+01	7.067368572108506664e-01
1.327356843072910131e+00	1.958492499284171728e+01	1.958492499284171728e+01	6.996151814369764299e-01
1.327305785357107748e+00	9.141042808590103874e+00	9.141042808590103874e+00	6.926016630799698426e-01
1.327254735523094586e+00	2.481523284770983651e+01	2.481523284770983651e+01	6.856941182483470287e-01
1.327203693569851239e+00	9.143865858677507674e+00	9.143865858677507674e+00	6.788904179362377223e-01
1.327152659496357634e+00	3.919404755828587827e+00	3.919404755828587827e+00	6.721884863757430217e-01
1.327101633301594807e+00	9.146689921733358375e+00	9.146689921733358375e+00	6.655862994471453131e-01
1.327050614984542243e+00	1.698933290467917345e+01	1.698933290467917345e+01	6.590818831436697778e-01
1.326999604544181421e+00	2.352732428096767592e+01	2.352732428096767592e+01	6.526733120900076734e-01
1.326948601979492492e+00	1.699458041643273276e+01	1.699458041643273276e+01	6.463587081108368437e-01
1.326897607289456271e+00	7.844863790025698336e+00	7.844863790025698336e+00	6.401362388489174604e-01
1.326846620473053573e+00	-2.615358432500707320e+00	-2.615358432500707320e+00	6.340041164298406695e-01
1.326795641529265435e+00	2.092609872618017164e+01	2.092609872618017164e+01	6.279605961720685636e-01
1.326744670457072672e+00	1.177274844684125554e+01	1.177274844684125554e+01	6.220039753403300287e-01
1.326693707255456767e+00	5.233140749516334012e+00	5.233140749516334012e+00	6.161325919409498253e-01
1.326642751923398755e+00	1.570184700281698476e+01	1.570184700281698476e+01	6.103448235571251601e-01
1.326591804459879675e+00	1.177820414425120532e+01	1.177820414425120532e+01	6.046390862230437424e-01
1.326540864863881675e+00	2.486893821003432237e+01	2.486893821003432237e+01	5.990138333352696964e-01
1.326489933134385346e+00	1.701821753306346707e+01	1.701821753306346707e+01	5.934675545995101720e-01
1.326439009270372837e+00	1.178366277888803815e+01	1.178366277888803815e+01	5.879987750124847645e-01
1.326388093270825852e+00	1.571397730247925217e+01	1.571397730247925217e+01	5.826060538764066266e-01
1.326337185134726537e+00	2.750370816972260357e+01	2.750370816972260357e+01	5.772879838457307677e-01
1.326286284861055709e+00	1.440892976430816752e+01	1.440892976430816752e+01	5.720431900043920770e-01
1.326235392448796402e+00	1.179094553059812789e+01	1.179094553059812789e+01	5.668703289732357486e-01
1.326184507896930098e+00	2.620614896753397538e+00	2.620614896753397538e+00	5.617680880452470271e-01
1.326133631204439389e+00	5.242039496469434567e+00	5.242039496469434567e+00	5.567351843489612984e-01
1.326082762370306201e+00	1.966068504288262631e+01	1.966068504288262631e+01	5.517703640379447716e-01
1.326031901393513346e+00	2.621829669177823785e+00	2.621829669177823785e+00	5.468724015061724453e-01
1.325981048273042529e+00	2.622234738675804255e+00	2.622234738675804255e+00	5.420400986277049693e-01
1.325930203007877006e+00	2.491507886818478212e+01	2.491507886818478212e+01	5.372722840205841344e-01
1.325879365596999149e+00	9.180657835231018638e+00	9.180657835231018638e+00	5.325678123331581970e-01
1.325828536039392214e+00	-1.180552672526409630e+01	-1.180552672526409630e+01	5.279255635529180868e-01
1.325777714334038349e+00	6.559639359374283885e+00	6.559639359374283885e+00	5.233444423363127207e-01
1.325726900479920589e+00	1.180917529604378657e+01	1.180917529604378657e+01	5.188233773595118947e-01
1.325676094476022637e+00	5.249333365535438389e+00	5.249333365535438389e+00	5.143613206888240086e-01
1.325625296321326640e+00	-5.250144522882055576e+00	-5.250144522882055576e+00	5.099572471701125931e-01
1.325574506014816523e+00	2.100382330340041648e+01	2.100382330340041648e+01	5.056101538372067550e-01
1.325523723555475542e+00	5.251767274421557552e+00	5.251767274421557552e+00	5.013190593376717352e-01
1.325472948942287177e+00	1.838402604013286989e+01	1.838402604013286989e+01	4.970830033761255984e-01
1.325422182174234687e+00	-1.313347652137696109e+00	-1.313347652137696109e+00	4.929010461741045179e-01
1.325371423250301994e+00	2.627101247059509870e+00	2.627101247059509870e+00	4.887722679461344866e-01
1.325320672169472136e+00	1.707879720786818467e+01	1.707879720786818467e+01	4.846957683911532477e-01
1.325269928930729701e+00	1.708143678347362382e+01	1.708143678347362382e+01	4.806706661992801166e-01
1.325219193533058393e+00	-9.199118294691144726e+00	-9.199118294691144726e+00	4.766960985727124456e-01
1.325168465975442134e+00	1.314362873563970968e+00	1.314362873563970968e+00	4.727712207609410799e-01
1.325117746256864848e+00	1.051652821773559765e+01	1.051652821773559765e+01	4.688952056094244369e-01
1.325067034376311126e+00	1.314769217327207507e+01	1.314769217327207507e+01	4.650672431214453173e-01
1.325016330332764669e+00	7.889834663597921072e+00	7.889834663597921072e+00	4.612865400324795973e-01
