# Supplementary material for: Fluorescence from a single-molecule probe directly attached to a plasmonic STM tip
Source: Nat Commun. 2024 Nov 10;15:9733. doi: 10.1038/s41467-024-53707-2 (PMC11551166; doi:10.1038/s41467-024-53707-2)
Supplement: Supplementary file 6 — Source Data [file 41467_2024_53707_MOESM6_ESM.zip › SFig 3/SFig3a_Distance_Energy(eV)_vs_[Intensity(dots)_Intensity(smoothed)].txt]

1.379822257261738461e+00	3.170136624287323457e+01	3.221688343203362592e+01	1.434816264035426059e+02	1.381830233397137135e+02	2.333330885768069152e+02	2.323377224953830193e+02	3.354579152888864542e+02	3.335852517625611426e+02	4.049722156839926583e+02	4.142092515398870205e+02	5.139947213932200611e+02	5.176337712239355824e+02	5.309974983492527372e+02	5.719546941318313884e+02
1.379525997581049213e+00	4.763631502715569610e+01	3.228766095598611230e+01	1.484859378570122885e+02	1.378337272134533578e+02	2.398737157792857602e+02	2.316870311624415422e+02	3.367850487061774629e+02	3.345341328528258487e+02	4.067876970072790073e+02	4.158857317642629141e+02	5.311408723772065059e+02	5.181490248739996787e+02	6.247786256825671671e+02	5.769390059373670283e+02
1.379229874289134905e+00	2.278173589417808742e+01	3.233302596653818739e+01	1.247317924221540864e+02	1.369188312361850421e+02	2.267342499550862271e+02	2.323006145484642104e+02	3.273908296370935318e+02	3.346802143989755791e+02	3.937726461061414511e+02	4.161927096567958415e+02	5.604048592317880093e+02	5.175904754688393723e+02	6.175287542348091847e+02	5.799899469851435470e+02
1.378933887295209715e+00	1.990341828701807003e+01	3.267746777331334584e+01	1.308887343152611038e+02	1.356517582733334280e+02	2.434220255680718594e+02	2.322579484373725620e+02	3.311773326691001671e+02	3.341727860145006161e+02	4.651949664145137149e+02	4.161244020210193639e+02	5.354825111190660891e+02	5.162882841634025226e+02	6.567338634492648453e+02	5.868355277737518918e+02
1.378638036508567311e+00	3.104170537678699304e+01	3.270318703580227293e+01	1.332312539882882447e+02	1.347270058820692498e+02	2.338332657806192856e+02	2.318753853160905578e+02	3.414676000211030669e+02	3.333688094290101844e+02	4.334425716854199777e+02	4.181022949537587010e+02	5.372816457074555956e+02	5.166986021684775778e+02	5.340211720156582942e+02	5.897346884180160487e+02
1.378342321838582407e+00	3.702727650512520086e+01	3.277915858595817866e+01	1.393261489233291570e+02	1.341083070112476037e+02	2.204914958181496729e+02	2.320260529650633430e+02	3.331353291978205675e+02	3.334307601403849617e+02	4.127021926968902790e+02	4.194984746780134515e+02	4.653487264083099717e+02	5.180335379331287413e+02	5.993325694748974684e+02	5.948308817027541409e+02
1.378046743194709656e+00	3.505199375732378542e+01	3.259488094303384997e+01	1.404429673167605017e+02	1.332889404696537667e+02	2.352504243601114808e+02	2.317853597304759887e+02	3.301638513992948560e+02	3.342806718050413792e+02	3.809531178456281282e+02	4.227238896678660467e+02	5.040747715494914019e+02	5.169870097357494387e+02	7.321490588679525899e+02	6.018148926545095492e+02
1.377751300486483421e+00	2.276656164155276230e+01	3.251475105323908821e+01	1.215697046442100486e+02	1.331077674301271543e+02	2.322800547344287736e+02	2.315736173545261352e+02	2.886362737431040273e+02	3.332525315915968918e+02	4.229715490667812219e+02	4.254363000578986203e+02	5.183711330247372189e+02	5.178058247313753100e+02	6.435035310803762059e+02	6.081471985790776671e+02
1.377455993623519781e+00	4.429921985722257460e+01	3.245296125954742905e+01	1.233313496585908098e+02	1.327278987801672656e+02	2.283578019007695445e+02	2.313845909438395552e+02	3.363331624447001218e+02	3.325931055086152242e+02	4.650046555780340327e+02	4.258680912082749046e+02	5.228044283337998195e+02	5.174837066632309188e+02	5.008580062949619673e+02	6.105262247402408775e+02
1.377160822515512750e+00	3.444631882017971236e+01	3.277100851650336466e+01	1.346165305808088419e+02	1.317679192560553645e+02	2.339950319669429746e+02	2.310299133352527008e+02	3.496812556760503412e+02	3.314858593513051801e+02	4.502815272413951675e+02	4.271168857511308943e+02	4.981928953031858214e+02	5.171655168142417551e+02	5.277396122912845158e+02	6.109120026264046146e+02
1.376865787072237390e+00	3.078534369805196391e+01	3.238253764925926248e+01	1.253474734790636660e+02	1.312024601793692682e+02	2.266799417103129031e+02	2.309791418849502236e+02	3.419457941766445401e+02	3.303092477320154785e+02	3.916039839098817765e+02	4.295859262463275741e+02	5.208130231840300439e+02	5.182276424518494196e+02	7.175211816751817651e+02	6.146504386614442410e+02
1.376570887203548255e+00	3.424937719465435748e+01	3.227683635919844818e+01	1.161625966530380367e+02	1.313362118859949703e+02	2.354469600101974720e+02	2.308556107578211538e+02	3.450755473273493976e+02	3.308082360306574401e+02	4.365104156979418804e+02	4.319690223719009055e+02	5.117806173316658374e+02	5.175937263542081155e+02	6.524243108924638364e+02	6.185558330690070079e+02
1.376276122819379610e+00	3.537632979279906209e+01	3.211277796564615272e+01	1.283132717191130325e+02	1.311738117422806056e+02	2.245373425063405648e+02	2.312555208621924407e+02	3.268873377416076664e+02	3.307103068017420924e+02	4.131859829547124150e+02	4.332909581398543537e+02	5.447267576373038764e+02	5.155772921254318817e+02	5.874645500909909970e+02	6.245751581665068670e+02
1.375981493829745883e+00	2.515423416049764072e+01	3.213134886677914182e+01	1.397868165035940251e+02	1.306429150548115103e+02	2.191613519739738649e+02	2.315484604845215983e+02	3.232446742919104281e+02	3.295152994049325343e+02	4.672561648018547658e+02	4.316087393958050029e+02	4.960628294188039149e+02	5.161119768215147587e+02	5.892352150119264707e+02	6.265714678021182635e+02
1.375687000144739436e+00	3.229318135789534949e+01	3.223579714481574143e+01	1.386279095689511678e+02	1.298897931380741966e+02	2.333805358798763905e+02	2.309940017610445011e+02	3.301033444718334522e+02	3.297987202120122561e+02	4.287026169491222731e+02	4.317951146089375243e+02	5.432583012014572432e+02	5.176736706243077606e+02	6.912846163015476577e+02	6.328637364530433160e+02
1.375392641674534122e+00	3.185720016404162536e+01	3.152829762251719359e+01	1.399293277230660806e+02	1.294953091912414038e+02	2.324970486836295436e+02	2.300869314764850060e+02	3.395335046552119138e+02	3.288061505774028319e+02	4.250983537526183795e+02	4.330099112666413816e+02	4.495651350856812769e+02	5.182096838694226335e+02	6.173661770712508314e+02	6.391878980556531360e+02
1.375098418329381733e+00	3.095907720053618917e+01	3.127862632248088204e+01	1.249073134658619040e+02	1.281861565400589029e+02	2.325729494515676379e+02	2.292653125893704669e+02	3.262639381607249902e+02	3.290574761508877373e+02	4.511304975381840450e+02	4.333993452507248776e+02	5.287456782089515173e+02	5.174395035902105064e+02	6.853484112099299637e+02	6.432574802003581453e+02
1.374804330019614440e+00	4.654925581566648418e+01	3.078626534884950772e+01	1.198944282911674719e+02	1.279594103566653729e+02	2.184829687083466467e+02	2.293332152392862042e+02	3.383292057119383003e+02	3.273225488411491710e+02	4.456160614808151763e+02	4.333736574460065185e+02	5.831459877240362175e+02	5.172122369733956475e+02	6.854415429065035141e+02	6.455156706200934877e+02
1.374510376655642352e+00	3.098854691147589691e+01	3.082442382604011755e+01	1.255605263837200454e+02	1.281627604439380832e+02	2.166034839080672612e+02	2.281565412447106098e+02	3.195976379657761868e+02	3.250465567245397551e+02	4.345158117293240139e+02	4.328810092900540667e+02	5.188879970744320644e+02	5.171164893841482808e+02	5.232055864954558047e+02	6.437223454301896481e+02
1.374216558147955292e+00	2.247448521642850494e+01	3.069667107776349013e+01	1.374925239562120112e+02	1.281707991619712743e+02	2.561092859360629177e+02	2.274016920706442875e+02	3.530134981072303617e+02	3.246617197084609074e+02	4.196067127634607914e+02	4.333709004759875825e+02	4.915489273237810153e+02	5.183528232512616114e+02	6.580488258759271503e+02	6.430764524690723647e+02
1.373922874407122130e+00	3.137818426372964709e+01	2.998609412112486083e+01	1.323605201600525731e+02	1.294288704874734321e+02	2.333549940276440395e+02	2.268605487601364530e+02	3.219797070446882117e+02	3.237672724214261848e+02	4.081625230726722293e+02	4.336055253953975921e+02	5.034743367084249712e+02	5.185781131004397366e+02	6.027332896562932092e+02	6.433943448800636133e+02
1.373629325343791230e+00	3.083009895342937057e+01	2.973514170849118798e+01	1.190295575105125323e+02	1.305754684102206511e+02	2.463872091108235622e+02	2.262784850188907626e+02	2.976060675379580971e+02	3.223057165031186173e+02	4.207943939018226729e+02	4.341923420370557096e+02	5.030060254517112526e+02	5.190715084424416546e+02	6.303724688216479990e+02	6.433699327511701540e+02
1.373335910868688003e+00	3.121148614956123524e+01	3.038231822090287082e+01	1.333899941579024926e+02	1.321954694029618906e+02	2.113070601890447051e+02	2.274551388540944288e+02	3.133987622294848734e+02	3.225507242861987152e+02	4.612024793942071597e+02	4.341351209010247203e+02	5.321767764006995094e+02	5.195853257064325135e+02	6.916698430500625818e+02	6.409330488350209407e+02
1.373042630892618243e+00	2.166859897171172022e+01	2.983951706520976899e+01	1.452583487303979268e+02	1.328406853923164874e+02	2.262206012311155234e+02	2.269295035598723871e+02	3.292407488113976228e+02	3.224668217922337590e+02	4.812797956135149775e+02	4.325535404556682693e+02	5.589605096495762382e+02	5.225612420109156346e+02	5.905906527071075516e+02	6.433803101237164128e+02
1.372749485326466568e+00	2.872946197791760525e+01	2.941544160280844267e+01	1.389054562736064611e+02	1.331643874784558932e+02	2.355712787634326446e+02	2.282954351213438713e+02	3.385086099319761956e+02	3.231781389821436505e+02	4.309856329833353925e+02	4.330983329886551019e+02	5.165788958450126529e+02	5.241527063614928466e+02	7.001729818573483044e+02	6.500611156484892490e+02
1.372456474081194866e+00	2.637151497789681187e+01	2.868334605787352132e+01	1.319785061823309604e+02	1.344658947085122520e+02	2.204729568250842817e+02	2.286964382639046960e+02	3.143441210489966124e+02	3.231124046684224709e+02	4.477072845810752710e+02	4.354507950400262644e+02	4.868067474674970185e+02	5.275134132614675764e+02	6.477726231067491653e+02	6.470201966032769860e+02
1.372163597067844298e+00	3.303691860525883328e+01	2.877243911026268108e+01	1.389632287158191843e+02	1.356548877987327444e+02	2.299686449190425606e+02	2.282567045205854868e+02	2.861908715047218834e+02	3.235964062814427962e+02	3.939080992167023396e+02	4.339264484857571347e+02	5.514214766869610003e+02	5.253369893134224640e+02	5.888635911917857584e+02	6.454756030717378508e+02
1.371870854197534628e+00	3.025757001913056499e+01	2.782788522858253799e+01	1.219954450090060334e+02	1.370491522142603458e+02	2.291365808894002498e+02	2.283802779282476934e+02	3.333731177279458393e+02	3.247011759841452658e+02	3.978195800338201593e+02	4.321546176968595887e+02	5.020539909952249786e+02	5.265534398041068016e+02	5.914232612437289163e+02	6.497909886516148390e+02
1.371578245381463113e+00	2.938280603957482029e+01	2.715152247633087867e+01	1.265082655173713277e+02	1.372465155853104761e+02	2.283238008976003073e+02	2.284487882588157674e+02	3.241445384465848747e+02	3.227821322287102817e+02	4.575817219230257820e+02	4.302875242399119315e+02	5.321735744886424300e+02	5.248571477196144315e+02	6.959927371135819385e+02	6.536924791846536209e+02
1.371285770530905834e+00	1.711628805869581882e+01	2.757124200274422066e+01	1.442957395240430571e+02	1.372243249620495931e+02	2.331799277762706311e+02	2.287848039592993246e+02	3.377707802925553437e+02	3.233727349561244750e+02	4.373583454842616902e+02	4.304933061026880523e+02	5.349701489966812460e+02	5.266386087998465655e+02	7.666416036486355097e+02	6.520139853558843015e+02
1.370993429557217258e+00	3.525380361100546622e+01	2.694058963623289671e+01	1.368480121554410402e+02	1.381465512557566058e+02	2.248582578556653857e+02	2.296015850677865444e+02	3.434300176418539650e+02	3.245214598853567622e+02	3.986308264039304277e+02	4.303288223968052080e+02	4.956859188024526475e+02	5.270735770231634660e+02	6.883076729608853839e+02	6.451402711217217529e+02
1.370701222371828898e+00	2.776268419238302698e+01	2.667094301378403287e+01	1.180053512156475222e+02	1.382075598492876907e+02	2.259989499436911728e+02	2.294871632260404226e+02	2.965758421583479958e+02	3.249037715200218486e+02	3.896750326548066141e+02	4.287542325013570235e+02	5.409318532554171952e+02	5.284223647929151184e+02	6.847126027820664831e+02	6.489195726211918327e+02
1.370409148886251760e+00	2.880326481974137920e+01	2.718130639308288821e+01	1.250800093850129571e+02	1.387711253638770472e+02	2.091138048474149969e+02	2.312511793419666617e+02	3.075726006699114237e+02	3.250980475156048328e+02	4.086112892978713944e+02	4.292772874414962416e+02	5.886344648494728062e+02	5.277372682669479218e+02	6.178290049732935358e+02	6.492488699088813746e+02
1.370117209012073234e+00	2.271716904092800959e+01	2.793444423086034334e+01	1.365978377612287318e+02	1.394090579255303624e+02	2.073827004464635877e+02	2.314732385238148709e+02	3.374578481921913067e+02	3.246997392125782085e+02	4.928336794092070932e+02	4.266093918370839333e+02	5.268601672072176143e+02	5.280579933996853015e+02	7.210847003313846244e+02	6.454544618611812439e+02
1.369825402660959313e+00	1.806109963323580558e+01	2.749086106975799026e+01	1.468708624219670753e+02	1.400986166706438780e+02	2.284241921166566840e+02	2.298262811004717605e+02	2.959239943354296543e+02	3.237498497740430139e+02	4.484574908030489269e+02	4.276000604803725764e+02	4.949626407489718076e+02	5.295479766732780718e+02	5.930367107847579291e+02	6.452345973441648539e+02
1.369533729744653705e+00	4.007056824801794193e+01	2.789620202512139713e+01	1.419742164125673298e+02	1.401911949118843950e+02	2.400494576571675509e+02	2.299390340496484555e+02	3.286268747659925111e+02	3.243847500986346972e+02	4.172040314830770740e+02	4.295882761638421243e+02	5.179867368286739975e+02	5.328369953482026631e+02	5.606134177710418953e+02	6.464442893352908186e+02
1.369242190174977170e+00	2.878213184805125735e+01	2.833828433156203275e+01	1.751263927178956692e+02	1.407664372056251523e+02	2.412510400647674373e+02	2.302503980549469702e+02	2.925296765003504333e+02	3.260687973889009186e+02	4.344763493375304506e+02	4.291684592348447609e+02	5.560028656001517220e+02	5.316649373886779131e+02	5.895406333853300112e+02	6.446293843918984976e+02
1.368950783863828846e+00	3.607700521476133559e+01	2.877244493446659135e+01	1.552539841503576099e+02	1.409731849520955222e+02	2.178084407578262471e+02	2.320920873634936470e+02	3.469333160867114429e+02	3.261422682187210853e+02	4.434402636622579621e+02	4.310351225230060095e+02	5.467768045518637336e+02	5.326917771735866154e+02	6.119728803078938881e+02	6.457965524167873355e+02
1.368659510723184924e+00	2.141575540730591243e+01	3.024625041885848020e+01	1.499007794614167324e+02	1.412420847398974502e+02	2.540971637755214374e+02	2.325246953926807407e+02	3.715336177315116402e+02	3.273410562552036822e+02	4.559682940047586612e+02	4.316480517936981300e+02	5.472802850544205739e+02	5.342250987375581417e+02	7.088049330499928828e+02	6.517641983478009706e+02
1.368368370665098199e+00	2.437771014465383246e+01	3.063957497618874726e+01	1.623237140534314449e+02	1.411580093850923845e+02	2.486035552011719574e+02	2.333622040219622136e+02	3.272246842279016050e+02	3.280086775408253743e+02	4.264412662776085767e+02	4.320713535770329941e+02	5.103406718469953489e+02	5.355159750934157046e+02	6.692237752067291012e+02	6.436388191963604868e+02
1.368077363601700291e+00	4.115297923706617667e+01	3.096167523380879061e+01	1.332249780822672278e+02	1.412595185570002911e+02	2.478211260470245065e+02	2.349993975292643427e+02	3.450239052336903001e+02	3.297249974913704591e+02	4.267408722200053717e+02	4.341222972854516229e+02	5.357033697506700491e+02	5.361152801334751530e+02	6.225071277302220096e+02	6.402536108468863176e+02
1.367786489445198761e+00	3.019887056767798938e+01	3.181827362087741662e+01	1.383255428633887050e+02	1.417480331552787334e+02	2.545022619234773344e+02	2.359256531708184070e+02	3.693966556954050020e+02	3.305510275954609938e+02	4.080410220330815605e+02	4.346978285356628362e+02	5.282259042934773561e+02	5.365963504469838199e+02	6.020283556470626536e+02	6.440128510668475883e+02
1.367495748107879106e+00	2.301508891636621001e+01	3.272772753034322335e+01	1.332054212363879628e+02	1.416815318343576848e+02	2.154336960023997563e+02	2.379349792126460272e+02	3.314241949035475727e+02	3.322225341208997520e+02	4.172573282416748839e+02	4.344121810557332424e+02	5.480382179767462958e+02	5.334116786510473958e+02	7.586813686513382891e+02	6.422433174249454169e+02
1.367205139502103206e+00	3.109530608022793885e+01	3.376122537008505020e+01	1.363371030076104944e+02	1.420964755252397254e+02	2.496196745471298186e+02	2.384031138317100158e+02	3.326554386809552852e+02	3.328157444964464844e+02	4.376790674205261666e+02	4.334412095305651178e+02	5.177968024500380579e+02	5.331382067734591601e+02	6.281460977833859260e+02	6.428968922233157173e+02
1.366914663540310215e+00	2.200074747897297200e+01	3.415058777738208562e+01	1.515874219050494105e+02	1.430924608670587190e+02	2.162410997024192625e+02	2.392598968608357097e+02	3.136153902965247084e+02	3.345392894339108807e+02	4.544380896586324070e+02	4.366896844687245220e+02	5.376559767365075686e+02	5.344508949106212867e+02	5.387787185475907563e+02	6.418907162557734409e+02
1.366624320135016113e+00	4.065906548337378013e+01	3.517600404072508269e+01	1.274233884742143204e+02	1.435595806309672753e+02	2.334166518833298767e+02	2.407741018641110315e+02	3.475255268238898907e+02	3.366516597288023718e+02	3.738770419411931698e+02	4.391159962826628202e+02	4.926559243340291232e+02	5.363419259630491069e+02	6.620467677162516793e+02	6.435800601627739752e+02
1.366334109198813707e+00	2.592646231377912258e+01	3.614280299041070776e+01	1.358146087505107857e+02	1.440444208747791492e+02	2.440642218895291933e+02	2.417090610746306822e+02	3.287702669905470430e+02	3.376937044032850395e+02	4.529264134018804953e+02	4.413510114825268147e+02	5.681610244006952826e+02	5.355447947613091628e+02	6.768099459051032909e+02	6.427995702589005305e+02
1.366044030644372409e+00	5.613026177661338778e+01	3.700230732296906666e+01	1.320765220579516210e+02	1.447871917415883445e+02	2.460963226010141796e+02	2.433151471355060380e+02	3.072269246962711691e+02	3.371100407021305614e+02	4.212556630061301348e+02	4.400199443989240535e+02	5.083365202446498188e+02	5.363244012400080010e+02	6.638939802427884160e+02	6.450528071093517610e+02
1.365754084384438016e+00	4.043100505454348337e+01	3.818078995532045639e+01	1.455747056837996922e+02	1.444654537735340227e+02	2.491192643451823301e+02	2.434765343759791563e+02	3.427145205627599012e+02	3.379424105556711311e+02	4.609630570541788188e+02	4.383714073779075875e+02	6.064609418763757276e+02	5.370075947814534629e+02	5.963896363499646895e+02	6.420254134191669664e+02
1.365464270331833818e+00	3.431875313450439791e+01	3.973239161277205511e+01	1.533763500574249861e+02	1.442594065144338629e+02	2.407372903490317526e+02	2.447443913279772119e+02	3.185610881592306782e+02	3.399138643753894371e+02	4.557260616055467040e+02	4.408505374707484634e+02	5.242495065477907019e+02	5.389882048257856013e+02	5.771687190464252808e+02	6.393948232389720943e+02
1.365174588399457711e+00	5.892827188035728625e+01	4.094552380688992343e+01	1.395750794158910821e+02	1.453351823420542814e+02	2.343922969543717443e+02	2.459707500493713894e+02	3.176696716343156481e+02	3.415973016774894404e+02	4.639019360115677273e+02	4.432190111658823071e+02	5.326339112657387886e+02	5.417421752336670124e+02	7.166637704968669595e+02	6.407001549920057641e+02
1.364885038500285974e+00	5.154114413917659476e+01	4.263167870729137121e+01	1.546181363571331531e+02	1.455579685096489584e+02	2.549824501789386773e+02	2.464648782815559684e+02	3.347077029253192109e+02	3.435190948888647995e+02	4.461302253459581948e+02	4.441513422907155473e+02	5.264516220378643538e+02	5.415889454100823741e+02	6.174214595840996935e+02	6.472088999294468294e+02
1.364595620547370380e+00	3.695385510250476102e+01	4.389858301179787503e+01	1.287897322121162347e+02	1.455785172172837463e+02	2.124928160214742263e+02	2.475655232419048843e+02	3.503989910216309340e+02	3.439720020803134162e+02	4.302194259271404349e+02	4.426705591527505135e+02	5.755034736764062018e+02	5.425377916074761515e+02	6.553905588451252697e+02	6.445719254362702486e+02
1.364306334453837533e+00	3.288574382757513348e+01	4.602642422228129249e+01	1.335863238260038202e+02	1.456538345808782253e+02	2.416554601943313116e+02	2.480697456927606481e+02	3.565223128530650456e+02	3.462824849734178088e+02	4.988834365004988740e+02	4.409089493458853894e+02	5.943413465278562171e+02	5.483603031427680889e+02	7.068271431976289705e+02	6.438687826901723383e+02
1.364017180132892859e+00	5.807210636115297575e+01	4.762854344545907992e+01	1.428391796165035714e+02	1.453807677562927267e+02	2.928172690197378643e+02	2.485077896560016484e+02	3.762093100000719232e+02	3.483692372225380609e+02	4.658860635361841105e+02	4.434020567988010839e+02	5.175930537248514156e+02	5.497191893271647132e+02	5.999977894512946932e+02	6.414889561043003141e+02
1.363728157497815063e+00	4.584673085296148543e+01	4.891536229248519163e+01	1.617188988718335168e+02	1.461280791991245280e+02	2.684322154916508794e+02	2.496450911727143307e+02	3.469492343247641202e+02	3.489269176104467078e+02	4.027934569911710696e+02	4.462251717174598866e+02	5.087588227514871164e+02	5.521114996559451811e+02	6.583236114415401516e+02	6.425555313740152314e+02
1.363439266461961230e+00	4.748138401298960787e+01	5.085287438476866839e+01	1.549372828763683287e+02	1.470142274401233067e+02	2.697653647992268020e+02	2.510607257120819327e+02	3.311146374524171847e+02	3.505856757456372179e+02	4.618818670343703161e+02	4.465455495229807070e+02	5.247611713281203265e+02	5.521396177035273922e+02	6.745788483325360403e+02	6.454735598670159789e+02
1.363150506938762163e+00	5.002822657810359175e+01	5.251950302853276042e+01	1.519238406704091915e+02	1.486957242496980314e+02	2.307550859771080241e+02	2.530179217847539235e+02	3.669069486998860157e+02	3.501359551969960080e+02	4.284586933172607246e+02	4.464447890255913194e+02	5.329632475600653834e+02	5.530341991461477846e+02	6.694819749841731209e+02	6.468728946951928265e+02
1.362861878841725716e+00	4.142264101338355431e+01	5.447189553656205874e+01	1.430145996802304182e+02	1.493643365776086682e+02	2.538284329186413402e+02	2.530384697366212094e+02	3.561048451291981678e+02	3.511817729925776916e+02	4.625208939837622211e+02	4.475364761932499960e+02	5.859934503659530947e+02	5.544525067929112083e+02	5.390828744341982883e+02	6.489019509063217583e+02
1.362573382084435458e+00	6.062479031534383722e+01	5.569069699192837675e+01	1.564149140501217232e+02	1.506149714746032373e+02	2.383924868714697141e+02	2.541962212178533207e+02	3.573301934518885901e+02	3.546810703929762667e+02	4.642090138156744956e+02	4.499641075644520924e+02	5.403849029190540705e+02	5.587604098107581194e+02	7.517441527171172311e+02	6.547292913474200304e+02
1.362285016580549790e+00	5.821440043388748364e+01	5.718102855735244106e+01	1.660154477520192131e+02	1.522079066984128417e+02	2.584961725657220768e+02	2.557875983226978462e+02	3.709123984286360951e+02	3.548433091582626844e+02	4.018221165424506580e+02	4.521369570254815358e+02	5.251153717531210532e+02	5.613823429695100913e+02	7.720312178627788171e+02	6.606518822986497526e+02
1.361996782243803272e+00	5.580095735811816127e+01	5.925137709914487516e+01	1.531733752181497437e+02	1.536550858380740578e+02	2.622975504561280786e+02	2.582023299163475940e+02	3.749479394368287331e+02	3.567575076404369270e+02	4.186914599143876785e+02	4.543856720536630291e+02	5.299989692522830182e+02	5.643043535737529055e+02	5.165666563386275811e+02	6.640801827827845045e+02
1.361708678988005516e+00	5.768394296242883712e+01	6.100023475781576110e+01	1.537471703571317505e+02	1.555545729170302138e+02	2.506635534843575499e+02	2.608651919954076561e+02	3.256152654584756192e+02	3.599890769875958085e+02	4.486582359105127580e+02	4.547981670381667527e+02	6.330761727805509054e+02	5.649007202067556364e+02	6.741715846293429877e+02	6.616735728989929157e+02
1.361420706727042296e+00	5.855860196902325043e+01	6.226495414960155017e+01	1.536178888282565254e+02	1.559709532180271196e+02	2.591038232367405385e+02	2.615141466270405317e+02	3.662939402900473169e+02	3.618147715497462968e+02	5.200554703779439478e+02	4.543008321094594066e+02	5.972002588378179553e+02	5.679123625162546887e+02	6.794533184766521572e+02	6.636841811439817320e+02
1.361132865374873102e+00	7.050148981472011656e+01	6.395643552332187909e+01	1.508906894011818736e+02	1.563722153521948997e+02	2.636640507719562834e+02	2.636156373220669025e+02	3.536321317423640949e+02	3.632568327151401490e+02	4.439307313821854564e+02	4.538075259200047071e+02	5.965276884418685768e+02	5.682603950045817101e+02	6.223028019370339052e+02	6.663163416163122292e+02
1.360845154845534255e+00	6.405053231585209517e+01	6.475089445185327008e+01	1.616834326007584366e+02	1.578381730472004278e+02	2.576914819068695124e+02	2.640521165409801370e+02	3.560628325590594159e+02	3.634814545734552098e+02	4.189004594829810344e+02	4.576947012863546433e+02	5.454433209979476942e+02	5.723788460841051347e+02	6.551835110772377675e+02	6.665217233195909330e+02
1.360557575053136015e+00	6.675314323555899421e+01	6.632940673620102245e+01	1.557583961211792598e+02	1.584428741109996679e+02	2.593919836164126878e+02	2.653085197522127032e+02	3.639428466396161639e+02	3.656255509539245168e+02	4.392378979347032555e+02	4.566508117777910343e+02	5.852421058681520663e+02	5.736112341106887698e+02	6.810519879896511384e+02	6.714072228968398122e+02
1.360270125911864803e+00	8.203141492812630986e+01	6.759135464860210618e+01	1.562876239965814307e+02	1.604302398861875076e+02	2.495849272534517809e+02	2.657587240427282040e+02	3.787339878336575794e+02	3.673341669188979495e+02	4.842930264231945898e+02	4.576079487483174262e+02	6.150730790008279882e+02	5.768110283167845864e+02	5.205977404311801138e+02	6.782406445832671125e+02
1.359982807335980537e+00	7.747706030557868928e+01	7.021451249198332789e+01	1.689855899453986012e+02	1.609069483372201717e+02	2.916841620115216074e+02	2.669341095886754829e+02	3.906763197425217413e+02	3.672089642406446046e+02	4.989068093204368211e+02	4.575326632229451889e+02	5.764082581523163071e+02	5.763473775744280374e+02	6.360130382430695590e+02	6.787818642557707562e+02
1.359695619239819742e+00	7.101350419026242378e+01	7.179181562562808949e+01	1.707880689212751690e+02	1.625305052410544704e+02	2.654734174236658077e+02	2.689871779839513692e+02	3.547512740384656240e+02	3.689273148250445047e+02	4.510960794844777979e+02	4.597787687556302672e+02	5.707521080167161927e+02	5.812419245272150192e+02	7.380938366481420871e+02	6.796685235814495627e+02
1.359408561537791993e+00	6.942394899290832200e+01	7.318740432132332785e+01	1.546189859586900752e+02	1.653060263035068260e+02	2.740288596927921390e+02	2.707582683580935736e+02	3.792389358872373464e+02	3.693637577266512153e+02	4.356561082430927172e+02	4.610662926042547838e+02	5.526701746967357849e+02	5.836899263921691272e+02	7.440077573988145332e+02	6.774267338835256851e+02
1.359121634144382806e+00	7.701125624637539602e+01	7.528671630866338660e+01	1.725711048063073179e+02	1.665600673664802116e+02	2.902841389646200696e+02	2.721307431171964026e+02	3.872595974602264732e+02	3.697051644577909428e+02	4.277464133157831156e+02	4.637654777240111343e+02	5.902371323556444622e+02	5.849288679393546317e+02	5.420058234902905951e+02	6.769667811361150598e+02
1.358834836974151861e+00	8.603086752002690218e+01	7.743070642572085660e+01	1.582721743894605311e+02	1.692016795664217170e+02	2.785242739599090669e+02	2.747494512565491505e+02	3.842366324697035793e+02	3.716447886610305318e+02	4.747671929404158959e+02	4.648320486601304538e+02	6.099624980053872605e+02	5.849932551294048153e+02	8.036542252061353793e+02	6.761945966157214798e+02
1.358548169941732997e+00	6.598304274118594037e+01	7.854142704792154461e+01	1.593993792582489846e+02	1.695969764936115780e+02	2.773116946818353199e+02	2.741155363170287274e+02	3.372006926641967652e+02	3.727982788223487205e+02	5.008276227783861714e+02	4.652108595620119900e+02	5.332125210026907780e+02	5.862323296334676570e+02	7.116026757226647987e+02	6.789422945666183296e+02
1.358261632961835552e+00	7.396587445982703457e+01	7.969714800253298392e+01	1.804743402331184541e+02	1.707012763514247240e+02	2.731180727118066898e+02	2.749355551362924643e+02	3.682830492887277956e+02	3.746883784002264974e+02	4.811562150365488719e+02	4.681797236248307286e+02	5.982111522167231215e+02	5.891338994834814002e+02	9.031971939430063685e+02	6.789324532131086016e+02
1.357975225949241915e+00	7.709917291870930001e+01	8.169067854342621615e+01	1.660493089780005675e+02	1.724731732815696432e+02	2.717961438982397908e+02	2.778579300954920086e+02	3.650128449040690271e+02	3.762510589005035513e+02	4.367154339239518208e+02	4.719932983141663954e+02	5.312584024454581595e+02	5.895099271393000890e+02	7.201545756932021050e+02	6.753353105456749290e+02
1.357688948818810415e+00	8.317908727884365305e+01	8.287950919805291505e+01	1.581163083064027433e+02	1.743421971471753125e+02	2.763422451398730573e+02	2.808078840860034688e+02	3.618395788643122160e+02	3.781481034694011214e+02	4.722310855840279942e+02	4.718776587271908056e+02	6.116721324782384954e+02	5.879277436608543894e+02	6.207433169258439420e+02	6.744762873092416839e+02
1.357402801485471544e+00	8.244258655161674199e+01	8.393474683166432726e+01	1.746854589913334053e+02	1.763932405641342598e+02	2.634233852967603298e+02	2.849832721620063580e+02	3.778247383403617619e+02	3.788394437887145614e+02	5.057503822698939189e+02	4.729011096424150082e+02	6.386539676113197856e+02	5.874117546990581786e+02	6.666095150869682584e+02	6.804837753470466168e+02
1.357116783864231957e+00	8.416262377237424630e+01	8.532833161938955868e+01	1.932504495669335824e+02	1.789412618205771821e+02	2.921521986438857539e+02	2.860547832251911018e+02	3.911613253086483724e+02	3.806812261557763009e+02	4.918445967866477417e+02	4.729228988581625117e+02	6.327912058334006815e+02	5.866532703486792570e+02	6.573855595970720742e+02	6.816252105407727413e+02
1.356830895870170917e+00	9.122585033614096517e+01	8.634586779856390137e+01	1.801467584023834547e+02	1.805444484851502409e+02	3.025226600993146349e+02	2.875518328957770109e+02	3.549641105322858152e+02	3.817769176003521920e+02	4.760302143645354249e+02	4.756107446965161785e+02	5.608386170349782560e+02	5.887589991683615835e+02	6.481825182303919064e+02	6.780492171041208849e+02
1.356545137418442515e+00	8.665545187527163762e+01	8.741477616205035872e+01	1.916372620974387360e+02	1.829087896174344223e+02	2.935680124988957687e+02	2.887252304143241872e+02	4.069093213302176082e+02	3.820740685359670010e+02	4.545470674167100924e+02	4.769507850442570316e+02	5.626560178996503510e+02	5.880425801109302029e+02	6.044222624121091485e+02	6.812021642584427354e+02
1.356259508424274118e+00	8.889298392761411094e+01	8.803201856642722589e+01	1.714346266541863599e+02	1.848630821654606109e+02	2.739696979367388394e+02	2.909599435645878884e+02	3.817798938430257181e+02	3.834311377831519394e+02	4.464238963107554241e+02	4.765086423592972551e+02	5.721610856287098841e+02	5.845588154832051941e+02	6.094643571894183651e+02	6.914393233207383673e+02
1.355974008802967257e+00	8.822888501741114453e+01	8.932404092005005225e+01	1.622395911200972591e+02	1.865874278782629290e+02	2.757000652531452829e+02	2.925815002509713736e+02	3.759603834237053093e+02	3.852092378714717142e+02	4.707554398024136617e+02	4.759228718059169410e+02	6.301080284004164014e+02	5.831888304849749147e+02	7.399745248834924496e+02	6.928051519650625778e+02
1.355688638469897400e+00	9.341149602524386353e+01	8.979985916862986528e+01	1.984028465114284074e+02	1.884128708568964896e+02	2.910293659075758228e+02	2.927123020660290535e+02	3.798214049041351927e+02	3.846272538426069900e+02	5.027848260737940791e+02	4.766090599829750545e+02	5.888463548007579220e+02	5.844009798199718944e+02	8.081029248104742919e+02	6.913865295292490600e+02
1.355403397340513072e+00	8.840330544529594192e+01	9.091809897555518205e+01	2.074044867950245248e+02	1.897091432897133245e+02	2.850750959296798897e+02	2.937581123801999752e+02	3.920240417507409916e+02	3.861331455142125151e+02	5.311107104748920165e+02	4.798543443345780020e+02	6.342877159343164521e+02	5.877766747027249039e+02	6.885103049550730248e+02	6.917694152253944821e+02
1.355118285330336958e+00	1.024898015961090891e+02	9.271684460961834873e+01	2.008766224637332414e+02	1.907703090324862956e+02	2.966214340407318559e+02	2.948297473788331899e+02	4.070520696510579910e+02	3.864862371945064297e+02	4.316229566504194963e+02	4.797632634629530912e+02	5.473198199757911198e+02	5.900115424307463172e+02	6.457458415373969274e+02	6.901426362825940259e+02
1.354833302354964797e+00	1.003065293828185247e+02	9.349386175297253487e+01	2.053475869683127826e+02	1.927350623359055817e+02	2.887245282806050000e+02	2.961327676630061774e+02	3.902840326142357412e+02	3.865472749840474762e+02	4.733164549481431891e+02	4.795955332482307085e+02	5.647367391036912068e+02	5.890729548284232351e+02	6.166297615682303785e+02	6.904809911822040931e+02
1.354548448330065602e+00	9.328945962591593855e+01	9.424741019541664855e+01	1.754764673179584804e+02	1.930006225858546713e+02	3.246099216552815960e+02	2.967193448400968236e+02	3.832842716859534562e+02	3.876125171342108615e+02	4.922739384536963598e+02	4.787023292632178482e+02	5.772762795922700434e+02	5.845034764806787280e+02	5.601572855582230659e+02	6.936004234466104208e+02
1.354263723171382994e+00	8.482112768068284936e+01	9.557335716090565825e+01	2.131326423811418067e+02	1.941511298308394657e+02	3.139175340386869948e+02	2.962390939372481853e+02	4.081145627552871815e+02	3.885169708491434903e+02	4.902871733750771455e+02	4.796488733424482120e+02	6.154429053292122944e+02	5.840355200550770860e+02	7.132489866660190501e+02	6.859702980865137079e+02
1.353979126794731869e+00	9.782659537341019984e+01	9.758139589202473019e+01	1.988870411040924751e+02	1.949897152740498711e+02	2.964620973754990132e+02	2.965891196488549326e+02	3.915609522153378634e+02	3.894172676237478754e+02	4.654496202057547407e+02	4.819777407594617102e+02	5.687805528204148686e+02	5.847369802231219182e+02	6.294631716169985793e+02	6.776701579348357427e+02
1.353694659116001509e+00	9.482382149992044162e+01	9.893030497336353335e+01	1.762844668622576592e+02	1.966265646906423115e+02	2.956829460174109272e+02	2.956205349226547128e+02	4.001153434846468144e+02	3.895208485379472449e+02	4.887358923554028252e+02	4.836541981844361544e+02	5.480368335360844867e+02	5.870348818224733805e+02	6.724640747876629803e+02	6.781443078762968071e+02
1.353410320051154914e+00	1.003174265117685309e+02	1.000191315346724821e+02	2.043877458782472729e+02	1.971628542972411253e+02	2.978359315141552770e+02	2.963249597707147700e+02	3.962414120068505099e+02	3.885930739649683119e+02	4.603824614128262169e+02	4.843406496975783284e+02	5.758735073332569527e+02	5.902713693347825483e+02	7.715087104088696606e+02	6.789002179043251317e+02
1.353126109516226361e+00	9.311612911267724257e+01	1.008650619330190494e+02	1.824208169984482311e+02	1.978968136965352187e+02	2.814849448301798702e+02	2.979915587642742594e+02	3.605064328308004633e+02	3.895139154850810428e+02	4.875271807078646589e+02	4.822780446753619685e+02	5.934834477301814104e+02	5.929886781706684360e+02	6.957903267706777797e+02	6.685254823360450018e+02
1.352842027427324512e+00	1.054664538709261734e+02	1.021013048571313817e+02	2.183799608351718575e+02	1.975928590362123884e+02	3.245669089121200273e+02	2.977055443552068255e+02	3.912789727804986342e+02	3.898479671332224825e+02	4.898578743683549419e+02	4.815373966248378110e+02	6.112034793974544300e+02	5.958021648023174066e+02	6.272556632473210811e+02	6.708363801962275375e+02
1.352558073700629970e+00	9.635196395536112846e+01	1.028052558130571015e+02	2.036227854213526598e+02	1.975607216268466004e+02	3.122024031476784671e+02	2.975919406965368808e+02	3.750410289519874141e+02	3.866013359679683958e+02	4.942172636665214895e+02	4.829110851800583077e+02	5.932537942008932532e+02	5.963946308866640038e+02	7.619974894080853574e+02	6.665047399714377434e+02
1.352274248252396838e+00	9.556033704661156492e+01	1.027366559244284616e+02	1.921346012117405451e+02	1.978958223092874391e+02	3.115628179660868682e+02	2.969936710582297223e+02	4.059812514335963556e+02	3.854729524861504046e+02	4.430385901060386686e+02	4.844830476573779947e+02	5.830693906048838926e+02	5.984288803476034673e+02	7.711153057817234640e+02	6.751489266876942565e+02
1.351990550998951157e+00	1.040523928774746878e+02	1.025996435740079420e+02	2.092974579775756183e+02	1.981176111836534233e+02	2.923727403737810846e+02	2.961245277993190825e+02	3.675686018387955869e+02	3.837986109713077667e+02	4.781161636134202126e+02	4.828012805135912231e+02	6.171064118370667302e+02	5.986996767849835805e+02	7.660933621947509664e+02	6.760677628395951615e+02
1.351706981856692247e+00	1.076633444186575872e+02	1.032577495134707704e+02	2.004031831406954893e+02	1.968676959203431807e+02	2.565881590936184580e+02	2.953123134036807187e+02	3.749295370982680424e+02	3.817635737370812876e+02	5.036477933081510514e+02	4.822241120465391759e+02	5.948170460965200164e+02	5.999528890319894572e+02	5.929637416929114124e+02	6.750171304876448630e+02
1.351423540742092255e+00	9.848085960777531511e+01	1.029506414408742074e+02	1.816275949110100782e+02	1.960065721186489895e+02	2.938505772117466677e+02	2.936939044991715377e+02	3.723893771697361217e+02	3.805683623819477930e+02	5.001340658591634565e+02	4.828881592218104970e+02	6.003622404553764227e+02	6.044313709660041241e+02	7.131626544804569221e+02	6.698176825549874138e+02
1.351140227571693941e+00	9.466707450405660040e+01	1.023853941254014330e+02	1.934912572651472260e+02	1.960180544832221869e+02	2.998730047980932341e+02	2.921126343407385093e+02	3.781490680677933369e+02	3.782591689606014143e+02	4.581478815662055695e+02	4.836915324666018705e+02	5.699411120416930316e+02	6.085040100485416588e+02	7.000510220636009535e+02	6.670930334288310632e+02
1.350857042262115337e+00	1.089796655276206394e+02	1.021693877843348730e+02	1.812066954868325581e+02	1.956297806995385713e+02	2.873328141762193582e+02	2.908178613212446066e+02	3.991934077327683212e+02	3.759975641570284211e+02	4.968460950925301631e+02	4.822585422886667743e+02	5.959421627571730369e+02	6.090074096318813872e+02	7.289993092921902189e+02	6.684917118286031155e+02
1.350573984730043975e+00	1.198788181654625333e+02	1.015454030881693086e+02	2.002703411350548777e+02	1.956639102765087728e+02	2.689274463631193157e+02	2.901515300562329003e+02	3.841273865092795745e+02	3.748643593756563632e+02	4.779105167582911236e+02	4.800271121325754962e+02	6.528063523437152753e+02	6.073783765833328516e+02	5.685129682103042796e+02	6.661269459601801373e+02
1.350291054892241549e+00	9.744956337054144058e+01	1.010624925817271702e+02	1.925798037168723624e+02	1.936548071333818370e+02	2.818298858431363101e+02	2.869879227427643400e+02	3.760454214386422791e+02	3.722072273762574355e+02	4.859524908376826033e+02	4.790794236972928957e+02	5.942108205180564937e+02	6.065349348038856760e+02	5.134495241166449659e+02	6.649077783088627029e+02
1.350008252665541031e+00	1.191863624865354581e+02	1.007069682875115006e+02	1.855653280278129955e+02	1.914187057534776386e+02	3.065282396115392771e+02	2.843885898019443630e+02	3.847158863270163351e+02	3.698487963993366634e+02	4.729155874157577273e+02	4.772324556064220928e+02	6.307622047505583396e+02	6.089649326944499990e+02	7.115999531560861442e+02	6.613141866818186827e+02
1.349725577966847334e+00	1.002253385684958857e+02	9.916069501847104561e+01	1.949361105815214330e+02	1.901182387993160319e+02	2.853050170182676197e+02	2.834100900760260515e+02	3.586780999889865029e+02	3.667303768951441043e+02	4.773164181301912095e+02	4.762119023258630364e+02	5.415254478466342789e+02	6.109562183972705043e+02	6.713593207136306091e+02	6.648653646208571217e+02
1.349443030713137759e+00	8.865070999795909756e+01	9.797377681295323271e+01	1.938939992761281133e+02	1.893583560009245446e+02	2.827405888114249137e+02	2.810174978506081516e+02	3.689297730940801330e+02	3.651180042084023398e+02	4.972749907665223645e+02	4.766689879036815682e+02	5.655733489048056981e+02	6.115905912573335854e+02	6.597310035693643613e+02	6.663296585359942128e+02
1.349160610821461548e+00	1.061002805965788554e+02	9.660823920935121123e+01	1.732694188672781195e+02	1.880327809531849539e+02	2.606661804036923513e+02	2.792162027705423384e+02	3.709534027453933618e+02	3.642215259286513174e+02	4.653825929832999577e+02	4.726048086657938825e+02	5.950162989921459484e+02	6.107604821450647705e+02	6.205685301192804673e+02	6.674171450189511461e+02
1.348878318208939886e+00	1.068351113898205682e+02	9.546653426058986724e+01	2.089292147443752015e+02	1.868471135426973433e+02	2.699043581878782447e+02	2.768746860625354884e+02	3.408722274418175289e+02	3.619774419273565513e+02	4.951019258598782926e+02	4.705772529332274416e+02	7.479777430461080030e+02	6.059308316692429344e+02	5.459461468837755547e+02	6.644715637915918478e+02
1.348596152792765013e+00	1.056046925945523896e+02	9.340474147798147442e+01	1.804105299175133439e+02	1.843940461742678565e+02	2.781730741728973157e+02	2.754556559170949299e+02	3.498165100043250959e+02	3.601596517888985431e+02	4.901297788338334840e+02	4.695107575136910896e+02	7.001831475941085046e+02	6.038204206302112880e+02	6.402898008751293446e+02	6.609902037225783715e+02
1.348314114490201554e+00	7.923035091989737566e+01	9.132814775601222834e+01	1.963771277320573745e+02	1.832672228811914010e+02	2.932196142645193504e+02	2.732362590397503368e+02	3.572359961200588714e+02	3.576280071004351271e+02	4.714529733086179135e+02	4.667211518093365044e+02	6.495144059291552594e+02	6.029774134309609508e+02	7.551597105303741273e+02	6.605143053677368243e+02
1.348032203218585190e+00	8.332218112183861081e+01	8.916275998829699745e+01	1.716566023838658452e+02	1.819084730489564379e+02	3.033115406060874761e+02	2.707043506734935363e+02	3.338669459317184192e+02	3.561697623140700557e+02	4.352621095674318781e+02	4.631686665004873475e+02	6.020774840308101830e+02	6.018228796020590607e+02	6.229966117053879771e+02	6.544063850545915102e+02
1.347750418895323987e+00	8.047170784211533601e+01	8.675733740100511682e+01	1.763708406746052049e+02	1.795595402782214478e+02	2.602875894008638511e+02	2.684231569544856484e+02	3.787592730363882083e+02	3.543604923880215551e+02	4.278136365577748279e+02	4.614973201474873576e+02	5.440133910197973819e+02	5.961994904007291325e+02	6.239651318046811639e+02	6.503176925354805462e+02
1.347468761437896179e+00	8.742789358338218619e+01	8.468390042742379364e+01	1.810294392130359427e+02	1.774315457479065117e+02	2.397292945618255544e+02	2.665243630119778118e+02	3.327526034539701527e+02	3.526860094533583947e+02	4.781595175010225489e+02	4.580494547633002753e+02	5.811328201801303521e+02	5.890770732751489049e+02	7.160049797965460812e+02	6.509129824684630421e+02
1.347187230763852828e+00	8.051052919871843017e+01	8.208022672176170431e+01	1.888722043196593177e+02	1.754714040345072590e+02	2.730510531406638393e+02	2.636600986375333946e+02	3.382003696101780292e+02	3.511665745313230218e+02	4.837765960818693429e+02	4.566781859633925365e+02	5.972269475766192954e+02	5.857640034825840303e+02	6.305626406844644407e+02	6.537936705970200819e+02
1.346905826790814942e+00	6.567621729272040909e+01	8.008252269083718033e+01	1.736999598247587073e+02	1.742034955189411107e+02	2.601504421177818926e+02	2.623737122386855276e+02	3.813515163562440762e+02	3.504888932670173176e+02	4.525672605867059701e+02	4.548890053475574291e+02	5.719075071651019471e+02	5.832576725122938797e+02	7.424689760134521066e+02	6.519646910937764233e+02
1.346624549436475693e+00	8.441238375134142302e+01	7.780555922819507941e+01	1.769641365119139778e+02	1.730131362568756401e+02	2.600944784673972094e+02	2.605236862999005325e+02	3.462951456284014853e+02	3.492011409776262667e+02	4.214645381255064649e+02	4.533000031163061294e+02	5.855019666317767815e+02	5.802922299877109253e+02	6.147767150022619944e+02	6.508292350641593202e+02
1.346343398618599085e+00	8.242941859749164735e+01	7.534096468861292806e+01	1.565513304240897128e+02	1.714375484843336608e+02	2.560922065033511785e+02	2.591179437218631278e+02	3.489831935865104811e+02	3.496848981454275531e+02	4.522685121224321847e+02	4.503224774341147167e+02	5.516922183904695203e+02	5.750262537921921648e+02	6.706576303241497499e+02	6.512564916531061954e+02
1.346062374255019956e+00	5.774571554308170107e+01	7.321261714264622356e+01	1.769316118725405431e+02	1.697381762023963176e+02	2.481814723514643219e+02	2.568226393124170386e+02	3.461201364888521539e+02	3.477504331539992108e+02	4.463642309291247443e+02	4.477073422399839728e+02	5.929370880369315273e+02	5.725987568823981064e+02	6.207666502063101461e+02	6.575134871620538206e+02
1.345781476263644194e+00	7.400301706439546479e+01	7.188209632198638133e+01	1.742375020479713328e+02	1.681341298344584061e+02	2.441194957721256458e+02	2.536058923453443583e+02	3.291259919459176331e+02	3.465531003333223339e+02	4.422269179575530984e+02	4.445441076125688937e+02	5.305069546979686947e+02	5.700612700250892431e+02	7.824461661809646102e+02	6.580695104787000673e+02
1.345500704562448968e+00	7.593454007227367697e+01	6.959650758777625867e+01	1.629717029743828505e+02	1.657329630503104738e+02	2.627057127103067273e+02	2.513319815406672717e+02	3.695595400228912126e+02	3.443916337117610169e+02	4.206113603053530596e+02	4.435944483622195094e+02	5.301079260670751410e+02	5.663226481215749573e+02	7.247823641969299615e+02	6.591051997781830778e+02
1.345220059069482277e+00	6.702255512126140502e+01	6.692061002123351443e+01	1.530578886298565351e+02	1.637025324444973364e+02	2.636293117972756477e+02	2.499709611875383359e+02	3.259956259951636071e+02	3.437199688003486813e+02	4.611730655285511489e+02	4.412128461856271429e+02	5.428318085988822759e+02	5.613592997104533424e+02	5.967423094623637780e+02	6.631178402000149390e+02
1.344939539702861842e+00	6.649429219776523325e+01	6.478501892928471761e+01	1.431107876737629567e+02	1.618229575059063734e+02	2.329545763144039654e+02	2.485584742254019091e+02	3.398544804637119796e+02	3.443365123925332227e+02	4.570699313390036309e+02	4.389364358263905501e+02	5.891513954884915165e+02	5.573944371943068745e+02	6.312466073124269315e+02	6.682461742458826848e+02
1.344659146380777548e+00	5.653681605387993159e+01	6.337585245264526179e+01	1.700460969951506343e+02	1.608546248702606078e+02	2.752238735029524719e+02	2.459844695349603398e+02	3.564615967262528784e+02	3.448868690465112081e+02	3.985087654564084687e+02	4.360437902694053491e+02	5.679911872103165251e+02	5.545494908908245861e+02	5.732960659051956327e+02	6.665436012478367047e+02
1.344378879021488782e+00	4.159923870305385663e+01	6.126969380010051225e+01	1.567398338907238724e+02	1.596425184205503172e+02	2.562843564385423178e+02	2.440270587395991981e+02	3.393311611293941041e+02	3.444641757873062033e+02	4.310996767139915846e+02	4.350901242969732721e+02	5.285575800947602829e+02	5.517130676866895556e+02	7.702492181153517095e+02	6.580553677746736412e+02
1.344098737543325983e+00	7.120859895562776387e+01	6.024748301925546201e+01	1.592295175805655276e+02	1.582749531891265633e+02	2.175278356251191099e+02	2.426102758385260643e+02	3.614496354616953795e+02	3.451804460073343535e+02	4.364255794157506330e+02	4.340782486316645077e+02	4.837774083815612585e+02	5.509345554560801475e+02	6.833207030592084266e+02	6.570932586389633343e+02
1.343818721864690424e+00	4.978833751070816760e+01	5.831172396708252847e+01	1.504841878379254467e+02	1.566030089339589040e+02	2.399800055005013633e+02	2.413446837886071421e+02	3.315646258624777829e+02	3.449543819644715086e+02	4.281111447074804346e+02	4.324045007647907823e+02	5.557009112229318362e+02	5.446718230599619801e+02	6.387538378420988465e+02	6.581573344307042817e+02
1.343538831904052211e+00	6.259442876095017283e+01	5.648034846745862581e+01	1.569690662109208859e+02	1.551495058688576592e+02	2.279207993503381147e+02	2.402204439701093861e+02	3.256499681886867847e+02	3.450860919746371565e+02	4.490943002686189516e+02	4.306915454852972971e+02	4.954407228815485382e+02	5.396132292758939002e+02	5.946337483546766407e+02	6.570672519407769414e+02
1.343259067579953614e+00	5.016021592501056148e+01	5.551875931929927077e+01	1.562522060128322892e+02	1.528291559088022495e+02	2.268222388976835759e+02	2.389775532414969064e+02	3.465862469877775425e+02	3.448993015187953688e+02	4.255282871358462558e+02	4.288286182966631941e+02	6.068216883169720859e+02	5.356666688014161082e+02	6.576782845665395598e+02	6.577524006815854136e+02
1.342979428811006182e+00	6.356894492910291206e+01	5.508148753610623771e+01	1.569213327999821672e+02	1.525490521096459133e+02	2.347239460340941832e+02	2.371906190532219796e+02	3.268696945342300637e+02	3.428267344323869565e+02	4.118631902617329388e+02	4.293560537825325127e+02	5.392296166235024657e+02	5.388988521561386733e+02	5.864601137126389858e+02	6.579155461279772226e+02
1.342699915515890963e+00	4.929391000303542114e+01	5.434174666485669292e+01	1.557500223511661090e+02	1.511705981677965269e+02	2.497764078253026412e+02	2.357176967661779088e+02	3.764238467931189120e+02	3.418170569190214678e+02	4.570297985331235395e+02	4.293856389252513850e+02	5.345424577849425987e+02	5.409273158497236409e+02	6.375717787100512624e+02	6.565329825603253084e+02
1.342420527613360726e+00	5.890948834405543977e+01	5.241859745306776119e+01	1.473801361160760450e+02	1.505118143678530203e+02	2.431773551168126630e+02	2.355070479265623362e+02	3.388720102959496785e+02	3.412462993772883237e+02	4.557187672725233938e+02	4.305581336893365574e+02	4.807481318722443575e+02	5.435733006322958545e+02	7.109436598157520848e+02	6.590487042130081363e+02
1.342141265022237073e+00	5.954932617359845182e+01	5.117859639176221975e+01	1.462324848360640317e+02	1.500600340843221261e+02	2.345119909175554369e+02	2.367610668339994788e+02	3.631742089144857459e+02	3.397379323737080199e+02	4.269633717587950059e+02	4.299398830818955730e+02	5.620247231243440638e+02	5.438085662020430391e+02	7.055457447293119913e+02	6.609714251648775871e+02
1.341862127661411774e+00	5.316592672820758736e+01	5.042558206359472450e+01	1.661938409386654598e+02	1.487786423460426874e+02	2.237296143689169980e+02	2.355358148546281996e+02	3.661720765235543240e+02	3.402253377224688506e+02	4.447332922989978670e+02	4.278814551501304777e+02	6.300232258849805476e+02	5.413999392338610051e+02	6.992323839586758822e+02	6.596158269963012799e+02
1.341583115449846542e+00	5.763408382991819678e+01	4.975175816784628324e+01	1.376875012255973445e+02	1.482106443780382961e+02	2.296262089808843427e+02	2.341034247572979439e+02	3.280311948658728625e+02	3.388393194884268382e+02	4.114621404944836058e+02	4.292665308936968245e+02	5.465609616968173441e+02	5.395694242117497197e+02	5.706248409540739885e+02	6.605514363264192070e+02
1.341304228306572366e+00	5.164292462237040127e+01	4.882925255336671455e+01	1.535537714123597368e+02	1.484658838948634525e+02	2.305403558952009462e+02	2.340565707058736962e+02	3.335579344249327960e+02	3.395095384989274407e+02	4.229984131322686380e+02	4.314238651696693978e+02	5.385243780518861740e+02	5.403254407578108385e+02	6.127063031082155931e+02	6.604041406156343328e+02
1.341025466150690626e+00	4.811426938215841886e+01	4.809009689823240308e+01	1.388974708544324130e+02	1.481982293022026624e+02	2.403459302700246667e+02	2.340342092625174359e+02	3.347945456899308851e+02	3.407135468308986219e+02	4.227458321549851235e+02	4.305425871718220492e+02	5.277622485033148223e+02	5.412384631092827476e+02	7.400595731120267828e+02	6.644921022434953102e+02
1.340746828901372201e+00	4.953018948621051720e+01	4.790725299445625041e+01	1.354643279526871424e+02	1.480165463518775368e+02	2.342070696981440392e+02	2.337905634007706794e+02	3.189924172965664866e+02	3.418731569160166828e+02	4.028293644367889783e+02	4.293103386325210522e+02	5.768091652701003795e+02	5.398131730500440426e+02	7.529561826640913296e+02	6.681636187998794867e+02
1.340468316477857247e+00	4.738859805619122056e+01	4.772158270686993831e+01	1.571589588387413698e+02	1.476676948823728424e+02	2.448099206535348173e+02	2.337697712723240784e+02	3.496003287978691105e+02	3.415287849975186418e+02	4.197506854538267476e+02	4.298750530893177029e+02	5.341986561085957419e+02	5.383877015979524003e+02	6.221582710563463934e+02	6.693197108802016828e+02
1.340189928799455421e+00	2.726051893617741584e+01	4.722753183958370471e+01	1.502642937329885058e+02	1.466597452636549974e+02	2.334796010449726396e+02	2.333736571778535449e+02	3.391339579841249474e+02	3.405631709122403095e+02	4.678197579143696885e+02	4.305074391090298604e+02	5.096215029689265066e+02	5.396708583526764187e+02	5.977554825496033573e+02	6.720370079832149486e+02
1.339911665785545658e+00	4.153192502544067111e+01	4.650642958014520900e+01	1.546664048462806136e+02	1.473547741158451743e+02	2.450205207682526805e+02	2.337841609237827072e+02	3.682711232818317626e+02	3.399471534876706187e+02	4.142352426008300199e+02	4.303964814238859162e+02	5.425123220718438688e+02	5.382241261841589903e+02	7.019528086183674986e+02	6.773787574651807972e+02
1.339633527355576614e+00	4.736580715848710810e+01	4.651446790334343007e+01	1.584499934949473072e+02	1.470654380463882944e+02	2.317655963967561377e+02	2.334455587479935161e+02	3.395182474785154909e+02	3.407900315399965621e+02	4.096528032459853534e+02	4.311032915762348239e+02	5.416304465790076392e+02	5.351991077260430529e+02	6.209494242260269630e+02	6.790313678308665430e+02
1.339355513429066447e+00	4.875422662139358465e+01	4.636382077491712295e+01	1.430072940169831952e+02	1.463966130932674048e+02	2.235582764637953517e+02	2.351810676953088262e+02	3.306740055952872694e+02	3.409479164130061122e+02	4.483041453808959318e+02	4.318979544138966276e+02	5.357385403914264543e+02	5.333610073238970699e+02	6.262406175947105567e+02	6.770284635726978877e+02
1.339077623925601035e+00	4.518476100851211896e+01	4.628879284305753572e+01	1.369114344560655923e+02	1.459674085112688431e+02	2.373176362793691396e+02	2.354421917298714106e+02	3.219204543960530600e+02	3.407939661763153367e+02	4.577448222887522888e+02	4.333507832518141072e+02	5.718680630470108781e+02	5.354281773586221789e+02	6.463356743458912206e+02	6.769716910259165843e+02
1.338799858764837092e+00	4.612830810566920547e+01	4.534191804940306270e+01	1.368268332212088012e+02	1.460283911152370138e+02	2.351907772882782410e+02	2.380398229777320580e+02	3.443819728574842429e+02	3.401818677238712780e+02	4.202394791426401639e+02	4.331787654486161045e+02	5.217900502245562393e+02	5.384892069196897637e+02	7.597298054445200250e+02	6.760691213601674008e+02
1.338522217866499497e+00	4.312093013302344247e+01	4.476438392455500548e+01	1.334751448748560279e+02	1.466156529927212091e+02	2.540833309486774283e+02	2.394825060803426879e+02	3.273117865029464610e+02	3.409140410388502573e+02	4.103321149323460872e+02	4.338711906642746499e+02	5.007068996865808117e+02	5.377734468927069429e+02	7.665429863237020527e+02	6.779809465254246561e+02
1.338244701150381744e+00	5.614683039218965632e+01	4.537562124505416250e+01	1.534829646648368850e+02	1.467398651848147040e+02	2.391624992689561395e+02	2.413723942638987126e+02	3.287562497965054149e+02	3.434009610865305717e+02	4.358548416665147442e+02	4.349939745610248565e+02	5.583471810223934426e+02	5.381733159901491490e+02	6.950879848514415471e+02	6.781035777025149400e+02
1.337967308536347044e+00	4.607102384838358233e+01	4.558583418985547553e+01	1.527134981776195843e+02	1.468635160774068993e+02	2.389901222002382895e+02	2.434346726177814162e+02	3.299176272849969678e+02	3.451663434691939756e+02	4.708184787945882590e+02	4.371737399114246614e+02	5.447746375080828329e+02	5.386693069838063366e+02	7.582370922698673894e+02	6.801512442392256617e+02
1.337690039944327003e+00	4.396024203971195732e+01	4.591990287603358212e+01	1.605663439875852134e+02	1.471750662213623571e+02	2.217853973790788871e+02	2.435931130403543818e+02	3.451756355754916967e+02	3.449704664855444776e+02	4.585637780013202587e+02	4.382867827884155076e+02	5.441172265432061295e+02	5.369837187451491900e+02	6.776233265696808985e+02	6.838782450653995966e+02
1.337412895294321613e+00	3.627795136892451922e+01	4.611012945537672181e+01	1.469970297104225949e+02	1.478177589104636240e+02	2.473713120976784126e+02	2.434043441029941448e+02	3.730514176554277697e+02	3.455483656058257225e+02	4.342723725161171160e+02	4.406191499226088126e+02	5.221583083422731306e+02	5.401653819203987723e+02	5.888861687435130534e+02	6.859484742945691096e+02
1.337135874506400368e+00	5.068923010624873626e+01	4.726392921501974342e+01	1.555174813096474793e+02	1.496602008852467520e+02	2.551183438819316507e+02	2.431871977543327148e+02	3.585030498133737638e+02	3.458159182856763891e+02	4.573464661029696003e+02	4.419103804463534289e+02	5.424614407612003788e+02	5.427432994030068585e+02	7.017496539247731562e+02	6.820439115183048671e+02
1.336858977500700263e+00	6.463536255040013145e+01	4.860840669387081192e+01	1.594025255545704738e+02	1.502946260357512642e+02	2.469306804207786001e+02	2.448375723672851620e+02	3.596397008318940607e+02	3.508063104089426361e+02	4.176264269034525682e+02	4.435756890770222185e+02	4.972875260505488768e+02	5.442611377675461881e+02	7.289313563802746785e+02	6.807045690558650222e+02
1.336582204197428014e+00	5.650262504711964340e+01	5.006084116300139897e+01	1.331919159826222199e+02	1.515171530216209135e+02	2.286798853631962629e+02	2.475251088953816634e+02	3.663805270294487855e+02	3.538307777833323371e+02	4.308551758352096499e+02	4.457859715411708521e+02	5.254416345763798972e+02	5.414414214648570578e+02	6.193052586045949965e+02	6.836932420490513778e+02
1.336305554516856953e+00	4.481821952016288435e+01	5.198191932020076678e+01	1.630504415413782908e+02	1.529714200406117470e+02	2.633538647399430488e+02	2.487244424100173887e+02	3.644994414735899682e+02	3.563472414748487154e+02	4.636419117569665218e+02	4.465350810211522230e+02	5.429401119532957409e+02	5.421893380480046289e+02	6.958565597355164982e+02	6.856399213560521275e+02
1.336029028379331463e+00	5.472661774203830731e+01	5.390341325546682327e+01	1.548574807607053003e+02	1.548211927387729361e+02	2.540806012218548915e+02	2.508701324375644504e+02	3.783370517405506916e+02	3.609448695639611060e+02	4.256869947142681099e+02	4.485091610138944702e+02	5.710907793315374192e+02	5.460804915431807558e+02	7.368857889031385184e+02	6.850532034870615234e+02
1.335752625705261654e+00	6.217128571281796923e+01	5.649643646494625671e+01	1.467075548039164801e+02	1.556255030339767984e+02	2.558856762218214840e+02	2.532068894825926861e+02	3.268055635787397932e+02	3.624003181552482715e+02	4.173861845856724244e+02	4.504921351884933642e+02	5.284720612999913101e+02	5.489160061923161038e+02	6.922247198539124611e+02	6.779329822177915048e+02
1.335476346415127136e+00	4.653946688872331805e+01	5.879452477374967145e+01	1.512951044853832059e+02	1.575039328228575641e+02	2.507272526542109858e+02	2.551844911465210544e+02	3.579018312010815634e+02	3.673140180207112735e+02	4.800938757251694256e+02	4.517898304275114469e+02	5.017171402899542159e+02	5.510217664426663760e+02	6.981939652171315629e+02	6.813993627797275394e+02
1.335200190429475686e+00	5.405956699331581206e+01	6.139048602024936940e+01	1.579615291855621990e+02	1.594129205510341194e+02	2.646999085567334191e+02	2.582619594610118838e+02	3.278947063067820977e+02	3.709970375565354175e+02	4.681520281625572011e+02	4.549398033509828565e+02	5.883622288040577359e+02	5.505482420827192982e+02	5.753633989064672960e+02	6.840372012085259712e+02
1.334924157668922362e+00	6.009606551567423338e+01	6.323227226380417676e+01	1.452340173328458661e+02	1.615465788644658005e+02	2.636853278161693197e+02	2.611921711154982972e+02	3.734670793731226013e+02	3.714560491345279729e+02	4.562698760749750591e+02	4.542598905036559245e+02	5.698635918448870825e+02	5.544072914273058359e+02	6.830371340057241696e+02	6.852729976901963482e+02
1.334648248054151498e+00	4.802515031742334628e+01	6.606362397711166068e+01	1.907847834196109034e+02	1.638108874858819206e+02	2.746920663813254464e+02	2.641855434888842638e+02	3.976706099954062097e+02	3.760779091905754967e+02	4.561914767526143919e+02	4.532655654832304890e+02	5.486841567836773947e+02	5.565796876776549880e+02	5.746682560572382954e+02	6.822806294185152183e+02
1.334372461505913154e+00	7.566910096221164395e+01	6.822890178828882313e+01	1.518720202599761819e+02	1.670667343697546414e+02	2.545538942914610345e+02	2.675590221658010819e+02	3.790139901818354815e+02	3.795363297861022716e+02	4.816656940238755169e+02	4.579173203366693770e+02	5.695084527374046957e+02	5.602209853211966220e+02	6.603544876677804041e+02	6.769920637711339850e+02
1.334096797945028667e+00	6.757208738456377262e+01	7.047578301943185863e+01	1.739263975058908613e+02	1.697372287031894871e+02	3.046120103381353488e+02	2.711162535635024824e+02	3.888260491466757003e+02	3.853334209756438327e+02	4.419120337159225187e+02	4.606714647581943041e+02	6.218693649515990955e+02	5.630340782269638567e+02	7.313758336243428175e+02	6.749510969645349405e+02
1.333821257292383100e+00	7.149912955616812837e+01	7.341019140057387915e+01	1.818349383404325295e+02	1.730206023871104719e+02	2.632246167330943649e+02	2.751114017994661936e+02	3.713531814084226994e+02	3.902394060931703734e+02	4.868478735928567858e+02	4.635767005285414371e+02	6.185934719155418406e+02	5.652558458436914179e+02	7.151175398726612684e+02	6.708119714766019115e+02
1.333545839468932348e+00	7.744276254019955275e+01	7.642668178506484367e+01	1.696089235587223811e+02	1.766286584449692327e+02	2.800624933266711878e+02	2.783262625743242324e+02	3.981494275484259902e+02	3.933895217744480988e+02	4.804291921678415065e+02	4.674070817171368617e+02	5.757208708067159932e+02	5.677643478488841993e+02	6.915959687173068460e+02	6.616195204328231512e+02
1.333270544395698698e+00	1.020039461910122185e+02	8.060045731945648129e+01	1.902271047391962497e+02	1.789571128443323005e+02	2.676906304165785286e+02	2.818957996591797723e+02	4.434403456029368726e+02	3.982146767658675799e+02	4.718735389974611394e+02	4.724504736468173292e+02	5.378842720751515571e+02	5.735146252546830965e+02	6.386194775671751813e+02	6.547702742267298390e+02
1.332995371993772160e+00	8.524412576886091131e+01	8.443463952165734554e+01	1.712379085999398285e+02	1.826574648294257202e+02	2.935393255863895092e+02	2.858032550906839901e+02	4.058620624331844056e+02	4.044337984185746677e+02	4.831360229612822081e+02	4.785129571767165544e+02	6.083588683057450908e+02	5.766856593867993297e+02	7.662876275367667631e+02	6.515406405066737534e+02
1.332720322184310247e+00	9.065225891102886635e+01	8.841208156544963970e+01	1.938841324127913595e+02	1.865593806421003933e+02	2.459429417850685411e+02	2.908665794123533033e+02	3.896619124666447078e+02	4.094232381832557621e+02	4.844466356718460247e+02	4.844245201539190475e+02	5.281967510490039786e+02	5.781771345863780880e+02	7.637865167308424361e+02	6.656175412750443456e+02
1.332445394888537304e+00	8.951067254316778588e+01	9.315336715401900847e+01	1.943687109711268590e+02	1.923544092590366574e+02	2.607155294013692242e+02	2.970153600308192381e+02	3.849189825230658926e+02	4.144546320746837864e+02	4.501498915441173949e+02	4.870048417312574998e+02	5.933927979305295821e+02	5.792144921954214851e+02	6.746591804017750746e+02	6.681224044685264971e+02
1.332170590027746293e+00	1.090519473014137191e+02	9.806170123363891378e+01	2.055903344525549699e+02	1.973547754130776468e+02	3.056649458813992624e+02	3.035291246522468782e+02	4.388222920134635956e+02	4.187307173826191615e+02	5.068558620849008207e+02	4.924059805975858808e+02	5.977109084179810452e+02	5.848100555940129652e+02	5.562302353340510308e+02	6.734282764174769227e+02
1.331895907523296785e+00	1.129719996088808074e+02	1.027233895880712993e+02	2.074297480274968279e+02	2.022180864233634452e+02	3.245110590615332740e+02	3.075291477443337840e+02	4.541596883392095378e+02	4.224749632553927086e+02	4.566944056748167213e+02	4.976169029207410404e+02	5.862794292653640014e+02	5.904957847039431726e+02	6.333470794294474899e+02	6.798626176753205073e+02
1.331621347296614521e+00	1.124292331169580592e+02	1.081870900060075087e+02	1.837926350488615412e+02	2.081438845679288931e+02	3.485775552592857025e+02	3.133606495929058724e+02	4.597127327301334958e+02	4.286756231779739892e+02	4.682711098109064096e+02	5.032236531111948352e+02	5.435070011782365782e+02	5.953641175358989130e+02	7.117170731482356132e+02	6.789377443132982535e+02
1.331346909269193857e+00	1.033494488489870804e+02	1.130803152722711218e+02	2.255609035239561990e+02	2.141883946762900450e+02	3.304408998859868802e+02	3.188455841298932114e+02	3.923137526288881531e+02	4.345242192132861874e+02	5.098441530203953107e+02	5.118407270372397875e+02	5.645662290122213562e+02	6.021444682424533994e+02	6.824069541318274332e+02	6.783553549153791664e+02
1.331072593362595979e+00	1.201375501596123314e+02	1.192789423303832734e+02	2.128746123896981715e+02	2.216008233386373831e+02	3.084037879194252127e+02	3.244265181847750341e+02	4.154416718445994547e+02	4.403499749254817743e+02	5.100796508243773246e+02	5.148966907423774728e+02	6.284285857137385847e+02	6.059275460617318458e+02	6.324188698730170017e+02	6.875490390582715463e+02
1.330798399498448248e+00	1.207891396752886664e+02	1.251840859278985789e+02	2.137216941160093029e+02	2.272521090010357625e+02	3.530352725007883237e+02	3.306065894807582026e+02	4.674187471325723209e+02	4.440001958595902352e+02	5.362968181777041536e+02	5.194970297753732211e+02	6.210159571014914945e+02	6.122480445582041284e+02	6.554914314663626556e+02	6.879433276815866520e+02
1.330524327598445522e+00	1.264875274068932214e+02	1.316801598537287816e+02	2.354584752901516538e+02	2.349285950512940531e+02	3.280142043089605295e+02	3.370886916910046693e+02	4.318111603387933428e+02	4.519404454930237307e+02	5.366510367373130066e+02	5.261367468728137737e+02	6.294169042141843420e+02	6.183803948141430737e+02	7.290893785282013368e+02	6.964102016854258181e+02
1.330250377584349941e+00	1.241031605733972185e+02	1.385052333841688892e+02	2.504888853858553546e+02	2.417288683321966971e+02	3.363348832055270350e+02	3.437585465063360175e+02	4.953333693099150423e+02	4.601292420504597658e+02	5.132301811551790252e+02	5.341649319382717067e+02	5.954698059913390580e+02	6.241667544734966668e+02	7.884942195240796536e+02	7.047719872311336076e+02
1.329976549377989148e+00	1.379379103840024641e+02	1.458856849304839045e+02	2.513589878744323869e+02	2.490626307723660773e+02	3.578061774301684181e+02	3.518938028352013134e+02	4.152178551533269228e+02	4.654316167222179956e+02	5.514261073275580429e+02	5.389455783128821622e+02	6.145938824109218785e+02	6.315414041893735657e+02	5.142025144771646410e+02	7.119705871894223037e+02
1.329702842901258286e+00	1.375863607633744152e+02	1.525691326523096905e+02	2.488497915427775808e+02	2.566760646068863707e+02	3.499769610638646213e+02	3.590302636365695435e+02	4.529159227266492280e+02	4.707405739206594717e+02	5.081109783308642136e+02	5.500723782483796640e+02	6.894848380046180409e+02	6.387880908632018873e+02	6.389293692654133565e+02	7.175369605240438204e+02
1.329429258076118892e+00	1.738060555650726542e+02	1.604255257391737075e+02	2.484320788018887924e+02	2.636312214272060146e+02	3.594328010796194803e+02	3.653089013155680504e+02	5.396920248279375301e+02	4.764084745078354217e+02	6.022350333659870785e+02	5.571273506357797487e+02	6.425075892001500506e+02	6.476975298479412686e+02	7.063765601809636792e+02	7.215429542541580759e+02
1.329155794824600667e+00	1.602853301102317403e+02	1.669004519307417809e+02	2.804119663616656908e+02	2.714112655582487150e+02	3.829815245904900962e+02	3.737827236653394607e+02	4.739002505744258542e+02	4.827736295872639403e+02	6.524939162938661639e+02	5.660346145197115675e+02	6.643751875830553217e+02	6.567806254978661400e+02	7.006431396246459826e+02	7.252528193024044185e+02
1.328882453068796377e+00	1.691541311432626458e+02	1.739460818680110776e+02	2.624520174428607220e+02	2.809213569655574929e+02	3.763096023774036212e+02	3.824066233792120784e+02	5.090008260000071232e+02	4.910028273952427753e+02	5.736053837582253436e+02	5.746600007563997679e+02	6.041690200751256725e+02	6.648378397753749596e+02	7.321529772948402979e+02	7.302533829039265356e+02
1.328609232730867840e+00	1.937838071195484702e+02	1.836794457250189794e+02	2.992969777437709809e+02	2.900630354361081800e+02	3.980015945828361055e+02	3.894380937625788874e+02	4.908644622714760999e+02	5.001008962410644472e+02	5.883115860538991910e+02	5.861916337547672811e+02	6.636470917754238599e+02	6.744348188505882717e+02	7.565243710162199022e+02	7.363553597565502287e+02
1.328336133733043267e+00	1.976080031650492401e+02	1.920803707514286316e+02	3.077505004227189715e+02	2.976015427873508088e+02	3.873061107897681268e+02	3.985356389771621366e+02	5.001079952486806519e+02	5.085214256542912494e+02	5.891054403617803246e+02	5.939753776143135156e+02	6.966019053711197557e+02	6.848855166195833135e+02	7.446345184301394511e+02	7.431407444648892806e+02
1.328063155997615707e+00	2.151275753193950209e+02	2.003456634396915206e+02	3.019431873265004924e+02	3.070990166734243871e+02	4.120084938231516389e+02	4.069854501678192946e+02	5.539504033624903059e+02	5.166829909009621815e+02	6.176825952990068345e+02	6.021544470121712038e+02	7.027841129441443400e+02	6.994145976644506391e+02	9.069473320198260353e+02	7.510979235550169051e+02
1.327790299446945710e+00	1.960475045547732691e+02	2.090048963632771120e+02	3.496650035016228912e+02	3.157436840462495411e+02	4.316707015990386367e+02	4.161873317948170552e+02	5.112268950500256324e+02	5.244890687865027985e+02	6.163774057851126145e+02	6.144225872899837668e+02	6.690401974225341064e+02	7.127740864284294275e+02	9.019661226037411552e+02	7.617407482460359915e+02
1.327517564003457995e+00	2.207251740896068668e+02	2.189853430753114196e+02	3.316954898703992285e+02	3.269559207522854649e+02	4.381933729025116691e+02	4.236742147921010542e+02	5.002516975764835934e+02	5.354550349298983747e+02	5.612462336791253392e+02	6.222402432751048309e+02	7.046308656424806713e+02	7.219950869101845683e+02	9.773478978856737740e+02	7.714148039412190201e+02
1.327244949589646117e+00	2.301562764770349929e+02	2.282073053424061015e+02	3.381287223680606644e+02	3.384803644661558337e+02	4.447280164453242151e+02	4.328890578597048489e+02	5.210314351921925891e+02	5.452904436788519433e+02	5.500052686364410874e+02	6.369927629841794214e+02	7.429353807028103347e+02	7.343137289404901367e+02	5.426173055606752769e+02	7.810070053058867643e+02
1.326972456128067801e+00	2.401148192903374934e+02	2.367463662992724096e+02	3.201552942402455528e+02	3.500523981007483485e+02	4.147342554906382475e+02	4.421824285191085551e+02	5.245284390240551602e+02	5.546361405977738741e+02	6.746273272047976661e+02	6.479172673794350885e+02	8.453351337552840050e+02	7.416014376477772885e+02	7.858117875620577024e+02	7.976852138832657602e+02
1.326700083541346720e+00	2.429152813231003449e+02	2.476778842949171064e+02	3.571024268745451877e+02	3.611435870768898440e+02	4.110580836211603923e+02	4.506704510461925111e+02	5.510483089191010322e+02	5.621141058082735071e+02	6.593357883027570097e+02	6.572825180910951985e+02	7.421931265728441076e+02	7.530170683074918543e+02	8.025811597746845791e+02	8.086707597900555129e+02
1.326427831752173159e+00	2.640105921303386367e+02	2.586102301726552923e+02	3.919679637719307266e+02	3.720294024689050616e+02	4.712891686403251015e+02	4.584920321221515565e+02	5.933267108322141894e+02	5.729476154441405242e+02	6.797918118393258737e+02	6.693313695209322987e+02	7.587812923468839017e+02	7.648878191166853640e+02	7.090578211305750074e+02	8.097888336388037942e+02
1.326155700683302907e+00	2.478407068528567265e+02	2.716746017768901993e+02	3.710785470181164669e+02	3.835333414695525107e+02	4.602884147954623586e+02	4.699215909349846356e+02	5.718562405752443283e+02	5.842298877237451507e+02	6.660382757832080642e+02	6.792303178127813226e+02	7.777558973457607863e+02	7.789358844468958978e+02	8.190865036414619453e+02	8.188541034732605794e+02
1.325883690257556813e+00	2.928735577703372428e+02	2.829493468924725335e+02	3.950237410834053549e+02	3.951355098221625326e+02	4.950418330563176710e+02	4.816962301625621308e+02	5.821796983994780703e+02	5.984824228671269566e+02	6.182351570929886293e+02	6.870601349656094499e+02	7.619892025161734637e+02	7.889975049769882389e+02	9.510608509977405447e+02	8.277034761455342959e+02
1.325611800397822115e+00	2.924690959222198217e+02	2.928419284560663414e+02	3.801629075721018012e+02	4.072404205464549136e+02	5.042837081329825537e+02	4.933228351030907106e+02	5.981572452058607041e+02	6.068585271602491957e+02	7.463660575349995270e+02	6.972667954919597832e+02	8.127669617690260111e+02	7.988329528815472713e+02	7.462406473855106697e+02	8.335953421908716336e+02
1.325340031027051557e+00	3.140024819404891332e+02	3.048183334312785746e+02	4.176459777370337747e+02	4.187941911660029746e+02	4.819350935141804371e+02	5.067309691239668723e+02	6.893876787102212802e+02	6.174411941929663499e+02	7.423454877049913421e+02	7.022605665007104108e+02	7.832649125894877216e+02	8.109492304261555091e+02	8.919224825440599034e+02	8.441306812611378518e+02
1.325068382068263606e+00	3.038791564853110572e+02	3.164191877456020165e+02	4.088787260834481572e+02	4.291061881270131835e+02	5.216928020458606170e+02	5.179290079082109060e+02	5.923771660129040129e+02	6.283118615622859124e+02	7.463271602094960144e+02	7.133604814680583104e+02	8.206083780447283971e+02	8.219699922967008661e+02	7.597367644507037312e+02	8.475864756287555792e+02
1.324796853444540679e+00	3.198945467953136017e+02	3.277284101429521570e+02	4.437905707567967966e+02	4.398900538623101966e+02	5.259851386986099442e+02	5.290369620469984966e+02	6.100023512504059227e+02	6.380104617278872183e+02	6.864859933597515464e+02	7.233422256528028811e+02	8.878580193694524496e+02	8.314908058693380326e+02	8.188821787546460200e+02	8.601339876704510061e+02
1.324525445079032471e+00	3.293561472715566651e+02	3.379098977471467151e+02	4.386481546195353758e+02	4.511449393166971618e+02	4.998557985945167843e+02	5.392369920108253609e+02	6.467157998060690716e+02	6.491585437185385672e+02	7.773185573748530715e+02	7.376701898600005052e+02	8.270506755355771702e+02	8.385763031611783163e+02	8.279646295041504800e+02	8.695331662731234701e+02
1.324254156894953294e+00	3.491644674608969581e+02	3.484439245460600887e+02	4.500004283344445071e+02	4.616894556876752631e+02	5.310318387446516226e+02	5.488257808507428308e+02	6.910193811058343272e+02	6.595238596219354577e+02	6.800484159931552313e+02	7.464065828185318878e+02	8.069367567000099370e+02	8.449634837878795679e+02	9.045170034601314910e+02	8.650327472422660549e+02
1.323982988815581630e+00	3.377639922466113376e+02	3.593861076949303310e+02	4.933959758699484723e+02	4.711307043170587576e+02	5.856864486169795327e+02	5.573444604329304184e+02	6.627807567536244733e+02	6.674630376074203468e+02	7.974427789599975540e+02	7.537526122105653030e+02	8.591233716065511317e+02	8.539578530369497003e+02	8.344599548822171755e+02	8.637678333833057422e+02
1.323711940764263240e+00	3.985748076501191690e+02	3.705405469204835072e+02	4.754812031618702690e+02	4.806719268705778632e+02	5.414327084324265797e+02	5.649538295765180465e+02	6.999337839388438169e+02	6.755239194224765242e+02	7.564112926494120757e+02	7.618479645155575781e+02	8.578896175250764600e+02	8.594718236304822767e+02	9.627143443959403157e+02	8.667071533381149493e+02
1.323441012664406946e+00	3.898140975917474975e+02	3.814571697146963061e+02	4.910370775350611439e+02	4.900888863220325220e+02	5.595089315798634289e+02	5.749732614352050177e+02	6.921981410378609780e+02	6.824215528713140202e+02	7.777693646177959863e+02	7.740847656059253268e+02	8.809888956421430066e+02	8.659822825528547128e+02	8.275729013811017012e+02	8.692116086066234857e+02
1.323170204439487074e+00	3.559004534961362651e+02	3.916995913368425590e+02	4.765206837683600156e+02	4.987261207808944619e+02	5.959215433280361367e+02	5.817344148426416268e+02	6.611065998095532450e+02	6.888172404058990423e+02	7.346884433112159059e+02	7.793754688608732977e+02	8.744039705271063667e+02	8.693948215693619659e+02	8.752461698813119710e+02	8.680797483972540931e+02
1.322899516013044341e+00	3.951849017457082027e+02	4.026800742586108868e+02	5.588664678755111481e+02	5.067764810838465337e+02	6.086891015461731058e+02	5.904814373438393886e+02	6.966199878477352740e+02	6.935576115819391134e+02	8.058598387300186232e+02	7.857386192413218851e+02	9.291243699495059900e+02	8.742088896016430226e+02	9.511206050869982391e+02	8.679082906159928825e+02
1.322628947308682523e+00	4.170097611996463343e+02	4.132794652543861389e+02	5.366643953474640512e+02	5.153841772696071075e+02	6.019274092011403354e+02	5.970078623825597788e+02	6.927391924380629007e+02	6.973085435316215808e+02	8.607816897996840453e+02	7.906238442206695254e+02	8.385554488750783548e+02	8.777991620784862334e+02	9.381371691301583269e+02	8.702786924292346384e+02
1.322358498250070458e+00	4.274911046131110197e+02	4.249501631741505889e+02	5.669822530605995325e+02	5.232500492449471494e+02	6.083120011187212413e+02	6.026832655750127969e+02	7.381153953680106952e+02	7.035107683554699634e+02	7.584743395808445712e+02	7.938523820132381843e+02	8.308233149616727360e+02	8.814559999262769452e+02	8.579583655656069823e+02	8.761679328332033947e+02
1.322088168760942928e+00	4.328802174023359157e+02	4.328385700904234454e+02	5.330816355526194457e+02	5.305689371541354831e+02	6.557066514995868829e+02	6.114190107080836469e+02	7.137517308225856141e+02	7.076165724950765252e+02	8.837340632751503335e+02	7.995125526278890220e+02	9.039052034266348983e+02	8.814942658764508678e+02	8.222721032173420781e+02	8.800207064422754684e+02
1.321817958765098000e+00	4.536620184723922762e+02	4.420972168217437002e+02	5.100725503463391988e+02	5.375189172969701303e+02	6.498583716755947535e+02	6.162342234460263626e+02	7.184372331651579771e+02	7.116809327350376861e+02	7.088762373744515344e+02	8.011019347270905655e+02	8.962618637195813562e+02	8.806019551403562673e+02	9.627670049191445969e+02	8.872942539787849228e+02
1.321547868186399466e+00	4.965476269826414182e+02	4.494750830231668601e+02	5.322103911871859054e+02	5.448347705041362588e+02	6.019874102773853792e+02	6.216063981570036958e+02	7.172757756462224279e+02	7.128072943396879282e+02	8.059016870741950243e+02	7.998598765709378995e+02	9.612202165302676349e+02	8.813717604484496633e+02	7.869168221620734585e+02	8.781894641758930220e+02
1.321277896948774622e+00	4.438341676125432400e+02	4.564567501030051631e+02	5.502237332096317459e+02	5.486070849671262977e+02	6.298618527001501661e+02	6.240384939896592869e+02	7.641387439953516605e+02	7.127492401256631638e+02	8.101633512246435203e+02	8.007037779027917850e+02	9.184188026076369624e+02	8.853662251653370276e+02	8.460634106273105317e+02	8.763637174660732398e+02
1.321008044976215823e+00	4.718173559352604798e+02	4.615247101103236673e+02	5.737394321031529216e+02	5.505223596644364079e+02	6.987819844667787947e+02	6.260123471005617830e+02	7.308525720646441641e+02	7.117328356600174857e+02	7.862053960094378908e+02	7.998934954971731486e+02	9.133057239114323238e+02	8.867241283962242733e+02	9.863207128171063687e+02	8.743402839017601309e+02
1.320738312192780262e+00	4.221922595224189081e+02	4.669200714118815654e+02	5.644485957443041571e+02	5.540570283194263084e+02	6.283673641595455592e+02	6.284200963807467133e+02	7.400001223992951509e+02	7.122610445705895472e+02	7.806041706004612024e+02	8.020402819352088954e+02	8.303397420593389597e+02	8.858256562464152921e+02	8.254523039256963557e+02	8.715393586147310998e+02
1.320468698522588413e+00	4.713482479868213773e+02	4.684437215270099841e+02	5.318337812492341072e+02	5.557621540414563697e+02	6.471709881822960142e+02	6.291809467987779954e+02	6.615832317776151967e+02	7.113591303718577592e+02	8.315247252322252507e+02	8.010931904526341896e+02	8.685972143977151063e+02	8.863643408278832112e+02	8.929041222570931495e+02	8.711005138883795098e+02
1.320199203889825590e+00	5.056079591153539354e+02	4.713044390469802920e+02	5.499482519932364539e+02	5.585275592080860179e+02	6.351783298570759371e+02	6.307925970483588571e+02	7.407762798801195459e+02	7.101673340546833515e+02	7.956148464006389531e+02	7.938902174117381492e+02	8.664047548486141750e+02	8.804640250436721089e+02	9.455801803379863486e+02	8.683742233756013320e+02
1.319929828218741275e+00	4.672271364276849681e+02	4.733839760031410151e+02	5.433285893256374948e+02	5.580502019252292030e+02	5.460771987079860992e+02	6.315236849982107969e+02	6.840954755342129374e+02	7.078920219431183796e+02	9.393905437386642916e+02	7.928655168234935218e+02	8.424620621332982182e+02	8.783903855142340262e+02	7.396733470366400525e+02	8.566632482361152370e+02
1.319660571433649121e+00	4.736558285373136528e+02	4.744896989525910271e+02	5.655469035092467038e+02	5.585876781515155471e+02	6.315947667607762241e+02	6.303144857637631731e+02	7.106777668292596672e+02	7.082093319828636595e+02	8.002875868630504783e+02	7.909898505692503932e+02	8.401111622658751230e+02	8.743915287249672019e+02	9.173889312832031919e+02	8.533504422414575856e+02
1.319391433458926732e+00	4.811286883460444415e+02	4.754419372163956723e+02	5.630645953276014097e+02	5.571848054968650104e+02	5.948655374921268049e+02	6.289247105285512589e+02	6.890553045208445155e+02	7.031468128874780632e+02	8.168205617766371915e+02	7.880671473659529056e+02	8.647998825762264232e+02	8.689313756627921066e+02	7.114478989846073773e+02	8.420465933805371606e+02
1.319122414219015660e+00	5.030010760049942178e+02	4.749631170641284825e+02	5.529525141620722479e+02	5.555118338216466327e+02	6.053131403572137970e+02	6.270024860545952379e+02	6.935987033399342181e+02	6.993021128958370127e+02	6.348792943318350126e+02	7.805387135826499616e+02	8.703334071382694219e+02	8.665681507074068577e+02	8.295947687705536282e+02	8.355065783359096940e+02
1.318853513638421182e+00	5.000731261904351754e+02	4.722447298150136135e+02	5.585816207307493642e+02	5.534387526577751260e+02	6.249355319442029213e+02	6.220904594463177091e+02	5.999645044262083502e+02	6.933903778669930489e+02	7.805196562126177469e+02	7.746981858611560483e+02	8.783252561382939803e+02	8.616881035223727849e+02	9.028271807092793324e+02	8.329814461263401881e+02
1.318584731641713192e+00	4.754442492480486067e+02	4.695706182572557168e+02	5.697007936843074276e+02	5.498523622341308510e+02	6.291077586003495981e+02	6.171430113432083999e+02	6.570049743804888749e+02	6.883855391909596619e+02	7.399232657377901887e+02	7.681160779139706847e+02	8.592159485770098399e+02	8.544869155872861484e+02	8.946138904307473467e+02	8.314965673655453884e+02
1.318316068153524201e+00	4.920929286571054604e+02	4.666961143987373362e+02	5.443260164706175601e+02	5.469865967299015210e+02	6.455948629027127481e+02	6.129149418900435649e+02	7.213522531465180236e+02	6.847884034646652935e+02	7.822661590763188997e+02	7.619577127292445766e+02	8.859528194267757044e+02	8.473098868916890751e+02	8.120950424547705779e+02	8.279178992857457615e+02
1.318047523098551776e+00	4.694918404966404069e+02	4.649313698612557459e+02	5.561186056139199536e+02	5.420866277600382546e+02	5.807214239442510006e+02	6.063068912208927941e+02	6.700238222476191368e+02	6.814127900721789501e+02	6.990150274163809172e+02	7.560041820452537422e+02	8.532264282810322129e+02	8.406062995756715281e+02	7.740401155996974012e+02	8.254477852284703658e+02
1.317779096401556105e+00	4.748056741111124097e+02	4.612054291261122216e+02	5.328177225465444735e+02	5.386033977617264554e+02	6.384863313776932046e+02	6.000352780276957674e+02	6.919975426669786884e+02	6.764534304894073102e+02	7.840680845178477512e+02	7.497528372872501450e+02	8.368069128102024479e+02	8.361679239062956412e+02	8.694475261202622960e+02	8.203101917126564331e+02
1.317510787987361098e+00	4.563584669438676542e+02	4.556500131239846496e+02	5.584552580860713533e+02	5.332048184954076078e+02	5.808584454723788895e+02	5.961690619208106909e+02	6.949998950087243657e+02	6.700322008987013760e+02	7.394621506874566421e+02	7.422930440436291519e+02	8.096772441922092867e+02	8.293092641798368732e+02	8.468251724410752104e+02	8.125208676726331305e+02
1.317242597780854618e+00	4.441319726928952036e+02	4.509775986195186874e+02	5.262451269266794043e+02	5.310064743103459932e+02	5.995787754786302912e+02	5.919688126728956377e+02	7.054196800486704433e+02	6.639722713666931213e+02	7.456658742521844943e+02	7.373365413355393230e+02	8.368659733992483325e+02	8.250126001411465495e+02	7.282608341342796621e+02	8.143773898917597762e+02
1.316974525706987809e+00	3.988158505456094076e+02	4.453802349063352608e+02	5.064906617995154647e+02	5.243829752232213650e+02	6.204845917152749735e+02	5.858550475857018682e+02	6.690247015432061062e+02	6.564883161680053263e+02	7.926913830885596326e+02	7.317940112690016576e+02	8.047107325995420979e+02	8.189547447601478325e+02	7.660054948797659335e+02	8.138800761769617793e+02
1.316706571690775096e+00	4.467266827812647421e+02	4.389667451970987031e+02	5.392157860700117453e+02	5.209045851343986442e+02	5.237822668537139634e+02	5.798818712133925146e+02	6.532824493451365697e+02	6.502537328802238790e+02	6.936704061784425903e+02	7.268968782269060966e+02	8.270032793877924178e+02	8.128889969246735063e+02	8.192469153820043175e+02	8.093822764607004956e+02
1.316438735657293968e+00	3.957272354116564657e+02	4.333680002198065608e+02	5.022658580514278697e+02	5.163864812872125185e+02	6.036660658017838159e+02	5.754050974536989997e+02	5.964198903722458454e+02	6.445695231628806141e+02	6.982524265448448659e+02	7.239194720797640912e+02	8.493730091188683673e+02	8.060038527978799721e+02	8.207601560651204409e+02	8.071295090401659991e+02
1.316171017531685417e+00	4.161729941081517836e+02	4.279535200977940121e+02	4.562475990739184795e+02	5.099786296874877962e+02	5.667485581197222473e+02	5.706734538890682416e+02	6.496219529670590873e+02	6.402709607353697265e+02	7.047006750806009450e+02	7.161378139767457469e+02	8.090974413693357974e+02	7.993313040014868420e+02	8.068063077597624897e+02	8.063241577967078229e+02
1.315903417239153939e+00	3.971294500943401431e+02	4.230532260183352946e+02	4.874425507469507579e+02	5.032877612405180230e+02	5.813075903193180238e+02	5.638895809920285274e+02	6.452538848350272929e+02	6.337811062290984410e+02	7.290909946954502630e+02	7.107365528019998919e+02	8.008818970465374605e+02	7.941892497585356523e+02	7.989137520720972816e+02	7.985042658431850668e+02
1.315635934704967092e+00	4.112514239684362565e+02	4.147791053677316313e+02	5.379890815758651570e+02	4.966062285998636412e+02	5.461842792788779661e+02	5.542251813034545194e+02	6.614156573572722664e+02	6.297972535340757076e+02	7.310318949181330481e+02	7.036838592874753431e+02	7.382036154258025817e+02	7.893650025496212947e+02	7.981290169745675485e+02	7.926992366844630169e+02
1.315368569854454606e+00	3.818223886891702819e+02	4.086191165454124530e+02	5.001169354684091104e+02	4.900344607023749859e+02	5.524971056472165856e+02	5.498446883017970777e+02	6.305979576984434516e+02	6.242578321605110432e+02	6.313237454305055962e+02	6.980139168620696637e+02	7.707992800617225839e+02	7.871704938476400457e+02	6.789542890847603758e+02	7.990570903392232367e+02
1.315101322613009938e+00	4.308009808943043026e+02	3.993954227303020730e+02	4.954487756463781238e+02	4.834035912392435534e+02	5.495438648421156813e+02	5.432862460376898071e+02	6.130707896620547217e+02	6.195566274078153128e+02	6.538253130273797069e+02	6.920686439807612942e+02	7.056459762621323080e+02	7.814316399693873336e+02	6.641011354601847643e+02	7.929240076514601014e+02
1.314834192906089827e+00	4.034151656592943596e+02	3.925632417756746690e+02	4.498881695075587572e+02	4.764538913352418490e+02	5.226845066919522651e+02	5.384001889317855785e+02	5.895209648837904979e+02	6.122365898712830585e+02	7.332425787271542958e+02	6.854083473004766347e+02	8.279458989457831422e+02	7.750021274574851304e+02	8.494962009942134955e+02	7.935226177560016367e+02
1.314567180659212520e+00	3.869290178376184031e+02	3.869908353588974705e+02	4.811576731174333759e+02	4.688227326682305147e+02	5.186173542379756327e+02	5.328348465596552614e+02	5.939782123130017908e+02	6.076021313470373570e+02	6.598744628375021648e+02	6.784370079618706768e+02	7.462670845763339003e+02	7.692808312707800269e+02	9.012377549313878262e+02	7.961379156636414791e+02
1.314300285797960655e+00	3.984604081508743434e+02	3.798212234893776440e+02	4.507420496242728518e+02	4.615649008441146179e+02	5.082353745966264569e+02	5.247161750873707433e+02	5.865147423144155709e+02	6.021974830981357627e+02	6.515253811505606336e+02	6.798736260177531676e+02	7.323524148183958005e+02	7.656516722232317989e+02	8.183588079623494878e+02	7.876240040162764444e+02
1.314033508247978821e+00	3.522122075363145086e+02	3.728308131336508495e+02	4.541926698649214700e+02	4.541969088713029237e+02	5.133041189104145587e+02	5.187976635691394449e+02	6.098820858243127532e+02	5.965225914268092993e+02	6.572603770471209828e+02	6.767317407704344987e+02	7.781029938334687586e+02	7.607860419904784521e+02	9.060222004407360146e+02	7.819256656085602799e+02
1.313766847934973558e+00	3.626015832870640452e+02	3.656670510676786989e+02	4.596634246508073716e+02	4.486259180431801497e+02	4.964938492005393869e+02	5.119369847043765276e+02	5.549255040683940479e+02	5.921457274327735831e+02	6.954756403559395039e+02	6.751910892913426778e+02	7.446101595864133742e+02	7.507959198893682924e+02	8.291515867779572773e+02	7.712788066949183303e+02
1.313500304784715578e+00	3.963596931127128755e+02	3.598664162062650576e+02	4.289777469689747704e+02	4.411876978951457886e+02	5.137860105568418021e+02	5.049059277663131979e+02	6.163534045538979171e+02	5.866589958117692731e+02	7.252837302620093851e+02	6.643956796633476642e+02	7.325373793873289969e+02	7.456341698475831663e+02	7.064905332604309933e+02	7.614327515077945918e+02
1.313233878723036430e+00	3.837407572422890212e+02	3.549264476610527481e+02	4.439996900672010725e+02	4.340474549456793056e+02	5.102259668943974589e+02	4.992749817897652633e+02	6.230489603081824725e+02	5.765187006690271119e+02	6.241713333162656454e+02	6.573286446022166274e+02	7.474765610671369132e+02	7.406396161185332403e+02	7.321873821080123435e+02	7.569242760599695430e+02
1.312967569675831614e+00	3.403689011924737997e+02	3.486950558364897006e+02	4.382120804135474827e+02	4.279286963766001577e+02	5.212149116767002397e+02	4.938184218295818937e+02	5.366697716121067288e+02	5.682669794825791314e+02	7.069387393637032346e+02	6.487277147485805244e+02	7.815495555662688503e+02	7.361938872460485754e+02	6.982634473738335146e+02	7.504164038275803250e+02
1.312701377569057248e+00	3.334749653934874800e+02	3.445019806466460750e+02	4.505078918487419060e+02	4.213339111935539449e+02	5.208254133915913826e+02	4.902435213442888653e+02	5.404539217384988206e+02	5.644343322262643596e+02	6.508188418725270594e+02	6.463677407183863579e+02	7.584379234219265982e+02	7.339536806354587952e+02	7.915378620138718588e+02	7.391522670924713339e+02
1.312435302328734066e+00	3.485412525197426135e+02	3.390716584007290066e+02	3.975795851641403829e+02	4.165447872369904871e+02	5.039187145337658649e+02	4.837981621325968149e+02	5.562450723683084561e+02	5.579907669790770797e+02	6.644433649548564063e+02	6.403900448979969724e+02	7.055788938062751185e+02	7.294141329157475866e+02	7.289359250422999139e+02	7.260819188937589388e+02
1.312169343880943417e+00	3.297233077164492556e+02	3.351156474800408773e+02	4.002423594538481666e+02	4.102403142576945356e+02	4.475024245239045513e+02	4.804312834092809794e+02	5.425125384234138437e+02	5.529551898456040817e+02	6.351748170837079215e+02	6.374574347420941649e+02	7.538790689642216876e+02	7.247174990906571566e+02	8.458626576166390123e+02	7.191271120971191522e+02
1.311903502151828826e+00	3.062224157109374119e+02	3.311536814813649130e+02	3.660904695306654730e+02	4.051268582556985507e+02	4.420985743054311001e+02	4.748812858224148385e+02	5.466208054668140903e+02	5.495513968830956628e+02	6.182906687771361476e+02	6.346550620683833586e+02	7.395110158017907906e+02	7.192185122644411877e+02	6.643642575978738023e+02	7.129484670537673310e+02
1.311637777067596877e+00	3.219184267138032851e+02	3.268071933294092446e+02	4.502537603658802254e+02	3.990109231510795667e+02	4.649011455994429411e+02	4.703592080398663029e+02	5.686419117460818597e+02	5.473233459964898202e+02	6.937635855385253763e+02	6.328623754030850250e+02	6.870967964816009044e+02	7.142503621059206580e+02	7.152218909819796409e+02	7.081829048014790260e+02
1.311372168554515216e+00	3.314303707843606617e+02	3.199249655711702189e+02	3.856277553555972304e+02	3.930874520242583117e+02	4.472408362674322007e+02	4.668835671545892865e+02	5.775527047780892644e+02	5.439721514914689351e+02	5.687496852926225301e+02	6.318958908625751292e+02	6.486944343640069519e+02	7.100022216121761858e+02	7.447112630908975461e+02	6.990746985174346264e+02
1.311106676538914106e+00	2.908263295472389700e+02	3.151748524013879660e+02	3.614088353412226979e+02	3.890412610532126223e+02	4.390552990848444779e+02	4.605854605232914309e+02	5.362352783925327913e+02	5.417521764855267747e+02	6.345164541657425161e+02	6.269931523767455701e+02	7.282578465057601989e+02	7.060389155360596760e+02	6.253343028295927297e+02	6.905169514380934288e+02
1.310841300947185983e+00	2.815487794756802487e+02	3.094325803131442285e+02	3.636238444495733688e+02	3.842755695245489278e+02	4.308346502880828552e+02	4.567462821876509338e+02	4.903934449687894244e+02	5.361710983512675739e+02	5.813200333394011068e+02	6.227615354476333778e+02	7.174440364675728006e+02	7.001311552935557074e+02	7.153087088079917066e+02	6.826200351368969450e+02
1.310576041705784123e+00	2.957911241300819825e+02	3.036752168023988929e+02	3.700035335593467494e+02	3.776763475178980229e+02	4.236211986404849767e+02	4.523762161944876539e+02	5.394126633265730106e+02	5.317319056499218277e+02	5.916338046905661940e+02	6.182498537711302333e+02	7.558619827096127892e+02	6.952114579774865888e+02	7.302465844676805773e+02	6.756605335083746695e+02
1.310310898741224861e+00	3.267560575912752938e+02	2.982277995409439200e+02	3.721537434073061377e+02	3.714295340247093691e+02	5.258952759028900346e+02	4.502088171521369873e+02	5.200962545605187870e+02	5.287207328181598314e+02	6.408115072213529402e+02	6.160075462849339374e+02	7.255870403842250198e+02	6.924262306490061292e+02	7.221638475366655712e+02	6.765866132174559198e+02
1.310045871980085153e+00	2.865642345744289514e+02	2.932608750716820509e+02	3.862037195546205908e+02	3.684462289200469627e+02	4.654550259454958905e+02	4.466161275584634609e+02	5.349951183446067944e+02	5.263366361791465806e+02	5.771854023066252921e+02	6.133343238062752789e+02	6.543049081644827538e+02	6.864992747950556122e+02	5.195539170438444216e+02	6.706216631230020084e+02
1.309780961349004569e+00	3.065656178243882550e+02	2.870065105095883951e+02	3.765176431941019359e+02	3.647361876012611788e+02	4.634213163359315786e+02	4.432761408151772002e+02	5.275840122946650581e+02	5.233528441667831430e+02	5.668690206542931946e+02	6.084956702130787107e+02	6.569552556607828819e+02	6.820918503629460474e+02	6.840982884528482373e+02	6.631750620054502861e+02
1.309516166774683299e+00	2.773121745335567425e+02	2.827937653089244918e+02	3.423744618302151821e+02	3.611923724954810382e+02	4.383811254774149120e+02	4.413129416730490675e+02	5.186564235742202982e+02	5.196251518591645890e+02	6.407917452102448124e+02	6.027885771618803119e+02	7.062221829342555566e+02	6.765960512771296180e+02	5.485004335224682563e+02	6.495411967975242078e+02
1.309251488183883705e+00	2.721704920413848754e+02	2.783297026240655896e+02	3.682990083939637316e+02	3.556553171679557863e+02	4.478538277120458133e+02	4.382246267958666976e+02	5.246422463175306348e+02	5.159496571683420143e+02	6.284793391517506507e+02	5.992124899414579886e+02	6.869868180183958657e+02	6.766402856895670084e+02	5.256683404479418869e+02	6.475038470550751981e+02
1.308986925503429877e+00	2.738638297320107426e+02	2.739403266953368075e+02	3.446572519549769709e+02	3.530179024087024118e+02	4.186804427149552907e+02	4.360513475674976007e+02	4.905323985140046261e+02	5.116162225978594620e+02	5.648006436413659230e+02	5.942946349976796228e+02	5.936727400696125869e+02	6.739675044674870605e+02	5.932391320265302284e+02	6.494076107671063482e+02
1.308722478660206523e+00	2.702792030161360231e+02	2.698510614696968446e+02	3.670949650414619327e+02	3.491853972677257616e+02	4.344082258171481499e+02	4.326833065576321360e+02	5.247520598266526122e+02	5.078914729159737362e+02	5.688672520714064831e+02	5.924841428114660857e+02	6.017951877006590848e+02	6.699841871831384879e+02	6.829580797813790696e+02	6.462077284757966709e+02
1.308458147581160524e+00	2.824634692098632627e+02	2.643884307307374684e+02	3.140427814132900721e+02	3.460362886891565495e+02	4.219318139560818963e+02	4.284136155307417653e+02	4.682547914650039047e+02	5.053222244672720080e+02	5.462536303383152472e+02	5.903335430987436894e+02	7.695065068060849853e+02	6.693257080306883609e+02	6.001729693424375682e+02	6.520238527050502171e+02
1.308193932193299380e+00	2.736271633655197775e+02	2.603126773101448634e+02	3.525808543216175508e+02	3.436422941770055672e+02	4.345334394082367453e+02	4.259851436307934591e+02	5.010057247877463169e+02	5.016131209592182927e+02	6.080003084622105689e+02	5.870986339008064760e+02	6.594370408933061753e+02	6.637295558495318346e+02	6.749347999612934927e+02	6.597757989145370630e+02
1.307929832423691874e+00	2.553723929445222041e+02	2.572775989693651582e+02	3.548137184650470317e+02	3.402116232391394988e+02	4.189544990796985644e+02	4.220047578828221049e+02	5.309404997185292814e+02	4.992730252841998322e+02	6.534996204285819204e+02	5.858624126978731965e+02	6.706012558711681777e+02	6.628102680459784324e+02	6.074907422005219360e+02	6.555419523627625722e+02
1.307665848199468295e+00	2.734188560750851593e+02	2.550742112219410842e+02	3.466024864122778126e+02	3.369310863580280397e+02	4.254609188455684716e+02	4.211256829682644707e+02	5.341962544343439276e+02	4.990065017397025144e+02	6.785938274225675286e+02	5.817676759435876193e+02	6.434658681703554066e+02	6.613404868978806235e+02	6.685871805861006578e+02	6.548831881127141514e+02
1.307401979447819995e+00	2.420795139670516960e+02	2.510322914494977624e+02	3.419341539260041145e+02	3.342067871949884079e+02	4.005860495040652722e+02	4.202080591510385830e+02	4.868508289778614540e+02	4.966547975915129314e+02	5.656368981009502477e+02	5.809869658286301046e+02	6.137366548547497587e+02	6.617788376390959684e+02	7.377712115641385253e+02	6.566141782231754860e+02
1.307138226095998945e+00	2.612542236837384735e+02	2.471191105093706710e+02	3.085632655630811314e+02	3.328209621876074493e+02	4.198101267638622858e+02	4.198851006971265178e+02	5.171323369419491200e+02	4.948672743203135269e+02	5.806550022632886794e+02	5.795828039852544862e+02	6.502739046873091411e+02	6.606807352251023531e+02	7.697895267543195814e+02	6.626799835969218293e+02
1.306874588071318843e+00	2.340608875774638307e+02	2.444240819031724925e+02	3.304795718707925403e+02	3.310244285935043536e+02	4.011436934256751670e+02	4.188001314539497457e+02	5.129318230267892886e+02	4.929623428773614933e+02	5.871801349397500189e+02	5.774185707924051485e+02	6.451629942289644077e+02	6.575739140887917529e+02	7.255618469729638491e+02	6.652051399058552761e+02
1.306611065301153118e+00	2.195132073015921605e+02	2.412775368176596658e+02	3.335134016851458227e+02	3.283255654806188772e+02	4.119207507992025512e+02	4.164564132091487636e+02	4.849230344722421933e+02	4.908108453077575177e+02	5.463239025267739635e+02	5.731106412530667740e+02	6.429667517553941707e+02	6.581854236212318483e+02	7.118979820776144152e+02	6.715464453917771834e+02
1.306347657712936927e+00	2.186843851741605533e+02	2.368006338271811728e+02	3.415079500151874754e+02	3.247897964993486539e+02	4.101695681203666481e+02	4.131255614304934625e+02	4.764059723562503450e+02	4.896694684362956309e+02	5.220958665038781419e+02	5.689294038917066700e+02	6.630176394753192426e+02	6.554241643706254763e+02	5.478318045957094000e+02	6.719411099700531622e+02
1.306084365234166489e+00	2.415790459523869629e+02	2.329027787206322273e+02	3.242384455725244834e+02	3.241839868175255219e+02	4.178864610100072241e+02	4.102158779800166144e+02	4.828438227779578256e+02	4.883568673264715017e+02	5.536888723424119689e+02	5.689610936120285487e+02	6.168708932718825508e+02	6.536821188274083170e+02	6.855859384692038248e+02	6.764873752343064552e+02
1.305821187792397531e+00	2.350352681642036146e+02	2.298043570079172468e+02	3.140728520442613672e+02	3.215060144628475882e+02	4.057757086643605362e+02	4.082033800433540591e+02	4.401458139924346256e+02	4.887611446462303775e+02	5.711085661302524841e+02	5.657976389965524504e+02	6.345674393831945963e+02	6.513197445647613222e+02	7.414188174364685437e+02	6.838832192826905612e+02
1.305558125315246842e+00	2.131517606950268657e+02	2.267869875339788450e+02	3.045538858401696416e+02	3.175298307320103959e+02	4.272406484065830341e+02	4.045351848130522967e+02	4.706068402139168256e+02	4.875970332324876608e+02	5.573667911634682923e+02	5.633652614249232329e+02	7.349741104140939569e+02	6.489259761759681169e+02	7.590250407628491303e+02	6.865915372914633963e+02
1.305295177730393164e+00	2.345590818410160523e+02	2.237871592640925655e+02	3.077269669562622312e+02	3.158201917092453641e+02	4.224846723111391498e+02	4.015054097586111652e+02	4.966993825700148477e+02	4.850096221569759791e+02	5.747947832854824810e+02	5.588018665739216431e+02	7.002125499688905848e+02	6.474980718241223485e+02	7.544530573593467579e+02	6.948081195547325706e+02
1.305032344965573410e+00	2.095286185425218832e+02	2.206977570144157710e+02	3.320149015001197768e+02	3.135055692749554055e+02	3.893157992431048342e+02	3.977792020827467923e+02	4.644455833569772949e+02	4.855194828298526772e+02	5.446334319264234409e+02	5.545306182460911941e+02	6.516325230745555928e+02	6.499377143110519910e+02	5.382949579322463478e+02	7.016034275971546776e+02
1.304769626948586669e+00	2.119025554082161875e+02	2.187349856401215504e+02	3.084153380842049046e+02	3.115973421525179674e+02	4.023744050132568759e+02	3.978988333126685575e+02	4.754828200378183283e+02	4.844195625598938477e+02	5.702241603986998371e+02	5.543038624359151072e+02	6.830158509401917399e+02	6.527339714091174301e+02	7.297818688491198600e+02	7.122386586790685215e+02
1.304507023607292204e+00	2.206127264440440285e+02	2.165744125063592094e+02	3.059064810392658273e+02	3.105488857796384536e+02	4.122690288362531419e+02	3.977359142149166473e+02	4.745213011180587728e+02	4.831589449070605156e+02	5.294794438015533160e+02	5.526888153652575966e+02	6.839459379845720832e+02	6.511762200386804125e+02	6.564954087455898843e+02	7.155654215626881296e+02
1.304244534869609007e+00	2.228986483848168803e+02	2.152466495120023637e+02	3.096178184028266855e+02	3.100256410751525777e+02	3.819426136691647571e+02	3.959712889844812480e+02	4.883018905345491021e+02	4.785762703209866231e+02	5.671561118936132289e+02	5.491702785201500774e+02	6.511936872701276116e+02	6.472187641820701174e+02	8.089932946725252805e+02	7.229554149679881903e+02
1.303982160663516687e+00	2.156020316636537757e+02	2.135976960682961021e+02	3.301587346743662010e+02	3.063242390222329732e+02	3.915347121210349997e+02	3.939944651698866096e+02	4.704177553222626784e+02	4.765059260843923994e+02	6.025401945057989224e+02	5.479969134486925668e+02	6.263876579226389367e+02	6.473376916967492889e+02	7.032140148955020322e+02	7.207732795340523353e+02
1.303719900917054808e+00	2.050768413634660305e+02	2.116808082365928101e+02	2.921431150773681793e+02	3.053348413182596914e+02	3.641158884801823206e+02	3.926011027206084236e+02	5.003978601735443590e+02	4.762959348953481822e+02	5.838066338652400873e+02	5.486372557657459765e+02	6.262526870986104086e+02	6.502102229738445658e+02	6.875858750112976168e+02	7.191057748920792392e+02
1.303457755558323328e+00	2.183293799230059165e+02	2.091112347166719019e+02	3.027107616159997860e+02	3.028212561039833872e+02	3.872652299461449275e+02	3.906654577851606973e+02	4.867729569121690929e+02	4.747313798179785636e+02	4.860153397085893516e+02	5.474697947209688209e+02	6.481124443396774950e+02	6.473426810418093282e+02	7.927210506960036582e+02	7.241228113496720198e+02
1.303195724515482379e+00	2.188652168460396013e+02	2.069571752075723055e+02	2.949193014124725210e+02	3.019645743556523598e+02	4.262385484056138694e+02	3.894718433584505419e+02	4.911072535336044211e+02	4.750632968284826916e+02	4.857037111405446126e+02	5.448358102879481066e+02	6.061075954025906185e+02	6.442358637424658809e+02	6.853645143446867678e+02	7.245761806758952162e+02
1.302933807716751824e+00	1.954868528680031829e+02	2.064540644624620995e+02	2.884371735942396526e+02	2.990308965439850226e+02	3.658028431088151819e+02	3.889715946236682385e+02	4.757106758190044502e+02	4.737407783978688940e+02	5.536917514321289673e+02	5.398877873655305848e+02	7.218518058369129449e+02	6.476089481733931734e+02	5.844736487589261742e+02	7.289818956483970851e+02
1.302672005090411256e+00	2.113120465928938074e+02	2.058833808313265195e+02	2.932465332438558789e+02	2.971580054467957552e+02	4.342464895345175933e+02	3.872499571628792410e+02	5.129036286857864297e+02	4.708137583224710738e+02	5.468850695094037064e+02	5.385620896535963311e+02	5.906282753401566197e+02	6.462333243894713632e+02	8.098410939585176038e+02	7.323088711484189162e+02
1.302410316564801551e+00	1.906083387114250343e+02	2.043606692946480052e+02	3.143737967407864744e+02	2.959285930740638833e+02	3.569381702165715637e+02	3.858391963746278179e+02	4.871101651505275640e+02	4.721787832699009186e+02	5.319417381416333228e+02	5.401580758785623857e+02	6.178426327234919881e+02	6.469578289830249105e+02	7.703342945651919536e+02	7.309286885585436266e+02
1.302148742068321097e+00	2.066208952253635118e+02	2.042497313646199473e+02	3.081238936631747833e+02	2.955750910917205942e+02	3.750153460616339771e+02	3.845392284613377569e+02	4.676730612939020375e+02	4.729888451585213147e+02	5.299709719706719397e+02	5.452025862349837553e+02	6.068507417717208909e+02	6.456519355466602974e+02	6.870390482487028976e+02	7.320292300004891786e+02
1.301887281529429563e+00	2.025916911898156343e+02	2.030560359023320984e+02	2.991911716848803735e+02	2.941914887225271968e+02	3.689952283587120974e+02	3.834708816769112900e+02	4.530557008653142930e+02	4.720527877583422196e+02	4.972156800391810521e+02	5.442969844117092180e+02	6.381373962933928397e+02	6.433553815100469819e+02	6.736940037583631238e+02	7.373939647979688061e+02
1.301625934876646351e+00	1.916470916343996294e+02	2.035948404150632030e+02	2.640642581702785492e+02	2.930880142842439682e+02	3.841258793088826451e+02	3.833479404637782864e+02	4.730309665921237183e+02	4.743032038814190514e+02	5.352107588825803077e+02	5.431122626052705300e+02	6.499391673917568824e+02	6.399816487221634134e+02	7.286386998541520370e+02	7.470180166701443341e+02
1.301364702038549925e+00	1.923442514396438980e+02	2.035788555653080323e+02	2.925546940115336838e+02	2.924275260849386200e+02	3.653057993419392915e+02	3.812167913988349142e+02	4.703274495544739580e+02	4.731749837600808632e+02	5.772662974292218223e+02	5.424484429381958535e+02	6.031417778829080589e+02	6.388708381765852664e+02	7.831203734923743696e+02	7.499300662209647044e+02
1.301103582943778481e+00	2.110861186934170348e+02	2.027894144333746453e+02	2.820939392217634349e+02	2.913311049815158640e+02	3.835047794875617910e+02	3.787168021466413848e+02	4.479584167742398790e+02	4.721037856470189809e+02	5.692287532239688517e+02	5.423143827313072052e+02	6.981152497958241838e+02	6.370910866452139771e+02	8.068454433943797994e+02	7.487693358143125124e+02
1.300842577521030385e+00	2.207785417721735826e+02	2.010173241339331867e+02	2.949634831537845230e+02	2.908715086127406266e+02	3.984856003324086942e+02	3.769053639484745872e+02	4.812762361232116746e+02	4.715576829791108935e+02	5.464800592034915780e+02	5.411051502100611970e+02	6.315321071613432196e+02	6.349309749538215328e+02	7.693004242045880119e+02	7.414700829964747300e+02
1.300581685699062406e+00	2.241482725657520518e+02	2.009717285527991066e+02	3.015355824336365345e+02	2.896757023532867947e+02	3.584354196810802478e+02	3.759484091642034400e+02	4.559467614525875661e+02	4.701996092743825670e+02	5.134835390744466395e+02	5.409478803014176265e+02	6.013768693668325795e+02	6.324166153322743185e+02	7.477000276594627621e+02	7.377897035958255856e+02
1.300320907406691484e+00	1.907682326724607549e+02	2.015614909353395205e+02	3.208293871003272102e+02	2.886887433362074944e+02	3.946741178916352055e+02	3.753401797064752259e+02	4.652048336632748260e+02	4.667996280918192724e+02	5.596421747778427971e+02	5.413076073270965480e+02	6.852792539392077060e+02	6.296331472164658862e+02	7.713124615839682292e+02	7.364237941511632926e+02
1.300060242572792735e+00	1.802280232575571972e+02	2.005210568082916041e+02	2.627979530244174953e+02	2.867672033909499305e+02	3.682712721780256970e+02	3.754439230249561206e+02	4.562884812427626002e+02	4.651647703977947685e+02	5.744251196178537384e+02	5.394500914100003683e+02	6.687595902388410423e+02	6.307815408471399223e+02	7.183764005361848604e+02	7.327202815760091426e+02
1.299799691126302559e+00	1.989123215035230317e+02	1.998475909950522293e+02	2.848181141580836311e+02	2.851233732228583335e+02	3.757066412694505289e+02	3.744983538664462230e+02	4.139675409344245054e+02	4.647038898165445175e+02	5.848063602330981894e+02	5.407375979062760507e+02	6.184383822090393323e+02	6.348159958119288149e+02	7.941795006603036882e+02	7.292352045600497377e+02
1.299539252996214422e+00	2.117452294071899246e+02	1.978185918301221307e+02	2.791634401381037378e+02	2.844539972833473485e+02	3.831359642967076411e+02	3.730873045200661409e+02	4.335400359770485466e+02	4.627137800383844706e+02	5.345614374826941457e+02	5.404371145105099004e+02	5.875741923695128435e+02	6.340880860884645926e+02	7.021063408023069314e+02	7.168540178067097486e+02
1.299278928111582410e+00	1.883690221847435282e+02	1.960208527627395938e+02	2.749632264957942880e+02	2.824866423574575833e+02	3.428022501676517777e+02	3.735786211246922903e+02	4.532126141427802395e+02	4.610216859935789557e+02	5.094788495770935128e+02	5.393853888838164039e+02	6.350049756858568344e+02	6.326415293826313473e+02	6.790694426108776725e+02	7.178727652552756808e+02
1.299018716401519002e+00	1.937008918083959657e+02	1.953570568359831441e+02	2.550343490922259093e+02	2.812861991893279310e+02	3.916104850050214736e+02	3.734129007836221490e+02	5.528513714091449174e+02	4.592989632466119474e+02	5.447614660533961342e+02	5.365439767443133405e+02	7.100375209994641637e+02	6.339073588087759390e+02	7.084579850403721366e+02	7.092302069317465794e+02
1.298758617795195969e+00	1.803761321275082707e+02	1.943389781374884251e+02	3.118731647829258691e+02	2.799307149720877419e+02	3.819796256708332294e+02	3.716694571175487454e+02	4.952716133843817943e+02	4.577441792172038504e+02	5.633831839292544146e+02	5.379806904055126324e+02	6.650538682518925953e+02	6.342101752256760392e+02	8.297316900161272315e+02	7.081161228173234576e+02
1.298498632221843696e+00	1.857153115292813652e+02	1.937533692451518164e+02	2.699064105475397355e+02	2.793034494519273494e+02	3.829694359623475748e+02	3.710791981418982459e+02	4.588127690529610163e+02	4.558140312629468553e+02	5.149980124570190583e+02	5.403893111579362767e+02	5.752704474466837610e+02	6.341364238746191404e+02	7.752283415810506995e+02	7.041622996968293364e+02
1.298238759610751636e+00	2.129021060650277946e+02	1.923052566695398298e+02	2.925750571047583435e+02	2.788100605011913444e+02	3.732107763434086110e+02	3.699939315300705402e+02	4.630604055084493780e+02	4.553304545053320567e+02	4.977878813879256654e+02	5.418559946576002631e+02	6.249693918433874842e+02	6.332633283243910682e+02	6.205409027561015591e+02	6.988081698710710725e+02
1.297978999891268304e+00	2.091240168116403026e+02	1.912588249397440165e+02	2.761142684517274688e+02	2.785701347377899992e+02	3.708947118784227541e+02	3.693254542061293932e+02	4.460964207616498811e+02	4.550662456298190932e+02	5.350354830944717150e+02	5.382234053010570278e+02	6.215402641292819226e+02	6.336677132119031057e+02	8.175645432762713654e+02	7.021180335540053647e+02
1.297719352992800612e+00	1.860539419617257977e+02	1.905724768209135220e+02	2.816492658908559861e+02	2.790437954793390531e+02	3.386443936499168785e+02	3.681516072451964874e+02	4.289826442088030944e+02	4.537355673112119234e+02	5.763214540814133215e+02	5.342974464067153804e+02	6.150597630468153056e+02	6.321906648608637624e+02	6.084732446050770704e+02	6.987708976858443748e+02
1.297459818844814983e+00	1.875909400492400039e+02	1.888800490870057160e+02	2.943535631751593087e+02	2.775376944747253560e+02	3.863832445680329783e+02	3.671647744722123434e+02	5.044286832839571275e+02	4.523397757795058851e+02	5.464555726888368099e+02	5.335671152602955090e+02	6.479377961576875578e+02	6.363984162036873613e+02	6.752647792095785917e+02	6.937360977058610843e+02
1.297200397376835124e+00	2.036015700474405321e+02	1.880936806237491510e+02	2.885781210973107136e+02	2.760992574699090483e+02	3.680957712034726228e+02	3.687115144876712520e+02	4.237871526463289911e+02	4.535010376054622157e+02	5.271686381948857161e+02	5.361307828361433394e+02	6.025558090068008141e+02	6.367926259462929011e+02	7.118918009446607584e+02	6.976192061606924426e+02
1.296941088518444252e+00	1.929221319270414199e+02	1.862404430067812768e+02	2.621939221288260455e+02	2.760639914870864686e+02	3.755093014524564978e+02	3.675627914017428566e+02	4.464207551402715239e+02	4.550426245968767489e+02	4.744929958484379426e+02	5.365385890153884247e+02	6.274868067009811057e+02	6.371859698752460872e+02	6.803659698242659033e+02	6.977365008997769564e+02
1.296681892199284203e+00	1.994739958114097362e+02	1.853686273398100184e+02	2.908535372992263888e+02	2.762917185203399413e+02	3.436477219581427107e+02	3.667223159877819398e+02	4.496433811336559074e+02	4.543374201510966373e+02	5.313960103564971860e+02	5.360670607125570086e+02	6.165532827772785822e+02	6.347806360250149282e+02	6.120246404032897090e+02	6.950847779426967463e+02
1.296422808349054767e+00	1.771568021553904089e+02	1.843544286631976377e+02	2.496714229722732910e+02	2.756809690981249332e+02	3.310800548968874182e+02	3.653257020676060165e+02	3.876998599541336716e+02	4.523126927575725631e+02	5.612305604437548254e+02	5.311270973064672489e+02	6.816075540332490164e+02	6.350228031415531404e+02	4.983165253899017557e+02	6.950384847403125832e+02
1.296163836897514354e+00	1.666546935000130247e+02	1.828091029321763585e+02	2.542041392395092601e+02	2.738728516594492817e+02	3.645330461727372153e+02	3.647634546854081918e+02	4.777797802431499576e+02	4.518882033539348981e+02	5.681487549136001007e+02	5.290217611254437315e+02	6.178655918516263910e+02	6.368243661297270819e+02	6.076735642832485382e+02	6.906305079815148247e+02
1.295904977774480660e+00	1.695411318252270974e+02	1.812531911922607435e+02	2.701618609481240014e+02	2.735073901451944494e+02	3.894546279465263297e+02	3.616963294153189281e+02	4.554336808725018955e+02	4.505740649885440803e+02	5.182793968257233246e+02	5.282457909740377318e+02	6.298466855012583210e+02	6.349921587220683250e+02	6.940284884251740323e+02	6.897781479856773785e+02
1.295646230909827112e+00	1.938603605717341622e+02	1.797384077204892776e+02	2.653815136453650894e+02	2.725440495434826289e+02	3.758563950177128845e+02	3.608785788800643104e+02	4.299614541366871663e+02	4.492365818162178357e+02	5.145576826381287674e+02	5.289207406191233076e+02	6.641879631870799585e+02	6.375057846800405059e+02	6.726162407342217193e+02	6.889970712818860648e+02
1.295387596233488425e+00	1.715066064743622007e+02	1.791217001075978885e+02	2.727320195533426386e+02	2.713823413953412000e+02	3.654299532675759110e+02	3.596753028333565680e+02	4.561602327026268426e+02	4.494776959564122762e+02	5.086775113053662380e+02	5.279448984623171555e+02	6.282421461134520086e+02	6.370534502350642470e+02	6.817321145411008274e+02	6.889396797539540103e+02
1.295129073675455045e+00	1.464141353189089045e+02	1.796699789491606509e+02	2.578722756005381598e+02	2.708945942484436387e+02	3.452918040578957743e+02	3.577872703440629039e+02	4.670604084680196593e+02	4.489306396456136099e+02	5.089703087507341479e+02	5.230251698270565157e+02	6.483040966488638333e+02	6.333714808196193644e+02	6.672919905068768003e+02	6.891996021700932715e+02
1.294870663165777369e+00	1.642550501141921302e+02	1.783011670599581180e+02	2.730391865335425337e+02	2.714483235766725784e+02	3.486774748798588917e+02	3.573763816329124552e+02	4.444483071543718324e+02	4.474427969816872519e+02	5.597890678397260444e+02	5.223167503490935815e+02	6.542835457891998203e+02	6.334356089580710432e+02	7.603892886903216777e+02	6.953605134680447009e+02
1.294612364634562418e+00	1.751328594981080187e+02	1.777586457185137760e+02	2.689013225024515350e+02	2.701175952524323520e+02	3.809996062100262861e+02	3.563986761189887602e+02	4.370676673605516953e+02	4.457298367970479944e+02	4.947716581659212807e+02	5.237056873937390264e+02	5.505674658553319887e+02	6.364125849944341553e+02	7.767229500786884273e+02	6.970910453018020689e+02
1.294354178011976053e+00	1.897361554800706926e+02	1.769504148706734270e+02	2.704266719769667588e+02	2.685833089742304765e+02	3.671766089487002773e+02	3.550755467009744279e+02	4.447901361559473798e+02	4.436111375412328925e+02	5.033045733878729493e+02	5.257798850791986069e+02	6.294836953805532858e+02	6.341762489964693259e+02	8.077991795555557246e+02	7.020549933064166908e+02
1.294096103228241645e+00	1.876285186995081062e+02	1.757599667578306253e+02	2.890747330610730614e+02	2.669958025499880137e+02	3.264313280294060178e+02	3.533236853152156982e+02	4.447424634334894336e+02	4.412532123328628018e+02	5.517072687078477884e+02	5.247185649948974060e+02	6.941054273592892514e+02	6.298397860745029675e+02	6.148434565154046822e+02	7.007245597341835719e+02
1.293838140213640520e+00	1.660914848139117339e+02	1.743654988677874087e+02	2.696727608580500259e+02	2.650035772340397671e+02	3.541738884485399694e+02	3.514025886132031360e+02	4.429966033924613384e+02	4.385815027413950702e+02	5.682619130900424125e+02	5.219773084930305913e+02	6.401381279470480195e+02	6.276330299817944933e+02	7.982888503671055105e+02	6.994787963715828027e+02
1.293580288898512398e+00	1.795706662773742721e+02	1.724915421369407511e+02	2.811549418224864212e+02	2.622989764583497845e+02	3.702412564469339600e+02	3.508947246578464956e+02	4.536060767978780177e+02	4.397089467622340067e+02	4.900414562653139114e+02	5.211368559306799852e+02	6.427679013590786781e+02	6.288253507075629614e+02	7.668679432172664292e+02	7.006282850771194717e+02
1.293322549213253403e+00	1.614283391199822972e+02	1.707090889331848302e+02	2.913910385049486536e+02	2.621981692626928293e+02	3.490173180763989649e+02	3.497824882586780291e+02	4.478107523333594031e+02	4.395831861885500302e+02	5.009790434414550759e+02	5.209004544119978846e+02	6.291838244879597823e+02	6.286347560842632447e+02	7.604685125674726578e+02	7.021390305119053892e+02
1.293064921088318497e+00	1.729108705710877132e+02	1.682268589840111304e+02	2.542913847277058608e+02	2.601454013102909357e+02	3.288773667379164181e+02	3.492022555022369943e+02	4.405234182154351856e+02	4.391597243075464689e+02	5.162076722099343442e+02	5.198867151155834563e+02	6.495140538917752338e+02	6.259754601840401165e+02	7.928321707465605641e+02	7.106781462173780710e+02
1.292807404454219933e+00	1.763472494215450581e+02	1.669216101199874629e+02	2.552468596012028854e+02	2.594451346850489699e+02	3.324119725318085443e+02	3.478843154616039328e+02	4.226108445715951802e+02	4.378226413874755281e+02	5.590352717907799160e+02	5.158471789759239527e+02	6.389612647222260193e+02	6.249887950975102058e+02	6.712912651167836202e+02	7.145078295302913602e+02
1.292549999241527248e+00	1.700190083684607032e+02	1.667439095813764425e+02	2.223610357096821986e+02	2.580843432877697410e+02	3.927929810214551480e+02	3.471647405865867881e+02	4.595376057498066302e+02	4.352844632856126736e+02	5.614735444935611213e+02	5.126649586191194885e+02	6.478317756245012333e+02	6.232090111696836630e+02	7.494478001998680838e+02	7.248538770250378320e+02
1.292292705380868156e+00	1.744725219218149164e+02	1.652690500278587820e+02	2.641772582706385037e+02	2.555495339211606733e+02	3.327858806597822081e+02	3.437563689419973798e+02	4.521441547412647424e+02	4.326876550651317075e+02	5.427585400895659404e+02	5.126916611732751790e+02	6.143410672123385439e+02	6.221427352681032517e+02	6.732149864205816812e+02	7.280737881756149363e+02
1.292035522802926995e+00	1.648812357954949732e+02	1.631923353496631819e+02	2.671849586297365704e+02	2.542952210129325579e+02	3.318590564509649994e+02	3.435444204319303481e+02	4.247992457263068786e+02	4.341358527912155978e+02	4.392931077430833398e+02	5.120793925666632731e+02	5.835468183130266198e+02	6.222057520046012087e+02	6.352729650301427000e+02	7.283184829078409166e+02
1.291778451438446051e+00	1.720287685679986680e+02	1.621196090953199018e+02	2.522322873906852863e+02	2.525609731811047141e+02	3.266511753606558273e+02	3.418744761508483521e+02	3.882818351459151245e+02	4.321341302856076254e+02	4.649480666001690565e+02	5.104561840114124607e+02	5.923702419863840305e+02	6.191884056432720627e+02	7.056913832536918108e+02	7.277386975686954429e+02
1.291521491218224904e+00	1.591973298374952037e+02	1.606874951110693814e+02	2.401408127028828687e+02	2.500939019109858918e+02	3.278936047623374179e+02	3.404929442542922970e+02	4.252307616485479684e+02	4.310062880131965244e+02	4.715492422897547158e+02	5.048185801773429375e+02	6.492670941847151198e+02	6.150777541192146600e+02	6.988005871873496062e+02	7.304461964067796771e+02
1.291264642073119528e+00	1.570586646422205774e+02	1.590393879094635849e+02	2.545358164306986453e+02	2.493562192605668315e+02	3.310882117752765339e+02	3.372216216713081849e+02	4.450700490311962199e+02	4.278204195312597449e+02	5.519289429665514035e+02	5.020201982836192656e+02	6.038169651020549509e+02	6.104388663091255012e+02	5.898722414899731348e+02	7.277946223075005037e+02
1.291007903934044743e+00	1.570233431357387985e+02	1.571841741428189323e+02	2.487041694219788610e+02	2.461391949691062564e+02	3.180068167805949315e+02	3.340009073131810737e+02	4.203168599730624351e+02	4.238288270112104215e+02	5.091869653892397309e+02	5.010859321221921050e+02	5.636910910583010264e+02	6.073486118312810049e+02	7.509216787966352058e+02	7.218497504292121221e+02
1.290751276731971098e+00	1.531798945041997229e+02	1.554638517511842508e+02	2.313103088772050455e+02	2.435613639973429088e+02	3.663235859493004227e+02	3.310960438004208299e+02	4.430120613774348612e+02	4.226166774521327056e+02	5.172242049674320015e+02	5.004818250295405733e+02	6.027061230998465362e+02	6.061148975037731361e+02	7.259540341781946609e+02	7.168569873975711744e+02
1.290494760397926433e+00	1.704318683973956752e+02	1.525666821093207091e+02	2.311990898808731174e+02	2.409681244333557970e+02	3.229992733724226355e+02	3.295598205059517340e+02	4.197059758185087048e+02	4.209234845068350523e+02	4.722189254821098530e+02	4.995664416973864945e+02	5.737584959822212340e+02	6.024384993988901442e+02	7.784273221206342441e+02	7.149020887956966135e+02
1.290238354862997205e+00	1.601320527041502828e+02	1.508497286460391820e+02	2.462778188592646700e+02	2.379551307931728559e+02	3.509290255173692685e+02	3.274456472699307028e+02	4.056900060874456244e+02	4.181934862444074383e+02	4.910027145784220579e+02	4.969871452920975230e+02	5.846560911876490536e+02	5.997515856205634464e+02	7.539653084637448046e+02	7.143872076005870895e+02
1.289982060058323832e+00	1.341552580135659696e+02	1.482401346079366533e+02	2.347249310555999102e+02	2.351873192605564498e+02	3.303715705183404907e+02	3.250246518012258434e+02	3.963654691518756294e+02	4.159879201048915434e+02	5.672803786143110756e+02	4.942173485288623169e+02	6.354419162559640881e+02	5.961838475286665471e+02	7.454805481227024302e+02	7.125473212023131282e+02
1.289725875915106901e+00	1.515500233565757924e+02	1.444565739687485006e+02	2.275697369313348872e+02	2.318442364108921367e+02	3.239527949089904268e+02	3.218372636580833159e+02	4.271345405219443592e+02	4.139647993604739327e+02	5.036208155883966811e+02	4.914672021270130813e+02	6.213293836392442699e+02	5.937325345728278307e+02	6.137216033820570829e+02	7.085572045204555707e+02
1.289469802364600959e+00	1.093579127487533214e+02	1.410674282696380715e+02	2.168124106650284943e+02	2.290564045702217300e+02	3.099860157434179655e+02	3.187000818426764113e+02	4.241530689692656892e+02	4.108982702872281152e+02	4.612038981339479733e+02	4.908329040952370974e+02	5.249555953591224124e+02	5.920115818079514156e+02	6.759918472285017970e+02	7.067856197592868739e+02
1.289213839338119394e+00	1.246185808032375917e+02	1.379733654708665256e+02	2.378532334292314374e+02	2.261933443072201726e+02	3.219894482172087464e+02	3.168650034812469585e+02	3.812542227626097429e+02	4.072647977135287078e+02	4.507263344542540153e+02	4.880180277362287597e+02	6.074780025501696628e+02	5.865650677297961693e+02	6.687318175468570871e+02	7.049966492814797903e+02
1.288957986767031771e+00	1.464062145180186008e+02	1.354586980863586234e+02	2.314597299198317728e+02	2.234806719881271988e+02	3.426646002396790891e+02	3.147577994479826771e+02	3.890867566132915272e+02	4.036685667583943768e+02	4.828089919319546084e+02	4.854787548568881448e+02	6.276064816562993656e+02	5.839767056782659438e+02	7.625007499548253236e+02	7.040518779974086101e+02
1.288702244582764056e+00	1.269154002549831688e+02	1.330039036022157006e+02	2.351054706450256901e+02	2.216683243016122447e+02	3.026580979036870644e+02	3.111789005050787296e+02	4.075347385352686160e+02	3.999081107823662364e+02	4.976681134134772719e+02	4.849426731010713070e+02	6.133521553930513619e+02	5.843698933733461445e+02	7.467561937304840285e+02	6.951027067893519416e+02
1.288446612716798612e+00	1.415650893386401776e+02	1.298268614482479677e+02	2.285714213232113821e+02	2.193902302492076899e+02	3.058248686253406277e+02	3.086082809064847083e+02	4.120219553919136501e+02	3.959630667252924354e+02	4.761720282094744334e+02	4.855548954720923120e+02	6.045448979089086379e+02	5.834635264322189414e+02	7.148323872306959856e+02	6.919958363416926659e+02
1.288191091100675090e+00	1.209675883518989963e+02	1.272095530061914417e+02	2.105106361627578622e+02	2.177768267010332863e+02	3.123261097618817530e+02	3.068418188785047960e+02	4.027715219547695256e+02	3.923771905393248289e+02	4.782538145752056380e+02	4.835855276189726055e+02	6.101698473856689589e+02	5.831231748539491946e+02	8.623377707233764795e+02	6.876197102409548734e+02
1.287935679665988875e+00	1.400886581326520286e+02	1.240025197644904722e+02	2.193140696790024435e+02	2.169136039144336223e+02	2.973125241333691520e+02	3.045206483496439205e+02	3.736911508375942503e+02	3.886222827625604168e+02	4.443936915447852698e+02	4.820148132879852483e+02	5.820361641176682497e+02	5.827164621479412290e+02	6.531427285023186187e+02	6.828287407782177070e+02
1.287680378344392640e+00	1.364365144374772001e+02	1.212935400395541592e+02	1.999360798619914021e+02	2.149769849747512751e+02	3.051250483199436303e+02	3.015270599466921908e+02	3.986462347427290638e+02	3.846364191128534458e+02	4.980771304306080651e+02	4.811222933419210221e+02	5.711689637031881830e+02	5.835291389682038243e+02	6.077901097311619196e+02	6.792655497492979748e+02
1.287425187067594790e+00	1.023247603435138728e+02	1.188854820175676110e+02	1.950264758246930228e+02	2.132283856047245081e+02	2.814951299357989569e+02	2.986766964122865602e+02	4.143612722259042584e+02	3.799641690128655114e+02	5.112667670764482182e+02	4.821945879601316847e+02	5.802098225648701373e+02	5.844846131865087955e+02	6.090689963514324745e+02	6.709810869920913774e+02
1.287170105767360351e+00	1.095385444910248225e+02	1.164398129700528131e+02	2.292622316479701965e+02	2.103024418153601118e+02	3.153493271624950012e+02	2.983676951953352159e+02	3.946315829410759761e+02	3.767493508705510408e+02	4.711515921064099643e+02	4.839775928312491828e+02	5.408657002082288727e+02	5.863018871918019386e+02	5.715148338670271642e+02	6.651918702855226684e+02
1.286915134375510528e+00	1.233073023488875890e+02	1.143759669557251613e+02	2.084426787614719672e+02	2.089969590443419634e+02	2.700512232964421173e+02	2.962175084929460240e+02	3.564146476672138419e+02	3.735495184130305688e+02	4.609580685292474982e+02	4.856509866972961618e+02	5.272323722533161572e+02	5.873273610031326371e+02	6.900436552820499401e+02	6.563195065380067490e+02
1.286660272823922480e+00	1.109873204558074917e+02	1.121870232392509763e+02	2.173950217625637151e+02	2.081109244476383822e+02	2.866659365464258258e+02	2.941482902298685076e+02	3.630418132929342505e+02	3.695284151421195702e+02	4.658463714542622256e+02	4.835720530587266239e+02	5.508451164166275476e+02	5.873737118386879956e+02	7.546109769836812120e+02	6.453244249874269372e+02
1.286405521044529321e+00	1.090332481245165752e+02	1.105068702994709611e+02	2.096984626479725762e+02	2.069580370108489547e+02	2.827119634599076790e+02	2.919949465154479640e+02	3.481245816902885508e+02	3.641043067818815189e+02	5.178493549186850942e+02	4.821225661381246823e+02	5.974391223375030222e+02	5.877882519035970290e+02	6.324138250404698738e+02	6.363851742704530352e+02
1.286150878969322120e+00	1.222794079912840743e+02	1.086066802437371877e+02	1.873978673742393823e+02	2.055442510788525112e+02	2.981981590161223039e+02	2.899947648048000701e+02	4.025709098156382879e+02	3.600084659255596762e+02	4.969939007000119773e+02	4.807344097104227103e+02	6.009622126702525975e+02	5.906255233102718876e+02	6.887655357650049837e+02	6.270165996209027526e+02
1.285896346530345458e+00	1.049138797737532087e+02	1.068393245232103368e+02	2.092643011416604963e+02	2.048709896989067829e+02	2.743828436898015752e+02	2.882576057124147155e+02	3.516787380966320598e+02	3.569068139241524591e+02	4.821782073397578756e+02	4.825036479127817302e+02	6.354184356259705737e+02	5.921861658932393766e+02	6.189529269063667698e+02	6.130183622714235980e+02
1.285641923659701202e+00	8.205076837453462701e+01	1.052978478639776796e+02	1.882385401459728200e+02	2.042547445484253217e+02	2.918157171489835946e+02	2.861598024109638345e+02	3.532489514675178270e+02	3.531865144493859816e+02	4.907731341107316894e+02	4.830941184485238864e+02	5.240762635771748137e+02	5.922797577960800481e+02	6.502078601980975918e+02	6.045851460796233141e+02
1.285387610289546956e+00	1.087631929207247197e+02	1.038500923589938338e+02	1.983726417528029344e+02	2.031861762354284053e+02	2.808534253367962492e+02	2.861324621398881618e+02	3.391722791181252887e+02	3.506241316934964516e+02	4.520454929643150308e+02	4.842276407496522097e+02	5.952085446742610202e+02	5.937928336365848736e+02	6.259117524297065529e+02	5.955751803311783306e+02
1.285133406352096053e+00	9.894313337961911259e+01	1.033560750399871182e+02	2.027249577105266667e+02	2.022355317604316554e+02	2.862498671723938060e+02	2.848601353392604096e+02	3.297867498483728355e+02	3.475733264591326019e+02	4.904524117575388118e+02	4.837984130364878865e+02	6.121916983159902657e+02	5.942650133917063613e+02	5.315434936259475762e+02	5.890464021289875518e+02
