# Supplementary material for: Fluorescence from a single-molecule probe directly attached to a plasmonic STM tip
Source: Nat Commun. 2024 Nov 10;15:9733. doi: 10.1038/s41467-024-53707-2 (PMC11551166; doi:10.1038/s41467-024-53707-2)
Supplement: Supplementary file 6 — Source Data [file 41467_2024_53707_MOESM6_ESM.zip › SFig 3/SFig3a_Voltage_Energy(eV)_vs_[Intensity(dots)_Intensity(smoothed)].txt]

1.379822257261738461e+00	2.031481571582108714e+01	1.228264738952854351e+01	8.515102457961870641e+01	9.652904515755342629e+01	2.104894284433997029e+02	2.154823777103428597e+02	3.260683950919984113e+02	3.294544721513352101e+02
1.379525997581049213e+00	-1.712362477273215333e+01	4.508913068589358808e+00	9.935529005499121524e+01	1.002361538388857838e+02	2.424107700591513606e+02	2.160738983718283350e+02	3.312540924299739231e+02	3.274945524971949453e+02
1.379229874289134905e+00	-3.724812998706450440e+00	4.422385934579980749e+00	1.577708601836947366e+02	9.808658320706206268e+01	2.440587767432111548e+02	2.173468303620495021e+02	3.306126353420168016e+02	3.262633159499108046e+02
1.378933887295209715e+00	2.833745564513826665e+01	4.550110740451887459e+00	7.970254311471460085e+01	9.741138482878801597e+01	2.034255489694936045e+02	2.201653177685082881e+02	3.096171440696676314e+02	3.230654765775241799e+02
1.378638036508567311e+00	-5.787253959529765623e+00	-4.657273053258141005e+00	7.582387460105894661e+01	9.856172803418749595e+01	1.626607641696213875e+02	2.212473223661010309e+02	3.407586196024189462e+02	3.210069308823536289e+02
1.378342321838582407e+00	2.225509282907254804e-01	-1.038476527439128461e+01	1.074680051986455567e+02	9.389487316672958173e+01	2.242696944281784681e+02	2.213521043349497006e+02	3.400864374882025913e+02	3.173531634433859949e+02
1.378046743194709656e+00	-5.174997932320510863e+00	-1.235914065016273256e+01	1.328702876439862450e+02	9.052623206111465493e+01	2.322754413493709649e+02	2.197099781371185543e+02	3.074775057681455337e+02	3.144199159637106504e+02
1.377751300486483421e+00	-4.721610389594675183e+01	-1.554686305655447143e+01	8.987682195572980959e+01	8.762830289979689269e+01	2.478838564834395584e+02	2.165869782173197393e+02	3.066534266545439209e+02	3.099177321076559792e+02
1.377455993623519781e+00	-3.026796008773342450e+01	-1.692770323953540768e+01	4.401201720324110056e+01	8.810226892708726609e+01	2.160333194603823301e+02	2.179923067867026134e+02	3.021844916750594621e+02	3.087322050869110512e+02
1.377160822515512750e+00	1.627228228170347890e+01	-1.778753500994246295e+01	1.234542249438944879e+02	8.865532878959429297e+01	2.126543413836262459e+02	2.141138285748598946e+02	3.183477693096244252e+02	3.074215703091234104e+02
1.376865787072237390e+00	-5.527756223181017958e+01	-1.447665774052148535e+01	6.845525917305413088e+01	9.223902364734817638e+01	2.140585284477841981e+02	2.095063177699723269e+02	2.707621394343059933e+02	3.050418643742993368e+02
1.376570887203548255e+00	4.665902238918422995e+01	-1.204840228661476687e+01	3.765313165169546039e+01	9.140131593366042750e+01	2.233019396774198810e+02	2.062727741360094456e+02	3.075716857708961811e+02	3.020612882799775889e+02
1.376276122819379610e+00	-5.733855251742671300e+01	-1.066469207526847640e+01	1.085916860845825482e+02	9.281838958285941032e+01	2.126843007419041669e+02	2.044351860127186740e+02	2.902796850813211336e+02	3.037543876455009695e+02
1.375981493829745883e+00	-8.697028872310195879e+01	-1.644730920550777142e+01	9.057383617741344040e+01	1.007446107040905190e+02	1.799601262807591127e+02	2.049872687860880376e+02	3.126783668102411866e+02	3.040378835592495079e+02
1.375687000144739436e+00	4.230448169702209782e+01	-1.595896645583027151e+01	5.489324160895991866e+01	9.860052945758724263e+01	1.876395169295461756e+02	2.061511284753335076e+02	2.940526301985880764e+02	3.041812779179751374e+02
1.375392641674534122e+00	2.042643754209783324e+01	-1.354254429554423567e+01	1.357930915396138403e+02	1.002681960614145993e+02	1.877882540243446670e+02	1.994958317806092225e+02	3.147797472570485411e+02	3.050044043068772908e+02
1.375098418329381733e+00	-1.977971751328611560e+01	-1.262868051824075799e+01	1.361199518256477461e+02	9.923537256317143829e+01	2.031246940413063840e+02	1.952044368577260229e+02	3.074681502788873217e+02	3.068016047609118573e+02
1.374804330019614440e+00	6.515367478726890482e+00	-9.688541436331535195e+00	1.484699648452837550e+02	1.029316095710703109e+02	2.235498719496571027e+02	1.935874594321087443e+02	3.377105398284674038e+02	3.070180180895738431e+02
1.374510376655642352e+00	-4.265002976914718857e+00	-1.704426307655426243e+01	1.128015124851406767e+02	1.061690762918359070e+02	1.482551064744294251e+02	1.987160886179702857e+02	2.984441564001762117e+02	3.084451188022619590e+02
1.374216558147955292e+00	2.775370874082115691e+00	-1.655296030926007944e+01	1.125189487984149821e+02	1.010496774539026887e+02	2.058943447241547062e+02	1.959678879392226634e+02	2.982516327084572367e+02	3.082520628969792256e+02
1.373922874407122130e+00	-5.012460916964916890e+01	-1.770419629210378787e+01	5.766262582615359378e+01	9.991014678989651543e+01	2.177149666684334477e+02	1.967860084243598351e+02	3.164540603429726957e+02	3.112561687586837706e+02
1.373629325343791230e+00	-4.098929429668364577e+01	-2.330472099583779055e+01	1.040387764910122996e+02	9.779169713733649871e+01	1.987509900391213762e+02	1.959400500885899135e+02	3.380200634023011048e+02	3.095836948131573081e+02
1.373335910868688003e+00	-8.018986626418609376e+01	-2.420477115999351625e+01	8.128363427159248999e+01	9.352658761839923329e+01	2.199577431912428551e+02	1.953892405896732498e+02	2.861435580045414326e+02	3.131699497412924416e+02
1.373042630892618243e+00	2.880359201637390498e+01	-2.861327682635068115e+01	4.958749004136802796e+01	8.577393825785254933e+01	2.084613642522618306e+02	1.998521284318065057e+02	3.076531699580398822e+02	3.117490262048625027e+02
1.372749485326466568e+00	7.932888412289048619e-01	-3.719633380183633875e+01	1.169226768874552960e+02	7.923795455738805060e+01	1.565606111320790035e+02	2.046565110786387152e+02	2.877571162838518148e+02	3.114425247626517717e+02
1.372456474081194866e+00	-5.225699444340632738e+01	-3.231184575341486465e+01	4.690097117843698982e+01	7.235534684168405306e+01	2.011890779506381364e+02	2.050613900932607692e+02	3.135155652971143354e+02	3.110673510041888221e+02
1.372163597067844298e+00	-2.996944052345643428e+01	-2.839038097767456748e+01	1.070249858901419913e+02	7.052497636537282233e+01	2.290080355975747466e+02	2.046519972300540644e+02	3.191919138711455162e+02	3.108778989326442570e+02
1.371870854197534628e+00	-7.007948482319399375e+01	-2.463757382054869538e+01	8.054280206394250285e+01	7.203216383888775454e+01	2.193895582339605141e+02	2.061088322268184356e+02	3.233194917141472615e+02	3.105023532991984325e+02
1.371578245381463113e+00	2.694813130064174445e+01	-1.918335618041103530e+01	3.886899907146718647e+01	7.930150958185012655e+01	1.489762917538325837e+02	2.137404085136530796e+02	3.103975770342256624e+02	3.132315283778975186e+02
1.371285770530905834e+00	-7.594303304167873137e+01	-1.518539676226208002e+01	8.484314269511412476e+01	8.575201270738136827e+01	2.356737190804103932e+02	2.115271544775546886e+02	3.335739122432422619e+02	3.146443484578185235e+02
1.370993429557217258e+00	-1.141474431018444768e+01	-1.057202711332682554e+01	1.100560950120779609e+02	9.261139337011701400e+01	1.961493379782468764e+02	2.117419268649479989e+02	3.135262507289230598e+02	3.150587424254078996e+02
1.370701222371828898e+00	-1.745926135439796312e+01	-4.913565055466319720e+00	7.202892537714083687e+01	9.883653718610644034e+01	2.325322343768907842e+02	2.123800335120970431e+02	3.293349160054760887e+02	3.190037371940601361e+02
1.370409148886251760e+00	4.297304999328971320e+01	1.117783588940801653e+00	3.661559096133368030e+01	1.030431158771902460e+02	2.686417691900722389e+02	2.135673827394314230e+02	2.806912440367290742e+02	3.226134120170734150e+02
1.370117209012073234e+00	1.778479273779548819e+01	-2.035431567888389637e+00	1.488041978736453075e+02	1.078438087439179469e+02	2.134821304327842881e+02	2.188975048572138746e+02	3.226768398713714419e+02	3.245291176099134418e+02
1.369825402660959313e+00	4.082351048390877679e+01	6.639920249422059051e+00	1.433559310773307800e+02	1.091895004290254860e+02	1.657860665232793451e+02	2.199308144322577903e+02	3.324841209721809037e+02	3.292957384168634007e+02
1.369533729744653705e+00	-6.776261736996179508e+00	1.074687730211346093e+01	1.198691987104296430e+02	1.149799532456387254e+02	2.195620128915695091e+02	2.124972390075305952e+02	3.158581558457183291e+02	3.279457445850886756e+02
1.369242190174977170e+00	1.282638616963695100e+01	1.036017143020706577e+01	1.478371868383027845e+02	1.152901651825558105e+02	2.329163283219606626e+02	2.045619326337936457e+02	3.352772925805338673e+02	3.276081511801999682e+02
1.368950783863828846e+00	-1.231622461766592558e+01	1.346786915402607399e+01	1.425755892821265718e+02	1.176228970170552941e+02	2.284852465637898433e+02	2.027179378025101073e+02	3.395448443275799377e+02	3.288601221869259348e+02
1.368659510723184924e+00	-4.139837815678737876e+00	1.417551222569620784e+01	1.099387518945057138e+02	1.209215868261982507e+02	1.604062476553150134e+02	2.020416973570795847e+02	3.418118564699175863e+02	3.272657653435295515e+02
1.368368370665098199e+00	2.247245223986390172e+01	1.866969589613392344e+01	1.073216854952596435e+02	1.144159676688660028e+02	1.988357296137440926e+02	1.923138467957343209e+02	3.306994725248752616e+02	3.268702429595331296e+02
1.368077363601700291e+00	4.894596239725029108e+01	1.033041783272181569e+01	1.166679414410194937e+02	1.125722291050532817e+02	2.066830784734367228e+02	1.905209791145026657e+02	3.441456680430331403e+02	3.276790023109078902e+02
1.367786489445198761e+00	-1.113423242912666389e+01	4.050614376673351558e+00	6.191318626671880310e+01	1.147786688897671752e+02	2.166042257984009893e+02	1.876604142399801276e+02	3.117170590371971457e+02	3.257057256226489699e+02
1.367495748107879106e+00	-3.071619989352675972e+01	-4.036913336716478895e+00	1.277616715423608582e+02	1.148586676020968440e+02	1.880007557167304526e+02	1.896429704196747821e+02	3.454160485721726559e+02	3.252418527560393500e+02
1.367205139502103206e+00	3.564280633872181880e+01	-2.097575733100322193e+00	1.028144551033661855e+02	1.103606793114923619e+02	1.313705759225021552e+02	1.993109204930001965e+02	3.183831094401126620e+02	3.226613368397643171e+02
1.366914663540310215e+00	-2.480699340353983473e+01	-6.465840786970566967e-02	1.053202881113746088e+02	1.070076469502412522e+02	1.563605087495609496e+02	2.062083263272272120e+02	2.781564842489793818e+02	3.188990156433509924e+02
1.366624320135016113e+00	1.988038695834620384e+01	9.316797766440134687e-01	1.051650907227575829e+02	1.091913725473511079e+02	2.020666759937320762e+02	2.044833109091428582e+02	3.217508565649712864e+02	3.196892989763703099e+02
1.366334109198813707e+00	3.193959723012907048e+01	3.770865038469821684e-01	1.027967562682865861e+02	1.077707159244685471e+02	2.546217689467671335e+02	2.094922258272438285e+02	3.240667008728440805e+02	3.183519273146451383e+02
1.366044030644372409e+00	-7.394648640125063288e+00	2.393959437170280147e+00	1.285533431609468664e+02	1.117216216460996634e+02	2.186529165974761781e+02	2.169945717012986108e+02	3.002660837330487311e+02	3.190441026872337602e+02
1.365754084384438016e+00	-5.378292902500717787e+01	3.525822536812278862e+00	8.489994012120314437e+01	1.149644965521276134e+02	2.059369386656268546e+02	2.282880798910022975e+02	3.432967169374966829e+02	3.231490285149682222e+02
1.365464270331833818e+00	-4.356355002693215539e+01	3.224570173851144972e+00	1.660743246925327981e+02	1.159857933175873939e+02	2.649816777186305785e+02	2.318177778917905698e+02	3.142339493617849371e+02	3.241120560295590849e+02
1.365174588399457711e+00	1.127018585941453743e+01	3.396605309165460440e+00	1.467473479281575237e+02	1.197198914596855559e+02	2.599726990891973628e+02	2.327563242358766331e+02	3.173331606868578660e+02	3.244601374520800618e+02
1.364885038500285974e+00	3.529757439904887661e+01	8.585940674349959778e+00	1.175959199046122166e+02	1.244107113462377328e+02	2.610238171341764541e+02	2.333209875692209323e+02	3.390619794958041098e+02	3.285939600379681451e+02
1.364595620547370380e+00	6.624244749665729159e+01	9.696893712172620639e+00	9.400628692039623502e+01	1.248778259528912855e+02	2.514362109600431268e+02	2.388649666406277561e+02	3.414340491052354309e+02	3.307296924793331527e+02
1.364306334453837533e+00	3.170451736556264777e+00	3.806404126955198031e+00	7.937080382851142701e+01	1.299767012261605430e+02	2.059100392560160913e+02	2.445680584647274713e+02	3.150997919993457117e+02	3.355484594329235506e+02
1.364017180132892859e+00	-1.969392518676855985e+01	5.246146502838285208e+00	1.673609079279341927e+02	1.291360289611313021e+02	1.980037112266741133e+02	2.386027852772713231e+02	3.702698690705825584e+02	3.372192064508484464e+02
1.363728157497815063e+00	2.818474847929264726e+01	-2.180931168510528817e+00	1.087480763862694602e+02	1.288867848400890921e+02	2.690078868281611904e+02	2.307260396693113762e+02	3.277945712243333105e+02	3.369649280840706638e+02
1.363439266461961230e+00	1.553648778212603077e+01	-2.160942667285128849e+00	1.472334584675531630e+02	1.276543552268934150e+02	2.373590147809277937e+02	2.237102381272584637e+02	3.423724410093005872e+02	3.332935142225669551e+02
1.363150506938762163e+00	-6.890679374033813476e-01	6.349553726889936023e+00	1.158083379533522788e+02	1.272736976749408200e+02	2.288720740207440940e+02	2.217248189009843600e+02	3.379524993576051202e+02	3.332940812807276529e+02
1.362861878841725716e+00	-2.443849484439910569e+01	6.574528651531795553e+00	1.392568982361408700e+02	1.232502429869034017e+02	1.716891509800553308e+02	2.181138244180821459e+02	2.933869828229109089e+02	3.297863282186908123e+02
1.362573382084435458e+00	-1.391741182226066798e+01	6.222149926505260886e+00	1.569580495735690988e+02	1.201933079246079927e+02	1.839701239039039251e+02	2.120984806241080207e+02	3.408028344966479040e+02	3.270269712980347663e+02
1.362285016580549790e+00	4.309125657495703976e+00	-5.290153461790115585e+00	1.229208958676965580e+02	1.190110449782919062e+02	2.399864581046725220e+02	2.102383894377973377e+02	3.519855326969289422e+02	3.251250604203934813e+02
1.361996782243803272e+00	-3.038087511309591093e+01	-1.016181482809257552e+01	1.161880658303143292e+02	1.193497089489242882e+02	2.625642536420618285e+02	2.105683617882168903e+02	3.228816110875084178e+02	3.221837788474534250e+02
1.361708678988005516e+00	-4.246615525344591191e+01	-1.367669982108622939e+01	1.002988362306217738e+02	1.177526968855044487e+02	2.081406562778720684e+02	2.105688187236071087e+02	3.148295798417512401e+02	3.197765358207997224e+02
1.361420706727042296e+00	2.062456784083759942e+01	-1.128958888846065989e+01	7.503036179401792083e+01	1.122398897632731405e+02	1.509339300780155781e+02	2.142000182071875543e+02	3.047311417995463785e+02	3.212918525421699201e+02
1.361132865374873102e+00	-1.023717777141353835e+01	-4.260963463535519580e+00	1.203246497034708682e+02	1.051200304476289631e+02	2.095487257904316891e+02	2.133371778518978772e+02	3.177911260875400217e+02	3.186078755775525337e+02
1.360845154845534255e+00	6.845408159133914694e+01	-5.208883336645329543e+00	1.045670521957207768e+02	1.003874152107973856e+02	2.220080818547584727e+02	2.129123923875124831e+02	2.791327588620789584e+02	3.197438594717157230e+02
1.360557575053136015e+00	3.075017295736706657e+01	-5.842584287421864531e+00	1.045895471450977396e+02	9.609195470739453526e+01	2.374648547011659048e+02	2.185875964668728670e+02	3.539613693480457641e+02	3.186035620321353008e+02
1.360270125911864803e+00	-7.463032337284050755e+01	-6.399263406765019369e+00	6.816678299295838883e+01	9.542990717111945287e+01	2.248755387272516657e+02	2.249740633525541114e+02	3.061807823165490845e+02	3.198840758589390134e+02
1.359982807335980537e+00	-1.392752090463530301e+01	-4.221846462739758721e+00	1.357475267092027025e+02	9.387654175682163782e+01	2.147530893940035526e+02	2.307449317973874656e+02	3.178239304953692113e+02	3.211126286610385705e+02
1.359695619239819742e+00	-8.899765248072286283e+01	-2.091322720653843614e+00	6.573423933001136277e+01	9.245188256601136345e+01	2.280193813889740113e+02	2.317590902309625278e+02	3.526952502666869123e+02	3.188775452980417526e+02
1.359408561537791993e+00	4.408901535228682178e+01	-9.890071749710962479e-01	1.122770070791473387e+02	9.231918168094907173e+01	2.388125398623206763e+02	2.280487594989778586e+02	3.165394207090055829e+02	3.210697665590582801e+02
1.359121634144382806e+00	1.362152104739218927e+01	-1.356783740116323855e+00	8.450401462339210923e+01	9.295203861131841450e+01	2.257890779056192230e+02	2.301375721910947334e+02	3.260447675644201695e+02	3.242294577454226783e+02
1.358834836974151861e+00	4.277820899866657101e+01	-2.321183640905781331e+00	7.742772652152150670e+01	9.504883242823450473e+01	2.585457834685801117e+02	2.346692559189329472e+02	3.447026017632005619e+02	3.281445100932714354e+02
1.358548169941732997e+00	3.401045726007206582e+01	-7.148380401547658636e+00	9.485442829249163310e+01	9.759927407020089163e+01	2.241907043621005471e+02	2.376588235964327396e+02	2.959700453652314422e+02	3.290312194890922228e+02
1.358261632961835552e+00	-8.845276497642105085e+01	-5.922069980326190475e+00	8.159874265946837113e+01	9.644335347408140535e+01	2.517838027251088704e+02	2.309006198117623967e+02	3.203871521591715918e+02	3.285568112090294903e+02
1.357975225949241915e+00	-2.886346104290626968e+01	-9.946804505428438858e+00	1.452743883927506090e+02	9.948469422575463739e+01	2.381727416748718724e+02	2.285414883146996772e+02	3.314131606846194700e+02	3.302349831119560122e+02
1.357688948818810415e+00	1.968167275724726650e+01	-1.163721754445499457e+01	1.016323849937227664e+02	1.006681367933316267e+02	2.350787843745106329e+02	2.231567844336902624e+02	3.368101485154302281e+02	3.270614206693297206e+02
1.357402801485471544e+00	3.448226011286789827e+01	-5.246747998671457580e+00	9.516086269528577191e+01	1.051683628077952335e+02	2.063809550559669503e+02	2.244085147911121112e+02	3.269725730590652120e+02	3.305876853809527347e+02
1.357116783864231957e+00	-3.809473735202986155e+00	-7.591117508049133988e+00	7.949655778797992411e+01	1.069498268843073703e+02	2.035599593289909706e+02	2.267847276533245804e+02	3.345182962338444668e+02	3.288940702360428077e+02
1.356830895870170917e+00	-3.778924051768434822e+01	-6.108408847086987947e+00	1.073621377101744940e+02	1.148815722038529685e+02	1.907585951823184871e+02	2.236496486572148399e+02	3.404189005660149974e+02	3.284954913374744478e+02
1.356545137418442515e+00	-3.356757204961802188e+01	-1.479793911646500604e+01	1.385157839378004212e+02	1.145729500624089496e+02	2.454100212258497322e+02	2.192141345697929751e+02	3.271284802955176474e+02	3.289303938085108712e+02
1.356259508424274118e+00	1.197481408349613918e+00	-1.327750497640782612e+01	1.266557653035262661e+02	1.167250565683901300e+02	2.199016258600894389e+02	2.158675794353464426e+02	3.390029595799661593e+02	3.291044684210534683e+02
1.355974008802967257e+00	-3.235133676778012557e+01	-1.674291756030315170e+01	1.179717698498862006e+02	1.211534718682166982e+02	2.203697361380964708e+02	2.176219492144071523e+02	3.045649418366173222e+02	3.323525748000488989e+02
1.355688638469897400e+00	-1.277292493431495224e+01	-1.549109053032369765e+01	1.030111910229538665e+02	1.239660374598009298e+02	1.844603981183102803e+02	2.187419635249532348e+02	3.338458462223563288e+02	3.342424622404803358e+02
1.355403397340513072e+00	-4.638486775736573264e+01	-1.437415001841362105e+01	1.282286576663560709e+02	1.211453157796521509e+02	2.367662689431296599e+02	2.123774215454485841e+02	3.419221811364361088e+02	3.297036612056865010e+02
1.355118285330336958e+00	-7.393828816776093937e+00	-1.692235944736833275e+01	1.228075224460113333e+02	1.194534810852214406e+02	2.149120918976959160e+02	2.111443440718517195e+02	3.211043148284158519e+02	3.263430291726421046e+02
1.354833302354964797e+00	7.755122045317123991e+01	-1.557980893843517478e+01	1.515048956340372399e+02	1.219201019679904192e+02	2.736387219070728065e+02	2.121007000136914087e+02	3.371532533483798488e+02	3.253367720289418230e+02
1.354548448330065602e+00	-2.822276975237600638e+01	-1.317783292410588203e+01	1.183031601731520084e+02	1.206762688577803999e+02	2.050520823913944071e+02	2.105509881198583457e+02	3.124535618187474029e+02	3.246831502816815487e+02
1.354263723171382994e+00	-2.706632521254490698e+01	-8.291731456241546283e+00	1.130715149825150831e+02	1.175773558964742023e+02	1.590726449904666424e+02	2.134085058309281919e+02	3.362969100369000444e+02	3.280692924554369370e+02
1.353979126794731869e+00	-4.934309555013265935e+01	-4.721398842415588604e+00	8.884457610856604504e+01	1.130639246553533468e+02	2.036663000023797281e+02	2.107965755425038310e+02	3.230481600489095513e+02	3.302099466011509890e+02
1.353694659116001509e+00	-1.466389901681084673e+01	-7.156900132699036909e+00	1.293323788586767762e+02	1.093971757561355957e+02	2.324975354030664221e+02	2.049113503648578671e+02	3.542557915929008914e+02	3.307101608668324957e+02
1.353410320051154914e+00	-3.777574981443773794e+01	-6.465160534071608289e+00	1.446661520090032980e+02	1.105836832773436527e+02	2.401809205286627957e+02	2.103364740280682668e+02	3.308826230713683003e+02	3.312187256795331791e+02
1.353126109516226361e+00	1.928222948942297421e+01	-5.670243906606019735e+00	7.945101206398298643e+01	1.097121359286162203e+02	1.489190551236450801e+02	2.131574895883649674e+02	2.841595848151051200e+02	3.334182352912431497e+02
1.352842027427324512e+00	1.499475286205416680e+01	-8.971592761637822377e+00	6.046499131821028072e+01	1.086884274787933862e+02	1.746062527529616659e+02	2.159112092779715226e+02	3.110934801484331729e+02	3.311615067995034565e+02
1.352558073700629970e+00	5.319037701591204126e+01	-7.717372814826584992e+00	1.378839508920440267e+02	1.091363210994365289e+02	2.553105081989973826e+02	2.164885478222033441e+02	3.499223539903159121e+02	3.284401475258447363e+02
1.352274248252396838e+00	-1.202187392405748589e+01	-4.181082392347555299e+00	1.005348943147873513e+02	1.079428995359486834e+02	2.369548504521996222e+02	2.175426768074129598e+02	3.615028083249550264e+02	3.299273819399632544e+02
1.351990550998951157e+00	-3.827076047943450021e+01	-5.964133219548970466e+00	1.009796253815393356e+02	1.063729673533456577e+02	2.112632037880168241e+02	2.187298502663876150e+02	3.501278850255984025e+02	3.313945844492263291e+02
1.351706981856692247e+00	-1.067357749531235633e+01	-6.485397614157557555e-01	1.109384524060393034e+02	1.127826532709216565e+02	2.639842473633877376e+02	2.313401599830817759e+02	3.641677459508265429e+02	3.334883359193511865e+02
1.351423540742092255e+00	-1.449836056483631985e+01	-1.744292108469437608e+00	1.264742916544862368e+02	1.150527794224013576e+02	1.804909276712016037e+02	2.390050358288669372e+02	2.979949023210395467e+02	3.344595434618162244e+02
1.351140227571693941e+00	-2.643623315795370843e+01	5.163935411568375544e-01	1.230261141986115661e+02	1.162745538383346258e+02	2.480712482763533444e+02	2.351101012345264394e+02	3.094481337654966069e+02	3.347455309527147165e+02
1.350857042262115337e+00	2.296607446046649770e+01	-2.647796595424734001e+00	1.351050086659365093e+02	1.162730702167219050e+02	2.974176634696603969e+02	2.332161453703559459e+02	3.384434516098611425e+02	3.343996104168029433e+02
1.350573984730043975e+00	-2.343668239307920587e+01	-7.379366903544484657e+00	1.037227177264773559e+02	1.213085472544351262e+02	2.109526377226783893e+02	2.337903197583365795e+02	3.285115975911278383e+02	3.359950708940077675e+02
1.350291054892241549e+00	7.062680216150516443e+00	-1.191035913917158950e+01	1.284448285572040618e+02	1.276757038138737386e+02	2.265014069943977404e+02	2.398877869497851520e+02	3.147568575314709278e+02	3.388776068681100924e+02
1.350008252665541031e+00	4.215606487299687899e+01	-1.674629880330892462e+01	1.319919827040933740e+02	1.267728893005754713e+02	2.320949036818514344e+02	2.405980197728678718e+02	3.364817488053685111e+02	3.372130246338418260e+02
1.349725577966847334e+00	4.818220704802262055e+00	-1.728440664003217009e+01	9.238709580662103349e+01	1.252727304671675910e+02	2.197394716032525253e+02	2.342200584208617045e+02	3.799730106177831885e+02	3.330449278439263594e+02
1.349443030713137759e+00	-8.963399981991886989e+01	-8.753627802455195450e+00	1.404337965274256135e+02	1.242659296850062418e+02	2.706048241052315007e+02	2.344147553211047352e+02	3.476277284528436553e+02	3.349164872854845498e+02
1.349160610821461548e+00	-7.028351317068157300e+00	-1.030282122073087514e+01	1.606757890953268770e+02	1.239385841473440735e+02	2.692943789417530525e+02	2.289454450821574483e+02	3.290559621712953344e+02	3.366962756575287017e+02
1.348878318208939886e+00	2.247978506573890645e+00	-1.333385586151411140e+01	9.339040109825279501e+01	1.239638587119239617e+02	1.786728447585922481e+02	2.249746403039519009e+02	3.337702740708044189e+02	3.395583292978210466e+02
1.348596152792765013e+00	7.634729476193709452e+00	-1.043508506178880246e+01	1.227004195119683629e+02	1.208445847660806152e+02	1.613477285157673577e+02	2.264129673535719576e+02	3.169513949710147358e+02	3.415645221698141540e+02
1.348314114490201554e+00	-5.286206208193340927e+01	-6.902396960661350889e+00	1.392100675502183265e+02	1.195732708351745828e+02	2.486382549221734450e+02	2.205253962676036394e+02	3.449025567238966801e+02	3.386630458393822778e+02
1.348032203218585190e+00	-2.902147067246216139e+01	-4.625912716538114644e+00	1.335860436267420255e+02	1.209462345095496687e+02	2.596581829675704967e+02	2.192318521019357149e+02	3.433324698888496300e+02	3.368927584165683129e+02
1.347750418895323987e+00	1.751358117483037802e+01	-2.912394984139332621e-02	9.947952804009419481e+01	1.226691000238939608e+02	2.677545032523049713e+02	2.238190427037197026e+02	3.571977582869717480e+02	3.355781314382832079e+02
1.347468761437896179e+00	-1.286827957310566006e+01	1.069925893745397261e+00	9.672100362730108714e+01	1.215157480964836338e+02	2.076769916544299122e+02	2.270118843216593234e+02	3.221768284570879359e+02	3.369874789683120184e+02
1.347187230763852828e+00	6.088647488878842040e+01	1.016489228072931006e+01	1.283531327548749630e+02	1.195998870566406254e+02	1.528045647427750851e+02	2.291588650431972098e+02	3.184887180241268538e+02	3.352477473938923254e+02
1.346905826790814942e+00	3.117951596190233943e+01	2.052073414010304120e+01	9.175388363662695212e+01	1.187685672682702744e+02	2.271615042451552426e+02	2.298001609107249124e+02	3.641659184250110002e+02	3.327376388845626707e+02
1.346624549436475693e+00	-3.712735129949571444e+01	2.949595416703432704e+01	1.552831360115167740e+02	1.140520613691298877e+02	2.042976382860916544e+02	2.270860565122338528e+02	3.176963077141082294e+02	3.360346982556520743e+02
1.346343398618599085e+00	5.700603113679262890e+01	3.365470226519163077e+01	1.157733628399762580e+02	1.117736507631186811e+02	2.789471816045306696e+02	2.294330578597073611e+02	3.341240971274004323e+02	3.379648940295225543e+02
1.346062374255019956e+00	7.393851003886763351e+01	3.775332014496190425e+01	9.502564979144962365e+01	1.158463352987832593e+02	2.457375184265273163e+02	2.369737572991560342e+02	3.112980346185332223e+02	3.371042974446373819e+02
1.345781476263644194e+00	3.291176404009764411e+01	3.928955353300374043e+01	1.400759245692165393e+02	1.136858479408092819e+02	2.309484153034513838e+02	2.344140155640804437e+02	3.454333930803764474e+02	3.370975263029644680e+02
1.345500704562448968e+00	2.511134350815947158e+01	4.266755044069532232e+01	1.368908353840455447e+02	1.133294267333496919e+02	2.493435488138740084e+02	2.270532881902458939e+02	3.532618340401920136e+02	3.369965367361969584e+02
1.345220059069482277e+00	2.857363932809173690e+01	4.116670225086859602e+01	9.579427953275633456e+01	1.146466839722128128e+02	2.543435841698475599e+02	2.279751349553242790e+02	3.392955274229996121e+02	3.365874058912399960e+02
1.344939539702861842e+00	5.864012414925891647e+01	4.171963176601231993e+01	9.504327143760018259e+01	1.134478638093757752e+02	2.510957646654567554e+02	2.298212989991640711e+02	3.624386394330097687e+02	3.359481965227902265e+02
1.344659146380777548e+00	8.486263128242572407e+01	3.730066263139745075e+01	9.115458586806906283e+01	1.119296233998457524e+02	1.898017172726089825e+02	2.339584772327370104e+02	3.127859099292429619e+02	3.380192912002982553e+02
1.344378879021488782e+00	1.087445737632758735e+01	2.466574292533529444e+01	1.190858412009683462e+02	1.101868120370066464e+02	1.974350902920024282e+02	2.360291894846563991e+02	3.263579176237337265e+02	3.344075321036210084e+02
1.344098737543325983e+00	3.785703062567287702e+01	2.457141305316437752e+01	1.126766182462504275e+02	1.144909000718403718e+02	2.131604771164112435e+02	2.261202086853517415e+02	3.538523277286181496e+02	3.313385790788833560e+02
1.343818721864690424e+00	3.355473266094831786e+01	2.358545201614897024e+01	1.248935303360536295e+02	1.126795559153417656e+02	2.472028355215445288e+02	2.203858739086935259e+02	3.280200099626185306e+02	3.337434202397346326e+02
1.343538831904052211e+00	-2.871763824670641085e+01	1.638541341239507076e+01	1.467485632914533937e+02	1.180574893339288138e+02	2.444343066675272951e+02	2.146687307542405279e+02	3.220016997040459614e+02	3.323458946304463666e+02
1.343259067579953614e+00	9.905177064378602125e+00	1.876275230790325566e+01	9.627943473489732185e+01	1.258061600354081264e+02	1.861438568503545525e+02	2.218130804554100450e+02	3.416288370967970422e+02	3.321799789929042959e+02
1.342979428811006182e+00	4.838271333065991087e+01	2.427211486040954469e+01	1.148619441309114819e+02	1.240999552536523964e+02	2.255628964760801694e+02	2.259975012936081384e+02	3.335551378765248387e+02	3.290455135172699670e+02
1.342699915515890963e+00	2.842163006878287845e+01	3.135328678405960900e+01	1.144146483156727498e+02	1.290896240306273626e+02	2.543013186861375061e+02	2.245184961125522705e+02	3.056353636305627788e+02	3.259266796534108153e+02
1.342420527613360726e+00	1.218165865279068960e+01	4.514245498168342152e+01	1.138468691571416116e+02	1.316163845649468840e+02	2.194149995871004535e+02	2.286071463824074783e+02	3.269935016363834848e+02	3.260924541971594408e+02
1.342141265022237073e+00	-4.287452781224239118e+01	5.120829154721769783e+01	1.637767385013405601e+02	1.331855612510325955e+02	2.269432822903419833e+02	2.306143977318196789e+02	3.306318060086012451e+02	3.256756390290347554e+02
1.341862127661411774e+00	4.602313449768878684e+01	6.151024354477791434e+01	1.538789171100279987e+02	1.365376467804604488e+02	2.186064746004485926e+02	2.380457141317157834e+02	3.085958575422822605e+02	3.294848615531041105e+02
1.341583115449846542e+00	1.502998985938342003e+02	6.942031652645918882e+01	1.626796471932027828e+02	1.353652266833460089e+02	1.809116748266291665e+02	2.409543742218118609e+02	3.556252496676278270e+02	3.306804410245370036e+02
1.341304228306572366e+00	8.717743326234466394e+01	7.841231645385228433e+01	1.146513581723921646e+02	1.362823555119203434e+02	2.704842753654615422e+02	2.406690290012493563e+02	3.472743436243920314e+02	3.310892148911925688e+02
1.341025466150690626e+00	1.023427569062155840e+02	8.790314321069764958e+01	1.647992848940104693e+02	1.344120506788587477e+02	2.940797006290307536e+02	2.363830346939882361e+02	3.213151344494871751e+02	3.353013891435120968e+02
1.340746828901372201e+00	1.373284590817177104e+02	9.164018044911171046e+01	1.425993541443597223e+02	1.375045037640132364e+02	2.913624185252155030e+02	2.371373337154953731e+02	3.271813838430231840e+02	3.381865653837176069e+02
1.340468316477857247e+00	1.213443801568331537e+02	9.584872282212506889e+01	6.640854791123886969e+01	1.421963500095461086e+02	1.954656927873257359e+02	2.404777666983458460e+02	3.190274220157212994e+02	3.398987796870994771e+02
1.340189928799455421e+00	1.402794907438777727e+02	9.777269413271690723e+01	1.638900537093090861e+02	1.393482160792406432e+02	2.003435213084480893e+02	2.362782451273378399e+02	3.286158249569901386e+02	3.406803253878644000e+02
1.339911665785545658e+00	1.117212476297684844e+02	1.005159607995495463e+02	1.217429485144358665e+02	1.414106004375258294e+02	2.685732194695509065e+02	2.336561597907609666e+02	3.676171458794813702e+02	3.395398387969784153e+02
1.339633527355576614e+00	-2.425583786449054369e+00	1.012015829830593958e+02	1.684374552693950875e+02	1.413531621579997193e+02	2.200659909110169963e+02	2.321787116138110605e+02	3.492910080788890923e+02	3.366947033463539469e+02
1.339355513429066447e+00	8.649688068127518648e+01	1.016462565387795962e+02	1.518844212266338332e+02	1.408214830670883941e+02	2.699939426467598764e+02	2.294905035987140991e+02	3.587535182757805501e+02	3.371390474535259614e+02
1.339077623925601035e+00	5.775838030621175534e+01	9.625256194426989964e+01	1.127471514022805366e+02	1.428727649227357688e+02	2.051576419341696464e+02	2.292950126517369540e+02	3.381875476504870335e+02	3.333689619674473761e+02
1.338799858764837092e+00	1.422500143143323328e+02	8.538275133826198271e+01	1.558500798191783474e+02	1.464706605400863850e+02	1.854488871187977281e+02	2.303924143407485303e+02	3.254814711997836980e+02	3.315316022933011482e+02
1.338522217866499497e+00	6.748194414802502195e+01	8.658202872579776965e+01	1.522889811791053489e+02	1.498708124681114668e+02	2.037393059705613041e+02	2.239125380632558802e+02	3.431093215081042445e+02	3.307136010220506250e+02
1.338244701150381744e+00	7.146328319353489178e+01	9.377760959930191120e+01	1.935673724817783636e+02	1.554745631191778443e+02	2.650699301485034312e+02	2.225687803721334888e+02	3.192729261553727724e+02	3.287938296866431642e+02
1.337967308536347044e+00	1.538497521710563376e+02	9.854772444124915864e+01	1.429471226364996141e+02	1.637874020429161419e+02	2.385118287842958011e+02	2.292745434822628852e+02	3.054107844350829168e+02	3.279147583668278116e+02
1.337690039944327003e+00	7.221850936713371993e+01	1.050137502780170706e+02	1.434132339947353785e+02	1.728911491991536877e+02	2.015456904498951189e+02	2.352376965741914034e+02	2.977219978431635354e+02	3.254121410264857559e+02
1.337412895294321613e+00	1.084742114006667180e+02	1.116519130309283980e+02	2.045398594119550353e+02	1.753916351853817162e+02	2.342193222299059698e+02	2.411481740713623481e+02	3.200947322555396113e+02	3.242170398090672734e+02
1.337135874506400368e+00	1.291844724211471771e+02	1.215712513376487180e+02	1.546057257404018799e+02	1.779202321307485022e+02	2.429584517711101626e+02	2.423260762880217101e+02	3.425404386416660714e+02	3.227756643863579598e+02
1.336858977500700263e+00	1.386561434045436556e+02	1.347660093915692414e+02	1.781466113117224097e+02	1.864310019752057315e+02	2.707545062987405800e+02	2.456179246098553506e+02	3.373645960187434412e+02	3.224910504771463593e+02
1.336582204197428014e+00	1.087478192112738498e+02	1.325157279772736274e+02	1.825086611207160843e+02	1.924424027815967975e+02	2.717454087574355412e+02	2.449324807692203763e+02	3.002082437884403134e+02	3.227271385601615066e+02
1.336305554516856953e+00	8.233656122298843627e+01	1.393871821817947421e+02	2.120002507417893298e+02	2.031566658168218851e+02	2.510706469016220126e+02	2.546238595971738050e+02	3.605537868510471071e+02	3.296527306222549782e+02
1.336029028379331463e+00	2.244454226005462374e+02	1.362413681699575534e+02	2.094144220261431428e+02	2.029142897512201955e+02	2.167692419595565809e+02	2.600016830215834602e+02	3.070329088864090750e+02	3.311960736518436761e+02
1.335752625705261654e+00	2.089245479999115389e+02	1.359507722066746567e+02	2.573002385693487213e+02	2.091144090079818056e+02	2.676865858941927172e+02	2.589719999096670904e+02	3.350219000378565966e+02	3.334878087754509579e+02
1.335476346415127136e+00	8.292169906953247960e+01	1.381436526248138819e+02	1.997788373925447729e+02	2.090342232152549400e+02	2.996339909823870471e+02	2.556170115781608843e+02	3.588385720463029429e+02	3.365829900084273163e+02
1.335200190429475686e+00	1.180534820440747126e+02	1.353853079774606272e+02	2.218852183773731213e+02	2.229006961200091155e+02	2.458872772598984682e+02	2.577521494309993386e+02	3.247286680537840198e+02	3.404222296741043010e+02
1.334924157668922362e+00	1.414146281449077946e+02	1.332279184498345614e+02	2.025620499771804646e+02	2.291449095175752291e+02	2.912567032380695764e+02	2.583580339790647713e+02	3.525624071650930773e+02	3.418835707058043454e+02
1.334648248054151498e+00	1.453554391659193641e+02	1.319723011163998763e+02	1.993659587686546502e+02	2.325510720154998126e+02	2.000851725809255015e+02	2.601646920968023551e+02	3.245422934461242903e+02	3.381871625292411068e+02
1.334372461505913154e+00	1.412406559920520124e+02	1.247849494968434954e+02	3.013335660256071833e+02	2.405131696857372390e+02	2.401488956945086954e+02	2.632135009683486828e+02	3.304199027883887538e+02	3.409188135190724438e+02
1.334096797945028667e+00	6.961689104508421622e+01	1.167012933518589932e+02	1.858552647401601803e+02	2.387468669842874647e+02	2.852559888642609280e+02	2.648651109806213526e+02	3.680634162856246689e+02	3.424300247714843977e+02
1.333821257292383100e+00	1.356853312911627540e+02	1.184200068750233470e+02	2.649590151577842789e+02	2.381881892310728404e+02	3.195282368988830513e+02	2.653932750261083697e+02	3.715933179583396964e+02	3.458778382072591739e+02
1.333545839468932348e+00	5.244394960211261036e+01	1.166005674998253170e+02	1.847391088421844074e+02	2.366765702249974765e+02	2.413418713553014356e+02	2.752410087621901766e+02	2.992324224223101510e+02	3.468881805545009911e+02
1.333270544395698698e+00	1.271489388940209437e+02	1.072321183954637149e+02	2.868552252045376463e+02	2.388659977851890233e+02	2.250404187357207775e+02	2.797275213676700218e+02	3.592137038069540154e+02	3.496146038179571178e+02
1.332995371993772160e+00	1.785039712021952880e+02	1.078447158814085185e+02	2.389481875465035330e+02	2.403000165889066011e+02	2.680507047998830217e+02	2.801885884546410921e+02	3.451835562694859618e+02	3.477162436089008679e+02
1.332720322184310247e+00	6.075280352175860799e+01	1.134165635395035423e+02	3.355111049889285937e+02	2.440224211653047064e+02	3.088443868204510068e+02	2.785033696774694931e+02	3.615594273465120523e+02	3.482941127287418226e+02
1.332445394888537304e+00	8.528444344908868402e+01	1.106221006185436693e+02	1.890002613691671058e+02	2.445155700250398354e+02	3.094303015222179738e+02	2.805417851100490338e+02	3.318734550759106128e+02	3.516276311006909054e+02
1.332170590027746293e+00	1.537420942784111162e+02	1.025738709661134891e+02	2.156564320715152689e+02	2.420123981910361977e+02	3.291543827515325802e+02	2.861496860551794157e+02	3.405331364887313725e+02	3.557948643555827175e+02
1.331895907523296785e+00	4.471799818481240862e+01	1.031897819515304917e+02	2.202168142202202148e+02	2.355420252265867873e+02	2.737453173929074524e+02	2.930169673287817886e+02	4.036368358509790255e+02	3.577661323509443037e+02
1.331621347296614521e+00	1.327505548748352453e+02	1.031564069275685114e+02	1.890102051533990561e+02	2.230932311008633064e+02	2.690532759413351300e+02	2.862891784944631013e+02	3.358364968501419980e+02	3.572862085802897241e+02
1.331346909269193857e+00	1.805116634576486661e+02	9.906175947117392866e+01	2.533586322267683499e+02	2.238151830168744425e+02	2.880897449919864926e+02	2.838385695185816076e+02	3.761623700352008655e+02	3.568778175014102771e+02
1.331072593362595979e+00	5.778813279831837235e+01	9.184485239855325744e+01	2.437408347370812294e+02	2.177576196043844448e+02	3.474035597623400804e+02	2.812510349902783560e+02	3.520078793539940989e+02	3.577157798939092572e+02
1.330798399498448248e+00	4.533954191844800619e+01	8.468998974553271353e+01	2.465311972068567457e+02	2.130548624169479695e+02	2.256450872502304890e+02	2.916602082001181770e+02	3.356168486541101856e+02	3.604956110328568002e+02
1.330524327598445522e+00	8.798456512188252532e+01	7.170845413227240783e+01	2.072746718276945899e+02	2.022837909951455515e+02	2.600809079001129476e+02	2.935712612074179333e+02	3.673442171471785400e+02	3.605064000302036220e+02
1.330250377584349941e+00	9.867155307569890965e+01	6.252163584627665216e+01	1.902454382957340613e+02	2.003891872392825348e+02	2.565501640715963845e+02	2.859950516864724932e+02	3.848571024354515089e+02	3.621249312734022396e+02
1.329976549377989148e+00	4.595018423537158725e+01	6.593825749871979269e+01	1.893057657466094952e+02	1.950387943285736583e+02	3.313927562970675922e+02	2.889742577754619788e+02	3.802392540981041975e+02	3.694918391011970584e+02
1.329702842901258286e+00	2.091404053698582999e+01	6.221673502648827991e+01	1.497424854359937854e+02	2.023504329744521044e+02	3.441063600144886436e+02	2.937982510957418754e+02	3.755950363239575722e+02	3.714671665397084439e+02
1.329429258076118892e+00	1.111578333023542768e+02	5.716029033777130763e+01	1.778469922883720074e+02	2.049522610412057020e+02	2.460869012012418580e+02	3.021326142084264461e+02	3.226292121804286808e+02	3.743998865088565822e+02
1.329155794824600667e+00	1.081576361287731025e+01	5.577914012342785099e+01	1.898573067981629947e+02	2.037385495161062750e+02	2.561681556032797857e+02	3.109612479638992681e+02	3.704954357382440548e+02	3.769328071564679021e+02
1.328882453068796377e+00	6.103818486834085455e+00	4.413894948595584111e+01	2.601283999775565690e+02	1.998553193186125441e+02	3.476977536886487314e+02	3.124632152182545042e+02	3.782110177563542379e+02	3.849390196252403484e+02
1.328609232730867840e+00	5.709637392276176371e+01	4.237408507811510816e+01	1.952131136091117583e+02	1.951951278862546815e+02	3.229185135431216622e+02	3.102515001071799929e+02	3.799037598728515945e+02	3.861457007655911866e+02
1.328336133733043267e+00	1.603448335902735877e+01	4.567796542197955034e+01	1.651778096459769074e+02	1.991934739875093783e+02	3.897877711781791845e+02	3.138562714818759787e+02	4.136062161080097326e+02	3.914078732788547086e+02
1.328063155997615707e+00	7.418950996444564794e+01	4.526720465465842835e+01	2.155495386510547746e+02	1.992482683449959211e+02	2.668675406157618113e+02	3.282728644397009248e+02	4.209517175693105173e+02	3.954049827393620262e+02
1.327790299446945710e+00	7.656967015763763129e+01	4.178888067274308327e+01	2.239506029277438302e+02	2.045565344497553610e+02	2.956003516929861235e+02	3.274994464874043842e+02	3.938711939422540240e+02	3.941088550630513510e+02
1.327517564003457995e+00	1.107023451967246643e+02	4.297022808285967699e+01	2.129105038777625509e+02	2.061014504102301430e+02	4.083730125889949818e+02	3.234067764760246178e+02	4.355048262307847722e+02	3.955359894098957056e+02
1.327244949589646117e+00	1.736104419273772237e+01	4.125141255056733769e+01	2.405862652735260099e+02	2.031975491298701400e+02	3.068511611020288115e+02	3.189067307432355847e+02	3.415437210147693463e+02	3.948941842793431078e+02
1.326972456128067801e+00	-1.212607254667262424e+01	3.216716573342179686e+01	2.005931919712972729e+02	2.021790128399752859e+02	3.193779093918259377e+02	3.175715797105185629e+02	4.298428867585790272e+02	3.979270490033550232e+02
1.326700083541346720e+00	-1.924487653374653995e+00	2.471906133516428739e+01	1.216592988145524714e+02	1.924804955455785489e+02	2.693371086900230011e+02	3.227234283090576810e+02	3.905015106666337488e+02	4.010979339207580097e+02
1.326427831752173159e+00	1.597536664812564666e+01	1.848225421530547763e+01	1.717326177446539077e+02	1.799740963536812046e+02	2.761182387402569134e+02	3.134779498326105340e+02	3.915162641562594104e+02	3.961296427607385908e+02
1.326155700683302907e+00	5.776629472607280746e+01	9.451466789211320219e+00	2.153247607756086666e+02	1.701658549389615018e+02	3.209163681437197511e+02	2.997521392920782546e+02	3.783014710763554262e+02	3.959260918850201847e+02
1.325883690257556813e+00	1.538554426852529389e+01	3.839575545359553033e+00	1.971854003060979323e+02	1.649245224166039350e+02	3.736672539476346628e+02	2.929035263612778408e+02	4.054652758546666291e+02	3.946886903344377515e+02
1.325611800397822115e+00	2.888492728383960895e+01	-2.036075249577843582e+00	1.337063935738979694e+02	1.589641638963578316e+02	3.176246968259624737e+02	2.856124129932399001e+02	3.839401697354050498e+02	3.908299204750589979e+02
1.325340031027051557e+00	-2.917571365819743434e+01	-6.319716167142657604e+00	1.838117414759433359e+02	1.493019178317949240e+02	2.127799677161108889e+02	2.892159888091336484e+02	3.646097893818657099e+02	3.868462283356982994e+02
1.325068382068263606e+00	-2.674645670620175864e+01	-1.044283636705285723e+01	1.177851654927590346e+02	1.410787161905689118e+02	2.607372515987109409e+02	2.834941296671974555e+02	4.024312740520872467e+02	3.873782724297931281e+02
1.324796853444540679e+00	-7.556248192296575894e+01	-7.763802324660153076e+00	1.138941159318051177e+02	1.404948184189597669e+02	3.010742263456381806e+02	2.734806461533634092e+02	3.837630549784665845e+02	3.868675890235739416e+02
1.324525445079032471e+00	-3.494791790458854308e+01	-5.472179152085671738e+00	1.371076663031377620e+02	1.354880907688858827e+02	2.715574514974018712e+02	2.694130708627298532e+02	4.349379314393141271e+02	3.899726667950956198e+02
1.324254156894953294e+00	2.251697974675235869e+01	-6.407613030586660763e+00	7.988371008836536191e+01	1.345575742866851385e+02	2.834640871536797135e+02	2.648128759058067772e+02	3.868942305111430073e+02	3.907466502197634100e+02
1.323982988815581630e+00	-3.207829365761635643e+01	-8.365262071652216136e+00	1.200066380420507812e+02	1.315097911459146474e+02	1.917335053029594292e+02	2.638801410105597256e+02	3.693494822845086105e+02	3.944210555627265649e+02
1.323711940764263240e+00	6.119478553982717983e+01	-1.209737231085066433e+01	1.663850020491332771e+02	1.237637355037423106e+02	2.552647712829472653e+02	2.566867659288130881e+02	4.086222436764833219e+02	3.970624909408837766e+02
1.323441012664406946e+00	3.411317542486653309e+01	-1.032450057766667584e+01	1.346952309172733067e+02	1.168630648327189050e+02	2.941566814779194488e+02	2.518799789558133568e+02	3.663678887595964966e+02	3.997810675462241647e+02
1.323170204439487074e+00	-2.936454753413956098e+01	-1.109809582595248756e+00	1.547524952529718973e+02	1.157828728312780129e+02	2.891851800257113041e+02	2.513886617881132963e+02	3.667266002533032747e+02	3.963280931248222032e+02
1.322899516013044341e+00	2.314869181465597592e+01	2.845178082322731505e+00	1.128008160822608801e+02	1.198057065801894083e+02	2.839998941118892049e+02	2.560223142835515659e+02	3.913926662682073356e+02	3.950677898988482184e+02
1.322628947308682523e+00	-4.057339342183190922e+01	4.275705950025490587e+00	1.197060971925271105e+02	1.236469921283906501e+02	2.078054461768076635e+02	2.634139042647270799e+02	4.385782555839962242e+02	3.939861335292715694e+02
1.322358498250070458e+00	2.042122185073689877e+01	-1.428204398699701727e-01	1.528821089177465637e+02	1.262708826398468318e+02	1.919159062865090846e+02	2.572365493937736574e+02	4.084143155307738766e+02	3.882118004273900169e+02
1.322088168760942928e+00	-5.111179330563043521e+01	-1.559712332006970570e+00	6.236624908044194626e+01	1.246249912518576366e+02	2.498994854367477672e+02	2.525834622001767684e+02	4.088421626439162537e+02	3.875624315721431117e+02
1.321817958765098000e+00	2.222266895873371695e+01	-3.656675315771546586e+00	1.152778515930170471e+02	1.276197361839259798e+02	3.163077194292336571e+02	2.518181017107341404e+02	4.196007082690726975e+02	3.846391251505648938e+02
1.321547868186399466e+00	1.177061929222016090e+01	-1.986530008117993074e+00	1.100598945073314070e+02	1.316323331179961258e+02	2.681380486915381312e+02	2.535971222997459336e+02	3.509879285084700200e+02	3.886870048312977701e+02
1.321277896948774622e+00	1.533458214424778587e+00	1.423289163358990805e+00	1.278395014840049981e+02	1.270659661092854122e+02	2.392601378430524051e+02	2.616068852159435210e+02	3.825852454282054964e+02	3.875644914051409842e+02
1.321008044976215823e+00	4.362119652267305980e+01	-5.393416805568760353e-01	1.195533396540501627e+02	1.225969368006948912e+02	2.816437520490326847e+02	2.566314487422648654e+02	3.549145115684970051e+02	3.837299499111059049e+02
1.320738312192780262e+00	-2.642949423704013423e+00	8.161885170703669701e+00	1.668864535284120620e+02	1.235309900768078819e+02	2.556291821424469788e+02	2.541804138687585635e+02	3.334546553361338397e+02	3.827271952166910296e+02
1.320468698522588413e+00	-6.132181097411801574e+01	1.774820696258024455e+01	1.748541926364467542e+02	1.252144431393659545e+02	2.458580162873085158e+02	2.534775257401821591e+02	3.916513783539604674e+02	3.764029201290161382e+02
1.320199203889825590e+00	-3.204615570786589274e+01	2.056844831433483023e+01	1.300458312753727057e+02	1.265476668487919625e+02	2.603389872306169082e+02	2.555293117303288284e+02	3.922337200966622959e+02	3.712394872073982697e+02
1.319929828218741275e+00	3.321832339423200864e+01	2.844251745440294954e+01	7.186702690782914260e+01	1.279843303492332183e+02	1.894772026700452159e+02	2.601688044870173258e+02	3.680699915917101066e+02	3.710386436784571060e+02
1.319660571433649121e+00	9.056607386069883603e+01	3.057295609525799307e+01	1.444616778132109971e+02	1.253344696710989012e+02	2.614870711370725758e+02	2.582024851668781480e+02	4.074647269176012969e+02	3.715301195526550373e+02
1.319391433458926732e+00	7.977747076572001106e+01	3.195969835101699630e+01	1.618624160407218824e+02	1.260141678572866084e+02	2.871138229755252951e+02	2.501933323331932968e+02	3.732919703646676908e+02	3.694879397881486511e+02
1.319122414219015660e+00	4.077640509543071801e+01	3.023796489387595443e+01	8.771900508256342732e+01	1.222100518973724803e+02	3.018021628404252965e+02	2.476534119055905308e+02	3.842454822430348145e+02	3.688845826130966543e+02
1.318853513638421182e+00	5.838131722436193272e+00	2.882275908738457204e+01	7.574576701463527684e+01	1.237683947494559646e+02	2.615199649862889260e+02	2.488047734309332384e+02	3.377778978464799593e+02	3.711400080023502710e+02
1.318584731641713192e+00	3.546572980093419147e+01	2.982509497834118406e+01	1.161103063857013922e+02	1.171356294923890999e+02	1.798796675458262655e+02	2.508163506904331257e+02	3.569397254046355101e+02	3.691774290778371892e+02
1.318316068153524201e+00	6.417288510889554232e+01	2.801975879149944859e+01	1.459159485245873213e+02	1.129314389670102514e+02	2.379557641948453295e+02	2.441945494889938857e+02	3.653677555271279971e+02	3.672136394624496916e+02
1.318047523098551776e+00	2.314808628633269905e+01	2.853465618212283772e+01	1.323276345447105200e+02	1.135403387149460457e+02	2.458123113562549804e+02	2.399421011621845992e+02	3.609634163028189846e+02	3.648281845478212517e+02
1.317779096401556105e+00	-2.894973074976288530e+00	2.758952092755123431e+01	9.810972588311170739e+01	1.134705564922671215e+02	2.721738081354177439e+02	2.403179624659924798e+02	3.950225577984909933e+02	3.599318100415829917e+02
1.317510787987361098e+00	1.873219876085764923e+01	1.586026778854912678e+01	1.287543669235073196e+02	1.189180798042430069e+02	2.510859927195756995e+02	2.420159265030768552e+02	3.751905598833803310e+02	3.571692541129551728e+02
1.317242597780854618e+00	-1.238255340748656153e+01	4.790230401504786073e+00	8.385186777717144935e+01	1.212244558795938474e+02	2.188666698232257772e+02	2.417414647801977594e+02	3.141302017991026787e+02	3.593815579091909171e+02
1.316974525706987809e+00	-2.273339375024681175e+01	1.429600539354265898e+00	1.411214246559179912e+02	1.156468722389845993e+02	2.173391231948205586e+02	2.325738138317443884e+02	3.479784303022350400e+02	3.565611195996189053e+02
1.316706571690775096e+00	3.224298054370964906e+01	7.593782953517765222e+00	1.462806209248138600e+02	1.188151285248744671e+02	2.547931964256789854e+02	2.247289597158864751e+02	3.697467562963385603e+02	3.603421574957965845e+02
1.316438735657293968e+00	-1.386269029144736642e+01	1.241257111986749173e+01	1.154945727898598591e+02	1.240293529739254126e+02	2.151073533197759389e+02	2.264195791316049622e+02	3.669341376946283617e+02	3.579457728048480476e+02
1.316171017531685417e+00	3.834962378433906594e+01	1.685481721360034868e+01	6.247605129560093928e+01	1.257643413594788058e+02	2.340948364035225779e+02	2.299287638090551980e+02	3.563805510779429824e+02	3.602147517208973113e+02
1.315903417239153939e+00	-6.289098950510103592e+00	1.595072832218420089e+01	1.611148062491170947e+02	1.219257458131628624e+02	1.760379275633215457e+02	2.329193946679688736e+02	3.481376517206422250e+02	3.579743155220680819e+02
1.315635934704967092e+00	1.012074129270621725e+01	1.416220436938264626e+01	1.612760906166132031e+02	1.209199704022913977e+02	2.591075726870085418e+02	2.295962263952212936e+02	3.791782111460554461e+02	3.565914654173049598e+02
1.315368569854454606e+00	2.254033190249136709e+01	2.018854506956831685e+01	8.577095666449699252e+01	1.233954630029867161e+02	2.924841389217072560e+02	2.273880439553288966e+02	3.607406184716380153e+02	3.595230021332661181e+02
1.315101322613009938e+00	-5.316144719090782012e+00	2.499252830079507959e+01	1.488037710243669380e+02	1.268077920789370125e+02	2.209388779395139295e+02	2.272628096412888112e+02	3.610491997761024550e+02	3.606683382864616192e+02
1.314834192906089827e+00	6.823078113550079138e+01	2.127005300796386678e+01	1.062861764690837276e+02	1.287098318562495649e+02	1.768789223132974939e+02	2.313884425783654137e+02	3.922357489260552370e+02	3.719301142744666322e+02
1.314567180659212520e+00	8.058419750781278879e+01	2.060443495943381720e+01	1.162712055254019958e+02	1.338249541790577553e+02	2.018778883326393725e+02	2.362971501208096470e+02	3.344578873772614429e+02	3.847393853631186289e+02
1.314300285797960655e+00	4.387988133728373441e+01	1.568161929279290945e+01	1.689423016577489420e+02	1.316163328328588307e+02	2.405962654180089260e+02	2.401169181213143418e+02	3.840225250052245656e+02	3.854989818475908123e+02
1.314033508247978821e+00	-2.116442728730594069e+01	1.116081756694586247e+01	1.261388623330735186e+02	1.369541558998935500e+02	3.044352651425594445e+02	2.412407281737446851e+02	3.427136674638255158e+02	3.886927173115644791e+02
1.313766847934973558e+00	8.070607187888330369e-02	1.355419161523505522e+01	1.334681317553837516e+02	1.437558070408571496e+02	2.273990076062402181e+02	2.431456406140629554e+02	4.138758708040751912e+02	3.902019279658174469e+02
1.313500304784715578e+00	-3.046044799602976738e+01	1.102645092587393449e+01	1.087272736934178283e+02	1.500453636623914520e+02	2.426795380709230301e+02	2.422179721331476969e+02	3.842475479892797239e+02	3.950435914123024759e+02
1.313233878723036430e+00	-4.075504684446505266e+00	5.005916397968491083e+00	1.598498478760793091e+02	1.471781179223961544e+02	2.329035567717924664e+02	2.467075936085833234e+02	4.145990481718749834e+02	3.966092505312640810e+02
1.312967569675831614e+00	4.203028869403506462e+01	-7.467894912852579559e-01	1.641869016767628295e+02	1.485470581574082303e+02	2.309806468064323894e+02	2.409213624301556251e+02	4.404807276270959733e+02	3.929439223669817238e+02
1.312701377569057248e+00	-2.285128352328740320e+01	8.032043222016118644e-01	1.645183627346579556e+02	1.448074279777784454e+02	2.673730876716172702e+02	2.352981639687272946e+02	4.099722123401479621e+02	3.907592723635988818e+02
1.312435302328734066e+00	-5.574004263038897733e+01	7.799144072926935678e-01	1.577448873853055034e+02	1.401605096871111300e+02	2.616803290711031877e+02	2.374788863501560456e+02	4.517178921174157153e+02	3.868802633626356737e+02
1.312169343880943417e+00	2.544232648126301299e+01	-4.742656735862407658e+00	1.474616412886297780e+02	1.383208409407234285e+02	2.474742319446332033e+02	2.363599834799910866e+02	3.602415818505114089e+02	3.813713618803981831e+02
1.311903502151828826e+00	8.553791518201823152e+00	-3.658055145243212181e+00	1.271616047993940128e+02	1.359177441419963088e+02	2.276264989290735627e+02	2.345501557449635754e+02	3.018498008404944244e+02	3.772145016878131969e+02
1.311637777067596877e+00	4.088317318106549436e+01	3.949038223887611387e+00	1.798630408115572266e+02	1.359877059703704560e+02	1.995364124901246043e+02	2.306061888965606954e+02	3.764090462846656351e+02	3.693967322099926491e+02
1.311372168554515216e+00	2.100898955861046247e+01	7.529435493591308592e+00	1.306367502735206756e+02	1.342635673152076379e+02	2.138300345157593085e+02	2.269477189253718450e+02	3.497015015158352753e+02	3.639214910178462219e+02
1.311106676538914106e+00	-3.103737627376835562e+01	1.195080903168676478e+01	1.116657437308832215e+02	1.322877511454824173e+02	2.368846408510299284e+02	2.271080370410058720e+02	3.814587551020015894e+02	3.538666070220656934e+02
1.310841300947185983e+00	-2.901377908532469263e+01	1.488607467344647617e+01	6.356823690062370957e+01	1.303969547794181381e+02	2.382792310684442327e+02	2.250302929075237159e+02	3.159750184838025007e+02	3.498008336507884906e+02
1.310576041705784123e+00	7.996551026738197265e+01	1.436129171060975196e+01	8.883031328300643281e+01	1.264953317124467276e+02	1.619263515960004156e+02	2.297468501332079427e+02	3.172587500013752901e+02	3.421675706812002318e+02
1.310310898741224861e+00	6.189409305683224005e+01	1.927493625641368880e+01	1.007022587969552205e+02	1.239547758325640814e+02	2.109500177428449490e+02	2.298332006021580867e+02	3.538402930423279145e+02	3.371198714285409324e+02
1.310045871980085153e+00	-2.598237571770868826e+01	2.609876564370798135e+01	1.921857653506779116e+02	1.225080555459665419e+02	2.934284626029415222e+02	2.287555899941632447e+02	3.508299132994265506e+02	3.372722559757741010e+02
1.309780961349004569e+00	-3.289490156959320455e+00	3.433219342433580579e+01	1.408502793690114174e+02	1.242096617026175807e+02	2.586588021927343561e+02	2.287062616816983791e+02	3.436272559738718542e+02	3.393835811331280752e+02
1.309516166774683299e+00	4.769895104522735352e+01	3.834789878956991060e+01	1.655653473429040616e+02	1.333318759163516063e+02	2.542944147060628666e+02	2.366571103237628222e+02	3.507851151382129729e+02	3.476278134297316456e+02
1.309251488183883705e+00	5.688857199550244559e+01	4.439370072644769039e+01	1.331160982953652478e+02	1.290896020779546802e+02	1.990637192564823863e+02	2.417573709008896401e+02	3.596225112364300571e+02	3.525566277908004622e+02
1.308986925503429877e+00	2.029099955952227319e+01	4.495145888277907176e+01	8.348727946907533237e+01	1.229903977231864758e+02	2.188487456079804474e+02	2.444988668154637992e+02	3.410276563620323032e+02	3.484972362867821403e+02
1.308722478660206523e+00	8.186493080534711453e+01	5.411352616854584596e+01	1.566645165909888817e+02	1.299263984147599160e+02	2.439992783056495398e+02	2.480988679011049953e+02	3.410128092600858736e+02	3.504762178119842133e+02
1.308458147581160524e+00	2.366933806138561280e+01	5.737033090236199229e+01	1.261435618657298505e+02	1.328382997540930432e+02	2.855074685270791974e+02	2.456622872281199648e+02	3.510953999250012316e+02	3.511233395436645992e+02
1.308193932193299380e+00	6.808140116677192566e+01	5.544227505637469022e+01	1.254913916267467613e+02	1.354843567226009498e+02	2.737821329246521032e+02	2.453404501181156832e+02	3.339827901221956381e+02	3.538701624886717809e+02
1.307929832423691874e+00	1.005593588600108035e+02	4.903763484399681971e+01	1.151357248225541099e+02	1.332391963570877067e+02	1.922651872508062354e+02	2.497666238461730472e+02	3.630081510272690366e+02	3.525617684777203635e+02
1.307665848199468295e+00	5.926147303539246991e+01	5.079298974975448289e+01	1.449816034797638054e+02	1.283283039024689174e+02	2.369546333369978584e+02	2.419416289484396714e+02	3.796435939502362089e+02	3.497774793562965101e+02
1.307401979447819995e+00	1.000490854342231586e+02	5.134054008045445983e+01	1.546814459508270545e+02	1.195159001614911034e+02	2.535131156257340308e+02	2.352003368604090099e+02	3.731895404624414141e+02	3.494642117812317110e+02
1.307138226095998945e+00	2.061681876688869863e+01	4.782235207011753886e+01	1.303385840870649020e+02	1.295363379041295104e+02	3.003661871459953545e+02	2.365673974606076797e+02	3.495645856114844605e+02	3.481527502741876674e+02
1.306874588071318843e+00	2.332836699127438518e+00	4.425817678946840772e+01	5.356709338741552529e+00	1.328822969102874367e+02	2.037590656330177126e+02	2.397983350452350351e+02	3.381855730290947122e+02	3.500961162715614137e+02
1.306611065301153118e+00	2.157918498442274569e+01	4.365886608478790976e+01	1.745413977017312845e+02	1.368107764653623803e+02	2.280907393472325566e+02	2.439483027228859555e+02	3.060871475690425427e+02	3.458057965747001390e+02
1.306347657712936927e+00	7.891950142396804324e+01	4.293021900120749734e+01	2.176886663196694371e+02	1.381367874913501055e+02	2.418694374731610139e+02	2.389844537291240556e+02	3.561558884416562023e+02	3.447019245238759027e+02
1.306084365234166489e+00	-1.567341375582232921e+01	4.423072035591250994e+01	1.209941365888226841e+02	1.370931114515094009e+02	1.802317846356361599e+02	2.308099671459437161e+02	3.437170174618134411e+02	3.448652793735588489e+02
1.305821187792397531e+00	3.011080910359138230e+01	4.260776963706274501e+01	1.413860035198071614e+02	1.407146643756774438e+02	2.563813137201709651e+02	2.233806403400611202e+02	3.397311740431569547e+02	3.446468541754942976e+02
1.305558125315246842e+00	2.645821325945987823e+01	4.213122333983184831e+01	1.250459954997862155e+02	1.467392725195702781e+02	2.539001152327017792e+02	2.245767383606992098e+02	3.504589957769555895e+02	3.458542047628951650e+02
1.305295177730393164e+00	5.984272844194263996e+01	3.652707650964985930e+01	1.219729042532423762e+02	1.464486764076435747e+02	1.809904023429011772e+02	2.305591998502220008e+02	3.422412729802651938e+02	3.432416584685336147e+02
1.305032344965573410e+00	5.634865367030499073e+01	3.530976091527537619e+01	1.626572757605102311e+02	1.470158373802991036e+02	2.461274073021013749e+02	2.221505310825315291e+02	3.488560641987957069e+02	3.438794750969679512e+02
1.304769626948586669e+00	8.152253414429669931e+01	3.893469712120264603e+01	2.400122896557837464e+02	1.492368432355102073e+02	2.632695437747350979e+02	2.209678356589450914e+02	3.448389821572203005e+02	3.464079876554015414e+02
1.304507023607292204e+00	4.836717128645064179e+01	4.283537540111935726e+01	8.581254421189095183e+01	1.531473741504693464e+02	2.463141887922262754e+02	2.216381901333718361e+02	3.595016718915435376e+02	3.475405285483159332e+02
1.304244534869609007e+00	4.310002760843465097e+01	3.975333942065575599e+01	1.251062358523794558e+02	1.532720942440157614e+02	1.948117069008076214e+02	2.278273796821580959e+02	2.979638573944475297e+02	3.503903761922971967e+02
1.303982160663516687e+00	3.762928907250324073e+01	3.349326712937761386e+01	1.508551561890433845e+02	1.465904780952728004e+02	1.600462892137909421e+02	2.263553729024417294e+02	3.898046912617169824e+02	3.521649054914406634e+02
1.303719900917054808e+00	4.858394077692012303e+01	3.082849331412858973e+01	1.731616834020045417e+02	1.470030982580321108e+02	2.041418596339897533e+02	2.272141141563078008e+02	3.743474626315673959e+02	3.475364726551628110e+02
1.303457755558323328e+00	-4.012149810023077379e+01	3.467667001494294254e+01	1.550057462948430214e+02	1.512843949330626003e+02	2.565797977349868688e+02	2.290895123933951254e+02	3.440204273483748239e+02	3.475066383991447765e+02
1.303195724515482379e+00	4.481428390341579160e+01	2.691548617513810626e+01	1.634116762354126706e+02	1.522699496253520124e+02	2.890539718184409139e+02	2.269761067343484342e+02	3.429663056528866605e+02	3.432635667760566207e+02
1.302933807716751824e+00	-4.423854976371888625e+01	2.146508890046822415e+01	9.461321716464544807e+01	1.510591218580399300e+02	2.397096077023320220e+02	2.354891677574547657e+02	3.251040134439290910e+02	3.423620747975478480e+02
1.302672005090411256e+00	5.811147198163601502e+01	1.429262507066147236e+01	1.708422741893798502e+02	1.440670894811959784e+02	1.709875588782128943e+02	2.429989701737343921e+02	3.539299233557063644e+02	3.433659253697043141e+02
1.302410316564801551e+00	6.169692253864937470e+01	4.037574760766153403e+00	1.468480007731226351e+02	1.410085566415582434e+02	2.892973188499988169e+02	2.425836225217380502e+02	3.367709230472338504e+02	3.426530744793324175e+02
1.302148742068321097e+00	-3.752453970098315494e+01	6.744583965948227622e+00	1.505527185305122657e+02	1.421597407012822316e+02	2.415203442874685891e+02	2.461535432073303014e+02	3.327577947290943712e+02	3.388665784395864762e+02
1.301887281529429563e+00	-3.191151981090122103e+00	2.445706336177992490e+00	1.413781954903424491e+02	1.496242800371092869e+02	2.422917861809261240e+02	2.504445913157840380e+02	3.607646441363309577e+02	3.386580596658793070e+02
1.301625934876646351e+00	1.911322223701899503e+01	1.099828534839370597e+00	1.763057608063585917e+02	1.457411484433413591e+02	2.376803339634829513e+02	2.593685370593512403e+02	3.193247396384948615e+02	3.407930133182122745e+02
1.301364702038549925e+00	3.706101142524723713e+01	-4.604763296339221768e+00	1.066435120967408778e+02	1.373890540588459430e+02	2.668988895986875036e+02	2.635279233046172180e+02	3.094234811207993516e+02	3.359850814844069191e+02
1.301103582943778481e+00	-7.820684387247094804e+00	-1.318485756974578393e+01	1.376690937146637737e+02	1.369611083522010233e+02	2.675007903933287707e+02	2.604792800908033996e+02	3.500011515781558842e+02	3.367203112755044003e+02
1.300842577521030385e+00	-5.743264438998196653e+01	-8.905598410140934007e+00	1.480599441283775377e+02	1.376434463765168630e+02	2.875828553614015846e+02	2.578678150189470557e+02	3.290322978435415848e+02	3.396382814968536650e+02
1.300581685699062406e+00	-1.536287059470150318e+01	-1.333239459086361833e+01	9.785085040299546222e+01	1.398910616921862129e+02	2.936008145401332285e+02	2.533274604592752723e+02	3.842624461386089365e+02	3.392571711351037038e+02
1.300320907406691484e+00	-2.800464752846713878e+01	-1.413223751512007098e+01	1.281064180596928850e+02	1.381678747397183713e+02	2.197789572176337458e+02	2.601713549835521917e+02	3.418930634370796611e+02	3.414833380539625409e+02
1.300060242572792735e+00	-2.454673369470731714e+01	-2.333305461221062416e+01	1.950798217191233732e+02	1.280675323025859598e+02	2.306569709428269164e+02	2.607132055794594976e+02	3.203745767343931448e+02	3.427635228292687657e+02
1.299799691126302559e+00	6.589177050294384230e+01	-1.784767584402410279e+01	1.366763676273969850e+02	1.252648023066763017e+02	2.582010258866741310e+02	2.505029095461157738e+02	3.282051351465427729e+02	3.462478418645964666e+02
1.299539252996214422e+00	-1.145360195230680489e+02	-1.434824870386329465e+01	1.053491645003394837e+02	1.239981960959139968e+02	2.631218288014061955e+02	2.481061428875130161e+02	3.848332007178872800e+02	3.494592810913986227e+02
1.299278928111582410e+00	5.570427063292883396e+00	-1.276525690297004623e+01	1.046748929356306235e+02	1.246697458646701620e+02	2.909932104741959051e+02	2.467684254933812156e+02	3.420403224834352613e+02	3.481581407773310843e+02
1.299018716401519002e+00	-5.297312664702387508e+01	-7.910445399188692051e+00	1.011983845143824823e+02	1.274333299546044316e+02	2.198714343538655953e+02	2.465874873662745586e+02	3.229018774855836114e+02	3.514735515286834584e+02
1.298758617795195969e+00	1.391430166466966512e+01	-2.230316581227414829e+00	1.892561180792662867e+02	1.263245073097739919e+02	2.085633607062972317e+02	2.435416051246421318e+02	3.462878379080354421e+02	3.493500179086000799e+02
1.298498632221843696e+00	9.348389792188359593e+01	3.510035274453493059e+00	1.081999099018067056e+02	1.234787317974242313e+02	2.286083833206475902e+02	2.402230093074601314e+02	3.676182682305799290e+02	3.481536794437309368e+02
1.298238759610751636e+00	-3.968149087225253169e+01	9.425879946723357605e+00	1.120138748821410672e+02	1.225767090635449392e+02	2.261252202175691650e+02	2.381161443532997737e+02	3.466686409823161057e+02	3.495166915052139416e+02
1.297978999891268304e+00	-1.780052084063941109e+01	1.446750279245709159e+01	6.199546741744227063e+01	1.233387862739142236e+02	3.036991537334245095e+02	2.371460420261867625e+02	3.790458686630603893e+02	3.473562330909919638e+02
1.297719352992800612e+00	2.138176301629614073e+01	1.346017027338790939e+01	1.174609154286777652e+02	1.251433926127697873e+02	1.879699480675036796e+02	2.433647197333842485e+02	3.522230450790048053e+02	3.531492457674203820e+02
1.297459818844814983e+00	7.248974398040618894e+01	1.349196218144836656e+01	1.690469799032771334e+02	1.221774137798906708e+02	2.113607172726539716e+02	2.383527058636449283e+02	3.441763552269910065e+02	3.529658064528360342e+02
1.297200397376835124e+00	-1.060085706714812659e+01	1.548753502745007005e+01	1.593864964076121566e+02	1.228415372742388030e+02	2.688040281224355112e+02	2.325594551884828149e+02	3.381096137525041172e+02	3.520559355467761975e+02
1.296941088518444252e+00	6.098947754487926431e+01	2.795948360519587439e+01	1.325740397867483864e+02	1.210601265049016746e+02	2.833581234851401405e+02	2.273519166780528735e+02	3.170327354174544325e+02	3.490693144605874068e+02
1.296681892199284203e+00	1.160421937036561957e+01	2.111371969276953209e+01	1.129144371852493549e+02	1.198131332183399138e+02	2.326029363309733924e+02	2.245838245972493041e+02	3.706933820490773996e+02	3.510790490601943361e+02
1.296422808349054767e+00	-9.153710262183839319e+00	2.774784451612681835e+01	6.211878544666178215e+01	1.236620862795690812e+02	1.984775969157024065e+02	2.303903573386598396e+02	3.409922560332100261e+02	3.534820229802742233e+02
1.296163836897514354e+00	3.122814857009725831e+00	2.278164805802760995e+01	1.570139367788574134e+02	1.164940817326020692e+02	2.096900101461484098e+02	2.307247472732709923e+02	3.791992077990220764e+02	3.509197090119357654e+02
1.295904977774480660e+00	4.422334247714975675e+01	1.942410817956805857e+01	1.257404415458981788e+02	1.193289670689181605e+02	2.348232016990569662e+02	2.238425656605020606e+02	3.489409008515481219e+02	3.483879183276515050e+02
1.295646230909827112e+00	1.769171711833603666e+01	2.321104182712450381e+01	1.280420351483554668e+02	1.175499658127694431e+02	2.224626976973654848e+02	2.172925265094863505e+02	3.439895678552633171e+02	3.494091915782269098e+02
1.295387596233488425e+00	-4.303873023597400760e+01	1.749652761258685985e+01	1.230681678813746771e+02	1.165958237294587434e+02	2.382985722683744712e+02	2.133553082937794443e+02	3.707422701744783353e+02	3.481622243426261889e+02
1.295129073675455045e+00	6.818273181194238930e+01	1.388941529344702808e+01	3.619080082435490908e+01	1.117695884810536455e+02	1.481076166397204474e+02	2.194416178108854183e+02	3.162854092585133117e+02	3.479522516426395100e+02
1.294870663165777369e+00	5.354044915068080712e+01	7.106938926652993871e+00	1.026063302554304073e+02	1.054586504722062870e+02	2.153794777141567920e+02	2.215779385020587995e+02	3.579404179060232991e+02	3.492056523911977024e+02
1.294612364634562418e+00	2.682046567652405145e+01	8.177356633307095279e+00	1.388574488659700705e+02	1.057146945942930927e+02	2.286661192101704216e+02	2.193879643076941761e+02	3.379553801975951046e+02	3.468510905451811368e+02
1.294354178011976053e+00	-2.907831218221274838e+01	1.385535290030433409e+00	1.481036444306650992e+02	1.038339453805981520e+02	2.593535080289771031e+02	2.200247699654937605e+02	3.629836928785610439e+02	3.472945599734969164e+02
1.294096103228241645e+00	3.758075064647406549e+01	-1.151116485102599896e+00	1.168912900564977093e+02	9.684177269498803753e+01	2.560536810425705880e+02	2.250446173027380894e+02	3.583855553813468759e+02	3.431035217670728912e+02
1.293838140213640520e+00	-7.615373566284824847e+01	-4.047187062306792704e+00	1.447669895680535035e+01	9.141117003026914745e+01	1.814540469471596964e+02	2.281987870519153887e+02	3.091580107044349006e+02	3.440396160794609841e+02
1.293580288898512398e+00	-2.088670257330589664e+01	-1.156859487421929522e+01	1.377557171494312627e+02	8.653325571592782239e+01	1.760700605543616746e+02	2.311268100224385478e+02	3.393868228544059207e+02	3.421628368141570036e+02
1.293322549213253403e+00	-3.351898401525155613e+00	-1.907260866974927893e+01	1.041775862858044235e+02	9.024625854520257917e+01	2.540176418459804211e+02	2.287011018833017886e+02	3.547278491370934148e+02	3.392168709403962339e+02
1.293064921088318497e+00	-1.152931220971551518e+01	-1.904561436136910757e+01	9.754925027593887421e+01	9.314511245498738390e+01	2.857929652754883136e+02	2.302856882060246448e+02	3.270230001762753318e+02	3.382368920387659728e+02
1.292807404454219933e+00	-1.531298969907421892e+01	-2.490239355534382426e+01	7.739269176361167979e+01	9.902391266396463720e+01	2.688835858186787391e+02	2.338149471326890136e+02	3.336731983378551831e+02	3.329378445647324156e+02
1.292549999241527248e+00	-6.203241773673757820e+01	-3.234616939760676502e+01	4.636175849825781370e+01	1.019226691707974624e+02	2.342116680487764313e+02	2.388049871528919539e+02	3.592474456286322493e+02	3.340872943220350066e+02
1.292292705380868156e+00	1.010870681218811296e+00	-2.877591192438119805e+01	9.402482041455951389e+01	9.771761219349002658e+01	1.679193248356243373e+02	2.335788774603553577e+02	3.183853295194893462e+02	3.296301623515601023e+02
1.292035522802926995e+00	-5.001926299823893629e+01	-3.278321774666560628e+01	5.608578030571705852e+01	9.873014506605802865e+01	2.223081330889321805e+02	2.335714512368803639e+02	3.589670049527792344e+02	3.276707587563723223e+02
1.291778451438446051e+00	-2.931227607025719806e+01	-2.811979455588570076e+01	8.997920491775929008e+01	9.701731469938825114e+01	2.508175690981596233e+02	2.296014425060318729e+02	3.072609464444705054e+02	3.262099662430626950e+02
1.291521491218224904e+00	-1.292330091519625412e+01	-2.906329459058251530e+01	1.683403531321150979e+02	9.865958305585908761e+01	2.360923536825580129e+02	2.282630063320282829e+02	3.306173524053047004e+02	3.266814336289326661e+02
1.291264642073119528e+00	-5.089855075693709097e+01	-2.728270953394196496e+01	1.684351276547317298e+02	1.023940686231353538e+02	2.303973157940552028e+02	2.295386979331816519e+02	3.005831378510201262e+02	3.278898019292151957e+02
1.291007903934044743e+00	-1.634303146075028934e+01	-3.387181825212184094e+01	1.210626835532984558e+02	9.529161941278586312e+01	1.876806159513426735e+02	2.236885565178447450e+02	2.966454566803631110e+02	3.250912085462815071e+02
1.290751276731971098e+00	-2.629414263618119030e+00	-3.068116910877960635e+01	1.013196588948511874e+02	9.502811168741725112e+01	2.633151201221969018e+02	2.146630938609050077e+02	3.530591454968188714e+02	3.238682688121863862e+02
1.290494760397926433e+00	-6.050780624230834093e+01	-2.284409793368915231e+01	9.558521151501599888e+01	9.747733954826000513e+01	2.440973191532681312e+02	2.087482951746533786e+02	3.043006734727874232e+02	3.242444521838451124e+02
1.290238354862997205e+00	8.251102603099848665e+00	-1.445076990881063672e+01	5.520927624389882737e+01	1.082034978589068714e+02	2.044049692198826449e+02	2.112695834962064509e+02	3.629126704723622652e+02	3.259053658154610957e+02
1.289982060058323832e+00	-2.857153449361037900e+01	-1.141910764319996474e+01	9.058833470354197459e+01	1.146441417022369507e+02	1.879725738945642206e+02	2.110519095980263842e+02	3.119192209667502311e+02	3.285595980963266243e+02
1.289725875915106901e+00	-7.402323292926666909e+01	-1.341214903473023057e+01	8.811118981863910449e+01	1.150027104355203420e+02	2.118732283109645209e+02	2.152815895885011059e+02	3.340579300606994479e+02	3.308260543958119229e+02
1.289469802364600959e+00	5.866065530180977561e+01	-7.727968641530053695e+00	5.473485772973013752e+01	1.189762745687324781e+02	1.693788240310113338e+02	2.124019087373419552e+02	3.454636581307358938e+02	3.305805326202402625e+02
1.289213839338119394e+00	-4.663092473009093197e+01	-6.007829178699950923e+00	1.378494411923669531e+02	1.168220730199018647e+02	2.218973526079168721e+02	2.148550040245501975e+02	3.264529649106790430e+02	3.353418635202957034e+02
1.288957986767031771e+00	-2.037109725624003076e+01	-6.125820465775019485e+00	1.419581000400954167e+02	1.179822320988591002e+02	2.253417083387740263e+02	2.173231316323862643e+02	3.311769230398966783e+02	3.374801249245762733e+02
1.288702244582764056e+00	3.596035389551516914e+01	-4.217115851762459400e+00	1.119165245037159622e+02	1.264749336510921580e+02	1.971886558799302520e+02	2.172112398925476100e+02	3.295953783543817508e+02	3.413629378157794463e+02
1.288446612716798612e+00	7.520091571944868747e+01	-1.267668670502430928e+00	1.609190636532250096e+02	1.346252175202997705e+02	2.123215169265783686e+02	2.242362951131393629e+02	3.387319298421600706e+02	3.393325982444125657e+02
1.288191091100675090e+00	7.949303354642090369e+00	-2.940212621640451829e+00	2.166364658181265384e+02	1.407947820126623242e+02	2.301807953803978819e+02	2.242489855344858825e+02	3.499002983312692550e+02	3.381726349424901059e+02
1.287935679665988875e+00	-3.741904445581331373e+01	-9.062832100255482359e-01	1.982913378991900970e+02	1.398925175826980194e+02	2.745867535689978922e+02	2.296148555106200320e+02	3.614239138628375940e+02	3.378071233426538811e+02
1.287680378344392640e+00	-6.621784543804480450e+01	-6.226058666134672848e-01	8.652042988437460735e+01	1.390014717424800210e+02	2.231296608085355615e+02	2.347504519263341081e+02	3.251983650161830610e+02	3.346611585862243032e+02
1.287425187067594790e+00	-1.566475283499713766e+00	2.639459422301511538e+00	1.055863474375011037e+02	1.348737377180650014e+02	2.845821870851175390e+02	2.371748772188241219e+02	3.104872939751010108e+02	3.356696153565841882e+02
1.287170105767360351e+00	2.432821863683768626e+01	1.893657505966796606e+00	1.369206726913319585e+02	1.326191929658096740e+02	2.152431511011085945e+02	2.375476043615998378e+02	3.474327926769122996e+02	3.330669466750238712e+02
1.286915134375510528e+00	-1.767699171761380939e+01	-4.843129448427778705e+00	1.166905008514849982e+02	1.298130220795477499e+02	2.388473195786942540e+02	2.388132143822678586e+02	3.542275180741521581e+02	3.316463086131145133e+02
1.286660272823922480e+00	-2.154047711731155701e+01	-3.147849144689160106e+00	1.481019819032746341e+02	1.233506004523161153e+02	2.042992219057143188e+02	2.357492464117811153e+02	3.349572451618738000e+02	3.312167072613272012e+02
1.286405521044529321e+00	1.698006194784763778e+01	-9.593060819243163451e+00	1.171552183014149335e+02	1.222559371428013151e+02	2.363454828401381747e+02	2.352784440475095096e+02	3.177121898931788451e+02	3.294800760588495336e+02
1.286150878969322120e+00	1.305434881643047440e+01	-1.592324991177266469e+01	8.632022499852121200e+01	1.221844776534943264e+02	2.830617338432653582e+02	2.347562092920983048e+02	3.005391125562921388e+02	3.279179708315330686e+02
1.285896346530345458e+00	-5.484580195085703735e+01	-1.843763356305347401e+01	1.004362932526185119e+02	1.201403549689432566e+02	1.874241485660921853e+02	2.314415866632713517e+02	3.397352575780620896e+02	3.261316909239283177e+02
1.285641923659701202e+00	3.084089007293767892e+01	-1.647433659345693968e+01	7.994849821275295199e+01	1.220703140310756112e+02	2.254390323729531076e+02	2.281733978619384686e+02	3.030384805206746819e+02	3.250368933393935436e+02
1.285387610289546956e+00	4.974687963720730188e+00	-1.789612991122465857e+01	1.558656190176973837e+02	1.302685283442434070e+02	2.281758885820189846e+02	2.256662176473314219e+02	3.397842941980483147e+02	3.251632764548116938e+02
1.285133406352096053e+00	-4.673557190734113931e+01	-2.285822421550142991e+01	1.589882689666086719e+02	1.401536153954328654e+02	2.278772595053177383e+02	2.269357842355996411e+02	3.287091362120661415e+02	3.269955210469945541e+02
