# Supplementary material for: Fluorescence from a single-molecule probe directly attached to a plasmonic STM tip
Source: Nat Commun. 2024 Nov 10;15:9733. doi: 10.1038/s41467-024-53707-2 (PMC11551166; doi:10.1038/s41467-024-53707-2)
Supplement: Supplementary file 6 — Source Data [file 41467_2024_53707_MOESM6_ESM.zip › SFig 3/SFig3b_Distance(nm)vs_mu-mu0(meV).txt]

2.713350000000000151e+00	2.489999999999881197e+00
2.712559999999999860e+00	1.689999999999969305e+00
2.709400000000000031e+00	1.339999999999896829e+00
2.709850000000000314e+00	1.360000000000027853e+00
2.694510000000000183e+00	7.199999999998318856e-01
2.679940000000000211e+00	4.100000000000214584e-01
2.666649999999999743e+00	0.000000000000000000e+00
