# Supplementary material for: Fluorescence from a single-molecule probe directly attached to a plasmonic STM tip
Source: Nat Commun. 2024 Nov 10;15:9733. doi: 10.1038/s41467-024-53707-2 (PMC11551166; doi:10.1038/s41467-024-53707-2)
Supplement: Supplementary file 6 — Source Data [file 41467_2024_53707_MOESM6_ESM.zip › SFig 3/SFig3b_Voltage(V)_vs_mu-mu0(meV).txt]

2.500000000000000000e+00	-3.099999999999880629e+00
2.350000000000000089e+00	0.000000000000000000e+00
2.700000000000000178e+00	-7.220000000000004192e+00
2.899999999999999911e+00	-1.296999999999992603e+01
