# Supplementary material for: Fluorescence from a single-molecule probe directly attached to a plasmonic STM tip
Source: Nat Commun. 2024 Nov 10;15:9733. doi: 10.1038/s41467-024-53707-2 (PMC11551166; doi:10.1038/s41467-024-53707-2)
Supplement: Supplementary file 6 — Source Data [file 41467_2024_53707_MOESM6_ESM.zip › SFig 5/SupplementaryFig5bgap11A.txt]

L (nm)	Plasmon resonance (eV)
47.0000	1.3755
47.2500	1.3705
47.5000	1.3655
47.7500	1.3605
48.0000	1.3557
48.2500	1.3507
48.5000	1.3458
48.6000	1.3438
48.7000	1.3418
48.7500	1.3408
48.8000	1.3399
48.8500	1.3388
48.9000	1.3378
48.9500	1.3368
49.0000	1.3358
49.0500	1.3349
49.1000	1.3338
49.1500	1.3328
49.2000	1.3319
49.2500	1.3308
49.3000	1.3299
49.3500	1.3289
49.4000	1.3280
49.5000	1.3259
49.7500	1.3211
50.0000	1.3162
50.2500	1.3115
50.5000	1.3068
50.7500	1.3020
51.0000	1.2973
