# Supplementary material for: Fluorescence from a single-molecule probe directly attached to a plasmonic STM tip
Source: Nat Commun. 2024 Nov 10;15:9733. doi: 10.1038/s41467-024-53707-2 (PMC11551166; doi:10.1038/s41467-024-53707-2)
Supplement: Supplementary file 6 — Source Data [file 41467_2024_53707_MOESM6_ESM.zip › SFig 5/SupplementaryFig5bgap21A.txt]

L (nm)	Plasmon resonance (eV)
48.0000	1.3826
48.2500	1.3776
48.5000	1.3727
48.7500	1.3678
49.0000	1.3628
49.2500	1.3580
49.5000	1.3531
49.7500	1.3482
49.8500	1.3464
49.9500	1.3445
50.0000	1.3434
50.0500	1.3424
50.1000	1.3415
50.1500	1.3405
50.2000	1.3396
50.2500	1.3385
50.3000	1.3376
50.3500	1.3366
50.4000	1.3357
50.4500	1.3346
50.5000	1.3336
50.5500	1.3327
50.6000	1.3318
50.6500	1.3307
50.7000	1.3297
50.7500	1.3288
50.8000	1.3278
50.8500	1.3269
50.9000	1.3259
51.0000	1.3241
51.2500	1.3192
51.5000	1.3145
51.7500	1.3099
52.0000	1.3051
