# Supplementary material for: Fluorescence from a single-molecule probe directly attached to a plasmonic STM tip
Source: Nat Commun. 2024 Nov 10;15:9733. doi: 10.1038/s41467-024-53707-2 (PMC11551166; doi:10.1038/s41467-024-53707-2)
Supplement: Supplementary file 6 — Source Data [file 41467_2024_53707_MOESM6_ESM.zip › SFig 5/SupplementaryFig5c.txt]

x (nm)	y (nm)	Broadening (meV)
-1.00	-1.00	5.27339e-01
-1.00	-0.90	6.10269e-01
-1.00	-0.80	6.98138e-01
-1.00	-0.70	7.99216e-01
-1.00	-0.60	9.08477e-01
-1.00	-0.50	1.02117e+00
-1.00	-0.40	1.13546e+00
-1.00	-0.30	1.22956e+00
-1.00	-0.20	1.30866e+00
-1.00	-0.10	1.36466e+00
-1.00	0.00	1.37726e+00
-1.00	0.10	1.36468e+00
-1.00	0.20	1.30860e+00
-1.00	0.30	1.22975e+00
-1.00	0.40	1.13554e+00
-1.00	0.50	1.02133e+00
-1.00	0.60	9.12497e-01
-1.00	0.70	7.99542e-01
-1.00	0.80	6.88768e-01
-1.00	0.90	6.07575e-01
-1.00	1.00	5.30142e-01
-0.90	-1.00	4.78928e-01
-0.90	-0.90	5.59037e-01
-0.90	-0.80	6.52003e-01
-0.90	-0.70	7.59800e-01
-0.90	-0.60	8.74053e-01
-0.90	-0.50	9.98630e-01
-0.90	-0.40	1.11981e+00
-0.90	-0.30	1.23034e+00
-0.90	-0.20	1.31958e+00
-0.90	-0.10	1.37806e+00
-0.90	0.00	1.39845e+00
-0.90	0.10	1.37874e+00
-0.90	0.20	1.31817e+00
-0.90	0.30	1.23213e+00
-0.90	0.40	1.12195e+00
-0.90	0.50	9.98477e-01
-0.90	0.60	8.78508e-01
-0.90	0.70	7.60040e-01
-0.90	0.80	6.54197e-01
-0.90	0.90	5.62623e-01
-0.90	1.00	4.82237e-01
-0.80	-1.00	4.24926e-01
-0.80	-0.90	5.02936e-01
-0.80	-0.80	5.76750e-01
-0.80	-0.70	6.81579e-01
-0.80	-0.60	7.98375e-01
-0.80	-0.50	9.49702e-01
-0.80	-0.40	1.05134e+00
-0.80	-0.30	1.16821e+00
-0.80	-0.20	1.29355e+00
-0.80	-0.10	1.32542e+00
-0.80	0.00	1.34760e+00
-0.80	0.10	1.32586e+00
-0.80	0.20	1.29347e+00
-0.80	0.30	1.19653e+00
-0.80	0.40	1.05143e+00
-0.80	0.50	9.49341e-01
-0.80	0.60	7.99132e-01
-0.80	0.70	6.81593e-01
-0.80	0.80	5.76671e-01
-0.80	0.90	4.86429e-01
-0.80	1.00	4.24654e-01
-0.70	-1.00	3.75041e-01
-0.70	-0.90	4.42622e-01
-0.70	-0.80	5.14536e-01
-0.70	-0.70	6.47675e-01
-0.70	-0.60	7.61311e-01
-0.70	-0.50	8.59814e-01
-0.70	-0.40	1.02090e+00
-0.70	-0.30	1.10835e+00
-0.70	-0.20	1.24641e+00
-0.70	-0.10	1.30283e+00
-0.70	0.00	1.34158e+00
-0.70	0.10	1.30523e+00
-0.70	0.20	1.24250e+00
-0.70	0.30	1.11166e+00
-0.70	0.40	1.02455e+00
-0.70	0.50	8.90058e-01
-0.70	0.60	7.34949e-01
-0.70	0.70	6.36716e-01
-0.70	0.80	5.44103e-01
-0.70	0.90	4.31042e-01
-0.70	1.00	3.58964e-01
-0.60	-1.00	3.11412e-01
-0.60	-0.90	3.76776e-01
-0.60	-0.80	4.57156e-01
-0.60	-0.70	5.42287e-01
-0.60	-0.60	6.66169e-01
-0.60	-0.50	7.72600e-01
-0.60	-0.40	9.11187e-01
-0.60	-0.30	1.03295e+00
-0.60	-0.20	1.12744e+00
-0.60	-0.10	1.18884e+00
-0.60	0.00	1.21552e+00
-0.60	0.10	1.19580e+00
-0.60	0.20	1.13059e+00
-0.60	0.30	1.03223e+00
-0.60	0.40	9.10598e-01
-0.60	0.50	7.84918e-01
-0.60	0.60	6.65281e-01
-0.60	0.70	5.52277e-01
-0.60	0.80	4.58257e-01
-0.60	0.90	3.77843e-01
-0.60	1.00	3.10740e-01
-0.50	-1.00	2.48262e-01
-0.50	-0.90	3.03095e-01
-0.50	-0.80	3.70928e-01
-0.50	-0.70	4.53073e-01
-0.50	-0.60	5.48851e-01
-0.50	-0.50	6.55598e-01
-0.50	-0.40	7.66382e-01
-0.50	-0.30	8.71685e-01
-0.50	-0.20	9.59223e-01
-0.50	-0.10	1.01736e+00
-0.50	0.00	1.03750e+00
-0.50	0.10	1.01643e+00
-0.50	0.20	9.57906e-01
-0.50	0.30	8.69587e-01
-0.50	0.40	7.64041e-01
-0.50	0.50	6.53052e-01
-0.50	0.60	5.46483e-01
-0.50	0.70	4.50659e-01
-0.50	0.80	3.68824e-01
-0.50	0.90	3.01150e-01
-0.50	1.00	2.46626e-01
-0.40	-1.00	1.68779e-01
-0.40	-0.90	2.16553e-01
-0.40	-0.80	2.57806e-01
-0.40	-0.70	3.17964e-01
-0.40	-0.60	4.02434e-01
-0.40	-0.50	4.70184e-01
-0.40	-0.40	5.54350e-01
-0.40	-0.30	6.53004e-01
-0.40	-0.20	7.03192e-01
-0.40	-0.10	7.37378e-01
-0.40	0.00	7.52719e-01
-0.40	0.10	7.48517e-01
-0.40	0.20	7.03239e-01
-0.40	0.30	6.24569e-01
-0.40	0.40	5.54618e-01
-0.40	0.50	4.60994e-01
-0.40	0.60	3.90277e-01
-0.40	0.70	3.18560e-01
-0.40	0.80	2.46604e-01
-0.40	0.90	1.88845e-01
-0.40	1.00	1.69044e-01
-0.30	-1.00	1.03722e-01
-0.30	-0.90	1.28468e-01
-0.30	-0.80	1.59884e-01
-0.30	-0.70	1.98914e-01
-0.30	-0.60	2.45086e-01
-0.30	-0.50	2.97573e-01
-0.30	-0.40	3.52743e-01
-0.30	-0.30	4.06090e-01
-0.30	-0.20	4.51194e-01
-0.30	-0.10	4.80968e-01
-0.30	0.00	4.91336e-01
-0.30	0.10	4.80048e-01
-0.30	0.20	4.50323e-01
-0.30	0.30	4.04893e-01
-0.30	0.40	3.51735e-01
-0.30	0.50	2.96701e-01
-0.30	0.60	2.43665e-01
-0.30	0.70	1.97882e-01
-0.30	0.80	1.58731e-01
-0.30	0.90	1.27434e-01
-0.30	1.00	1.02849e-01
-0.20	-1.00	5.45017e-02
-0.20	-0.90	6.70342e-02
-0.20	-0.80	8.48318e-02
-0.20	-0.70	1.02658e-01
-0.20	-0.60	1.26215e-01
-0.20	-0.50	1.52958e-01
-0.20	-0.40	1.81139e-01
-0.20	-0.30	2.08449e-01
-0.20	-0.20	2.31215e-01
-0.20	-0.10	2.46479e-01
-0.20	0.00	2.51808e-01
-0.20	0.10	2.46255e-01
-0.20	0.20	2.30880e-01
-0.20	0.30	2.08118e-01
-0.20	0.40	1.80836e-01
-0.20	0.50	1.52505e-01
-0.20	0.60	1.25725e-01
-0.20	0.70	1.02226e-01
-0.20	0.80	8.25185e-02
-0.20	0.90	6.67137e-02
-0.20	1.00	5.42907e-02
-0.10	-1.00	1.72814e-02
-0.10	-0.90	2.02682e-02
-0.10	-0.80	2.46994e-02
-0.10	-0.70	3.28786e-02
-0.10	-0.60	3.97619e-02
-0.10	-0.50	4.75829e-02
-0.10	-0.40	5.51049e-02
-0.10	-0.30	6.33504e-02
-0.10	-0.20	6.14782e-02
-0.10	-0.10	6.56709e-02
-0.10	0.00	6.71290e-02
-0.10	0.10	6.58278e-02
-0.10	0.20	6.94667e-02
-0.10	0.30	6.29135e-02
-0.10	0.40	4.89863e-02
-0.10	0.50	4.16390e-02
-0.10	0.60	3.84262e-02
-0.10	0.70	2.90546e-02
-0.10	0.80	2.37315e-02
-0.10	0.90	1.60700e-02
-0.10	1.00	1.86021e-02
0.00	-1.00	4.76001e-03
0.00	-0.90	4.79847e-03
0.00	-0.80	4.84047e-03
0.00	-0.70	4.83171e-03
0.00	-0.60	4.94272e-03
0.00	-0.50	4.94872e-03
0.00	-0.40	5.02451e-03
0.00	-0.30	5.17580e-03
0.00	-0.20	5.16495e-03
0.00	-0.10	5.20838e-03
0.00	0.00	5.21133e-03
0.00	0.10	5.18968e-03
0.00	0.20	5.21840e-03
0.00	0.30	5.07013e-03
0.00	0.40	5.06184e-03
0.00	0.50	4.96854e-03
0.00	0.60	4.82684e-03
0.00	0.70	4.83481e-03
0.00	0.80	4.73554e-03
0.00	0.90	4.78079e-03
0.00	1.00	4.69572e-03
0.10	-1.00	1.76682e-02
0.10	-0.90	2.58411e-02
0.10	-0.80	2.51724e-02
0.10	-0.70	3.61809e-02
0.10	-0.60	3.22816e-02
0.10	-0.50	3.89019e-02
0.10	-0.40	5.15837e-02
0.10	-0.30	5.33619e-02
0.10	-0.20	7.59107e-02
0.10	-0.10	6.94060e-02
0.10	0.00	8.04192e-02
0.10	0.10	6.94411e-02
0.10	0.20	5.90811e-02
0.10	0.30	5.92612e-02
0.10	0.40	5.89140e-02
0.10	0.50	4.33796e-02
0.10	0.60	3.25269e-02
0.10	0.70	2.67647e-02
0.10	0.80	2.22823e-02
0.10	0.90	1.84861e-02
0.10	1.00	2.12641e-02
0.20	-1.00	4.93390e-02
0.20	-0.90	6.08050e-02
0.20	-0.80	7.59156e-02
0.20	-0.70	9.44408e-02
0.20	-0.60	1.16428e-01
0.20	-0.50	1.42512e-01
0.20	-0.40	1.68682e-01
0.20	-0.30	1.94712e-01
0.20	-0.20	2.16385e-01
0.20	-0.10	2.30533e-01
0.20	0.00	2.35913e-01
0.20	0.10	2.30659e-01
0.20	0.20	2.15995e-01
0.20	0.30	1.94637e-01
0.20	0.40	1.68150e-01
0.20	0.50	1.42128e-01
0.20	0.60	1.16456e-01
0.20	0.70	9.37035e-02
0.20	0.80	7.57832e-02
0.20	0.90	6.02715e-02
0.20	1.00	4.89159e-02
0.30	-1.00	1.04060e-01
0.30	-0.90	1.24407e-01
0.30	-0.80	1.55116e-01
0.30	-0.70	1.93051e-01
0.30	-0.60	2.45415e-01
0.30	-0.50	2.90114e-01
0.30	-0.40	3.53122e-01
0.30	-0.30	4.06428e-01
0.30	-0.20	4.51199e-01
0.30	-0.10	4.81338e-01
0.30	0.00	4.81280e-01
0.30	0.10	4.81394e-01
0.30	0.20	4.51504e-01
0.30	0.30	4.06742e-01
0.30	0.40	3.45332e-01
0.30	0.50	2.98130e-01
0.30	0.60	2.45626e-01
0.30	0.70	1.93795e-01
0.30	0.80	1.55608e-01
0.30	0.90	1.29072e-01
0.30	1.00	1.04315e-01
0.40	-1.00	1.66735e-01
0.40	-0.90	2.17024e-01
0.40	-0.80	2.54813e-01
0.40	-0.70	3.14915e-01
0.40	-0.60	4.02979e-01
0.40	-0.50	4.66556e-01
0.40	-0.40	5.51223e-01
0.40	-0.30	6.33536e-01
0.40	-0.20	6.94842e-01
0.40	-0.10	7.47092e-01
0.40	0.00	7.63431e-01
0.40	0.10	7.45132e-01
0.40	0.20	7.00335e-01
0.40	0.30	6.37361e-01
0.40	0.40	5.52291e-01
0.40	0.50	4.73987e-01
0.40	0.60	3.86626e-01
0.40	0.70	3.16417e-01
0.40	0.80	2.53252e-01
0.40	0.90	2.03652e-01
0.40	1.00	1.67592e-01
0.50	-1.00	2.34583e-01
0.50	-0.90	2.87562e-01
0.50	-0.80	3.53923e-01
0.50	-0.70	4.33787e-01
0.50	-0.60	5.26996e-01
0.50	-0.50	6.29982e-01
0.50	-0.40	7.38452e-01
0.50	-0.30	8.43359e-01
0.50	-0.20	9.27971e-01
0.50	-0.10	9.85801e-01
0.50	0.00	1.00614e+00
0.50	0.10	9.88289e-01
0.50	0.20	9.31521e-01
0.50	0.30	8.43588e-01
0.50	0.40	7.42132e-01
0.50	0.50	6.33561e-01
0.50	0.60	5.27846e-01
0.50	0.70	4.34639e-01
0.50	0.80	3.54836e-01
0.50	0.90	2.89908e-01
0.50	1.00	2.36137e-01
0.60	-1.00	3.13693e-01
0.60	-0.90	3.79616e-01
0.60	-0.80	4.62284e-01
0.60	-0.70	5.56758e-01
0.60	-0.60	6.68067e-01
0.60	-0.50	7.90598e-01
0.60	-0.40	9.17070e-01
0.60	-0.30	1.03599e+00
0.60	-0.20	1.13814e+00
0.60	-0.10	1.20010e+00
0.60	0.00	1.22286e+00
0.60	0.10	1.19957e+00
0.60	0.20	1.13442e+00
0.60	0.30	1.03541e+00
0.60	0.40	9.16320e-01
0.60	0.50	7.89967e-01
0.60	0.60	6.67423e-01
0.60	0.70	5.56001e-01
0.60	0.80	4.59593e-01
0.60	0.90	3.78949e-01
0.60	1.00	3.13004e-01
0.70	-1.00	3.69318e-01
0.70	-0.90	4.48626e-01
0.70	-0.80	5.37159e-01
0.70	-0.70	6.48504e-01
0.70	-0.60	7.87762e-01
0.70	-0.50	9.20059e-01
0.70	-0.40	1.02267e+00
0.70	-0.30	1.15405e+00
0.70	-0.20	1.25639e+00
0.70	-0.10	1.31328e+00
0.70	0.00	1.32380e+00
0.70	0.10	1.30046e+00
0.70	0.20	1.25118e+00
0.70	0.30	1.14559e+00
0.70	0.40	1.02262e+00
0.70	0.50	8.90748e-01
0.70	0.60	7.61364e-01
0.70	0.70	6.47321e-01
0.70	0.80	5.58356e-01
0.70	0.90	4.66979e-01
0.70	1.00	3.74733e-01
0.80	-1.00	4.22045e-01
0.80	-0.90	5.18343e-01
0.80	-0.80	5.92103e-01
0.80	-0.70	6.98797e-01
0.80	-0.60	8.18311e-01
0.80	-0.50	9.46275e-01
0.80	-0.40	1.07500e+00
0.80	-0.30	1.19331e+00
0.80	-0.20	1.29075e+00
0.80	-0.10	1.35477e+00
0.80	0.00	1.37782e+00
0.80	0.10	1.35566e+00
0.80	0.20	1.29280e+00
0.80	0.30	1.19619e+00
0.80	0.40	1.07783e+00
0.80	0.50	9.49413e-01
0.80	0.60	8.21190e-01
0.80	0.70	7.01841e-01
0.80	0.80	5.94908e-01
0.80	0.90	5.02558e-01
0.80	1.00	4.24714e-01
0.90	-1.00	4.84295e-01
0.90	-0.90	5.64890e-01
0.90	-0.80	6.58669e-01
0.90	-0.70	7.64925e-01
0.90	-0.60	8.81633e-01
0.90	-0.50	1.00458e+00
0.90	-0.40	1.12608e+00
0.90	-0.30	1.23701e+00
0.90	-0.20	1.32646e+00
0.90	-0.10	1.38514e+00
0.90	0.00	1.40581e+00
0.90	0.10	1.38578e+00
0.90	0.20	1.32793e+00
0.90	0.30	1.23899e+00
0.90	0.40	1.12811e+00
0.90	0.50	1.00684e+00
0.90	0.60	8.83939e-01
0.90	0.70	7.67059e-01
0.90	0.80	6.60584e-01
0.90	0.90	5.66506e-01
0.90	1.00	4.85736e-01
1.00	-1.00	5.22054e-01
1.00	-0.90	6.02499e-01
1.00	-0.80	6.82274e-01
1.00	-0.70	7.93770e-01
1.00	-0.60	9.02381e-01
1.00	-0.50	1.01308e+00
1.00	-0.40	1.12221e+00
1.00	-0.30	1.22245e+00
1.00	-0.20	1.29311e+00
1.00	-0.10	1.34977e+00
1.00	0.00	1.35149e+00
1.00	0.10	1.34912e+00
1.00	0.20	1.29889e+00
1.00	0.30	1.22340e+00
1.00	0.40	1.12609e+00
1.00	0.50	1.01284e+00
1.00	0.60	9.03677e-01
1.00	0.70	7.82352e-01
1.00	0.80	6.82646e-01
1.00	0.90	5.95534e-01
1.00	1.00	5.15400e-01
