# Supplementary material for: Fluorescence from a single-molecule probe directly attached to a plasmonic STM tip
Source: Nat Commun. 2024 Nov 10;15:9733. doi: 10.1038/s41467-024-53707-2 (PMC11551166; doi:10.1038/s41467-024-53707-2)
Supplement: Supplementary file 6 — Source Data [file 41467_2024_53707_MOESM6_ESM.zip › SFig 7/LUMO1_par_xz_dens.txt]

ln(|psi|^2)
z(a.u.)\x(a.u.)    -56.888889    -56.777778    -56.666667    -56.555556    -56.444444    -56.333333    -56.222222    -56.111111    -56.000000    -55.888889    -55.777778    -55.666667    -55.555556    -55.444444    -55.333333    -55.222222    -55.111111    -55.000000    -54.888889    -54.777778    -54.666667    -54.555556    -54.444444    -54.333333    -54.222222    -54.111111    -54.000000    -53.888889    -53.777778    -53.666667    -53.555556    -53.444444    -53.333333    -53.222222    -53.111111    -53.000000    -52.888889    -52.777778    -52.666667    -52.555556    -52.444444    -52.333333    -52.222222    -52.111111    -52.000000    -51.888889    -51.777778    -51.666667    -51.555556    -51.444444    -51.333333    -51.222222    -51.111111    -51.000000    -50.888889    -50.777778    -50.666667    -50.555556    -50.444444    -50.333333    -50.222222    -50.111111    -50.000000    -49.888889    -49.777778    -49.666667    -49.555556    -49.444444    -49.333333    -49.222222    -49.111111    -49.000000    -48.888889    -48.777778    -48.666667    -48.555556    -48.444444    -48.333333    -48.222222    -48.111111    -48.000000    -47.888889    -47.777778    -47.666667    -47.555556    -47.444444    -47.333333    -47.222222    -47.111111    -47.000000    -46.888889    -46.777778    -46.666667    -46.555556    -46.444444    -46.333333    -46.222222    -46.111111    -46.000000    -45.888889    -45.777778    -45.666667    -45.555556    -45.444444    -45.333333    -45.222222    -45.111111    -45.000000    -44.888889    -44.777778    -44.666667    -44.555556    -44.444444    -44.333333    -44.222222    -44.111111    -44.000000    -43.888889    -43.777778    -43.666667    -43.555556    -43.444444    -43.333333    -43.222222    -43.111111    -43.000000    -42.888889    -42.777778    -42.666667    -42.555556    -42.444444    -42.333333    -42.222222    -42.111111    -42.000000    -41.888889    -41.777778    -41.666667    -41.555556    -41.444444    -41.333333    -41.222222    -41.111111    -41.000000    -40.888889    -40.777778    -40.666667    -40.555556    -40.444444    -40.333333    -40.222222    -40.111111    -40.000000    -39.888889    -39.777778    -39.666667    -39.555556    -39.444444    -39.333333    -39.222222    -39.111111    -39.000000    -38.888889    -38.777778    -38.666667    -38.555556    -38.444444    -38.333333    -38.222222    -38.111111    -38.000000    -37.888889    -37.777778    -37.666667    -37.555556    -37.444444    -37.333333    -37.222222    -37.111111    -37.000000    -36.888889    -36.777778    -36.666667    -36.555556    -36.444444    -36.333333    -36.222222    -36.111111    -36.000000    -35.888889    -35.777778    -35.666667    -35.555556    -35.444444    -35.333333    -35.222222    -35.111111    -35.000000    -34.888889    -34.777778    -34.666667    -34.555556    -34.444444    -34.333333    -34.222222    -34.111111    -34.000000    -33.888889    -33.777778    -33.666667    -33.555556    -33.444444    -33.333333    -33.222222    -33.111111    -33.000000    -32.888889    -32.777778    -32.666667    -32.555556    -32.444444    -32.333333    -32.222222    -32.111111    -32.000000    -31.888889    -31.777778    -31.666667    -31.555556    -31.444444    -31.333333    -31.222222    -31.111111    -31.000000    -30.888889    -30.777778    -30.666667    -30.555556    -30.444444    -30.333333    -30.222222    -30.111111    -30.000000    -29.888889    -29.777778    -29.666667    -29.555556    -29.444444    -29.333333    -29.222222    -29.111111    -29.000000    -28.888889    -28.777778    -28.666667    -28.555556    -28.444444    -28.333333    -28.222222    -28.111111    -28.000000    -27.888889    -27.777778    -27.666667    -27.555556    -27.444444    -27.333333    -27.222222    -27.111111    -27.000000    -26.888889    -26.777778    -26.666667    -26.555556    -26.444444    -26.333333    -26.222222    -26.111111    -26.000000    -25.888889    -25.777778    -25.666667    -25.555556    -25.444444    -25.333333    -25.222222    -25.111111    -25.000000    -24.888889    -24.777778    -24.666667    -24.555556    -24.444444    -24.333333    -24.222222    -24.111111    -24.000000    -23.888889    -23.777778    -23.666667    -23.555556    -23.444444    -23.333333    -23.222222    -23.111111    -23.000000    -22.888889    -22.777778    -22.666667    -22.555556    -22.444444    -22.333333    -22.222222    -22.111111    -22.000000    -21.888889    -21.777778    -21.666667    -21.555556    -21.444444    -21.333333    -21.222222    -21.111111    -21.000000    -20.888889    -20.777778    -20.666667    -20.555556    -20.444444    -20.333333    -20.222222    -20.111111    -20.000000    -19.888889    -19.777778    -19.666667    -19.555556    -19.444444    -19.333333    -19.222222    -19.111111    -19.000000    -18.888889    -18.777778    -18.666667    -18.555556    -18.444444    -18.333333    -18.222222    -18.111111    -18.000000    -17.888889    -17.777778    -17.666667    -17.555556    -17.444444    -17.333333    -17.222222    -17.111111    -17.000000    -16.888889    -16.777778    -16.666667    -16.555556    -16.444444    -16.333333    -16.222222    -16.111111    -16.000000    -15.888889    -15.777778    -15.666667    -15.555556    -15.444444    -15.333333    -15.222222    -15.111111    -15.000000    -14.888889    -14.777778    -14.666667    -14.555556    -14.444444    -14.333333    -14.222222    -14.111111    -14.000000    -13.888889    -13.777778    -13.666667    -13.555556    -13.444444    -13.333333    -13.222222    -13.111111    -13.000000    -12.888889    -12.777778    -12.666667    -12.555556    -12.444444    -12.333333    -12.222222    -12.111111    -12.000000    -11.888889    -11.777778    -11.666667    -11.555556    -11.444444    -11.333333    -11.222222    -11.111111    -11.000000    -10.888889    -10.777778    -10.666667    -10.555556    -10.444444    -10.333333    -10.222222    -10.111111    -10.000000    -9.888889    -9.777778    -9.666667    -9.555556    -9.444444    -9.333333    -9.222222    -9.111111    -9.000000    -8.888889    -8.777778    -8.666667    -8.555556    -8.444444    -8.333333    -8.222222    -8.111111    -8.000000    -7.888889    -7.777778    -7.666667    -7.555556    -7.444444    -7.333333    -7.222222    -7.111111    -7.000000    -6.888889    -6.777778    -6.666667    -6.555556    -6.444444    -6.333333    -6.222222    -6.111111    -6.000000    -5.888889    -5.777778    -5.666667    -5.555556    -5.444444    -5.333333    -5.222222    -5.111111    -5.000000    -4.888889    -4.777778    -4.666667    -4.555556    -4.444444    -4.333333    -4.222222    -4.111111    -4.000000    -3.888889    -3.777778    -3.666667    -3.555556    -3.444444    -3.333333    -3.222222    -3.111111    -3.000000    -2.888889    -2.777778    -2.666667    -2.555556    -2.444444    -2.333333    -2.222222    -2.111111    -2.000000    -1.888889    -1.777778    -1.666667    -1.555556    -1.444444    -1.333333    -1.222222    -1.111111    -1.000000    -0.888889    -0.777778    -0.666667    -0.555556    -0.444444    -0.333333    -0.222222    -0.111111    0.000000    0.111111    0.222222    0.333333    0.444444    0.555556    0.666667    0.777778    0.888889    1.000000    1.111111    1.222222    1.333333    1.444444    1.555556    1.666667    1.777778    1.888889    2.000000    2.111111    2.222222    2.333333    2.444444    2.555556    2.666667    2.777778    2.888889    3.000000    3.111111    3.222222    3.333333    3.444444    3.555556    3.666667    3.777778    3.888889    4.000000    4.111111    4.222222    4.333333    4.444444    4.555556    4.666667    4.777778    4.888889    5.000000    5.111111    5.222222    5.333333    5.444444    5.555556    5.666667    5.777778    5.888889    6.000000    6.111111    6.222222    6.333333    6.444444    6.555556    6.666667    6.777778    6.888889    7.000000    7.111111    7.222222    7.333333    7.444444    7.555556    7.666667    7.777778    7.888889    8.000000    8.111111    8.222222    8.333333    8.444444    8.555556    8.666667    8.777778    8.888889    9.000000    9.111111    9.222222    9.333333    9.444444    9.555556    9.666667    9.777778    9.888889    10.000000    10.111111    10.222222    10.333333    10.444444    10.555556    10.666667    10.777778    10.888889    11.000000    11.111111    11.222222    11.333333    11.444444    11.555556    11.666667    11.777778    11.888889    12.000000    12.111111    12.222222    12.333333    12.444444    12.555556    12.666667    12.777778    12.888889    13.000000    13.111111    13.222222    13.333333    13.444444    13.555556    13.666667    13.777778    13.888889    14.000000    14.111111    14.222222    14.333333    14.444444    14.555556    14.666667    14.777778    14.888889    15.000000    15.111111    15.222222    15.333333    15.444444    15.555556    15.666667    15.777778    15.888889    16.000000    16.111111    16.222222    16.333333    16.444444    16.555556    16.666667    16.777778    16.888889    17.000000    17.111111    17.222222    17.333333    17.444444    17.555556    17.666667    17.777778    17.888889    18.000000    18.111111    18.222222    18.333333    18.444444    18.555556    18.666667    18.777778    18.888889    19.000000    19.111111    19.222222    19.333333    19.444444    19.555556    19.666667    19.777778    19.888889    20.000000    20.111111    20.222222    20.333333    20.444444    20.555556    20.666667    20.777778    20.888889    21.000000    21.111111    21.222222    21.333333    21.444444    21.555556    21.666667    21.777778    21.888889    22.000000    22.111111    22.222222    22.333333    22.444444    22.555556    22.666667    22.777778    22.888889    23.000000    23.111111    23.222222    23.333333    23.444444    23.555556    23.666667    23.777778    23.888889    24.000000    24.111111    24.222222    24.333333    24.444444    24.555556    24.666667    24.777778    24.888889    25.000000    25.111111    25.222222    25.333333    25.444444    25.555556    25.666667    25.777778    25.888889    26.000000    26.111111    26.222222    26.333333    26.444444    26.555556    26.666667    26.777778    26.888889    27.000000    27.111111    27.222222    27.333333    27.444444    27.555556    27.666667    27.777778    27.888889    28.000000    28.111111    28.222222    28.333333    28.444444    28.555556    28.666667    28.777778    28.888889    29.000000    29.111111    29.222222    29.333333    29.444444    29.555556    29.666667    29.777778    29.888889    30.000000    30.111111    30.222222    30.333333    30.444444    30.555556    30.666667    30.777778    30.888889    31.000000    31.111111    31.222222    31.333333    31.444444    31.555556    31.666667    31.777778    31.888889    32.000000    32.111111    32.222222    32.333333    32.444444    32.555556    32.666667    32.777778    32.888889    33.000000    33.111111    33.222222    33.333333    33.444444    33.555556    33.666667    33.777778    33.888889    34.000000    34.111111    34.222222    34.333333    34.444444    34.555556    34.666667    34.777778    34.888889    35.000000    35.111111    35.222222    35.333333    35.444444    35.555556    35.666667    35.777778    35.888889    36.000000    36.111111    36.222222    36.333333    36.444444    36.555556    36.666667    36.777778    36.888889    37.000000    37.111111    37.222222    37.333333    37.444444    37.555556    37.666667    37.777778    37.888889    38.000000    38.111111    38.222222    38.333333    38.444444    38.555556    38.666667    38.777778    38.888889    39.000000    39.111111    39.222222    39.333333    39.444444    39.555556    39.666667    39.777778    39.888889    40.000000    40.111111    40.222222    40.333333    40.444444    40.555556    40.666667    40.777778    40.888889    41.000000    41.111111    41.222222    41.333333    41.444444    41.555556    41.666667    41.777778    41.888889    42.000000    42.111111    42.222222    42.333333    42.444444    42.555556    42.666667    42.777778    42.888889    43.000000    43.111111    43.222222    43.333333    43.444444    43.555556    43.666667    43.777778    43.888889    44.000000    44.111111    44.222222    44.333333    44.444444    44.555556    44.666667    44.777778    44.888889    45.000000    45.111111    45.222222    45.333333    45.444444    45.555556    45.666667    45.777778    45.888889    46.000000    46.111111    46.222222    46.333333    46.444444    46.555556    46.666667    46.777778    46.888889    47.000000    47.111111    47.222222    47.333333    47.444444    47.555556    47.666667    47.777778    47.888889    48.000000    48.111111    48.222222    48.333333    48.444444    48.555556    48.666667    48.777778    48.888889    49.000000    49.111111    49.222222    49.333333    49.444444    49.555556    49.666667    49.777778    49.888889    50.000000    50.111111    50.222222    50.333333    50.444444    50.555556    50.666667    50.777778    50.888889    51.000000    51.111111    51.222222    51.333333    51.444444    51.555556    51.666667    51.777778    51.888889    52.000000    52.111111    52.222222    52.333333    52.444444    52.555556    52.666667    52.777778    52.888889    53.000000    53.111111    53.222222    53.333333    53.444444    53.555556    53.666667    53.777778    53.888889    54.000000    54.111111    54.222222    54.333333    54.444444    54.555556    54.666667    54.777778    54.888889    55.000000    55.111111    55.222222    55.333333    55.444444    55.555556    55.666667    55.777778    55.888889    56.000000    56.111111    56.222222    56.333333    56.444444    56.555556    56.666667    56.777778
-83.666667    -1.684781E+01    -1.776061E+01    -1.589454E+01    -1.494786E+01    -1.849353E+01    -1.403203E+01    -1.741792E+01    -1.496120E+01    -1.445085E+01    -1.475661E+01    -1.578258E+01    -1.735276E+01    -1.433330E+01    -1.571062E+01    -1.464867E+01    -1.488736E+01    -1.503891E+01    -1.439462E+01    -1.679737E+01    -1.581061E+01    -1.538591E+01    -1.988782E+01    -1.578177E+01    -1.452955E+01    -1.607646E+01    -1.517727E+01    -1.487022E+01    -1.768447E+01    -1.662046E+01    -1.559867E+01    -1.452566E+01    -1.574415E+01    -1.434558E+01    -1.780959E+01    -1.623681E+01    -1.564733E+01    -1.485387E+01    -1.701265E+01    -1.510022E+01    -1.482408E+01    -1.749342E+01    -1.830797E+01    -1.487833E+01    -1.504218E+01    -1.481484E+01    -1.456195E+01    -1.562935E+01    -1.440468E+01    -1.602672E+01    -1.669415E+01    -1.517722E+01    -1.539840E+01    -1.471476E+01    -1.414741E+01    -1.456192E+01    -1.469314E+01    -1.495044E+01    -1.500938E+01    -1.494709E+01    -1.480218E+01    -1.553193E+01    -1.711754E+01    -1.706803E+01    -1.501123E+01    -1.449643E+01    -1.569108E+01    -1.449158E+01    -1.450188E+01    -1.781806E+01    -1.575193E+01    -1.381388E+01    -1.450522E+01    -1.415730E+01    -1.457224E+01    -1.588988E+01    -1.480490E+01    -1.538275E+01    -1.509558E+01    -1.471361E+01    -1.495721E+01    -1.414232E+01    -1.424300E+01    -1.731296E+01    -1.679742E+01    -1.467416E+01    -1.390375E+01    -1.445688E+01    -1.505541E+01    -1.438285E+01    -1.323237E+01    -1.460770E+01    -1.364579E+01    -1.294147E+01    -1.376048E+01    -1.403043E+01    -1.443662E+01    -1.382853E+01    -1.549992E+01    -1.477743E+01    -1.336175E+01    -1.312272E+01    -1.389018E+01    -1.378081E+01    -1.436098E+01    -1.354250E+01    -1.406859E+01    -1.424383E+01    -1.370670E+01    -1.391727E+01    -1.408932E+01    -1.351473E+01    -1.367633E+01    -1.540937E+01    -1.365285E+01    -1.386742E+01    -1.319178E+01    -1.350843E+01    -1.312756E+01    -1.335538E+01    -1.341057E+01    -1.397647E+01    -1.338012E+01    -1.440740E+01    -1.401335E+01    -1.429261E+01    -1.355230E+01    -1.390036E+01    -1.388512E+01    -1.416701E+01    -1.344769E+01    -1.280219E+01    -1.292281E+01    -1.275846E+01    -1.294740E+01    -1.286295E+01    -1.320735E+01    -1.299724E+01    -1.363973E+01    -1.389067E+01    -1.292480E+01    -1.251851E+01    -1.263415E+01    -1.248078E+01    -1.261894E+01    -1.337502E+01    -1.296767E+01    -1.292843E+01    -1.366708E+01    -1.396614E+01    -1.350525E+01    -1.377803E+01    -1.265851E+01    -1.298857E+01    -1.330736E+01    -1.331902E+01    -1.278872E+01    -1.254597E+01    -1.247112E+01    -1.317578E+01    -1.260533E+01    -1.296157E+01    -1.296740E+01    -1.277198E+01    -1.280831E+01    -1.321614E+01    -1.299731E+01    -1.269664E+01    -1.379994E+01    -1.411604E+01    -1.306519E+01    -1.231991E+01    -1.279589E+01    -1.251387E+01    -1.298041E+01    -1.334255E+01    -1.375473E+01    -1.238168E+01    -1.299013E+01    -1.301386E+01    -1.265321E+01    -1.203193E+01    -1.293194E+01    -1.229368E+01    -1.242786E+01    -1.339047E+01    -1.286497E+01    -1.276211E+01    -1.296683E+01    -1.259388E+01    -1.295413E+01    -1.344594E+01    -1.300750E+01    -1.342848E+01    -1.309877E+01    -1.280591E+01    -1.262246E+01    -1.315080E+01    -1.312153E+01    -1.250331E+01    -1.231422E+01    -1.279034E+01    -1.298262E+01    -1.278493E+01    -1.271603E+01    -1.363828E+01    -1.325851E+01    -1.269956E+01    -1.280779E+01    -1.337958E+01    -1.272113E+01    -1.235759E+01    -1.257109E+01    -1.323485E+01    -1.277355E+01    -1.250902E+01    -1.279988E+01    -1.333220E+01    -1.273767E+01    -1.188806E+01    -1.298023E+01    -1.348345E+01    -1.212438E+01    -1.274900E+01    -1.304086E+01    -1.277476E+01    -1.303989E+01    -1.315814E+01    -1.313496E+01    -1.272362E+01    -1.255871E+01    -1.314835E+01    -1.309438E+01    -1.419349E+01    -1.454544E+01    -1.347137E+01    -1.259593E+01    -1.298072E+01    -1.439318E+01    -1.252077E+01    -1.234455E+01    -1.385779E+01    -1.419027E+01    -1.243076E+01    -1.269375E+01    -1.314713E+01    -1.381083E+01    -1.315582E+01    -1.252866E+01    -1.254354E+01    -1.309363E+01    -1.290466E+01    -1.243058E+01    -1.314082E+01    -1.323799E+01    -1.308673E+01    -1.305352E+01    -1.271563E+01    -1.257013E+01    -1.386498E+01    -1.286785E+01    -1.252364E+01    -1.248598E+01    -1.232107E+01    -1.231722E+01    -1.279304E+01    -1.308733E+01    -1.258939E+01    -1.240800E+01    -1.332073E+01    -1.270482E+01    -1.252082E+01    -1.283164E+01    -1.326794E+01    -1.304235E+01    -1.250041E+01    -1.234152E+01    -1.289307E+01    -1.307228E+01    -1.258054E+01    -1.247347E+01    -1.288864E+01    -1.260104E+01    -1.246785E+01    -1.358240E+01    -1.382211E+01    -1.218037E+01    -1.242060E+01    -1.331734E+01    -1.236849E+01    -1.229713E+01    -1.229252E+01    -1.239646E+01    -1.223653E+01    -1.203206E+01    -1.230115E+01    -1.213674E+01    -1.178031E+01    -1.241468E+01    -1.280437E+01    -1.324770E+01    -1.223264E+01    -1.246602E+01    -1.248659E+01    -1.231682E+01    -1.246320E+01    -1.317742E+01    -1.240430E+01    -1.170784E+01    -1.240990E+01    -1.261813E+01    -1.200792E+01    -1.213862E+01    -1.264948E+01    -1.223353E+01    -1.208655E+01    -1.215637E+01    -1.209914E+01    -1.240433E+01    -1.291992E+01    -1.247041E+01    -1.246891E+01    -1.308777E+01    -1.293629E+01    -1.277706E+01    -1.282116E+01    -1.258580E+01    -1.216846E+01    -1.239445E+01    -1.302717E+01    -1.223766E+01    -1.192452E+01    -1.212529E+01    -1.143029E+01    -1.172372E+01    -1.247461E+01    -1.176681E+01    -1.125599E+01    -1.157684E+01    -1.228912E+01    -1.174104E+01    -1.156139E+01    -1.164231E+01    -1.206475E+01    -1.241605E+01    -1.228094E+01    -1.177590E+01    -1.172387E+01    -1.168920E+01    -1.165419E+01    -1.171265E+01    -1.182734E+01    -1.229035E+01    -1.206870E+01    -1.181802E+01    -1.285025E+01    -1.173128E+01    -1.139223E+01    -1.176471E+01    -1.158310E+01    -1.132530E+01    -1.162584E+01    -1.210563E+01    -1.187619E+01    -1.140179E+01    -1.143554E+01    -1.157943E+01    -1.110519E+01    -1.140005E+01    -1.199024E+01    -1.122250E+01    -1.089560E+01    -1.143083E+01    -1.139733E+01    -1.114548E+01    -1.122234E+01    -1.182123E+01    -1.150212E+01    -1.111218E+01    -1.140965E+01    -1.238139E+01    -1.109994E+01    -1.110475E+01    -1.170038E+01    -1.141343E+01    -1.102112E+01    -1.093034E+01    -1.129342E+01    -1.129980E+01    -1.101841E+01    -1.123689E+01    -1.131455E+01    -1.134367E+01    -1.126174E+01    -1.142382E+01    -1.134809E+01    -1.110156E+01    -1.114693E+01    -1.202629E+01    -1.198640E+01    -1.156155E+01    -1.166915E+01    -1.177641E+01    -1.123603E+01    -1.094372E+01    -1.138382E+01    -1.194808E+01    -1.148091E+01    -1.147236E+01    -1.209486E+01    -1.139063E+01    -1.099805E+01    -1.113766E+01    -1.175616E+01    -1.142993E+01    -1.082486E+01    -1.112123E+01    -1.198760E+01    -1.120662E+01    -1.098743E+01    -1.135999E+01    -1.138374E+01    -1.130389E+01    -1.149242E+01    -1.133188E+01    -1.152558E+01    -1.115605E+01    -1.084269E+01    -1.125577E+01    -1.136835E+01    -1.110120E+01    -1.109125E+01    -1.118930E+01    -1.131712E+01    -1.129756E+01    -1.082523E+01    -1.080864E+01    -1.106999E+01    -1.084831E+01    -1.050600E+01    -1.045743E+01    -1.049144E+01    -1.083651E+01    -1.049254E+01    -1.042385E+01    -1.056592E+01    -1.050641E+01    -1.040872E+01    -1.038788E+01    -1.046802E+01    -1.059238E+01    -1.040651E+01    -1.026229E+01    -1.058825E+01    -1.065337E+01    -1.063898E+01    -1.051408E+01    -1.045804E+01    -1.038129E+01    -1.033072E+01    -1.015300E+01    -1.011302E+01    -9.974847E+00    -1.015224E+01    -1.056177E+01    -1.049345E+01    -1.024511E+01    -1.047167E+01    -1.048241E+01    -1.033424E+01    -1.012428E+01    -1.013135E+01    -1.031028E+01    -1.025045E+01    -1.019084E+01    -1.010053E+01    -1.009572E+01    -1.020864E+01    -1.031299E+01    -1.033948E+01    -1.033851E+01    -1.013647E+01    -1.036230E+01    -1.055384E+01    -1.023161E+01    -1.018211E+01    -1.045550E+01    -1.035010E+01    -1.042177E+01    -1.028431E+01    -9.977248E+00    -9.849931E+00    -1.009124E+01    -1.038860E+01    -1.056673E+01    -1.031041E+01    -1.021274E+01    -1.024586E+01    -1.026644E+01    -1.045125E+01    -1.034309E+01    -1.014127E+01    -1.012693E+01    -1.021912E+01    -1.033522E+01    -1.037826E+01    -1.036035E+01    -1.059672E+01    -1.053420E+01    -1.038745E+01    -1.033690E+01    -1.031393E+01    -1.009694E+01    -1.012597E+01    -1.009695E+01    -1.031394E+01    -1.033693E+01    -1.038748E+01    -1.053424E+01    -1.059679E+01    -1.036039E+01    -1.037834E+01    -1.033529E+01    -1.021919E+01    -1.012702E+01    -1.014134E+01    -1.034319E+01    -1.045135E+01    -1.026655E+01    -1.024599E+01    -1.021285E+01    -1.031056E+01    -1.056688E+01    -1.038874E+01    -1.009139E+01    -9.850039E+00    -9.977384E+00    -1.028447E+01    -1.042193E+01    -1.035029E+01    -1.045567E+01    -1.018227E+01    -1.023178E+01    -1.055402E+01    -1.036250E+01    -1.013663E+01    -1.033870E+01    -1.033968E+01    -1.031318E+01    -1.020884E+01    -1.009588E+01    -1.010069E+01    -1.019102E+01    -1.025061E+01    -1.031049E+01    -1.013153E+01    -1.012446E+01    -1.033443E+01    -1.048259E+01    -1.047188E+01    -1.024527E+01    -1.049363E+01    -1.056198E+01    -1.015238E+01    -9.974996E+00    -1.011316E+01    -1.015314E+01    -1.033088E+01    -1.038142E+01    -1.045821E+01    -1.051425E+01    -1.063912E+01    -1.065355E+01    -1.058838E+01    -1.026240E+01    -1.040661E+01    -1.059245E+01    -1.046813E+01    -1.038796E+01    -1.040879E+01    -1.050649E+01    -1.056598E+01    -1.042393E+01    -1.049257E+01    -1.083660E+01    -1.049153E+01    -1.045748E+01    -1.050605E+01    -1.084834E+01    -1.107002E+01    -1.080867E+01    -1.082518E+01    -1.129756E+01    -1.131710E+01    -1.118927E+01    -1.109121E+01    -1.110110E+01    -1.136824E+01    -1.125565E+01    -1.084254E+01    -1.115590E+01    -1.152534E+01    -1.133174E+01    -1.149217E+01    -1.130365E+01    -1.138353E+01    -1.135977E+01    -1.098723E+01    -1.120634E+01    -1.198718E+01    -1.112106E+01    -1.082460E+01    -1.142960E+01    -1.175581E+01    -1.113738E+01    -1.099778E+01    -1.139022E+01    -1.209434E+01    -1.147203E+01    -1.148048E+01    -1.194762E+01    -1.138349E+01    -1.094342E+01    -1.123566E+01    -1.177589E+01    -1.166868E+01    -1.156108E+01    -1.198580E+01    -1.202577E+01    -1.114660E+01    -1.110120E+01    -1.134763E+01    -1.142339E+01    -1.126132E+01    -1.134320E+01    -1.131411E+01    -1.123647E+01    -1.101801E+01    -1.129938E+01    -1.129294E+01    -1.092998E+01    -1.102073E+01    -1.141300E+01    -1.169986E+01    -1.110434E+01    -1.109959E+01    -1.238067E+01    -1.140914E+01    -1.111182E+01    -1.150161E+01    -1.182073E+01    -1.122190E+01    -1.114509E+01    -1.139693E+01    -1.143038E+01    -1.089530E+01    -1.122224E+01    -1.198967E+01    -1.139973E+01    -1.110489E+01    -1.157916E+01    -1.143517E+01    -1.140153E+01    -1.187599E+01    -1.210525E+01    -1.162546E+01    -1.132512E+01    -1.158292E+01    -1.176452E+01    -1.139204E+01    -1.173127E+01    -1.284993E+01    -1.181783E+01    -1.206868E+01    -1.229002E+01    -1.182693E+01    -1.171253E+01    -1.165422E+01    -1.168924E+01    -1.172383E+01    -1.177597E+01    -1.228098E+01    -1.241602E+01    -1.206479E+01    -1.164235E+01    -1.156141E+01    -1.174129E+01    -1.228934E+01    -1.157688E+01    -1.125617E+01    -1.176722E+01    -1.247488E+01    -1.172394E+01    -1.143071E+01    -1.212591E+01    -1.192499E+01    -1.223843E+01    -1.302810E+01    -1.239516E+01    -1.216907E+01    -1.258653E+01    -1.282197E+01    -1.277795E+01    -1.293736E+01    -1.308868E+01    -1.246942E+01    -1.247117E+01    -1.292065E+01    -1.240503E+01    -1.209980E+01    -1.215712E+01    -1.208723E+01    -1.223431E+01    -1.265061E+01    -1.213935E+01    -1.200865E+01    -1.261933E+01    -1.241079E+01    -1.170855E+01    -1.240532E+01    -1.317885E+01    -1.246424E+01    -1.231768E+01    -1.248765E+01    -1.246712E+01    -1.223352E+01    -1.324936E+01    -1.280544E+01    -1.241570E+01    -1.178108E+01    -1.213759E+01    -1.230212E+01    -1.203289E+01    -1.223744E+01    -1.239752E+01    -1.229341E+01    -1.229808E+01    -1.236930E+01    -1.331850E+01    -1.242159E+01    -1.218100E+01    -1.382297E+01    -1.358399E+01    -1.246880E+01    -1.260199E+01    -1.288989E+01    -1.247433E+01    -1.258099E+01    -1.307358E+01    -1.289431E+01    -1.234220E+01    -1.250108E+01    -1.304324E+01    -1.326915E+01    -1.283255E+01    -1.252131E+01    -1.270506E+01    -1.332150E+01    -1.240885E+01    -1.259011E+01    -1.308740E+01    -1.279344E+01    -1.231748E+01    -1.232129E+01    -1.248621E+01    -1.252345E+01    -1.286714E+01    -1.386484E+01    -1.257045E+01    -1.271573E+01    -1.305313E+01    -1.308623E+01    -1.323715E+01    -1.314022E+01    -1.243069E+01    -1.290437E+01    -1.309327E+01    -1.254314E+01    -1.252781E+01    -1.315452E+01    -1.380924E+01    -1.314649E+01    -1.269291E+01    -1.243005E+01    -1.418834E+01    -1.385717E+01    -1.234397E+01    -1.251996E+01    -1.439109E+01    -1.297977E+01    -1.259505E+01    -1.347021E+01    -1.454329E+01    -1.419197E+01    -1.309332E+01    -1.314735E+01    -1.255807E+01    -1.272295E+01    -1.313412E+01    -1.315694E+01    -1.303884E+01    -1.277444E+01    -1.304021E+01    -1.274891E+01    -1.212458E+01    -1.348410E+01    -1.297948E+01    -1.188797E+01    -1.273867E+01    -1.333359E+01    -1.279944E+01    -1.250947E+01    -1.277501E+01    -1.323645E+01    -1.257238E+01    -1.235918E+01    -1.272388E+01    -1.338168E+01    -1.280934E+01    -1.270219E+01    -1.326283E+01    -1.364037E+01    -1.271786E+01    -1.278810E+01    -1.298643E+01    -1.279461E+01    -1.231768E+01    -1.250671E+01    -1.312636E+01    -1.315620E+01    -1.262652E+01    -1.281220E+01    -1.310507E+01    -1.343603E+01    -1.301459E+01    -1.345280E+01    -1.295886E+01    -1.260029E+01    -1.297392E+01    -1.276935E+01    -1.287187E+01    -1.339580E+01    -1.243329E+01    -1.230072E+01    -1.294145E+01    -1.203749E+01    -1.266122E+01    -1.302458E+01    -1.300060E+01    -1.239018E+01    -1.377124E+01    -1.335223E+01    -1.299214E+01    -1.252338E+01    -1.280675E+01    -1.232883E+01    -1.307853E+01    -1.413347E+01    -1.381427E+01    -1.270674E+01    -1.301107E+01    -1.322873E+01    -1.282043E+01    -1.278410E+01    -1.298131E+01    -1.297538E+01    -1.261767E+01    -1.319062E+01    -1.248253E+01    -1.255798E+01    -1.280326E+01    -1.333764E+01    -1.332625E+01    -1.300454E+01    -1.267229E+01    -1.380192E+01    -1.352582E+01    -1.399093E+01    -1.368541E+01    -1.294367E+01    -1.298460E+01    -1.339605E+01    -1.263272E+01    -1.249385E+01    -1.264874E+01    -1.253303E+01    -1.294232E+01    -1.391856E+01    -1.366473E+01    -1.301519E+01    -1.322784E+01    -1.287951E+01    -1.296561E+01    -1.277513E+01    -1.294031E+01    -1.281904E+01    -1.346984E+01    -1.419812E+01    -1.391203E+01    -1.392779E+01    -1.357623E+01    -1.432774E+01    -1.404381E+01    -1.444331E+01    -1.340206E+01    -1.400549E+01    -1.343141E+01    -1.337667E+01    -1.314677E+01    -1.353188E+01    -1.321167E+01    -1.389521E+01    -1.367228E+01    -1.546647E+01    -1.370055E+01    -1.353766E+01    -1.411859E+01    -1.394416E+01    -1.372971E+01    -1.427779E+01    -1.409974E+01    -1.356621E+01    -1.439669E+01    -1.380753E+01    -1.391755E+01    -1.314141E+01    -1.338289E+01    -1.482130E+01    -1.556297E+01    -1.385510E+01    -1.446704E+01    -1.405486E+01    -1.378549E+01    -1.295817E+01    -1.366939E+01    -1.464255E+01    -1.325006E+01    -1.441581E+01    -1.505722E+01    -1.448572E+01    -1.392697E+01    -1.470925E+01    -1.686912E+01    -1.735570E+01    -1.426557E+01    -1.416476E+01    -1.499405E+01    -1.474588E+01    -1.512610E+01    -1.542315E+01    -1.483868E+01    -1.594141E+01    -1.460250E+01    -1.417887E+01    -1.451913E+01    -1.383196E+01    -1.579967E+01    -1.780344E+01    -1.452791E+01    -1.451733E+01    -1.573736E+01    -1.452187E+01    -1.504339E+01    -1.703859E+01    -1.703565E+01    -1.557337E+01    -1.482496E+01    -1.497614E+01    -1.502756E+01    -1.497747E+01    -1.471661E+01    -1.458518E+01    -1.416575E+01    -1.472195E+01    -1.540938E+01    -1.519258E+01    -1.675284E+01    -1.606561E+01    -1.442048E+01    -1.564990E+01    -1.458228E+01    -1.483676E+01    -1.506493E+01    -1.490243E+01    -1.818914E+01    -1.742450E+01    -1.484402E+01    -1.510536E+01    -1.695513E+01    -1.487379E+01    -1.567213E+01    -1.622979E+01    -1.786634E+01    -1.434568E+01    -1.576934E+01    -1.453826E+01    -1.561245E+01    -1.665977E+01    -1.769782E+01    -1.485377E+01    -1.515815E+01    -1.610823E+01    -1.453071E+01    -1.579073E+01    -1.973202E+01    -1.537865E+01    -1.582145E+01    -1.680503E+01    -1.439697E+01    -1.505103E+01    -1.489366E+01    -1.464780E+01    -1.572066E+01    -1.433318E+01    -1.735394E+01    -1.577854E+01    -1.476172E+01    -1.445357E+01    -1.495580E+01    -1.744118E+01    -1.403624E+01    -1.846662E+01    -1.494769E+01    -1.589472E+01    -1.776018E+01
-83.555556    -1.444209E+01    -1.735676E+01    -1.852655E+01    -1.625099E+01    -1.562823E+01    -1.548862E+01    -1.712928E+01    -1.489100E+01    -1.502804E+01    -1.728149E+01    -1.541209E+01    -1.540868E+01    -1.541471E+01    -1.443142E+01    -1.412332E+01    -1.666161E+01    -1.966461E+01    -1.612005E+01    -1.867607E+01    -1.402756E+01    -1.574790E+01    -1.784915E+01    -1.648972E+01    -1.640516E+01    -1.556347E+01    -1.529866E+01    -1.459331E+01    -1.508978E+01    -1.914147E+01    -1.616023E+01    -1.507163E+01    -1.779229E+01    -1.697911E+01    -1.446934E+01    -1.645234E+01    -1.574804E+01    -1.553578E+01    -1.534175E+01    -1.587569E+01    -1.407275E+01    -1.411085E+01    -1.830452E+01    -1.717084E+01    -1.637977E+01    -1.561286E+01    -1.479890E+01    -1.844980E+01    -1.805021E+01    -1.483281E+01    -1.685931E+01    -1.423616E+01    -1.497238E+01    -1.396520E+01    -1.623584E+01    -1.630313E+01    -1.640378E+01    -1.465401E+01    -1.508303E+01    -1.426699E+01    -1.498618E+01    -1.560276E+01    -1.455891E+01    -1.506278E+01    -1.600699E+01    -1.408297E+01    -1.458992E+01    -1.532292E+01    -1.472561E+01    -1.530383E+01    -1.451348E+01    -1.547470E+01    -1.446502E+01    -1.512217E+01    -1.477840E+01    -1.450787E+01    -1.342189E+01    -1.432318E+01    -1.461745E+01    -1.419720E+01    -1.519552E+01    -1.475647E+01    -1.414092E+01    -1.368470E+01    -1.409810E+01    -1.468716E+01    -1.327154E+01    -1.321314E+01    -1.367964E+01    -1.401843E+01    -1.537769E+01    -1.539776E+01    -1.448031E+01    -1.531215E+01    -1.423440E+01    -1.390597E+01    -1.522318E+01    -1.390825E+01    -1.369817E+01    -1.400257E+01    -1.361587E+01    -1.463899E+01    -1.426055E+01    -1.387713E+01    -1.431048E+01    -1.415484E+01    -1.322108E+01    -1.386878E+01    -1.375900E+01    -1.385660E+01    -1.295614E+01    -1.313551E+01    -1.389422E+01    -1.243344E+01    -1.303342E+01    -1.394599E+01    -1.335448E+01    -1.392112E+01    -1.349266E+01    -1.267408E+01    -1.307258E+01    -1.319574E+01    -1.374104E+01    -1.294521E+01    -1.249299E+01    -1.308674E+01    -1.430656E+01    -1.309877E+01    -1.325773E+01    -1.283111E+01    -1.343027E+01    -1.379465E+01    -1.316976E+01    -1.320940E+01    -1.345584E+01    -1.326410E+01    -1.306606E+01    -1.325307E+01    -1.247293E+01    -1.274491E+01    -1.332028E+01    -1.444105E+01    -1.437036E+01    -1.386399E+01    -1.295369E+01    -1.269535E+01    -1.271544E+01    -1.296177E+01    -1.284298E+01    -1.269030E+01    -1.246268E+01    -1.284667E+01    -1.261543E+01    -1.257455E+01    -1.266407E+01    -1.278885E+01    -1.324886E+01    -1.295078E+01    -1.269599E+01    -1.265005E+01    -1.333535E+01    -1.238683E+01    -1.289440E+01    -1.345620E+01    -1.285308E+01    -1.285368E+01    -1.361400E+01    -1.284042E+01    -1.253325E+01    -1.249121E+01    -1.263824E+01    -1.309863E+01    -1.298452E+01    -1.306090E+01    -1.303067E+01    -1.251121E+01    -1.275548E+01    -1.271342E+01    -1.245547E+01    -1.378767E+01    -1.302984E+01    -1.250449E+01    -1.234201E+01    -1.297828E+01    -1.260440E+01    -1.284796E+01    -1.270749E+01    -1.254696E+01    -1.234805E+01    -1.290815E+01    -1.246988E+01    -1.277432E+01    -1.352553E+01    -1.249620E+01    -1.264276E+01    -1.341084E+01    -1.248025E+01    -1.261836E+01    -1.296132E+01    -1.258792E+01    -1.275277E+01    -1.251580E+01    -1.302272E+01    -1.297063E+01    -1.288317E+01    -1.286886E+01    -1.328863E+01    -1.255737E+01    -1.268832E+01    -1.250155E+01    -1.344237E+01    -1.293878E+01    -1.251989E+01    -1.269049E+01    -1.340641E+01    -1.236234E+01    -1.210472E+01    -1.290946E+01    -1.396093E+01    -1.313635E+01    -1.279059E+01    -1.367984E+01    -1.301761E+01    -1.294392E+01    -1.263732E+01    -1.342467E+01    -1.349015E+01    -1.360584E+01    -1.314909E+01    -1.334727E+01    -1.342935E+01    -1.370067E+01    -1.269660E+01    -1.220871E+01    -1.277924E+01    -1.260631E+01    -1.255453E+01    -1.241401E+01    -1.318574E+01    -1.332671E+01    -1.198223E+01    -1.209013E+01    -1.237219E+01    -1.258443E+01    -1.260553E+01    -1.256772E+01    -1.232730E+01    -1.230057E+01    -1.308579E+01    -1.287501E+01    -1.300128E+01    -1.406984E+01    -1.251583E+01    -1.232568E+01    -1.258132E+01    -1.219266E+01    -1.256369E+01    -1.387525E+01    -1.272915E+01    -1.241506E+01    -1.303455E+01    -1.274451E+01    -1.288329E+01    -1.290091E+01    -1.305940E+01    -1.224302E+01    -1.327322E+01    -1.281385E+01    -1.217255E+01    -1.302057E+01    -1.352331E+01    -1.307033E+01    -1.264853E+01    -1.184201E+01    -1.240875E+01    -1.431625E+01    -1.329784E+01    -1.219032E+01    -1.272996E+01    -1.329079E+01    -1.230144E+01    -1.173738E+01    -1.281009E+01    -1.247117E+01    -1.197828E+01    -1.273202E+01    -1.290352E+01    -1.178485E+01    -1.193564E+01    -1.241436E+01    -1.244252E+01    -1.293361E+01    -1.231229E+01    -1.213310E+01    -1.218907E+01    -1.286764E+01    -1.273072E+01    -1.295975E+01    -1.270960E+01    -1.249203E+01    -1.273802E+01    -1.321317E+01    -1.255749E+01    -1.308601E+01    -1.201132E+01    -1.208887E+01    -1.251161E+01    -1.252422E+01    -1.242998E+01    -1.193584E+01    -1.216086E+01    -1.250899E+01    -1.202988E+01    -1.228091E+01    -1.209053E+01    -1.176507E+01    -1.229945E+01    -1.189837E+01    -1.175699E+01    -1.238833E+01    -1.239704E+01    -1.140058E+01    -1.162292E+01    -1.214730E+01    -1.173135E+01    -1.176971E+01    -1.201449E+01    -1.201676E+01    -1.164768E+01    -1.156917E+01    -1.181017E+01    -1.211373E+01    -1.188166E+01    -1.227546E+01    -1.218710E+01    -1.223967E+01    -1.275251E+01    -1.251370E+01    -1.191020E+01    -1.189616E+01    -1.232341E+01    -1.226431E+01    -1.221893E+01    -1.163285E+01    -1.168232E+01    -1.182382E+01    -1.165302E+01    -1.160234E+01    -1.213327E+01    -1.224190E+01    -1.172851E+01    -1.159663E+01    -1.171282E+01    -1.164029E+01    -1.125266E+01    -1.124421E+01    -1.193601E+01    -1.180927E+01    -1.163770E+01    -1.201762E+01    -1.197191E+01    -1.135048E+01    -1.127483E+01    -1.153455E+01    -1.161512E+01    -1.137650E+01    -1.164837E+01    -1.191099E+01    -1.150951E+01    -1.131683E+01    -1.191076E+01    -1.196082E+01    -1.142638E+01    -1.168241E+01    -1.159051E+01    -1.131595E+01    -1.145009E+01    -1.211116E+01    -1.142804E+01    -1.112388E+01    -1.143364E+01    -1.207790E+01    -1.135937E+01    -1.156424E+01    -1.234269E+01    -1.223975E+01    -1.152323E+01    -1.150834E+01    -1.152084E+01    -1.104687E+01    -1.088187E+01    -1.134894E+01    -1.118409E+01    -1.112527E+01    -1.118844E+01    -1.143665E+01    -1.129734E+01    -1.077898E+01    -1.075869E+01    -1.105912E+01    -1.110624E+01    -1.107951E+01    -1.113061E+01    -1.122430E+01    -1.134174E+01    -1.103749E+01    -1.100951E+01    -1.119636E+01    -1.096634E+01    -1.100142E+01    -1.139475E+01    -1.132397E+01    -1.103071E+01    -1.096300E+01    -1.136219E+01    -1.172936E+01    -1.095531E+01    -1.071420E+01    -1.134040E+01    -1.092935E+01    -1.051086E+01    -1.064738E+01    -1.070726E+01    -1.067626E+01    -1.066263E+01    -1.060660E+01    -1.096082E+01    -1.115757E+01    -1.072486E+01    -1.059741E+01    -1.063814E+01    -1.061869E+01    -1.065133E+01    -1.049760E+01    -1.056777E+01    -1.056849E+01    -1.064050E+01    -1.078153E+01    -1.098152E+01    -1.085086E+01    -1.049903E+01    -1.043050E+01    -1.059395E+01    -1.085296E+01    -1.067442E+01    -1.069675E+01    -1.082831E+01    -1.098567E+01    -1.103222E+01    -1.073232E+01    -1.080571E+01    -1.102099E+01    -1.070026E+01    -1.049935E+01    -1.035376E+01    -1.025317E+01    -1.039587E+01    -1.020287E+01    -1.018869E+01    -1.051432E+01    -1.051178E+01    -1.057349E+01    -1.056839E+01    -1.040043E+01    -1.020308E+01    -1.022950E+01    -1.030198E+01    -1.011406E+01    -1.004456E+01    -1.029986E+01    -1.037627E+01    -1.001529E+01    -1.005345E+01    -1.036266E+01    -1.050712E+01    -1.055546E+01    -1.054186E+01    -1.037267E+01    -1.021551E+01    -1.018956E+01    -1.027022E+01    -1.019493E+01    -1.023258E+01    -1.038494E+01    -1.048882E+01    -1.036813E+01    -1.011171E+01    -9.969305E+00    -1.004023E+01    -1.021819E+01    -1.034941E+01    -1.052786E+01    -1.035505E+01    -1.011929E+01    -1.007929E+01    -1.014327E+01    -1.019843E+01    -1.012657E+01    -1.018132E+01    -1.030919E+01    -1.038758E+01    -1.050107E+01    -1.048485E+01    -1.017267E+01    -1.007558E+01    -1.022504E+01    -1.021295E+01    -1.029293E+01    -1.014988E+01    -1.000960E+01    -1.008515E+01    -1.024968E+01    -1.047862E+01    -1.066026E+01    -1.047864E+01    -1.024969E+01    -1.008518E+01    -1.000962E+01    -1.014992E+01    -1.029299E+01    -1.021300E+01    -1.022512E+01    -1.007565E+01    -1.017274E+01    -1.048496E+01    -1.050117E+01    -1.038770E+01    -1.030930E+01    -1.018143E+01    -1.012669E+01    -1.019855E+01    -1.014340E+01    -1.007942E+01    -1.011942E+01    -1.035523E+01    -1.052803E+01    -1.034959E+01    -1.021836E+01    -1.004038E+01    -9.969467E+00    -1.011187E+01    -1.036832E+01    -1.048903E+01    -1.038514E+01    -1.023277E+01    -1.019509E+01    -1.027041E+01    -1.018976E+01    -1.021568E+01    -1.037289E+01    -1.054209E+01    -1.055570E+01    -1.050736E+01    -1.036287E+01    -1.005363E+01    -1.001545E+01    -1.037646E+01    -1.030007E+01    -1.004473E+01    -1.011424E+01    -1.030218E+01    -1.022968E+01    -1.020327E+01    -1.040061E+01    -1.056859E+01    -1.057367E+01    -1.051195E+01    -1.051451E+01    -1.018882E+01    -1.020301E+01    -1.039602E+01    -1.025329E+01    -1.035390E+01    -1.049946E+01    -1.070041E+01    -1.102119E+01    -1.080588E+01    -1.073247E+01    -1.103235E+01    -1.098580E+01    -1.082843E+01    -1.069681E+01    -1.067450E+01    -1.085300E+01    -1.059399E+01    -1.043051E+01    -1.049900E+01    -1.085087E+01    -1.098152E+01    -1.078152E+01    -1.064051E+01    -1.056847E+01    -1.056776E+01    -1.049758E+01    -1.065130E+01    -1.061863E+01    -1.063805E+01    -1.059736E+01    -1.072479E+01    -1.115747E+01    -1.096077E+01    -1.060652E+01    -1.066252E+01    -1.067613E+01    -1.070713E+01    -1.064725E+01    -1.051069E+01    -1.092912E+01    -1.134017E+01    -1.071400E+01    -1.095506E+01    -1.172892E+01    -1.136192E+01    -1.096274E+01    -1.103039E+01    -1.132364E+01    -1.139448E+01    -1.100115E+01    -1.096603E+01    -1.119599E+01    -1.100921E+01    -1.103712E+01    -1.134132E+01    -1.122391E+01    -1.113023E+01    -1.107916E+01    -1.110585E+01    -1.105872E+01    -1.075836E+01    -1.077861E+01    -1.129691E+01    -1.143615E+01    -1.118800E+01    -1.112485E+01    -1.118364E+01    -1.134847E+01    -1.088148E+01    -1.104649E+01    -1.152037E+01    -1.150781E+01    -1.152280E+01    -1.223902E+01    -1.234187E+01    -1.156370E+01    -1.135887E+01    -1.207719E+01    -1.143312E+01    -1.112347E+01    -1.142763E+01    -1.211044E+01    -1.144959E+01    -1.131552E+01    -1.159003E+01    -1.168194E+01    -1.142597E+01    -1.196038E+01    -1.191017E+01    -1.131638E+01    -1.150909E+01    -1.191049E+01    -1.164792E+01    -1.137614E+01    -1.161471E+01    -1.153422E+01    -1.127456E+01    -1.135028E+01    -1.197174E+01    -1.201714E+01    -1.163742E+01    -1.180904E+01    -1.193554E+01    -1.124402E+01    -1.125256E+01    -1.164015E+01    -1.171262E+01    -1.159658E+01    -1.172859E+01    -1.224176E+01    -1.213315E+01    -1.160232E+01    -1.165304E+01    -1.182382E+01    -1.168243E+01    -1.163311E+01    -1.221927E+01    -1.226445E+01    -1.232343E+01    -1.189616E+01    -1.191058E+01    -1.251415E+01    -1.275273E+01    -1.223996E+01    -1.218752E+01    -1.227568E+01    -1.188176E+01    -1.211394E+01    -1.181052E+01    -1.156942E+01    -1.164812E+01    -1.201719E+01    -1.201497E+01    -1.177020E+01    -1.173189E+01    -1.214789E+01    -1.162341E+01    -1.140113E+01    -1.239797E+01    -1.238898E+01    -1.175770E+01    -1.189910E+01    -1.230023E+01    -1.176574E+01    -1.209137E+01    -1.228185E+01    -1.203077E+01    -1.251005E+01    -1.216184E+01    -1.193663E+01    -1.243109E+01    -1.252537E+01    -1.251268E+01    -1.208984E+01    -1.201216E+01    -1.308752E+01    -1.255872E+01    -1.321470E+01    -1.273940E+01    -1.249313E+01    -1.271082E+01    -1.296125E+01    -1.273193E+01    -1.286907E+01    -1.219004E+01    -1.213405E+01    -1.231330E+01    -1.293487E+01    -1.244370E+01    -1.241544E+01    -1.193648E+01    -1.178552E+01    -1.290479E+01    -1.273329E+01    -1.197908E+01    -1.247196E+01    -1.281117E+01    -1.173792E+01    -1.230215E+01    -1.329218E+01    -1.273087E+01    -1.219072E+01    -1.329883E+01    -1.431857E+01    -1.240941E+01    -1.184252E+01    -1.264948E+01    -1.307084E+01    -1.352449E+01    -1.302128E+01    -1.217271E+01    -1.281354E+01    -1.327387E+01    -1.224363E+01    -1.305987E+01    -1.290155E+01    -1.288368E+01    -1.274432E+01    -1.303531E+01    -1.241541E+01    -1.272858E+01    -1.387466E+01    -1.256381E+01    -1.219272E+01    -1.258120E+01    -1.232522E+01    -1.251510E+01    -1.406838E+01    -1.300103E+01    -1.287473E+01    -1.308544E+01    -1.230041E+01    -1.232698E+01    -1.256705E+01    -1.260474E+01    -1.258369E+01    -1.237158E+01    -1.208948E+01    -1.198160E+01    -1.332542E+01    -1.318460E+01    -1.241327E+01    -1.255371E+01    -1.260568E+01    -1.277841E+01    -1.220812E+01    -1.269596E+01    -1.369963E+01    -1.342857E+01    -1.334634E+01    -1.314884E+01    -1.360595E+01    -1.348940E+01    -1.342384E+01    -1.263636E+01    -1.294353E+01    -1.301760E+01    -1.367844E+01    -1.279022E+01    -1.313718E+01    -1.395970E+01    -1.290937E+01    -1.210543E+01    -1.236379E+01    -1.340643E+01    -1.269090E+01    -1.252070E+01    -1.294063E+01    -1.344484E+01    -1.250332E+01    -1.269059E+01    -1.255907E+01    -1.329052E+01    -1.287228E+01    -1.288724E+01    -1.297490E+01    -1.302580E+01    -1.251708E+01    -1.275687E+01    -1.259192E+01    -1.296642E+01    -1.262258E+01    -1.248525E+01    -1.341758E+01    -1.264747E+01    -1.250124E+01    -1.353583E+01    -1.277848E+01    -1.247522E+01    -1.291589E+01    -1.235276E+01    -1.255292E+01    -1.271556E+01    -1.285573E+01    -1.261258E+01    -1.298854E+01    -1.234918E+01    -1.251299E+01    -1.304038E+01    -1.380186E+01    -1.246347E+01    -1.272327E+01    -1.276581E+01    -1.252083E+01    -1.304223E+01    -1.307128E+01    -1.299444E+01    -1.311255E+01    -1.264923E+01    -1.250193E+01    -1.254417E+01    -1.285375E+01    -1.363077E+01    -1.286663E+01    -1.286639E+01    -1.347499E+01    -1.290739E+01    -1.239814E+01    -1.335427E+01    -1.266224E+01    -1.270994E+01    -1.296669E+01    -1.326560E+01    -1.280242E+01    -1.267864E+01    -1.258855E+01    -1.262979E+01    -1.286185E+01    -1.247668E+01    -1.270563E+01    -1.285983E+01    -1.297948E+01    -1.273102E+01    -1.271029E+01    -1.297180E+01    -1.389221E+01    -1.440756E+01    -1.447982E+01    -1.334244E+01    -1.276108E+01    -1.248757E+01    -1.327494E+01    -1.308601E+01    -1.328622E+01    -1.347994E+01    -1.323116E+01    -1.319018E+01    -1.382472E+01    -1.345522E+01    -1.284936E+01    -1.328090E+01    -1.311987E+01    -1.434536E+01    -1.310793E+01    -1.250862E+01    -1.296503E+01    -1.376905E+01    -1.321621E+01    -1.309198E+01    -1.269133E+01    -1.351805E+01    -1.394908E+01    -1.337893E+01    -1.397750E+01    -1.305384E+01    -1.244746E+01    -1.392460E+01    -1.315691E+01    -1.297555E+01    -1.387995E+01    -1.378766E+01    -1.389893E+01    -1.324121E+01    -1.418875E+01    -1.434735E+01    -1.390293E+01    -1.429439E+01    -1.468138E+01    -1.364123E+01    -1.403197E+01    -1.372211E+01    -1.393339E+01    -1.527616E+01    -1.393371E+01    -1.426122E+01    -1.534492E+01    -1.450033E+01    -1.545302E+01    -1.543254E+01    -1.404336E+01    -1.369894E+01    -1.323255E+01    -1.329113E+01    -1.472718E+01    -1.412499E+01    -1.370882E+01    -1.416877E+01    -1.479628E+01    -1.523940E+01    -1.422532E+01    -1.465031E+01    -1.435395E+01    -1.343582E+01    -1.453646E+01    -1.481110E+01    -1.516340E+01    -1.448732E+01    -1.551855E+01    -1.453904E+01    -1.534694E+01    -1.474797E+01    -1.535845E+01    -1.461673E+01    -1.409688E+01    -1.603773E+01    -1.508257E+01    -1.458395E+01    -1.563666E+01    -1.500863E+01    -1.428952E+01    -1.511680E+01    -1.466780E+01    -1.642044E+01    -1.624895E+01    -1.627331E+01    -1.398112E+01    -1.499897E+01    -1.425063E+01    -1.692037E+01    -1.485518E+01    -1.817772E+01    -1.830689E+01    -1.481362E+01    -1.563922E+01    -1.639281E+01    -1.723407E+01    -1.840187E+01    -1.412453E+01    -1.408913E+01    -1.591366E+01    -1.537285E+01    -1.556676E+01    -1.571547E+01    -1.650364E+01    -1.448033E+01    -1.699510E+01    -1.787317E+01    -1.508217E+01    -1.613805E+01    -1.932471E+01    -1.511226E+01    -1.461009E+01    -1.532554E+01    -1.554791E+01    -1.637243E+01    -1.651479E+01    -1.794340E+01    -1.576698E+01    -1.403177E+01    -1.867008E+01    -1.609186E+01    -1.959120E+01    -1.669930E+01    -1.413004E+01    -1.443817E+01    -1.540522E+01    -1.539856E+01    -1.541028E+01    -1.726338E+01    -1.502765E+01    -1.489286E+01    -1.712572E+01    -1.548726E+01    -1.563336E+01    -1.625168E+01    -1.851159E+01    -1.736115E+01
-83.444444    -1.574683E+01    -1.790977E+01    -1.500583E+01    -1.543154E+01    -1.653655E+01    -1.546063E+01    -1.461737E+01    -1.536521E+01    -1.734920E+01    -1.845694E+01    -1.448456E+01    -1.652350E+01    -1.825390E+01    -1.637389E+01    -1.611793E+01    -1.673615E+01    -1.482746E+01    -1.681202E+01    -1.965068E+01    -1.559116E+01    -1.569364E+01    -1.640482E+01    -1.550377E+01    -1.604804E+01    -1.691389E+01    -1.455469E+01    -1.595711E+01    -1.495313E+01    -1.769100E+01    -1.741447E+01    -1.609845E+01    -1.478918E+01    -1.479237E+01    -1.636382E+01    -1.447904E+01    -1.501262E+01    -1.588732E+01    -1.485890E+01    -1.400532E+01    -1.578080E+01    -1.639008E+01    -1.570793E+01    -1.427659E+01    -1.489803E+01    -1.532291E+01    -1.483248E+01    -1.426762E+01    -1.497202E+01    -1.558105E+01    -1.559080E+01    -1.522011E+01    -2.494267E+01    -1.424604E+01    -1.441536E+01    -1.538944E+01    -1.404164E+01    -1.725660E+01    -1.633148E+01    -1.615720E+01    -1.440938E+01    -1.411415E+01    -1.359220E+01    -1.352414E+01    -1.460408E+01    -1.650872E+01    -1.559878E+01    -1.530310E+01    -1.521070E+01    -1.378467E+01    -1.449286E+01    -1.531889E+01    -1.467682E+01    -1.437077E+01    -1.447534E+01    -1.374171E+01    -1.536237E+01    -1.501813E+01    -1.388574E+01    -1.509321E+01    -1.512478E+01    -1.495399E+01    -1.571953E+01    -1.397414E+01    -1.341339E+01    -1.452000E+01    -1.554263E+01    -1.416285E+01    -1.310464E+01    -1.332740E+01    -1.541898E+01    -1.453998E+01    -1.332954E+01    -1.388993E+01    -1.346659E+01    -1.365952E+01    -1.350131E+01    -1.400645E+01    -1.438127E+01    -1.500955E+01    -1.372885E+01    -1.460967E+01    -1.315301E+01    -1.270707E+01    -1.333590E+01    -1.370834E+01    -1.424240E+01    -1.346870E+01    -1.315282E+01    -1.356753E+01    -1.291656E+01    -1.365594E+01    -1.458916E+01    -1.292296E+01    -1.313121E+01    -1.310367E+01    -1.316214E+01    -1.286441E+01    -1.395638E+01    -1.426492E+01    -1.481174E+01    -1.349074E+01    -1.310648E+01    -1.281736E+01    -1.336563E+01    -1.312232E+01    -1.302741E+01    -1.308358E+01    -1.288594E+01    -1.287506E+01    -1.257309E+01    -1.273043E+01    -1.303030E+01    -1.314353E+01    -1.320803E+01    -1.379355E+01    -1.395208E+01    -1.450592E+01    -1.352881E+01    -1.248398E+01    -1.277883E+01    -1.244023E+01    -1.229757E+01    -1.347726E+01    -1.294671E+01    -1.301376E+01    -1.345722E+01    -1.308404E+01    -1.262884E+01    -1.231979E+01    -1.305480E+01    -1.290326E+01    -1.358163E+01    -1.300265E+01    -1.291986E+01    -1.230944E+01    -1.260881E+01    -1.315158E+01    -1.277253E+01    -1.226809E+01    -1.264694E+01    -1.292446E+01    -1.305920E+01    -1.332443E+01    -1.260578E+01    -1.210067E+01    -1.258885E+01    -1.317560E+01    -1.252459E+01    -1.230411E+01    -1.278128E+01    -1.340955E+01    -1.237873E+01    -1.270129E+01    -1.292172E+01    -1.230406E+01    -1.239325E+01    -1.321410E+01    -1.250616E+01    -1.199907E+01    -1.302879E+01    -1.347562E+01    -1.290065E+01    -1.244246E+01    -1.268192E+01    -1.215387E+01    -1.271461E+01    -1.322789E+01    -1.324957E+01    -1.340509E+01    -1.284983E+01    -1.202287E+01    -1.279153E+01    -1.277716E+01    -1.235265E+01    -1.296688E+01    -1.330113E+01    -1.263657E+01    -1.287243E+01    -1.307161E+01    -1.338425E+01    -1.292895E+01    -1.269019E+01    -1.308402E+01    -1.278014E+01    -1.261711E+01    -1.190321E+01    -1.367395E+01    -1.319572E+01    -1.278049E+01    -1.261931E+01    -1.357830E+01    -1.291334E+01    -1.261173E+01    -1.226349E+01    -1.366087E+01    -1.300411E+01    -1.238297E+01    -1.353557E+01    -1.362486E+01    -1.206974E+01    -1.232516E+01    -1.316887E+01    -1.312821E+01    -1.302587E+01    -1.267268E+01    -1.272531E+01    -1.217966E+01    -1.264164E+01    -1.277086E+01    -1.273799E+01    -1.239822E+01    -1.290671E+01    -1.276385E+01    -1.247907E+01    -1.308384E+01    -1.358204E+01    -1.261985E+01    -1.228356E+01    -1.253522E+01    -1.353132E+01    -1.300639E+01    -1.312681E+01    -1.366236E+01    -1.347735E+01    -1.329154E+01    -1.257148E+01    -1.271809E+01    -1.304119E+01    -1.273564E+01    -1.208467E+01    -1.246197E+01    -1.296285E+01    -1.340368E+01    -1.407327E+01    -1.275474E+01    -1.255696E+01    -1.269345E+01    -1.261929E+01    -1.228389E+01    -1.259511E+01    -1.302192E+01    -1.262173E+01    -1.290661E+01    -1.253439E+01    -1.205217E+01    -1.220918E+01    -1.324755E+01    -1.254928E+01    -1.194480E+01    -1.215863E+01    -1.217076E+01    -1.234413E+01    -1.293611E+01    -1.206150E+01    -1.187812E+01    -1.260504E+01    -1.240927E+01    -1.195606E+01    -1.219159E+01    -1.262496E+01    -1.230460E+01    -1.231078E+01    -1.232109E+01    -1.187294E+01    -1.166403E+01    -1.205723E+01    -1.354480E+01    -1.215162E+01    -1.196412E+01    -1.211441E+01    -1.181111E+01    -1.275515E+01    -1.249676E+01    -1.224738E+01    -1.236681E+01    -1.221097E+01    -1.191225E+01    -1.190335E+01    -1.157700E+01    -1.156790E+01    -1.176311E+01    -1.167969E+01    -1.179920E+01    -1.243137E+01    -1.181808E+01    -1.164778E+01    -1.211047E+01    -1.225384E+01    -1.219031E+01    -1.274869E+01    -1.227707E+01    -1.180006E+01    -1.179581E+01    -1.244612E+01    -1.204105E+01    -1.200682E+01    -1.249408E+01    -1.197088E+01    -1.128738E+01    -1.167908E+01    -1.247172E+01    -1.200276E+01    -1.166923E+01    -1.186704E+01    -1.160864E+01    -1.209557E+01    -1.212976E+01    -1.212974E+01    -1.211404E+01    -1.207329E+01    -1.233822E+01    -1.245868E+01    -1.212086E+01    -1.192637E+01    -1.151995E+01    -1.170627E+01    -1.217431E+01    -1.207827E+01    -1.188905E+01    -1.159516E+01    -1.153324E+01    -1.167816E+01    -1.178719E+01    -1.164401E+01    -1.149907E+01    -1.171502E+01    -1.249726E+01    -1.144070E+01    -1.119090E+01    -1.185483E+01    -1.179133E+01    -1.155717E+01    -1.189164E+01    -1.243408E+01    -1.194591E+01    -1.150949E+01    -1.198619E+01    -1.176943E+01    -1.144102E+01    -1.170069E+01    -1.203588E+01    -1.177454E+01    -1.181562E+01    -1.195416E+01    -1.175858E+01    -1.177424E+01    -1.175128E+01    -1.143042E+01    -1.137503E+01    -1.143698E+01    -1.154414E+01    -1.168431E+01    -1.140661E+01    -1.185711E+01    -1.164479E+01    -1.119276E+01    -1.134901E+01    -1.183575E+01    -1.155863E+01    -1.127646E+01    -1.123460E+01    -1.150430E+01    -1.091561E+01    -1.062257E+01    -1.088764E+01    -1.124095E+01    -1.114972E+01    -1.116318E+01    -1.143362E+01    -1.175847E+01    -1.172554E+01    -1.146804E+01    -1.109782E+01    -1.106323E+01    -1.117694E+01    -1.146437E+01    -1.145164E+01    -1.106846E+01    -1.118069E+01    -1.102167E+01    -1.072458E+01    -1.085595E+01    -1.107492E+01    -1.097147E+01    -1.089130E+01    -1.082459E+01    -1.089397E+01    -1.085418E+01    -1.044470E+01    -1.058445E+01    -1.102025E+01    -1.091513E+01    -1.055269E+01    -1.037623E+01    -1.054147E+01    -1.078033E+01    -1.049062E+01    -1.027683E+01    -1.070400E+01    -1.103968E+01    -1.072487E+01    -1.069074E+01    -1.070705E+01    -1.064685E+01    -1.028156E+01    -1.021780E+01    -1.056852E+01    -1.065810E+01    -1.050195E+01    -1.070815E+01    -1.103985E+01    -1.061117E+01    -1.052646E+01    -1.069204E+01    -1.078285E+01    -1.055751E+01    -1.038947E+01    -1.026761E+01    -1.047936E+01    -1.064020E+01    -1.070603E+01    -1.062661E+01    -1.034207E+01    -1.037653E+01    -1.052249E+01    -1.033645E+01    -1.020960E+01    -1.018448E+01    -1.010354E+01    -9.997964E+00    -1.006701E+01    -1.033850E+01    -1.050435E+01    -1.050846E+01    -1.043054E+01    -1.052150E+01    -1.078837E+01    -1.068302E+01    -1.032203E+01    -1.032001E+01    -1.043673E+01    -1.043972E+01    -1.027045E+01    -1.036565E+01    -1.030437E+01    -1.035587E+01    -1.044063E+01    -1.042842E+01    -1.031052E+01    -1.036984E+01    -1.063546E+01    -1.061769E+01    -1.007951E+01    -9.854328E+00    -1.014006E+01    -1.007581E+01    -1.002287E+01    -1.020805E+01    -1.025164E+01    -1.017368E+01    -1.028367E+01    -1.004017E+01    -9.792521E+00    -9.762223E+00    -9.993433E+00    -1.012202E+01    -1.021670E+01    -1.028043E+01    -1.016162E+01    -1.002299E+01    -1.010804E+01    -1.004599E+01    -1.001399E+01    -1.004568E+01    -1.017395E+01    -1.018651E+01    -1.024824E+01    -1.008798E+01    -9.807786E+00    -9.770478E+00    -9.876933E+00    -9.924131E+00    -1.005725E+01    -1.024734E+01    -1.013409E+01    -9.874357E+00    -9.790720E+00    -1.004654E+01    -1.003825E+01    -1.008470E+01    -9.966579E+00    -9.831151E+00    -9.702825E+00    -9.831160E+00    -9.966589E+00    -1.008473E+01    -1.003828E+01    -1.004658E+01    -9.790763E+00    -9.874404E+00    -1.013416E+01    -1.024741E+01    -1.005732E+01    -9.924212E+00    -9.877014E+00    -9.770565E+00    -9.807880E+00    -1.008809E+01    -1.024837E+01    -1.018663E+01    -1.017409E+01    -1.004581E+01    -1.001413E+01    -1.004614E+01    -1.010819E+01    -1.002314E+01    -1.016179E+01    -1.028060E+01    -1.021689E+01    -1.012219E+01    -9.993605E+00    -9.762379E+00    -9.792673E+00    -1.004036E+01    -1.028387E+01    -1.017388E+01    -1.025185E+01    -1.020824E+01    -1.002306E+01    -1.007599E+01    -1.014026E+01    -9.854500E+00    -1.007969E+01    -1.061794E+01    -1.063573E+01    -1.037005E+01    -1.031073E+01    -1.042861E+01    -1.044084E+01    -1.035605E+01    -1.030455E+01    -1.036584E+01    -1.027062E+01    -1.043992E+01    -1.043693E+01    -1.032018E+01    -1.032221E+01    -1.068319E+01    -1.078858E+01    -1.052167E+01    -1.043068E+01    -1.050860E+01    -1.050449E+01    -1.033863E+01    -1.006711E+01    -9.998034E+00    -1.010363E+01    -1.018456E+01    -1.020969E+01    -1.033653E+01    -1.052257E+01    -1.037661E+01    -1.034215E+01    -1.062667E+01    -1.070610E+01    -1.064025E+01    -1.047942E+01    -1.026763E+01    -1.038945E+01    -1.055748E+01    -1.078279E+01    -1.069198E+01    -1.052639E+01    -1.061106E+01    -1.103979E+01    -1.070806E+01    -1.050187E+01    -1.065798E+01    -1.056842E+01    -1.021769E+01    -1.028142E+01    -1.064668E+01    -1.070689E+01    -1.069055E+01    -1.072468E+01    -1.103943E+01    -1.070385E+01    -1.027666E+01    -1.049041E+01    -1.078009E+01    -1.054126E+01    -1.037601E+01    -1.055246E+01    -1.091482E+01    -1.101996E+01    -1.058417E+01    -1.044444E+01    -1.085385E+01    -1.089363E+01    -1.082426E+01    -1.089095E+01    -1.097108E+01    -1.107454E+01    -1.085556E+01    -1.072425E+01    -1.102125E+01    -1.118025E+01    -1.106804E+01    -1.145112E+01    -1.146385E+01    -1.117650E+01    -1.106278E+01    -1.109741E+01    -1.146746E+01    -1.172496E+01    -1.175782E+01    -1.143309E+01    -1.116271E+01    -1.114926E+01    -1.124046E+01    -1.088724E+01    -1.062221E+01    -1.091526E+01    -1.150376E+01    -1.123417E+01    -1.127601E+01    -1.155813E+01    -1.183518E+01    -1.134855E+01    -1.119235E+01    -1.164436E+01    -1.185649E+01    -1.140619E+01    -1.168378E+01    -1.154364E+01    -1.143656E+01    -1.137471E+01    -1.143012E+01    -1.175084E+01    -1.177382E+01    -1.175828E+01    -1.195371E+01    -1.181522E+01    -1.177407E+01    -1.203544E+01    -1.170024E+01    -1.144072E+01    -1.176922E+01    -1.198583E+01    -1.150927E+01    -1.194582E+01    -1.243346E+01    -1.189124E+01    -1.155704E+01    -1.179134E+01    -1.185456E+01    -1.119069E+01    -1.144063E+01    -1.249724E+01    -1.171482E+01    -1.149911E+01    -1.164402E+01    -1.178713E+01    -1.167814E+01    -1.153347E+01    -1.159538E+01    -1.188934E+01    -1.207854E+01    -1.217453E+01    -1.170637E+01    -1.152024E+01    -1.192675E+01    -1.212127E+01    -1.245903E+01    -1.233879E+01    -1.207369E+01    -1.211450E+01    -1.213002E+01    -1.213019E+01    -1.209604E+01    -1.160920E+01    -1.186744E+01    -1.166965E+01    -1.200341E+01    -1.247257E+01    -1.167959E+01    -1.128787E+01    -1.197168E+01    -1.249513E+01    -1.200748E+01    -1.204200E+01    -1.244702E+01    -1.179652E+01    -1.180078E+01    -1.227800E+01    -1.274991E+01    -1.219121E+01    -1.225481E+01    -1.211144E+01    -1.164845E+01    -1.181898E+01    -1.243245E+01    -1.180003E+01    -1.168048E+01    -1.176391E+01    -1.156866E+01    -1.157776E+01    -1.190421E+01    -1.191310E+01    -1.221187E+01    -1.236798E+01    -1.224837E+01    -1.249784E+01    -1.275652E+01    -1.181196E+01    -1.211532E+01    -1.196500E+01    -1.215249E+01    -1.354685E+01    -1.205808E+01    -1.166479E+01    -1.187364E+01    -1.232205E+01    -1.231159E+01    -1.230516E+01    -1.262596E+01    -1.219242E+01    -1.195665E+01    -1.241006E+01    -1.260582E+01    -1.187880E+01    -1.206185E+01    -1.293637E+01    -1.234451E+01    -1.217114E+01    -1.215920E+01    -1.194511E+01    -1.254937E+01    -1.324851E+01    -1.220954E+01    -1.205208E+01    -1.253409E+01    -1.290633E+01    -1.262156E+01    -1.302155E+01    -1.259535E+01    -1.228365E+01    -1.261884E+01    -1.269349E+01    -1.255640E+01    -1.275408E+01    -1.407274E+01    -1.340317E+01    -1.296252E+01    -1.246152E+01    -1.208412E+01    -1.273461E+01    -1.304009E+01    -1.271730E+01    -1.257051E+01    -1.328996E+01    -1.347632E+01    -1.366117E+01    -1.312594E+01    -1.300521E+01    -1.353007E+01    -1.253447E+01    -1.228279E+01    -1.261891E+01    -1.358061E+01    -1.308263E+01    -1.247825E+01    -1.276285E+01    -1.290575E+01    -1.239755E+01    -1.273746E+01    -1.277017E+01    -1.264108E+01    -1.217920E+01    -1.272504E+01    -1.267270E+01    -1.302631E+01    -1.312739E+01    -1.316787E+01    -1.232480E+01    -1.207062E+01    -1.362606E+01    -1.353642E+01    -1.238356E+01    -1.300493E+01    -1.365991E+01    -1.226415E+01    -1.261337E+01    -1.291597E+01    -1.357936E+01    -1.262043E+01    -1.278263E+01    -1.319910E+01    -1.367886E+01    -1.190433E+01    -1.262045E+01    -1.278366E+01    -1.308742E+01    -1.269378E+01    -1.293382E+01    -1.338870E+01    -1.307737E+01    -1.287599E+01    -1.264144E+01    -1.330686E+01    -1.297229E+01    -1.235694E+01    -1.278345E+01    -1.279585E+01    -1.202744E+01    -1.285818E+01    -1.341427E+01    -1.325630E+01    -1.323737E+01    -1.272182E+01    -1.216001E+01    -1.269066E+01    -1.244774E+01    -1.290743E+01    -1.348776E+01    -1.303988E+01    -1.200585E+01    -1.251550E+01    -1.322117E+01    -1.240163E+01    -1.231319E+01    -1.293408E+01    -1.271256E+01    -1.238853E+01    -1.342576E+01    -1.279145E+01    -1.231334E+01    -1.253638E+01    -1.319114E+01    -1.260014E+01    -1.211044E+01    -1.261864E+01    -1.334310E+01    -1.307528E+01    -1.294017E+01    -1.265932E+01    -1.227926E+01    -1.278783E+01    -1.317055E+01    -1.262309E+01    -1.232195E+01    -1.293625E+01    -1.302046E+01    -1.360594E+01    -1.292059E+01    -1.307364E+01    -1.233235E+01    -1.264469E+01    -1.310420E+01    -1.348151E+01    -1.303330E+01    -1.296556E+01    -1.349990E+01    -1.231120E+01    -1.245537E+01    -1.279678E+01    -1.249949E+01    -1.355475E+01    -1.454828E+01    -1.398411E+01    -1.382371E+01    -1.322957E+01    -1.316438E+01    -1.305113E+01    -1.274857E+01    -1.259015E+01    -1.289491E+01    -1.290545E+01    -1.310527E+01    -1.304888E+01    -1.314437E+01    -1.339134E+01    -1.283611E+01    -1.312868E+01    -1.351763E+01    -1.486266E+01    -1.430272E+01    -1.398840E+01    -1.288263E+01    -1.318526E+01    -1.312617E+01    -1.315392E+01    -1.294315E+01    -1.463406E+01    -1.368487E+01    -1.293627E+01    -1.359574E+01    -1.317546E+01    -1.349422E+01    -1.427705E+01    -1.372626E+01    -1.336054E+01    -1.272372E+01    -1.317291E+01    -1.465404E+01    -1.375718E+01    -1.506063E+01    -1.442091E+01    -1.403849E+01    -1.352635E+01    -1.368714E+01    -1.349164E+01    -1.391776E+01    -1.335253E+01    -1.457974E+01    -1.548543E+01    -1.334793E+01    -1.312378E+01    -1.419458E+01    -1.559349E+01    -1.454591E+01    -1.343396E+01    -1.400171E+01    -1.578273E+01    -1.499873E+01    -1.517094E+01    -1.513475E+01    -1.391011E+01    -1.505747E+01    -1.541297E+01    -1.376302E+01    -1.450670E+01    -1.439741E+01    -1.471246E+01    -1.536465E+01    -1.452226E+01    -1.380534E+01    -1.525589E+01    -1.534945E+01    -1.565337E+01    -1.652630E+01    -1.463388E+01    -1.354077E+01    -1.360725E+01    -1.413548E+01    -1.443127E+01    -1.621046E+01    -1.631788E+01    -1.731926E+01    -1.406099E+01    -1.542844E+01    -1.443686E+01    -1.426751E+01    -2.285173E+01    -1.523631E+01    -1.562609E+01    -1.557476E+01    -1.498748E+01    -1.428581E+01    -1.485567E+01    -1.533266E+01    -1.490820E+01    -1.429168E+01    -1.573732E+01    -1.637771E+01    -1.577107E+01    -1.400295E+01    -1.488027E+01    -1.591260E+01    -1.503840E+01    -1.449661E+01    -1.638571E+01    -1.479599E+01    -1.481306E+01    -1.610465E+01    -1.743787E+01    -1.778323E+01    -1.493715E+01    -1.594615E+01    -1.457164E+01    -1.696743E+01    -1.607786E+01    -1.553172E+01    -1.644782E+01    -1.570874E+01    -1.560145E+01    -1.974572E+01    -1.679047E+01    -1.483263E+01    -1.672257E+01    -1.609341E+01    -1.634791E+01    -1.831066E+01    -1.655145E+01    -1.449251E+01    -1.841501E+01    -1.734520E+01    -1.538025E+01    -1.462422E+01    -1.546090E+01    -1.653510E+01    -1.542794E+01    -1.500651E+01    -1.791188E+01
-83.333333    -1.775836E+01    -1.666242E+01    -1.757849E+01    -1.667557E+01    -1.445351E+01    -1.632477E+01    -1.625139E+01    -1.453629E+01    -1.526608E+01    -1.672369E+01    -1.556415E+01    -1.563675E+01    -1.519118E+01    -1.497252E+01    -1.676012E+01    -1.514007E+01    -1.696923E+01    -1.418406E+01    -1.467130E+01    -1.505135E+01    -1.548212E+01    -1.601816E+01    -1.534308E+01    -1.551596E+01    -1.630463E+01    -1.541597E+01    -1.545105E+01    -1.766642E+01    -1.516106E+01    -1.545629E+01    -1.692475E+01    -1.463841E+01    -1.432252E+01    -1.999916E+01    -1.646676E+01    -1.671990E+01    -1.740773E+01    -1.632435E+01    -1.573590E+01    -2.080044E+01    -1.626900E+01    -1.631047E+01    -1.589375E+01    -1.440520E+01    -1.425973E+01    -1.763440E+01    -1.525253E+01    -1.525863E+01    -1.506404E+01    -1.407072E+01    -1.484970E+01    -1.422904E+01    -1.531170E+01    -1.563868E+01    -1.399084E+01    -1.520329E+01    -1.548001E+01    -1.500876E+01    -1.488752E+01    -1.512934E+01    -1.512714E+01    -1.731467E+01    -1.538545E+01    -1.489125E+01    -1.487708E+01    -1.395993E+01    -1.498853E+01    -1.480665E+01    -1.405146E+01    -1.574807E+01    -1.469011E+01    -1.433843E+01    -1.565980E+01    -1.534459E+01    -1.492514E+01    -1.415730E+01    -1.376223E+01    -1.374312E+01    -1.388576E+01    -1.366827E+01    -1.412795E+01    -1.415596E+01    -1.567736E+01    -1.569196E+01    -1.381769E+01    -1.432893E+01    -1.658490E+01    -1.486981E+01    -1.546972E+01    -1.477971E+01    -1.338739E+01    -1.348826E+01    -1.375491E+01    -1.364944E+01    -1.400770E+01    -1.375014E+01    -1.352307E+01    -1.350796E+01    -1.300878E+01    -1.318019E+01    -1.314776E+01    -1.304322E+01    -1.388108E+01    -1.451762E+01    -1.257471E+01    -1.390924E+01    -1.362613E+01    -1.371310E+01    -1.405898E+01    -1.468541E+01    -1.407322E+01    -1.341235E+01    -1.359752E+01    -1.478507E+01    -1.415803E+01    -1.330076E+01    -1.315290E+01    -1.278912E+01    -1.310216E+01    -1.283154E+01    -1.240250E+01    -1.289508E+01    -1.347856E+01    -1.333605E+01    -1.382023E+01    -1.272878E+01    -1.309326E+01    -1.386886E+01    -1.397131E+01    -1.332201E+01    -1.303656E+01    -1.327162E+01    -1.273845E+01    -1.265326E+01    -1.253126E+01    -1.214496E+01    -1.224129E+01    -1.279459E+01    -1.271208E+01    -1.291104E+01    -1.314909E+01    -1.297869E+01    -1.227063E+01    -1.290009E+01    -1.260442E+01    -1.274988E+01    -1.246553E+01    -1.279624E+01    -1.387636E+01    -1.339072E+01    -1.261371E+01    -1.275871E+01    -1.282263E+01    -1.270560E+01    -1.302131E+01    -1.280711E+01    -1.290958E+01    -1.276507E+01    -1.249166E+01    -1.244037E+01    -1.266784E+01    -1.197929E+01    -1.197533E+01    -1.238435E+01    -1.279474E+01    -1.233648E+01    -1.247621E+01    -1.286140E+01    -1.268332E+01    -1.228984E+01    -1.257886E+01    -1.258469E+01    -1.217890E+01    -1.235716E+01    -1.286771E+01    -1.237556E+01    -1.222792E+01    -1.277282E+01    -1.259063E+01    -1.249998E+01    -1.284941E+01    -1.245809E+01    -1.287243E+01    -1.247651E+01    -1.227758E+01    -1.290843E+01    -1.318142E+01    -1.199472E+01    -1.241385E+01    -1.265255E+01    -1.250900E+01    -1.233902E+01    -1.238424E+01    -1.242888E+01    -1.194249E+01    -1.207074E+01    -1.306795E+01    -1.235428E+01    -1.240006E+01    -1.252186E+01    -1.221029E+01    -1.237888E+01    -1.234625E+01    -1.244973E+01    -1.307337E+01    -1.304139E+01    -1.248028E+01    -1.298040E+01    -1.270397E+01    -1.246068E+01    -1.177227E+01    -1.220095E+01    -1.296252E+01    -1.247798E+01    -1.256832E+01    -1.419785E+01    -1.245940E+01    -1.195824E+01    -1.236461E+01    -1.284747E+01    -1.243341E+01    -1.260813E+01    -1.269236E+01    -1.247546E+01    -1.233162E+01    -1.254784E+01    -1.297219E+01    -1.255258E+01    -1.259471E+01    -1.245444E+01    -1.209219E+01    -1.230080E+01    -1.433862E+01    -1.299061E+01    -1.206551E+01    -1.266008E+01    -1.356434E+01    -1.251565E+01    -1.246193E+01    -1.312672E+01    -1.347798E+01    -1.286686E+01    -1.252776E+01    -1.213864E+01    -1.277283E+01    -1.324108E+01    -1.262150E+01    -1.263727E+01    -1.262463E+01    -1.271505E+01    -1.257613E+01    -1.258487E+01    -1.230666E+01    -1.226866E+01    -1.286193E+01    -1.260753E+01    -1.196770E+01    -1.263166E+01    -1.347681E+01    -1.266829E+01    -1.260011E+01    -1.218112E+01    -1.208994E+01    -1.285568E+01    -1.347383E+01    -1.229664E+01    -1.218407E+01    -1.301178E+01    -1.332629E+01    -1.270333E+01    -1.256751E+01    -1.274523E+01    -1.273352E+01    -1.342065E+01    -1.210487E+01    -1.234143E+01    -1.255911E+01    -1.250024E+01    -1.239153E+01    -1.251423E+01    -1.239165E+01    -1.224934E+01    -1.258645E+01    -1.367977E+01    -1.300253E+01    -1.247132E+01    -1.240302E+01    -1.268577E+01    -1.260403E+01    -1.293027E+01    -1.184809E+01    -1.184858E+01    -1.253551E+01    -1.221905E+01    -1.225935E+01    -1.176351E+01    -1.196819E+01    -1.239337E+01    -1.274323E+01    -1.259333E+01    -1.265070E+01    -1.229868E+01    -1.172282E+01    -1.184462E+01    -1.385802E+01    -1.219097E+01    -1.184238E+01    -1.220259E+01    -1.193120E+01    -1.182669E+01    -1.217911E+01    -1.216753E+01    -1.223590E+01    -1.208758E+01    -1.222240E+01    -1.163749E+01    -1.165900E+01    -1.264135E+01    -1.250734E+01    -1.194152E+01    -1.202670E+01    -1.235096E+01    -1.222186E+01    -1.245158E+01    -1.234074E+01    -1.196738E+01    -1.182178E+01    -1.167677E+01    -1.179204E+01    -1.208080E+01    -1.177825E+01    -1.123067E+01    -1.144822E+01    -1.209142E+01    -1.184990E+01    -1.144464E+01    -1.154386E+01    -1.148605E+01    -1.155869E+01    -1.161369E+01    -1.178695E+01    -1.154422E+01    -1.155668E+01    -1.180462E+01    -1.196906E+01    -1.153450E+01    -1.124832E+01    -1.149166E+01    -1.142488E+01    -1.157569E+01    -1.159901E+01    -1.143480E+01    -1.136501E+01    -1.130761E+01    -1.120182E+01    -1.122351E+01    -1.119489E+01    -1.131457E+01    -1.121321E+01    -1.119214E+01    -1.137789E+01    -1.134449E+01    -1.111386E+01    -1.120250E+01    -1.132189E+01    -1.092146E+01    -1.115585E+01    -1.159906E+01    -1.151476E+01    -1.146947E+01    -1.127658E+01    -1.109576E+01    -1.108855E+01    -1.095837E+01    -1.171600E+01    -1.140046E+01    -1.090825E+01    -1.129669E+01    -1.137902E+01    -1.099696E+01    -1.113047E+01    -1.138019E+01    -1.191163E+01    -1.138299E+01    -1.142246E+01    -1.131770E+01    -1.122900E+01    -1.110590E+01    -1.120280E+01    -1.112671E+01    -1.082065E+01    -1.083976E+01    -1.132726E+01    -1.134724E+01    -1.099029E+01    -1.088380E+01    -1.113791E+01    -1.142314E+01    -1.114766E+01    -1.129733E+01    -1.189038E+01    -1.115024E+01    -1.084588E+01    -1.117790E+01    -1.128755E+01    -1.117122E+01    -1.117852E+01    -1.152227E+01    -1.178236E+01    -1.093684E+01    -1.081565E+01    -1.129681E+01    -1.138695E+01    -1.124572E+01    -1.103432E+01    -1.103977E+01    -1.131502E+01    -1.122276E+01    -1.093098E+01    -1.095558E+01    -1.114604E+01    -1.082759E+01    -1.097486E+01    -1.139780E+01    -1.149713E+01    -1.124224E+01    -1.082649E+01    -1.074786E+01    -1.119110E+01    -1.087365E+01    -1.036830E+01    -1.071348E+01    -1.081671E+01    -1.052007E+01    -1.052681E+01    -1.052556E+01    -1.073587E+01    -1.063110E+01    -1.033197E+01    -1.044912E+01    -1.031141E+01    -1.030197E+01    -1.047623E+01    -1.047703E+01    -1.035384E+01    -1.036682E+01    -1.042796E+01    -1.042392E+01    -1.066695E+01    -1.067488E+01    -1.037380E+01    -1.027025E+01    -1.014180E+01    -1.011005E+01    -1.021585E+01    -9.986860E+00    -9.871450E+00    -1.000313E+01    -1.004127E+01    -9.931206E+00    -9.819264E+00    -9.940861E+00    -1.016632E+01    -1.007092E+01    -1.012825E+01    -1.004521E+01    -1.003466E+01    -1.007846E+01    -9.969496E+00    -9.748062E+00    -9.661828E+00    -9.849755E+00    -1.020515E+01    -1.013391E+01    -9.950008E+00    -1.004506E+01    -1.006722E+01    -1.001610E+01    -9.883058E+00    -9.873816E+00    -1.004634E+01    -1.013357E+01    -1.030883E+01    -1.033401E+01    -1.010403E+01    -9.984136E+00    -1.008044E+01    -1.011575E+01    -9.947321E+00    -9.842691E+00    -9.724484E+00    -9.904932E+00    -1.014212E+01    -1.016074E+01    -1.005734E+01    -9.932955E+00    -9.878926E+00    -1.003579E+01    -1.034040E+01    -1.035124E+01    -1.015299E+01    -1.003542E+01    -1.001088E+01    -9.985585E+00    -1.004415E+01    -1.027626E+01    -1.033744E+01    -1.022024E+01    -1.019563E+01    -1.013480E+01    -1.010822E+01    -1.017751E+01    -1.026473E+01    -1.017752E+01    -1.010824E+01    -1.013482E+01    -1.019567E+01    -1.022029E+01    -1.033750E+01    -1.027633E+01    -1.004421E+01    -9.985656E+00    -1.001096E+01    -1.003551E+01    -1.015308E+01    -1.035135E+01    -1.034052E+01    -1.003590E+01    -9.879035E+00    -9.933082E+00    -1.005748E+01    -1.016089E+01    -1.014227E+01    -9.905073E+00    -9.724615E+00    -9.842835E+00    -9.947478E+00    -1.011592E+01    -1.008062E+01    -9.984313E+00    -1.010421E+01    -1.033422E+01    -1.030904E+01    -1.013377E+01    -1.004654E+01    -9.873993E+00    -9.883241E+00    -1.001629E+01    -1.006742E+01    -1.004526E+01    -9.950188E+00    -1.013411E+01    -1.020536E+01    -9.849934E+00    -9.661990E+00    -9.748223E+00    -9.969682E+00    -1.007865E+01    -1.003485E+01    -1.004541E+01    -1.012844E+01    -1.007110E+01    -1.016651E+01    -9.941021E+00    -9.819420E+00    -9.931350E+00    -1.004144E+01    -1.000330E+01    -9.871585E+00    -9.987007E+00    -1.021601E+01    -1.011020E+01    -1.014195E+01    -1.027038E+01    -1.037392E+01    -1.067502E+01    -1.066709E+01    -1.042403E+01    -1.042804E+01    -1.036691E+01    -1.035390E+01    -1.047708E+01    -1.047630E+01    -1.030202E+01    -1.031146E+01    -1.044915E+01    -1.033199E+01    -1.063111E+01    -1.073589E+01    -1.052559E+01    -1.052681E+01    -1.052007E+01    -1.081670E+01    -1.071346E+01    -1.036827E+01    -1.087354E+01    -1.119098E+01    -1.074777E+01    -1.082634E+01    -1.124207E+01    -1.149698E+01    -1.139763E+01    -1.097472E+01    -1.082742E+01    -1.114583E+01    -1.095538E+01    -1.093074E+01    -1.122245E+01    -1.131473E+01    -1.103952E+01    -1.103406E+01    -1.124537E+01    -1.138657E+01    -1.129646E+01    -1.081537E+01    -1.093648E+01    -1.178183E+01    -1.152190E+01    -1.117817E+01    -1.117082E+01    -1.128712E+01    -1.117752E+01    -1.084554E+01    -1.114979E+01    -1.188975E+01    -1.129691E+01    -1.114722E+01    -1.142267E+01    -1.113749E+01    -1.088339E+01    -1.098986E+01    -1.134671E+01    -1.132677E+01    -1.083936E+01    -1.082024E+01    -1.112624E+01    -1.120230E+01    -1.110544E+01    -1.122850E+01    -1.131717E+01    -1.142191E+01    -1.138245E+01    -1.191093E+01    -1.137964E+01    -1.113001E+01    -1.099654E+01    -1.137846E+01    -1.129615E+01    -1.090783E+01    -1.139996E+01    -1.171539E+01    -1.095793E+01    -1.108814E+01    -1.109535E+01    -1.127616E+01    -1.146899E+01    -1.151428E+01    -1.159854E+01    -1.115544E+01    -1.092112E+01    -1.132154E+01    -1.120211E+01    -1.111355E+01    -1.134420E+01    -1.137754E+01    -1.119184E+01    -1.121299E+01    -1.131428E+01    -1.119465E+01    -1.122336E+01    -1.120168E+01    -1.130746E+01    -1.136495E+01    -1.143468E+01    -1.159879E+01    -1.157558E+01    -1.142494E+01    -1.149172E+01    -1.124832E+01    -1.153460E+01    -1.196920E+01    -1.180458E+01    -1.155672E+01    -1.154437E+01    -1.178703E+01    -1.161388E+01    -1.155888E+01    -1.148623E+01    -1.154411E+01    -1.144496E+01    -1.185041E+01    -1.209166E+01    -1.144847E+01    -1.123107E+01    -1.177881E+01    -1.208136E+01    -1.179259E+01    -1.167741E+01    -1.182238E+01    -1.196803E+01    -1.234164E+01    -1.245231E+01    -1.222282E+01    -1.235180E+01    -1.202714E+01    -1.194226E+01    -1.250841E+01    -1.264212E+01    -1.165959E+01    -1.163819E+01    -1.222341E+01    -1.208838E+01    -1.223693E+01    -1.216854E+01    -1.218000E+01    -1.182751E+01    -1.193209E+01    -1.220361E+01    -1.184327E+01    -1.219195E+01    -1.386044E+01    -1.184541E+01    -1.172365E+01    -1.229980E+01    -1.265195E+01    -1.259465E+01    -1.274462E+01    -1.239452E+01    -1.196918E+01    -1.176433E+01    -1.226042E+01    -1.221999E+01    -1.253675E+01    -1.184948E+01    -1.184878E+01    -1.293158E+01    -1.260511E+01    -1.268705E+01    -1.240401E+01    -1.247225E+01    -1.300389E+01    -1.368158E+01    -1.258767E+01    -1.225043E+01    -1.239270E+01    -1.251533E+01    -1.239214E+01    -1.250101E+01    -1.256028E+01    -1.234223E+01    -1.210534E+01    -1.342207E+01    -1.273444E+01    -1.274600E+01    -1.256808E+01    -1.270392E+01    -1.332730E+01    -1.301297E+01    -1.218478E+01    -1.229670E+01    -1.347445E+01    -1.285666E+01    -1.209031E+01    -1.218148E+01    -1.260046E+01    -1.266824E+01    -1.347647E+01    -1.263196E+01    -1.196784E+01    -1.260738E+01    -1.286168E+01    -1.226856E+01    -1.230616E+01    -1.258466E+01    -1.257568E+01    -1.271474E+01    -1.262424E+01    -1.263664E+01    -1.262063E+01    -1.323963E+01    -1.277217E+01    -1.213818E+01    -1.252686E+01    -1.286582E+01    -1.347677E+01    -1.312585E+01    -1.246115E+01    -1.251478E+01    -1.356291E+01    -1.265923E+01    -1.206485E+01    -1.298966E+01    -1.433647E+01    -1.230015E+01    -1.209152E+01    -1.245374E+01    -1.259408E+01    -1.255189E+01    -1.297151E+01    -1.254735E+01    -1.233125E+01    -1.247520E+01    -1.269270E+01    -1.260858E+01    -1.243408E+01    -1.284748E+01    -1.236419E+01    -1.195844E+01    -1.246041E+01    -1.419667E+01    -1.256905E+01    -1.247929E+01    -1.296426E+01    -1.220172E+01    -1.177326E+01    -1.246319E+01    -1.270630E+01    -1.298341E+01    -1.248295E+01    -1.304547E+01    -1.307622E+01    -1.245114E+01    -1.234801E+01    -1.238292E+01    -1.221347E+01    -1.252564E+01    -1.240436E+01    -1.235871E+01    -1.307331E+01    -1.207418E+01    -1.194582E+01    -1.243518E+01    -1.238982E+01    -1.234489E+01    -1.251615E+01    -1.265957E+01    -1.242010E+01    -1.200097E+01    -1.319293E+01    -1.291528E+01    -1.228379E+01    -1.248384E+01    -1.288273E+01    -1.246707E+01    -1.285996E+01    -1.250764E+01    -1.259988E+01    -1.278320E+01    -1.223658E+01    -1.238521E+01    -1.287825E+01    -1.236658E+01    -1.218846E+01    -1.259658E+01    -1.259045E+01    -1.230060E+01    -1.269576E+01    -1.287396E+01    -1.248765E+01    -1.234812E+01    -1.281002E+01    -1.239550E+01    -1.198484E+01    -1.199002E+01    -1.268300E+01    -1.245400E+01    -1.250566E+01    -1.278041E+01    -1.292657E+01    -1.282408E+01    -1.304033E+01    -1.272164E+01    -1.284008E+01    -1.277555E+01    -1.262949E+01    -1.341374E+01    -1.390575E+01    -1.281058E+01    -1.248018E+01    -1.276775E+01    -1.262136E+01    -1.291963E+01    -1.228511E+01    -1.299959E+01    -1.317160E+01    -1.293030E+01    -1.273086E+01    -1.281426E+01    -1.225634E+01    -1.215937E+01    -1.254814E+01    -1.267157E+01    -1.275770E+01    -1.329426E+01    -1.305855E+01    -1.334694E+01    -1.400587E+01    -1.390069E+01    -1.311479E+01    -1.274750E+01    -1.385362E+01    -1.336226E+01    -1.350643E+01    -1.291613E+01    -1.241884E+01    -1.285189E+01    -1.312066E+01    -1.280852E+01    -1.317614E+01    -1.332416E+01    -1.419595E+01    -1.483701E+01    -1.362045E+01    -1.343764E+01    -1.410826E+01    -1.473390E+01    -1.409379E+01    -1.374007E+01    -1.365286E+01    -1.394221E+01    -1.259004E+01    -1.456072E+01    -1.390349E+01    -1.306340E+01    -1.317082E+01    -1.320330E+01    -1.303006E+01    -1.353111E+01    -1.354900E+01    -1.377885E+01    -1.404107E+01    -1.367066E+01    -1.378265E+01    -1.351298E+01    -1.340895E+01    -1.482435E+01    -1.552991E+01    -1.491126E+01    -1.668330E+01    -1.436420E+01    -1.384454E+01    -1.576232E+01    -1.574722E+01    -1.418183E+01    -1.415721E+01    -1.369199E+01    -1.391203E+01    -1.376814E+01    -1.378649E+01    -1.418155E+01    -1.496426E+01    -1.539538E+01    -1.572097E+01    -1.436680E+01    -1.471279E+01    -1.580699E+01    -1.407343E+01    -1.483777E+01    -1.502504E+01    -1.398128E+01    -1.490813E+01    -1.492562E+01    -1.542637E+01    -1.724729E+01    -1.514630E+01    -1.516105E+01    -1.491149E+01    -1.504296E+01    -1.551734E+01    -1.523969E+01    -1.400961E+01    -1.568518E+01    -1.533715E+01    -1.424979E+01    -1.487795E+01    -1.408975E+01    -1.509710E+01    -1.529378E+01    -1.527191E+01    -1.772666E+01    -1.426907E+01    -1.442409E+01    -1.592961E+01    -1.635643E+01    -1.631945E+01    -2.110624E+01    -1.577514E+01    -1.637005E+01    -1.732473E+01    -1.678194E+01    -1.650919E+01    -1.972031E+01    -1.433954E+01    -1.465631E+01    -1.690182E+01    -1.548574E+01    -1.518016E+01    -1.767680E+01    -1.547239E+01    -1.538759E+01    -1.626045E+01    -1.551819E+01    -1.532173E+01    -1.599379E+01    -1.550384E+01    -1.505599E+01    -1.468590E+01    -1.419610E+01    -1.694251E+01    -1.516018E+01    -1.679460E+01    -1.497230E+01    -1.519904E+01    -1.564394E+01    -1.555573E+01    -1.670301E+01    -1.525811E+01    -1.453412E+01    -1.625952E+01    -1.633592E+01    -1.445452E+01    -1.667637E+01    -1.757970E+01    -1.666333E+01
-83.222222    -1.609653E+01    -1.456234E+01    -1.524352E+01    -1.774704E+01    -1.669767E+01    -1.538221E+01    -1.570384E+01    -1.606807E+01    -1.875558E+01    -1.389292E+01    -1.625346E+01    -1.521738E+01    -1.648249E+01    -1.730981E+01    -1.554434E+01    -1.403672E+01    -1.556053E+01    -1.604807E+01    -1.517496E+01    -1.554019E+01    -1.456245E+01    -1.536316E+01    -1.613115E+01    -1.544823E+01    -1.563873E+01    -1.546809E+01    -1.454996E+01    -1.484264E+01    -1.560632E+01    -1.534533E+01    -1.663892E+01    -1.654387E+01    -1.602914E+01    -1.538554E+01    -1.591044E+01    -1.524919E+01    -1.723718E+01    -1.859798E+01    -1.536321E+01    -1.525012E+01    -1.417929E+01    -1.503580E+01    -1.583427E+01    -1.500301E+01    -1.492279E+01    -1.761972E+01    -1.648487E+01    -1.533932E+01    -1.462135E+01    -1.707121E+01    -1.728108E+01    -1.587629E+01    -1.655278E+01    -1.592663E+01    -1.567077E+01    -1.652363E+01    -1.388569E+01    -1.341666E+01    -1.597439E+01    -1.484234E+01    -1.348500E+01    -1.581280E+01    -1.452497E+01    -1.400710E+01    -1.523170E+01    -1.474569E+01    -1.479312E+01    -1.503962E+01    -1.434853E+01    -1.423434E+01    -1.347972E+01    -1.374464E+01    -1.450008E+01    -1.534195E+01    -1.439885E+01    -1.446047E+01    -1.339093E+01    -1.429255E+01    -1.452088E+01    -1.421803E+01    -1.575648E+01    -1.410639E+01    -1.363162E+01    -1.381140E+01    -1.353168E+01    -1.339560E+01    -1.349319E+01    -1.395696E+01    -1.303538E+01    -1.292322E+01    -1.421719E+01    -1.563357E+01    -1.400798E+01    -1.428797E+01    -1.404844E+01    -1.368866E+01    -1.379079E+01    -1.333946E+01    -1.333001E+01    -1.616651E+01    -1.416798E+01    -1.369637E+01    -1.433216E+01    -1.342756E+01    -1.274809E+01    -1.290688E+01    -1.366816E+01    -1.287439E+01    -1.317826E+01    -1.338390E+01    -1.271237E+01    -1.241036E+01    -1.338126E+01    -1.319218E+01    -1.334597E+01    -1.370565E+01    -1.371469E+01    -1.267402E+01    -1.317605E+01    -1.276940E+01    -1.380928E+01    -1.370671E+01    -1.270934E+01    -1.271132E+01    -1.266358E+01    -1.300857E+01    -1.279364E+01    -1.231108E+01    -1.246856E+01    -1.300178E+01    -1.312642E+01    -1.321971E+01    -1.276338E+01    -1.264746E+01    -1.333180E+01    -1.313447E+01    -1.244199E+01    -1.284618E+01    -1.332649E+01    -1.301143E+01    -1.369271E+01    -1.354197E+01    -1.267585E+01    -1.263381E+01    -1.296521E+01    -1.257418E+01    -1.324043E+01    -1.250668E+01    -1.218807E+01    -1.217055E+01    -1.258511E+01    -1.214946E+01    -1.246216E+01    -1.229692E+01    -1.259876E+01    -1.239170E+01    -1.235833E+01    -1.296377E+01    -1.321472E+01    -1.269404E+01    -1.263670E+01    -1.347952E+01    -1.313801E+01    -1.306102E+01    -1.313164E+01    -1.270245E+01    -1.202371E+01    -1.226239E+01    -1.253525E+01    -1.236034E+01    -1.217245E+01    -1.293172E+01    -1.291875E+01    -1.260157E+01    -1.258825E+01    -1.288052E+01    -1.217791E+01    -1.266973E+01    -1.306015E+01    -1.244688E+01    -1.232481E+01    -1.236083E+01    -1.233486E+01    -1.302065E+01    -1.263017E+01    -1.212802E+01    -1.202766E+01    -1.230199E+01    -1.221315E+01    -1.226298E+01    -1.312412E+01    -1.262003E+01    -1.239949E+01    -1.344034E+01    -1.308000E+01    -1.284280E+01    -1.290009E+01    -1.235790E+01    -1.258043E+01    -1.290286E+01    -1.265720E+01    -1.328324E+01    -1.289411E+01    -1.231091E+01    -1.253383E+01    -1.288071E+01    -1.214587E+01    -1.196402E+01    -1.259849E+01    -1.324685E+01    -1.301341E+01    -1.310597E+01    -1.334830E+01    -1.303406E+01    -1.204702E+01    -1.201060E+01    -1.300371E+01    -1.257998E+01    -1.256366E+01    -1.307467E+01    -1.313022E+01    -1.254702E+01    -1.239508E+01    -1.259980E+01    -1.311248E+01    -1.260223E+01    -1.280012E+01    -1.276481E+01    -1.273666E+01    -1.345988E+01    -1.350415E+01    -1.270990E+01    -1.205635E+01    -1.282943E+01    -1.267122E+01    -1.227658E+01    -1.276199E+01    -1.353266E+01    -1.263575E+01    -1.211326E+01    -1.231061E+01    -1.265468E+01    -1.317949E+01    -1.290944E+01    -1.211930E+01    -1.227451E+01    -1.237344E+01    -1.240696E+01    -1.288814E+01    -1.334424E+01    -1.304899E+01    -1.284624E+01    -1.262468E+01    -1.203710E+01    -1.290878E+01    -1.320780E+01    -1.266821E+01    -1.241824E+01    -1.260414E+01    -1.242436E+01    -1.258630E+01    -1.347637E+01    -1.257866E+01    -1.218131E+01    -1.239420E+01    -1.252251E+01    -1.191996E+01    -1.213805E+01    -1.229614E+01    -1.249625E+01    -1.251780E+01    -1.186396E+01    -1.164532E+01    -1.206442E+01    -1.294486E+01    -1.192243E+01    -1.225296E+01    -1.288166E+01    -1.261423E+01    -1.205842E+01    -1.257498E+01    -1.191410E+01    -1.171568E+01    -1.217404E+01    -1.202511E+01    -1.175131E+01    -1.192827E+01    -1.198865E+01    -1.207639E+01    -1.184415E+01    -1.241144E+01    -1.205718E+01    -1.152803E+01    -1.185680E+01    -1.201361E+01    -1.220942E+01    -1.198627E+01    -1.171925E+01    -1.177617E+01    -1.173472E+01    -1.135014E+01    -1.224886E+01    -1.270260E+01    -1.176055E+01    -1.148658E+01    -1.242162E+01    -1.217294E+01    -1.188544E+01    -1.240746E+01    -1.196729E+01    -1.151729E+01    -1.199816E+01    -1.228250E+01    -1.181788E+01    -1.206143E+01    -1.187001E+01    -1.156433E+01    -1.169193E+01    -1.165996E+01    -1.168859E+01    -1.154736E+01    -1.129351E+01    -1.151004E+01    -1.159998E+01    -1.156189E+01    -1.150453E+01    -1.141252E+01    -1.185117E+01    -1.174932E+01    -1.121462E+01    -1.138086E+01    -1.225734E+01    -1.196975E+01    -1.155056E+01    -1.203530E+01    -1.255343E+01    -1.178823E+01    -1.179188E+01    -1.195990E+01    -1.189209E+01    -1.172831E+01    -1.206605E+01    -1.176149E+01    -1.170793E+01    -1.154829E+01    -1.174867E+01    -1.164264E+01    -1.191758E+01    -1.250086E+01    -1.165898E+01    -1.169378E+01    -1.204971E+01    -1.150319E+01    -1.144623E+01    -1.201489E+01    -1.206672E+01    -1.220792E+01    -1.222792E+01    -1.272780E+01    -1.166514E+01    -1.159743E+01    -1.213139E+01    -1.171197E+01    -1.135568E+01    -1.187059E+01    -1.206742E+01    -1.153180E+01    -1.126413E+01    -1.160980E+01    -1.152250E+01    -1.142392E+01    -1.223764E+01    -1.229540E+01    -1.128835E+01    -1.121344E+01    -1.198881E+01    -1.151264E+01    -1.111236E+01    -1.133795E+01    -1.171230E+01    -1.137191E+01    -1.119600E+01    -1.138294E+01    -1.196270E+01    -1.124084E+01    -1.140865E+01    -1.146288E+01    -1.136297E+01    -1.102906E+01    -1.109142E+01    -1.144757E+01    -1.112401E+01    -1.088480E+01    -1.114023E+01    -1.103413E+01    -1.082467E+01    -1.077122E+01    -1.081327E+01    -1.067892E+01    -1.041799E+01    -1.054929E+01    -1.116855E+01    -1.089946E+01    -1.043362E+01    -1.085134E+01    -1.087879E+01    -1.038160E+01    -1.025718E+01    -1.048206E+01    -1.082079E+01    -1.066691E+01    -1.024807E+01    -1.062690E+01    -1.080168E+01    -1.041097E+01    -1.049696E+01    -1.055078E+01    -1.058773E+01    -1.051517E+01    -1.024864E+01    -1.036145E+01    -1.053104E+01    -1.012370E+01    -1.009621E+01    -1.026560E+01    -1.039679E+01    -1.046381E+01    -1.022930E+01    -1.011772E+01    -1.038916E+01    -1.042922E+01    -1.030426E+01    -1.027238E+01    -1.044428E+01    -1.032739E+01    -1.030190E+01    -1.037074E+01    -1.070315E+01    -1.059637E+01    -1.031773E+01    -1.044141E+01    -1.045280E+01    -1.043157E+01    -1.043371E+01    -1.029947E+01    -1.043898E+01    -1.048926E+01    -1.028467E+01    -1.028354E+01    -1.029433E+01    -1.034700E+01    -1.041964E+01    -1.041940E+01    -1.033522E+01    -1.045607E+01    -1.050838E+01    -1.059467E+01    -1.049348E+01    -1.063765E+01    -1.106445E+01    -1.099318E+01    -1.057539E+01    -1.043148E+01    -1.041177E+01    -1.036645E+01    -1.015024E+01    -1.009327E+01    -1.027419E+01    -1.035011E+01    -1.052539E+01    -1.054654E+01    -1.018608E+01    -1.007925E+01    -1.014220E+01    -1.025527E+01    -1.033099E+01    -1.014856E+01    -1.012226E+01    -1.026968E+01    -1.026899E+01    -1.000869E+01    -1.001001E+01    -1.002120E+01    -1.011105E+01    -1.005756E+01    -1.008926E+01    -9.977852E+00    -9.824112E+00    -1.009520E+01    -1.042120E+01    -1.032173E+01    -1.005872E+01    -9.912305E+00    -9.827020E+00    -9.879280E+00    -9.944964E+00    -9.891621E+00    -9.829225E+00    -9.656372E+00    -9.743356E+00    -9.804215E+00    -9.844322E+00    -9.942835E+00    -9.775234E+00    -9.701560E+00    -9.780738E+00    -9.815941E+00    -9.717876E+00    -9.714429E+00    -9.757118E+00    -9.908921E+00    -1.002738E+01    -1.008900E+01    -1.002738E+01    -9.908943E+00    -9.757137E+00    -9.714461E+00    -9.717913E+00    -9.815982E+00    -9.780796E+00    -9.701610E+00    -9.775302E+00    -9.942917E+00    -9.844394E+00    -9.804314E+00    -9.743437E+00    -9.656468E+00    -9.829334E+00    -9.891733E+00    -9.945097E+00    -9.879405E+00    -9.827153E+00    -9.912451E+00    -1.005888E+01    -1.032192E+01    -1.042140E+01    -1.009538E+01    -9.824275E+00    -9.978021E+00    -1.008946E+01    -1.005774E+01    -1.011125E+01    -1.002141E+01    -1.001020E+01    -1.000889E+01    -1.026921E+01    -1.026990E+01    -1.012248E+01    -1.014877E+01    -1.033124E+01    -1.025550E+01    -1.014242E+01    -1.007947E+01    -1.018629E+01    -1.054679E+01    -1.052564E+01    -1.035034E+01    -1.027442E+01    -1.009346E+01    -1.015045E+01    -1.036666E+01    -1.041199E+01    -1.043171E+01    -1.057561E+01    -1.099344E+01    -1.106474E+01    -1.063786E+01    -1.049367E+01    -1.059485E+01    -1.050857E+01    -1.045623E+01    -1.033535E+01    -1.041955E+01    -1.041979E+01    -1.034715E+01    -1.029448E+01    -1.028365E+01    -1.028480E+01    -1.048937E+01    -1.043909E+01    -1.029957E+01    -1.043379E+01    -1.043162E+01    -1.045284E+01    -1.044144E+01    -1.031774E+01    -1.059634E+01    -1.070315E+01    -1.037073E+01    -1.030188E+01    -1.032735E+01    -1.044424E+01    -1.027234E+01    -1.030419E+01    -1.042913E+01    -1.038910E+01    -1.011764E+01    -1.022924E+01    -1.046371E+01    -1.039668E+01    -1.026549E+01    -1.009609E+01    -1.012356E+01    -1.053087E+01    -1.036130E+01    -1.024849E+01    -1.051495E+01    -1.058754E+01    -1.055056E+01    -1.049675E+01    -1.041074E+01    -1.080140E+01    -1.062666E+01    -1.024785E+01    -1.066660E+01    -1.082050E+01    -1.048180E+01    -1.025693E+01    -1.038130E+01    -1.087843E+01    -1.085098E+01    -1.043331E+01    -1.089906E+01    -1.116811E+01    -1.054895E+01    -1.041768E+01    -1.067853E+01    -1.081288E+01    -1.077082E+01    -1.082428E+01    -1.103368E+01    -1.113975E+01    -1.088437E+01    -1.112355E+01    -1.144700E+01    -1.109096E+01    -1.102861E+01    -1.136250E+01    -1.146231E+01    -1.140813E+01    -1.124036E+01    -1.196198E+01    -1.138236E+01    -1.119552E+01    -1.137139E+01    -1.171171E+01    -1.133742E+01    -1.111200E+01    -1.151217E+01    -1.198812E+01    -1.121297E+01    -1.128798E+01    -1.229476E+01    -1.223692E+01    -1.142341E+01    -1.152209E+01    -1.160926E+01    -1.126370E+01    -1.153142E+01    -1.206702E+01    -1.187004E+01    -1.135535E+01    -1.171169E+01    -1.213098E+01    -1.159715E+01    -1.166500E+01    -1.272701E+01    -1.222735E+01    -1.220755E+01    -1.206631E+01    -1.201438E+01    -1.144594E+01    -1.150305E+01    -1.204943E+01    -1.169346E+01    -1.165891E+01    -1.250056E+01    -1.191726E+01    -1.164247E+01    -1.174853E+01    -1.154817E+01    -1.170793E+01    -1.176172E+01    -1.206611E+01    -1.172828E+01    -1.189214E+01    -1.195995E+01    -1.179199E+01    -1.178840E+01    -1.255380E+01    -1.203533E+01    -1.155068E+01    -1.197016E+01    -1.225763E+01    -1.138089E+01    -1.121485E+01    -1.174964E+01    -1.185142E+01    -1.141284E+01    -1.150498E+01    -1.156224E+01    -1.160045E+01    -1.151050E+01    -1.129403E+01    -1.154798E+01    -1.168934E+01    -1.166057E+01    -1.169261E+01    -1.156503E+01    -1.187080E+01    -1.206219E+01    -1.181866E+01    -1.228354E+01    -1.199913E+01    -1.151797E+01    -1.196829E+01    -1.240856E+01    -1.188622E+01    -1.217400E+01    -1.242280E+01    -1.148730E+01    -1.176145E+01    -1.270396E+01    -1.224999E+01    -1.135082E+01    -1.173565E+01    -1.177703E+01    -1.172014E+01    -1.198726E+01    -1.221048E+01    -1.201461E+01    -1.185776E+01    -1.152877E+01    -1.205813E+01    -1.241257E+01    -1.184504E+01    -1.207736E+01    -1.198958E+01    -1.192916E+01    -1.175203E+01    -1.202600E+01    -1.217495E+01    -1.171628E+01    -1.191461E+01    -1.257576E+01    -1.205929E+01    -1.261522E+01    -1.288265E+01    -1.225391E+01    -1.192287E+01    -1.294569E+01    -1.206523E+01    -1.164570E+01    -1.186437E+01    -1.251817E+01    -1.249673E+01    -1.229655E+01    -1.213833E+01    -1.191996E+01    -1.252248E+01    -1.239456E+01    -1.218136E+01    -1.257814E+01    -1.347585E+01    -1.258655E+01    -1.242427E+01    -1.260410E+01    -1.241798E+01    -1.266755E+01    -1.320711E+01    -1.290877E+01    -1.203680E+01    -1.262408E+01    -1.284535E+01    -1.304785E+01    -1.334321E+01    -1.288753E+01    -1.240626E+01    -1.237289E+01    -1.227426E+01    -1.211877E+01    -1.290815E+01    -1.317813E+01    -1.265378E+01    -1.230977E+01    -1.211244E+01    -1.263478E+01    -1.353095E+01    -1.276105E+01    -1.227570E+01    -1.267043E+01    -1.282834E+01    -1.205566E+01    -1.270908E+01    -1.350276E+01    -1.345866E+01    -1.273579E+01    -1.276417E+01    -1.279989E+01    -1.260191E+01    -1.311180E+01    -1.259925E+01    -1.239470E+01    -1.254693E+01    -1.313014E+01    -1.307429E+01    -1.256433E+01    -1.258106E+01    -1.300401E+01    -1.201080E+01    -1.204847E+01    -1.303673E+01    -1.334788E+01    -1.310721E+01    -1.301622E+01    -1.324756E+01    -1.259942E+01    -1.196527E+01    -1.214807E+01    -1.288419E+01    -1.253754E+01    -1.231430E+01    -1.289905E+01    -1.328648E+01    -1.265958E+01    -1.290720E+01    -1.258501E+01    -1.236206E+01    -1.290568E+01    -1.284878E+01    -1.308663E+01    -1.344605E+01    -1.240389E+01    -1.262601E+01    -1.313259E+01    -1.226784E+01    -1.221819E+01    -1.230725E+01    -1.203248E+01    -1.213471E+01    -1.263952E+01    -1.303053E+01    -1.234286E+01    -1.236925E+01    -1.233304E+01    -1.245602E+01    -1.307157E+01    -1.267928E+01    -1.218685E+01    -1.289284E+01    -1.259836E+01    -1.261297E+01    -1.293108E+01    -1.294158E+01    -1.218136E+01    -1.237175E+01    -1.254721E+01    -1.227304E+01    -1.203362E+01    -1.271635E+01    -1.314798E+01    -1.307834E+01    -1.315615E+01    -1.350053E+01    -1.264837E+01    -1.270924E+01    -1.323450E+01    -1.298108E+01    -1.237061E+01    -1.240478E+01    -1.261176E+01    -1.230977E+01    -1.247667E+01    -1.216243E+01    -1.260114E+01    -1.218433E+01    -1.220175E+01    -1.252279E+01    -1.326370E+01    -1.259030E+01    -1.298581E+01    -1.265140E+01    -1.269389E+01    -1.356976E+01    -1.372301E+01    -1.303310E+01    -1.335177E+01    -1.286505E+01    -1.245824E+01    -1.315787E+01    -1.335636E+01    -1.266617E+01    -1.278352E+01    -1.324453E+01    -1.314982E+01    -1.302318E+01    -1.248656E+01    -1.232774E+01    -1.281484E+01    -1.303174E+01    -1.268303E+01    -1.273103E+01    -1.272919E+01    -1.373956E+01    -1.384272E+01    -1.279023E+01    -1.320123E+01    -1.269321E+01    -1.374774E+01    -1.373888E+01    -1.337282E+01    -1.321751E+01    -1.340964E+01    -1.242762E+01    -1.273233E+01    -1.340395E+01    -1.320312E+01    -1.289584E+01    -1.369973E+01    -1.292836E+01    -1.276670E+01    -1.345502E+01    -1.437579E+01    -1.372588E+01    -1.420388E+01    -1.627363E+01    -1.335413E+01    -1.336202E+01    -1.382288E+01    -1.371903E+01    -1.408412E+01    -1.432731E+01    -1.404305E+01    -1.564528E+01    -1.425436E+01    -1.294243E+01    -1.305619E+01    -1.399009E+01    -1.351934E+01    -1.342078E+01    -1.355646E+01    -1.383710E+01    -1.365575E+01    -1.413811E+01    -1.583014E+01    -1.424481E+01    -1.455805E+01    -1.432662E+01    -1.341291E+01    -1.449715E+01    -1.440687E+01    -1.537452E+01    -1.452687E+01    -1.376876E+01    -1.350119E+01    -1.426606E+01    -1.437120E+01    -1.507566E+01    -1.483247E+01    -1.476915E+01    -1.526964E+01    -1.402796E+01    -1.455510E+01    -1.586598E+01    -1.350224E+01    -1.487412E+01    -1.600229E+01    -1.343219E+01    -1.390407E+01    -1.650845E+01    -1.571337E+01    -1.597443E+01    -1.661844E+01    -1.592656E+01    -1.738170E+01    -1.715855E+01    -1.464720E+01    -1.537596E+01    -1.649605E+01    -1.773165E+01    -1.495032E+01    -1.503267E+01    -1.586016E+01    -1.506413E+01    -1.419832E+01    -1.528273E+01    -1.538896E+01    -1.867027E+01    -1.725127E+01    -1.527597E+01    -1.593757E+01    -1.537902E+01    -1.606745E+01    -1.657184E+01    -1.668132E+01    -1.536431E+01    -1.562603E+01    -1.486457E+01    -1.456400E+01    -1.547814E+01    -1.566652E+01    -1.547469E+01    -1.615663E+01    -1.538821E+01    -1.457799E+01    -1.553763E+01    -1.516053E+01    -1.601850E+01    -1.553695E+01    -1.403198E+01    -1.555816E+01    -1.734047E+01    -1.649085E+01    -1.521690E+01    -1.627196E+01    -1.389920E+01    -1.882001E+01    -1.604903E+01    -1.568832E+01    -1.538099E+01    -1.671722E+01    -1.777313E+01    -1.524406E+01    -1.456225E+01
-83.111111    -1.497896E+01    -1.533632E+01    -1.796180E+01    -1.944705E+01    -1.612568E+01    -1.663471E+01    -1.468960E+01    -1.502722E+01    -1.664449E+01    -1.623365E+01    -1.429354E+01    -1.494767E+01    -1.640532E+01    -1.500267E+01    -2.335973E+01    -1.558645E+01    -1.456420E+01    -1.555423E+01    -1.666009E+01    -1.498422E+01    -1.507589E+01    -1.664314E+01    -1.670199E+01    -1.431905E+01    -1.606820E+01    -1.704421E+01    -1.454070E+01    -1.689902E+01    -1.574386E+01    -1.589235E+01    -1.439245E+01    -1.590604E+01    -1.642655E+01    -1.638903E+01    -1.517066E+01    -1.402502E+01    -1.445619E+01    -1.396477E+01    -1.517793E+01    -1.551929E+01    -1.747047E+01    -1.529378E+01    -1.470429E+01    -1.736768E+01    -1.607031E+01    -1.460481E+01    -1.401031E+01    -1.552566E+01    -1.491341E+01    -1.725042E+01    -1.766510E+01    -1.532567E+01    -1.521074E+01    -1.504450E+01    -1.333926E+01    -1.415361E+01    -1.384503E+01    -1.550462E+01    -1.649182E+01    -1.448148E+01    -1.314955E+01    -1.381767E+01    -1.481512E+01    -1.540633E+01    -1.449231E+01    -1.449186E+01    -1.541442E+01    -1.453191E+01    -1.472952E+01    -1.433541E+01    -1.462397E+01    -1.440228E+01    -1.351193E+01    -1.371571E+01    -1.425147E+01    -1.481254E+01    -1.772658E+01    -1.642559E+01    -1.375512E+01    -1.365576E+01    -1.518663E+01    -1.424821E+01    -1.358250E+01    -1.411881E+01    -1.444041E+01    -1.450375E+01    -1.339977E+01    -1.305041E+01    -1.433017E+01    -1.415728E+01    -1.365169E+01    -1.386686E+01    -1.381043E+01    -1.360459E+01    -1.376206E+01    -1.320139E+01    -1.466058E+01    -1.386817E+01    -1.430714E+01    -1.355354E+01    -1.361263E+01    -1.284262E+01    -1.309005E+01    -1.388093E+01    -1.479552E+01    -1.328438E+01    -1.321914E+01    -1.305546E+01    -1.266377E+01    -1.281222E+01    -1.344988E+01    -1.319931E+01    -1.355803E+01    -1.303906E+01    -1.281671E+01    -1.328964E+01    -1.257649E+01    -1.329371E+01    -1.276858E+01    -1.347778E+01    -1.376542E+01    -1.336260E+01    -1.288153E+01    -1.355737E+01    -1.279125E+01    -1.317010E+01    -1.368256E+01    -1.310546E+01    -1.347395E+01    -1.316348E+01    -1.221706E+01    -1.208737E+01    -1.285202E+01    -1.267501E+01    -1.292513E+01    -1.352928E+01    -1.338723E+01    -1.281615E+01    -1.303438E+01    -1.215636E+01    -1.202565E+01    -1.214927E+01    -1.226655E+01    -1.231668E+01    -1.306000E+01    -1.271875E+01    -1.248679E+01    -1.238111E+01    -1.218249E+01    -1.298758E+01    -1.286373E+01    -1.340100E+01    -1.314017E+01    -1.305212E+01    -1.229481E+01    -1.287538E+01    -1.240721E+01    -1.244138E+01    -1.245492E+01    -1.251023E+01    -1.226265E+01    -1.275713E+01    -1.231278E+01    -1.216482E+01    -1.200410E+01    -1.241638E+01    -1.286117E+01    -1.242188E+01    -1.260357E+01    -1.309835E+01    -1.237867E+01    -1.214983E+01    -1.263105E+01    -1.199594E+01    -1.225949E+01    -1.261478E+01    -1.248037E+01    -1.206600E+01    -1.238133E+01    -1.221861E+01    -1.223363E+01    -1.285593E+01    -1.297069E+01    -1.223098E+01    -1.255292E+01    -1.223135E+01    -1.217975E+01    -1.355125E+01    -1.315196E+01    -1.256310E+01    -1.264470E+01    -1.226947E+01    -1.225704E+01    -1.213062E+01    -1.244025E+01    -1.267200E+01    -1.232722E+01    -1.242516E+01    -1.264336E+01    -1.225415E+01    -1.198716E+01    -1.216462E+01    -1.247274E+01    -1.234990E+01    -1.202352E+01    -1.254090E+01    -1.360607E+01    -1.274097E+01    -1.204050E+01    -1.229782E+01    -1.318281E+01    -1.247490E+01    -1.173129E+01    -1.232499E+01    -1.294918E+01    -1.214553E+01    -1.293446E+01    -1.301250E+01    -1.232150E+01    -1.224337E+01    -1.228809E+01    -1.245263E+01    -1.238293E+01    -1.243298E+01    -1.256487E+01    -1.217125E+01    -1.213360E+01    -1.282764E+01    -1.248537E+01    -1.254280E+01    -1.290844E+01    -1.278353E+01    -1.218042E+01    -1.221520E+01    -1.375054E+01    -1.306329E+01    -1.200601E+01    -1.242826E+01    -1.297420E+01    -1.283380E+01    -1.255871E+01    -1.236211E+01    -1.223515E+01    -1.291492E+01    -1.339990E+01    -1.238752E+01    -1.359047E+01    -1.324309E+01    -1.259800E+01    -1.230824E+01    -1.217228E+01    -1.256771E+01    -1.340042E+01    -1.289811E+01    -1.205329E+01    -1.251002E+01    -1.249870E+01    -1.229277E+01    -1.213071E+01    -1.228288E+01    -1.216701E+01    -1.228833E+01    -1.268310E+01    -1.199519E+01    -1.181973E+01    -1.229913E+01    -1.265164E+01    -1.228156E+01    -1.194745E+01    -1.182196E+01    -1.241550E+01    -1.295763E+01    -1.263700E+01    -1.198769E+01    -1.212063E+01    -1.270188E+01    -1.187955E+01    -1.232748E+01    -1.245310E+01    -1.189437E+01    -1.212177E+01    -1.320982E+01    -1.234781E+01    -1.181473E+01    -1.217971E+01    -1.271623E+01    -1.304888E+01    -1.241565E+01    -1.217842E+01    -1.206826E+01    -1.186871E+01    -1.223749E+01    -1.250803E+01    -1.221140E+01    -1.184510E+01    -1.191891E+01    -1.269430E+01    -1.211876E+01    -1.212856E+01    -1.231866E+01    -1.201478E+01    -1.168302E+01    -1.189960E+01    -1.243706E+01    -1.205107E+01    -1.147576E+01    -1.207894E+01    -1.176853E+01    -1.194475E+01    -1.224427E+01    -1.175486E+01    -1.182040E+01    -1.184674E+01    -1.154827E+01    -1.193061E+01    -1.228327E+01    -1.201548E+01    -1.162692E+01    -1.159264E+01    -1.210187E+01    -1.221216E+01    -1.216653E+01    -1.199146E+01    -1.166513E+01    -1.192857E+01    -1.219574E+01    -1.198809E+01    -1.174460E+01    -1.213368E+01    -1.208674E+01    -1.176951E+01    -1.157879E+01    -1.191390E+01    -1.138436E+01    -1.117035E+01    -1.133039E+01    -1.168210E+01    -1.196878E+01    -1.168381E+01    -1.167452E+01    -1.173040E+01    -1.171196E+01    -1.171172E+01    -1.177102E+01    -1.198637E+01    -1.186918E+01    -1.162726E+01    -1.154682E+01    -1.148570E+01    -1.137664E+01    -1.112354E+01    -1.178137E+01    -1.222289E+01    -1.171563E+01    -1.161743E+01    -1.153551E+01    -1.117415E+01    -1.103315E+01    -1.102169E+01    -1.145339E+01    -1.147660E+01    -1.125899E+01    -1.150464E+01    -1.181685E+01    -1.126999E+01    -1.132874E+01    -1.182741E+01    -1.121608E+01    -1.103900E+01    -1.157305E+01    -1.115478E+01    -1.075174E+01    -1.117241E+01    -1.149464E+01    -1.107470E+01    -1.066615E+01    -1.133092E+01    -1.140633E+01    -1.089474E+01    -1.103668E+01    -1.145125E+01    -1.093651E+01    -1.059918E+01    -1.068897E+01    -1.094177E+01    -1.066191E+01    -1.070273E+01    -1.089330E+01    -1.120569E+01    -1.126818E+01    -1.096215E+01    -1.118006E+01    -1.100994E+01    -1.072353E+01    -1.104371E+01    -1.138472E+01    -1.118021E+01    -1.123266E+01    -1.137311E+01    -1.152114E+01    -1.106978E+01    -1.066021E+01    -1.116807E+01    -1.141810E+01    -1.066387E+01    -1.081251E+01    -1.133414E+01    -1.116437E+01    -1.078518E+01    -1.082822E+01    -1.135261E+01    -1.123284E+01    -1.055433E+01    -1.071787E+01    -1.123274E+01    -1.088696E+01    -1.070352E+01    -1.090095E+01    -1.124624E+01    -1.095559E+01    -1.083986E+01    -1.110532E+01    -1.116120E+01    -1.073565E+01    -1.052263E+01    -1.057555E+01    -1.061537E+01    -1.067525E+01    -1.073502E+01    -1.055005E+01    -1.075145E+01    -1.087021E+01    -1.056417E+01    -1.061714E+01    -1.080090E+01    -1.053123E+01    -1.035117E+01    -1.005096E+01    -1.012711E+01    -1.048578E+01    -1.047452E+01    -1.024621E+01    -1.019303E+01    -1.027146E+01    -1.020554E+01    -1.005707E+01    -1.023496E+01    -1.017639E+01    -9.990125E+00    -1.007748E+01    -1.006369E+01    -1.019449E+01    -1.018768E+01    -1.024077E+01    -1.027837E+01    -1.023580E+01    -1.024144E+01    -1.017320E+01    -9.887200E+00    -9.771638E+00    -9.764130E+00    -9.976640E+00    -1.000688E+01    -9.913054E+00    -1.007098E+01    -1.026547E+01    -1.017494E+01    -1.002667E+01    -9.952184E+00    -1.002118E+01    -1.005311E+01    -1.002318E+01    -9.951408E+00    -9.827933E+00    -9.772529E+00    -9.830570E+00    -9.996579E+00    -9.939164E+00    -9.912015E+00    -1.001773E+01    -1.005001E+01    -9.941633E+00    -9.873458E+00    -9.756773E+00    -9.914928E+00    -1.006908E+01    -1.012144E+01    -1.002435E+01    -9.846184E+00    -9.721702E+00    -9.753271E+00    -9.902277E+00    -9.959216E+00    -9.918092E+00    -9.966283E+00    -9.938840E+00    -9.936715E+00    -9.994852E+00    -9.920306E+00    -9.738333E+00    -9.703240E+00    -9.786457E+00    -9.955973E+00    -9.998061E+00    -1.001499E+01    -9.944062E+00    -9.816641E+00    -9.918249E+00    -9.999860E+00    -1.000702E+01    -9.858591E+00    -9.631254E+00    -9.508151E+00    -9.631255E+00    -9.858617E+00    -1.000703E+01    -9.999899E+00    -9.918290E+00    -9.816680E+00    -9.944130E+00    -1.001505E+01    -9.998143E+00    -9.956061E+00    -9.786531E+00    -9.703333E+00    -9.738418E+00    -9.920418E+00    -9.994980E+00    -9.936831E+00    -9.938982E+00    -9.966413E+00    -9.918233E+00    -9.959371E+00    -9.902416E+00    -9.753429E+00    -9.721843E+00    -9.846345E+00    -1.002454E+01    -1.012162E+01    -1.006928E+01    -9.915104E+00    -9.756941E+00    -9.873649E+00    -9.941812E+00    -1.005023E+01    -1.001794E+01    -9.912211E+00    -9.939375E+00    -9.996772E+00    -9.830765E+00    -9.772708E+00    -9.828105E+00    -9.951601E+00    -1.002338E+01    -1.005334E+01    -1.002139E+01    -9.952374E+00    -1.002687E+01    -1.017513E+01    -1.026569E+01    -1.007118E+01    -9.913221E+00    -1.000706E+01    -9.976806E+00    -9.764297E+00    -9.771786E+00    -9.887339E+00    -1.017338E+01    -1.024161E+01    -1.023597E+01    -1.027854E+01    -1.024092E+01    -1.018784E+01    -1.019461E+01    -1.006380E+01    -1.007757E+01    -9.990195E+00    -1.017650E+01    -1.023505E+01    -1.005714E+01    -1.020562E+01    -1.027152E+01    -1.019311E+01    -1.024627E+01    -1.047458E+01    -1.048587E+01    -1.012715E+01    -1.005100E+01    -1.035116E+01    -1.053121E+01    -1.080092E+01    -1.061709E+01    -1.056412E+01    -1.087014E+01    -1.075141E+01    -1.054999E+01    -1.073490E+01    -1.067512E+01    -1.061523E+01    -1.057540E+01    -1.052248E+01    -1.073543E+01    -1.116097E+01    -1.110508E+01    -1.083962E+01    -1.095533E+01    -1.124595E+01    -1.090072E+01    -1.070328E+01    -1.088664E+01    -1.123241E+01    -1.071761E+01    -1.055408E+01    -1.123241E+01    -1.135222E+01    -1.082794E+01    -1.078483E+01    -1.116394E+01    -1.133374E+01    -1.081217E+01    -1.066355E+01    -1.141757E+01    -1.116764E+01    -1.065987E+01    -1.106932E+01    -1.152059E+01    -1.137258E+01    -1.123217E+01    -1.117973E+01    -1.138416E+01    -1.104330E+01    -1.072313E+01    -1.100948E+01    -1.117955E+01    -1.096167E+01    -1.126765E+01    -1.120516E+01    -1.089285E+01    -1.070233E+01    -1.066150E+01    -1.094133E+01    -1.068856E+01    -1.059882E+01    -1.093611E+01    -1.145064E+01    -1.103621E+01    -1.089434E+01    -1.140579E+01    -1.133039E+01    -1.066577E+01    -1.107430E+01    -1.149409E+01    -1.117195E+01    -1.075140E+01    -1.115441E+01    -1.157258E+01    -1.103864E+01    -1.121580E+01    -1.182693E+01    -1.132827E+01    -1.126969E+01    -1.181649E+01    -1.150420E+01    -1.125860E+01    -1.147622E+01    -1.145299E+01    -1.102144E+01    -1.103300E+01    -1.117400E+01    -1.153525E+01    -1.161718E+01    -1.171558E+01    -1.222264E+01    -1.178111E+01    -1.112349E+01    -1.137658E+01    -1.148554E+01    -1.154683E+01    -1.162733E+01    -1.186933E+01    -1.198651E+01    -1.177097E+01    -1.171163E+01    -1.171199E+01    -1.173044E+01    -1.167473E+01    -1.168405E+01    -1.196904E+01    -1.168223E+01    -1.133048E+01    -1.117057E+01    -1.138475E+01    -1.191434E+01    -1.157915E+01    -1.177002E+01    -1.208753E+01    -1.213417E+01    -1.174506E+01    -1.198881E+01    -1.219625E+01    -1.192927E+01    -1.166576E+01    -1.199194E+01    -1.216719E+01    -1.221294E+01    -1.210263E+01    -1.159319E+01    -1.162758E+01    -1.201644E+01    -1.228418E+01    -1.193144E+01    -1.154899E+01    -1.184751E+01    -1.182118E+01    -1.175569E+01    -1.224531E+01    -1.194565E+01    -1.176941E+01    -1.207997E+01    -1.147650E+01    -1.205211E+01    -1.243830E+01    -1.190053E+01    -1.168389E+01    -1.201576E+01    -1.231986E+01    -1.212965E+01    -1.211983E+01    -1.269577E+01    -1.191986E+01    -1.184601E+01    -1.221243E+01    -1.250928E+01    -1.223865E+01    -1.186960E+01    -1.206931E+01    -1.217937E+01    -1.241664E+01    -1.305053E+01    -1.271755E+01    -1.218076E+01    -1.181559E+01    -1.234875E+01    -1.321159E+01    -1.212254E+01    -1.189511E+01    -1.245420E+01    -1.232839E+01    -1.188020E+01    -1.270282E+01    -1.212148E+01    -1.198823E+01    -1.263762E+01    -1.295883E+01    -1.241642E+01    -1.182243E+01    -1.194787E+01    -1.228180E+01    -1.265239E+01    -1.229990E+01    -1.181995E+01    -1.199514E+01    -1.268282E+01    -1.228865E+01    -1.216694E+01    -1.228269E+01    -1.213084E+01    -1.229263E+01    -1.249840E+01    -1.250971E+01    -1.205282E+01    -1.289702E+01    -1.340061E+01    -1.256735E+01    -1.217190E+01    -1.230774E+01    -1.259711E+01    -1.324152E+01    -1.358929E+01    -1.238673E+01    -1.339841E+01    -1.291410E+01    -1.223447E+01    -1.236145E+01    -1.255786E+01    -1.283289E+01    -1.297313E+01    -1.242741E+01    -1.200534E+01    -1.306225E+01    -1.374894E+01    -1.221449E+01    -1.217967E+01    -1.278271E+01    -1.290772E+01    -1.254197E+01    -1.248482E+01    -1.282677E+01    -1.213297E+01    -1.217064E+01    -1.256460E+01    -1.243304E+01    -1.238291E+01    -1.245261E+01    -1.228802E+01    -1.224367E+01    -1.232222E+01    -1.301345E+01    -1.293504E+01    -1.214648E+01    -1.295024E+01    -1.232505E+01    -1.173233E+01    -1.247756E+01    -1.318562E+01    -1.229902E+01    -1.204232E+01    -1.274394E+01    -1.360936E+01    -1.254311E+01    -1.202507E+01    -1.235274E+01    -1.247595E+01    -1.216789E+01    -1.199089E+01    -1.225874E+01    -1.264830E+01    -1.242945E+01    -1.233172E+01    -1.267826E+01    -1.244561E+01    -1.213558E+01    -1.226285E+01    -1.227518E+01    -1.265054E+01    -1.257104E+01    -1.316255E+01    -1.356239E+01    -1.218553E+01    -1.223863E+01    -1.256165E+01    -1.223788E+01    -1.298087E+01    -1.286534E+01    -1.224015E+01    -1.222729E+01    -1.239061E+01    -1.207388E+01    -1.249067E+01    -1.262544E+01    -1.226883E+01    -1.200471E+01    -1.264387E+01    -1.215979E+01    -1.239030E+01    -1.311245E+01    -1.261663E+01    -1.243368E+01    -1.287655E+01    -1.242819E+01    -1.201466E+01    -1.217647E+01    -1.232555E+01    -1.277286E+01    -1.227549E+01    -1.252370E+01    -1.246856E+01    -1.245567E+01    -1.242182E+01    -1.289387E+01    -1.230877E+01    -1.307253E+01    -1.316061E+01    -1.342520E+01    -1.288278E+01    -1.300665E+01    -1.219496E+01    -1.239614E+01    -1.250286E+01    -1.273791E+01    -1.308284E+01    -1.233247E+01    -1.228150E+01    -1.216399E+01    -1.203961E+01    -1.217129E+01    -1.305758E+01    -1.283696E+01    -1.341538E+01    -1.355836E+01    -1.294714E+01    -1.269480E+01    -1.287379E+01    -1.210228E+01    -1.223189E+01    -1.318811E+01    -1.350289E+01    -1.312946E+01    -1.371544E+01    -1.319540E+01    -1.281190E+01    -1.358735E+01    -1.290354E+01    -1.338778E+01    -1.379705E+01    -1.350552E+01    -1.278770E+01    -1.332061E+01    -1.259525E+01    -1.331652E+01    -1.283835E+01    -1.306154E+01    -1.358919E+01    -1.322454E+01    -1.347887E+01    -1.283263E+01    -1.268270E+01    -1.307649E+01    -1.324332E+01    -1.331067E+01    -1.485125E+01    -1.391625E+01    -1.311395E+01    -1.285958E+01    -1.364203E+01    -1.358178E+01    -1.434878E+01    -1.390015E+01    -1.470760E+01    -1.322502E+01    -1.379388E+01    -1.363322E+01    -1.384153E+01    -1.389600E+01    -1.368078E+01    -1.419534E+01    -1.436294E+01    -1.307087E+01    -1.342423E+01    -1.453793E+01    -1.448051E+01    -1.415284E+01    -1.360760E+01    -1.428344E+01    -1.524373E+01    -1.367795E+01    -1.377681E+01    -1.651550E+01    -1.787089E+01    -1.485078E+01    -1.428452E+01    -1.373934E+01    -1.353229E+01    -1.442480E+01    -1.466010E+01    -1.436643E+01    -1.476574E+01    -1.455659E+01    -1.546432E+01    -1.452554E+01    -1.452501E+01    -1.545890E+01    -1.485436E+01    -1.384122E+01    -1.315846E+01    -1.450517E+01    -1.656168E+01    -1.554476E+01    -1.385577E+01    -1.417635E+01    -1.335253E+01    -1.507372E+01    -1.523004E+01    -1.535656E+01    -1.768979E+01    -1.731637E+01    -1.493400E+01    -1.555636E+01    -1.402861E+01    -1.462998E+01    -1.611784E+01    -1.744914E+01    -1.472644E+01    -1.532939E+01    -1.755962E+01    -1.551269E+01    -1.521394E+01    -1.398319E+01    -1.448016E+01    -1.403299E+01    -1.518926E+01    -1.643379E+01    -1.638351E+01    -1.586710E+01    -1.441167E+01    -1.592940E+01    -1.572034E+01    -1.694741E+01    -1.453203E+01    -1.703776E+01    -1.610230E+01    -1.432014E+01    -1.674987E+01    -1.668973E+01    -1.507313E+01    -1.498927E+01    -1.670371E+01    -1.557793E+01    -1.457992E+01    -1.560835E+01    -2.247144E+01    -1.498953E+01    -1.636879E+01    -1.495052E+01    -1.429745E+01    -1.623045E+01    -1.663846E+01    -1.503152E+01    -1.469329E+01    -1.662180E+01    -1.611679E+01    -1.948850E+01    -1.796727E+01    -1.533501E+01
-83.000000    -1.552729E+01    -1.780280E+01    -1.722382E+01    -1.894452E+01    -1.616984E+01    -1.533674E+01    -1.648450E+01    -1.721079E+01    -1.469121E+01    -1.517407E+01    -1.781921E+01    -1.601119E+01    -1.401401E+01    -1.408164E+01    -1.668805E+01    -1.667391E+01    -1.486367E+01    -1.572750E+01    -1.777216E+01    -1.475195E+01    -1.453540E+01    -1.942304E+01    -1.459779E+01    -1.514325E+01    -1.538083E+01    -1.559302E+01    -1.586648E+01    -1.507426E+01    -1.624257E+01    -1.569584E+01    -1.630773E+01    -1.544890E+01    -1.462745E+01    -1.423345E+01    -1.631483E+01    -1.670319E+01    -1.824184E+01    -1.757392E+01    -1.400974E+01    -1.425439E+01    -1.593902E+01    -1.596505E+01    -1.686034E+01    -1.483574E+01    -1.489640E+01    -1.545203E+01    -1.643519E+01    -1.606227E+01    -1.560875E+01    -1.392145E+01    -1.353825E+01    -1.435681E+01    -1.447571E+01    -1.428599E+01    -1.485917E+01    -1.443857E+01    -2.279832E+01    -1.691362E+01    -1.422307E+01    -1.510275E+01    -1.667054E+01    -1.623097E+01    -1.626014E+01    -1.448393E+01    -1.364795E+01    -1.426606E+01    -1.359852E+01    -1.338722E+01    -1.542738E+01    -1.491861E+01    -1.475328E+01    -1.510782E+01    -1.391588E+01    -1.395907E+01    -1.421498E+01    -1.360581E+01    -1.348142E+01    -1.330732E+01    -1.346359E+01    -1.378040E+01    -1.310621E+01    -1.419677E+01    -1.606294E+01    -1.398906E+01    -1.377555E+01    -1.410596E+01    -1.485955E+01    -1.471441E+01    -1.550110E+01    -1.380358E+01    -1.415527E+01    -1.325681E+01    -1.411072E+01    -1.379820E+01    -1.347827E+01    -1.361095E+01    -1.389927E+01    -1.367578E+01    -1.387756E+01    -1.254924E+01    -1.271533E+01    -1.396341E+01    -1.347130E+01    -1.330135E+01    -1.370394E+01    -1.323516E+01    -1.276741E+01    -1.344746E+01    -1.430493E+01    -1.379314E+01    -1.348587E+01    -1.402537E+01    -1.329651E+01    -1.314088E+01    -1.305922E+01    -1.308487E+01    -1.268985E+01    -1.356420E+01    -1.299950E+01    -1.257435E+01    -1.214938E+01    -1.191869E+01    -1.308643E+01    -1.357194E+01    -1.272923E+01    -1.247884E+01    -1.294801E+01    -1.304918E+01    -1.325551E+01    -1.311694E+01    -1.344922E+01    -1.285928E+01    -1.324441E+01    -1.306196E+01    -1.210416E+01    -1.263421E+01    -1.322831E+01    -1.224901E+01    -1.261315E+01    -1.286276E+01    -1.271315E+01    -1.290351E+01    -1.287930E+01    -1.359174E+01    -1.246459E+01    -1.211265E+01    -1.234245E+01    -1.262418E+01    -1.280817E+01    -1.285925E+01    -1.215679E+01    -1.190465E+01    -1.220043E+01    -1.252820E+01    -1.268066E+01    -1.260759E+01    -1.269203E+01    -1.217429E+01    -1.226510E+01    -1.250345E+01    -1.238056E+01    -1.188523E+01    -1.203938E+01    -1.232907E+01    -1.285686E+01    -1.269334E+01    -1.308035E+01    -1.249076E+01    -1.201975E+01    -1.234808E+01    -1.236932E+01    -1.165460E+01    -1.236793E+01    -1.330242E+01    -1.268893E+01    -1.229681E+01    -1.241322E+01    -1.226480E+01    -1.203357E+01    -1.274935E+01    -1.256019E+01    -1.277125E+01    -1.225661E+01    -1.217114E+01    -1.266400E+01    -1.299608E+01    -1.186963E+01    -1.203118E+01    -1.202044E+01    -1.234025E+01    -1.230978E+01    -1.282152E+01    -1.239216E+01    -1.212033E+01    -1.196789E+01    -1.209219E+01    -1.234611E+01    -1.272165E+01    -1.248560E+01    -1.220585E+01    -1.272914E+01    -1.206689E+01    -1.240909E+01    -1.284860E+01    -1.290255E+01    -1.229145E+01    -1.230667E+01    -1.279857E+01    -1.294013E+01    -1.158350E+01    -1.223721E+01    -1.239702E+01    -1.203688E+01    -1.212616E+01    -1.256994E+01    -1.256704E+01    -1.212914E+01    -1.195725E+01    -1.246422E+01    -1.294196E+01    -1.247209E+01    -1.318695E+01    -1.283476E+01    -1.269636E+01    -1.259298E+01    -1.292912E+01    -1.317718E+01    -1.334660E+01    -1.283232E+01    -1.197896E+01    -1.195307E+01    -1.292039E+01    -1.325806E+01    -1.228258E+01    -1.180626E+01    -1.204520E+01    -1.311797E+01    -1.280717E+01    -1.227216E+01    -1.229539E+01    -1.272319E+01    -1.226042E+01    -1.209235E+01    -1.200855E+01    -1.226817E+01    -1.246092E+01    -1.231125E+01    -1.240873E+01    -1.219558E+01    -1.235774E+01    -1.251127E+01    -1.231481E+01    -1.209133E+01    -1.250566E+01    -1.231341E+01    -1.195619E+01    -1.246482E+01    -1.286346E+01    -1.233158E+01    -1.278908E+01    -1.255329E+01    -1.176202E+01    -1.179779E+01    -1.294006E+01    -1.306067E+01    -1.242279E+01    -1.235665E+01    -1.270534E+01    -1.424816E+01    -1.296958E+01    -1.204639E+01    -1.245187E+01    -1.320674E+01    -1.250605E+01    -1.196494E+01    -1.244997E+01    -1.265178E+01    -1.190499E+01    -1.244844E+01    -1.291010E+01    -1.200448E+01    -1.148265E+01    -1.288528E+01    -1.283042E+01    -1.229512E+01    -1.196966E+01    -1.157364E+01    -1.199668E+01    -1.226348E+01    -1.212554E+01    -1.249607E+01    -1.190041E+01    -1.161901E+01    -1.229040E+01    -1.221812E+01    -1.191062E+01    -1.195691E+01    -1.250331E+01    -1.237804E+01    -1.280450E+01    -1.220869E+01    -1.182815E+01    -1.163487E+01    -1.199251E+01    -1.218111E+01    -1.219306E+01    -1.188205E+01    -1.182166E+01    -1.163193E+01    -1.198607E+01    -1.185670E+01    -1.185071E+01    -1.209801E+01    -1.208834E+01    -1.145840E+01    -1.147912E+01    -1.199570E+01    -1.220329E+01    -1.169988E+01    -1.169029E+01    -1.167985E+01    -1.166620E+01    -1.161330E+01    -1.173238E+01    -1.182596E+01    -1.155509E+01    -1.177392E+01    -1.164329E+01    -1.128206E+01    -1.191543E+01    -1.169345E+01    -1.137135E+01    -1.155824E+01    -1.217621E+01    -1.226405E+01    -1.183624E+01    -1.149202E+01    -1.162082E+01    -1.185713E+01    -1.212304E+01    -1.191812E+01    -1.153497E+01    -1.185036E+01    -1.150428E+01    -1.110198E+01    -1.141208E+01    -1.161505E+01    -1.134563E+01    -1.124212E+01    -1.155683E+01    -1.179452E+01    -1.105342E+01    -1.097412E+01    -1.147038E+01    -1.101178E+01    -1.093637E+01    -1.132198E+01    -1.141534E+01    -1.139967E+01    -1.136341E+01    -1.130643E+01    -1.118974E+01    -1.122184E+01    -1.118745E+01    -1.121790E+01    -1.087730E+01    -1.105433E+01    -1.175575E+01    -1.157554E+01    -1.114482E+01    -1.160395E+01    -1.129848E+01    -1.099090E+01    -1.116487E+01    -1.139598E+01    -1.143316E+01    -1.090811E+01    -1.108246E+01    -1.130831E+01    -1.092394E+01    -1.089784E+01    -1.127548E+01    -1.168724E+01    -1.146725E+01    -1.150046E+01    -1.171713E+01    -1.128785E+01    -1.109077E+01    -1.098387E+01    -1.092185E+01    -1.077952E+01    -1.092539E+01    -1.145681E+01    -1.132510E+01    -1.083097E+01    -1.090267E+01    -1.084583E+01    -1.076188E+01    -1.074447E+01    -1.085643E+01    -1.107178E+01    -1.094154E+01    -1.069146E+01    -1.097150E+01    -1.092439E+01    -1.074183E+01    -1.073512E+01    -1.101931E+01    -1.115857E+01    -1.072826E+01    -1.047207E+01    -1.093010E+01    -1.150266E+01    -1.082666E+01    -1.058665E+01    -1.102408E+01    -1.094272E+01    -1.056466E+01    -1.062659E+01    -1.062458E+01    -1.044449E+01    -1.029467E+01    -1.042241E+01    -1.080252E+01    -1.100478E+01    -1.059813E+01    -1.054741E+01    -1.070315E+01    -1.063476E+01    -1.037564E+01    -1.020274E+01    -1.025580E+01    -1.046546E+01    -1.024499E+01    -1.013211E+01    -1.032295E+01    -1.062040E+01    -1.063020E+01    -1.036293E+01    -1.025297E+01    -1.032031E+01    -1.048208E+01    -1.026099E+01    -1.037524E+01    -1.063579E+01    -1.043333E+01    -1.030201E+01    -1.054061E+01    -1.066042E+01    -1.058564E+01    -1.045471E+01    -1.019368E+01    -1.007744E+01    -1.003480E+01    -9.936665E+00    -9.842827E+00    -9.878670E+00    -9.908126E+00    -9.989068E+00    -1.008153E+01    -9.993711E+00    -9.900868E+00    -1.004369E+01    -1.008926E+01    -9.889459E+00    -9.773091E+00    -9.933692E+00    -1.005063E+01    -9.905594E+00    -9.715060E+00    -9.754696E+00    -9.894750E+00    -1.007019E+01    -1.015545E+01    -1.021989E+01    -1.007493E+01    -1.001738E+01    -1.003298E+01    -9.960695E+00    -9.798404E+00    -9.937673E+00    -1.008643E+01    -1.023690E+01    -1.022540E+01    -1.003916E+01    -9.831322E+00    -9.803827E+00    -9.966664E+00    -1.001315E+01    -9.972421E+00    -9.941183E+00    -9.981772E+00    -9.917604E+00    -9.914969E+00    -9.993737E+00    -9.784939E+00    -9.698814E+00    -9.880428E+00    -1.008659E+01    -1.019410E+01    -1.014837E+01    -9.903618E+00    -9.731307E+00    -9.817305E+00    -9.886983E+00    -9.910504E+00    -9.891116E+00    -9.940373E+00    -9.851119E+00    -9.788067E+00    -9.951434E+00    -1.008096E+01    -1.014685E+01    -1.008096E+01    -9.951467E+00    -9.788077E+00    -9.851160E+00    -9.940418E+00    -9.891154E+00    -9.910579E+00    -9.887035E+00    -9.817382E+00    -9.731386E+00    -9.903696E+00    -1.014849E+01    -1.019421E+01    -1.008672E+01    -9.880551E+00    -9.698913E+00    -9.785079E+00    -9.993870E+00    -9.915116E+00    -9.917765E+00    -9.981918E+00    -9.941360E+00    -9.972580E+00    -1.001333E+01    -9.966857E+00    -9.803985E+00    -9.831512E+00    -1.003935E+01    -1.022562E+01    -1.023714E+01    -1.008663E+01    -9.937886E+00    -9.798581E+00    -9.960892E+00    -1.003321E+01    -1.001758E+01    -1.007517E+01    -1.022013E+01    -1.015567E+01    -1.007043E+01    -9.894932E+00    -9.754894E+00    -9.715237E+00    -9.905778E+00    -1.005086E+01    -9.933884E+00    -9.773282E+00    -9.889655E+00    -1.008945E+01    -1.004391E+01    -9.901025E+00    -9.993894E+00    -1.008171E+01    -9.989228E+00    -9.908294E+00    -9.878807E+00    -9.842961E+00    -9.936807E+00    -1.003492E+01    -1.007759E+01    -1.019380E+01    -1.045486E+01    -1.058579E+01    -1.066057E+01    -1.054077E+01    -1.030210E+01    -1.043341E+01    -1.063591E+01    -1.037529E+01    -1.026106E+01    -1.048209E+01    -1.032034E+01    -1.025299E+01    -1.036291E+01    -1.063020E+01    -1.062041E+01    -1.032295E+01    -1.013212E+01    -1.024494E+01    -1.046546E+01    -1.025577E+01    -1.020268E+01    -1.037557E+01    -1.063465E+01    -1.070305E+01    -1.054734E+01    -1.059800E+01    -1.100466E+01    -1.080241E+01    -1.042232E+01    -1.029452E+01    -1.044432E+01    -1.062441E+01    -1.062639E+01    -1.056443E+01    -1.094244E+01    -1.102380E+01    -1.058647E+01    -1.082632E+01    -1.150224E+01    -1.092982E+01    -1.047180E+01    -1.072794E+01    -1.115819E+01    -1.101897E+01    -1.073484E+01    -1.074145E+01    -1.092402E+01    -1.097109E+01    -1.069112E+01    -1.094112E+01    -1.107131E+01    -1.085605E+01    -1.074409E+01    -1.076146E+01    -1.084543E+01    -1.090220E+01    -1.083056E+01    -1.132452E+01    -1.145623E+01    -1.092494E+01    -1.077909E+01    -1.092140E+01    -1.098341E+01    -1.109026E+01    -1.128735E+01    -1.171638E+01    -1.149986E+01    -1.146662E+01    -1.168654E+01    -1.127494E+01    -1.089737E+01    -1.092351E+01    -1.130778E+01    -1.108192E+01    -1.090770E+01    -1.143263E+01    -1.139544E+01    -1.116437E+01    -1.099048E+01    -1.129804E+01    -1.160335E+01    -1.114434E+01    -1.157506E+01    -1.175506E+01    -1.105393E+01    -1.087695E+01    -1.121751E+01    -1.118703E+01    -1.122148E+01    -1.118942E+01    -1.130610E+01    -1.136307E+01    -1.139942E+01    -1.141499E+01    -1.132165E+01    -1.093609E+01    -1.101171E+01    -1.147020E+01    -1.097393E+01    -1.105332E+01    -1.179451E+01    -1.155669E+01    -1.124208E+01    -1.134564E+01    -1.161509E+01    -1.141199E+01    -1.110209E+01    -1.150445E+01    -1.185051E+01    -1.153508E+01    -1.191845E+01    -1.212323E+01    -1.185724E+01    -1.162103E+01    -1.149236E+01    -1.183651E+01    -1.226458E+01    -1.217639E+01    -1.155846E+01    -1.137162E+01    -1.169377E+01    -1.191581E+01    -1.128247E+01    -1.164382E+01    -1.177451E+01    -1.155548E+01    -1.182660E+01    -1.173301E+01    -1.161390E+01    -1.166682E+01    -1.168054E+01    -1.169092E+01    -1.170063E+01    -1.220421E+01    -1.199644E+01    -1.147972E+01    -1.145916E+01    -1.208934E+01    -1.209893E+01    -1.185162E+01    -1.185763E+01    -1.198697E+01    -1.163279E+01    -1.182257E+01    -1.188304E+01    -1.219414E+01    -1.218218E+01    -1.199349E+01    -1.163574E+01    -1.182908E+01    -1.220973E+01    -1.280603E+01    -1.237932E+01    -1.250460E+01    -1.195795E+01    -1.191156E+01    -1.221930E+01    -1.229158E+01    -1.161985E+01    -1.190136E+01    -1.249732E+01    -1.212648E+01    -1.226453E+01    -1.199765E+01    -1.157446E+01    -1.197039E+01    -1.229592E+01    -1.283130E+01    -1.288679E+01    -1.148338E+01    -1.200526E+01    -1.291098E+01    -1.244939E+01    -1.190558E+01    -1.265255E+01    -1.245097E+01    -1.196545E+01    -1.250644E+01    -1.320761E+01    -1.245283E+01    -1.204678E+01    -1.296938E+01    -1.424953E+01    -1.270607E+01    -1.235722E+01    -1.242301E+01    -1.306089E+01    -1.294140E+01    -1.179848E+01    -1.176230E+01    -1.255329E+01    -1.278931E+01    -1.233141E+01    -1.286349E+01    -1.246520E+01    -1.195619E+01    -1.231293E+01    -1.250566E+01    -1.209108E+01    -1.231441E+01    -1.251083E+01    -1.235741E+01    -1.219509E+01    -1.240833E+01    -1.231075E+01    -1.246006E+01    -1.226755E+01    -1.200808E+01    -1.209161E+01    -1.225964E+01    -1.272212E+01    -1.229462E+01    -1.227135E+01    -1.280609E+01    -1.311677E+01    -1.204452E+01    -1.180565E+01    -1.228208E+01    -1.325716E+01    -1.291953E+01    -1.195245E+01    -1.197854E+01    -1.283182E+01    -1.334607E+01    -1.317687E+01    -1.292835E+01    -1.259244E+01    -1.269599E+01    -1.283399E+01    -1.318743E+01    -1.247256E+01    -1.294169E+01    -1.246367E+01    -1.195716E+01    -1.212956E+01    -1.256832E+01    -1.256984E+01    -1.212731E+01    -1.203827E+01    -1.239832E+01    -1.223841E+01    -1.158503E+01    -1.294407E+01    -1.280185E+01    -1.230892E+01    -1.229469E+01    -1.290644E+01    -1.285117E+01    -1.241248E+01    -1.207000E+01    -1.273412E+01    -1.220886E+01    -1.248918E+01    -1.272656E+01    -1.235117E+01    -1.209574E+01    -1.197247E+01    -1.212567E+01    -1.239888E+01    -1.282798E+01    -1.231522E+01    -1.234629E+01    -1.202620E+01    -1.203776E+01    -1.187619E+01    -1.300660E+01    -1.267109E+01    -1.217899E+01    -1.226495E+01    -1.278180E+01    -1.257015E+01    -1.275956E+01    -1.204103E+01    -1.227461E+01    -1.242303E+01    -1.230580E+01    -1.270154E+01    -1.331849E+01    -1.237731E+01    -1.166280E+01    -1.238082E+01    -1.235927E+01    -1.202972E+01    -1.250369E+01    -1.309740E+01    -1.270800E+01    -1.287368E+01    -1.234137E+01    -1.204909E+01    -1.189527E+01    -1.239490E+01    -1.251879E+01    -1.227861E+01    -1.218695E+01    -1.270785E+01    -1.262266E+01    -1.269867E+01    -1.254484E+01    -1.221436E+01    -1.191706E+01    -1.217099E+01    -1.287863E+01    -1.282813E+01    -1.264234E+01    -1.235840E+01    -1.212703E+01    -1.248196E+01    -1.362175E+01    -1.290073E+01    -1.292544E+01    -1.273305E+01    -1.288395E+01    -1.263218E+01    -1.226508E+01    -1.325483E+01    -1.265362E+01    -1.211918E+01    -1.308621E+01    -1.326942E+01    -1.287943E+01    -1.347965E+01    -1.314201E+01    -1.328294E+01    -1.307394E+01    -1.297077E+01    -1.249737E+01    -1.275081E+01    -1.360485E+01    -1.311217E+01    -1.193274E+01    -1.216570E+01    -1.259402E+01    -1.302362E+01    -1.359630E+01    -1.270845E+01    -1.310987E+01    -1.308386E+01    -1.316626E+01    -1.332392E+01    -1.406346E+01    -1.351587E+01    -1.382835E+01    -1.434851E+01    -1.347472E+01    -1.278866E+01    -1.326003E+01    -1.373749E+01    -1.332857E+01    -1.350065E+01    -1.399937E+01    -1.273591E+01    -1.256661E+01    -1.391055E+01    -1.370648E+01    -1.393305E+01    -1.363782E+01    -1.350589E+01    -1.383038E+01    -1.414732E+01    -1.328084E+01    -1.419284E+01    -1.383252E+01    -1.556894E+01    -1.474823E+01    -1.491140E+01    -1.414069E+01    -1.380553E+01    -1.402019E+01    -1.615959E+01    -1.423004E+01    -1.312642E+01    -1.380533E+01    -1.348651E+01    -1.333034E+01    -1.350142E+01    -1.362281E+01    -1.424744E+01    -1.398817E+01    -1.394411E+01    -1.514983E+01    -1.477824E+01    -1.495387E+01    -1.547868E+01    -1.340648E+01    -1.361824E+01    -1.429360E+01    -1.366859E+01    -1.449808E+01    -1.629875E+01    -1.629698E+01    -1.662230E+01    -1.513973E+01    -1.424877E+01    -1.689047E+01    -2.151193E+01    -1.446586E+01    -1.489120E+01    -1.430585E+01    -1.450081E+01    -1.438306E+01    -1.355535E+01    -1.394082E+01    -1.565053E+01    -1.612063E+01    -1.648805E+01    -1.548711E+01    -1.492348E+01    -1.485676E+01    -1.693824E+01    -1.597901E+01    -1.598192E+01    -1.427456E+01    -1.402509E+01    -1.767750E+01    -1.813684E+01    -1.664460E+01    -1.629058E+01    -1.424823E+01    -1.464711E+01    -1.548073E+01    -1.635753E+01    -1.567644E+01    -1.626262E+01    -1.510307E+01    -1.589075E+01    -1.562719E+01    -1.540275E+01    -1.512565E+01    -1.460779E+01    -1.923579E+01    -1.451876E+01    -1.477198E+01    -1.786481E+01    -1.573532E+01    -1.488031E+01    -1.668027E+01    -1.672496E+01    -1.408770E+01    -1.401583E+01    -1.602852E+01    -1.778958E+01    -1.516269E+01    -1.469039E+01    -1.720735E+01    -1.649018E+01    -1.533817E+01    -1.617159E+01    -1.893764E+01    -1.722706E+01    -1.780569E+01
-82.888889    -1.426027E+01    -1.594934E+01    -1.777163E+01    -1.550624E+01    -1.428579E+01    -1.499943E+01    -1.575548E+01    -1.625664E+01    -1.532248E+01    -1.474982E+01    -1.729207E+01    -1.557959E+01    -1.449580E+01    -1.655407E+01    -1.561150E+01    -1.513112E+01    -1.523096E+01    -1.463589E+01    -1.558143E+01    -1.399616E+01    -1.597103E+01    -1.579301E+01    -1.474283E+01    -1.390571E+01    -1.504909E+01    -1.409069E+01    -1.827938E+01    -1.508815E+01    -1.478557E+01    -1.674411E+01    -1.620327E+01    -1.807856E+01    -1.603229E+01    -1.612389E+01    -1.557668E+01    -1.516505E+01    -1.529270E+01    -1.564933E+01    -1.666418E+01    -1.468542E+01    -1.592840E+01    -1.557531E+01    -1.584771E+01    -1.545060E+01    -1.462060E+01    -1.527169E+01    -1.573992E+01    -1.430773E+01    -1.495563E+01    -1.510283E+01    -1.625862E+01    -1.763614E+01    -1.497999E+01    -1.481278E+01    -1.602266E+01    -1.346190E+01    -1.377941E+01    -1.503248E+01    -1.409674E+01    -1.458746E+01    -1.466756E+01    -1.343902E+01    -1.383751E+01    -1.415529E+01    -1.514158E+01    -1.920144E+01    -1.512517E+01    -1.508940E+01    -1.562255E+01    -1.443917E+01    -1.372891E+01    -1.356380E+01    -1.493368E+01    -1.583410E+01    -1.510777E+01    -1.489314E+01    -1.397210E+01    -1.360914E+01    -1.434559E+01    -1.466984E+01    -1.313597E+01    -1.341640E+01    -1.423121E+01    -1.434198E+01    -1.505321E+01    -1.416114E+01    -1.384936E+01    -1.336191E+01    -1.281396E+01    -1.300128E+01    -1.366732E+01    -1.411623E+01    -1.405280E+01    -1.363455E+01    -1.287530E+01    -1.352272E+01    -1.247860E+01    -1.296598E+01    -1.352921E+01    -1.425056E+01    -1.420769E+01    -1.409569E+01    -1.330853E+01    -1.305732E+01    -1.310973E+01    -1.320867E+01    -1.346717E+01    -1.308655E+01    -1.289927E+01    -1.284933E+01    -1.298614E+01    -1.304944E+01    -1.292118E+01    -1.271512E+01    -1.332195E+01    -1.263282E+01    -1.342155E+01    -1.348173E+01    -1.325764E+01    -1.307615E+01    -1.359728E+01    -1.331566E+01    -1.348913E+01    -1.251962E+01    -1.271681E+01    -1.355558E+01    -1.249739E+01    -1.237300E+01    -1.234145E+01    -1.229481E+01    -1.267528E+01    -1.345706E+01    -1.254084E+01    -1.305427E+01    -1.296334E+01    -1.256566E+01    -1.218539E+01    -1.260171E+01    -1.238579E+01    -1.284257E+01    -1.290232E+01    -1.296248E+01    -1.262311E+01    -1.221982E+01    -1.233177E+01    -1.269138E+01    -1.257259E+01    -1.251959E+01    -1.263220E+01    -1.214945E+01    -1.244080E+01    -1.282314E+01    -1.269163E+01    -1.229830E+01    -1.247117E+01    -1.212582E+01    -1.240920E+01    -1.260059E+01    -1.253449E+01    -1.254865E+01    -1.265929E+01    -1.262775E+01    -1.247911E+01    -1.305921E+01    -1.280964E+01    -1.181908E+01    -1.201869E+01    -1.263833E+01    -1.236103E+01    -1.239186E+01    -1.269768E+01    -1.321662E+01    -1.204058E+01    -1.251820E+01    -1.219103E+01    -1.221042E+01    -1.242694E+01    -1.237056E+01    -1.269793E+01    -1.262690E+01    -1.207477E+01    -1.179455E+01    -1.228922E+01    -1.197884E+01    -1.203076E+01    -1.215447E+01    -1.288442E+01    -1.175121E+01    -1.206023E+01    -1.275953E+01    -1.240862E+01    -1.186052E+01    -1.279869E+01    -1.247213E+01    -1.263183E+01    -1.260751E+01    -1.244234E+01    -1.262256E+01    -1.250819E+01    -1.255168E+01    -1.367437E+01    -1.351271E+01    -1.233519E+01    -1.259344E+01    -1.213564E+01    -1.250456E+01    -1.205301E+01    -1.187835E+01    -1.295078E+01    -1.383528E+01    -1.226989E+01    -1.303532E+01    -1.406332E+01    -1.305432E+01    -1.189541E+01    -1.265730E+01    -1.303907E+01    -1.238716E+01    -1.225195E+01    -1.266349E+01    -1.255070E+01    -1.237060E+01    -1.257869E+01    -1.237630E+01    -1.250374E+01    -1.222117E+01    -1.214980E+01    -1.147925E+01    -1.221660E+01    -1.338341E+01    -1.253115E+01    -1.209502E+01    -1.277362E+01    -1.277613E+01    -1.226329E+01    -1.247488E+01    -1.301136E+01    -1.250294E+01    -1.229570E+01    -1.212553E+01    -1.237966E+01    -1.328081E+01    -1.324574E+01    -1.307357E+01    -1.296233E+01    -1.278765E+01    -1.239640E+01    -1.239868E+01    -1.253957E+01    -1.259724E+01    -1.238229E+01    -1.233403E+01    -1.207193E+01    -1.198691E+01    -1.276872E+01    -1.241082E+01    -1.230636E+01    -1.246137E+01    -1.212781E+01    -1.216965E+01    -1.282343E+01    -1.283802E+01    -1.206894E+01    -1.234708E+01    -1.275405E+01    -1.191571E+01    -1.191005E+01    -1.226459E+01    -1.173011E+01    -1.238972E+01    -1.248557E+01    -1.172452E+01    -1.193806E+01    -1.244881E+01    -1.239976E+01    -1.202409E+01    -1.212588E+01    -1.215160E+01    -1.185652E+01    -1.211446E+01    -1.232789E+01    -1.217449E+01    -1.161043E+01    -1.178178E+01    -1.182062E+01    -1.212145E+01    -1.181359E+01    -1.176824E+01    -1.237249E+01    -1.243782E+01    -1.198280E+01    -1.214648E+01    -1.219164E+01    -1.195437E+01    -1.208828E+01    -1.229871E+01    -1.189508E+01    -1.161949E+01    -1.147465E+01    -1.094854E+01    -1.165673E+01    -1.231111E+01    -1.165954E+01    -1.165553E+01    -1.154227E+01    -1.138158E+01    -1.174696E+01    -1.180465E+01    -1.187919E+01    -1.146017E+01    -1.181997E+01    -1.190491E+01    -1.149854E+01    -1.173472E+01    -1.222811E+01    -1.192594E+01    -1.171860E+01    -1.162820E+01    -1.206261E+01    -1.174548E+01    -1.160959E+01    -1.185215E+01    -1.178586E+01    -1.169960E+01    -1.185268E+01    -1.171386E+01    -1.175176E+01    -1.179594E+01    -1.172247E+01    -1.160221E+01    -1.190115E+01    -1.187733E+01    -1.176804E+01    -1.150314E+01    -1.173191E+01    -1.189510E+01    -1.191280E+01    -1.159405E+01    -1.126413E+01    -1.141901E+01    -1.162245E+01    -1.147935E+01    -1.132284E+01    -1.167793E+01    -1.166534E+01    -1.138431E+01    -1.149253E+01    -1.187139E+01    -1.170222E+01    -1.165907E+01    -1.149972E+01    -1.179416E+01    -1.151934E+01    -1.137459E+01    -1.199096E+01    -1.202947E+01    -1.177615E+01    -1.182286E+01    -1.170171E+01    -1.175680E+01    -1.167513E+01    -1.162707E+01    -1.173270E+01    -1.165734E+01    -1.183682E+01    -1.208946E+01    -1.135569E+01    -1.108782E+01    -1.125639E+01    -1.100626E+01    -1.124452E+01    -1.194032E+01    -1.147323E+01    -1.116809E+01    -1.120640E+01    -1.140172E+01    -1.149816E+01    -1.108463E+01    -1.143931E+01    -1.143732E+01    -1.105683E+01    -1.098024E+01    -1.094990E+01    -1.097532E+01    -1.098484E+01    -1.092837E+01    -1.101529E+01    -1.107731E+01    -1.123115E+01    -1.130495E+01    -1.155286E+01    -1.124139E+01    -1.102632E+01    -1.092753E+01    -1.102531E+01    -1.090080E+01    -1.107377E+01    -1.105559E+01    -1.064283E+01    -1.052507E+01    -1.083217E+01    -1.084573E+01    -1.063528E+01    -1.060265E+01    -1.088081E+01    -1.083890E+01    -1.038727E+01    -1.029546E+01    -1.062917E+01    -1.068449E+01    -1.049026E+01    -1.025016E+01    -1.025617E+01    -1.065799E+01    -1.034885E+01    -1.007016E+01    -1.038941E+01    -1.058773E+01    -1.030128E+01    -1.041652E+01    -1.064301E+01    -1.072795E+01    -1.037032E+01    -1.010023E+01    -1.030267E+01    -1.049499E+01    -1.026070E+01    -1.013740E+01    -1.045277E+01    -1.055713E+01    -1.049871E+01    -1.041756E+01    -1.048406E+01    -1.062545E+01    -1.032424E+01    -1.037703E+01    -1.029950E+01    -1.023151E+01    -1.053366E+01    -1.043967E+01    -1.012533E+01    -1.023433E+01    -1.039949E+01    -1.015840E+01    -1.006922E+01    -1.015386E+01    -1.015803E+01    -1.001711E+01    -9.808876E+00    -9.782922E+00    -1.003396E+01    -1.019299E+01    -1.009374E+01    -1.015751E+01    -1.039406E+01    -1.031844E+01    -1.020782E+01    -1.031593E+01    -1.038554E+01    -1.037525E+01    -1.050536E+01    -1.032345E+01    -1.014049E+01    -1.013105E+01    -1.025149E+01    -1.019118E+01    -1.006342E+01    -1.003296E+01    -1.044376E+01    -1.054231E+01    -1.028550E+01    -1.018488E+01    -9.890918E+00    -9.828577E+00    -9.893265E+00    -9.837042E+00    -9.911290E+00    -9.970675E+00    -9.973630E+00    -1.002938E+01    -9.882097E+00    -9.771749E+00    -9.697591E+00    -9.700034E+00    -9.847093E+00    -9.902050E+00    -9.880266E+00    -9.956689E+00    -9.977965E+00    -1.004934E+01    -1.020899E+01    -9.985297E+00    -9.811943E+00    -9.839190E+00    -9.947435E+00    -1.013074E+01    -1.004359E+01    -9.843267E+00    -9.610542E+00    -9.575142E+00    -9.650284E+00    -9.906677E+00    -9.999565E+00    -9.826489E+00    -9.760974E+00    -9.717091E+00    -9.762695E+00    -9.754935E+00    -9.783659E+00    -9.847254E+00    -9.729638E+00    -9.737860E+00    -9.823086E+00    -9.737857E+00    -9.729671E+00    -9.847264E+00    -9.783699E+00    -9.754979E+00    -9.762728E+00    -9.717164E+00    -9.761021E+00    -9.826568E+00    -9.999658E+00    -9.906753E+00    -9.650389E+00    -9.575220E+00    -9.610644E+00    -9.843393E+00    -1.004370E+01    -1.013092E+01    -9.947565E+00    -9.839335E+00    -9.812098E+00    -9.985446E+00    -1.020920E+01    -1.004951E+01    -9.978145E+00    -9.956885E+00    -9.880427E+00    -9.902254E+00    -9.847270E+00    -9.700206E+00    -9.697784E+00    -9.771919E+00    -9.882311E+00    -1.002959E+01    -9.973835E+00    -9.970907E+00    -9.911479E+00    -9.837260E+00    -9.893470E+00    -9.828769E+00    -9.891143E+00    -1.018510E+01    -1.028575E+01    -1.054258E+01    -1.044401E+01    -1.003320E+01    -1.006360E+01    -1.019139E+01    -1.025172E+01    -1.013125E+01    -1.014071E+01    -1.032366E+01    -1.050561E+01    -1.037548E+01    -1.038574E+01    -1.031616E+01    -1.020798E+01    -1.031862E+01    -1.039425E+01    -1.015764E+01    -1.009390E+01    -1.019311E+01    -1.003409E+01    -9.783041E+00    -9.808953E+00    -1.001721E+01    -1.015812E+01    -1.015396E+01    -1.006932E+01    -1.015845E+01    -1.039959E+01    -1.023439E+01    -1.012537E+01    -1.043973E+01    -1.053366E+01    -1.023154E+01    -1.029951E+01    -1.037699E+01    -1.032420E+01    -1.062537E+01    -1.048403E+01    -1.041748E+01    -1.049861E+01    -1.055707E+01    -1.045267E+01    -1.013733E+01    -1.026059E+01    -1.049484E+01    -1.030257E+01    -1.010007E+01    -1.037014E+01    -1.072775E+01    -1.064282E+01    -1.041637E+01    -1.030108E+01    -1.058753E+01    -1.038922E+01    -1.006997E+01    -1.034862E+01    -1.065769E+01    -1.025595E+01    -1.024992E+01    -1.048995E+01    -1.068419E+01    -1.062884E+01    -1.029518E+01    -1.038697E+01    -1.083848E+01    -1.088044E+01    -1.060229E+01    -1.063490E+01    -1.084533E+01    -1.083173E+01    -1.052473E+01    -1.064243E+01    -1.105512E+01    -1.107330E+01    -1.090033E+01    -1.102485E+01    -1.092706E+01    -1.102583E+01    -1.124087E+01    -1.155219E+01    -1.130441E+01    -1.123060E+01    -1.107679E+01    -1.101482E+01    -1.092787E+01    -1.098438E+01    -1.097486E+01    -1.094941E+01    -1.097980E+01    -1.105637E+01    -1.143678E+01    -1.143876E+01    -1.108417E+01    -1.149766E+01    -1.140116E+01    -1.120592E+01    -1.116763E+01    -1.147271E+01    -1.193968E+01    -1.124406E+01    -1.100590E+01    -1.125598E+01    -1.108745E+01    -1.135540E+01    -1.208903E+01    -1.183636E+01    -1.165690E+01    -1.173223E+01    -1.162673E+01    -1.167472E+01    -1.175639E+01    -1.170135E+01    -1.182246E+01    -1.177581E+01    -1.202923E+01    -1.199051E+01    -1.137423E+01    -1.151915E+01    -1.179396E+01    -1.149939E+01    -1.165888E+01    -1.170215E+01    -1.187119E+01    -1.149230E+01    -1.138424E+01    -1.166524E+01    -1.167780E+01    -1.132288E+01    -1.147954E+01    -1.162248E+01    -1.141908E+01    -1.126429E+01    -1.159426E+01    -1.191295E+01    -1.189533E+01    -1.173221E+01    -1.150346E+01    -1.176839E+01    -1.187790E+01    -1.190149E+01    -1.160249E+01    -1.172294E+01    -1.179635E+01    -1.175219E+01    -1.171434E+01    -1.185324E+01    -1.170019E+01    -1.178649E+01    -1.185288E+01    -1.161013E+01    -1.174618E+01    -1.206356E+01    -1.162876E+01    -1.171936E+01    -1.192685E+01    -1.222882E+01    -1.173537E+01    -1.149923E+01    -1.190584E+01    -1.182078E+01    -1.146086E+01    -1.188013E+01    -1.180546E+01    -1.174777E+01    -1.138233E+01    -1.154310E+01    -1.165642E+01    -1.166042E+01    -1.231235E+01    -1.165759E+01    -1.094916E+01    -1.147544E+01    -1.162029E+01    -1.189604E+01    -1.229989E+01    -1.208933E+01    -1.195537E+01    -1.219268E+01    -1.214759E+01    -1.198371E+01    -1.243908E+01    -1.237377E+01    -1.176908E+01    -1.181444E+01    -1.212250E+01    -1.182150E+01    -1.178261E+01    -1.161100E+01    -1.217517E+01    -1.232877E+01    -1.211527E+01    -1.185727E+01    -1.215233E+01    -1.212665E+01    -1.202455E+01    -1.240031E+01    -1.244961E+01    -1.193864E+01    -1.172486E+01    -1.248584E+01    -1.239055E+01    -1.173057E+01    -1.226489E+01    -1.191021E+01    -1.191558E+01    -1.275415E+01    -1.234728E+01    -1.206859E+01    -1.283725E+01    -1.282402E+01    -1.216996E+01    -1.212785E+01    -1.246101E+01    -1.230586E+01    -1.241042E+01    -1.276879E+01    -1.198682E+01    -1.207140E+01    -1.233329E+01    -1.238143E+01    -1.259631E+01    -1.253870E+01    -1.239791E+01    -1.239558E+01    -1.278665E+01    -1.296133E+01    -1.307236E+01    -1.324435E+01    -1.327979E+01    -1.237887E+01    -1.212472E+01    -1.229486E+01    -1.250192E+01    -1.301028E+01    -1.247397E+01    -1.226248E+01    -1.277511E+01    -1.277249E+01    -1.209431E+01    -1.253055E+01    -1.338219E+01    -1.221594E+01    -1.147890E+01    -1.214957E+01    -1.222126E+01    -1.250383E+01    -1.237619E+01    -1.257887E+01    -1.237058E+01    -1.255068E+01    -1.266392E+01    -1.225307E+01    -1.238821E+01    -1.304138E+01    -1.265801E+01    -1.189628E+01    -1.305740E+01    -1.406699E+01    -1.303472E+01    -1.227107E+01    -1.384115E+01    -1.295218E+01    -1.187975E+01    -1.205527E+01    -1.250756E+01    -1.213798E+01    -1.259766E+01    -1.233887E+01    -1.351937E+01    -1.367768E+01    -1.255518E+01    -1.251186E+01    -1.262857E+01    -1.244621E+01    -1.261258E+01    -1.263625E+01    -1.247584E+01    -1.280427E+01    -1.186558E+01    -1.241576E+01    -1.276729E+01    -1.206450E+01    -1.175550E+01    -1.289398E+01    -1.216025E+01    -1.203775E+01    -1.198588E+01    -1.229638E+01    -1.180083E+01    -1.208327E+01    -1.263750E+01    -1.270995E+01    -1.238054E+01    -1.243722E+01    -1.222013E+01    -1.220134E+01    -1.252974E+01    -1.204999E+01    -1.323269E+01    -1.270803E+01    -1.240325E+01    -1.237342E+01    -1.265194E+01    -1.202875E+01    -1.182877E+01    -1.282523E+01    -1.307818E+01    -1.249333E+01    -1.264321E+01    -1.267298E+01    -1.256265E+01    -1.254943E+01    -1.261696E+01    -1.242315E+01    -1.213860E+01    -1.248630E+01    -1.231290E+01    -1.270960E+01    -1.284215E+01    -1.245565E+01    -1.216376E+01    -1.265046E+01    -1.253710E+01    -1.259063E+01    -1.270962E+01    -1.234763E+01    -1.223509E+01    -1.264234E+01    -1.298525E+01    -1.292447E+01    -1.286267E+01    -1.240338E+01    -1.262144E+01    -1.220141E+01    -1.258522E+01    -1.298737E+01    -1.307947E+01    -1.256035E+01    -1.348809E+01    -1.269521E+01    -1.231178E+01    -1.235967E+01    -1.239071E+01    -1.251680E+01    -1.358635E+01    -1.273825E+01    -1.253906E+01    -1.352052E+01    -1.334465E+01    -1.362907E+01    -1.310205E+01    -1.328558E+01    -1.351359E+01    -1.345223E+01    -1.265339E+01    -1.335063E+01    -1.273665E+01    -1.294569E+01    -1.307555E+01    -1.301125E+01    -1.287271E+01    -1.292160E+01    -1.311235E+01    -1.349827E+01    -1.323594E+01    -1.313576E+01    -1.308101E+01    -1.333460E+01    -1.413663E+01    -1.424937E+01    -1.429041E+01    -1.355860E+01    -1.298941E+01    -1.249662E+01    -1.355202E+01    -1.289800E+01    -1.366577E+01    -1.409333E+01    -1.415350E+01    -1.369873E+01    -1.302308E+01    -1.283442E+01    -1.338427E+01    -1.387960E+01    -1.419914E+01    -1.510295E+01    -1.436522E+01    -1.426572E+01    -1.344148E+01    -1.315756E+01    -1.471347E+01    -1.436483E+01    -1.363321E+01    -1.400216E+01    -1.494123E+01    -1.515985E+01    -1.590821E+01    -1.498054E+01    -1.358805E+01    -1.375325E+01    -1.446963E+01    -1.568613E+01    -1.513661E+01    -1.517438E+01    -1.903873E+01    -1.518363E+01    -1.418432E+01    -1.386177E+01    -1.345727E+01    -1.470260E+01    -1.462169E+01    -1.412302E+01    -1.507086E+01    -1.380116E+01    -1.347747E+01    -1.607324E+01    -1.484653E+01    -1.501265E+01    -1.771969E+01    -1.631858E+01    -1.512024E+01    -1.497130E+01    -1.433095E+01    -1.578765E+01    -1.530747E+01    -1.464642E+01    -1.548141E+01    -1.586412E+01    -1.559064E+01    -1.596859E+01    -1.470998E+01    -1.666619E+01    -1.566547E+01    -1.532818E+01    -1.519552E+01    -1.561382E+01    -1.617669E+01    -1.607044E+01    -1.820359E+01    -1.618900E+01    -1.680753E+01    -1.480301E+01    -1.509207E+01    -1.815300E+01    -1.410323E+01    -1.507206E+01    -1.390593E+01    -1.476540E+01    -1.582822E+01    -1.599909E+01    -1.400530E+01    -1.557316E+01    -1.462225E+01    -1.521902E+01    -1.511731E+01    -1.559749E+01    -1.658198E+01    -1.450114E+01    -1.560090E+01    -1.734239E+01    -1.476378E+01    -1.533896E+01    -1.622976E+01    -1.573486E+01    -1.500733E+01    -1.428657E+01    -1.550518E+01    -1.778358E+01    -1.595244E+01
-82.777778    -1.808596E+01    -1.522817E+01    -1.544214E+01    -1.983625E+01    -1.574686E+01    -1.488975E+01    -1.483450E+01    -1.758724E+01    -1.956801E+01    -1.570178E+01    -1.450159E+01    -1.393391E+01    -1.743828E+01    -1.676394E+01    -1.634226E+01    -1.562350E+01    -1.512907E+01    -1.423340E+01    -1.597759E+01    -1.524824E+01    -1.690267E+01    -1.511132E+01    -1.364562E+01    -1.664630E+01    -1.764358E+01    -1.633468E+01    -1.475977E+01    -1.653031E+01    -1.580665E+01    -1.438594E+01    -1.513247E+01    -1.672947E+01    -1.690028E+01    -1.727811E+01    -1.539474E+01    -1.497175E+01    -1.506745E+01    -1.499137E+01    -1.696757E+01    -1.742036E+01    -1.545309E+01    -1.467593E+01    -1.458470E+01    -1.805861E+01    -1.993257E+01    -1.539817E+01    -1.626150E+01    -1.488360E+01    -1.425612E+01    -1.416212E+01    -1.450191E+01    -1.547898E+01    -1.612111E+01    -1.434640E+01    -1.659906E+01    -1.572382E+01    -1.401460E+01    -1.377927E+01    -1.455680E+01    -1.473569E+01    -1.399246E+01    -1.450936E+01    -1.610517E+01    -1.392199E+01    -1.455763E+01    -1.446262E+01    -1.436433E+01    -1.455460E+01    -1.425331E+01    -1.405695E+01    -1.473749E+01    -1.403983E+01    -1.321474E+01    -1.396344E+01    -1.366620E+01    -1.395628E+01    -1.438145E+01    -1.541040E+01    -1.399731E+01    -1.374588E+01    -1.553489E+01    -1.634783E+01    -1.311276E+01    -1.355978E+01    -1.403693E+01    -1.352674E+01    -1.369814E+01    -1.491630E+01    -1.344361E+01    -1.414724E+01    -1.361294E+01    -1.336759E+01    -1.315002E+01    -1.365554E+01    -1.451828E+01    -1.480760E+01    -1.408589E+01    -1.325185E+01    -1.303191E+01    -1.363031E+01    -1.326142E+01    -1.257632E+01    -1.359081E+01    -1.382182E+01    -1.303181E+01    -1.395447E+01    -1.381216E+01    -1.273619E+01    -1.313375E+01    -1.289311E+01    -1.320501E+01    -1.345748E+01    -1.361377E+01    -1.316910E+01    -1.319135E+01    -1.316021E+01    -1.307798E+01    -1.233170E+01    -1.267385E+01    -1.338555E+01    -1.252804E+01    -1.345538E+01    -1.370243E+01    -1.306865E+01    -1.349267E+01    -1.306089E+01    -1.260347E+01    -1.298564E+01    -1.283643E+01    -1.259397E+01    -1.265014E+01    -1.214237E+01    -1.232117E+01    -1.248547E+01    -1.287042E+01    -1.245050E+01    -1.256327E+01    -1.304432E+01    -1.304992E+01    -1.254919E+01    -1.251606E+01    -1.190670E+01    -1.223069E+01    -1.239628E+01    -1.259203E+01    -1.254685E+01    -1.257767E+01    -1.217080E+01    -1.278403E+01    -1.261711E+01    -1.285474E+01    -1.346690E+01    -1.227663E+01    -1.219089E+01    -1.256037E+01    -1.211772E+01    -1.233801E+01    -1.262821E+01    -1.228997E+01    -1.186341E+01    -1.201471E+01    -1.248244E+01    -1.238822E+01    -1.203043E+01    -1.206306E+01    -1.289465E+01    -1.213652E+01    -1.236680E+01    -1.267593E+01    -1.217995E+01    -1.210665E+01    -1.238643E+01    -1.231468E+01    -1.185212E+01    -1.209969E+01    -1.233666E+01    -1.249176E+01    -1.227914E+01    -1.179419E+01    -1.189013E+01    -1.236767E+01    -1.241391E+01    -1.234823E+01    -1.331194E+01    -1.237275E+01    -1.216494E+01    -1.229056E+01    -1.282591E+01    -1.234469E+01    -1.219126E+01    -1.213439E+01    -1.226530E+01    -1.209217E+01    -1.241125E+01    -1.240166E+01    -1.233379E+01    -1.193015E+01    -1.234062E+01    -1.241141E+01    -1.210144E+01    -1.168924E+01    -1.173655E+01    -1.201096E+01    -1.199172E+01    -1.224561E+01    -1.231999E+01    -1.320573E+01    -1.261039E+01    -1.198642E+01    -1.234014E+01    -1.240840E+01    -1.177245E+01    -1.230197E+01    -1.232685E+01    -1.251725E+01    -1.249612E+01    -1.272461E+01    -1.257651E+01    -1.256393E+01    -1.199192E+01    -1.205684E+01    -1.227326E+01    -1.226361E+01    -1.253585E+01    -1.221859E+01    -1.220665E+01    -1.209616E+01    -1.245830E+01    -1.226000E+01    -1.251614E+01    -1.278551E+01    -1.230979E+01    -1.194012E+01    -1.255114E+01    -1.322495E+01    -1.244590E+01    -1.193657E+01    -1.233506E+01    -1.278588E+01    -1.379780E+01    -1.223625E+01    -1.196349E+01    -1.241844E+01    -1.221231E+01    -1.231482E+01    -1.239570E+01    -1.254647E+01    -1.241955E+01    -1.274214E+01    -1.205684E+01    -1.183975E+01    -1.276656E+01    -1.292426E+01    -1.279431E+01    -1.274292E+01    -1.266791E+01    -1.202019E+01    -1.238976E+01    -1.254490E+01    -1.192601E+01    -1.187781E+01    -1.245497E+01    -1.223427E+01    -1.178895E+01    -1.191147E+01    -1.252828E+01    -1.293170E+01    -1.240980E+01    -1.176046E+01    -1.152063E+01    -1.234990E+01    -1.275792E+01    -1.209058E+01    -1.186991E+01    -1.215510E+01    -1.184882E+01    -1.223473E+01    -1.265382E+01    -1.188698E+01    -1.176976E+01    -1.249381E+01    -1.281396E+01    -1.275624E+01    -1.193326E+01    -1.209853E+01    -1.233423E+01    -1.321661E+01    -1.284531E+01    -1.171400E+01    -1.167467E+01    -1.200565E+01    -1.229944E+01    -1.242352E+01    -1.189252E+01    -1.180066E+01    -1.187741E+01    -1.169380E+01    -1.193139E+01    -1.278111E+01    -1.273693E+01    -1.167466E+01    -1.188559E+01    -1.246526E+01    -1.196529E+01    -1.199873E+01    -1.241195E+01    -1.205250E+01    -1.198481E+01    -1.212001E+01    -1.221612E+01    -1.180959E+01    -1.210152E+01    -1.199898E+01    -1.167940E+01    -1.171009E+01    -1.229830E+01    -1.247883E+01    -1.187508E+01    -1.184824E+01    -1.216971E+01    -1.224845E+01    -1.238532E+01    -1.179227E+01    -1.195606E+01    -1.220059E+01    -1.154362E+01    -1.162285E+01    -1.213343E+01    -1.203615E+01    -1.142191E+01    -1.147622E+01    -1.208370E+01    -1.176665E+01    -1.133180E+01    -1.134661E+01    -1.133908E+01    -1.136013E+01    -1.176915E+01    -1.183918E+01    -1.144517E+01    -1.115109E+01    -1.163876E+01    -1.194594E+01    -1.137387E+01    -1.194309E+01    -1.203330E+01    -1.132649E+01    -1.166602E+01    -1.141336E+01    -1.122786E+01    -1.143345E+01    -1.147732E+01    -1.172953E+01    -1.124037E+01    -1.121268E+01    -1.136634E+01    -1.106569E+01    -1.107395E+01    -1.125281E+01    -1.095089E+01    -1.115220E+01    -1.144058E+01    -1.123461E+01    -1.082817E+01    -1.104362E+01    -1.122185E+01    -1.092419E+01    -1.110266E+01    -1.134873E+01    -1.130907E+01    -1.087178E+01    -1.073320E+01    -1.117834E+01    -1.113413E+01    -1.092697E+01    -1.108983E+01    -1.115293E+01    -1.101728E+01    -1.083499E+01    -1.115209E+01    -1.128847E+01    -1.127503E+01    -1.114685E+01    -1.097764E+01    -1.091170E+01    -1.098665E+01    -1.096493E+01    -1.102657E+01    -1.082112E+01    -1.080175E+01    -1.093734E+01    -1.094300E+01    -1.064850E+01    -1.066339E+01    -1.086940E+01    -1.092355E+01    -1.064723E+01    -1.089266E+01    -1.159342E+01    -1.112312E+01    -1.089118E+01    -1.110537E+01    -1.114110E+01    -1.083656E+01    -1.068445E+01    -1.096879E+01    -1.146638E+01    -1.100527E+01    -1.080171E+01    -1.105929E+01    -1.128005E+01    -1.106630E+01    -1.071190E+01    -1.077493E+01    -1.123881E+01    -1.115392E+01    -1.087493E+01    -1.095887E+01    -1.097383E+01    -1.089729E+01    -1.091864E+01    -1.096477E+01    -1.107870E+01    -1.105296E+01    -1.057612E+01    -1.067646E+01    -1.091724E+01    -1.076057E+01    -1.047918E+01    -1.055702E+01    -1.057897E+01    -1.047385E+01    -1.026197E+01    -1.033959E+01    -1.061657E+01    -1.055892E+01    -1.039083E+01    -1.020945E+01    -1.020940E+01    -1.032495E+01    -1.041485E+01    -1.032756E+01    -1.037831E+01    -1.029245E+01    -1.027492E+01    -1.016309E+01    -1.025453E+01    -1.038280E+01    -1.048713E+01    -1.031269E+01    -1.010335E+01    -1.011599E+01    -1.024166E+01    -1.005909E+01    -9.902862E+00    -1.003360E+01    -1.013608E+01    -9.931390E+00    -9.805779E+00    -9.709626E+00    -9.713731E+00    -9.859663E+00    -9.892119E+00    -9.949336E+00    -9.930125E+00    -1.006404E+01    -1.012568E+01    -9.832584E+00    -9.610696E+00    -9.694858E+00    -9.828250E+00    -9.877044E+00    -9.870301E+00    -9.956559E+00    -9.968738E+00    -9.897795E+00    -9.810885E+00    -9.802434E+00    -9.757745E+00    -9.892866E+00    -9.931055E+00    -9.983197E+00    -9.985706E+00    -9.882309E+00    -9.857047E+00    -9.911190E+00    -1.000736E+01    -9.853671E+00    -9.663984E+00    -9.617531E+00    -9.520209E+00    -9.682614E+00    -9.958585E+00    -9.898326E+00    -9.685092E+00    -9.726128E+00    -9.884655E+00    -9.976424E+00    -1.002341E+01    -9.914166E+00    -9.826691E+00    -9.783568E+00    -9.805731E+00    -9.920347E+00    -1.003090E+01    -9.997552E+00    -9.960642E+00    -9.923444E+00    -9.998291E+00    -1.005833E+01    -9.885263E+00    -9.780253E+00    -9.799269E+00    -9.780248E+00    -9.885301E+00    -1.005834E+01    -9.998340E+00    -9.923491E+00    -9.960682E+00    -9.997636E+00    -1.003096E+01    -9.920433E+00    -9.805820E+00    -9.783637E+00    -9.826805E+00    -9.914253E+00    -1.002354E+01    -9.976562E+00    -9.884768E+00    -9.726273E+00    -9.685209E+00    -9.898476E+00    -9.958758E+00    -9.682740E+00    -9.520365E+00    -9.617671E+00    -9.664138E+00    -9.853865E+00    -1.000753E+01    -9.911401E+00    -9.857225E+00    -9.882496E+00    -9.985924E+00    -9.983385E+00    -9.931281E+00    -9.893069E+00    -9.757930E+00    -9.802652E+00    -9.811060E+00    -9.898017E+00    -9.968939E+00    -9.956754E+00    -9.870520E+00    -9.877229E+00    -9.828462E+00    -9.695050E+00    -9.610854E+00    -9.832790E+00    -1.012588E+01    -1.006427E+01    -9.930320E+00    -9.949513E+00    -9.892319E+00    -9.859824E+00    -9.713890E+00    -9.709789E+00    -9.805913E+00    -9.931568E+00    -1.013623E+01    -1.003378E+01    -9.903019E+00    -1.005922E+01    -1.024185E+01    -1.011612E+01    -1.010346E+01    -1.031281E+01    -1.048723E+01    -1.038295E+01    -1.025462E+01    -1.016316E+01    -1.027500E+01    -1.029250E+01    -1.037839E+01    -1.032759E+01    -1.041489E+01    -1.032502E+01    -1.020942E+01    -1.020950E+01    -1.039083E+01    -1.055890E+01    -1.061662E+01    -1.033959E+01    -1.026194E+01    -1.047380E+01    -1.057893E+01    -1.055702E+01    -1.047906E+01    -1.076044E+01    -1.091708E+01    -1.067632E+01    -1.057600E+01    -1.105274E+01    -1.107853E+01    -1.096461E+01    -1.091839E+01    -1.089706E+01    -1.097355E+01    -1.095866E+01    -1.087468E+01    -1.115356E+01    -1.123853E+01    -1.077466E+01    -1.071162E+01    -1.106598E+01    -1.127961E+01    -1.105896E+01    -1.080137E+01    -1.100488E+01    -1.146592E+01    -1.096845E+01    -1.068416E+01    -1.083616E+01    -1.114063E+01    -1.110495E+01    -1.089075E+01    -1.112267E+01    -1.159282E+01    -1.089228E+01    -1.064688E+01    -1.092307E+01    -1.086898E+01    -1.066299E+01    -1.064807E+01    -1.094255E+01    -1.093682E+01    -1.080134E+01    -1.082066E+01    -1.102606E+01    -1.096446E+01    -1.098613E+01    -1.091124E+01    -1.097715E+01    -1.114630E+01    -1.127454E+01    -1.128787E+01    -1.115158E+01    -1.083453E+01    -1.101679E+01    -1.115244E+01    -1.108930E+01    -1.092654E+01    -1.113369E+01    -1.117780E+01    -1.073284E+01    -1.087139E+01    -1.130865E+01    -1.134825E+01    -1.110222E+01    -1.092384E+01    -1.122140E+01    -1.104322E+01    -1.082793E+01    -1.123430E+01    -1.144018E+01    -1.115183E+01    -1.095066E+01    -1.125256E+01    -1.107371E+01    -1.106554E+01    -1.136618E+01    -1.121248E+01    -1.124027E+01    -1.172938E+01    -1.147723E+01    -1.143335E+01    -1.122784E+01    -1.141336E+01    -1.166587E+01    -1.132666E+01    -1.203353E+01    -1.194297E+01    -1.137390E+01    -1.194601E+01    -1.163873E+01    -1.115109E+01    -1.144543E+01    -1.183953E+01    -1.176923E+01    -1.136036E+01    -1.133935E+01    -1.134686E+01    -1.133214E+01    -1.176706E+01    -1.208431E+01    -1.147666E+01    -1.142246E+01    -1.203689E+01    -1.213397E+01    -1.162346E+01    -1.154429E+01    -1.220139E+01    -1.195672E+01    -1.179288E+01    -1.238630E+01    -1.224930E+01    -1.217061E+01    -1.184894E+01    -1.187584E+01    -1.248002E+01    -1.229937E+01    -1.171082E+01    -1.168023E+01    -1.199994E+01    -1.210249E+01    -1.181044E+01    -1.221726E+01    -1.212105E+01    -1.198579E+01    -1.205355E+01    -1.241322E+01    -1.199965E+01    -1.196635E+01    -1.246655E+01    -1.188654E+01    -1.167555E+01    -1.273839E+01    -1.278260E+01    -1.193237E+01    -1.169468E+01    -1.187835E+01    -1.180158E+01    -1.189350E+01    -1.242470E+01    -1.230064E+01    -1.200670E+01    -1.167551E+01    -1.171477E+01    -1.284648E+01    -1.321831E+01    -1.233531E+01    -1.209952E+01    -1.193416E+01    -1.275763E+01    -1.281547E+01    -1.249497E+01    -1.177055E+01    -1.188774E+01    -1.265498E+01    -1.223560E+01    -1.184945E+01    -1.215595E+01    -1.187066E+01    -1.209112E+01    -1.275847E+01    -1.235079E+01    -1.152109E+01    -1.176060E+01    -1.241019E+01    -1.293266E+01    -1.252910E+01    -1.191178E+01    -1.178905E+01    -1.223415E+01    -1.245542E+01    -1.187788E+01    -1.192579E+01    -1.254456E+01    -1.238967E+01    -1.202016E+01    -1.266729E+01    -1.274252E+01    -1.279349E+01    -1.292373E+01    -1.276676E+01    -1.183963E+01    -1.205635E+01    -1.274171E+01    -1.241888E+01    -1.254578E+01    -1.239511E+01    -1.231401E+01    -1.221143E+01    -1.241762E+01    -1.196288E+01    -1.223543E+01    -1.379643E+01    -1.278519E+01    -1.233423E+01    -1.193598E+01    -1.244506E+01    -1.322379E+01    -1.255029E+01    -1.193944E+01    -1.230930E+01    -1.278493E+01    -1.251527E+01    -1.225955E+01    -1.245759E+01    -1.209561E+01    -1.220626E+01    -1.221831E+01    -1.253611E+01    -1.226384E+01    -1.227325E+01    -1.205693E+01    -1.199243E+01    -1.256492E+01    -1.257732E+01    -1.272493E+01    -1.249731E+01    -1.251838E+01    -1.232720E+01    -1.230309E+01    -1.177376E+01    -1.241127E+01    -1.234167E+01    -1.198817E+01    -1.261403E+01    -1.320949E+01    -1.232079E+01    -1.224820E+01    -1.199416E+01    -1.201366E+01    -1.173921E+01    -1.169267E+01    -1.210625E+01    -1.241667E+01    -1.234390E+01    -1.193407E+01    -1.233964E+01    -1.240847E+01    -1.241782E+01    -1.209736E+01    -1.227107E+01    -1.213982E+01    -1.219771E+01    -1.235248E+01    -1.283617E+01    -1.229729E+01    -1.217221E+01    -1.238169E+01    -1.332573E+01    -1.235579E+01    -1.242335E+01    -1.237611E+01    -1.189745E+01    -1.180158E+01    -1.228851E+01    -1.250224E+01    -1.234717E+01    -1.210834E+01    -1.186074E+01    -1.232637E+01    -1.239838E+01    -1.211727E+01    -1.219159E+01    -1.268963E+01    -1.237953E+01    -1.214853E+01    -1.291107E+01    -1.207322E+01    -1.204224E+01    -1.240259E+01    -1.249710E+01    -1.202622E+01    -1.187484E+01    -1.230419E+01    -1.264465E+01    -1.235330E+01    -1.213136E+01    -1.257724E+01    -1.220499E+01    -1.229183E+01    -1.349467E+01    -1.287461E+01    -1.263519E+01    -1.280254E+01    -1.218440E+01    -1.259557E+01    -1.256559E+01    -1.261111E+01    -1.241391E+01    -1.224683E+01    -1.192037E+01    -1.253503E+01    -1.256864E+01    -1.307481E+01    -1.306851E+01    -1.258256E+01    -1.246874E+01    -1.289387E+01    -1.250436E+01    -1.233837E+01    -1.215819E+01    -1.267090E+01    -1.261422E+01    -1.285901E+01    -1.300940E+01    -1.262396E+01    -1.308675E+01    -1.352471E+01    -1.309447E+01    -1.373799E+01    -1.348661E+01    -1.254761E+01    -1.341591E+01    -1.269509E+01    -1.234958E+01    -1.310412E+01    -1.318734E+01    -1.321894E+01    -1.319386E+01    -1.364558E+01    -1.348745E+01    -1.323167E+01    -1.291521E+01    -1.315828E+01    -1.275783E+01    -1.384713E+01    -1.399247E+01    -1.305605E+01    -1.385862E+01    -1.362186E+01    -1.259569E+01    -1.328881E+01    -1.366341E+01    -1.305475E+01    -1.327477E+01    -1.411995E+01    -1.486066E+01    -1.455933E+01    -1.368455E+01    -1.317391E+01    -1.339410E+01    -1.364251E+01    -1.418449E+01    -1.346884E+01    -1.496031E+01    -1.372705E+01    -1.355281E+01    -1.407276E+01    -1.358561E+01    -1.313452E+01    -1.643334E+01    -1.557718E+01    -1.377435E+01    -1.402254E+01    -1.546613E+01    -1.440241E+01    -1.398395E+01    -1.369317E+01    -1.399373E+01    -1.323202E+01    -1.406208E+01    -1.477527E+01    -1.408586E+01    -1.428508E+01    -1.459104E+01    -1.439598E+01    -1.449733E+01    -1.459356E+01    -1.394426E+01    -1.618629E+01    -1.454160E+01    -1.401796E+01    -1.475705E+01    -1.457382E+01    -1.380030E+01    -1.403844E+01    -1.577274E+01    -1.668390E+01    -1.435928E+01    -1.616901E+01    -1.552103E+01    -1.452594E+01    -1.418039E+01    -1.427362E+01    -1.491541E+01    -1.631770E+01    -1.542558E+01    -1.997556E+01    -1.820661E+01    -1.461088E+01    -1.470240E+01    -1.549245E+01    -1.732748E+01    -1.693173E+01    -1.502286E+01    -1.509696E+01    -1.499892E+01    -1.542946E+01    -1.722108E+01    -1.696869E+01    -1.680037E+01    -1.514996E+01    -1.440585E+01    -1.584788E+01    -1.647664E+01    -1.476792E+01    -1.633073E+01    -1.773161E+01    -1.671073E+01    -1.364272E+01    -1.510626E+01    -1.695086E+01    -1.522880E+01    -1.600764E+01    -1.424689E+01    -1.514862E+01    -1.565028E+01    -1.638087E+01    -1.673054E+01    -1.743481E+01    -1.393269E+01    -1.449659E+01    -1.569702E+01    -1.952299E+01    -1.761542E+01    -1.484083E+01    -1.489246E+01    -1.574437E+01    -1.977998E+01    -1.544325E+01    -1.522870E+01
-82.666667    -1.473677E+01    -1.706978E+01    -1.682367E+01    -1.405675E+01    -1.671423E+01    -1.556702E+01    -1.502270E+01    -1.521820E+01    -1.617049E+01    -1.882472E+01    -1.664734E+01    -1.864068E+01    -1.441969E+01    -1.476534E+01    -1.591962E+01    -1.592203E+01    -1.646361E+01    -1.516250E+01    -1.636845E+01    -1.802038E+01    -1.609525E+01    -1.642250E+01    -1.696361E+01    -1.480342E+01    -1.510146E+01    -1.578595E+01    -1.387974E+01    -1.462951E+01    -1.723093E+01    -1.749842E+01    -1.733022E+01    -1.509037E+01    -1.590119E+01    -1.565098E+01    -1.486739E+01    -1.702285E+01    -1.770987E+01    -1.434499E+01    -1.413078E+01    -1.454523E+01    -1.528256E+01    -1.420692E+01    -1.428526E+01    -1.596127E+01    -1.539179E+01    -1.544927E+01    -1.543915E+01    -1.637934E+01    -1.426989E+01    -1.428814E+01    -1.498724E+01    -1.436510E+01    -1.429330E+01    -1.508557E+01    -1.434139E+01    -1.555681E+01    -1.594320E+01    -1.524682E+01    -1.451884E+01    -1.472177E+01    -1.596198E+01    -1.789420E+01    -1.422468E+01    -1.364966E+01    -1.427285E+01    -1.337662E+01    -1.392945E+01    -1.474295E+01    -1.389601E+01    -1.386876E+01    -1.513978E+01    -1.492749E+01    -1.463041E+01    -1.401049E+01    -1.443746E+01    -1.411537E+01    -1.302208E+01    -1.397803E+01    -1.356417E+01    -1.338329E+01    -1.386377E+01    -1.439631E+01    -1.374833E+01    -1.372487E+01    -1.369283E+01    -1.339149E+01    -1.385350E+01    -1.323526E+01    -1.401220E+01    -1.338073E+01    -1.371350E+01    -1.330848E+01    -1.413852E+01    -1.380384E+01    -1.401223E+01    -1.322572E+01    -1.443999E+01    -1.431395E+01    -1.282473E+01    -1.293805E+01    -1.427230E+01    -1.358738E+01    -1.320594E+01    -1.371557E+01    -1.284759E+01    -1.272098E+01    -1.274245E+01    -1.376866E+01    -1.377501E+01    -1.314343E+01    -1.285799E+01    -1.295334E+01    -1.226498E+01    -1.311130E+01    -1.297211E+01    -1.331660E+01    -1.309861E+01    -1.327056E+01    -1.284224E+01    -1.269503E+01    -1.236353E+01    -1.266027E+01    -1.257799E+01    -1.276117E+01    -1.258911E+01    -1.212691E+01    -1.256505E+01    -1.266821E+01    -1.299270E+01    -1.285479E+01    -1.256595E+01    -1.282071E+01    -1.324414E+01    -1.251402E+01    -1.253107E+01    -1.207353E+01    -1.231379E+01    -1.251763E+01    -1.284287E+01    -1.257367E+01    -1.268633E+01    -1.272918E+01    -1.319863E+01    -1.332501E+01    -1.252358E+01    -1.277551E+01    -1.220509E+01    -1.248710E+01    -1.254532E+01    -1.227180E+01    -1.176382E+01    -1.178378E+01    -1.230975E+01    -1.297382E+01    -1.243398E+01    -1.252645E+01    -1.226253E+01    -1.230189E+01    -1.241418E+01    -1.292129E+01    -1.241307E+01    -1.200892E+01    -1.241127E+01    -1.229817E+01    -1.203702E+01    -1.247720E+01    -1.258099E+01    -1.185796E+01    -1.244679E+01    -1.242842E+01    -1.201003E+01    -1.210431E+01    -1.284957E+01    -1.248902E+01    -1.232855E+01    -1.266293E+01    -1.234514E+01    -1.242275E+01    -1.269552E+01    -1.206525E+01    -1.227031E+01    -1.239976E+01    -1.218291E+01    -1.234685E+01    -1.249447E+01    -1.238639E+01    -1.239791E+01    -1.227865E+01    -1.206996E+01    -1.208733E+01    -1.198932E+01    -1.308738E+01    -1.295406E+01    -1.253424E+01    -1.225597E+01    -1.235672E+01    -1.260739E+01    -1.200436E+01    -1.252616E+01    -1.249333E+01    -1.233665E+01    -1.232805E+01    -1.279533E+01    -1.276318E+01    -1.223836E+01    -1.180075E+01    -1.226515E+01    -1.273964E+01    -1.202629E+01    -1.188235E+01    -1.302873E+01    -1.237888E+01    -1.175568E+01    -1.232802E+01    -1.288962E+01    -1.188468E+01    -1.161492E+01    -1.203352E+01    -1.208411E+01    -1.267777E+01    -1.320459E+01    -1.294564E+01    -1.232686E+01    -1.244573E+01    -1.269810E+01    -1.261680E+01    -1.348011E+01    -1.410527E+01    -1.319637E+01    -1.201835E+01    -1.210005E+01    -1.386885E+01    -1.235187E+01    -1.211331E+01    -1.240020E+01    -1.248857E+01    -1.270935E+01    -1.263104E+01    -1.253085E+01    -1.242202E+01    -1.256241E+01    -1.213109E+01    -1.230187E+01    -1.225460E+01    -1.200737E+01    -1.216408E+01    -1.235831E+01    -1.216708E+01    -1.228384E+01    -1.281695E+01    -1.267277E+01    -1.222824E+01    -1.230659E+01    -1.217655E+01    -1.208724E+01    -1.232818E+01    -1.262986E+01    -1.207739E+01    -1.311805E+01    -1.296698E+01    -1.198639E+01    -1.190410E+01    -1.228468E+01    -1.329159E+01    -1.301565E+01    -1.191878E+01    -1.210215E+01    -1.228961E+01    -1.284752E+01    -1.261292E+01    -1.185432E+01    -1.237904E+01    -1.236504E+01    -1.236000E+01    -1.233857E+01    -1.233853E+01    -1.178737E+01    -1.233826E+01    -1.287401E+01    -1.224895E+01    -1.179853E+01    -1.180676E+01    -1.158080E+01    -1.187271E+01    -1.195008E+01    -1.174071E+01    -1.131735E+01    -1.139910E+01    -1.217323E+01    -1.269757E+01    -1.200857E+01    -1.143617E+01    -1.199733E+01    -1.196905E+01    -1.166030E+01    -1.189431E+01    -1.205519E+01    -1.169479E+01    -1.174821E+01    -1.223146E+01    -1.236235E+01    -1.134546E+01    -1.150335E+01    -1.181858E+01    -1.164114E+01    -1.180239E+01    -1.179556E+01    -1.148316E+01    -1.177389E+01    -1.159155E+01    -1.179971E+01    -1.180977E+01    -1.197344E+01    -1.172923E+01    -1.154826E+01    -1.148028E+01    -1.149139E+01    -1.176189E+01    -1.163641E+01    -1.148936E+01    -1.132467E+01    -1.130649E+01    -1.158210E+01    -1.143048E+01    -1.124487E+01    -1.165630E+01    -1.156308E+01    -1.114348E+01    -1.135615E+01    -1.167242E+01    -1.127215E+01    -1.107939E+01    -1.147213E+01    -1.190033E+01    -1.189379E+01    -1.175073E+01    -1.173670E+01    -1.137894E+01    -1.142438E+01    -1.183870E+01    -1.196960E+01    -1.188249E+01    -1.190224E+01    -1.173615E+01    -1.151827E+01    -1.153065E+01    -1.166016E+01    -1.168944E+01    -1.196016E+01    -1.239821E+01    -1.171688E+01    -1.162672E+01    -1.185992E+01    -1.167590E+01    -1.134684E+01    -1.157729E+01    -1.175267E+01    -1.195909E+01    -1.168136E+01    -1.190502E+01    -1.149718E+01    -1.125106E+01    -1.154974E+01    -1.182650E+01    -1.108095E+01    -1.146423E+01    -1.189717E+01    -1.167490E+01    -1.155362E+01    -1.195338E+01    -1.240240E+01    -1.138057E+01    -1.140351E+01    -1.242650E+01    -1.179568E+01    -1.121388E+01    -1.147371E+01    -1.177635E+01    -1.118718E+01    -1.080674E+01    -1.127002E+01    -1.127179E+01    -1.124659E+01    -1.138345E+01    -1.150467E+01    -1.131683E+01    -1.112629E+01    -1.122417E+01    -1.126143E+01    -1.085971E+01    -1.081484E+01    -1.090500E+01    -1.122588E+01    -1.136209E+01    -1.100787E+01    -1.102700E+01    -1.092369E+01    -1.043306E+01    -1.062687E+01    -1.105686E+01    -1.074564E+01    -1.057330E+01    -1.087796E+01    -1.127128E+01    -1.081200E+01    -1.020750E+01    -1.048525E+01    -1.095993E+01    -1.052137E+01    -1.031409E+01    -1.055730E+01    -1.075562E+01    -1.069775E+01    -1.054808E+01    -1.063627E+01    -1.074303E+01    -1.054623E+01    -1.041231E+01    -1.056650E+01    -1.043572E+01    -1.014502E+01    -1.003621E+01    -1.018676E+01    -1.045183E+01    -1.048531E+01    -1.025482E+01    -1.019425E+01    -1.047822E+01    -1.042104E+01    -1.011493E+01    -1.014995E+01    -1.038428E+01    -1.041362E+01    -1.015168E+01    -1.011493E+01    -1.028708E+01    -1.051473E+01    -1.062623E+01    -1.037680E+01    -1.035546E+01    -1.045228E+01    -1.023992E+01    -1.027574E+01    -1.053652E+01    -1.039133E+01    -1.039423E+01    -1.031154E+01    -1.017192E+01    -1.035660E+01    -1.050021E+01    -1.051436E+01    -1.028627E+01    -1.018192E+01    -1.036001E+01    -1.036334E+01    -1.018953E+01    -1.011864E+01    -1.036789E+01    -1.064394E+01    -1.044599E+01    -1.031751E+01    -1.040638E+01    -1.040580E+01    -1.023753E+01    -1.004832E+01    -9.972117E+00    -1.001377E+01    -1.019582E+01    -1.042138E+01    -1.021248E+01    -1.001534E+01    -1.009304E+01    -1.023902E+01    -1.026232E+01    -1.007214E+01    -1.007416E+01    -1.028721E+01    -1.018668E+01    -1.012879E+01    -1.004379E+01    -9.903638E+00    -9.917905E+00    -1.006403E+01    -1.010023E+01    -1.000235E+01    -9.801848E+00    -9.697894E+00    -9.888001E+00    -1.013590E+01    -1.013171E+01    -1.002420E+01    -9.943135E+00    -9.855187E+00    -9.857004E+00    -9.823705E+00    -9.683938E+00    -9.640055E+00    -9.672192E+00    -9.759776E+00    -9.797721E+00    -9.798705E+00    -9.758803E+00    -9.668236E+00    -9.541248E+00    -9.598012E+00    -9.699771E+00    -9.633860E+00    -9.646889E+00    -9.581700E+00    -9.561356E+00    -9.708213E+00    -9.859856E+00    -9.883421E+00    -9.859852E+00    -9.708248E+00    -9.561362E+00    -9.581740E+00    -9.646931E+00    -9.633891E+00    -9.699846E+00    -9.598055E+00    -9.541320E+00    -9.668317E+00    -9.758875E+00    -9.798823E+00    -9.797810E+00    -9.759889E+00    -9.672312E+00    -9.640151E+00    -9.684083E+00    -9.823831E+00    -9.857154E+00    -9.855353E+00    -9.943281E+00    -1.002440E+01    -1.013189E+01    -1.013610E+01    -9.888201E+00    -9.698045E+00    -9.802050E+00    -1.000255E+01    -1.010044E+01    -1.006427E+01    -9.918094E+00    -9.903860E+00    -1.004400E+01    -1.012901E+01    -1.018695E+01    -1.028744E+01    -1.007441E+01    -1.007238E+01    -1.026257E+01    -1.023931E+01    -1.009325E+01    -1.001557E+01    -1.021272E+01    -1.042163E+01    -1.019609E+01    -1.001397E+01    -9.972337E+00    -1.004854E+01    -1.023774E+01    -1.040607E+01    -1.040660E+01    -1.031774E+01    -1.044622E+01    -1.064416E+01    -1.036813E+01    -1.011880E+01    -1.018968E+01    -1.036352E+01    -1.036016E+01    -1.018209E+01    -1.028640E+01    -1.051453E+01    -1.050041E+01    -1.035673E+01    -1.017207E+01    -1.031165E+01    -1.039434E+01    -1.039145E+01    -1.053660E+01    -1.027583E+01    -1.023997E+01    -1.045231E+01    -1.035549E+01    -1.037678E+01    -1.062624E+01    -1.051471E+01    -1.028708E+01    -1.011493E+01    -1.015162E+01    -1.041358E+01    -1.038422E+01    -1.014988E+01    -1.011486E+01    -1.042091E+01    -1.047815E+01    -1.019418E+01    -1.025469E+01    -1.048520E+01    -1.045166E+01    -1.018664E+01    -1.003608E+01    -1.014484E+01    -1.043556E+01    -1.056627E+01    -1.041209E+01    -1.054600E+01    -1.074276E+01    -1.063604E+01    -1.054780E+01    -1.069745E+01    -1.075533E+01    -1.055701E+01    -1.031385E+01    -1.052103E+01    -1.095956E+01    -1.048497E+01    -1.020719E+01    -1.081161E+01    -1.127076E+01    -1.087756E+01    -1.057296E+01    -1.074520E+01    -1.105642E+01    -1.062648E+01    -1.043269E+01    -1.092326E+01    -1.102648E+01    -1.100741E+01    -1.136151E+01    -1.122531E+01    -1.090456E+01    -1.081436E+01    -1.085928E+01    -1.126088E+01    -1.122361E+01    -1.112584E+01    -1.131627E+01    -1.150405E+01    -1.138284E+01    -1.124602E+01    -1.127127E+01    -1.126942E+01    -1.080635E+01    -1.118674E+01    -1.177565E+01    -1.147317E+01    -1.121341E+01    -1.179518E+01    -1.242561E+01    -1.140296E+01    -1.138020E+01    -1.240147E+01    -1.195261E+01    -1.155305E+01    -1.167429E+01    -1.189659E+01    -1.146368E+01    -1.108059E+01    -1.182600E+01    -1.154915E+01    -1.125075E+01    -1.149689E+01    -1.190454E+01    -1.168093E+01    -1.195865E+01    -1.175229E+01    -1.157687E+01    -1.134661E+01    -1.167575E+01    -1.185958E+01    -1.162652E+01    -1.171664E+01    -1.239784E+01    -1.195985E+01    -1.168924E+01    -1.165999E+01    -1.153044E+01    -1.151820E+01    -1.173624E+01    -1.190208E+01    -1.188251E+01    -1.196960E+01    -1.183859E+01    -1.142433E+01    -1.137896E+01    -1.173700E+01    -1.175091E+01    -1.189379E+01    -1.190051E+01    -1.147218E+01    -1.107956E+01    -1.127246E+01    -1.167258E+01    -1.135638E+01    -1.114383E+01    -1.156354E+01    -1.165667E+01    -1.124517E+01    -1.143108E+01    -1.158273E+01    -1.130701E+01    -1.132528E+01    -1.148994E+01    -1.163714E+01    -1.176265E+01    -1.149194E+01    -1.148092E+01    -1.154900E+01    -1.173012E+01    -1.197427E+01    -1.181063E+01    -1.180064E+01    -1.159233E+01    -1.177480E+01    -1.148395E+01    -1.179651E+01    -1.180329E+01    -1.164198E+01    -1.181955E+01    -1.150415E+01    -1.134622E+01    -1.236352E+01    -1.223262E+01    -1.174917E+01    -1.169566E+01    -1.205626E+01    -1.189533E+01    -1.166117E+01    -1.197009E+01    -1.199836E+01    -1.143692E+01    -1.200954E+01    -1.269885E+01    -1.217438E+01    -1.139986E+01    -1.131802E+01    -1.174148E+01    -1.195070E+01    -1.187342E+01    -1.158147E+01    -1.180742E+01    -1.179925E+01    -1.224950E+01    -1.287465E+01    -1.233906E+01    -1.178789E+01    -1.233912E+01    -1.233911E+01    -1.236045E+01    -1.236563E+01    -1.237970E+01    -1.185475E+01    -1.261311E+01    -1.284802E+01    -1.228980E+01    -1.210248E+01    -1.191890E+01    -1.301559E+01    -1.329151E+01    -1.228530E+01    -1.190443E+01    -1.198625E+01    -1.296621E+01    -1.311813E+01    -1.207727E+01    -1.262949E+01    -1.232812E+01    -1.208711E+01    -1.217611E+01    -1.230609E+01    -1.222781E+01    -1.267168E+01    -1.281605E+01    -1.228349E+01    -1.216643E+01    -1.235771E+01    -1.216346E+01    -1.200678E+01    -1.225393E+01    -1.230101E+01    -1.213033E+01    -1.256143E+01    -1.242109E+01    -1.252993E+01    -1.262999E+01    -1.270835E+01    -1.248761E+01    -1.239930E+01    -1.211269E+01    -1.235151E+01    -1.386768E+01    -1.209920E+01    -1.201778E+01    -1.319633E+01    -1.410449E+01    -1.347920E+01    -1.261642E+01    -1.269741E+01    -1.244490E+01    -1.232654E+01    -1.294549E+01    -1.320480E+01    -1.267735E+01    -1.208369E+01    -1.203337E+01    -1.161535E+01    -1.188591E+01    -1.289139E+01    -1.232926E+01    -1.175691E+01    -1.238136E+01    -1.302978E+01    -1.188368E+01    -1.202821E+01    -1.274199E+01    -1.226721E+01    -1.180338E+01    -1.224240E+01    -1.276832E+01    -1.279911E+01    -1.233196E+01    -1.234005E+01    -1.249628E+01    -1.253070E+01    -1.200873E+01    -1.261364E+01    -1.236196E+01    -1.226119E+01    -1.254072E+01    -1.296245E+01    -1.309507E+01    -1.199345E+01    -1.209257E+01    -1.207668E+01    -1.228612E+01    -1.240604E+01    -1.239490E+01    -1.250115E+01    -1.235310E+01    -1.219134E+01    -1.240958E+01    -1.227825E+01    -1.207319E+01    -1.270679E+01    -1.243181E+01    -1.235567E+01    -1.267545E+01    -1.233789E+01    -1.250018E+01    -1.286323E+01    -1.211427E+01    -1.202024E+01    -1.244066E+01    -1.245899E+01    -1.186755E+01    -1.259455E+01    -1.248945E+01    -1.204857E+01    -1.231023E+01    -1.242429E+01    -1.202062E+01    -1.242810E+01    -1.294069E+01    -1.242946E+01    -1.231592E+01    -1.227645E+01    -1.254129E+01    -1.244991E+01    -1.299440E+01    -1.232431E+01    -1.179557E+01    -1.177607E+01    -1.228778E+01    -1.256369E+01    -1.250478E+01    -1.222070E+01    -1.279615E+01    -1.254165E+01    -1.335273E+01    -1.322391E+01    -1.274992E+01    -1.270552E+01    -1.259323E+01    -1.286417E+01    -1.253712E+01    -1.233151E+01    -1.208920E+01    -1.255087E+01    -1.253369E+01    -1.326938E+01    -1.284113E+01    -1.258663E+01    -1.287866E+01    -1.301792E+01    -1.269004E+01    -1.258622E+01    -1.214384E+01    -1.261019E+01    -1.278433E+01    -1.259875E+01    -1.268247E+01    -1.238270E+01    -1.271752E+01    -1.286449E+01    -1.329824E+01    -1.312567E+01    -1.334689E+01    -1.299762E+01    -1.313857E+01    -1.228259E+01    -1.297864E+01    -1.288192E+01    -1.316798E+01    -1.381205E+01    -1.379617E+01    -1.276352E+01    -1.274290E+01    -1.286917E+01    -1.375090E+01    -1.323115E+01    -1.361898E+01    -1.431691E+01    -1.296112E+01    -1.284674E+01    -1.435958E+01    -1.448910E+01    -1.325157E+01    -1.405113E+01    -1.383880E+01    -1.417959E+01    -1.333503E+01    -1.374682E+01    -1.340865E+01    -1.405033E+01    -1.326008E+01    -1.388706E+01    -1.341470E+01    -1.372269E+01    -1.375529E+01    -1.377709E+01    -1.443875E+01    -1.389699E+01    -1.340953E+01    -1.359260E+01    -1.401121E+01    -1.303744E+01    -1.413741E+01    -1.447221E+01    -1.404162E+01    -1.467242E+01    -1.497608E+01    -1.517635E+01    -1.389766E+01    -1.392460E+01    -1.478075E+01    -1.395381E+01    -1.339695E+01    -1.430475E+01    -1.366393E+01    -1.424501E+01    -1.801090E+01    -1.600856E+01    -1.475714E+01    -1.455004E+01    -1.529299E+01    -1.597300E+01    -1.560526E+01    -1.436944E+01    -1.512572E+01    -1.431907E+01    -1.439356E+01    -1.502091E+01    -1.431375E+01    -1.429321E+01    -1.636560E+01    -1.547951E+01    -1.549298E+01    -1.539981E+01    -1.597918E+01    -1.430639E+01    -1.421924E+01    -1.531757E+01    -1.457350E+01    -1.415182E+01    -1.435392E+01    -1.771618E+01    -1.701275E+01    -1.489725E+01    -1.569217E+01    -1.592150E+01    -1.511887E+01    -1.727487E+01    -1.759941E+01    -1.727929E+01    -1.465394E+01    -1.389499E+01    -1.574608E+01    -1.507879E+01    -1.481151E+01    -1.695844E+01    -1.644716E+01    -1.612804E+01    -1.803415E+01    -1.641702E+01    -1.517829E+01    -1.642971E+01    -1.595390E+01    -1.591772E+01    -1.476208E+01    -1.442559E+01    -1.871599E+01    -1.666861E+01    -1.890992E+01    -1.615851E+01    -1.521351E+01    -1.502262E+01    -1.556447E+01    -1.672321E+01    -1.405735E+01    -1.682747E+01    -1.706455E+01
-82.555556    -1.531568E+01    -1.673548E+01    -1.549888E+01    -1.657821E+01    -1.471401E+01    -1.479637E+01    -1.702417E+01    -1.462730E+01    -1.520764E+01    -1.408959E+01    -1.773902E+01    -1.604711E+01    -1.609439E+01    -1.595413E+01    -1.749813E+01    -1.612488E+01    -1.521758E+01    -1.446264E+01    -1.586875E+01    -2.049162E+01    -1.448983E+01    -1.489090E+01    -1.415971E+01    -1.473745E+01    -1.466854E+01    -1.637442E+01    -1.506802E+01    -1.614144E+01    -1.631195E+01    -1.479398E+01    -1.600010E+01    -1.614053E+01    -1.514402E+01    -1.667932E+01    -1.513220E+01    -1.549909E+01    -1.517410E+01    -1.536431E+01    -1.536361E+01    -1.605846E+01    -1.417037E+01    -1.479628E+01    -1.594365E+01    -1.403975E+01    -1.410307E+01    -1.368183E+01    -1.461389E+01    -1.533756E+01    -1.476370E+01    -1.836064E+01    -1.677362E+01    -1.466721E+01    -1.519738E+01    -1.479681E+01    -1.353930E+01    -1.440754E+01    -1.533872E+01    -1.396939E+01    -1.398096E+01    -1.492174E+01    -1.466100E+01    -1.439682E+01    -1.338183E+01    -1.446552E+01    -1.589819E+01    -1.641668E+01    -1.572422E+01    -1.450435E+01    -1.449765E+01    -1.973042E+01    -1.437817E+01    -1.387209E+01    -1.538822E+01    -1.389279E+01    -1.378184E+01    -1.375037E+01    -1.389948E+01    -1.467773E+01    -1.488791E+01    -1.364534E+01    -1.330588E+01    -1.266845E+01    -1.443837E+01    -1.412415E+01    -1.370387E+01    -1.372044E+01    -1.392494E+01    -1.346275E+01    -1.387135E+01    -1.333660E+01    -1.378295E+01    -1.450336E+01    -1.347243E+01    -1.329318E+01    -1.356562E+01    -1.292305E+01    -1.255850E+01    -1.279892E+01    -1.348948E+01    -1.361403E+01    -1.345355E+01    -1.381926E+01    -1.311009E+01    -1.313225E+01    -1.366606E+01    -1.444887E+01    -1.324023E+01    -1.301062E+01    -1.258958E+01    -1.251758E+01    -1.323239E+01    -1.291349E+01    -1.317604E+01    -1.340404E+01    -1.240961E+01    -1.266485E+01    -1.331686E+01    -1.279696E+01    -1.315159E+01    -1.307553E+01    -1.390559E+01    -1.316669E+01    -1.270661E+01    -1.272632E+01    -1.241971E+01    -1.264895E+01    -1.381285E+01    -1.272149E+01    -1.227553E+01    -1.304973E+01    -1.263938E+01    -1.228063E+01    -1.245846E+01    -1.225203E+01    -1.248305E+01    -1.370997E+01    -1.331336E+01    -1.295493E+01    -1.202481E+01    -1.233365E+01    -1.234513E+01    -1.245529E+01    -1.227018E+01    -1.229767E+01    -1.223616E+01    -1.219145E+01    -1.277768E+01    -1.302838E+01    -1.237868E+01    -1.228102E+01    -1.313193E+01    -1.257498E+01    -1.261010E+01    -1.227732E+01    -1.215695E+01    -1.211675E+01    -1.244138E+01    -1.223651E+01    -1.259110E+01    -1.248169E+01    -1.263783E+01    -1.233169E+01    -1.263335E+01    -1.276125E+01    -1.220278E+01    -1.171142E+01    -1.238283E+01    -1.231614E+01    -1.222101E+01    -1.244567E+01    -1.224222E+01    -1.201624E+01    -1.207154E+01    -1.226620E+01    -1.209670E+01    -1.188177E+01    -1.199747E+01    -1.240001E+01    -1.263845E+01    -1.236731E+01    -1.215537E+01    -1.210199E+01    -1.180823E+01    -1.187104E+01    -1.202388E+01    -1.265340E+01    -1.211905E+01    -1.215068E+01    -1.277073E+01    -1.271795E+01    -1.238403E+01    -1.215625E+01    -1.200255E+01    -1.245493E+01    -1.238284E+01    -1.209240E+01    -1.247366E+01    -1.216834E+01    -1.191160E+01    -1.252758E+01    -1.272044E+01    -1.292556E+01    -1.182642E+01    -1.181680E+01    -1.317174E+01    -1.228359E+01    -1.188462E+01    -1.277228E+01    -1.319387E+01    -1.219152E+01    -1.183866E+01    -1.268709E+01    -1.261741E+01    -1.209947E+01    -1.221388E+01    -1.245281E+01    -1.260022E+01    -1.249842E+01    -1.252056E+01    -1.222418E+01    -1.220113E+01    -1.196441E+01    -1.224689E+01    -1.229187E+01    -1.267051E+01    -1.242581E+01    -1.179130E+01    -1.173357E+01    -1.221675E+01    -1.250985E+01    -1.236033E+01    -1.198488E+01    -1.245805E+01    -1.243971E+01    -1.205121E+01    -1.235739E+01    -1.242996E+01    -1.226181E+01    -1.193472E+01    -1.174481E+01    -1.199763E+01    -1.293471E+01    -1.254104E+01    -1.252332E+01    -1.277443E+01    -1.286202E+01    -1.283744E+01    -1.312592E+01    -1.245247E+01    -1.256882E+01    -1.308718E+01    -1.232668E+01    -1.219826E+01    -1.238625E+01    -1.259568E+01    -1.288022E+01    -1.309836E+01    -1.221908E+01    -1.180706E+01    -1.214175E+01    -1.298397E+01    -1.219367E+01    -1.222808E+01    -1.196687E+01    -1.181517E+01    -1.307940E+01    -1.227062E+01    -1.171766E+01    -1.217124E+01    -1.335794E+01    -1.194045E+01    -1.203986E+01    -1.298314E+01    -1.247890E+01    -1.224716E+01    -1.239824E+01    -1.232848E+01    -1.138638E+01    -1.165206E+01    -1.271152E+01    -1.214078E+01    -1.166706E+01    -1.190354E+01    -1.256237E+01    -1.245046E+01    -1.205530E+01    -1.234927E+01    -1.220993E+01    -1.176156E+01    -1.171714E+01    -1.213057E+01    -1.236337E+01    -1.180909E+01    -1.203079E+01    -1.244329E+01    -1.204856E+01    -1.235000E+01    -1.233895E+01    -1.148819E+01    -1.143077E+01    -1.163751E+01    -1.249453E+01    -1.250233E+01    -1.225670E+01    -1.186155E+01    -1.169545E+01    -1.197180E+01    -1.231461E+01    -1.179305E+01    -1.200984E+01    -1.200201E+01    -1.165752E+01    -1.156259E+01    -1.202593E+01    -1.213407E+01    -1.199403E+01    -1.184090E+01    -1.156448E+01    -1.196900E+01    -1.205981E+01    -1.209972E+01    -1.190279E+01    -1.191364E+01    -1.226504E+01    -1.181812E+01    -1.162573E+01    -1.214126E+01    -1.228389E+01    -1.199942E+01    -1.203864E+01    -1.220189E+01    -1.234555E+01    -1.158612E+01    -1.154519E+01    -1.159316E+01    -1.162885E+01    -1.196626E+01    -1.175076E+01    -1.133303E+01    -1.169105E+01    -1.148307E+01    -1.131767E+01    -1.126027E+01    -1.149471E+01    -1.155827E+01    -1.125935E+01    -1.173152E+01    -1.138899E+01    -1.094419E+01    -1.144304E+01    -1.151075E+01    -1.106147E+01    -1.141417E+01    -1.187650E+01    -1.197764E+01    -1.150802E+01    -1.165798E+01    -1.169090E+01    -1.106346E+01    -1.109327E+01    -1.169898E+01    -1.132185E+01    -1.118390E+01    -1.148048E+01    -1.205078E+01    -1.118260E+01    -1.122033E+01    -1.138344E+01    -1.102604E+01    -1.066796E+01    -1.084362E+01    -1.151449E+01    -1.106168E+01    -1.051444E+01    -1.094405E+01    -1.131529E+01    -1.088133E+01    -1.095852E+01    -1.156971E+01    -1.167139E+01    -1.102589E+01    -1.102420E+01    -1.100343E+01    -1.085431E+01    -1.057580E+01    -1.084084E+01    -1.094252E+01    -1.079031E+01    -1.093560E+01    -1.132922E+01    -1.111132E+01    -1.101902E+01    -1.114209E+01    -1.105365E+01    -1.084732E+01    -1.094491E+01    -1.141008E+01    -1.173491E+01    -1.080545E+01    -1.071887E+01    -1.120627E+01    -1.127846E+01    -1.071389E+01    -1.066186E+01    -1.113749E+01    -1.143618E+01    -1.070645E+01    -1.057964E+01    -1.145802E+01    -1.129894E+01    -1.056435E+01    -1.081238E+01    -1.114889E+01    -1.075744E+01    -1.045957E+01    -1.053468E+01    -1.091388E+01    -1.086107E+01    -1.058536E+01    -1.087134E+01    -1.131414E+01    -1.110350E+01    -1.077049E+01    -1.062565E+01    -1.075488E+01    -1.091654E+01    -1.074901E+01    -1.044619E+01    -1.078156E+01    -1.101196E+01    -1.077439E+01    -1.077373E+01    -1.084116E+01    -1.086783E+01    -1.069607E+01    -1.028791E+01    -1.015085E+01    -1.039898E+01    -1.023783E+01    -1.008788E+01    -1.021179E+01    -1.026747E+01    -1.016957E+01    -1.010839E+01    -1.006844E+01    -1.023119E+01    -1.016105E+01    -1.007625E+01    -9.906417E+00    -9.833501E+00    -9.984036E+00    -1.014407E+01    -1.016574E+01    -1.015045E+01    -1.013489E+01    -1.027520E+01    -1.019654E+01    -9.855872E+00    -9.842911E+00    -1.011444E+01    -1.003665E+01    -9.829672E+00    -9.817468E+00    -1.000522E+01    -1.007778E+01    -9.960356E+00    -9.985655E+00    -9.995565E+00    -9.898014E+00    -1.006453E+01    -1.022464E+01    -1.000346E+01    -9.748657E+00    -9.735078E+00    -9.802691E+00    -9.755328E+00    -9.778392E+00    -9.838733E+00    -9.950216E+00    -9.920006E+00    -9.927071E+00    -9.810694E+00    -9.569545E+00    -9.670909E+00    -9.908027E+00    -1.004457E+01    -9.998941E+00    -9.787991E+00    -9.722733E+00    -9.782377E+00    -9.966805E+00    -9.888591E+00    -9.795647E+00    -9.833079E+00    -1.009091E+01    -1.017312E+01    -1.018392E+01    -1.008001E+01    -9.805000E+00    -9.775193E+00    -9.863286E+00    -1.003126E+01    -1.016147E+01    -1.021048E+01    -1.007184E+01    -9.969068E+00    -9.979241E+00    -1.008069E+01    -1.011811E+01    -9.961025E+00    -9.915765E+00    -9.837292E+00    -9.746616E+00    -9.837289E+00    -9.915804E+00    -9.961034E+00    -1.011816E+01    -1.008074E+01    -9.979281E+00    -9.969155E+00    -1.007190E+01    -1.021058E+01    -1.016158E+01    -1.003135E+01    -9.863409E+00    -9.775282E+00    -9.805117E+00    -1.008015E+01    -1.018405E+01    -1.017330E+01    -1.009105E+01    -9.833227E+00    -9.795810E+00    -9.888733E+00    -9.967003E+00    -9.782531E+00    -9.722897E+00    -9.788177E+00    -9.999117E+00    -1.004479E+01    -9.908220E+00    -9.671078E+00    -9.569734E+00    -9.810864E+00    -9.927302E+00    -9.920212E+00    -9.950431E+00    -9.838955E+00    -9.778577E+00    -9.755529E+00    -9.802892E+00    -9.735257E+00    -9.748872E+00    -1.000365E+01    -1.022490E+01    -1.006475E+01    -9.898216E+00    -9.995793E+00    -9.985842E+00    -9.960553E+00    -1.007800E+01    -1.000540E+01    -9.817674E+00    -9.829824E+00    -1.003685E+01    -1.011464E+01    -9.843066E+00    -9.856047E+00    -1.019670E+01    -1.027540E+01    -1.013509E+01    -1.015058E+01    -1.016591E+01    -1.014420E+01    -9.984162E+00    -9.833614E+00    -9.906491E+00    -1.007635E+01    -1.016114E+01    -1.023129E+01    -1.006855E+01    -1.010843E+01    -1.016965E+01    -1.026755E+01    -1.021186E+01    -1.008794E+01    -1.023785E+01    -1.039903E+01    -1.015088E+01    -1.028789E+01    -1.069604E+01    -1.086773E+01    -1.084118E+01    -1.077368E+01    -1.077428E+01    -1.101189E+01    -1.078148E+01    -1.044612E+01    -1.074887E+01    -1.091633E+01    -1.075476E+01    -1.062544E+01    -1.077032E+01    -1.110323E+01    -1.131389E+01    -1.087119E+01    -1.058515E+01    -1.086080E+01    -1.091364E+01    -1.053441E+01    -1.045936E+01    -1.075711E+01    -1.114854E+01    -1.081210E+01    -1.056403E+01    -1.129850E+01    -1.145758E+01    -1.057933E+01    -1.070612E+01    -1.143560E+01    -1.113713E+01    -1.066152E+01    -1.071351E+01    -1.127794E+01    -1.120577E+01    -1.071850E+01    -1.080502E+01    -1.173420E+01    -1.140959E+01    -1.094442E+01    -1.084691E+01    -1.105313E+01    -1.114157E+01    -1.101854E+01    -1.111078E+01    -1.132866E+01    -1.093514E+01    -1.078984E+01    -1.094207E+01    -1.084034E+01    -1.057542E+01    -1.085388E+01    -1.100296E+01    -1.102371E+01    -1.102538E+01    -1.167075E+01    -1.156906E+01    -1.095800E+01    -1.088094E+01    -1.131471E+01    -1.094360E+01    -1.051409E+01    -1.106125E+01    -1.151394E+01    -1.084319E+01    -1.066765E+01    -1.102573E+01    -1.138298E+01    -1.122000E+01    -1.118230E+01    -1.205033E+01    -1.147996E+01    -1.118354E+01    -1.132162E+01    -1.169852E+01    -1.109294E+01    -1.106329E+01    -1.169051E+01    -1.165776E+01    -1.150774E+01    -1.197731E+01    -1.187612E+01    -1.141385E+01    -1.106134E+01    -1.151068E+01    -1.144276E+01    -1.094415E+01    -1.138896E+01    -1.173154E+01    -1.125928E+01    -1.155836E+01    -1.149480E+01    -1.126028E+01    -1.131782E+01    -1.148340E+01    -1.169114E+01    -1.133332E+01    -1.175106E+01    -1.196668E+01    -1.162909E+01    -1.159346E+01    -1.154565E+01    -1.158663E+01    -1.234635E+01    -1.220258E+01    -1.203903E+01    -1.200009E+01    -1.228461E+01    -1.214184E+01    -1.162619E+01    -1.181874E+01    -1.226589E+01    -1.191421E+01    -1.190342E+01    -1.210051E+01    -1.206048E+01    -1.196984E+01    -1.156519E+01    -1.184175E+01    -1.199486E+01    -1.213503E+01    -1.202675E+01    -1.156330E+01    -1.165832E+01    -1.200307E+01    -1.201079E+01    -1.179399E+01    -1.231573E+01    -1.197275E+01    -1.169634E+01    -1.186251E+01    -1.225790E+01    -1.250369E+01    -1.249581E+01    -1.163839E+01    -1.143151E+01    -1.148903E+01    -1.234006E+01    -1.235126E+01    -1.204961E+01    -1.244456E+01    -1.203185E+01    -1.181004E+01    -1.236446E+01    -1.213170E+01    -1.171799E+01    -1.176245E+01    -1.221082E+01    -1.235038E+01    -1.205626E+01    -1.245168E+01    -1.256361E+01    -1.190436E+01    -1.166774E+01    -1.214160E+01    -1.271270E+01    -1.165277E+01    -1.138685E+01    -1.232903E+01    -1.239905E+01    -1.224781E+01    -1.247940E+01    -1.298406E+01    -1.204042E+01    -1.194054E+01    -1.335901E+01    -1.217206E+01    -1.171810E+01    -1.227078E+01    -1.307980E+01    -1.181555E+01    -1.196711E+01    -1.222790E+01    -1.219332E+01    -1.298370E+01    -1.214205E+01    -1.180702E+01    -1.221867E+01    -1.309786E+01    -1.287988E+01    -1.259529E+01    -1.238619E+01    -1.219782E+01    -1.232612E+01    -1.308633E+01    -1.256830E+01    -1.245163E+01    -1.312485E+01    -1.283662E+01    -1.286110E+01    -1.277356E+01    -1.252281E+01    -1.254027E+01    -1.293419E+01    -1.199718E+01    -1.174424E+01    -1.193407E+01    -1.226101E+01    -1.242916E+01    -1.235662E+01    -1.205051E+01    -1.243903E+01    -1.245716E+01    -1.198428E+01    -1.235982E+01    -1.250935E+01    -1.221620E+01    -1.173329E+01    -1.179123E+01    -1.242601E+01    -1.267052E+01    -1.229206E+01    -1.224671E+01    -1.196454E+01    -1.220144E+01    -1.222459E+01    -1.252175E+01    -1.250032E+01    -1.260134E+01    -1.245269E+01    -1.221475E+01    -1.210081E+01    -1.261926E+01    -1.268867E+01    -1.183984E+01    -1.219438E+01    -1.319836E+01    -1.277416E+01    -1.188678E+01    -1.228668E+01    -1.317528E+01    -1.181891E+01    -1.182912E+01    -1.293156E+01    -1.272556E+01    -1.253167E+01    -1.191530E+01    -1.217288E+01    -1.247927E+01    -1.209702E+01    -1.238809E+01    -1.246087E+01    -1.200734E+01    -1.216271E+01    -1.239194E+01    -1.272618E+01    -1.277653E+01    -1.215603E+01    -1.212522E+01    -1.266184E+01    -1.203085E+01    -1.187781E+01    -1.181505E+01    -1.210899E+01    -1.216391E+01    -1.237762E+01    -1.265020E+01    -1.241094E+01    -1.200608E+01    -1.189005E+01    -1.210684E+01    -1.227761E+01    -1.208100E+01    -1.202556E+01    -1.225358E+01    -1.245798E+01    -1.223287E+01    -1.232924E+01    -1.239596E+01    -1.172119E+01    -1.221567E+01    -1.277834E+01    -1.264913E+01    -1.234518E+01    -1.265130E+01    -1.249574E+01    -1.260740E+01    -1.225075E+01    -1.245694E+01    -1.213007E+01    -1.217110E+01    -1.229262E+01    -1.262818E+01    -1.259240E+01    -1.315591E+01    -1.229618E+01    -1.239522E+01    -1.305162E+01    -1.279808E+01    -1.220573E+01    -1.225231E+01    -1.231345E+01    -1.228714E+01    -1.247400E+01    -1.236287E+01    -1.235132E+01    -1.204011E+01    -1.297805E+01    -1.334247E+01    -1.373820E+01    -1.250236E+01    -1.226941E+01    -1.247764E+01    -1.229840E+01    -1.266062E+01    -1.307510E+01    -1.229346E+01    -1.274310E+01    -1.385101E+01    -1.267000E+01    -1.243893E+01    -1.274856E+01    -1.272880E+01    -1.319257E+01    -1.394020E+01    -1.310124E+01    -1.317817E+01    -1.281864E+01    -1.334667E+01    -1.268649E+01    -1.242881E+01    -1.343553E+01    -1.320313E+01    -1.293736E+01    -1.326154E+01    -1.253780E+01    -1.261041E+01    -1.303583E+01    -1.326877E+01    -1.450128E+01    -1.370045E+01    -1.315890E+01    -1.313473E+01    -1.385283E+01    -1.348276E+01    -1.364711E+01    -1.352037E+01    -1.281765E+01    -1.257844E+01    -1.294641E+01    -1.359814E+01    -1.332044E+01    -1.350243E+01    -1.455280E+01    -1.381702E+01    -1.335824E+01    -1.390387E+01    -1.349012E+01    -1.395907E+01    -1.374975E+01    -1.373464E+01    -1.415661E+01    -1.448118E+01    -1.268624E+01    -1.332955E+01    -1.365889E+01    -1.491225E+01    -1.472247E+01    -1.392861E+01    -1.377589E+01    -1.380813E+01    -1.392166E+01    -1.544493E+01    -1.389670E+01    -1.441219E+01    -2.002185E+01    -1.453428E+01    -1.454038E+01    -1.576377E+01    -1.650885E+01    -1.596944E+01    -1.449880E+01    -1.340109E+01    -1.442902E+01    -1.468463E+01    -1.496138E+01    -1.400227E+01    -1.399457E+01    -1.538855E+01    -1.443846E+01    -1.355687E+01    -1.482692E+01    -1.523224E+01    -1.469868E+01    -1.670602E+01    -1.837287E+01    -1.478392E+01    -1.537768E+01    -1.464177E+01    -1.369891E+01    -1.412403E+01    -1.406077E+01    -1.595840E+01    -1.478992E+01    -1.417698E+01    -1.610180E+01    -1.537802E+01    -1.539902E+01    -1.519957E+01    -1.553993E+01    -1.516636E+01    -1.671396E+01    -1.516106E+01    -1.619244E+01    -1.602484E+01    -1.479764E+01    -1.632665E+01    -1.609322E+01    -1.505166E+01    -1.642441E+01    -1.468917E+01    -1.475825E+01    -1.416169E+01    -1.491743E+01    -1.450336E+01    -2.018727E+01    -1.590393E+01    -1.445691E+01    -1.519821E+01    -1.612109E+01    -1.754781E+01    -1.597563E+01    -1.612011E+01    -1.602475E+01    -1.767270E+01    -1.409471E+01    -1.521716E+01    -1.463613E+01    -1.701400E+01    -1.479023E+01    -1.471663E+01    -1.657992E+01    -1.549543E+01    -1.673414E+01
-82.444444    -1.667541E+01    -1.536598E+01    -1.595933E+01    -1.572352E+01    -1.894624E+01    -1.563184E+01    -1.608997E+01    -1.632101E+01    -1.665879E+01    -1.474074E+01    -1.412591E+01    -1.363418E+01    -1.459666E+01    -1.624837E+01    -1.902373E+01    -1.540144E+01    -1.413557E+01    -1.506192E+01    -1.439866E+01    -1.629087E+01    -1.561437E+01    -1.690817E+01    -1.472549E+01    -1.444847E+01    -1.625042E+01    -1.507377E+01    -1.863530E+01    -1.697388E+01    -1.492000E+01    -1.509796E+01    -1.481581E+01    -1.696435E+01    -1.610930E+01    -1.537473E+01    -1.602554E+01    -1.591982E+01    -1.531731E+01    -1.596535E+01    -1.748965E+01    -1.602773E+01    -1.486278E+01    -1.463147E+01    -1.605479E+01    -1.501041E+01    -1.669221E+01    -1.544710E+01    -1.437626E+01    -1.459780E+01    -1.493902E+01    -1.424842E+01    -1.437275E+01    -1.443449E+01    -1.446191E+01    -1.521544E+01    -1.960919E+01    -1.616611E+01    -1.499126E+01    -1.442564E+01    -1.416218E+01    -1.385375E+01    -1.368745E+01    -1.469622E+01    -1.543264E+01    -1.599012E+01    -1.493213E+01    -1.390465E+01    -1.419650E+01    -1.379129E+01    -1.399842E+01    -1.406137E+01    -1.404251E+01    -1.424662E+01    -1.434329E+01    -1.363894E+01    -1.327135E+01    -1.349686E+01    -1.601467E+01    -1.467112E+01    -1.354267E+01    -1.397206E+01    -1.415241E+01    -1.455390E+01    -1.496883E+01    -1.359841E+01    -1.332371E+01    -1.380798E+01    -1.339788E+01    -1.413967E+01    -1.427676E+01    -1.481616E+01    -1.362195E+01    -1.318389E+01    -1.319242E+01    -1.349001E+01    -1.343616E+01    -1.484643E+01    -1.338207E+01    -1.322447E+01    -1.378598E+01    -1.353223E+01    -1.259261E+01    -1.253474E+01    -1.287668E+01    -1.274633E+01    -1.370558E+01    -1.325667E+01    -1.307571E+01    -1.320841E+01    -1.292171E+01    -1.298481E+01    -1.443549E+01    -1.301570E+01    -1.377982E+01    -1.320939E+01    -1.329659E+01    -1.311863E+01    -1.320933E+01    -1.302087E+01    -1.259893E+01    -1.235928E+01    -1.260471E+01    -1.271045E+01    -1.234615E+01    -1.286195E+01    -1.341994E+01    -1.325114E+01    -1.260360E+01    -1.255927E+01    -1.240873E+01    -1.251014E+01    -1.268022E+01    -1.300135E+01    -1.264037E+01    -1.319989E+01    -1.326065E+01    -1.295722E+01    -1.204988E+01    -1.221579E+01    -1.248303E+01    -1.235635E+01    -1.225669E+01    -1.286839E+01    -1.286384E+01    -1.243928E+01    -1.309312E+01    -1.231479E+01    -1.218831E+01    -1.215113E+01    -1.207088E+01    -1.247668E+01    -1.281621E+01    -1.231113E+01    -1.231895E+01    -1.230192E+01    -1.235425E+01    -1.263497E+01    -1.257248E+01    -1.253348E+01    -1.204789E+01    -1.195241E+01    -1.213601E+01    -1.208510E+01    -1.157164E+01    -1.198153E+01    -1.234588E+01    -1.229285E+01    -1.203167E+01    -1.282528E+01    -1.197809E+01    -1.172308E+01    -1.259910E+01    -1.235932E+01    -1.209481E+01    -1.207148E+01    -1.213947E+01    -1.232409E+01    -1.231806E+01    -1.196459E+01    -1.211953E+01    -1.261127E+01    -1.252111E+01    -1.205514E+01    -1.320937E+01    -1.284397E+01    -1.229711E+01    -1.216472E+01    -1.284668E+01    -1.198700E+01    -1.229787E+01    -1.203621E+01    -1.222421E+01    -1.192899E+01    -1.212311E+01    -1.210205E+01    -1.190747E+01    -1.172479E+01    -1.211366E+01    -1.231753E+01    -1.256033E+01    -1.209200E+01    -1.156922E+01    -1.229079E+01    -1.278921E+01    -1.205156E+01    -1.177774E+01    -1.322475E+01    -1.249819E+01    -1.193275E+01    -1.192137E+01    -1.270068E+01    -1.206994E+01    -1.200780E+01    -1.268369E+01    -1.273620E+01    -1.219891E+01    -1.261817E+01    -1.297342E+01    -1.282429E+01    -1.211284E+01    -1.225330E+01    -1.239939E+01    -1.237421E+01    -1.264160E+01    -1.232534E+01    -1.204697E+01    -1.249338E+01    -1.263388E+01    -1.214861E+01    -1.204224E+01    -1.242647E+01    -1.274209E+01    -1.178734E+01    -1.202142E+01    -1.251930E+01    -1.309290E+01    -1.260287E+01    -1.201760E+01    -1.209493E+01    -1.302786E+01    -1.332571E+01    -1.230459E+01    -1.200904E+01    -1.222167E+01    -1.220316E+01    -1.234076E+01    -1.223240E+01    -1.228307E+01    -1.234089E+01    -1.251633E+01    -1.173666E+01    -1.204026E+01    -1.264912E+01    -1.261170E+01    -1.291168E+01    -1.241023E+01    -1.184012E+01    -1.187433E+01    -1.291683E+01    -1.270617E+01    -1.202387E+01    -1.238696E+01    -1.271933E+01    -1.237895E+01    -1.224376E+01    -1.203188E+01    -1.243567E+01    -1.361542E+01    -1.213276E+01    -1.182143E+01    -1.173165E+01    -1.256788E+01    -1.232834E+01    -1.181864E+01    -1.191655E+01    -1.206036E+01    -1.225681E+01    -1.277240E+01    -1.316905E+01    -1.186407E+01    -1.154852E+01    -1.196663E+01    -1.285046E+01    -1.279669E+01    -1.198752E+01    -1.183664E+01    -1.235226E+01    -1.223618E+01    -1.256848E+01    -1.238711E+01    -1.198895E+01    -1.183399E+01    -1.261666E+01    -1.249438E+01    -1.200227E+01    -1.204666E+01    -1.196487E+01    -1.154291E+01    -1.204265E+01    -1.256116E+01    -1.269177E+01    -1.220975E+01    -1.180240E+01    -1.164263E+01    -1.159170E+01    -1.222652E+01    -1.201499E+01    -1.164774E+01    -1.202549E+01    -1.181469E+01    -1.162932E+01    -1.213261E+01    -1.224914E+01    -1.169908E+01    -1.139577E+01    -1.198782E+01    -1.202329E+01    -1.175351E+01    -1.187657E+01    -1.193496E+01    -1.203949E+01    -1.213404E+01    -1.160587E+01    -1.161634E+01    -1.188961E+01    -1.200877E+01    -1.190195E+01    -1.190570E+01    -1.156626E+01    -1.185370E+01    -1.160609E+01    -1.162215E+01    -1.180239E+01    -1.191718E+01    -1.171479E+01    -1.160655E+01    -1.151548E+01    -1.159371E+01    -1.196087E+01    -1.182452E+01    -1.147943E+01    -1.165010E+01    -1.159903E+01    -1.137846E+01    -1.166349E+01    -1.181990E+01    -1.160007E+01    -1.129955E+01    -1.182685E+01    -1.175932E+01    -1.136871E+01    -1.173583E+01    -1.211569E+01    -1.130515E+01    -1.101100E+01    -1.126341E+01    -1.124104E+01    -1.097589E+01    -1.095312E+01    -1.138826E+01    -1.149219E+01    -1.119008E+01    -1.121848E+01    -1.136685E+01    -1.100385E+01    -1.094323E+01    -1.113450E+01    -1.102191E+01    -1.129705E+01    -1.163968E+01    -1.167170E+01    -1.128260E+01    -1.113604E+01    -1.159505E+01    -1.153848E+01    -1.135836E+01    -1.144694E+01    -1.134556E+01    -1.109705E+01    -1.093637E+01    -1.112063E+01    -1.151535E+01    -1.122921E+01    -1.128036E+01    -1.147672E+01    -1.151160E+01    -1.122388E+01    -1.126569E+01    -1.130187E+01    -1.101939E+01    -1.074559E+01    -1.109670E+01    -1.110490E+01    -1.078759E+01    -1.105649E+01    -1.116333E+01    -1.088157E+01    -1.067887E+01    -1.063692E+01    -1.121770E+01    -1.113820E+01    -1.076322E+01    -1.093964E+01    -1.118200E+01    -1.066868E+01    -1.057163E+01    -1.080918E+01    -1.139863E+01    -1.098055E+01    -1.051164E+01    -1.077576E+01    -1.110354E+01    -1.061129E+01    -1.058111E+01    -1.084024E+01    -1.102363E+01    -1.083452E+01    -1.062037E+01    -1.067891E+01    -1.077576E+01    -1.036700E+01    -1.033172E+01    -1.067974E+01    -1.074905E+01    -1.050355E+01    -1.052462E+01    -1.068276E+01    -1.080713E+01    -1.055314E+01    -1.031917E+01    -1.046587E+01    -1.041058E+01    -1.019780E+01    -1.011073E+01    -1.009754E+01    -1.043393E+01    -1.068402E+01    -1.024802E+01    -1.020447E+01    -1.056189E+01    -1.057272E+01    -1.027699E+01    -1.031647E+01    -1.055398E+01    -1.042494E+01    -1.037422E+01    -1.038043E+01    -1.038792E+01    -1.054808E+01    -1.068212E+01    -1.038016E+01    -1.037815E+01    -1.030699E+01    -1.007055E+01    -1.006256E+01    -1.004988E+01    -9.876704E+00    -1.003781E+01    -1.014321E+01    -1.001627E+01    -9.839240E+00    -9.951499E+00    -1.012787E+01    -1.008276E+01    -9.877624E+00    -9.962374E+00    -1.014662E+01    -1.010676E+01    -9.928609E+00    -9.878346E+00    -9.779159E+00    -9.742953E+00    -9.875582E+00    -1.013725E+01    -1.016029E+01    -1.006877E+01    -1.016593E+01    -1.003700E+01    -9.930943E+00    -9.829547E+00    -9.808775E+00    -9.974478E+00    -1.026095E+01    -1.021863E+01    -9.974518E+00    -9.864125E+00    -9.850967E+00    -9.974029E+00    -9.994621E+00    -9.924654E+00    -9.814082E+00    -9.755132E+00    -1.000981E+01    -9.980039E+00    -9.962510E+00    -9.882324E+00    -9.692136E+00    -9.765620E+00    -9.992259E+00    -1.022008E+01    -1.022958E+01    -1.003639E+01    -9.828371E+00    -9.810670E+00    -9.785734E+00    -9.890003E+00    -9.991372E+00    -9.920306E+00    -9.793680E+00    -9.845869E+00    -9.828593E+00    -9.885372E+00    -9.946553E+00    -9.916764E+00    -9.946550E+00    -9.885407E+00    -9.828602E+00    -9.845912E+00    -9.793725E+00    -9.920346E+00    -9.991456E+00    -9.890057E+00    -9.785815E+00    -9.810760E+00    -9.828446E+00    -1.003652E+01    -1.022969E+01    -1.022022E+01    -9.992401E+00    -9.765729E+00    -9.692278E+00    -9.882458E+00    -9.962666E+00    -9.980217E+00    -1.000997E+01    -9.755308E+00    -9.814242E+00    -9.924836E+00    -9.994833E+00    -9.974211E+00    -9.851175E+00    -9.864313E+00    -9.974719E+00    -1.021889E+01    -1.026117E+01    -9.974709E+00    -9.808972E+00    -9.829742E+00    -9.931174E+00    -1.003721E+01    -1.016619E+01    -1.006901E+01    -1.016052E+01    -1.013750E+01    -9.875781E+00    -9.743161E+00    -9.779355E+00    -9.878534E+00    -9.928837E+00    -1.010697E+01    -1.014686E+01    -9.962591E+00    -9.877808E+00    -1.008299E+01    -1.012807E+01    -9.951697E+00    -9.839413E+00    -1.001642E+01    -1.014341E+01    -1.003798E+01    -9.876857E+00    -1.005005E+01    -1.006269E+01    -1.007072E+01    -1.030713E+01    -1.037832E+01    -1.038031E+01    -1.068227E+01    -1.054826E+01    -1.038804E+01    -1.038053E+01    -1.037431E+01    -1.042499E+01    -1.055408E+01    -1.031650E+01    -1.027700E+01    -1.057278E+01    -1.056191E+01    -1.020449E+01    -1.024801E+01    -1.068401E+01    -1.043396E+01    -1.009751E+01    -1.011071E+01    -1.019774E+01    -1.041051E+01    -1.046585E+01    -1.031907E+01    -1.055301E+01    -1.080699E+01    -1.068263E+01    -1.052456E+01    -1.050342E+01    -1.074889E+01    -1.067961E+01    -1.033156E+01    -1.036683E+01    -1.077550E+01    -1.067872E+01    -1.062015E+01    -1.083422E+01    -1.102337E+01    -1.083995E+01    -1.058085E+01    -1.061100E+01    -1.110312E+01    -1.077550E+01    -1.051134E+01    -1.098013E+01    -1.139820E+01    -1.080883E+01    -1.057133E+01    -1.066829E+01    -1.118151E+01    -1.093926E+01    -1.076281E+01    -1.113772E+01    -1.121719E+01    -1.063653E+01    -1.067849E+01    -1.088108E+01    -1.116284E+01    -1.105598E+01    -1.078715E+01    -1.110441E+01    -1.109615E+01    -1.074517E+01    -1.101890E+01    -1.130129E+01    -1.126517E+01    -1.122329E+01    -1.151099E+01    -1.147607E+01    -1.127976E+01    -1.122869E+01    -1.151470E+01    -1.112011E+01    -1.093591E+01    -1.109655E+01    -1.134505E+01    -1.144628E+01    -1.135786E+01    -1.153793E+01    -1.159439E+01    -1.113558E+01    -1.128210E+01    -1.167111E+01    -1.163907E+01    -1.129647E+01    -1.102152E+01    -1.113401E+01    -1.094285E+01    -1.100356E+01    -1.136646E+01    -1.121810E+01    -1.118970E+01    -1.149187E+01    -1.138797E+01    -1.095282E+01    -1.097572E+01    -1.124082E+01    -1.126322E+01    -1.101090E+01    -1.130504E+01    -1.211568E+01    -1.173558E+01    -1.136867E+01    -1.175944E+01    -1.182657E+01    -1.129950E+01    -1.160012E+01    -1.181990E+01    -1.166350E+01    -1.137847E+01    -1.159928E+01    -1.165013E+01    -1.147947E+01    -1.182494E+01    -1.196112E+01    -1.159378E+01    -1.151579E+01    -1.160694E+01    -1.171518E+01    -1.191743E+01    -1.180267E+01    -1.162261E+01    -1.160659E+01    -1.185430E+01    -1.156664E+01    -1.190629E+01    -1.190272E+01    -1.200946E+01    -1.189015E+01    -1.161695E+01    -1.160650E+01    -1.213488E+01    -1.204020E+01    -1.193571E+01    -1.187727E+01    -1.175427E+01    -1.202425E+01    -1.198868E+01    -1.139645E+01    -1.169994E+01    -1.225021E+01    -1.213357E+01    -1.163006E+01    -1.181565E+01    -1.202650E+01    -1.164860E+01    -1.201605E+01    -1.222763E+01    -1.159254E+01    -1.164349E+01    -1.180332E+01    -1.221089E+01    -1.269318E+01    -1.256253E+01    -1.204368E+01    -1.154373E+01    -1.196591E+01    -1.204763E+01    -1.200326E+01    -1.249566E+01    -1.261803E+01    -1.183492E+01    -1.198988E+01    -1.238818E+01    -1.256978E+01    -1.223716E+01    -1.235340E+01    -1.183748E+01    -1.198840E+01    -1.279798E+01    -1.285174E+01    -1.196752E+01    -1.154915E+01    -1.186458E+01    -1.317027E+01    -1.277365E+01    -1.225764E+01    -1.206109E+01    -1.191716E+01    -1.181923E+01    -1.232901E+01    -1.256865E+01    -1.173201E+01    -1.182154E+01    -1.213280E+01    -1.361585E+01    -1.243619E+01    -1.203205E+01    -1.224391E+01    -1.237913E+01    -1.271968E+01    -1.238708E+01    -1.202389E+01    -1.270578E+01    -1.291696E+01    -1.187453E+01    -1.183982E+01    -1.240967E+01    -1.291107E+01    -1.261107E+01    -1.264884E+01    -1.204008E+01    -1.173633E+01    -1.251579E+01    -1.234040E+01    -1.228250E+01    -1.223166E+01    -1.233995E+01    -1.220242E+01    -1.222079E+01    -1.200838E+01    -1.230379E+01    -1.332433E+01    -1.302683E+01    -1.209424E+01    -1.201696E+01    -1.260212E+01    -1.309183E+01    -1.251851E+01    -1.202076E+01    -1.178694E+01    -1.274148E+01    -1.242604E+01    -1.204172E+01    -1.214811E+01    -1.263385E+01    -1.249267E+01    -1.204670E+01    -1.232569E+01    -1.264218E+01    -1.237466E+01    -1.239949E+01    -1.225382E+01    -1.211378E+01    -1.282512E+01    -1.297404E+01    -1.261870E+01    -1.220009E+01    -1.273774E+01    -1.268454E+01    -1.200896E+01    -1.207197E+01    -1.270231E+01    -1.192282E+01    -1.193492E+01    -1.250179E+01    -1.322875E+01    -1.177919E+01    -1.205482E+01    -1.279404E+01    -1.229405E+01    -1.157186E+01    -1.209656E+01    -1.256540E+01    -1.232119E+01    -1.211738E+01    -1.172932E+01    -1.191248E+01    -1.210744E+01    -1.212853E+01    -1.193419E+01    -1.223078E+01    -1.204263E+01    -1.230600E+01    -1.199404E+01    -1.285760E+01    -1.217191E+01    -1.230590E+01    -1.285624E+01    -1.322154E+01    -1.206184E+01    -1.253194E+01    -1.262104E+01    -1.212741E+01    -1.197304E+01    -1.232831E+01    -1.233306E+01    -1.214927E+01    -1.207946E+01    -1.210511E+01    -1.237183E+01    -1.261256E+01    -1.173161E+01    -1.198890E+01    -1.284026E+01    -1.204217E+01    -1.230615E+01    -1.235854E+01    -1.199236E+01    -1.158164E+01    -1.209815E+01    -1.214929E+01    -1.196470E+01    -1.206062E+01    -1.255042E+01    -1.258973E+01    -1.265312E+01    -1.237005E+01    -1.231724E+01    -1.233451E+01    -1.232731E+01    -1.283663E+01    -1.249366E+01    -1.208486E+01    -1.216652E+01    -1.220429E+01    -1.233185E+01    -1.311785E+01    -1.245735E+01    -1.288623E+01    -1.289122E+01    -1.227363E+01    -1.237419E+01    -1.250196E+01    -1.223193E+01    -1.206542E+01    -1.298171E+01    -1.328937E+01    -1.322696E+01    -1.266140E+01    -1.302525E+01    -1.270172E+01    -1.252829E+01    -1.242788E+01    -1.258002E+01    -1.262487E+01    -1.328068E+01    -1.345184E+01    -1.288541E+01    -1.236518E+01    -1.273299E+01    -1.262626E+01    -1.237800E+01    -1.262006E+01    -1.304646E+01    -1.323780E+01    -1.314535E+01    -1.332590E+01    -1.323759E+01    -1.381726E+01    -1.304032E+01    -1.448692E+01    -1.300876E+01    -1.294520E+01    -1.323676E+01    -1.309897E+01    -1.328505E+01    -1.373633E+01    -1.276767E+01    -1.290063E+01    -1.255493E+01    -1.261334E+01    -1.356522E+01    -1.381787E+01    -1.324696E+01    -1.340227E+01    -1.490490E+01    -1.346520E+01    -1.351959E+01    -1.321785E+01    -1.320891E+01    -1.364907E+01    -1.487104E+01    -1.431669E+01    -1.417726E+01    -1.342477E+01    -1.383928E+01    -1.335020E+01    -1.362255E+01    -1.502331E+01    -1.459966E+01    -1.419004E+01    -1.400484E+01    -1.356860E+01    -1.471887E+01    -1.608165E+01    -1.352292E+01    -1.329456E+01    -1.366185E+01    -1.438054E+01    -1.427797E+01    -1.407265E+01    -1.409190E+01    -1.402260E+01    -1.381682E+01    -1.422786E+01    -1.392932E+01    -1.497429E+01    -1.603546E+01    -1.546234E+01    -1.473591E+01    -1.370818E+01    -1.387606E+01    -1.417803E+01    -1.444043E+01    -1.502841E+01    -1.623206E+01    -1.974427E+01    -1.522326E+01    -1.449032E+01    -1.446140E+01    -1.439967E+01    -1.427230E+01    -1.497066E+01    -1.462603E+01    -1.440310E+01    -1.544350E+01    -1.674993E+01    -1.504523E+01    -1.609135E+01    -1.465897E+01    -1.489287E+01    -1.608242E+01    -1.760975E+01    -1.600997E+01    -1.534668E+01    -1.596186E+01    -1.602416E+01    -1.540630E+01    -1.615750E+01    -1.703641E+01    -1.484126E+01    -1.512781E+01    -1.494639E+01    -1.700654E+01    -1.848243E+01    -1.510222E+01    -1.629776E+01    -1.443492E+01    -1.472508E+01    -1.685851E+01    -1.558688E+01    -1.633788E+01    -1.440441E+01    -1.508071E+01    -1.414711E+01    -1.541452E+01    -1.886892E+01    -1.629033E+01    -1.459865E+01    -1.363437E+01    -1.412761E+01    -1.473774E+01    -1.665014E+01    -1.631401E+01    -1.608471E+01    -1.563443E+01    -1.895883E+01    -1.572342E+01    -1.596080E+01    -1.536621E+01
-82.333333    -1.492460E+01    -1.479663E+01    -1.417641E+01    -1.534410E+01    -1.512980E+01    -1.648069E+01    -1.643828E+01    -1.497901E+01    -1.611235E+01    -1.592248E+01    -1.569473E+01    -1.492700E+01    -1.638500E+01    -1.439922E+01    -1.516969E+01    -1.510919E+01    -1.694685E+01    -1.740894E+01    -1.683970E+01    -1.529665E+01    -1.555215E+01    -1.601440E+01    -1.484121E+01    -1.636491E+01    -1.790090E+01    -1.609357E+01    -1.465431E+01    -1.350976E+01    -1.508885E+01    -1.586211E+01    -1.893332E+01    -1.605117E+01    -1.792951E+01    -1.472883E+01    -1.616981E+01    -1.552143E+01    -1.949951E+01    -1.888732E+01    -1.424588E+01    -1.554270E+01    -1.514978E+01    -1.391825E+01    -1.555036E+01    -1.475541E+01    -1.431923E+01    -1.613823E+01    -1.539866E+01    -1.539072E+01    -1.689134E+01    -1.511906E+01    -1.392966E+01    -1.580695E+01    -1.524200E+01    -1.371344E+01    -1.438160E+01    -1.491471E+01    -1.436777E+01    -1.432801E+01    -1.448807E+01    -1.410849E+01    -1.455330E+01    -1.446411E+01    -1.453354E+01    -1.379896E+01    -1.370417E+01    -1.463620E+01    -1.422986E+01    -1.460092E+01    -1.377982E+01    -1.346631E+01    -1.479493E+01    -1.470737E+01    -1.459357E+01    -1.750707E+01    -1.511570E+01    -1.365415E+01    -1.325802E+01    -1.445775E+01    -1.335046E+01    -1.387095E+01    -1.441188E+01    -1.449154E+01    -1.314028E+01    -1.333564E+01    -1.407626E+01    -1.422506E+01    -1.381300E+01    -1.415400E+01    -1.314603E+01    -1.310029E+01    -1.332892E+01    -1.304342E+01    -1.396107E+01    -1.389527E+01    -1.316463E+01    -1.357676E+01    -1.334448E+01    -1.261722E+01    -1.357111E+01    -1.378216E+01    -1.368386E+01    -1.358836E+01    -1.440385E+01    -1.300626E+01    -1.267744E+01    -1.255384E+01    -1.297948E+01    -1.324714E+01    -1.367024E+01    -1.404911E+01    -1.279443E+01    -1.256997E+01    -1.262007E+01    -1.273730E+01    -1.259718E+01    -1.332627E+01    -1.301530E+01    -1.284900E+01    -1.308762E+01    -1.329228E+01    -1.241014E+01    -1.215919E+01    -1.299267E+01    -1.277378E+01    -1.267045E+01    -1.290520E+01    -1.249759E+01    -1.275523E+01    -1.327205E+01    -1.237301E+01    -1.254851E+01    -1.281469E+01    -1.265651E+01    -1.274277E+01    -1.245025E+01    -1.161882E+01    -1.276119E+01    -1.246614E+01    -1.285562E+01    -1.302842E+01    -1.290504E+01    -1.262106E+01    -1.244541E+01    -1.214979E+01    -1.224431E+01    -1.228058E+01    -1.203868E+01    -1.263982E+01    -1.239179E+01    -1.228940E+01    -1.183809E+01    -1.178376E+01    -1.201535E+01    -1.224917E+01    -1.241713E+01    -1.264038E+01    -1.197651E+01    -1.231609E+01    -1.272388E+01    -1.225905E+01    -1.251467E+01    -1.276013E+01    -1.289103E+01    -1.223219E+01    -1.272562E+01    -1.266204E+01    -1.215167E+01    -1.191839E+01    -1.265180E+01    -1.235583E+01    -1.250210E+01    -1.241102E+01    -1.230315E+01    -1.254490E+01    -1.240281E+01    -1.216937E+01    -1.257406E+01    -1.240138E+01    -1.201966E+01    -1.220540E+01    -1.254040E+01    -1.203347E+01    -1.165627E+01    -1.202029E+01    -1.188266E+01    -1.201022E+01    -1.208764E+01    -1.261118E+01    -1.199645E+01    -1.204468E+01    -1.178243E+01    -1.263150E+01    -1.240735E+01    -1.230145E+01    -1.244096E+01    -1.313096E+01    -1.233300E+01    -1.232717E+01    -1.246292E+01    -1.222748E+01    -1.240168E+01    -1.234528E+01    -1.334713E+01    -1.352450E+01    -1.220993E+01    -1.199620E+01    -1.313576E+01    -1.195206E+01    -1.195452E+01    -1.234222E+01    -1.307925E+01    -1.248562E+01    -1.234942E+01    -1.213560E+01    -1.289421E+01    -1.211536E+01    -1.186589E+01    -1.196459E+01    -1.231821E+01    -1.291578E+01    -1.246221E+01    -1.278879E+01    -1.258711E+01    -1.243613E+01    -1.237593E+01    -1.239775E+01    -1.285092E+01    -1.344903E+01    -1.214842E+01    -1.218465E+01    -1.258284E+01    -1.319169E+01    -1.284893E+01    -1.266933E+01    -1.211854E+01    -1.265750E+01    -1.280167E+01    -1.244433E+01    -1.299974E+01    -1.234351E+01    -1.237410E+01    -1.277953E+01    -1.292855E+01    -1.246357E+01    -1.254240E+01    -1.241571E+01    -1.182667E+01    -1.205445E+01    -1.255271E+01    -1.281467E+01    -1.225444E+01    -1.250300E+01    -1.236260E+01    -1.206069E+01    -1.235916E+01    -1.281677E+01    -1.227741E+01    -1.257081E+01    -1.293098E+01    -1.242982E+01    -1.187520E+01    -1.210364E+01    -1.228519E+01    -1.259270E+01    -1.259110E+01    -1.156607E+01    -1.145511E+01    -1.265218E+01    -1.292787E+01    -1.199805E+01    -1.195579E+01    -1.215897E+01    -1.189123E+01    -1.208140E+01    -1.219060E+01    -1.178498E+01    -1.174959E+01    -1.178493E+01    -1.259927E+01    -1.238324E+01    -1.234001E+01    -1.195443E+01    -1.203367E+01    -1.236426E+01    -1.218307E+01    -1.163591E+01    -1.177958E+01    -1.158398E+01    -1.215770E+01    -1.220095E+01    -1.213108E+01    -1.162744E+01    -1.161536E+01    -1.193386E+01    -1.219829E+01    -1.220542E+01    -1.165753E+01    -1.128627E+01    -1.154011E+01    -1.153259E+01    -1.148246E+01    -1.202354E+01    -1.169749E+01    -1.170565E+01    -1.178635E+01    -1.198530E+01    -1.184794E+01    -1.178752E+01    -1.177192E+01    -1.200594E+01    -1.170282E+01    -1.166684E+01    -1.206246E+01    -1.198783E+01    -1.141731E+01    -1.164332E+01    -1.151646E+01    -1.179875E+01    -1.182226E+01    -1.142393E+01    -1.146640E+01    -1.193627E+01    -1.181726E+01    -1.146590E+01    -1.162114E+01    -1.180340E+01    -1.158079E+01    -1.175459E+01    -1.162655E+01    -1.155826E+01    -1.169926E+01    -1.154910E+01    -1.147984E+01    -1.183031E+01    -1.197824E+01    -1.178579E+01    -1.123506E+01    -1.119953E+01    -1.184184E+01    -1.143496E+01    -1.110715E+01    -1.159528E+01    -1.187293E+01    -1.139871E+01    -1.119005E+01    -1.161452E+01    -1.168950E+01    -1.127252E+01    -1.177207E+01    -1.189507E+01    -1.142843E+01    -1.156204E+01    -1.188860E+01    -1.169985E+01    -1.185857E+01    -1.189341E+01    -1.204129E+01    -1.203446E+01    -1.254517E+01    -1.222258E+01    -1.173364E+01    -1.197567E+01    -1.205561E+01    -1.206672E+01    -1.208376E+01    -1.196736E+01    -1.182268E+01    -1.130825E+01    -1.142744E+01    -1.164179E+01    -1.174415E+01    -1.152366E+01    -1.146523E+01    -1.163468E+01    -1.150788E+01    -1.142666E+01    -1.165528E+01    -1.162777E+01    -1.154507E+01    -1.121633E+01    -1.127994E+01    -1.123391E+01    -1.117541E+01    -1.126916E+01    -1.136178E+01    -1.133503E+01    -1.126821E+01    -1.134414E+01    -1.156885E+01    -1.137283E+01    -1.107413E+01    -1.150948E+01    -1.135099E+01    -1.107218E+01    -1.136153E+01    -1.125695E+01    -1.080254E+01    -1.087051E+01    -1.089075E+01    -1.096804E+01    -1.068232E+01    -1.054497E+01    -1.096828E+01    -1.126439E+01    -1.075814E+01    -1.059357E+01    -1.049709E+01    -1.075885E+01    -1.069893E+01    -1.038419E+01    -1.052119E+01    -1.092096E+01    -1.048583E+01    -1.041637E+01    -1.052163E+01    -1.045895E+01    -1.044606E+01    -1.048146E+01    -1.050400E+01    -1.081595E+01    -1.050305E+01    -1.020821E+01    -1.045413E+01    -1.070718E+01    -1.044905E+01    -1.019827E+01    -1.029950E+01    -1.060543E+01    -1.048622E+01    -1.026505E+01    -1.048790E+01    -1.072354E+01    -1.072176E+01    -1.043994E+01    -1.021671E+01    -1.037997E+01    -1.072976E+01    -1.062732E+01    -1.046162E+01    -1.045410E+01    -1.044618E+01    -1.041387E+01    -1.024783E+01    -1.022770E+01    -1.044740E+01    -1.045003E+01    -1.007410E+01    -9.995480E+00    -1.027585E+01    -1.038539E+01    -1.017602E+01    -1.026074E+01    -1.049697E+01    -1.059802E+01    -1.045264E+01    -1.049783E+01    -1.040290E+01    -1.047380E+01    -1.054256E+01    -1.074160E+01    -1.054637E+01    -1.039295E+01    -1.045720E+01    -1.044224E+01    -1.012561E+01    -1.008902E+01    -1.009646E+01    -1.030767E+01    -1.041179E+01    -1.033306E+01    -1.023658E+01    -1.004346E+01    -9.932402E+00    -9.970933E+00    -9.996338E+00    -9.885362E+00    -9.907446E+00    -1.002899E+01    -1.014990E+01    -9.963940E+00    -9.773645E+00    -9.689955E+00    -9.801485E+00    -9.924967E+00    -9.831930E+00    -9.763752E+00    -9.700160E+00    -9.860218E+00    -1.006046E+01    -1.012245E+01    -9.987815E+00    -9.864962E+00    -9.829874E+00    -9.869933E+00    -9.826375E+00    -9.934482E+00    -9.823737E+00    -9.587874E+00    -9.539817E+00    -9.618591E+00    -9.713530E+00    -9.739673E+00    -9.755210E+00    -9.761766E+00    -9.713043E+00    -9.677673E+00    -9.684049E+00    -9.726715E+00    -9.704630E+00    -9.732452E+00    -9.731449E+00    -9.795911E+00    -9.876565E+00    -9.795911E+00    -9.731481E+00    -9.732463E+00    -9.704670E+00    -9.726758E+00    -9.684087E+00    -9.677741E+00    -9.713096E+00    -9.761843E+00    -9.755297E+00    -9.739751E+00    -9.713636E+00    -9.618680E+00    -9.539919E+00    -9.587988E+00    -9.823851E+00    -9.934640E+00    -9.826507E+00    -9.870086E+00    -9.830036E+00    -9.865111E+00    -9.988006E+00    -1.012264E+01    -1.006065E+01    -9.860412E+00    -9.700318E+00    -9.763946E+00    -9.832114E+00    -9.925170E+00    -9.801687E+00    -9.690132E+00    -9.773850E+00    -9.964158E+00    -1.015014E+01    -1.002924E+01    -9.907651E+00    -9.885589E+00    -9.996565E+00    -9.971157E+00    -9.932635E+00    -1.004368E+01    -1.023683E+01    -1.033334E+01    -1.041205E+01    -1.030795E+01    -1.009668E+01    -1.008925E+01    -1.012582E+01    -1.044247E+01    -1.045746E+01    -1.039318E+01    -1.054662E+01    -1.074189E+01    -1.054279E+01    -1.047405E+01    -1.040308E+01    -1.049805E+01    -1.045283E+01    -1.059819E+01    -1.049717E+01    -1.026090E+01    -1.017615E+01    -1.038556E+01    -1.027597E+01    -9.995607E+00    -1.007417E+01    -1.045014E+01    -1.044752E+01    -1.022779E+01    -1.024792E+01    -1.041393E+01    -1.044623E+01    -1.045418E+01    -1.046163E+01    -1.062736E+01    -1.072976E+01    -1.037996E+01    -1.021671E+01    -1.043991E+01    -1.072169E+01    -1.072350E+01    -1.048782E+01    -1.026498E+01    -1.048609E+01    -1.060536E+01    -1.029941E+01    -1.019816E+01    -1.044891E+01    -1.070698E+01    -1.045398E+01    -1.020806E+01    -1.050282E+01    -1.081576E+01    -1.050379E+01    -1.048126E+01    -1.044583E+01    -1.045872E+01    -1.052141E+01    -1.041611E+01    -1.048554E+01    -1.092067E+01    -1.052089E+01    -1.038394E+01    -1.069855E+01    -1.075851E+01    -1.049679E+01    -1.059320E+01    -1.075776E+01    -1.126389E+01    -1.096784E+01    -1.054465E+01    -1.068189E+01    -1.096762E+01    -1.089029E+01    -1.087008E+01    -1.080212E+01    -1.125641E+01    -1.136096E+01    -1.107169E+01    -1.135038E+01    -1.150891E+01    -1.107357E+01    -1.137229E+01    -1.156817E+01    -1.134356E+01    -1.126766E+01    -1.133445E+01    -1.136120E+01    -1.126861E+01    -1.117483E+01    -1.123343E+01    -1.127934E+01    -1.121587E+01    -1.154449E+01    -1.162712E+01    -1.165462E+01    -1.142615E+01    -1.150735E+01    -1.163410E+01    -1.146463E+01    -1.152320E+01    -1.174355E+01    -1.164123E+01    -1.142691E+01    -1.130789E+01    -1.182233E+01    -1.196674E+01    -1.208321E+01    -1.206628E+01    -1.205494E+01    -1.197518E+01    -1.173310E+01    -1.222211E+01    -1.254444E+01    -1.203379E+01    -1.204081E+01    -1.189292E+01    -1.185802E+01    -1.169953E+01    -1.188808E+01    -1.156165E+01    -1.142819E+01    -1.189481E+01    -1.177173E+01    -1.127226E+01    -1.168923E+01    -1.161430E+01    -1.118983E+01    -1.139877E+01    -1.187294E+01    -1.159510E+01    -1.110712E+01    -1.143512E+01    -1.184192E+01    -1.119961E+01    -1.123529E+01    -1.178621E+01    -1.197830E+01    -1.183047E+01    -1.148005E+01    -1.154943E+01    -1.169959E+01    -1.155858E+01    -1.162690E+01    -1.175497E+01    -1.158121E+01    -1.180405E+01    -1.162150E+01    -1.146642E+01    -1.181790E+01    -1.193702E+01    -1.146694E+01    -1.142450E+01    -1.182301E+01    -1.179941E+01    -1.151707E+01    -1.164411E+01    -1.141791E+01    -1.198888E+01    -1.206337E+01    -1.166759E+01    -1.170366E+01    -1.200694E+01    -1.177277E+01    -1.178842E+01    -1.184885E+01    -1.198637E+01    -1.178716E+01    -1.170657E+01    -1.169835E+01    -1.202461E+01    -1.148324E+01    -1.153339E+01    -1.154094E+01    -1.128702E+01    -1.165827E+01    -1.220653E+01    -1.219937E+01    -1.193489E+01    -1.161616E+01    -1.162821E+01    -1.213205E+01    -1.220198E+01    -1.215876E+01    -1.158476E+01    -1.178035E+01    -1.163663E+01    -1.218371E+01    -1.236515E+01    -1.203453E+01    -1.195522E+01    -1.234074E+01    -1.238398E+01    -1.260042E+01    -1.178566E+01    -1.175011E+01    -1.178551E+01    -1.219102E+01    -1.208197E+01    -1.189157E+01    -1.215934E+01    -1.195619E+01    -1.199835E+01    -1.292802E+01    -1.265276E+01    -1.145536E+01    -1.156601E+01    -1.259077E+01    -1.259297E+01    -1.228524E+01    -1.210366E+01    -1.187498E+01    -1.242922E+01    -1.293058E+01    -1.257060E+01    -1.227700E+01    -1.281635E+01    -1.235893E+01    -1.206034E+01    -1.236214E+01    -1.250237E+01    -1.225374E+01    -1.281348E+01    -1.255204E+01    -1.205380E+01    -1.182611E+01    -1.241476E+01    -1.254156E+01    -1.246269E+01    -1.292743E+01    -1.277845E+01    -1.237325E+01    -1.234259E+01    -1.299863E+01    -1.244338E+01    -1.280067E+01    -1.265644E+01    -1.211785E+01    -1.266862E+01    -1.284835E+01    -1.319050E+01    -1.258194E+01    -1.218392E+01    -1.214809E+01    -1.344926E+01    -1.285010E+01    -1.239728E+01    -1.237610E+01    -1.243570E+01    -1.258634E+01    -1.278902E+01    -1.246272E+01    -1.291620E+01    -1.231816E+01    -1.196455E+01    -1.186680E+01    -1.211685E+01    -1.289562E+01    -1.213692E+01    -1.235076E+01    -1.248804E+01    -1.308159E+01    -1.234330E+01    -1.195676E+01    -1.195434E+01    -1.313978E+01    -1.199843E+01    -1.221391E+01    -1.353300E+01    -1.335184E+01    -1.234752E+01    -1.240568E+01    -1.223028E+01    -1.246721E+01    -1.233225E+01    -1.233867E+01    -1.313625E+01    -1.244470E+01    -1.230591E+01    -1.241364E+01    -1.263768E+01    -1.178686E+01    -1.205029E+01    -1.200263E+01    -1.262023E+01    -1.209413E+01    -1.201647E+01    -1.188831E+01    -1.202726E+01    -1.166238E+01    -1.204217E+01    -1.255141E+01    -1.221460E+01    -1.202806E+01    -1.241232E+01    -1.258510E+01    -1.217967E+01    -1.241401E+01    -1.255744E+01    -1.231432E+01    -1.242350E+01    -1.251424E+01    -1.236841E+01    -1.266552E+01    -1.192758E+01    -1.216354E+01    -1.267754E+01    -1.274067E+01    -1.224475E+01    -1.290902E+01    -1.277239E+01    -1.252989E+01    -1.227303E+01    -1.273990E+01    -1.232913E+01    -1.198918E+01    -1.265779E+01    -1.243108E+01    -1.226162E+01    -1.202855E+01    -1.179575E+01    -1.185067E+01    -1.230591E+01    -1.240929E+01    -1.265963E+01    -1.205349E+01    -1.229739E+01    -1.226073E+01    -1.216587E+01    -1.246390E+01    -1.264131E+01    -1.292719E+01    -1.305303E+01    -1.287769E+01    -1.248462E+01    -1.278389E+01    -1.163172E+01    -1.246969E+01    -1.276544E+01    -1.267762E+01    -1.283741E+01    -1.256948E+01    -1.239215E+01    -1.329969E+01    -1.277818E+01    -1.251758E+01    -1.293024E+01    -1.269255E+01    -1.279696E+01    -1.301884E+01    -1.217572E+01    -1.243012E+01    -1.332308E+01    -1.311566E+01    -1.287345E+01    -1.304158E+01    -1.335726E+01    -1.261881E+01    -1.276057E+01    -1.264182E+01    -1.259144E+01    -1.281781E+01    -1.408076E+01    -1.370490E+01    -1.327606E+01    -1.300470E+01    -1.257443E+01    -1.269920E+01    -1.302839E+01    -1.445421E+01    -1.361801E+01    -1.371926E+01    -1.381822E+01    -1.360423E+01    -1.263774E+01    -1.337386E+01    -1.360981E+01    -1.319127E+01    -1.393173E+01    -1.399864E+01    -1.306774E+01    -1.335694E+01    -1.312522E+01    -1.317112E+01    -1.419571E+01    -1.384491E+01    -1.426388E+01    -1.409653E+01    -1.336133E+01    -1.316357E+01    -1.453430E+01    -1.445047E+01    -1.389969E+01    -1.337550E+01    -1.449311E+01    -1.327907E+01    -1.367834E+01    -1.516286E+01    -1.768467E+01    -1.463615E+01    -1.475103E+01    -1.484194E+01    -1.349007E+01    -1.380704E+01    -1.464274E+01    -1.426461E+01    -1.467837E+01    -1.372963E+01    -1.381637E+01    -1.455810E+01    -1.449389E+01    -1.458500E+01    -1.413167E+01    -1.452169E+01    -1.435028E+01    -1.439534E+01    -1.494616E+01    -1.440943E+01    -1.373337E+01    -1.528593E+01    -1.586193E+01    -1.395229E+01    -1.514614E+01    -1.681451E+01    -1.542326E+01    -1.544156E+01    -1.615740E+01    -1.434206E+01    -1.477854E+01    -1.558568E+01    -1.393704E+01    -1.518635E+01    -1.555899E+01    -1.426702E+01    -1.904914E+01    -1.980146E+01    -1.556131E+01    -1.619626E+01    -1.475742E+01    -1.803367E+01    -1.601139E+01    -1.886331E+01    -1.581386E+01    -1.508583E+01    -1.352254E+01    -1.467758E+01    -1.612913E+01    -1.793978E+01    -1.635379E+01    -1.486127E+01    -1.604741E+01    -1.556224E+01    -1.532204E+01    -1.686483E+01    -1.735086E+01    -1.692014E+01    -1.509212E+01    -1.517469E+01    -1.440273E+01    -1.636965E+01    -1.493553E+01    -1.570653E+01    -1.590244E+01    -1.613862E+01    -1.498480E+01    -1.644706E+01    -1.648352E+01    -1.513011E+01    -1.535042E+01    -1.417834E+01    -1.479789E+01
-82.222222    -1.417063E+01    -1.606588E+01    -1.680619E+01    -1.596217E+01    -1.520932E+01    -1.769168E+01    -1.743527E+01    -1.495568E+01    -1.413028E+01    -1.566733E+01    -1.627222E+01    -1.562440E+01    -1.565724E+01    -1.575216E+01    -1.575525E+01    -1.706241E+01    -1.395381E+01    -1.788896E+01    -1.645616E+01    -1.490571E+01    -1.566914E+01    -1.679241E+01    -1.645095E+01    -1.432945E+01    -1.533638E+01    -1.445231E+01    -1.538399E+01    -1.678601E+01    -1.873422E+01    -1.497310E+01    -1.388650E+01    -1.453278E+01    -1.557794E+01    -1.555419E+01    -1.819859E+01    -1.421320E+01    -1.443336E+01    -1.587942E+01    -1.494274E+01    -1.570390E+01    -1.643570E+01    -1.430103E+01    -1.460363E+01    -1.493620E+01    -1.480431E+01    -1.389769E+01    -1.508173E+01    -1.506955E+01    -1.459895E+01    -1.603701E+01    -1.571476E+01    -1.598480E+01    -1.494167E+01    -1.446389E+01    -1.555708E+01    -1.426464E+01    -1.376479E+01    -1.381099E+01    -1.423662E+01    -1.531987E+01    -1.659634E+01    -1.424848E+01    -1.378653E+01    -1.339219E+01    -1.582850E+01    -1.754100E+01    -1.363140E+01    -1.535155E+01    -1.614613E+01    -1.389059E+01    -1.437778E+01    -1.538228E+01    -1.324180E+01    -1.446093E+01    -1.459690E+01    -1.366899E+01    -1.359487E+01    -1.336848E+01    -1.494073E+01    -1.467478E+01    -1.335844E+01    -1.336934E+01    -1.344586E+01    -1.351369E+01    -1.400987E+01    -1.329317E+01    -1.382241E+01    -1.376258E+01    -1.394645E+01    -1.436805E+01    -1.593752E+01    -1.331929E+01    -1.356510E+01    -1.355892E+01    -1.336582E+01    -1.305369E+01    -1.345442E+01    -1.345548E+01    -1.296211E+01    -1.307860E+01    -1.348892E+01    -1.378441E+01    -1.322228E+01    -1.362659E+01    -1.363250E+01    -1.376375E+01    -1.341003E+01    -1.315578E+01    -1.249514E+01    -1.249528E+01    -1.226785E+01    -1.326357E+01    -1.294551E+01    -1.320319E+01    -1.361551E+01    -1.276038E+01    -1.251536E+01    -1.241478E+01    -1.262786E+01    -1.320809E+01    -1.393404E+01    -1.345394E+01    -1.371491E+01    -1.265378E+01    -1.272133E+01    -1.316029E+01    -1.285950E+01    -1.282586E+01    -1.282215E+01    -1.237642E+01    -1.321036E+01    -1.246017E+01    -1.245042E+01    -1.221626E+01    -1.201829E+01    -1.254080E+01    -1.307678E+01    -1.271105E+01    -1.230775E+01    -1.244131E+01    -1.186860E+01    -1.199459E+01    -1.221686E+01    -1.241401E+01    -1.225051E+01    -1.308772E+01    -1.329714E+01    -1.234413E+01    -1.231558E+01    -1.259195E+01    -1.251922E+01    -1.369679E+01    -1.336201E+01    -1.217904E+01    -1.201350E+01    -1.224146E+01    -1.243350E+01    -1.223877E+01    -1.215871E+01    -1.239369E+01    -1.199990E+01    -1.203212E+01    -1.287335E+01    -1.232653E+01    -1.180812E+01    -1.220636E+01    -1.220548E+01    -1.236916E+01    -1.253298E+01    -1.249365E+01    -1.199181E+01    -1.215218E+01    -1.223044E+01    -1.193641E+01    -1.205184E+01    -1.200339E+01    -1.178004E+01    -1.239219E+01    -1.227774E+01    -1.188217E+01    -1.198879E+01    -1.252720E+01    -1.213328E+01    -1.195281E+01    -1.220548E+01    -1.244436E+01    -1.226997E+01    -1.190777E+01    -1.251733E+01    -1.244175E+01    -1.233567E+01    -1.203282E+01    -1.221891E+01    -1.199527E+01    -1.229193E+01    -1.238075E+01    -1.237694E+01    -1.192770E+01    -1.184345E+01    -1.236243E+01    -1.340784E+01    -1.187338E+01    -1.150452E+01    -1.180413E+01    -1.224142E+01    -1.178401E+01    -1.195653E+01    -1.295497E+01    -1.277097E+01    -1.248736E+01    -1.211854E+01    -1.238308E+01    -1.196802E+01    -1.201270E+01    -1.219473E+01    -1.248153E+01    -1.256227E+01    -1.295493E+01    -1.248557E+01    -1.188352E+01    -1.194902E+01    -1.208804E+01    -1.192482E+01    -1.221282E+01    -1.280207E+01    -1.203775E+01    -1.158255E+01    -1.210620E+01    -1.285810E+01    -1.248019E+01    -1.262707E+01    -1.223033E+01    -1.213982E+01    -1.237084E+01    -1.241782E+01    -1.209686E+01    -1.263100E+01    -1.247268E+01    -1.156533E+01    -1.175473E+01    -1.217741E+01    -1.224482E+01    -1.255585E+01    -1.256338E+01    -1.223735E+01    -1.253665E+01    -1.313318E+01    -1.241555E+01    -1.231226E+01    -1.298092E+01    -1.265940E+01    -1.205913E+01    -1.254982E+01    -1.229096E+01    -1.231765E+01    -1.269222E+01    -1.225762E+01    -1.179027E+01    -1.179185E+01    -1.228127E+01    -1.314896E+01    -1.213162E+01    -1.212960E+01    -1.206946E+01    -1.200709E+01    -1.286355E+01    -1.201616E+01    -1.212542E+01    -1.231928E+01    -1.229170E+01    -1.217176E+01    -1.218133E+01    -1.196666E+01    -1.220717E+01    -1.290308E+01    -1.257124E+01    -1.201256E+01    -1.195247E+01    -1.188617E+01    -1.246797E+01    -1.241547E+01    -1.214476E+01    -1.175846E+01    -1.196265E+01    -1.211643E+01    -1.342166E+01    -1.299856E+01    -1.234779E+01    -1.197848E+01    -1.215610E+01    -1.201633E+01    -1.194374E+01    -1.229666E+01    -1.227859E+01    -1.165859E+01    -1.177277E+01    -1.333632E+01    -1.250283E+01    -1.182382E+01    -1.198492E+01    -1.201486E+01    -1.223789E+01    -1.324912E+01    -1.238057E+01    -1.187910E+01    -1.183417E+01    -1.227654E+01    -1.211081E+01    -1.189558E+01    -1.255855E+01    -1.217580E+01    -1.169199E+01    -1.174506E+01    -1.215467E+01    -1.261916E+01    -1.214653E+01    -1.221455E+01    -1.216153E+01    -1.212862E+01    -1.215093E+01    -1.203504E+01    -1.233097E+01    -1.282023E+01    -1.197989E+01    -1.161258E+01    -1.199939E+01    -1.219034E+01    -1.184750E+01    -1.163160E+01    -1.203026E+01    -1.231225E+01    -1.193672E+01    -1.177754E+01    -1.133326E+01    -1.131252E+01    -1.174951E+01    -1.206933E+01    -1.181761E+01    -1.172716E+01    -1.214310E+01    -1.199104E+01    -1.158930E+01    -1.165951E+01    -1.181513E+01    -1.190028E+01    -1.198835E+01    -1.182971E+01    -1.165742E+01    -1.155852E+01    -1.135189E+01    -1.144998E+01    -1.139001E+01    -1.133828E+01    -1.182823E+01    -1.147123E+01    -1.159925E+01    -1.161209E+01    -1.109527E+01    -1.089114E+01    -1.129474E+01    -1.112128E+01    -1.111934E+01    -1.115670E+01    -1.117813E+01    -1.112976E+01    -1.100758E+01    -1.133792E+01    -1.151573E+01    -1.075605E+01    -1.105876E+01    -1.143452E+01    -1.119722E+01    -1.096639E+01    -1.091071E+01    -1.102334E+01    -1.086971E+01    -1.101409E+01    -1.100015E+01    -1.105601E+01    -1.120924E+01    -1.113850E+01    -1.128081E+01    -1.110827E+01    -1.091058E+01    -1.112828E+01    -1.099381E+01    -1.079485E+01    -1.072933E+01    -1.089139E+01    -1.117743E+01    -1.111488E+01    -1.069497E+01    -1.092851E+01    -1.078008E+01    -1.052493E+01    -1.074664E+01    -1.137156E+01    -1.120751E+01    -1.096176E+01    -1.117382E+01    -1.133847E+01    -1.109991E+01    -1.069724E+01    -1.087045E+01    -1.131133E+01    -1.101507E+01    -1.086535E+01    -1.103928E+01    -1.118096E+01    -1.133925E+01    -1.106684E+01    -1.076189E+01    -1.103913E+01    -1.115610E+01    -1.093227E+01    -1.094268E+01    -1.101815E+01    -1.099801E+01    -1.097434E+01    -1.093117E+01    -1.114965E+01    -1.126060E+01    -1.082845E+01    -1.071648E+01    -1.115549E+01    -1.087564E+01    -1.063151E+01    -1.070750E+01    -1.078093E+01    -1.083049E+01    -1.070531E+01    -1.039095E+01    -1.059309E+01    -1.091483E+01    -1.074655E+01    -1.047328E+01    -1.036002E+01    -1.024586E+01    -1.020920E+01    -1.024944E+01    -1.034612E+01    -1.047881E+01    -1.038227E+01    -1.027619E+01    -1.017626E+01    -1.020859E+01    -1.054611E+01    -1.051177E+01    -1.006239E+01    -1.016594E+01    -1.030943E+01    -1.026252E+01    -1.008917E+01    -9.966359E+00    -1.017496E+01    -1.026555E+01    -1.003690E+01    -9.982881E+00    -9.865252E+00    -9.885117E+00    -9.984098E+00    -9.922594E+00    -9.868028E+00    -9.900211E+00    -1.019593E+01    -1.022570E+01    -9.942113E+00    -9.761356E+00    -9.798431E+00    -9.888990E+00    -9.961156E+00    -1.000143E+01    -1.000004E+01    -9.898053E+00    -9.942235E+00    -9.986507E+00    -1.000452E+01    -9.860590E+00    -9.962251E+00    -1.019835E+01    -1.030964E+01    -1.008763E+01    -9.928518E+00    -1.000806E+01    -1.019928E+01    -1.039337E+01    -1.020857E+01    -1.000629E+01    -9.813202E+00    -9.712839E+00    -9.861671E+00    -9.909164E+00    -9.894688E+00    -9.903825E+00    -9.922895E+00    -1.011258E+01    -1.023534E+01    -1.015853E+01    -1.007579E+01    -1.002733E+01    -1.003380E+01    -1.015385E+01    -1.022892E+01    -1.035203E+01    -1.020424E+01    -1.016426E+01    -1.025897E+01    -1.022651E+01    -1.021719E+01    -1.027547E+01    -1.018258E+01    -1.002900E+01    -9.907087E+00    -1.002900E+01    -1.018261E+01    -1.027550E+01    -1.021723E+01    -1.022656E+01    -1.025903E+01    -1.016434E+01    -1.020431E+01    -1.035214E+01    -1.022903E+01    -1.015395E+01    -1.003392E+01    -1.002744E+01    -1.007592E+01    -1.015868E+01    -1.023549E+01    -1.011274E+01    -9.923038E+00    -9.903982E+00    -9.894853E+00    -9.909323E+00    -9.861846E+00    -9.712996E+00    -9.813373E+00    -1.000650E+01    -1.020878E+01    -1.039363E+01    -1.019950E+01    -1.000827E+01    -9.928729E+00    -1.008784E+01    -1.030991E+01    -1.019859E+01    -9.962469E+00    -9.860810E+00    -1.000473E+01    -9.986737E+00    -9.942447E+00    -9.898251E+00    -1.000026E+01    -1.000164E+01    -9.961378E+00    -9.889197E+00    -9.798622E+00    -9.761552E+00    -9.942295E+00    -1.022593E+01    -1.019616E+01    -9.900399E+00    -9.868220E+00    -9.922761E+00    -9.984285E+00    -9.885285E+00    -9.865404E+00    -9.983060E+00    -1.003706E+01    -1.026574E+01    -1.017515E+01    -9.966512E+00    -1.008933E+01    -1.026266E+01    -1.030959E+01    -1.016607E+01    -1.006248E+01    -1.051190E+01    -1.054624E+01    -1.020871E+01    -1.017635E+01    -1.027623E+01    -1.038234E+01    -1.047888E+01    -1.034619E+01    -1.024950E+01    -1.020921E+01    -1.024591E+01    -1.036005E+01    -1.047327E+01    -1.074656E+01    -1.091479E+01    -1.059309E+01    -1.039095E+01    -1.070525E+01    -1.083046E+01    -1.078089E+01    -1.070744E+01    -1.063140E+01    -1.087547E+01    -1.115534E+01    -1.071635E+01    -1.082830E+01    -1.126038E+01    -1.114947E+01    -1.093100E+01    -1.097409E+01    -1.099776E+01    -1.101791E+01    -1.094243E+01    -1.093202E+01    -1.115575E+01    -1.103886E+01    -1.076163E+01    -1.106647E+01    -1.133888E+01    -1.118060E+01    -1.103893E+01    -1.086502E+01    -1.101468E+01    -1.131094E+01    -1.087012E+01    -1.069688E+01    -1.109947E+01    -1.133795E+01    -1.117339E+01    -1.096135E+01    -1.120703E+01    -1.137109E+01    -1.074628E+01    -1.052457E+01    -1.077964E+01    -1.092804E+01    -1.069458E+01    -1.111435E+01    -1.117691E+01    -1.089093E+01    -1.072890E+01    -1.079442E+01    -1.099330E+01    -1.112777E+01    -1.091012E+01    -1.110777E+01    -1.128029E+01    -1.113795E+01    -1.120870E+01    -1.105552E+01    -1.099964E+01    -1.101364E+01    -1.086929E+01    -1.102289E+01    -1.091027E+01    -1.096594E+01    -1.119680E+01    -1.143398E+01    -1.105834E+01    -1.075575E+01    -1.151524E+01    -1.133746E+01    -1.100720E+01    -1.112941E+01    -1.117777E+01    -1.115633E+01    -1.111909E+01    -1.112107E+01    -1.129443E+01    -1.089091E+01    -1.109511E+01    -1.161201E+01    -1.159900E+01    -1.147104E+01    -1.182806E+01    -1.133805E+01    -1.139002E+01    -1.144990E+01    -1.135178E+01    -1.155857E+01    -1.165746E+01    -1.182996E+01    -1.198860E+01    -1.190036E+01    -1.181527E+01    -1.165942E+01    -1.158940E+01    -1.199150E+01    -1.214325E+01    -1.172728E+01    -1.181778E+01    -1.206948E+01    -1.174964E+01    -1.131275E+01    -1.133370E+01    -1.177808E+01    -1.193726E+01    -1.231287E+01    -1.203080E+01    -1.163213E+01    -1.184810E+01    -1.219118E+01    -1.199995E+01    -1.161317E+01    -1.198078E+01    -1.282121E+01    -1.233159E+01    -1.203584E+01    -1.215181E+01    -1.212955E+01    -1.216249E+01    -1.221554E+01    -1.214737E+01    -1.262026E+01    -1.215562E+01    -1.174577E+01    -1.169278E+01    -1.217694E+01    -1.255973E+01    -1.189652E+01    -1.211186E+01    -1.227760E+01    -1.183511E+01    -1.188000E+01    -1.238181E+01    -1.325101E+01    -1.223896E+01    -1.201593E+01    -1.198585E+01    -1.182477E+01    -1.250410E+01    -1.333821E+01    -1.177370E+01    -1.165940E+01    -1.227966E+01    -1.229780E+01    -1.194468E+01    -1.201731E+01    -1.215706E+01    -1.197941E+01    -1.234875E+01    -1.299957E+01    -1.342373E+01    -1.211745E+01    -1.196358E+01    -1.175921E+01    -1.214557E+01    -1.241641E+01    -1.246904E+01    -1.188690E+01    -1.195309E+01    -1.201322E+01    -1.257201E+01    -1.290429E+01    -1.220799E+01    -1.196722E+01    -1.218174E+01    -1.217220E+01    -1.229213E+01    -1.231999E+01    -1.212599E+01    -1.201635E+01    -1.286414E+01    -1.200763E+01    -1.206958E+01    -1.212955E+01    -1.213136E+01    -1.314904E+01    -1.228159E+01    -1.179205E+01    -1.179002E+01    -1.225712E+01    -1.269197E+01    -1.231750E+01    -1.229053E+01    -1.254921E+01    -1.205881E+01    -1.265875E+01    -1.298035E+01    -1.231193E+01    -1.241498E+01    -1.313210E+01    -1.253606E+01    -1.223664E+01    -1.256263E+01    -1.255515E+01    -1.224423E+01    -1.217683E+01    -1.175422E+01    -1.156485E+01    -1.247192E+01    -1.263020E+01    -1.209626E+01    -1.241712E+01    -1.237019E+01    -1.213916E+01    -1.222975E+01    -1.262643E+01    -1.247985E+01    -1.285794E+01    -1.210562E+01    -1.158236E+01    -1.203792E+01    -1.280197E+01    -1.221282E+01    -1.192502E+01    -1.208838E+01    -1.194931E+01    -1.188407E+01    -1.248692E+01    -1.295622E+01    -1.256357E+01    -1.248227E+01    -1.219539E+01    -1.201437E+01    -1.196974E+01    -1.238492E+01    -1.212003E+01    -1.249013E+01    -1.277458E+01    -1.295831E+01    -1.195785E+01    -1.178660E+01    -1.224401E+01    -1.180625E+01    -1.150708E+01    -1.187744E+01    -1.341615E+01    -1.236691E+01    -1.184758E+01    -1.193234E+01    -1.238192E+01    -1.238598E+01    -1.229763E+01    -1.200063E+01    -1.222516E+01    -1.203898E+01    -1.234323E+01    -1.244947E+01    -1.252391E+01    -1.191235E+01    -1.227775E+01    -1.245353E+01    -1.221380E+01    -1.195963E+01    -1.214176E+01    -1.253682E+01    -1.199624E+01    -1.189020E+01    -1.228819E+01    -1.240152E+01    -1.178762E+01    -1.201315E+01    -1.206200E+01    -1.194599E+01    -1.224196E+01    -1.216250E+01    -1.200181E+01    -1.250746E+01    -1.254700E+01    -1.238244E+01    -1.221808E+01    -1.221874E+01    -1.181865E+01    -1.234050E+01    -1.289079E+01    -1.204453E+01    -1.201215E+01    -1.240686E+01    -1.217248E+01    -1.225341E+01    -1.244962E+01    -1.225602E+01    -1.202691E+01    -1.219356E+01    -1.338845E+01    -1.372822E+01    -1.253663E+01    -1.260902E+01    -1.233098E+01    -1.236003E+01    -1.332357E+01    -1.310897E+01    -1.226607E+01    -1.243211E+01    -1.223276E+01    -1.200924E+01    -1.188287E+01    -1.246035E+01    -1.232570E+01    -1.273164E+01    -1.310194E+01    -1.256039E+01    -1.203342E+01    -1.223370E+01    -1.246867E+01    -1.247968E+01    -1.323875E+01    -1.239497E+01    -1.284551E+01    -1.284919E+01    -1.288356E+01    -1.318822E+01    -1.274378E+01    -1.267527E+01    -1.375039E+01    -1.348600E+01    -1.397490E+01    -1.323604E+01    -1.264842E+01    -1.243351E+01    -1.253566E+01    -1.278167E+01    -1.365086E+01    -1.323082E+01    -1.297029E+01    -1.329293E+01    -1.228548E+01    -1.251530E+01    -1.251483E+01    -1.318313E+01    -1.344083E+01    -1.379880E+01    -1.366561E+01    -1.365915E+01    -1.324993E+01    -1.381946E+01    -1.351713E+01    -1.310344E+01    -1.298549E+01    -1.348192E+01    -1.348127E+01    -1.307795E+01    -1.339216E+01    -1.358899E+01    -1.359574E+01    -1.334543E+01    -1.600747E+01    -1.439657E+01    -1.398044E+01    -1.379339E+01    -1.385397E+01    -1.331843E+01    -1.404217E+01    -1.354229E+01    -1.347339E+01    -1.339560E+01    -1.337805E+01    -1.471168E+01    -1.495293E+01    -1.339099E+01    -1.362173E+01    -1.369628E+01    -1.464094E+01    -1.450157E+01    -1.325707E+01    -1.543680E+01    -1.441362E+01    -1.391715E+01    -1.623220E+01    -1.540395E+01    -1.365349E+01    -1.767914E+01    -1.589625E+01    -1.341216E+01    -1.381021E+01    -1.427610E+01    -1.666464E+01    -1.535529E+01    -1.426429E+01    -1.382982E+01    -1.378790E+01    -1.429144E+01    -1.561150E+01    -1.448476E+01    -1.494512E+01    -1.602642E+01    -1.575980E+01    -1.609362E+01    -1.462659E+01    -1.510409E+01    -1.511620E+01    -1.391296E+01    -1.483387E+01    -1.495933E+01    -1.463398E+01    -1.431084E+01    -1.641716E+01    -1.574704E+01    -1.497245E+01    -1.587506E+01    -1.444759E+01    -1.422798E+01    -1.831350E+01    -1.554562E+01    -1.559508E+01    -1.455104E+01    -1.390369E+01    -1.499676E+01    -1.857436E+01    -1.673632E+01    -1.535722E+01    -1.444633E+01    -1.535884E+01    -1.434783E+01    -1.650030E+01    -1.677129E+01    -1.568107E+01    -1.491732E+01    -1.642685E+01    -1.794616E+01    -1.395585E+01    -1.709470E+01    -1.578112E+01    -1.575756E+01    -1.565916E+01    -1.563961E+01    -1.625452E+01    -1.568424E+01    -1.413635E+01    -1.495125E+01    -1.741258E+01    -1.772379E+01    -1.520712E+01    -1.596536E+01    -1.681249E+01    -1.606168E+01
-82.111111    -1.329815E+01    -1.653536E+01    -1.568159E+01    -1.591974E+01    -1.585668E+01    -1.640195E+01    -1.448939E+01    -1.633636E+01    -1.845886E+01    -1.595412E+01    -1.466720E+01    -1.381944E+01    -1.584340E+01    -1.605151E+01    -1.846586E+01    -1.467825E+01    -1.631354E+01    -1.610278E+01    -1.562504E+01    -1.618090E+01    -1.572104E+01    -1.657585E+01    -1.590549E+01    -1.489055E+01    -1.584982E+01    -1.560464E+01    -1.509822E+01    -1.897851E+01    -1.486944E+01    -1.471339E+01    -1.498741E+01    -1.735641E+01    -1.552345E+01    -1.511837E+01    -1.611570E+01    -1.685458E+01    -1.467070E+01    -1.470607E+01    -1.625170E+01    -1.473627E+01    -1.465238E+01    -1.656705E+01    -1.464517E+01    -1.708874E+01    -1.566839E+01    -1.399961E+01    -1.551814E+01    -1.481358E+01    -1.377573E+01    -1.532268E+01    -1.459522E+01    -1.322694E+01    -1.382991E+01    -1.504289E+01    -1.476292E+01    -1.463631E+01    -1.592190E+01    -1.562916E+01    -1.474012E+01    -1.401374E+01    -1.399428E+01    -1.456522E+01    -1.509107E+01    -1.500615E+01    -1.435194E+01    -1.386612E+01    -1.400372E+01    -1.348771E+01    -1.395690E+01    -1.472146E+01    -1.375807E+01    -1.320486E+01    -1.428620E+01    -1.391706E+01    -1.351016E+01    -1.423334E+01    -1.569137E+01    -1.334541E+01    -1.365372E+01    -1.352631E+01    -1.368704E+01    -1.490660E+01    -1.566043E+01    -1.361028E+01    -1.326288E+01    -1.353319E+01    -1.376313E+01    -1.371088E+01    -1.358315E+01    -1.384587E+01    -1.286881E+01    -1.455962E+01    -1.329764E+01    -1.301046E+01    -1.410045E+01    -1.434428E+01    -1.318815E+01    -1.444556E+01    -1.435618E+01    -1.353428E+01    -1.307876E+01    -1.314250E+01    -1.258700E+01    -1.245067E+01    -1.297943E+01    -1.321447E+01    -1.296907E+01    -1.322633E+01    -1.365960E+01    -1.347606E+01    -1.364983E+01    -1.309489E+01    -1.287170E+01    -1.242311E+01    -1.318771E+01    -1.254370E+01    -1.302548E+01    -1.347575E+01    -1.272731E+01    -1.290664E+01    -1.264602E+01    -1.235276E+01    -1.246860E+01    -1.271034E+01    -1.263270E+01    -1.257202E+01    -1.274979E+01    -1.255660E+01    -1.220983E+01    -1.311062E+01    -1.269543E+01    -1.225587E+01    -1.229537E+01    -1.317533E+01    -1.261662E+01    -1.303392E+01    -1.265281E+01    -1.233736E+01    -1.226276E+01    -1.277234E+01    -1.331031E+01    -1.272107E+01    -1.265019E+01    -1.299473E+01    -1.254897E+01    -1.230574E+01    -1.249708E+01    -1.212107E+01    -1.234137E+01    -1.213730E+01    -1.264107E+01    -1.217125E+01    -1.186651E+01    -1.199651E+01    -1.272405E+01    -1.230778E+01    -1.246794E+01    -1.223832E+01    -1.201338E+01    -1.231537E+01    -1.234656E+01    -1.168462E+01    -1.184515E+01    -1.219141E+01    -1.184379E+01    -1.221313E+01    -1.257720E+01    -1.225932E+01    -1.167943E+01    -1.195473E+01    -1.229362E+01    -1.235032E+01    -1.217674E+01    -1.212623E+01    -1.216443E+01    -1.261499E+01    -1.278628E+01    -1.234451E+01    -1.244484E+01    -1.224400E+01    -1.218654E+01    -1.273162E+01    -1.273486E+01    -1.234912E+01    -1.281071E+01    -1.226374E+01    -1.234709E+01    -1.245516E+01    -1.196561E+01    -1.233711E+01    -1.258121E+01    -1.210264E+01    -1.250497E+01    -1.238443E+01    -1.204636E+01    -1.211301E+01    -1.194754E+01    -1.293455E+01    -1.245734E+01    -1.168906E+01    -1.215320E+01    -1.257728E+01    -1.187570E+01    -1.224854E+01    -1.280050E+01    -1.299444E+01    -1.174725E+01    -1.207276E+01    -1.247758E+01    -1.202500E+01    -1.197047E+01    -1.245453E+01    -1.300031E+01    -1.256948E+01    -1.234234E+01    -1.243416E+01    -1.234781E+01    -1.214188E+01    -1.259308E+01    -1.250085E+01    -1.281792E+01    -1.290865E+01    -1.273506E+01    -1.224131E+01    -1.230161E+01    -1.300030E+01    -1.327478E+01    -1.241963E+01    -1.271363E+01    -1.284516E+01    -1.217731E+01    -1.204707E+01    -1.194243E+01    -1.232887E+01    -1.316051E+01    -1.237772E+01    -1.194275E+01    -1.279860E+01    -1.303825E+01    -1.316165E+01    -1.259937E+01    -1.191179E+01    -1.188484E+01    -1.254090E+01    -1.260653E+01    -1.222182E+01    -1.254130E+01    -1.281107E+01    -1.198935E+01    -1.212445E+01    -1.255242E+01    -1.242081E+01    -1.268056E+01    -1.289853E+01    -1.202533E+01    -1.216440E+01    -1.245666E+01    -1.267878E+01    -1.274488E+01    -1.269583E+01    -1.201593E+01    -1.253517E+01    -1.262504E+01    -1.211581E+01    -1.207859E+01    -1.268050E+01    -1.341904E+01    -1.225622E+01    -1.192075E+01    -1.242590E+01    -1.274693E+01    -1.232936E+01    -1.299728E+01    -1.236529E+01    -1.152964E+01    -1.269231E+01    -1.348119E+01    -1.282687E+01    -1.259545E+01    -1.200676E+01    -1.212507E+01    -1.225745E+01    -1.268911E+01    -1.216418E+01    -1.140213E+01    -1.131434E+01    -1.203065E+01    -1.208365E+01    -1.152637E+01    -1.151148E+01    -1.217327E+01    -1.223671E+01    -1.181646E+01    -1.217937E+01    -1.229718E+01    -1.159206E+01    -1.135725E+01    -1.230354E+01    -1.284968E+01    -1.241556E+01    -1.240102E+01    -1.163480E+01    -1.146641E+01    -1.186457E+01    -1.199894E+01    -1.200599E+01    -1.191313E+01    -1.175951E+01    -1.153702E+01    -1.155758E+01    -1.181613E+01    -1.198736E+01    -1.165526E+01    -1.154415E+01    -1.160816E+01    -1.145665E+01    -1.155278E+01    -1.149786E+01    -1.133058E+01    -1.170371E+01    -1.162162E+01    -1.103158E+01    -1.116115E+01    -1.160351E+01    -1.188439E+01    -1.134213E+01    -1.118477E+01    -1.186871E+01    -1.149569E+01    -1.139586E+01    -1.154925E+01    -1.132879E+01    -1.168301E+01    -1.241155E+01    -1.185549E+01    -1.191830E+01    -1.206071E+01    -1.203749E+01    -1.184513E+01    -1.167660E+01    -1.209389E+01    -1.191471E+01    -1.161147E+01    -1.201363E+01    -1.167594E+01    -1.126913E+01    -1.140408E+01    -1.135035E+01    -1.147134E+01    -1.170084E+01    -1.189083E+01    -1.153061E+01    -1.136673E+01    -1.166249E+01    -1.149792E+01    -1.097443E+01    -1.125700E+01    -1.178064E+01    -1.175050E+01    -1.130801E+01    -1.190683E+01    -1.207625E+01    -1.144211E+01    -1.145609E+01    -1.162853E+01    -1.147158E+01    -1.126129E+01    -1.130458E+01    -1.258328E+01    -1.184420E+01    -1.129727E+01    -1.169438E+01    -1.207944E+01    -1.186554E+01    -1.158999E+01    -1.198970E+01    -1.170032E+01    -1.137343E+01    -1.145952E+01    -1.159685E+01    -1.113047E+01    -1.135647E+01    -1.169832E+01    -1.180026E+01    -1.126872E+01    -1.150006E+01    -1.216579E+01    -1.162907E+01    -1.090773E+01    -1.122586E+01    -1.140093E+01    -1.122810E+01    -1.117530E+01    -1.155338E+01    -1.161532E+01    -1.093822E+01    -1.080609E+01    -1.111774E+01    -1.105228E+01    -1.061588E+01    -1.086792E+01    -1.145859E+01    -1.128169E+01    -1.053884E+01    -1.059025E+01    -1.131042E+01    -1.100733E+01    -1.062445E+01    -1.072124E+01    -1.082323E+01    -1.081547E+01    -1.075469E+01    -1.075291E+01    -1.089046E+01    -1.082885E+01    -1.072236E+01    -1.075626E+01    -1.063326E+01    -1.037104E+01    -1.045701E+01    -1.028264E+01    -1.027010E+01    -1.044552E+01    -1.021472E+01    -1.012182E+01    -1.065859E+01    -1.064179E+01    -1.044552E+01    -1.033682E+01    -1.039264E+01    -1.053981E+01    -1.032572E+01    -1.005963E+01    -1.037668E+01    -1.065622E+01    -1.055947E+01    -1.055092E+01    -1.061139E+01    -1.071658E+01    -1.059342E+01    -1.043974E+01    -1.045451E+01    -1.049608E+01    -1.050147E+01    -1.041778E+01    -1.026762E+01    -1.034001E+01    -1.040722E+01    -1.053681E+01    -1.057462E+01    -1.035169E+01    -1.035783E+01    -1.060225E+01    -1.032050E+01    -1.014148E+01    -1.023186E+01    -1.046720E+01    -1.051612E+01    -1.034628E+01    -1.034142E+01    -1.040649E+01    -1.036767E+01    -1.034806E+01    -1.027248E+01    -9.933088E+00    -1.002260E+01    -1.027991E+01    -1.036137E+01    -1.017467E+01    -1.007860E+01    -1.018316E+01    -1.026131E+01    -1.024525E+01    -1.024175E+01    -1.024653E+01    -1.027128E+01    -1.034605E+01    -1.037354E+01    -1.006496E+01    -1.002756E+01    -1.008432E+01    -1.030551E+01    -1.044152E+01    -1.011260E+01    -9.968177E+00    -9.923386E+00    -9.983843E+00    -1.014323E+01    -1.018488E+01    -1.008684E+01    -1.011604E+01    -1.007831E+01    -1.003130E+01    -1.007495E+01    -9.894175E+00    -9.708799E+00    -9.677312E+00    -9.809620E+00    -1.001294E+01    -9.990798E+00    -9.897710E+00    -9.805403E+00    -9.598151E+00    -9.581114E+00    -9.704696E+00    -9.715151E+00    -9.743138E+00    -9.690114E+00    -9.671726E+00    -9.666745E+00    -9.758323E+00    -9.907874E+00    -9.947234E+00    -9.907880E+00    -9.758342E+00    -9.666766E+00    -9.671759E+00    -9.690155E+00    -9.743185E+00    -9.715209E+00    -9.704757E+00    -9.581180E+00    -9.598226E+00    -9.805490E+00    -9.897814E+00    -9.990912E+00    -1.001306E+01    -9.809740E+00    -9.677429E+00    -9.708930E+00    -9.894319E+00    -1.007511E+01    -1.003147E+01    -1.007848E+01    -1.011624E+01    -1.008703E+01    -1.018509E+01    -1.014344E+01    -9.984040E+00    -9.923586E+00    -9.968382E+00    -1.011282E+01    -1.044179E+01    -1.030576E+01    -1.008455E+01    -1.002778E+01    -1.006518E+01    -1.037380E+01    -1.034631E+01    -1.027154E+01    -1.024678E+01    -1.024201E+01    -1.024551E+01    -1.026157E+01    -1.018341E+01    -1.007883E+01    -1.017490E+01    -1.036163E+01    -1.028016E+01    -1.002282E+01    -9.933291E+00    -1.027271E+01    -1.034830E+01    -1.036790E+01    -1.040672E+01    -1.034165E+01    -1.034650E+01    -1.051634E+01    -1.046741E+01    -1.023205E+01    -1.014164E+01    -1.032064E+01    -1.060244E+01    -1.035799E+01    -1.035184E+01    -1.057480E+01    -1.053699E+01    -1.040738E+01    -1.034013E+01    -1.026772E+01    -1.041787E+01    -1.050157E+01    -1.049618E+01    -1.045457E+01    -1.043977E+01    -1.059345E+01    -1.071659E+01    -1.061141E+01    -1.055091E+01    -1.055947E+01    -1.065623E+01    -1.037667E+01    -1.005959E+01    -1.032565E+01    -1.053973E+01    -1.039258E+01    -1.033673E+01    -1.044541E+01    -1.064166E+01    -1.065849E+01    -1.012173E+01    -1.021459E+01    -1.044538E+01    -1.026996E+01    -1.028246E+01    -1.045681E+01    -1.037082E+01    -1.063303E+01    -1.075602E+01    -1.072208E+01    -1.082857E+01    -1.089018E+01    -1.075263E+01    -1.075437E+01    -1.081513E+01    -1.082292E+01    -1.072093E+01    -1.062413E+01    -1.100692E+01    -1.130993E+01    -1.058993E+01    -1.053849E+01    -1.128118E+01    -1.145808E+01    -1.086752E+01    -1.061552E+01    -1.105181E+01    -1.111725E+01    -1.080568E+01    -1.093775E+01    -1.161475E+01    -1.155276E+01    -1.117479E+01    -1.122758E+01    -1.140033E+01    -1.122533E+01    -1.090727E+01    -1.162842E+01    -1.216506E+01    -1.149942E+01    -1.126819E+01    -1.179953E+01    -1.169763E+01    -1.135589E+01    -1.112996E+01    -1.159624E+01    -1.145893E+01    -1.137290E+01    -1.169981E+01    -1.198889E+01    -1.158933E+01    -1.186495E+01    -1.207876E+01    -1.169373E+01    -1.129673E+01    -1.184366E+01    -1.258222E+01    -1.130401E+01    -1.126084E+01    -1.147111E+01    -1.162799E+01    -1.145562E+01    -1.144170E+01    -1.207571E+01    -1.190614E+01    -1.130759E+01    -1.175010E+01    -1.178004E+01    -1.125659E+01    -1.097420E+01    -1.149767E+01    -1.166217E+01    -1.136650E+01    -1.153042E+01    -1.189054E+01    -1.170054E+01    -1.147119E+01    -1.135027E+01    -1.140398E+01    -1.126901E+01    -1.167602E+01    -1.201363E+01    -1.161155E+01    -1.191486E+01    -1.209383E+01    -1.167658E+01    -1.184523E+01    -1.203768E+01    -1.206095E+01    -1.191846E+01    -1.185577E+01    -1.241170E+01    -1.168296E+01    -1.132887E+01    -1.154950E+01    -1.139613E+01    -1.149603E+01    -1.186903E+01    -1.118506E+01    -1.134254E+01    -1.188494E+01    -1.160392E+01    -1.116152E+01    -1.103207E+01    -1.162234E+01    -1.170420E+01    -1.133115E+01    -1.149848E+01    -1.155347E+01    -1.145735E+01    -1.160889E+01    -1.154493E+01    -1.165607E+01    -1.198829E+01    -1.181700E+01    -1.155829E+01    -1.153786E+01    -1.176038E+01    -1.191408E+01    -1.200702E+01    -1.199992E+01    -1.186551E+01    -1.146719E+01    -1.163558E+01    -1.240226E+01    -1.241668E+01    -1.285124E+01    -1.230470E+01    -1.135798E+01    -1.159288E+01    -1.229823E+01    -1.218047E+01    -1.181739E+01    -1.223772E+01    -1.217441E+01    -1.151218E+01    -1.152704E+01    -1.208450E+01    -1.203154E+01    -1.131493E+01    -1.140257E+01    -1.216470E+01    -1.268991E+01    -1.225817E+01    -1.212577E+01    -1.200722E+01    -1.259597E+01    -1.282749E+01    -1.348210E+01    -1.269344E+01    -1.153000E+01    -1.236561E+01    -1.299825E+01    -1.232999E+01    -1.274761E+01    -1.242628E+01    -1.192097E+01    -1.225611E+01    -1.341895E+01    -1.268114E+01    -1.207862E+01    -1.211579E+01    -1.262528E+01    -1.253547E+01    -1.201592E+01    -1.269542E+01    -1.274445E+01    -1.267860E+01    -1.245674E+01    -1.216423E+01    -1.202478E+01    -1.289767E+01    -1.268024E+01    -1.242019E+01    -1.255195E+01    -1.212403E+01    -1.198868E+01    -1.281009E+01    -1.254074E+01    -1.222120E+01    -1.260561E+01    -1.254009E+01    -1.188416E+01    -1.191113E+01    -1.259841E+01    -1.316037E+01    -1.303711E+01    -1.279761E+01    -1.194210E+01    -1.237699E+01    -1.315939E+01    -1.232813E+01    -1.194183E+01    -1.204680E+01    -1.217702E+01    -1.284473E+01    -1.271282E+01    -1.241934E+01    -1.327489E+01    -1.299940E+01    -1.230120E+01    -1.224136E+01    -1.273548E+01    -1.290911E+01    -1.281792E+01    -1.250105E+01    -1.259366E+01    -1.214247E+01    -1.234838E+01    -1.243505E+01    -1.234384E+01    -1.257102E+01    -1.300118E+01    -1.245513E+01    -1.197226E+01    -1.202671E+01    -1.247963E+01    -1.207462E+01    -1.174987E+01    -1.299975E+01    -1.280351E+01    -1.225166E+01    -1.187879E+01    -1.258035E+01    -1.215675E+01    -1.169253E+01    -1.246221E+01    -1.293943E+01    -1.195117E+01    -1.211860E+01    -1.205216E+01    -1.239118E+01    -1.251046E+01    -1.210752E+01    -1.258831E+01    -1.234393E+01    -1.197189E+01    -1.246407E+01    -1.235495E+01    -1.227146E+01    -1.282105E+01    -1.235782E+01    -1.274607E+01    -1.274150E+01    -1.219409E+01    -1.225287E+01    -1.245444E+01    -1.235377E+01    -1.279976E+01    -1.262532E+01    -1.217268E+01    -1.213582E+01    -1.218627E+01    -1.236170E+01    -1.230584E+01    -1.196449E+01    -1.168761E+01    -1.227157E+01    -1.259045E+01    -1.222407E+01    -1.185445E+01    -1.220445E+01    -1.185572E+01    -1.169534E+01    -1.236128E+01    -1.233025E+01    -1.202628E+01    -1.225277E+01    -1.248345E+01    -1.232319E+01    -1.274324E+01    -1.201001E+01    -1.187941E+01    -1.218650E+01    -1.266042E+01    -1.215239E+01    -1.235821E+01    -1.213602E+01    -1.251544E+01    -1.232267E+01    -1.256798E+01    -1.301755E+01    -1.266964E+01    -1.274244E+01    -1.333800E+01    -1.279417E+01    -1.227956E+01    -1.235443E+01    -1.267342E+01    -1.305929E+01    -1.263747E+01    -1.319899E+01    -1.231314E+01    -1.227378E+01    -1.271762E+01    -1.313797E+01    -1.222700E+01    -1.257770E+01    -1.277300E+01    -1.259329E+01    -1.265489E+01    -1.273346E+01    -1.248902E+01    -1.237215E+01    -1.266853E+01    -1.293199E+01    -1.275062E+01    -1.350954E+01    -1.305253E+01    -1.256425E+01    -1.321659E+01    -1.244276E+01    -1.289620E+01    -1.312227E+01    -1.368598E+01    -1.350899E+01    -1.369580E+01    -1.325527E+01    -1.299359E+01    -1.324302E+01    -1.300476E+01    -1.246953E+01    -1.260755E+01    -1.316785E+01    -1.310499E+01    -1.356701E+01    -1.439584E+01    -1.449329E+01    -1.321485E+01    -1.438922E+01    -1.414197E+01    -1.303414E+01    -1.332348E+01    -1.460845E+01    -1.288945E+01    -1.388145E+01    -1.361426E+01    -1.374366E+01    -1.379718E+01    -1.356187E+01    -1.328861E+01    -1.363536E+01    -1.574161E+01    -1.496174E+01    -1.371465E+01    -1.355477E+01    -1.368389E+01    -1.337078E+01    -1.577343E+01    -1.425544E+01    -1.353512E+01    -1.394844E+01    -1.432368E+01    -1.322679E+01    -1.378664E+01    -1.476541E+01    -1.398383E+01    -1.350763E+01    -1.402594E+01    -1.388678E+01    -1.437916E+01    -1.504070E+01    -1.510042E+01    -1.459969E+01    -1.401769E+01    -1.402673E+01    -1.476917E+01    -1.568316E+01    -1.598051E+01    -1.466243E+01    -1.478028E+01    -1.508472E+01    -1.385259E+01    -1.324254E+01    -1.462213E+01    -1.536448E+01    -1.379606E+01    -1.484780E+01    -1.552824E+01    -1.400869E+01    -1.564393E+01    -1.710986E+01    -1.467171E+01    -1.663401E+01    -1.466922E+01    -1.475475E+01    -1.626225E+01    -1.473511E+01    -1.469968E+01    -1.691874E+01    -1.617472E+01    -1.515140E+01    -1.554722E+01    -1.742072E+01    -1.500024E+01    -1.473749E+01    -1.489446E+01    -1.919125E+01    -1.512514E+01    -1.564299E+01    -1.586413E+01    -1.488650E+01    -1.587775E+01    -1.659610E+01    -1.575028E+01    -1.614410E+01    -1.559710E+01    -1.611857E+01    -1.634793E+01    -1.469535E+01    -1.854938E+01    -1.601903E+01    -1.586397E+01    -1.382218E+01    -1.466466E+01    -1.596503E+01    -1.843301E+01    -1.631862E+01    -1.448964E+01    -1.640500E+01    -1.585324E+01    -1.592199E+01    -1.567762E+01    -1.654068E+01
-82.000000    -1.466865E+01    -1.757220E+01    -1.513246E+01    -1.468520E+01    -1.689505E+01    -1.490577E+01    -1.451570E+01    -1.552579E+01    -1.461179E+01    -1.692577E+01    -1.449000E+01    -1.579740E+01    -1.584391E+01    -1.738034E+01    -1.457593E+01    -1.570683E+01    -1.498127E+01    -1.691029E+01    -1.426295E+01    -1.544946E+01    -1.525124E+01    -1.460703E+01    -1.574845E+01    -1.529960E+01    -1.517794E+01    -1.532311E+01    -1.370661E+01    -1.434513E+01    -1.657206E+01    -1.580526E+01    -1.413218E+01    -1.543076E+01    -1.495691E+01    -1.514659E+01    -1.563122E+01    -1.668517E+01    -1.502057E+01    -1.402122E+01    -1.619600E+01    -1.425340E+01    -1.535802E+01    -1.604880E+01    -1.649510E+01    -1.488619E+01    -1.556479E+01    -1.363639E+01    -1.417509E+01    -1.686369E+01    -1.494354E+01    -1.626098E+01    -1.533629E+01    -1.597093E+01    -1.452537E+01    -1.371001E+01    -1.385628E+01    -1.482760E+01    -1.514065E+01    -1.547424E+01    -1.452153E+01    -1.352857E+01    -1.420361E+01    -1.410486E+01    -1.396039E+01    -1.441970E+01    -1.362650E+01    -1.385678E+01    -1.460080E+01    -1.529396E+01    -1.538601E+01    -1.437318E+01    -1.463439E+01    -1.475989E+01    -1.723969E+01    -1.450476E+01    -1.413024E+01    -1.493161E+01    -1.347141E+01    -1.378991E+01    -1.364898E+01    -1.367428E+01    -1.384465E+01    -1.451936E+01    -1.374760E+01    -1.444795E+01    -1.380842E+01    -1.634296E+01    -1.418902E+01    -1.293169E+01    -1.345494E+01    -1.327711E+01    -1.264395E+01    -1.399871E+01    -1.400425E+01    -1.339289E+01    -1.317316E+01    -1.247134E+01    -1.339267E+01    -1.329640E+01    -1.295571E+01    -1.284777E+01    -1.336769E+01    -1.366556E+01    -1.441589E+01    -1.371780E+01    -1.344319E+01    -1.273286E+01    -1.300287E+01    -1.332110E+01    -1.388801E+01    -1.331904E+01    -1.399159E+01    -1.310564E+01    -1.260583E+01    -1.293200E+01    -1.299227E+01    -1.265070E+01    -1.246730E+01    -1.304782E+01    -1.327611E+01    -1.281203E+01    -1.290964E+01    -1.328632E+01    -1.234622E+01    -1.253826E+01    -1.274925E+01    -1.236690E+01    -1.233387E+01    -1.343618E+01    -1.280245E+01    -1.297515E+01    -1.239700E+01    -1.244212E+01    -1.255430E+01    -1.215074E+01    -1.268792E+01    -1.309398E+01    -1.218420E+01    -1.229152E+01    -1.267453E+01    -1.220816E+01    -1.260964E+01    -1.262816E+01    -1.261304E+01    -1.250535E+01    -1.233445E+01    -1.233919E+01    -1.239439E+01    -1.239959E+01    -1.273417E+01    -1.256598E+01    -1.195047E+01    -1.203348E+01    -1.210817E+01    -1.271252E+01    -1.240387E+01    -1.192777E+01    -1.188157E+01    -1.240194E+01    -1.239034E+01    -1.233309E+01    -1.238928E+01    -1.272443E+01    -1.216038E+01    -1.265393E+01    -1.315901E+01    -1.211948E+01    -1.211131E+01    -1.225440E+01    -1.232904E+01    -1.256511E+01    -1.247716E+01    -1.284396E+01    -1.271407E+01    -1.254923E+01    -1.244117E+01    -1.211134E+01    -1.209977E+01    -1.185683E+01    -1.216599E+01    -1.281024E+01    -1.219451E+01    -1.177694E+01    -1.217594E+01    -1.193872E+01    -1.190431E+01    -1.162086E+01    -1.171500E+01    -1.222784E+01    -1.190559E+01    -1.206885E+01    -1.258543E+01    -1.238280E+01    -1.211873E+01    -1.205328E+01    -1.220607E+01    -1.224817E+01    -1.234029E+01    -1.231785E+01    -1.288050E+01    -1.283407E+01    -1.165723E+01    -1.222041E+01    -1.399508E+01    -1.246623E+01    -1.187117E+01    -1.252619E+01    -1.311137E+01    -1.228066E+01    -1.193922E+01    -1.296156E+01    -1.282970E+01    -1.198011E+01    -1.202981E+01    -1.231653E+01    -1.203031E+01    -1.202122E+01    -1.217222E+01    -1.204226E+01    -1.204693E+01    -1.295425E+01    -1.249735E+01    -1.198925E+01    -1.223323E+01    -1.264467E+01    -1.223755E+01    -1.236160E+01    -1.258668E+01    -1.207669E+01    -1.180701E+01    -1.203422E+01    -1.203476E+01    -1.281640E+01    -1.289993E+01    -1.227894E+01    -1.214172E+01    -1.248047E+01    -1.279008E+01    -1.197669E+01    -1.233188E+01    -1.236543E+01    -1.256513E+01    -1.281338E+01    -1.269252E+01    -1.257621E+01    -1.282636E+01    -1.256002E+01    -1.218806E+01    -1.256508E+01    -1.263639E+01    -1.264768E+01    -1.292169E+01    -1.256632E+01    -1.192588E+01    -1.185827E+01    -1.284298E+01    -1.217189E+01    -1.215685E+01    -1.250662E+01    -1.215464E+01    -1.223403E+01    -1.243617E+01    -1.192996E+01    -1.297629E+01    -1.375866E+01    -1.268934E+01    -1.176860E+01    -1.181393E+01    -1.230538E+01    -1.242914E+01    -1.270837E+01    -1.288773E+01    -1.205969E+01    -1.208452E+01    -1.261208E+01    -1.224099E+01    -1.155308E+01    -1.169619E+01    -1.227742E+01    -1.242177E+01    -1.203184E+01    -1.164992E+01    -1.206765E+01    -1.196960E+01    -1.196543E+01    -1.257043E+01    -1.273028E+01    -1.151787E+01    -1.184297E+01    -1.306758E+01    -1.256685E+01    -1.187060E+01    -1.210087E+01    -1.180805E+01    -1.175088E+01    -1.246410E+01    -1.320777E+01    -1.234761E+01    -1.139007E+01    -1.149664E+01    -1.167231E+01    -1.171626E+01    -1.204187E+01    -1.200132E+01    -1.212266E+01    -1.216514E+01    -1.201846E+01    -1.179590E+01    -1.184556E+01    -1.283442E+01    -1.175000E+01    -1.156366E+01    -1.201101E+01    -1.219813E+01    -1.221709E+01    -1.210139E+01    -1.181848E+01    -1.183842E+01    -1.208142E+01    -1.185044E+01    -1.154416E+01    -1.183157E+01    -1.229575E+01    -1.202051E+01    -1.183188E+01    -1.203555E+01    -1.229002E+01    -1.203060E+01    -1.193579E+01    -1.248718E+01    -1.232958E+01    -1.204024E+01    -1.177122E+01    -1.176922E+01    -1.186638E+01    -1.217783E+01    -1.160611E+01    -1.170157E+01    -1.207617E+01    -1.181342E+01    -1.148367E+01    -1.157568E+01    -1.165345E+01    -1.163228E+01    -1.148158E+01    -1.165944E+01    -1.162680E+01    -1.131606E+01    -1.188089E+01    -1.193238E+01    -1.136975E+01    -1.131855E+01    -1.170583E+01    -1.184441E+01    -1.167638E+01    -1.184736E+01    -1.241330E+01    -1.174857E+01    -1.141660E+01    -1.217942E+01    -1.181738E+01    -1.112343E+01    -1.157721E+01    -1.189808E+01    -1.180924E+01    -1.185792E+01    -1.239257E+01    -1.183092E+01    -1.105371E+01    -1.115553E+01    -1.154689E+01    -1.111392E+01    -1.111640E+01    -1.115421E+01    -1.139249E+01    -1.108284E+01    -1.083297E+01    -1.116098E+01    -1.145035E+01    -1.138386E+01    -1.129475E+01    -1.132373E+01    -1.119886E+01    -1.105835E+01    -1.108359E+01    -1.131234E+01    -1.087810E+01    -1.080710E+01    -1.134659E+01    -1.131725E+01    -1.112287E+01    -1.118878E+01    -1.148668E+01    -1.134601E+01    -1.102941E+01    -1.111523E+01    -1.159650E+01    -1.098023E+01    -1.094194E+01    -1.137708E+01    -1.157939E+01    -1.095630E+01    -1.059961E+01    -1.104890E+01    -1.165142E+01    -1.110489E+01    -1.071023E+01    -1.122624E+01    -1.142662E+01    -1.091055E+01    -1.094068E+01    -1.122373E+01    -1.134807E+01    -1.114133E+01    -1.087921E+01    -1.097334E+01    -1.115193E+01    -1.086247E+01    -1.085073E+01    -1.118688E+01    -1.117059E+01    -1.106605E+01    -1.104377E+01    -1.112855E+01    -1.138824E+01    -1.102838E+01    -1.063420E+01    -1.071896E+01    -1.081039E+01    -1.089954E+01    -1.082094E+01    -1.077627E+01    -1.121416E+01    -1.120919E+01    -1.060813E+01    -1.038786E+01    -1.053656E+01    -1.050575E+01    -1.042644E+01    -1.041959E+01    -1.045725E+01    -1.037362E+01    -1.031540E+01    -1.024102E+01    -1.024340E+01    -1.059177E+01    -1.044418E+01    -1.020277E+01    -1.020273E+01    -1.022560E+01    -1.019382E+01    -1.019776E+01    -1.005013E+01    -1.008963E+01    -1.039655E+01    -1.045824E+01    -1.013625E+01    -9.974703E+00    -1.011213E+01    -1.027031E+01    -1.014739E+01    -1.000029E+01    -1.009431E+01    -1.019618E+01    -1.026905E+01    -1.033435E+01    -1.009437E+01    -9.941140E+00    -1.019224E+01    -1.043695E+01    -1.030080E+01    -1.011551E+01    -1.000422E+01    -1.005727E+01    -9.947309E+00    -9.802650E+00    -9.853921E+00    -9.915730E+00    -1.003231E+01    -1.005383E+01    -9.953407E+00    -9.879846E+00    -9.677772E+00    -9.714626E+00    -1.001630E+01    -1.007399E+01    -9.988464E+00    -9.907627E+00    -9.908753E+00    -1.007871E+01    -1.014613E+01    -1.003643E+01    -9.950788E+00    -9.995862E+00    -1.004677E+01    -1.003068E+01    -1.028403E+01    -1.025009E+01    -1.003612E+01    -9.785386E+00    -9.685006E+00    -9.874894E+00    -1.001147E+01    -1.031363E+01    -1.031014E+01    -1.007123E+01    -1.001755E+01    -1.001260E+01    -1.000954E+01    -1.011356E+01    -1.007626E+01    -1.000569E+01    -9.930411E+00    -9.859452E+00    -9.930422E+00    -1.000571E+01    -1.007629E+01    -1.011360E+01    -1.000959E+01    -1.001266E+01    -1.001761E+01    -1.007131E+01    -1.031023E+01    -1.031374E+01    -1.001157E+01    -9.874996E+00    -9.685106E+00    -9.785500E+00    -1.003625E+01    -1.025025E+01    -1.028420E+01    -1.003083E+01    -1.004693E+01    -9.996026E+00    -9.950954E+00    -1.003660E+01    -1.014632E+01    -1.007891E+01    -9.908935E+00    -9.907817E+00    -9.988660E+00    -1.007421E+01    -1.001651E+01    -9.714807E+00    -9.677957E+00    -9.880049E+00    -9.953621E+00    -1.005406E+01    -1.003253E+01    -9.915945E+00    -9.854125E+00    -9.802848E+00    -9.947524E+00    -1.005749E+01    -1.000445E+01    -1.011574E+01    -1.030105E+01    -1.043723E+01    -1.019247E+01    -9.941343E+00    -1.009458E+01    -1.033458E+01    -1.026927E+01    -1.019640E+01    -1.009451E+01    -1.000047E+01    -1.014758E+01    -1.027052E+01    -1.011231E+01    -9.974874E+00    -1.013641E+01    -1.045843E+01    -1.039675E+01    -1.008978E+01    -1.005025E+01    -1.019790E+01    -1.019395E+01    -1.022571E+01    -1.020281E+01    -1.020286E+01    -1.044427E+01    -1.059188E+01    -1.024350E+01    -1.024111E+01    -1.031547E+01    -1.037368E+01    -1.045731E+01    -1.041967E+01    -1.042648E+01    -1.050577E+01    -1.053658E+01    -1.038786E+01    -1.060810E+01    -1.120917E+01    -1.121414E+01    -1.077622E+01    -1.082087E+01    -1.089944E+01    -1.081030E+01    -1.071889E+01    -1.063408E+01    -1.102819E+01    -1.138799E+01    -1.112836E+01    -1.104358E+01    -1.106584E+01    -1.117037E+01    -1.118670E+01    -1.085053E+01    -1.086222E+01    -1.115161E+01    -1.097307E+01    -1.087892E+01    -1.114099E+01    -1.134770E+01    -1.122345E+01    -1.094037E+01    -1.091021E+01    -1.142617E+01    -1.122589E+01    -1.070991E+01    -1.110447E+01    -1.165089E+01    -1.104858E+01    -1.059928E+01    -1.095587E+01    -1.157882E+01    -1.137659E+01    -1.094153E+01    -1.097979E+01    -1.159589E+01    -1.111479E+01    -1.102894E+01    -1.134546E+01    -1.148609E+01    -1.118828E+01    -1.112236E+01    -1.131669E+01    -1.134604E+01    -1.080667E+01    -1.087765E+01    -1.131179E+01    -1.108309E+01    -1.105787E+01    -1.119835E+01    -1.132318E+01    -1.129419E+01    -1.138330E+01    -1.144976E+01    -1.116047E+01    -1.083254E+01    -1.108241E+01    -1.139198E+01    -1.115373E+01    -1.111598E+01    -1.111356E+01    -1.154637E+01    -1.115514E+01    -1.105343E+01    -1.183061E+01    -1.239191E+01    -1.185734E+01    -1.180879E+01    -1.189749E+01    -1.157667E+01    -1.112313E+01    -1.181713E+01    -1.217885E+01    -1.141631E+01    -1.174828E+01    -1.241273E+01    -1.184689E+01    -1.167608E+01    -1.184413E+01    -1.170550E+01    -1.131833E+01    -1.136960E+01    -1.193221E+01    -1.188065E+01    -1.131589E+01    -1.162676E+01    -1.165935E+01    -1.148156E+01    -1.163237E+01    -1.165358E+01    -1.157573E+01    -1.148382E+01    -1.181384E+01    -1.207651E+01    -1.170175E+01    -1.160643E+01    -1.217822E+01    -1.186655E+01    -1.176960E+01    -1.177180E+01    -1.204076E+01    -1.233007E+01    -1.248781E+01    -1.193621E+01    -1.203121E+01    -1.229070E+01    -1.203596E+01    -1.183238E+01    -1.202115E+01    -1.229652E+01    -1.183211E+01    -1.154471E+01    -1.185127E+01    -1.208220E+01    -1.183918E+01    -1.181929E+01    -1.210223E+01    -1.221807E+01    -1.219906E+01    -1.201192E+01    -1.156444E+01    -1.175081E+01    -1.283596E+01    -1.184638E+01    -1.179675E+01    -1.201947E+01    -1.216616E+01    -1.212373E+01    -1.200231E+01    -1.204283E+01    -1.171715E+01    -1.167313E+01    -1.149742E+01    -1.139077E+01    -1.234862E+01    -1.320963E+01    -1.246531E+01    -1.175177E+01    -1.180884E+01    -1.210179E+01    -1.187147E+01    -1.256790E+01    -1.306925E+01    -1.184388E+01    -1.151853E+01    -1.273138E+01    -1.257155E+01    -1.196631E+01    -1.197033E+01    -1.206839E+01    -1.165058E+01    -1.203247E+01    -1.242264E+01    -1.227821E+01    -1.169669E+01    -1.155345E+01    -1.224125E+01    -1.261266E+01    -1.208494E+01    -1.205993E+01    -1.288822E+01    -1.270872E+01    -1.242954E+01    -1.230575E+01    -1.181421E+01    -1.176868E+01    -1.268883E+01    -1.375796E+01    -1.297693E+01    -1.193002E+01    -1.243611E+01    -1.223399E+01    -1.215450E+01    -1.250669E+01    -1.215654E+01    -1.217134E+01    -1.284250E+01    -1.185812E+01    -1.192551E+01    -1.256548E+01    -1.292084E+01    -1.264668E+01    -1.263554E+01    -1.256438E+01    -1.218732E+01    -1.255903E+01    -1.282556E+01    -1.257548E+01    -1.269189E+01    -1.281247E+01    -1.256431E+01    -1.236464E+01    -1.233112E+01    -1.197605E+01    -1.278920E+01    -1.247962E+01    -1.214100E+01    -1.227829E+01    -1.289923E+01    -1.281543E+01    -1.203418E+01    -1.203376E+01    -1.180693E+01    -1.207663E+01    -1.258660E+01    -1.236167E+01    -1.223740E+01    -1.264500E+01    -1.223318E+01    -1.198921E+01    -1.249850E+01    -1.295490E+01    -1.204727E+01    -1.204300E+01    -1.217325E+01    -1.202272E+01    -1.203158E+01    -1.231731E+01    -1.203136E+01    -1.198247E+01    -1.283340E+01    -1.296547E+01    -1.194126E+01    -1.228337E+01    -1.311494E+01    -1.252829E+01    -1.187390E+01    -1.247093E+01    -1.400351E+01    -1.222335E+01    -1.166002E+01    -1.284047E+01    -1.288626E+01    -1.232252E+01    -1.234586E+01    -1.225288E+01    -1.221022E+01    -1.205749E+01    -1.212421E+01    -1.238962E+01    -1.259257E+01    -1.207446E+01    -1.191135E+01    -1.223485E+01    -1.172032E+01    -1.162666E+01    -1.191139E+01    -1.194584E+01    -1.218477E+01    -1.178461E+01    -1.220413E+01    -1.282246E+01    -1.217501E+01    -1.186535E+01    -1.210969E+01    -1.212108E+01    -1.245347E+01    -1.256231E+01    -1.272787E+01    -1.285869E+01    -1.248901E+01    -1.257764E+01    -1.234164E+01    -1.226632E+01    -1.212238E+01    -1.213148E+01    -1.317924E+01    -1.266784E+01    -1.217175E+01    -1.273988E+01    -1.240267E+01    -1.234712E+01    -1.240525E+01    -1.241575E+01    -1.189357E+01    -1.194042E+01    -1.241925E+01    -1.273129E+01    -1.212164E+01    -1.204723E+01    -1.196410E+01    -1.258472E+01    -1.275477E+01    -1.241700E+01    -1.241168E+01    -1.235634E+01    -1.235157E+01    -1.252417E+01    -1.263289E+01    -1.264743E+01    -1.262881E+01    -1.222489E+01    -1.269436E+01    -1.230912E+01    -1.220131E+01    -1.312027E+01    -1.270889E+01    -1.216730E+01    -1.257445E+01    -1.246148E+01    -1.241622E+01    -1.300068E+01    -1.282537E+01    -1.346705E+01    -1.235248E+01    -1.238592E+01    -1.277237E+01    -1.255909E+01    -1.236508E+01    -1.331612E+01    -1.293394E+01    -1.283559E+01    -1.330375E+01    -1.307448E+01    -1.248753E+01    -1.267031E+01    -1.301761E+01    -1.295690E+01    -1.262688E+01    -1.313279E+01    -1.403187E+01    -1.334515E+01    -1.392713E+01    -1.335032E+01    -1.302804E+01    -1.275479E+01    -1.347422E+01    -1.375349E+01    -1.446547E+01    -1.369997E+01    -1.339698E+01    -1.287059E+01    -1.297967E+01    -1.332005E+01    -1.342323E+01    -1.249052E+01    -1.320010E+01    -1.342302E+01    -1.404513E+01    -1.403912E+01    -1.266201E+01    -1.330406E+01    -1.348402E+01    -1.295209E+01    -1.422726E+01    -1.645374E+01    -1.383929E+01    -1.448507E+01    -1.377814E+01    -1.456432E+01    -1.387530E+01    -1.370292E+01    -1.367688E+01    -1.381332E+01    -1.349381E+01    -1.498012E+01    -1.416316E+01    -1.453992E+01    -1.734681E+01    -1.480419E+01    -1.467352E+01    -1.440074E+01    -1.544319E+01    -1.534138E+01    -1.462826E+01    -1.388310E+01    -1.365108E+01    -1.445191E+01    -1.398183E+01    -1.412604E+01    -1.423026E+01    -1.354892E+01    -1.455419E+01    -1.550447E+01    -1.518277E+01    -1.486534E+01    -1.387477E+01    -1.372901E+01    -1.455446E+01    -1.602636E+01    -1.535952E+01    -1.632726E+01    -1.495747E+01    -1.692240E+01    -1.419819E+01    -1.365327E+01    -1.560859E+01    -1.491723E+01    -1.655282E+01    -1.602758E+01    -1.539640E+01    -1.427279E+01    -1.620233E+01    -1.403959E+01    -1.503579E+01    -1.661477E+01    -1.567594E+01    -1.518121E+01    -1.498886E+01    -1.546608E+01    -1.411301E+01    -1.576119E+01    -1.663596E+01    -1.434894E+01    -1.371282E+01    -1.534437E+01    -1.517075E+01    -1.532477E+01    -1.578644E+01    -1.462672E+01    -1.528128E+01    -1.545193E+01    -1.427159E+01    -1.689168E+01    -1.496773E+01    -1.570120E+01    -1.457674E+01    -1.740910E+01    -1.584792E+01    -1.577635E+01    -1.449598E+01    -1.696587E+01    -1.461072E+01    -1.554120E+01    -1.452260E+01    -1.491002E+01    -1.687766E+01    -1.468580E+01    -1.513504E+01    -1.757336E+01
-81.888889    -1.533260E+01    -1.661428E+01    -1.899980E+01    -1.570805E+01    -1.409662E+01    -1.635430E+01    -1.638109E+01    -1.536387E+01    -1.519122E+01    -1.464237E+01    -1.600768E+01    -1.703407E+01    -1.547567E+01    -1.545905E+01    -1.856878E+01    -1.552216E+01    -1.575744E+01    -1.521229E+01    -1.451327E+01    -1.552337E+01    -1.531724E+01    -1.475115E+01    -1.651324E+01    -1.421193E+01    -1.490398E+01    -1.625618E+01    -1.742854E+01    -1.517666E+01    -1.712022E+01    -1.541123E+01    -1.458564E+01    -1.436441E+01    -1.636676E+01    -1.593883E+01    -1.535057E+01    -1.591488E+01    -1.595777E+01    -1.552046E+01    -1.431145E+01    -1.525829E+01    -1.388207E+01    -1.580367E+01    -1.498623E+01    -1.405160E+01    -1.426993E+01    -1.513237E+01    -1.558542E+01    -1.464882E+01    -1.492270E+01    -1.419760E+01    -1.467150E+01    -1.495030E+01    -1.722536E+01    -1.516808E+01    -1.516101E+01    -1.438521E+01    -1.462941E+01    -1.536535E+01    -1.516243E+01    -1.487550E+01    -1.478318E+01    -1.417902E+01    -1.363816E+01    -1.563887E+01    -1.576057E+01    -1.386650E+01    -1.455701E+01    -1.520738E+01    -1.327604E+01    -1.466101E+01    -1.413790E+01    -1.425650E+01    -1.323742E+01    -1.438290E+01    -1.609761E+01    -1.340727E+01    -1.358293E+01    -1.477568E+01    -1.364367E+01    -1.474980E+01    -1.510761E+01    -1.335301E+01    -1.345231E+01    -1.389100E+01    -1.352047E+01    -1.298901E+01    -1.321193E+01    -1.318561E+01    -1.433514E+01    -1.385956E+01    -1.445866E+01    -1.379270E+01    -1.401627E+01    -1.334964E+01    -1.323301E+01    -1.341931E+01    -1.400112E+01    -1.334166E+01    -1.398895E+01    -1.396469E+01    -1.289836E+01    -1.288007E+01    -1.307692E+01    -1.366018E+01    -1.358967E+01    -1.409755E+01    -1.385588E+01    -1.292501E+01    -1.221110E+01    -1.258670E+01    -1.242908E+01    -1.324551E+01    -1.420843E+01    -1.403266E+01    -1.286440E+01    -1.304768E+01    -1.260043E+01    -1.249677E+01    -1.285457E+01    -1.217731E+01    -1.254748E+01    -1.328988E+01    -1.303289E+01    -1.306286E+01    -1.347071E+01    -1.266667E+01    -1.322717E+01    -1.272178E+01    -1.269360E+01    -1.235890E+01    -1.294254E+01    -1.280249E+01    -1.340976E+01    -1.217244E+01    -1.226364E+01    -1.235404E+01    -1.268942E+01    -1.302718E+01    -1.249079E+01    -1.234268E+01    -1.223280E+01    -1.254236E+01    -1.213107E+01    -1.223548E+01    -1.234948E+01    -1.247350E+01    -1.216654E+01    -1.251072E+01    -1.237439E+01    -1.241188E+01    -1.263328E+01    -1.318677E+01    -1.255816E+01    -1.216380E+01    -1.202378E+01    -1.257762E+01    -1.263101E+01    -1.224970E+01    -1.280042E+01    -1.190114E+01    -1.188228E+01    -1.272072E+01    -1.256447E+01    -1.173097E+01    -1.230562E+01    -1.206903E+01    -1.236461E+01    -1.254208E+01    -1.259980E+01    -1.223194E+01    -1.204997E+01    -1.139386E+01    -1.175784E+01    -1.231039E+01    -1.211281E+01    -1.173445E+01    -1.191955E+01    -1.247911E+01    -1.181283E+01    -1.211155E+01    -1.199199E+01    -1.229257E+01    -1.209494E+01    -1.272165E+01    -1.265769E+01    -1.275149E+01    -1.225841E+01    -1.238345E+01    -1.241508E+01    -1.280113E+01    -1.215875E+01    -1.228588E+01    -1.194050E+01    -1.207021E+01    -1.231114E+01    -1.269594E+01    -1.235834E+01    -1.182615E+01    -1.177516E+01    -1.257511E+01    -1.252395E+01    -1.164693E+01    -1.177377E+01    -1.193183E+01    -1.212361E+01    -1.179235E+01    -1.221351E+01    -1.245805E+01    -1.235626E+01    -1.185759E+01    -1.224493E+01    -1.204381E+01    -1.212801E+01    -1.219556E+01    -1.248899E+01    -1.280361E+01    -1.267843E+01    -1.290878E+01    -1.281668E+01    -1.219275E+01    -1.214678E+01    -1.202965E+01    -1.209313E+01    -1.295360E+01    -1.234439E+01    -1.215413E+01    -1.193877E+01    -1.217526E+01    -1.337765E+01    -1.296010E+01    -1.224566E+01    -1.254721E+01    -1.280103E+01    -1.225896E+01    -1.225735E+01    -1.257775E+01    -1.259015E+01    -1.241109E+01    -1.218364E+01    -1.219200E+01    -1.187337E+01    -1.263624E+01    -1.276877E+01    -1.200524E+01    -1.236873E+01    -1.289106E+01    -1.259920E+01    -1.226377E+01    -1.243040E+01    -1.194174E+01    -1.169818E+01    -1.228386E+01    -1.293937E+01    -1.286970E+01    -1.279093E+01    -1.299379E+01    -1.261113E+01    -1.215174E+01    -1.212400E+01    -1.225716E+01    -1.293770E+01    -1.268057E+01    -1.161643E+01    -1.152348E+01    -1.222982E+01    -1.274929E+01    -1.205999E+01    -1.264310E+01    -1.245430E+01    -1.225758E+01    -1.253433E+01    -1.238212E+01    -1.235319E+01    -1.187298E+01    -1.246299E+01    -1.303302E+01    -1.222165E+01    -1.178303E+01    -1.183231E+01    -1.232977E+01    -1.279061E+01    -1.192073E+01    -1.192734E+01    -1.174005E+01    -1.200608E+01    -1.252832E+01    -1.310382E+01    -1.228256E+01    -1.187607E+01    -1.185283E+01    -1.220766E+01    -1.224785E+01    -1.271330E+01    -1.198711E+01    -1.181053E+01    -1.193280E+01    -1.200201E+01    -1.306700E+01    -1.251314E+01    -1.187128E+01    -1.214541E+01    -1.237083E+01    -1.263148E+01    -1.190367E+01    -1.158476E+01    -1.219715E+01    -1.188795E+01    -1.165334E+01    -1.202678E+01    -1.269933E+01    -1.214491E+01    -1.215598E+01    -1.213006E+01    -1.205441E+01    -1.215794E+01    -1.249371E+01    -1.273845E+01    -1.288458E+01    -1.254229E+01    -1.235695E+01    -1.203155E+01    -1.260316E+01    -1.263921E+01    -1.191383E+01    -1.180016E+01    -1.219966E+01    -1.202709E+01    -1.192906E+01    -1.174035E+01    -1.155761E+01    -1.175909E+01    -1.231720E+01    -1.177545E+01    -1.135439E+01    -1.158082E+01    -1.226605E+01    -1.165627E+01    -1.156295E+01    -1.205480E+01    -1.210380E+01    -1.175244E+01    -1.187534E+01    -1.210570E+01    -1.166339E+01    -1.164641E+01    -1.218230E+01    -1.217279E+01    -1.155964E+01    -1.172771E+01    -1.175028E+01    -1.165717E+01    -1.150510E+01    -1.179833E+01    -1.141066E+01    -1.126927E+01    -1.152909E+01    -1.154395E+01    -1.129560E+01    -1.122062E+01    -1.133900E+01    -1.184539E+01    -1.133006E+01    -1.136999E+01    -1.149573E+01    -1.104549E+01    -1.092835E+01    -1.129133E+01    -1.148060E+01    -1.117641E+01    -1.115597E+01    -1.164269E+01    -1.171058E+01    -1.109223E+01    -1.115707E+01    -1.196042E+01    -1.142102E+01    -1.115549E+01    -1.121447E+01    -1.119346E+01    -1.137332E+01    -1.141851E+01    -1.137831E+01    -1.126921E+01    -1.132125E+01    -1.151554E+01    -1.171322E+01    -1.118175E+01    -1.101729E+01    -1.160248E+01    -1.144775E+01    -1.096816E+01    -1.109287E+01    -1.127281E+01    -1.102370E+01    -1.076205E+01    -1.075974E+01    -1.137558E+01    -1.127690E+01    -1.081282E+01    -1.098182E+01    -1.138996E+01    -1.123619E+01    -1.067602E+01    -1.073936E+01    -1.133770E+01    -1.113425E+01    -1.071308E+01    -1.101473E+01    -1.142498E+01    -1.101898E+01    -1.064360E+01    -1.062019E+01    -1.101111E+01    -1.085135E+01    -1.069894E+01    -1.082744E+01    -1.095323E+01    -1.082042E+01    -1.057424E+01    -1.054666E+01    -1.094112E+01    -1.080312E+01    -1.056565E+01    -1.053339E+01    -1.074066E+01    -1.080367E+01    -1.065644E+01    -1.067380E+01    -1.067491E+01    -1.059222E+01    -1.038100E+01    -1.028027E+01    -1.040919E+01    -1.065696E+01    -1.063365E+01    -1.051410E+01    -1.054539E+01    -1.058650E+01    -1.046250E+01    -1.058516E+01    -1.060649E+01    -1.072508E+01    -1.074988E+01    -1.052223E+01    -1.040532E+01    -1.061090E+01    -1.061661E+01    -1.049406E+01    -1.044993E+01    -1.043160E+01    -1.046024E+01    -1.046612E+01    -1.032340E+01    -1.004403E+01    -1.005568E+01    -1.031777E+01    -1.049857E+01    -1.010985E+01    -1.006678E+01    -1.030188E+01    -1.027821E+01    -1.002920E+01    -1.006501E+01    -1.009726E+01    -1.024726E+01    -1.034816E+01    -1.031810E+01    -1.002696E+01    -9.842738E+00    -1.004976E+01    -1.018788E+01    -1.012761E+01    -1.003490E+01    -1.009202E+01    -1.034191E+01    -1.029760E+01    -1.000090E+01    -9.919952E+00    -1.001168E+01    -1.011467E+01    -1.033519E+01    -1.040090E+01    -1.022606E+01    -1.015412E+01    -1.005756E+01    -1.023198E+01    -1.020193E+01    -1.002390E+01    -9.852685E+00    -9.913584E+00    -1.002316E+01    -1.007574E+01    -1.008165E+01    -9.952226E+00    -9.956083E+00    -9.946298E+00    -1.000010E+01    -1.018800E+01    -1.039217E+01    -1.038047E+01    -1.022985E+01    -1.015288E+01    -1.008192E+01    -1.017889E+01    -1.009339E+01    -1.018675E+01    -1.024080E+01    -1.014633E+01    -1.014100E+01    -1.013269E+01    -1.012903E+01    -1.012030E+01    -1.016788E+01    -1.012032E+01    -1.012904E+01    -1.013273E+01    -1.014103E+01    -1.014637E+01    -1.024087E+01    -1.018681E+01    -1.009348E+01    -1.017898E+01    -1.008201E+01    -1.015299E+01    -1.022996E+01    -1.038061E+01    -1.039231E+01    -1.018813E+01    -1.000024E+01    -9.946428E+00    -9.956235E+00    -9.952381E+00    -1.008181E+01    -1.007593E+01    -1.002333E+01    -9.913763E+00    -9.852861E+00    -1.002409E+01    -1.020216E+01    -1.023220E+01    -1.005777E+01    -1.015435E+01    -1.022629E+01    -1.040117E+01    -1.033544E+01    -1.011490E+01    -1.001191E+01    -9.920157E+00    -1.000112E+01    -1.029785E+01    -1.034217E+01    -1.009226E+01    -1.003511E+01    -1.012784E+01    -1.018811E+01    -1.004998E+01    -9.842935E+00    -1.002716E+01    -1.031834E+01    -1.034841E+01    -1.024749E+01    -1.009748E+01    -1.006520E+01    -1.002940E+01    -1.027842E+01    -1.030209E+01    -1.006697E+01    -1.011002E+01    -1.049878E+01    -1.031796E+01    -1.005583E+01    -1.004418E+01    -1.032356E+01    -1.046630E+01    -1.046040E+01    -1.043175E+01    -1.045009E+01    -1.049420E+01    -1.061676E+01    -1.061105E+01    -1.040542E+01    -1.052230E+01    -1.074992E+01    -1.072517E+01    -1.060658E+01    -1.058521E+01    -1.046252E+01    -1.058652E+01    -1.054543E+01    -1.051411E+01    -1.063362E+01    -1.065696E+01    -1.040919E+01    -1.028024E+01    -1.038096E+01    -1.059214E+01    -1.067485E+01    -1.067373E+01    -1.065633E+01    -1.080353E+01    -1.074055E+01    -1.053332E+01    -1.056552E+01    -1.080295E+01    -1.094095E+01    -1.054649E+01    -1.057408E+01    -1.082018E+01    -1.095299E+01    -1.082726E+01    -1.069870E+01    -1.085109E+01    -1.101082E+01    -1.061994E+01    -1.064333E+01    -1.101861E+01    -1.142453E+01    -1.101443E+01    -1.071276E+01    -1.113385E+01    -1.133729E+01    -1.073905E+01    -1.067567E+01    -1.123571E+01    -1.138948E+01    -1.098144E+01    -1.081243E+01    -1.127639E+01    -1.137506E+01    -1.075937E+01    -1.076164E+01    -1.102323E+01    -1.127228E+01    -1.109238E+01    -1.096770E+01    -1.144717E+01    -1.160184E+01    -1.101682E+01    -1.118123E+01    -1.171255E+01    -1.151492E+01    -1.132070E+01    -1.126867E+01    -1.137774E+01    -1.141793E+01    -1.137275E+01    -1.119295E+01    -1.121395E+01    -1.115500E+01    -1.142050E+01    -1.195970E+01    -1.115658E+01    -1.109177E+01    -1.171000E+01    -1.164207E+01    -1.115550E+01    -1.117599E+01    -1.148012E+01    -1.129082E+01    -1.092798E+01    -1.104515E+01    -1.149536E+01    -1.136961E+01    -1.132980E+01    -1.184508E+01    -1.133859E+01    -1.122033E+01    -1.129539E+01    -1.154368E+01    -1.152882E+01    -1.126909E+01    -1.141050E+01    -1.179818E+01    -1.150498E+01    -1.165709E+01    -1.175022E+01    -1.172755E+01    -1.155961E+01    -1.217310E+01    -1.218234E+01    -1.164644E+01    -1.166346E+01    -1.210570E+01    -1.187533E+01    -1.175255E+01    -1.210420E+01    -1.205489E+01    -1.156293E+01    -1.165656E+01    -1.226632E+01    -1.158097E+01    -1.135478E+01    -1.177595E+01    -1.231777E+01    -1.175929E+01    -1.155800E+01    -1.174096E+01    -1.192972E+01    -1.202778E+01    -1.220047E+01    -1.180085E+01    -1.191470E+01    -1.264022E+01    -1.260401E+01    -1.203227E+01    -1.235798E+01    -1.254338E+01    -1.288573E+01    -1.273950E+01    -1.249479E+01    -1.215873E+01    -1.205521E+01    -1.213099E+01    -1.215687E+01    -1.214590E+01    -1.270065E+01    -1.202763E+01    -1.165411E+01    -1.188883E+01    -1.219823E+01    -1.158550E+01    -1.190462E+01    -1.263276E+01    -1.237201E+01    -1.214649E+01    -1.187218E+01    -1.251441E+01    -1.306860E+01    -1.200295E+01    -1.193379E+01    -1.181137E+01    -1.198803E+01    -1.271465E+01    -1.224895E+01    -1.220872E+01    -1.185365E+01    -1.187688E+01    -1.228347E+01    -1.310508E+01    -1.252959E+01    -1.200695E+01    -1.174082E+01    -1.192804E+01    -1.192132E+01    -1.279172E+01    -1.233070E+01    -1.183288E+01    -1.178363E+01    -1.222207E+01    -1.303395E+01    -1.246379E+01    -1.187347E+01    -1.235358E+01    -1.238233E+01    -1.253470E+01    -1.225806E+01    -1.245475E+01    -1.264394E+01    -1.206013E+01    -1.274968E+01    -1.223022E+01    -1.152368E+01    -1.161631E+01    -1.267985E+01    -1.293771E+01    -1.225710E+01    -1.212380E+01    -1.215143E+01    -1.261052E+01    -1.299355E+01    -1.279049E+01    -1.286912E+01    -1.293881E+01    -1.228355E+01    -1.169785E+01    -1.194136E+01    -1.242982E+01    -1.226316E+01    -1.259833E+01    -1.289027E+01    -1.236794E+01    -1.200454E+01    -1.276781E+01    -1.263540E+01    -1.187280E+01    -1.219133E+01    -1.218295E+01    -1.241040E+01    -1.258937E+01    -1.257696E+01    -1.225680E+01    -1.225852E+01    -1.280026E+01    -1.254642E+01    -1.224528E+01    -1.295944E+01    -1.337676E+01    -1.217472E+01    -1.193846E+01    -1.215390E+01    -1.234467E+01    -1.295419E+01    -1.209322E+01    -1.203000E+01    -1.214738E+01    -1.219332E+01    -1.281766E+01    -1.291006E+01    -1.267887E+01    -1.280421E+01    -1.249016E+01    -1.219694E+01    -1.212978E+01    -1.204502E+01    -1.224602E+01    -1.185928E+01    -1.235881E+01    -1.246119E+01    -1.221625E+01    -1.179458E+01    -1.212676E+01    -1.193428E+01    -1.177647E+01    -1.165050E+01    -1.253047E+01    -1.257906E+01    -1.177889E+01    -1.183046E+01    -1.236452E+01    -1.270105E+01    -1.231657E+01    -1.207585E+01    -1.194643E+01    -1.229282E+01    -1.216578E+01    -1.281094E+01    -1.242226E+01    -1.239013E+01    -1.226556E+01    -1.276127E+01    -1.266777E+01    -1.273116E+01    -1.210172E+01    -1.230083E+01    -1.199925E+01    -1.212059E+01    -1.182068E+01    -1.249060E+01    -1.192652E+01    -1.174237E+01    -1.212290E+01    -1.232209E+01    -1.176632E+01    -1.140158E+01    -1.206045E+01    -1.224416E+01    -1.261486E+01    -1.255642E+01    -1.237841E+01    -1.208113E+01    -1.231823E+01    -1.174110E+01    -1.258064E+01    -1.273679E+01    -1.189399E+01    -1.191315E+01    -1.281914E+01    -1.226311E+01    -1.264883E+01    -1.259472E+01    -1.203681E+01    -1.217832E+01    -1.257563E+01    -1.320762E+01    -1.265098E+01    -1.242797E+01    -1.239116E+01    -1.252709E+01    -1.218136E+01    -1.249200E+01    -1.236689E+01    -1.225210E+01    -1.214681E+01    -1.256185E+01    -1.224883E+01    -1.236064E+01    -1.251012E+01    -1.305259E+01    -1.271067E+01    -1.237187E+01    -1.228076E+01    -1.218899E+01    -1.344012E+01    -1.282559E+01    -1.296720E+01    -1.237746E+01    -1.271533E+01    -1.274382E+01    -1.325538E+01    -1.268802E+01    -1.350363E+01    -1.308979E+01    -1.305903E+01    -1.331967E+01    -1.256783E+01    -1.219429E+01    -1.287853E+01    -1.251674E+01    -1.262142E+01    -1.307280E+01    -1.288848E+01    -1.407662E+01    -1.423754E+01    -1.327440E+01    -1.244824E+01    -1.260745E+01    -1.222819E+01    -1.294581E+01    -1.389341E+01    -1.413955E+01    -1.362283E+01    -1.369365E+01    -1.309993E+01    -1.290350E+01    -1.292172E+01    -1.399508E+01    -1.402849E+01    -1.337022E+01    -1.403615E+01    -1.344750E+01    -1.325899E+01    -1.337592E+01    -1.405340E+01    -1.382673E+01    -1.450585E+01    -1.389328E+01    -1.438029E+01    -1.320994E+01    -1.323697E+01    -1.301150E+01    -1.354759E+01    -1.392203E+01    -1.347887E+01    -1.337676E+01    -1.516237E+01    -1.479698E+01    -1.366740E+01    -1.482462E+01    -1.360955E+01    -1.342797E+01    -1.616919E+01    -1.441956E+01    -1.325964E+01    -1.428815E+01    -1.415910E+01    -1.470270E+01    -1.329610E+01    -1.525557E+01    -1.459265E+01    -1.389225E+01    -1.582411E+01    -1.570130E+01    -1.365944E+01    -1.420483E+01    -1.482063E+01    -1.491098E+01    -1.520231E+01    -1.540740E+01    -1.465976E+01    -1.441403E+01    -1.520245E+01    -1.520948E+01    -1.734209E+01    -1.493164E+01    -1.469980E+01    -1.422050E+01    -1.495703E+01    -1.467825E+01    -1.562275E+01    -1.515928E+01    -1.429521E+01    -1.407203E+01    -1.501765E+01    -1.583477E+01    -1.389366E+01    -1.529144E+01    -1.431710E+01    -1.553666E+01    -1.599124E+01    -1.595659E+01    -1.537662E+01    -1.590996E+01    -1.637536E+01    -1.438648E+01    -1.460969E+01    -1.543629E+01    -1.718876E+01    -1.516671E+01    -1.751327E+01    -1.628984E+01    -1.491196E+01    -1.422703E+01    -1.655229E+01    -1.473650E+01    -1.529754E+01    -1.552935E+01    -1.453221E+01    -1.523535E+01    -1.577565E+01    -1.553215E+01    -1.867569E+01    -1.548277E+01    -1.546826E+01    -1.701030E+01    -1.603211E+01    -1.463617E+01    -1.518153E+01    -1.537498E+01    -1.636780E+01    -1.634268E+01    -1.409953E+01    -1.570620E+01    -1.901255E+01    -1.661868E+01
-81.777778    -1.749601E+01    -1.443159E+01    -1.470417E+01    -1.506531E+01    -1.476963E+01    -1.568396E+01    -1.658775E+01    -1.621503E+01    -1.638379E+01    -1.918178E+01    -1.354922E+01    -1.549549E+01    -1.558206E+01    -1.762039E+01    -1.509425E+01    -1.655550E+01    -1.514749E+01    -1.718780E+01    -1.895987E+01    -1.663137E+01    -1.452377E+01    -1.498639E+01    -1.528001E+01    -1.602819E+01    -1.560287E+01    -1.980234E+01    -1.593347E+01    -1.583945E+01    -1.511612E+01    -1.472707E+01    -1.636154E+01    -1.652019E+01    -1.517546E+01    -1.588185E+01    -1.537996E+01    -1.411357E+01    -1.763783E+01    -1.523879E+01    -1.421461E+01    -1.641257E+01    -1.539196E+01    -1.367222E+01    -1.578355E+01    -1.657266E+01    -1.596775E+01    -1.517115E+01    -1.530178E+01    -1.447971E+01    -1.517481E+01    -1.423866E+01    -1.435028E+01    -1.443824E+01    -1.429453E+01    -1.620979E+01    -1.608634E+01    -1.429819E+01    -1.419410E+01    -1.474123E+01    -1.499196E+01    -1.420316E+01    -1.356751E+01    -1.488514E+01    -1.508224E+01    -1.521004E+01    -1.547640E+01    -1.379650E+01    -1.377936E+01    -1.445212E+01    -1.456707E+01    -1.419963E+01    -1.320030E+01    -1.376781E+01    -1.378698E+01    -1.321603E+01    -1.453915E+01    -1.455018E+01    -1.491769E+01    -1.410395E+01    -1.381416E+01    -1.350150E+01    -1.415317E+01    -1.348658E+01    -1.401962E+01    -1.370722E+01    -1.379727E+01    -1.334892E+01    -1.469392E+01    -1.469209E+01    -1.336451E+01    -1.335723E+01    -1.379594E+01    -1.309745E+01    -1.313362E+01    -1.497450E+01    -1.430587E+01    -1.387614E+01    -1.347214E+01    -1.292051E+01    -1.290415E+01    -1.358864E+01    -1.361110E+01    -1.316914E+01    -1.297877E+01    -1.292777E+01    -1.271562E+01    -1.253145E+01    -1.268399E+01    -1.306115E+01    -1.300738E+01    -1.338384E+01    -1.339385E+01    -1.250995E+01    -1.269938E+01    -1.225432E+01    -1.239951E+01    -1.307559E+01    -1.374028E+01    -1.317029E+01    -1.341638E+01    -1.329938E+01    -1.279345E+01    -1.263879E+01    -1.311630E+01    -1.267258E+01    -1.305615E+01    -1.239291E+01    -1.244027E+01    -1.211110E+01    -1.222844E+01    -1.249753E+01    -1.243215E+01    -1.290718E+01    -1.228982E+01    -1.324154E+01    -1.307211E+01    -1.245115E+01    -1.230744E+01    -1.235139E+01    -1.247101E+01    -1.308206E+01    -1.270594E+01    -1.253421E+01    -1.264137E+01    -1.233796E+01    -1.221309E+01    -1.244426E+01    -1.244742E+01    -1.227286E+01    -1.224093E+01    -1.250456E+01    -1.250197E+01    -1.164227E+01    -1.197152E+01    -1.220792E+01    -1.208180E+01    -1.253989E+01    -1.273243E+01    -1.174662E+01    -1.202500E+01    -1.259433E+01    -1.219379E+01    -1.228216E+01    -1.215874E+01    -1.238638E+01    -1.207670E+01    -1.281024E+01    -1.212468E+01    -1.170625E+01    -1.177671E+01    -1.206557E+01    -1.232294E+01    -1.393741E+01    -1.247419E+01    -1.186847E+01    -1.253621E+01    -1.282872E+01    -1.225774E+01    -1.216324E+01    -1.226417E+01    -1.227368E+01    -1.223991E+01    -1.232305E+01    -1.256924E+01    -1.191524E+01    -1.202454E+01    -1.251396E+01    -1.269855E+01    -1.188770E+01    -1.246888E+01    -1.197989E+01    -1.218421E+01    -1.205923E+01    -1.264204E+01    -1.254385E+01    -1.245324E+01    -1.189024E+01    -1.228800E+01    -1.268671E+01    -1.220363E+01    -1.180128E+01    -1.231101E+01    -1.254932E+01    -1.220891E+01    -1.309130E+01    -1.339233E+01    -1.267871E+01    -1.188316E+01    -1.219106E+01    -1.224744E+01    -1.237734E+01    -1.229870E+01    -1.256939E+01    -1.281634E+01    -1.309292E+01    -1.247472E+01    -1.221638E+01    -1.224546E+01    -1.224162E+01    -1.205710E+01    -1.214581E+01    -1.263220E+01    -1.396065E+01    -1.262492E+01    -1.198738E+01    -1.270401E+01    -1.258065E+01    -1.296118E+01    -1.304517E+01    -1.226336E+01    -1.228275E+01    -1.284390E+01    -1.211874E+01    -1.222138E+01    -1.311833E+01    -1.276142E+01    -1.234106E+01    -1.221799E+01    -1.261706E+01    -1.309439E+01    -1.372318E+01    -1.247442E+01    -1.224756E+01    -1.223056E+01    -1.251076E+01    -1.207710E+01    -1.191998E+01    -1.247623E+01    -1.233915E+01    -1.262602E+01    -1.307495E+01    -1.248128E+01    -1.233154E+01    -1.323439E+01    -1.246146E+01    -1.201062E+01    -1.177830E+01    -1.260183E+01    -1.338284E+01    -1.293212E+01    -1.295461E+01    -1.230458E+01    -1.284704E+01    -1.331430E+01    -1.234629E+01    -1.248810E+01    -1.252479E+01    -1.259806E+01    -1.201577E+01    -1.196254E+01    -1.171625E+01    -1.171998E+01    -1.220887E+01    -1.210517E+01    -1.228665E+01    -1.217315E+01    -1.220044E+01    -1.240232E+01    -1.323569E+01    -1.231192E+01    -1.207006E+01    -1.241268E+01    -1.308633E+01    -1.278881E+01    -1.251328E+01    -1.182748E+01    -1.168852E+01    -1.190253E+01    -1.227874E+01    -1.208227E+01    -1.264733E+01    -1.217922E+01    -1.187105E+01    -1.218289E+01    -1.228422E+01    -1.161262E+01    -1.175260E+01    -1.170943E+01    -1.153560E+01    -1.214117E+01    -1.241728E+01    -1.191011E+01    -1.130523E+01    -1.127680E+01    -1.164267E+01    -1.192201E+01    -1.199330E+01    -1.245679E+01    -1.190889E+01    -1.143147E+01    -1.141076E+01    -1.222399E+01    -1.201343E+01    -1.198560E+01    -1.198312E+01    -1.153676E+01    -1.170336E+01    -1.174448E+01    -1.130649E+01    -1.162816E+01    -1.170831E+01    -1.176617E+01    -1.126896E+01    -1.126510E+01    -1.159608E+01    -1.165452E+01    -1.157427E+01    -1.161467E+01    -1.134323E+01    -1.162157E+01    -1.182538E+01    -1.143038E+01    -1.123581E+01    -1.146957E+01    -1.204716E+01    -1.193003E+01    -1.178644E+01    -1.224779E+01    -1.147340E+01    -1.100252E+01    -1.155014E+01    -1.177720E+01    -1.155542E+01    -1.174039E+01    -1.204532E+01    -1.191686E+01    -1.138916E+01    -1.143339E+01    -1.173160E+01    -1.157219E+01    -1.202000E+01    -1.214020E+01    -1.169906E+01    -1.174415E+01    -1.176147E+01    -1.155571E+01    -1.175009E+01    -1.159716E+01    -1.187197E+01    -1.202778E+01    -1.201405E+01    -1.198689E+01    -1.184785E+01    -1.149779E+01    -1.204591E+01    -1.206893E+01    -1.169359E+01    -1.164718E+01    -1.191746E+01    -1.225537E+01    -1.176627E+01    -1.163940E+01    -1.196871E+01    -1.213520E+01    -1.202864E+01    -1.176309E+01    -1.223774E+01    -1.241443E+01    -1.208720E+01    -1.170720E+01    -1.162676E+01    -1.152990E+01    -1.143289E+01    -1.152324E+01    -1.144254E+01    -1.126205E+01    -1.163817E+01    -1.194356E+01    -1.128867E+01    -1.112225E+01    -1.145740E+01    -1.128066E+01    -1.109738E+01    -1.122783E+01    -1.174383E+01    -1.182314E+01    -1.116914E+01    -1.116597E+01    -1.146955E+01    -1.117993E+01    -1.091101E+01    -1.115871E+01    -1.155397E+01    -1.146514E+01    -1.110110E+01    -1.096696E+01    -1.124958E+01    -1.122289E+01    -1.082144E+01    -1.056191E+01    -1.103273E+01    -1.106244E+01    -1.067965E+01    -1.080048E+01    -1.105166E+01    -1.089178E+01    -1.060111E+01    -1.060750E+01    -1.096118E+01    -1.096553E+01    -1.055829E+01    -1.060290E+01    -1.073449E+01    -1.064893E+01    -1.063646E+01    -1.052754E+01    -1.063489E+01    -1.077758E+01    -1.053794E+01    -1.047704E+01    -1.070769E+01    -1.083077E+01    -1.071026E+01    -1.054942E+01    -1.048981E+01    -1.072056E+01    -1.073357E+01    -1.065064E+01    -1.071600E+01    -1.075836E+01    -1.064515E+01    -1.054550E+01    -1.029571E+01    -1.033577E+01    -1.054523E+01    -1.038718E+01    -1.025067E+01    -1.027067E+01    -1.032244E+01    -1.026898E+01    -1.025527E+01    -1.043622E+01    -1.054148E+01    -1.053205E+01    -1.060099E+01    -1.050352E+01    -1.039747E+01    -1.040101E+01    -1.061220E+01    -1.070243E+01    -1.043550E+01    -1.043791E+01    -1.086682E+01    -1.072251E+01    -1.035066E+01    -1.028459E+01    -1.025583E+01    -1.024820E+01    -1.049819E+01    -1.055318E+01    -1.035351E+01    -1.015467E+01    -1.023810E+01    -1.032513E+01    -1.016130E+01    -9.942839E+00    -1.010789E+01    -1.027409E+01    -1.038928E+01    -1.025960E+01    -1.007614E+01    -9.932014E+00    -9.997513E+00    -1.013677E+01    -1.006806E+01    -9.931568E+00    -9.881789E+00    -1.008681E+01    -1.015301E+01    -1.027395E+01    -1.026663E+01    -1.015743E+01    -1.009298E+01    -1.005496E+01    -1.006313E+01    -1.009539E+01    -9.967264E+00    -9.783172E+00    -9.721386E+00    -9.740347E+00    -9.831739E+00    -9.887100E+00    -9.746929E+00    -9.615445E+00    -9.666805E+00    -9.726284E+00    -9.766401E+00    -9.782643E+00    -9.848785E+00    -9.820130E+00    -9.759230E+00    -9.887309E+00    -1.002041E+01    -9.910552E+00    -1.002043E+01    -9.887314E+00    -9.759265E+00    -9.820159E+00    -9.848827E+00    -9.782700E+00    -9.766445E+00    -9.726355E+00    -9.666870E+00    -9.615512E+00    -9.747025E+00    -9.887181E+00    -9.831853E+00    -9.740448E+00    -9.721494E+00    -9.783305E+00    -9.967396E+00    -1.009556E+01    -1.006329E+01    -1.005512E+01    -1.009317E+01    -1.015761E+01    -1.026684E+01    -1.027416E+01    -1.015320E+01    -1.008703E+01    -9.881965E+00    -9.931768E+00    -1.006828E+01    -1.013698E+01    -9.997732E+00    -9.932208E+00    -1.007637E+01    -1.025985E+01    -1.038953E+01    -1.027436E+01    -1.010810E+01    -9.943051E+00    -1.016154E+01    -1.032538E+01    -1.023836E+01    -1.015490E+01    -1.035377E+01    -1.055348E+01    -1.049845E+01    -1.024845E+01    -1.025606E+01    -1.028481E+01    -1.035090E+01    -1.072277E+01    -1.086714E+01    -1.043815E+01    -1.043573E+01    -1.070269E+01    -1.061243E+01    -1.040123E+01    -1.039766E+01    -1.050370E+01    -1.060120E+01    -1.053221E+01    -1.054167E+01    -1.043638E+01    -1.025540E+01    -1.026912E+01    -1.032256E+01    -1.027078E+01    -1.025076E+01    -1.038725E+01    -1.054537E+01    -1.033584E+01    -1.029579E+01    -1.054555E+01    -1.064517E+01    -1.075841E+01    -1.071603E+01    -1.065066E+01    -1.073358E+01    -1.072056E+01    -1.048981E+01    -1.054937E+01    -1.071019E+01    -1.083072E+01    -1.070762E+01    -1.047697E+01    -1.053783E+01    -1.077745E+01    -1.063480E+01    -1.052741E+01    -1.063630E+01    -1.064875E+01    -1.073430E+01    -1.060272E+01    -1.055809E+01    -1.096527E+01    -1.096095E+01    -1.060729E+01    -1.060088E+01    -1.089148E+01    -1.105138E+01    -1.080020E+01    -1.067935E+01    -1.106207E+01    -1.103239E+01    -1.056166E+01    -1.082108E+01    -1.122242E+01    -1.124917E+01    -1.096654E+01    -1.110066E+01    -1.146463E+01    -1.155345E+01    -1.115831E+01    -1.091060E+01    -1.117945E+01    -1.146901E+01    -1.116547E+01    -1.116866E+01    -1.182245E+01    -1.174321E+01    -1.122735E+01    -1.109690E+01    -1.128013E+01    -1.145682E+01    -1.112175E+01    -1.128816E+01    -1.194281E+01    -1.163755E+01    -1.126151E+01    -1.144196E+01    -1.152265E+01    -1.143231E+01    -1.152931E+01    -1.162622E+01    -1.170663E+01    -1.208652E+01    -1.241350E+01    -1.223693E+01    -1.176240E+01    -1.202788E+01    -1.213448E+01    -1.196800E+01    -1.163879E+01    -1.176568E+01    -1.225455E+01    -1.191679E+01    -1.164656E+01    -1.169312E+01    -1.206839E+01    -1.204520E+01    -1.149731E+01    -1.184730E+01    -1.198626E+01    -1.201346E+01    -1.202719E+01    -1.187147E+01    -1.159665E+01    -1.174967E+01    -1.155542E+01    -1.176114E+01    -1.174380E+01    -1.169865E+01    -1.213972E+01    -1.201968E+01    -1.157194E+01    -1.173137E+01    -1.143314E+01    -1.138898E+01    -1.191670E+01    -1.204506E+01    -1.174028E+01    -1.155539E+01    -1.177718E+01    -1.155010E+01    -1.100250E+01    -1.147360E+01    -1.224807E+01    -1.178648E+01    -1.193029E+01    -1.204738E+01    -1.146957E+01    -1.123592E+01    -1.143073E+01    -1.182580E+01    -1.162197E+01    -1.134355E+01    -1.161496E+01    -1.157456E+01    -1.165494E+01    -1.159657E+01    -1.126553E+01    -1.126946E+01    -1.176694E+01    -1.170897E+01    -1.162876E+01    -1.130704E+01    -1.174525E+01    -1.170411E+01    -1.153746E+01    -1.198407E+01    -1.198652E+01    -1.201435E+01    -1.222494E+01    -1.141139E+01    -1.143222E+01    -1.190981E+01    -1.245801E+01    -1.199424E+01    -1.192294E+01    -1.164349E+01    -1.127748E+01    -1.130591E+01    -1.191103E+01    -1.241844E+01    -1.214225E+01    -1.153634E+01    -1.171021E+01    -1.175346E+01    -1.161330E+01    -1.228518E+01    -1.218392E+01    -1.187185E+01    -1.218014E+01    -1.264831E+01    -1.208311E+01    -1.227962E+01    -1.190331E+01    -1.168919E+01    -1.182791E+01    -1.251383E+01    -1.278977E+01    -1.308742E+01    -1.241363E+01    -1.207053E+01    -1.231245E+01    -1.323679E+01    -1.240323E+01    -1.220118E+01    -1.217355E+01    -1.228693E+01    -1.210568E+01    -1.220939E+01    -1.172042E+01    -1.171636E+01    -1.196260E+01    -1.201555E+01    -1.259758E+01    -1.252460E+01    -1.248794E+01    -1.234598E+01    -1.331396E+01    -1.284722E+01    -1.230455E+01    -1.295389E+01    -1.293154E+01    -1.338259E+01    -1.260160E+01    -1.177812E+01    -1.201032E+01    -1.246067E+01    -1.323363E+01    -1.233094E+01    -1.248051E+01    -1.307392E+01    -1.262521E+01    -1.233843E+01    -1.247534E+01    -1.191946E+01    -1.207645E+01    -1.250982E+01    -1.222979E+01    -1.224676E+01    -1.247367E+01    -1.372157E+01    -1.309310E+01    -1.261612E+01    -1.221718E+01    -1.234039E+01    -1.276059E+01    -1.311705E+01    -1.222078E+01    -1.211845E+01    -1.284343E+01    -1.228235E+01    -1.226280E+01    -1.304483E+01    -1.296098E+01    -1.258081E+01    -1.270353E+01    -1.198717E+01    -1.262588E+01    -1.395989E+01    -1.263144E+01    -1.214609E+01    -1.205782E+01    -1.224261E+01    -1.224653E+01    -1.221769E+01    -1.247655E+01    -1.309538E+01    -1.281820E+01    -1.257058E+01    -1.230014E+01    -1.237978E+01    -1.224941E+01    -1.219308E+01    -1.188566E+01    -1.268347E+01    -1.339774E+01    -1.309543E+01    -1.221232E+01    -1.255418E+01    -1.231325E+01    -1.180440E+01    -1.220795E+01    -1.269106E+01    -1.229158E+01    -1.189506E+01    -1.246002E+01    -1.255103E+01    -1.264763E+01    -1.206413E+01    -1.218988E+01    -1.198559E+01    -1.247706E+01    -1.189402E+01    -1.270831E+01    -1.252251E+01    -1.203137E+01    -1.192229E+01    -1.257956E+01    -1.233194E+01    -1.224850E+01    -1.228183E+01    -1.227388E+01    -1.217171E+01    -1.226833E+01    -1.284250E+01    -1.254751E+01    -1.187650E+01    -1.248673E+01    -1.396167E+01    -1.233420E+01    -1.207632E+01    -1.178591E+01    -1.171478E+01    -1.213580E+01    -1.282605E+01    -1.208776E+01    -1.240059E+01    -1.217169E+01    -1.229622E+01    -1.220721E+01    -1.260981E+01    -1.203695E+01    -1.175801E+01    -1.274945E+01    -1.255417E+01    -1.209573E+01    -1.222236E+01    -1.198441E+01    -1.165399E+01    -1.252017E+01    -1.252277E+01    -1.225698E+01    -1.228913E+01    -1.246534E+01    -1.246170E+01    -1.222907E+01    -1.235469E+01    -1.266106E+01    -1.255392E+01    -1.272720E+01    -1.310802E+01    -1.249012E+01    -1.236947E+01    -1.232497E+01    -1.247016E+01    -1.309836E+01    -1.326963E+01    -1.230722E+01    -1.293150E+01    -1.245053E+01    -1.251739E+01    -1.224650E+01    -1.212827E+01    -1.246039E+01    -1.241126E+01    -1.308318E+01    -1.269433E+01    -1.314360E+01    -1.266017E+01    -1.281706E+01    -1.332847E+01    -1.344741E+01    -1.319679E+01    -1.377826E+01    -1.310195E+01    -1.241903E+01    -1.227261E+01    -1.272220E+01    -1.252956E+01    -1.342490E+01    -1.341237E+01    -1.303282E+01    -1.308740E+01    -1.270678E+01    -1.255218E+01    -1.273734E+01    -1.295273E+01    -1.300424E+01    -1.319519E+01    -1.364544E+01    -1.362112E+01    -1.292797E+01    -1.293932E+01    -1.350194E+01    -1.391328E+01    -1.435192E+01    -1.503263E+01    -1.315876E+01    -1.312197E+01    -1.383050E+01    -1.338502E+01    -1.339239E+01    -1.474582E+01    -1.474791E+01    -1.337455E+01    -1.383005E+01    -1.373764E+01    -1.404749E+01    -1.351355E+01    -1.418335E+01    -1.352841E+01    -1.384593E+01    -1.413951E+01    -1.494466E+01    -1.457855E+01    -1.457733E+01    -1.323790E+01    -1.381589E+01    -1.379628E+01    -1.322169E+01    -1.423490E+01    -1.459993E+01    -1.449071E+01    -1.380367E+01    -1.381825E+01    -1.551582E+01    -1.525323E+01    -1.512436E+01    -1.491236E+01    -1.358701E+01    -1.423022E+01    -1.503352E+01    -1.477829E+01    -1.421769E+01    -1.431852E+01    -1.614387E+01    -1.628109E+01    -1.432004E+01    -1.446633E+01    -1.437602E+01    -1.426285E+01    -1.520580E+01    -1.450761E+01    -1.532004E+01    -1.514086E+01    -1.602194E+01    -1.662147E+01    -1.582824E+01    -1.368952E+01    -1.543447E+01    -1.647608E+01    -1.423708E+01    -1.525199E+01    -1.775430E+01    -1.413225E+01    -1.541550E+01    -1.590698E+01    -1.520492E+01    -1.655753E+01    -1.639318E+01    -1.474373E+01    -1.513116E+01    -1.584559E+01    -1.594596E+01    -1.963808E+01    -1.563915E+01    -1.598346E+01    -1.524920E+01    -1.499920E+01    -1.453917E+01    -1.668151E+01    -1.883049E+01    -1.721543E+01    -1.515384E+01    -1.659221E+01    -1.508486E+01    -1.762738E+01    -1.560364E+01    -1.550966E+01    -1.355261E+01    -1.910237E+01    -1.637635E+01    -1.621971E+01    -1.656721E+01    -1.569712E+01    -1.477457E+01    -1.505861E+01    -1.470107E+01    -1.443209E+01
-81.666667    -1.641756E+01    -1.524971E+01    -1.558923E+01    -1.544149E+01    -1.713135E+01    -1.825319E+01    -1.706253E+01    -1.407572E+01    -1.535885E+01    -1.594132E+01    -1.731677E+01    -1.503341E+01    -1.554532E+01    -1.466421E+01    -1.398616E+01    -1.509320E+01    -1.575976E+01    -1.706618E+01    -1.524387E+01    -1.508467E+01    -1.662155E+01    -1.471394E+01    -1.516303E+01    -1.665201E+01    -1.589196E+01    -1.756057E+01    -1.445004E+01    -1.464400E+01    -1.785719E+01    -1.522823E+01    -1.520449E+01    -1.553115E+01    -1.545357E+01    -1.408094E+01    -1.804018E+01    -1.514902E+01    -1.442142E+01    -1.520572E+01    -1.430492E+01    -1.616580E+01    -1.467352E+01    -1.452422E+01    -1.739182E+01    -1.784157E+01    -1.377181E+01    -1.392774E+01    -1.438603E+01    -1.538445E+01    -1.697662E+01    -1.623191E+01    -1.524951E+01    -1.403825E+01    -1.535598E+01    -1.477442E+01    -1.389045E+01    -1.446394E+01    -1.521005E+01    -1.391565E+01    -1.577621E+01    -1.485411E+01    -1.505279E+01    -1.413282E+01    -1.517957E+01    -1.308489E+01    -1.305773E+01    -1.481179E+01    -1.575405E+01    -1.432167E+01    -1.625458E+01    -1.448193E+01    -1.539316E+01    -1.405971E+01    -1.512426E+01    -1.609267E+01    -1.402098E+01    -1.327252E+01    -1.410295E+01    -1.341384E+01    -1.363711E+01    -1.487016E+01    -1.367215E+01    -1.426310E+01    -1.299822E+01    -1.309429E+01    -1.410063E+01    -1.499993E+01    -1.342183E+01    -1.400632E+01    -1.360723E+01    -1.343828E+01    -1.379444E+01    -1.569038E+01    -1.451461E+01    -1.364365E+01    -1.318816E+01    -1.353435E+01    -1.298623E+01    -1.291355E+01    -1.316933E+01    -1.277486E+01    -1.330723E+01    -1.388079E+01    -1.346376E+01    -1.323657E+01    -1.375151E+01    -1.333832E+01    -1.376992E+01    -1.286119E+01    -1.341726E+01    -1.328476E+01    -1.311635E+01    -1.316767E+01    -1.254786E+01    -1.333351E+01    -1.330786E+01    -1.284079E+01    -1.274574E+01    -1.231946E+01    -1.214243E+01    -1.325512E+01    -1.321299E+01    -1.276413E+01    -1.281931E+01    -1.329560E+01    -1.212295E+01    -1.271407E+01    -1.255795E+01    -1.367954E+01    -1.326629E+01    -1.312983E+01    -1.286855E+01    -1.266649E+01    -1.201642E+01    -1.258161E+01    -1.266051E+01    -1.226588E+01    -1.269721E+01    -1.275332E+01    -1.271170E+01    -1.273220E+01    -1.232248E+01    -1.191519E+01    -1.210725E+01    -1.229827E+01    -1.318276E+01    -1.231517E+01    -1.232841E+01    -1.248642E+01    -1.239498E+01    -1.206600E+01    -1.239382E+01    -1.259009E+01    -1.262181E+01    -1.282391E+01    -1.258561E+01    -1.183600E+01    -1.200873E+01    -1.245213E+01    -1.215689E+01    -1.257931E+01    -1.249565E+01    -1.201602E+01    -1.229326E+01    -1.271844E+01    -1.234737E+01    -1.208471E+01    -1.228706E+01    -1.219182E+01    -1.258925E+01    -1.282988E+01    -1.202093E+01    -1.201130E+01    -1.218713E+01    -1.204066E+01    -1.230330E+01    -1.241393E+01    -1.222668E+01    -1.230812E+01    -1.244566E+01    -1.207653E+01    -1.241963E+01    -1.187630E+01    -1.207472E+01    -1.204986E+01    -1.211927E+01    -1.195591E+01    -1.216888E+01    -1.213804E+01    -1.191613E+01    -1.208663E+01    -1.212031E+01    -1.266013E+01    -1.196691E+01    -1.218928E+01    -1.234358E+01    -1.209695E+01    -1.181073E+01    -1.267763E+01    -1.260938E+01    -1.222696E+01    -1.183815E+01    -1.257871E+01    -1.259079E+01    -1.176496E+01    -1.185087E+01    -1.204823E+01    -1.215714E+01    -1.244942E+01    -1.309593E+01    -1.299657E+01    -1.208400E+01    -1.231455E+01    -1.237739E+01    -1.175599E+01    -1.209788E+01    -1.220133E+01    -1.222056E+01    -1.208749E+01    -1.271124E+01    -1.259516E+01    -1.203461E+01    -1.187171E+01    -1.239142E+01    -1.203890E+01    -1.212978E+01    -1.243371E+01    -1.230019E+01    -1.235442E+01    -1.207325E+01    -1.195763E+01    -1.234665E+01    -1.296511E+01    -1.210687E+01    -1.179228E+01    -1.206255E+01    -1.212386E+01    -1.236657E+01    -1.245274E+01    -1.213758E+01    -1.175568E+01    -1.233381E+01    -1.202111E+01    -1.160994E+01    -1.247998E+01    -1.286824E+01    -1.242631E+01    -1.243602E+01    -1.262716E+01    -1.228951E+01    -1.288707E+01    -1.302330E+01    -1.258076E+01    -1.187301E+01    -1.248542E+01    -1.259873E+01    -1.301942E+01    -1.226882E+01    -1.190169E+01    -1.217160E+01    -1.215375E+01    -1.183049E+01    -1.162964E+01    -1.248496E+01    -1.316314E+01    -1.223989E+01    -1.192445E+01    -1.201952E+01    -1.216676E+01    -1.284108E+01    -1.326667E+01    -1.246639E+01    -1.244033E+01    -1.323385E+01    -1.280552E+01    -1.237758E+01    -1.173475E+01    -1.179924E+01    -1.182519E+01    -1.214641E+01    -1.251029E+01    -1.218735E+01    -1.155517E+01    -1.171484E+01    -1.219903E+01    -1.252249E+01    -1.212593E+01    -1.225997E+01    -1.266185E+01    -1.207000E+01    -1.208551E+01    -1.293410E+01    -1.204874E+01    -1.156655E+01    -1.168795E+01    -1.281878E+01    -1.277345E+01    -1.227719E+01    -1.226202E+01    -1.167072E+01    -1.150496E+01    -1.190568E+01    -1.267727E+01    -1.236424E+01    -1.257576E+01    -1.272005E+01    -1.189421E+01    -1.181782E+01    -1.273006E+01    -1.289808E+01    -1.223180E+01    -1.197798E+01    -1.171663E+01    -1.191999E+01    -1.219940E+01    -1.191156E+01    -1.214773E+01    -1.270311E+01    -1.237283E+01    -1.175419E+01    -1.193406E+01    -1.253386E+01    -1.253277E+01    -1.223021E+01    -1.232046E+01    -1.224737E+01    -1.187449E+01    -1.214746E+01    -1.227312E+01    -1.222572E+01    -1.251552E+01    -1.248976E+01    -1.203297E+01    -1.185181E+01    -1.189899E+01    -1.180694E+01    -1.126948E+01    -1.148459E+01    -1.247286E+01    -1.238492E+01    -1.186467E+01    -1.186408E+01    -1.184922E+01    -1.183827E+01    -1.189582E+01    -1.205212E+01    -1.228190E+01    -1.196005E+01    -1.238866E+01    -1.186458E+01    -1.150305E+01    -1.164580E+01    -1.156182E+01    -1.136178E+01    -1.171892E+01    -1.237407E+01    -1.155158E+01    -1.180007E+01    -1.197953E+01    -1.144119E+01    -1.125483E+01    -1.129723E+01    -1.125005E+01    -1.155210E+01    -1.128668E+01    -1.162394E+01    -1.222939E+01    -1.165894E+01    -1.130750E+01    -1.147002E+01    -1.141908E+01    -1.118750E+01    -1.114802E+01    -1.144774E+01    -1.122088E+01    -1.083707E+01    -1.086255E+01    -1.095125E+01    -1.093508E+01    -1.099779E+01    -1.107496E+01    -1.133744E+01    -1.118332E+01    -1.133318E+01    -1.135055E+01    -1.106844E+01    -1.081985E+01    -1.087746E+01    -1.118521E+01    -1.105824E+01    -1.087337E+01    -1.156566E+01    -1.161911E+01    -1.080603E+01    -1.074720E+01    -1.091348E+01    -1.115431E+01    -1.096592E+01    -1.081428E+01    -1.138042E+01    -1.147931E+01    -1.077386E+01    -1.089132E+01    -1.106130E+01    -1.097066E+01    -1.096577E+01    -1.078719E+01    -1.074166E+01    -1.110309E+01    -1.106459E+01    -1.084538E+01    -1.096373E+01    -1.135163E+01    -1.098718E+01    -1.082889E+01    -1.111637E+01    -1.134601E+01    -1.127363E+01    -1.090220E+01    -1.102585E+01    -1.142587E+01    -1.103795E+01    -1.094237E+01    -1.133902E+01    -1.142013E+01    -1.109925E+01    -1.065429E+01    -1.068691E+01    -1.098161E+01    -1.086898E+01    -1.071754E+01    -1.077614E+01    -1.081225E+01    -1.100644E+01    -1.085869E+01    -1.046284E+01    -1.047122E+01    -1.064449E+01    -1.050458E+01    -1.027506E+01    -1.035929E+01    -1.071163E+01    -1.063930E+01    -1.042195E+01    -1.041924E+01    -1.050524E+01    -1.067249E+01    -1.066312E+01    -1.048372E+01    -1.062430E+01    -1.060408E+01    -1.023290E+01    -1.007515E+01    -1.027555E+01    -1.044160E+01    -1.035832E+01    -1.023012E+01    -1.010480E+01    -1.005170E+01    -1.010221E+01    -1.013022E+01    -1.000551E+01    -9.937727E+00    -1.000655E+01    -1.037788E+01    -1.028525E+01    -1.008186E+01    -1.014142E+01    -1.005181E+01    -1.005806E+01    -1.021383E+01    -1.031921E+01    -1.019691E+01    -1.016253E+01    -1.033071E+01    -1.024075E+01    -1.006119E+01    -9.976230E+00    -1.008074E+01    -1.017577E+01    -1.016200E+01    -1.008132E+01    -1.000449E+01    -9.981500E+00    -1.010664E+01    -1.030493E+01    -1.028637E+01    -1.019322E+01    -1.000271E+01    -9.881874E+00    -9.863673E+00    -9.971642E+00    -9.941577E+00    -9.927271E+00    -9.986506E+00    -1.010634E+01    -1.021346E+01    -1.028839E+01    -1.030262E+01    -1.012013E+01    -9.971184E+00    -1.010043E+01    -1.029784E+01    -1.051031E+01    -1.046831E+01    -1.036777E+01    -1.024737E+01    -1.012715E+01    -1.022567E+01    -1.016706E+01    -1.021138E+01    -1.007521E+01    -9.977575E+00    -9.910480E+00    -9.977595E+00    -1.007521E+01    -1.021143E+01    -1.016709E+01    -1.022571E+01    -1.012722E+01    -1.024742E+01    -1.036787E+01    -1.046841E+01    -1.051041E+01    -1.029797E+01    -1.010052E+01    -9.971311E+00    -1.012025E+01    -1.030277E+01    -1.028856E+01    -1.021360E+01    -1.010651E+01    -9.986662E+00    -9.927417E+00    -9.941757E+00    -9.971796E+00    -9.863847E+00    -9.882048E+00    -1.000289E+01    -1.019345E+01    -1.028658E+01    -1.030517E+01    -1.010686E+01    -9.981693E+00    -1.000472E+01    -1.008153E+01    -1.016224E+01    -1.017600E+01    -1.008095E+01    -9.976456E+00    -1.006140E+01    -1.024098E+01    -1.033097E+01    -1.016275E+01    -1.019716E+01    -1.031945E+01    -1.021407E+01    -1.005828E+01    -1.005201E+01    -1.014165E+01    -1.008205E+01    -1.028546E+01    -1.037813E+01    -1.000673E+01    -9.937914E+00    -1.000567E+01    -1.013039E+01    -1.010239E+01    -1.005185E+01    -1.010497E+01    -1.023029E+01    -1.035849E+01    -1.044180E+01    -1.027570E+01    -1.007529E+01    -1.023303E+01    -1.060421E+01    -1.062447E+01    -1.048381E+01    -1.066325E+01    -1.067262E+01    -1.050534E+01    -1.041934E+01    -1.042202E+01    -1.063935E+01    -1.071171E+01    -1.035934E+01    -1.027513E+01    -1.050461E+01    -1.064452E+01    -1.047125E+01    -1.046283E+01    -1.085871E+01    -1.100643E+01    -1.081227E+01    -1.077615E+01    -1.071749E+01    -1.086895E+01    -1.098156E+01    -1.068687E+01    -1.065423E+01    -1.109907E+01    -1.142000E+01    -1.133889E+01    -1.094227E+01    -1.103783E+01    -1.142573E+01    -1.102575E+01    -1.090203E+01    -1.127336E+01    -1.134581E+01    -1.111616E+01    -1.082872E+01    -1.098693E+01    -1.135135E+01    -1.096359E+01    -1.084513E+01    -1.106429E+01    -1.110278E+01    -1.074141E+01    -1.078693E+01    -1.096542E+01    -1.097033E+01    -1.106098E+01    -1.089096E+01    -1.077351E+01    -1.147876E+01    -1.138002E+01    -1.081396E+01    -1.096551E+01    -1.115388E+01    -1.091307E+01    -1.074682E+01    -1.080563E+01    -1.161848E+01    -1.156513E+01    -1.087295E+01    -1.105777E+01    -1.118473E+01    -1.087702E+01    -1.081944E+01    -1.106796E+01    -1.135000E+01    -1.133265E+01    -1.118279E+01    -1.133694E+01    -1.107447E+01    -1.099732E+01    -1.093465E+01    -1.095079E+01    -1.086215E+01    -1.083670E+01    -1.122044E+01    -1.144724E+01    -1.114756E+01    -1.118715E+01    -1.141865E+01    -1.146956E+01    -1.130710E+01    -1.165855E+01    -1.222873E+01    -1.162335E+01    -1.128627E+01    -1.155176E+01    -1.124965E+01    -1.129692E+01    -1.125462E+01    -1.144096E+01    -1.197922E+01    -1.179980E+01    -1.155141E+01    -1.237369E+01    -1.171846E+01    -1.136159E+01    -1.156169E+01    -1.164571E+01    -1.150298E+01    -1.186460E+01    -1.238861E+01    -1.196007E+01    -1.228191E+01    -1.205201E+01    -1.189580E+01    -1.183835E+01    -1.184933E+01    -1.186413E+01    -1.186473E+01    -1.238525E+01    -1.247306E+01    -1.148469E+01    -1.126967E+01    -1.180728E+01    -1.189932E+01    -1.185227E+01    -1.203368E+01    -1.249063E+01    -1.251585E+01    -1.222615E+01    -1.227378E+01    -1.214816E+01    -1.187515E+01    -1.224810E+01    -1.232100E+01    -1.223099E+01    -1.253362E+01    -1.253466E+01    -1.193466E+01    -1.175486E+01    -1.237387E+01    -1.270426E+01    -1.214846E+01    -1.191236E+01    -1.220019E+01    -1.192084E+01    -1.171744E+01    -1.197893E+01    -1.223286E+01    -1.289950E+01    -1.273120E+01    -1.181869E+01    -1.189512E+01    -1.272146E+01    -1.257702E+01    -1.236542E+01    -1.267861E+01    -1.190656E+01    -1.150570E+01    -1.167155E+01    -1.226304E+01    -1.227831E+01    -1.277485E+01    -1.282023E+01    -1.168877E+01    -1.156722E+01    -1.204941E+01    -1.293562E+01    -1.208648E+01    -1.207094E+01    -1.266308E+01    -1.226101E+01    -1.212683E+01    -1.252349E+01    -1.219995E+01    -1.171560E+01    -1.155569E+01    -1.218794E+01    -1.251119E+01    -1.214720E+01    -1.182570E+01    -1.179946E+01    -1.173508E+01    -1.237809E+01    -1.280615E+01    -1.323455E+01    -1.244075E+01    -1.246667E+01    -1.326731E+01    -1.284170E+01    -1.216725E+01    -1.201992E+01    -1.192470E+01    -1.223988E+01    -1.316339E+01    -1.248550E+01    -1.162963E+01    -1.183037E+01    -1.215364E+01    -1.217136E+01    -1.190150E+01    -1.226824E+01    -1.301859E+01    -1.259813E+01    -1.248500E+01    -1.187274E+01    -1.257994E+01    -1.302247E+01    -1.288646E+01    -1.228888E+01    -1.262647E+01    -1.243533E+01    -1.242552E+01    -1.286724E+01    -1.247939E+01    -1.160958E+01    -1.202047E+01    -1.233308E+01    -1.175516E+01    -1.213694E+01    -1.245214E+01    -1.236581E+01    -1.212331E+01    -1.206202E+01    -1.179174E+01    -1.210645E+01    -1.296458E+01    -1.234611E+01    -1.195739E+01    -1.207325E+01    -1.235466E+01    -1.230008E+01    -1.243357E+01    -1.212990E+01    -1.203927E+01    -1.239149E+01    -1.187216E+01    -1.203554E+01    -1.259650E+01    -1.271193E+01    -1.208799E+01    -1.222197E+01    -1.220258E+01    -1.209927E+01    -1.175743E+01    -1.237944E+01    -1.231745E+01    -1.208703E+01    -1.299975E+01    -1.309897E+01    -1.245203E+01    -1.215926E+01    -1.205004E+01    -1.185378E+01    -1.176828E+01    -1.259610E+01    -1.258207E+01    -1.184120E+01    -1.223231E+01    -1.261559E+01    -1.268378E+01    -1.181521E+01    -1.210216E+01    -1.234849E+01    -1.219418E+01    -1.197221E+01    -1.266880E+01    -1.212626E+01    -1.209278E+01    -1.192196E+01    -1.214515E+01    -1.217653E+01    -1.196330E+01    -1.212713E+01    -1.205810E+01    -1.208272E+01    -1.188370E+01    -1.243003E+01    -1.208560E+01    -1.245596E+01    -1.231872E+01    -1.223730E+01    -1.242559E+01    -1.231424E+01    -1.205064E+01    -1.219806E+01    -1.202014E+01    -1.203152E+01    -1.284590E+01    -1.260376E+01    -1.220415E+01    -1.230004E+01    -1.209551E+01    -1.236085E+01    -1.273528E+01    -1.230615E+01    -1.202714E+01    -1.251108E+01    -1.259457E+01    -1.216983E+01    -1.246788E+01    -1.202147E+01    -1.184815E+01    -1.260334E+01    -1.284299E+01    -1.263992E+01    -1.260828E+01    -1.240900E+01    -1.208028E+01    -1.241195E+01    -1.250394E+01    -1.234506E+01    -1.233136E+01    -1.320921E+01    -1.231528E+01    -1.212275E+01    -1.192935E+01    -1.233994E+01    -1.275335E+01    -1.273292E+01    -1.277506E+01    -1.271667E+01    -1.228353E+01    -1.268141E+01    -1.260211E+01    -1.203205E+01    -1.268695E+01    -1.289089E+01    -1.315592E+01    -1.329520E+01    -1.371378E+01    -1.257826E+01    -1.273614E+01    -1.213934E+01    -1.332543E+01    -1.284256E+01    -1.278659E+01    -1.324120E+01    -1.328488E+01    -1.215952E+01    -1.233768E+01    -1.276857E+01    -1.286466E+01    -1.333288E+01    -1.336221E+01    -1.256696E+01    -1.319536E+01    -1.314330E+01    -1.331321E+01    -1.344704E+01    -1.288428E+01    -1.380674E+01    -1.336724E+01    -1.378728E+01    -1.326421E+01    -1.349073E+01    -1.391717E+01    -1.333466E+01    -1.279617E+01    -1.319536E+01    -1.293627E+01    -1.300978E+01    -1.356535E+01    -1.320969E+01    -1.367529E+01    -1.456262E+01    -1.577140E+01    -1.382859E+01    -1.346569E+01    -1.363633E+01    -1.404289E+01    -1.344768E+01    -1.505874E+01    -1.413522E+01    -1.311714E+01    -1.301971E+01    -1.430169E+01    -1.370133E+01    -1.491886E+01    -1.366240E+01    -1.343576E+01    -1.413688E+01    -1.329119E+01    -1.404988E+01    -1.618144E+01    -1.515546E+01    -1.408289E+01    -1.545164E+01    -1.451493E+01    -1.633683E+01    -1.435458E+01    -1.579638E+01    -1.484884E+01    -1.307485E+01    -1.310045E+01    -1.522321E+01    -1.415971E+01    -1.509028E+01    -1.486631E+01    -1.582678E+01    -1.393994E+01    -1.525623E+01    -1.449462E+01    -1.390959E+01    -1.479103E+01    -1.539325E+01    -1.405867E+01    -1.528998E+01    -1.629868E+01    -1.704676E+01    -1.542537E+01    -1.441192E+01    -1.394767E+01    -1.378762E+01    -1.796722E+01    -1.742729E+01    -1.454776E+01    -1.465691E+01    -1.610811E+01    -1.432370E+01    -1.523806E+01    -1.444537E+01    -1.518366E+01    -1.817642E+01    -1.410116E+01    -1.549253E+01    -1.549100E+01    -1.523917E+01    -1.525261E+01    -1.778674E+01    -1.465432E+01    -1.444809E+01    -1.758353E+01    -1.592161E+01    -1.669291E+01    -1.519161E+01    -1.473630E+01    -1.667962E+01    -1.507930E+01    -1.523464E+01    -1.709602E+01    -1.579344E+01    -1.510190E+01    -1.398573E+01    -1.465866E+01    -1.553952E+01    -1.504383E+01    -1.730326E+01    -1.596210E+01    -1.537489E+01    -1.407550E+01    -1.705930E+01    -1.828659E+01    -1.712802E+01    -1.544781E+01    -1.559341E+01    -1.525071E+01
-81.555556    -1.479306E+01    -1.612829E+01    -1.528746E+01    -1.486543E+01    -1.504402E+01    -1.427137E+01    -1.538599E+01    -1.520022E+01    -1.575767E+01    -1.536386E+01    -1.668792E+01    -1.427459E+01    -1.451579E+01    -1.654194E+01    -1.436992E+01    -1.582964E+01    -1.692088E+01    -1.779812E+01    -1.568266E+01    -1.640304E+01    -1.460490E+01    -1.694534E+01    -1.457005E+01    -1.435276E+01    -1.568432E+01    -1.673014E+01    -1.752803E+01    -1.476644E+01    -1.635646E+01    -1.608385E+01    -1.380582E+01    -1.420263E+01    -1.610484E+01    -1.493067E+01    -1.586567E+01    -1.483665E+01    -1.817022E+01    -1.500041E+01    -1.835849E+01    -1.418609E+01    -1.462996E+01    -1.462873E+01    -1.515329E+01    -1.429503E+01    -1.508923E+01    -1.579784E+01    -1.540851E+01    -1.471953E+01    -1.423505E+01    -1.422511E+01    -1.506519E+01    -1.603050E+01    -1.707623E+01    -1.497612E+01    -1.418869E+01    -1.683220E+01    -1.608932E+01    -1.428273E+01    -1.450023E+01    -1.466811E+01    -1.488514E+01    -1.463143E+01    -1.448100E+01    -1.528593E+01    -1.492771E+01    -1.423171E+01    -1.362372E+01    -1.328766E+01    -1.381932E+01    -1.579046E+01    -1.470588E+01    -1.458155E+01    -1.292160E+01    -1.314215E+01    -1.337532E+01    -1.355321E+01    -1.368111E+01    -1.407818E+01    -1.484958E+01    -1.433019E+01    -1.297894E+01    -1.401248E+01    -1.491639E+01    -1.482173E+01    -1.401362E+01    -1.413981E+01    -1.335483E+01    -1.334744E+01    -1.396530E+01    -1.457841E+01    -1.326650E+01    -1.290024E+01    -1.337600E+01    -1.287847E+01    -1.344065E+01    -1.353774E+01    -1.409484E+01    -1.399964E+01    -1.377186E+01    -1.287997E+01    -1.407126E+01    -1.312274E+01    -1.278735E+01    -1.297394E+01    -1.292137E+01    -1.362674E+01    -1.338993E+01    -1.300658E+01    -1.296452E+01    -1.251187E+01    -1.248666E+01    -1.349643E+01    -1.352912E+01    -1.346637E+01    -1.325949E+01    -1.261848E+01    -1.284934E+01    -1.345239E+01    -1.261753E+01    -1.257006E+01    -1.280690E+01    -1.274805E+01    -1.264894E+01    -1.247186E+01    -1.256021E+01    -1.289693E+01    -1.274856E+01    -1.243382E+01    -1.305295E+01    -1.210783E+01    -1.242648E+01    -1.300019E+01    -1.306131E+01    -1.244301E+01    -1.255696E+01    -1.274875E+01    -1.253803E+01    -1.225453E+01    -1.220927E+01    -1.199747E+01    -1.197665E+01    -1.265986E+01    -1.266927E+01    -1.268046E+01    -1.271173E+01    -1.258461E+01    -1.262281E+01    -1.251309E+01    -1.226941E+01    -1.222865E+01    -1.218784E+01    -1.277733E+01    -1.254485E+01    -1.233022E+01    -1.223173E+01    -1.202477E+01    -1.230134E+01    -1.349673E+01    -1.238538E+01    -1.187726E+01    -1.284207E+01    -1.232905E+01    -1.199321E+01    -1.197312E+01    -1.187791E+01    -1.201049E+01    -1.226065E+01    -1.251391E+01    -1.257565E+01    -1.201669E+01    -1.166533E+01    -1.139427E+01    -1.200604E+01    -1.225848E+01    -1.197589E+01    -1.200458E+01    -1.207153E+01    -1.222795E+01    -1.231451E+01    -1.214348E+01    -1.197721E+01    -1.247899E+01    -1.248198E+01    -1.303009E+01    -1.287121E+01    -1.237821E+01    -1.209426E+01    -1.244358E+01    -1.237373E+01    -1.269042E+01    -1.228727E+01    -1.218719E+01    -1.226077E+01    -1.185417E+01    -1.205040E+01    -1.249671E+01    -1.212580E+01    -1.149013E+01    -1.210129E+01    -1.285926E+01    -1.252064E+01    -1.189288E+01    -1.219676E+01    -1.205977E+01    -1.180249E+01    -1.260380E+01    -1.367686E+01    -1.223778E+01    -1.194335E+01    -1.193825E+01    -1.186868E+01    -1.205077E+01    -1.232851E+01    -1.299643E+01    -1.253569E+01    -1.267277E+01    -1.304275E+01    -1.267856E+01    -1.230965E+01    -1.262037E+01    -1.231892E+01    -1.227297E+01    -1.261190E+01    -1.349221E+01    -1.246167E+01    -1.199111E+01    -1.190485E+01    -1.219612E+01    -1.296204E+01    -1.321060E+01    -1.231943E+01    -1.188670E+01    -1.294702E+01    -1.248652E+01    -1.242510E+01    -1.291564E+01    -1.301244E+01    -1.257659E+01    -1.238626E+01    -1.239054E+01    -1.294410E+01    -1.347198E+01    -1.221432E+01    -1.218727E+01    -1.241329E+01    -1.262135E+01    -1.240955E+01    -1.241784E+01    -1.235971E+01    -1.190391E+01    -1.214737E+01    -1.270885E+01    -1.231160E+01    -1.258551E+01    -1.280191E+01    -1.259366E+01    -1.284619E+01    -1.222038E+01    -1.226460E+01    -1.280989E+01    -1.384297E+01    -1.249919E+01    -1.148430E+01    -1.200740E+01    -1.273167E+01    -1.278511E+01    -1.286427E+01    -1.269065E+01    -1.207226E+01    -1.215182E+01    -1.296494E+01    -1.245479E+01    -1.199300E+01    -1.210213E+01    -1.240579E+01    -1.314021E+01    -1.280510E+01    -1.238023E+01    -1.221859E+01    -1.216160E+01    -1.240807E+01    -1.332653E+01    -1.232103E+01    -1.152142E+01    -1.196371E+01    -1.297770E+01    -1.186105E+01    -1.153737E+01    -1.190851E+01    -1.170621E+01    -1.133284E+01    -1.208935E+01    -1.316557E+01    -1.220380E+01    -1.143254E+01    -1.185616E+01    -1.222126E+01    -1.234829E+01    -1.310971E+01    -1.261682E+01    -1.232696E+01    -1.259016E+01    -1.246839E+01    -1.188435E+01    -1.204564E+01    -1.208733E+01    -1.164378E+01    -1.194065E+01    -1.178307E+01    -1.175129E+01    -1.224406E+01    -1.192312E+01    -1.183313E+01    -1.172308E+01    -1.199913E+01    -1.188310E+01    -1.156026E+01    -1.191677E+01    -1.254613E+01    -1.177277E+01    -1.145944E+01    -1.193013E+01    -1.203231E+01    -1.175509E+01    -1.150839E+01    -1.182122E+01    -1.194813E+01    -1.163275E+01    -1.169105E+01    -1.128649E+01    -1.138003E+01    -1.178520E+01    -1.182427E+01    -1.152661E+01    -1.189762E+01    -1.219307E+01    -1.187453E+01    -1.170210E+01    -1.213480E+01    -1.174453E+01    -1.182537E+01    -1.240208E+01    -1.170783E+01    -1.134163E+01    -1.169343E+01    -1.174489E+01    -1.176188E+01    -1.159457E+01    -1.161307E+01    -1.159212E+01    -1.162233E+01    -1.240029E+01    -1.211109E+01    -1.134949E+01    -1.141422E+01    -1.201021E+01    -1.142643E+01    -1.111346E+01    -1.138380E+01    -1.180153E+01    -1.149975E+01    -1.178676E+01    -1.217410E+01    -1.136526E+01    -1.081917E+01    -1.107339E+01    -1.141205E+01    -1.149512E+01    -1.104306E+01    -1.162106E+01    -1.209614E+01    -1.142023E+01    -1.124736E+01    -1.174225E+01    -1.209947E+01    -1.203745E+01    -1.197969E+01    -1.176162E+01    -1.159671E+01    -1.131086E+01    -1.171117E+01    -1.193036E+01    -1.114424E+01    -1.126953E+01    -1.178026E+01    -1.167676E+01    -1.146254E+01    -1.158453E+01    -1.186030E+01    -1.150255E+01    -1.101811E+01    -1.126264E+01    -1.181791E+01    -1.156333E+01    -1.129679E+01    -1.187982E+01    -1.191782E+01    -1.116285E+01    -1.074672E+01    -1.140410E+01    -1.170650E+01    -1.101909E+01    -1.105415E+01    -1.146074E+01    -1.127900E+01    -1.113847E+01    -1.112212E+01    -1.095214E+01    -1.134996E+01    -1.109194E+01    -1.081145E+01    -1.094574E+01    -1.089688E+01    -1.083115E+01    -1.084730E+01    -1.080501E+01    -1.097673E+01    -1.075638E+01    -1.041941E+01    -1.061917E+01    -1.086398E+01    -1.053494E+01    -1.037900E+01    -1.030085E+01    -1.077392E+01    -1.105528E+01    -1.079673E+01    -1.073408E+01    -1.089867E+01    -1.075138E+01    -1.046927E+01    -1.040273E+01    -1.060873E+01    -1.065551E+01    -1.070089E+01    -1.080257E+01    -1.055629E+01    -1.070669E+01    -1.082679E+01    -1.067019E+01    -1.058209E+01    -1.064017E+01    -1.069544E+01    -1.067871E+01    -1.045167E+01    -1.023679E+01    -1.031811E+01    -1.054631E+01    -1.034013E+01    -1.034290E+01    -1.071043E+01    -1.077042E+01    -1.036672E+01    -1.020509E+01    -1.032943E+01    -1.053120E+01    -1.049321E+01    -1.040389E+01    -1.034513E+01    -1.025629E+01    -1.045482E+01    -1.039643E+01    -1.007363E+01    -9.871805E+00    -1.008075E+01    -1.031252E+01    -1.032914E+01    -1.015867E+01    -1.016881E+01    -1.013369E+01    -1.011025E+01    -1.011946E+01    -1.015306E+01    -1.007599E+01    -1.016089E+01    -1.034744E+01    -1.043675E+01    -1.008719E+01    -1.004686E+01    -1.034139E+01    -1.049340E+01    -1.041439E+01    -1.029261E+01    -1.019089E+01    -1.006368E+01    -1.000148E+01    -9.988554E+00    -1.018356E+01    -1.016605E+01    -1.017381E+01    -1.014751E+01    -1.022431E+01    -1.028120E+01    -1.021024E+01    -9.961063E+00    -9.844017E+00    -9.944295E+00    -1.004184E+01    -1.028515E+01    -1.033914E+01    -1.014524E+01    -1.002291E+01    -9.879869E+00    -9.774796E+00    -9.957970E+00    -1.005558E+01    -1.010796E+01    -9.939255E+00    -9.908759E+00    -9.947715E+00    -1.009132E+01    -1.013969E+01    -1.025403E+01    -1.013971E+01    -1.009132E+01    -9.947758E+00    -9.908785E+00    -9.939296E+00    -1.010803E+01    -1.005563E+01    -9.958056E+00    -9.774859E+00    -9.879947E+00    -1.002301E+01    -1.014533E+01    -1.033928E+01    -1.028528E+01    -1.004196E+01    -9.944441E+00    -9.844126E+00    -9.961222E+00    -1.021041E+01    -1.028137E+01    -1.022451E+01    -1.014768E+01    -1.017401E+01    -1.016626E+01    -1.018375E+01    -9.988762E+00    -1.000166E+01    -1.006390E+01    -1.019111E+01    -1.029283E+01    -1.041466E+01    -1.049364E+01    -1.034164E+01    -1.004708E+01    -1.008739E+01    -1.043704E+01    -1.034767E+01    -1.016112E+01    -1.007622E+01    -1.015327E+01    -1.011970E+01    -1.011047E+01    -1.013391E+01    -1.016905E+01    -1.015887E+01    -1.032940E+01    -1.031274E+01    -1.008096E+01    -9.871999E+00    -1.007381E+01    -1.039667E+01    -1.045506E+01    -1.025649E+01    -1.034537E+01    -1.040407E+01    -1.049344E+01    -1.053140E+01    -1.032960E+01    -1.020526E+01    -1.036686E+01    -1.077061E+01    -1.071064E+01    -1.034304E+01    -1.034029E+01    -1.054643E+01    -1.031826E+01    -1.023691E+01    -1.045176E+01    -1.067882E+01    -1.069552E+01    -1.064027E+01    -1.058219E+01    -1.067023E+01    -1.082683E+01    -1.070668E+01    -1.055632E+01    -1.080260E+01    -1.070087E+01    -1.065550E+01    -1.060867E+01    -1.040267E+01    -1.046921E+01    -1.075126E+01    -1.089863E+01    -1.073397E+01    -1.079658E+01    -1.105518E+01    -1.077381E+01    -1.030078E+01    -1.037888E+01    -1.053476E+01    -1.086382E+01    -1.061897E+01    -1.041923E+01    -1.075613E+01    -1.097649E+01    -1.080482E+01    -1.084704E+01    -1.083087E+01    -1.089658E+01    -1.094543E+01    -1.081117E+01    -1.109153E+01    -1.134957E+01    -1.095181E+01    -1.112173E+01    -1.113810E+01    -1.127855E+01    -1.146027E+01    -1.105375E+01    -1.101865E+01    -1.170598E+01    -1.140361E+01    -1.074636E+01    -1.116238E+01    -1.191710E+01    -1.187921E+01    -1.129629E+01    -1.156274E+01    -1.181728E+01    -1.126214E+01    -1.101770E+01    -1.150195E+01    -1.185961E+01    -1.158394E+01    -1.146194E+01    -1.167615E+01    -1.177958E+01    -1.126899E+01    -1.114376E+01    -1.192958E+01    -1.171055E+01    -1.131031E+01    -1.159611E+01    -1.176101E+01    -1.197891E+01    -1.203670E+01    -1.209868E+01    -1.174156E+01    -1.124687E+01    -1.141966E+01    -1.209539E+01    -1.162042E+01    -1.104260E+01    -1.149464E+01    -1.141151E+01    -1.107295E+01    -1.081888E+01    -1.136491E+01    -1.217351E+01    -1.178620E+01    -1.149938E+01    -1.180106E+01    -1.138334E+01    -1.111315E+01    -1.142618E+01    -1.200980E+01    -1.141391E+01    -1.134938E+01    -1.211099E+01    -1.239981E+01    -1.162207E+01    -1.159186E+01    -1.161275E+01    -1.159444E+01    -1.176175E+01    -1.174489E+01    -1.169342E+01    -1.134158E+01    -1.170785E+01    -1.240201E+01    -1.182535E+01    -1.174469E+01    -1.213483E+01    -1.170212E+01    -1.187459E+01    -1.219334E+01    -1.189784E+01    -1.152674E+01    -1.182460E+01    -1.178541E+01    -1.138019E+01    -1.128682E+01    -1.169151E+01    -1.163324E+01    -1.194864E+01    -1.182172E+01    -1.150891E+01    -1.175570E+01    -1.203308E+01    -1.193066E+01    -1.145994E+01    -1.177359E+01    -1.254723E+01    -1.191748E+01    -1.156085E+01    -1.188395E+01    -1.200005E+01    -1.172382E+01    -1.183395E+01    -1.192400E+01    -1.224510E+01    -1.175215E+01    -1.178391E+01    -1.194159E+01    -1.164459E+01    -1.208837E+01    -1.204662E+01    -1.188529E+01    -1.246954E+01    -1.259144E+01    -1.232809E+01    -1.261812E+01    -1.311139E+01    -1.234937E+01    -1.222234E+01    -1.185708E+01    -1.143324E+01    -1.220474E+01    -1.316727E+01    -1.209038E+01    -1.133350E+01    -1.170695E+01    -1.190922E+01    -1.153803E+01    -1.186153E+01    -1.297850E+01    -1.196448E+01    -1.152198E+01    -1.232155E+01    -1.332732E+01    -1.240894E+01    -1.216221E+01    -1.221913E+01    -1.238077E+01    -1.280558E+01    -1.314101E+01    -1.240656E+01    -1.210266E+01    -1.199334E+01    -1.245478E+01    -1.296552E+01    -1.215219E+01    -1.207230E+01    -1.269070E+01    -1.286420E+01    -1.278544E+01    -1.273201E+01    -1.200750E+01    -1.148419E+01    -1.249853E+01    -1.384304E+01    -1.280989E+01    -1.226431E+01    -1.221992E+01    -1.284551E+01    -1.259334E+01    -1.280150E+01    -1.258493E+01    -1.231093E+01    -1.270810E+01    -1.214688E+01    -1.190339E+01    -1.235883E+01    -1.241720E+01    -1.240878E+01    -1.262035E+01    -1.241248E+01    -1.218643E+01    -1.221362E+01    -1.347041E+01    -1.294295E+01    -1.238970E+01    -1.238536E+01    -1.257570E+01    -1.301126E+01    -1.291452E+01    -1.242435E+01    -1.248592E+01    -1.294651E+01    -1.188611E+01    -1.231883E+01    -1.320999E+01    -1.296102E+01    -1.219556E+01    -1.190472E+01    -1.199100E+01    -1.246241E+01    -1.349239E+01    -1.261197E+01    -1.227356E+01    -1.231947E+01    -1.262135E+01    -1.231016E+01    -1.267914E+01    -1.304435E+01    -1.267382E+01    -1.253646E+01    -1.299800E+01    -1.232982E+01    -1.205225E+01    -1.186973E+01    -1.193972E+01    -1.194601E+01    -1.224112E+01    -1.368122E+01    -1.260759E+01    -1.180493E+01    -1.206233E+01    -1.219948E+01    -1.189617E+01    -1.252612E+01    -1.286431E+01    -1.210504E+01    -1.149358E+01    -1.213134E+01    -1.250225E+01    -1.205535E+01    -1.185964E+01    -1.226762E+01    -1.219326E+01    -1.229437E+01    -1.269924E+01    -1.238201E+01    -1.245173E+01    -1.210117E+01    -1.238681E+01    -1.288188E+01    -1.303827E+01    -1.249026E+01    -1.248798E+01    -1.198514E+01    -1.215214E+01    -1.232450E+01    -1.223719E+01    -1.207953E+01    -1.201338E+01    -1.198456E+01    -1.226963E+01    -1.201584E+01    -1.140180E+01    -1.167443E+01    -1.202710E+01    -1.259000E+01    -1.252873E+01    -1.227287E+01    -1.202191E+01    -1.188918E+01    -1.198449E+01    -1.200526E+01    -1.234368E+01    -1.286099E+01    -1.188907E+01    -1.240076E+01    -1.352245E+01    -1.231571E+01    -1.203767E+01    -1.224648E+01    -1.234591E+01    -1.256269E+01    -1.279738E+01    -1.220201E+01    -1.224421E+01    -1.228515E+01    -1.253080E+01    -1.264235E+01    -1.260327E+01    -1.273163E+01    -1.270052E+01    -1.268834E+01    -1.267995E+01    -1.199128E+01    -1.201268E+01    -1.222625E+01    -1.227193E+01    -1.255799E+01    -1.277117E+01    -1.257598E+01    -1.246271E+01    -1.308768E+01    -1.302603E+01    -1.244582E+01    -1.212464E+01    -1.307983E+01    -1.245365E+01    -1.277158E+01    -1.292140E+01    -1.258155E+01    -1.249224E+01    -1.267113E+01    -1.277041E+01    -1.283000E+01    -1.259075E+01    -1.263849E+01    -1.348379E+01    -1.287301E+01    -1.263980E+01    -1.328886E+01    -1.349866E+01    -1.356291E+01    -1.352797E+01    -1.250671E+01    -1.253233E+01    -1.298897E+01    -1.302948E+01    -1.341840E+01    -1.366081E+01    -1.294340E+01    -1.299887E+01    -1.280977E+01    -1.314850E+01    -1.411379E+01    -1.290095E+01    -1.380776E+01    -1.403924E+01    -1.413679E+01    -1.356876E+01    -1.347013E+01    -1.290097E+01    -1.340438E+01    -1.292265E+01    -1.329341E+01    -1.462561E+01    -1.400165E+01    -1.337373E+01    -1.337759E+01    -1.417409E+01    -1.404931E+01    -1.487059E+01    -1.496931E+01    -1.404858E+01    -1.299811E+01    -1.436836E+01    -1.490277E+01    -1.411098E+01    -1.370853E+01    -1.357511E+01    -1.340111E+01    -1.316230E+01    -1.293938E+01    -1.461916E+01    -1.475029E+01    -1.586156E+01    -1.384708E+01    -1.330801E+01    -1.364260E+01    -1.425651E+01    -1.497179E+01    -1.533784E+01    -1.451544E+01    -1.465579E+01    -1.491557E+01    -1.468597E+01    -1.452725E+01    -1.430878E+01    -1.613627E+01    -1.689818E+01    -1.421314E+01    -1.501219E+01    -1.717398E+01    -1.609546E+01    -1.510272E+01    -1.424902E+01    -1.425929E+01    -1.474703E+01    -1.545005E+01    -1.583779E+01    -1.512394E+01    -1.431901E+01    -1.519098E+01    -1.464094E+01    -1.465704E+01    -1.420375E+01    -1.845350E+01    -1.499481E+01    -1.818849E+01    -1.483145E+01    -1.587734E+01    -1.494674E+01    -1.614831E+01    -1.422421E+01    -1.382045E+01    -1.613282E+01    -1.637584E+01    -1.479311E+01    -1.760384E+01    -1.673097E+01    -1.571361E+01    -1.436464E+01    -1.458122E+01    -1.689668E+01    -1.458831E+01    -1.642916E+01    -1.571458E+01    -1.788496E+01    -1.689506E+01    -1.582606E+01    -1.438403E+01    -1.656994E+01    -1.451839E+01    -1.427307E+01    -1.665906E+01    -1.537033E+01    -1.575776E+01    -1.519391E+01    -1.539786E+01    -1.426972E+01    -1.503901E+01    -1.486846E+01    -1.528990E+01    -1.612552E+01
-81.444444    -1.300976E+01    -1.666528E+01    -1.538756E+01    -1.482307E+01    -1.900191E+01    -1.591780E+01    -1.437057E+01    -1.707922E+01    -1.638712E+01    -1.659467E+01    -1.587112E+01    -1.447133E+01    -1.596529E+01    -1.714001E+01    -1.909111E+01    -1.565452E+01    -1.684298E+01    -1.432661E+01    -1.698431E+01    -1.367111E+01    -1.392548E+01    -1.667779E+01    -1.532969E+01    -1.527200E+01    -1.748126E+01    -1.492817E+01    -1.445614E+01    -1.645588E+01    -1.562984E+01    -1.575140E+01    -1.578536E+01    -1.647124E+01    -1.554176E+01    -1.359267E+01    -1.424677E+01    -1.482731E+01    -1.581073E+01    -1.482717E+01    -1.982220E+01    -1.460788E+01    -1.411570E+01    -1.840053E+01    -1.499103E+01    -1.504884E+01    -1.850066E+01    -1.556879E+01    -1.604094E+01    -1.592535E+01    -1.566439E+01    -1.663329E+01    -1.605052E+01    -1.451447E+01    -1.386846E+01    -1.355427E+01    -1.473167E+01    -1.401619E+01    -1.388913E+01    -1.540514E+01    -1.360908E+01    -1.363967E+01    -1.454204E+01    -1.433214E+01    -1.423382E+01    -1.657574E+01    -1.513830E+01    -1.456548E+01    -1.357786E+01    -1.498962E+01    -1.398427E+01    -1.361606E+01    -1.408974E+01    -1.451334E+01    -1.408227E+01    -1.426865E+01    -1.457550E+01    -1.559328E+01    -1.618253E+01    -1.480971E+01    -1.369734E+01    -1.304763E+01    -1.398325E+01    -1.402872E+01    -1.439159E+01    -1.348369E+01    -1.377438E+01    -1.329397E+01    -1.488743E+01    -1.386920E+01    -1.384704E+01    -1.334117E+01    -1.321590E+01    -1.340500E+01    -1.348180E+01    -1.334593E+01    -1.324189E+01    -1.352607E+01    -1.324281E+01    -1.337196E+01    -1.296126E+01    -1.374501E+01    -1.304162E+01    -1.272047E+01    -1.328712E+01    -1.396489E+01    -1.254025E+01    -1.345711E+01    -1.276923E+01    -1.258682E+01    -1.338724E+01    -1.351451E+01    -1.368325E+01    -1.326434E+01    -1.271298E+01    -1.227124E+01    -1.259068E+01    -1.331784E+01    -1.340705E+01    -1.334421E+01    -1.351969E+01    -1.260874E+01    -1.239434E+01    -1.248772E+01    -1.293520E+01    -1.258553E+01    -1.384040E+01    -1.292565E+01    -1.261862E+01    -1.222353E+01    -1.250896E+01    -1.299244E+01    -1.244489E+01    -1.217234E+01    -1.251844E+01    -1.279587E+01    -1.254677E+01    -1.293561E+01    -1.241600E+01    -1.233696E+01    -1.234421E+01    -1.229663E+01    -1.300077E+01    -1.358686E+01    -1.246626E+01    -1.246786E+01    -1.185904E+01    -1.193928E+01    -1.208586E+01    -1.215508E+01    -1.257211E+01    -1.269616E+01    -1.201009E+01    -1.199170E+01    -1.203351E+01    -1.165583E+01    -1.255974E+01    -1.281873E+01    -1.231714E+01    -1.171624E+01    -1.215289E+01    -1.254537E+01    -1.206295E+01    -1.224003E+01    -1.245188E+01    -1.201638E+01    -1.252910E+01    -1.264619E+01    -1.242980E+01    -1.189986E+01    -1.160004E+01    -1.205198E+01    -1.324069E+01    -1.317886E+01    -1.263911E+01    -1.294714E+01    -1.245507E+01    -1.215689E+01    -1.229428E+01    -1.252695E+01    -1.206642E+01    -1.193593E+01    -1.211981E+01    -1.239399E+01    -1.167715E+01    -1.170881E+01    -1.178773E+01    -1.214246E+01    -1.225781E+01    -1.240090E+01    -1.230370E+01    -1.187526E+01    -1.207079E+01    -1.208668E+01    -1.240675E+01    -1.297413E+01    -1.184983E+01    -1.181708E+01    -1.289191E+01    -1.244679E+01    -1.190130E+01    -1.208643E+01    -1.259135E+01    -1.241958E+01    -1.211408E+01    -1.271520E+01    -1.310069E+01    -1.215518E+01    -1.161557E+01    -1.199210E+01    -1.259427E+01    -1.241566E+01    -1.255554E+01    -1.273760E+01    -1.255583E+01    -1.233567E+01    -1.259426E+01    -1.198935E+01    -1.188648E+01    -1.202099E+01    -1.177249E+01    -1.187744E+01    -1.247719E+01    -1.278618E+01    -1.244273E+01    -1.173176E+01    -1.211375E+01    -1.281104E+01    -1.293144E+01    -1.230080E+01    -1.211798E+01    -1.217208E+01    -1.215392E+01    -1.211164E+01    -1.259496E+01    -1.328079E+01    -1.284557E+01    -1.259019E+01    -1.195706E+01    -1.214270E+01    -1.242237E+01    -1.273750E+01    -1.254093E+01    -1.247880E+01    -1.302225E+01    -1.264161E+01    -1.259326E+01    -1.267729E+01    -1.265831E+01    -1.275465E+01    -1.368065E+01    -1.259327E+01    -1.253621E+01    -1.244843E+01    -1.265958E+01    -1.202742E+01    -1.202330E+01    -1.193566E+01    -1.193593E+01    -1.352705E+01    -1.257627E+01    -1.195054E+01    -1.217615E+01    -1.333267E+01    -1.269671E+01    -1.239710E+01    -1.235332E+01    -1.231162E+01    -1.235767E+01    -1.210531E+01    -1.205052E+01    -1.197850E+01    -1.175086E+01    -1.246718E+01    -1.238531E+01    -1.224617E+01    -1.226753E+01    -1.219323E+01    -1.234273E+01    -1.231204E+01    -1.222767E+01    -1.207774E+01    -1.174030E+01    -1.171762E+01    -1.294196E+01    -1.263238E+01    -1.229242E+01    -1.171714E+01    -1.199292E+01    -1.206467E+01    -1.260690E+01    -1.298440E+01    -1.277378E+01    -1.202158E+01    -1.201446E+01    -1.261618E+01    -1.283494E+01    -1.187081E+01    -1.175776E+01    -1.160432E+01    -1.182765E+01    -1.220190E+01    -1.193051E+01    -1.160379E+01    -1.165035E+01    -1.158952E+01    -1.167458E+01    -1.239414E+01    -1.266053E+01    -1.184768E+01    -1.179046E+01    -1.180410E+01    -1.170276E+01    -1.237233E+01    -1.223955E+01    -1.191616E+01    -1.177947E+01    -1.200132E+01    -1.163489E+01    -1.143908E+01    -1.174144E+01    -1.220375E+01    -1.213897E+01    -1.158387E+01    -1.143785E+01    -1.187712E+01    -1.211007E+01    -1.205674E+01    -1.179831E+01    -1.205088E+01    -1.247593E+01    -1.257776E+01    -1.182111E+01    -1.184312E+01    -1.199791E+01    -1.183757E+01    -1.182987E+01    -1.233243E+01    -1.191576E+01    -1.137372E+01    -1.131469E+01    -1.175410E+01    -1.147245E+01    -1.138236E+01    -1.184659E+01    -1.177463E+01    -1.132279E+01    -1.127234E+01    -1.138611E+01    -1.129519E+01    -1.190624E+01    -1.219543E+01    -1.176934E+01    -1.133259E+01    -1.145522E+01    -1.213855E+01    -1.172804E+01    -1.124458E+01    -1.193078E+01    -1.213045E+01    -1.154961E+01    -1.171681E+01    -1.182244E+01    -1.166128E+01    -1.140333E+01    -1.171539E+01    -1.325834E+01    -1.191022E+01    -1.157059E+01    -1.237382E+01    -1.207755E+01    -1.126472E+01    -1.139672E+01    -1.163050E+01    -1.143756E+01    -1.128041E+01    -1.133441E+01    -1.149537E+01    -1.122888E+01    -1.158693E+01    -1.194972E+01    -1.158138E+01    -1.131610E+01    -1.152726E+01    -1.163837E+01    -1.118812E+01    -1.116090E+01    -1.162293E+01    -1.139287E+01    -1.105755E+01    -1.115856E+01    -1.142433E+01    -1.140016E+01    -1.086659E+01    -1.113933E+01    -1.168674E+01    -1.143785E+01    -1.076360E+01    -1.096732E+01    -1.148615E+01    -1.146410E+01    -1.075823E+01    -1.095947E+01    -1.156284E+01    -1.115006E+01    -1.080940E+01    -1.112336E+01    -1.158642E+01    -1.128466E+01    -1.094880E+01    -1.096366E+01    -1.116531E+01    -1.108642E+01    -1.105917E+01    -1.121205E+01    -1.136247E+01    -1.105345E+01    -1.080954E+01    -1.089699E+01    -1.103563E+01    -1.128386E+01    -1.101054E+01    -1.072813E+01    -1.131699E+01    -1.133554E+01    -1.097818E+01    -1.091368E+01    -1.105944E+01    -1.081405E+01    -1.073270E+01    -1.049019E+01    -1.071752E+01    -1.116595E+01    -1.106757E+01    -1.073389E+01    -1.058127E+01    -1.061367E+01    -1.060708E+01    -1.052093E+01    -1.037855E+01    -1.058818E+01    -1.055888E+01    -1.034098E+01    -1.026108E+01    -1.034165E+01    -1.042889E+01    -1.062828E+01    -1.065675E+01    -1.053245E+01    -1.045795E+01    -1.046447E+01    -1.035153E+01    -1.030112E+01    -1.035168E+01    -1.063420E+01    -1.051305E+01    -1.025414E+01    -1.026541E+01    -1.035327E+01    -1.031672E+01    -1.027146E+01    -1.019538E+01    -1.024182E+01    -1.041474E+01    -1.068538E+01    -1.075709E+01    -1.025151E+01    -1.012634E+01    -1.029343E+01    -1.043415E+01    -1.025098E+01    -1.020587E+01    -1.022537E+01    -1.024813E+01    -1.012513E+01    -1.012487E+01    -1.003834E+01    -9.857783E+00    -9.951432E+00    -1.022768E+01    -1.015146E+01    -9.850537E+00    -9.692990E+00    -9.748467E+00    -9.821883E+00    -9.930623E+00    -9.948096E+00    -9.903338E+00    -1.001171E+01    -9.987673E+00    -1.009256E+01    -1.021462E+01    -1.014733E+01    -9.949857E+00    -1.001143E+01    -1.016285E+01    -1.030500E+01    -1.036537E+01    -1.024024E+01    -9.967003E+00    -9.846954E+00    -9.934839E+00    -9.920095E+00    -1.006203E+01    -1.004692E+01    -1.001393E+01    -9.996297E+00    -9.988822E+00    -1.001392E+01    -9.991945E+00    -1.004079E+01    -1.009662E+01    -9.901570E+00    -9.878220E+00    -9.994504E+00    -9.878238E+00    -9.901571E+00    -1.009667E+01    -1.004081E+01    -9.991988E+00    -1.001398E+01    -9.988866E+00    -9.996382E+00    -1.001400E+01    -1.004700E+01    -1.006214E+01    -9.920176E+00    -9.934957E+00    -9.847058E+00    -9.967122E+00    -1.024040E+01    -1.036552E+01    -1.030518E+01    -1.016301E+01    -1.001158E+01    -9.950032E+00    -1.014749E+01    -1.021482E+01    -1.009274E+01    -9.987840E+00    -1.001192E+01    -9.903506E+00    -9.948293E+00    -9.930815E+00    -9.822050E+00    -9.748661E+00    -9.693155E+00    -9.850736E+00    -1.015170E+01    -1.022790E+01    -9.951655E+00    -9.857970E+00    -1.003856E+01    -1.012511E+01    -1.012534E+01    -1.024839E+01    -1.022560E+01    -1.020610E+01    -1.025123E+01    -1.043439E+01    -1.029368E+01    -1.012655E+01    -1.025172E+01    -1.075737E+01    -1.068562E+01    -1.041499E+01    -1.024202E+01    -1.019558E+01    -1.027167E+01    -1.031689E+01    -1.035347E+01    -1.026559E+01    -1.025429E+01    -1.051326E+01    -1.063436E+01    -1.035186E+01    -1.030126E+01    -1.035165E+01    -1.046462E+01    -1.045806E+01    -1.053255E+01    -1.065685E+01    -1.062837E+01    -1.042903E+01    -1.034173E+01    -1.026116E+01    -1.034103E+01    -1.055892E+01    -1.058827E+01    -1.037858E+01    -1.052098E+01    -1.060711E+01    -1.061367E+01    -1.058132E+01    -1.073387E+01    -1.106754E+01    -1.116595E+01    -1.071748E+01    -1.049015E+01    -1.073260E+01    -1.081397E+01    -1.105937E+01    -1.091353E+01    -1.097803E+01    -1.133531E+01    -1.131684E+01    -1.072802E+01    -1.101032E+01    -1.128368E+01    -1.103546E+01    -1.089678E+01    -1.080932E+01    -1.105312E+01    -1.136220E+01    -1.121180E+01    -1.105888E+01    -1.108612E+01    -1.116500E+01    -1.096340E+01    -1.094851E+01    -1.128421E+01    -1.158595E+01    -1.112301E+01    -1.080911E+01    -1.114963E+01    -1.156239E+01    -1.095918E+01    -1.075786E+01    -1.146357E+01    -1.148566E+01    -1.096691E+01    -1.076325E+01    -1.143728E+01    -1.168622E+01    -1.113890E+01    -1.086616E+01    -1.139964E+01    -1.142376E+01    -1.115808E+01    -1.105710E+01    -1.139228E+01    -1.162235E+01    -1.116038E+01    -1.118762E+01    -1.163777E+01    -1.152663E+01    -1.131558E+01    -1.158077E+01    -1.194897E+01    -1.158636E+01    -1.122835E+01    -1.149482E+01    -1.133386E+01    -1.127990E+01    -1.143713E+01    -1.162993E+01    -1.139621E+01    -1.126432E+01    -1.207702E+01    -1.237310E+01    -1.157004E+01    -1.190982E+01    -1.325718E+01    -1.171473E+01    -1.140289E+01    -1.166083E+01    -1.182190E+01    -1.171628E+01    -1.154918E+01    -1.213005E+01    -1.193014E+01    -1.124423E+01    -1.172773E+01    -1.213811E+01    -1.145484E+01    -1.133233E+01    -1.176910E+01    -1.219508E+01    -1.190593E+01    -1.129510E+01    -1.138590E+01    -1.127214E+01    -1.132266E+01    -1.177456E+01    -1.184654E+01    -1.138233E+01    -1.147261E+01    -1.175426E+01    -1.131480E+01    -1.137400E+01    -1.191611E+01    -1.233289E+01    -1.183007E+01    -1.183782E+01    -1.199842E+01    -1.184343E+01    -1.182156E+01    -1.257870E+01    -1.247634E+01    -1.205131E+01    -1.179863E+01    -1.205713E+01    -1.211050E+01    -1.187750E+01    -1.143832E+01    -1.158449E+01    -1.213971E+01    -1.220458E+01    -1.174195E+01    -1.143967E+01    -1.163562E+01    -1.200216E+01    -1.178025E+01    -1.191704E+01    -1.224057E+01    -1.237341E+01    -1.170349E+01    -1.180501E+01    -1.179129E+01    -1.184861E+01    -1.266190E+01    -1.239518E+01    -1.167539E+01    -1.159033E+01    -1.165116E+01    -1.160462E+01    -1.193143E+01    -1.220297E+01    -1.182853E+01    -1.160511E+01    -1.175851E+01    -1.187164E+01    -1.283628E+01    -1.261745E+01    -1.201538E+01    -1.202245E+01    -1.277486E+01    -1.298566E+01    -1.260812E+01    -1.206560E+01    -1.199376E+01    -1.171787E+01    -1.229320E+01    -1.263294E+01    -1.294320E+01    -1.171840E+01    -1.174085E+01    -1.207826E+01    -1.222816E+01    -1.231277E+01    -1.234346E+01    -1.219378E+01    -1.226784E+01    -1.224642E+01    -1.238547E+01    -1.246794E+01    -1.175121E+01    -1.197873E+01    -1.205063E+01    -1.210533E+01    -1.235759E+01    -1.231149E+01    -1.235315E+01    -1.239690E+01    -1.269634E+01    -1.333271E+01    -1.217595E+01    -1.195019E+01    -1.257548E+01    -1.352726E+01    -1.193586E+01    -1.193529E+01    -1.202279E+01    -1.202677E+01    -1.265878E+01    -1.244771E+01    -1.253534E+01    -1.259224E+01    -1.367880E+01    -1.275360E+01    -1.265721E+01    -1.267643E+01    -1.259237E+01    -1.264065E+01    -1.302110E+01    -1.247785E+01    -1.254001E+01    -1.273647E+01    -1.242141E+01    -1.214194E+01    -1.195641E+01    -1.258931E+01    -1.284466E+01    -1.327940E+01    -1.259407E+01    -1.211118E+01    -1.215367E+01    -1.217162E+01    -1.211748E+01    -1.230089E+01    -1.293170E+01    -1.281046E+01    -1.211341E+01    -1.173185E+01    -1.244303E+01    -1.278621E+01    -1.247748E+01    -1.187781E+01    -1.177336E+01    -1.202238E+01    -1.188762E+01    -1.199056E+01    -1.259668E+01    -1.233787E+01    -1.255757E+01    -1.273987E+01    -1.255849E+01    -1.241835E+01    -1.259741E+01    -1.199387E+01    -1.161767E+01    -1.215882E+01    -1.310662E+01    -1.271867E+01    -1.211783E+01    -1.242449E+01    -1.259649E+01    -1.209008E+01    -1.190516E+01    -1.245175E+01    -1.289697E+01    -1.182145E+01    -1.185529E+01    -1.298363E+01    -1.241256E+01    -1.209184E+01    -1.207673E+01    -1.188093E+01    -1.231111E+01    -1.240868E+01    -1.226552E+01    -1.214953E+01    -1.179416E+01    -1.171577E+01    -1.168423E+01    -1.240378E+01    -1.212877E+01    -1.194424E+01    -1.207568E+01    -1.253915E+01    -1.230512E+01    -1.216733E+01    -1.246731E+01    -1.296182E+01    -1.265205E+01    -1.319767E+01    -1.325867E+01    -1.206214E+01    -1.160819E+01    -1.191018E+01    -1.244233E+01    -1.266176E+01    -1.254322E+01    -1.202779E+01    -1.246709E+01    -1.225341E+01    -1.207468E+01    -1.256205E+01    -1.216620E+01    -1.172720E+01    -1.233248E+01    -1.283608E+01    -1.257414E+01    -1.166726E+01    -1.204771E+01    -1.200478E+01    -1.202442E+01    -1.271665E+01    -1.259132E+01    -1.217062E+01    -1.210103E+01    -1.195345E+01    -1.187264E+01    -1.248579E+01    -1.248526E+01    -1.362024E+01    -1.302567E+01    -1.231396E+01    -1.236154E+01    -1.235537E+01    -1.243469E+01    -1.296020E+01    -1.256706E+01    -1.281884E+01    -1.253818E+01    -1.218912E+01    -1.246464E+01    -1.301854E+01    -1.252890E+01    -1.224128E+01    -1.263946E+01    -1.294998E+01    -1.387985E+01    -1.260653E+01    -1.295901E+01    -1.250792E+01    -1.241358E+01    -1.263005E+01    -1.355386E+01    -1.337514E+01    -1.343400E+01    -1.334781E+01    -1.261138E+01    -1.228936E+01    -1.273446E+01    -1.329254E+01    -1.371710E+01    -1.354489E+01    -1.341650E+01    -1.260746E+01    -1.279227E+01    -1.348969E+01    -1.256025E+01    -1.400620E+01    -1.331631E+01    -1.274241E+01    -1.306722E+01    -1.378111E+01    -1.298551E+01    -1.340002E+01    -1.326919E+01    -1.355766E+01    -1.326880E+01    -1.337439E+01    -1.351236E+01    -1.343198E+01    -1.324141E+01    -1.336769E+01    -1.388194E+01    -1.390262E+01    -1.494310E+01    -1.331963E+01    -1.380548E+01    -1.350268E+01    -1.442666E+01    -1.406231E+01    -1.401398E+01    -1.306820E+01    -1.372436E+01    -1.485845E+01    -1.628036E+01    -1.564602E+01    -1.460348E+01    -1.430139E+01    -1.411434E+01    -1.454940E+01    -1.411710E+01    -1.364071E+01    -1.401353E+01    -1.503813E+01    -1.360142E+01    -1.460403E+01    -1.518737E+01    -1.664135E+01    -1.426599E+01    -1.436550E+01    -1.457831E+01    -1.366279E+01    -1.363125E+01    -1.545497E+01    -1.390732E+01    -1.402949E+01    -1.476072E+01    -1.357227E+01    -1.388980E+01    -1.453503E+01    -1.611069E+01    -1.669384E+01    -1.570622E+01    -1.597259E+01    -1.609373E+01    -1.561094E+01    -1.868863E+01    -1.508307E+01    -1.502335E+01    -1.836941E+01    -1.413630E+01    -1.463359E+01    -2.014113E+01    -1.485418E+01    -1.585415E+01    -1.483773E+01    -1.426672E+01    -1.359587E+01    -1.554027E+01    -1.649217E+01    -1.574679E+01    -1.571272E+01    -1.566151E+01    -1.649807E+01    -1.447082E+01    -1.495491E+01    -1.739583E+01    -1.526088E+01    -1.535218E+01    -1.665978E+01    -1.393333E+01    -1.368194E+01    -1.704570E+01    -1.432721E+01    -1.682073E+01    -1.563670E+01    -1.907074E+01    -1.717179E+01    -1.596477E+01    -1.447758E+01    -1.588254E+01    -1.657926E+01    -1.640464E+01    -1.711260E+01    -1.437282E+01    -1.592758E+01    -1.904941E+01    -1.482272E+01    -1.538229E+01    -1.667211E+01
-81.333333    -1.446803E+01    -1.706335E+01    -1.536885E+01    -1.455358E+01    -1.641690E+01    -1.666174E+01    -1.556599E+01    -1.546062E+01    -1.563906E+01    -1.430537E+01    -1.524632E+01    -1.720111E+01    -1.627456E+01    -1.527148E+01    -1.457641E+01    -1.772095E+01    -1.479859E+01    -1.520098E+01    -1.575621E+01    -1.512950E+01    -1.806472E+01    -1.598123E+01    -1.641961E+01    -1.552347E+01    -1.659788E+01    -1.589031E+01    -1.554848E+01    -1.717726E+01    -1.380230E+01    -1.479991E+01    -1.667909E+01    -1.567976E+01    -1.466888E+01    -1.549117E+01    -1.518974E+01    -1.663657E+01    -1.660144E+01    -1.436075E+01    -1.537379E+01    -1.497113E+01    -1.711313E+01    -1.549997E+01    -1.489652E+01    -1.521282E+01    -1.508571E+01    -1.376163E+01    -1.523474E+01    -1.486254E+01    -1.505580E+01    -1.566474E+01    -1.437382E+01    -1.511583E+01    -1.571259E+01    -1.513035E+01    -1.642407E+01    -1.457083E+01    -1.371945E+01    -1.472275E+01    -1.464056E+01    -1.401135E+01    -1.476135E+01    -1.561722E+01    -1.375791E+01    -1.351760E+01    -1.414714E+01    -1.477956E+01    -1.462858E+01    -1.483169E+01    -1.658932E+01    -1.434513E+01    -1.432123E+01    -1.440918E+01    -1.466131E+01    -1.411105E+01    -1.340176E+01    -1.300181E+01    -1.387915E+01    -1.439773E+01    -1.469947E+01    -1.380172E+01    -1.506352E+01    -1.355728E+01    -1.270491E+01    -1.314876E+01    -1.319419E+01    -1.332349E+01    -1.364866E+01    -1.370711E+01    -1.353344E+01    -1.341784E+01    -1.401234E+01    -1.398384E+01    -1.338837E+01    -1.529393E+01    -1.414553E+01    -1.380242E+01    -1.356988E+01    -1.320006E+01    -1.305243E+01    -1.400503E+01    -1.329212E+01    -1.318945E+01    -1.327059E+01    -1.319186E+01    -1.389468E+01    -1.318760E+01    -1.355413E+01    -1.287697E+01    -1.268362E+01    -1.278707E+01    -1.281176E+01    -1.250605E+01    -1.336297E+01    -1.357026E+01    -1.329265E+01    -1.288550E+01    -1.257335E+01    -1.222529E+01    -1.304800E+01    -1.277713E+01    -1.287582E+01    -1.282379E+01    -1.258591E+01    -1.307661E+01    -1.243263E+01    -1.258049E+01    -1.328690E+01    -1.310239E+01    -1.236244E+01    -1.292517E+01    -1.263958E+01    -1.225608E+01    -1.259600E+01    -1.240775E+01    -1.222104E+01    -1.232664E+01    -1.236130E+01    -1.244947E+01    -1.277970E+01    -1.284020E+01    -1.251128E+01    -1.205584E+01    -1.229616E+01    -1.228075E+01    -1.277052E+01    -1.253468E+01    -1.285640E+01    -1.235896E+01    -1.233792E+01    -1.263605E+01    -1.244918E+01    -1.227708E+01    -1.258746E+01    -1.287830E+01    -1.205925E+01    -1.219724E+01    -1.204323E+01    -1.198531E+01    -1.202599E+01    -1.253032E+01    -1.178875E+01    -1.189328E+01    -1.218286E+01    -1.229646E+01    -1.233900E+01    -1.224751E+01    -1.155793E+01    -1.265918E+01    -1.273330E+01    -1.234807E+01    -1.224636E+01    -1.233245E+01    -1.191492E+01    -1.190560E+01    -1.188584E+01    -1.241314E+01    -1.212527E+01    -1.175954E+01    -1.269046E+01    -1.274953E+01    -1.230959E+01    -1.190300E+01    -1.234158E+01    -1.198288E+01    -1.244213E+01    -1.227722E+01    -1.224647E+01    -1.200345E+01    -1.193233E+01    -1.180258E+01    -1.234229E+01    -1.204353E+01    -1.188433E+01    -1.188973E+01    -1.243609E+01    -1.206442E+01    -1.215311E+01    -1.290612E+01    -1.251911E+01    -1.187689E+01    -1.207933E+01    -1.267690E+01    -1.235801E+01    -1.247408E+01    -1.205096E+01    -1.198511E+01    -1.228402E+01    -1.254668E+01    -1.214696E+01    -1.218137E+01    -1.197795E+01    -1.208527E+01    -1.175120E+01    -1.182966E+01    -1.212563E+01    -1.236216E+01    -1.222129E+01    -1.261794E+01    -1.288649E+01    -1.225819E+01    -1.216023E+01    -1.191273E+01    -1.193767E+01    -1.241939E+01    -1.225731E+01    -1.216564E+01    -1.230797E+01    -1.223943E+01    -1.176366E+01    -1.238416E+01    -1.297857E+01    -1.365628E+01    -1.217865E+01    -1.188097E+01    -1.214561E+01    -1.255494E+01    -1.301321E+01    -1.238534E+01    -1.231201E+01    -1.280625E+01    -1.215990E+01    -1.171280E+01    -1.242984E+01    -1.246037E+01    -1.210995E+01    -1.229140E+01    -1.246673E+01    -1.207704E+01    -1.160136E+01    -1.217606E+01    -1.272420E+01    -1.219442E+01    -1.199267E+01    -1.275093E+01    -1.292319E+01    -1.318742E+01    -1.244889E+01    -1.183361E+01    -1.246393E+01    -1.203698E+01    -1.167506E+01    -1.182987E+01    -1.266550E+01    -1.259753E+01    -1.216398E+01    -1.204036E+01    -1.192226E+01    -1.250901E+01    -1.317558E+01    -1.344471E+01    -1.265428E+01    -1.186178E+01    -1.178071E+01    -1.250779E+01    -1.264588E+01    -1.189869E+01    -1.166717E+01    -1.216684E+01    -1.221667E+01    -1.224453E+01    -1.237231E+01    -1.197364E+01    -1.157252E+01    -1.215798E+01    -1.230545E+01    -1.239001E+01    -1.204963E+01    -1.243440E+01    -1.211199E+01    -1.209018E+01    -1.228549E+01    -1.204995E+01    -1.184461E+01    -1.186237E+01    -1.194854E+01    -1.235403E+01    -1.239737E+01    -1.180142E+01    -1.149158E+01    -1.186374E+01    -1.219331E+01    -1.193755E+01    -1.237880E+01    -1.310401E+01    -1.219466E+01    -1.145958E+01    -1.174746E+01    -1.189372E+01    -1.222542E+01    -1.262975E+01    -1.216845E+01    -1.181850E+01    -1.186360E+01    -1.179191E+01    -1.208147E+01    -1.195785E+01    -1.258851E+01    -1.239937E+01    -1.178246E+01    -1.205751E+01    -1.223695E+01    -1.247070E+01    -1.271257E+01    -1.224568E+01    -1.262504E+01    -1.225139E+01    -1.188178E+01    -1.194404E+01    -1.160241E+01    -1.199219E+01    -1.263600E+01    -1.197310E+01    -1.212896E+01    -1.237597E+01    -1.146029E+01    -1.134932E+01    -1.195178E+01    -1.193068E+01    -1.207678E+01    -1.201940E+01    -1.236284E+01    -1.150737E+01    -1.146115E+01    -1.248970E+01    -1.237647E+01    -1.222911E+01    -1.258799E+01    -1.238730E+01    -1.191597E+01    -1.193510E+01    -1.180936E+01    -1.168416E+01    -1.159512E+01    -1.166030E+01    -1.199548E+01    -1.168563E+01    -1.132912E+01    -1.189980E+01    -1.195160E+01    -1.159712E+01    -1.158073E+01    -1.161004E+01    -1.134987E+01    -1.125451E+01    -1.139226E+01    -1.156013E+01    -1.126237E+01    -1.116820E+01    -1.135662E+01    -1.164298E+01    -1.138979E+01    -1.144996E+01    -1.187826E+01    -1.179798E+01    -1.112380E+01    -1.124137E+01    -1.129750E+01    -1.110700E+01    -1.106651E+01    -1.126190E+01    -1.121766E+01    -1.112652E+01    -1.147539E+01    -1.194279E+01    -1.135811E+01    -1.098083E+01    -1.126331E+01    -1.136982E+01    -1.117351E+01    -1.119465E+01    -1.167784E+01    -1.164574E+01    -1.092908E+01    -1.063832E+01    -1.101725E+01    -1.113892E+01    -1.073384E+01    -1.069544E+01    -1.111064E+01    -1.137167E+01    -1.095426E+01    -1.068051E+01    -1.095742E+01    -1.116313E+01    -1.060327E+01    -1.054017E+01    -1.109709E+01    -1.117519E+01    -1.079197E+01    -1.066813E+01    -1.090622E+01    -1.100242E+01    -1.055930E+01    -1.058980E+01    -1.095018E+01    -1.091356E+01    -1.065823E+01    -1.072247E+01    -1.080916E+01    -1.087583E+01    -1.065034E+01    -1.058267E+01    -1.081422E+01    -1.103228E+01    -1.078467E+01    -1.046440E+01    -1.057146E+01    -1.080186E+01    -1.084592E+01    -1.043597E+01    -1.035545E+01    -1.058654E+01    -1.061706E+01    -1.045923E+01    -1.052997E+01    -1.058437E+01    -1.065976E+01    -1.056217E+01    -1.044155E+01    -1.052735E+01    -1.090208E+01    -1.084749E+01    -1.063127E+01    -1.055966E+01    -1.049592E+01    -1.050288E+01    -1.059808E+01    -1.047846E+01    -1.051123E+01    -1.050999E+01    -1.050160E+01    -1.025360E+01    -1.009320E+01    -1.034445E+01    -1.064925E+01    -1.028673E+01    -1.007342E+01    -1.038927E+01    -1.061995E+01    -1.040111E+01    -1.007082E+01    -1.005389E+01    -1.000096E+01    -1.013842E+01    -1.024626E+01    -1.028735E+01    -1.007793E+01    -1.001050E+01    -1.025997E+01    -1.025200E+01    -1.004151E+01    -1.018503E+01    -1.024728E+01    -1.026272E+01    -1.034266E+01    -1.030852E+01    -1.017774E+01    -9.947184E+00    -9.961557E+00    -1.022107E+01    -1.041528E+01    -1.036787E+01    -1.025929E+01    -1.014042E+01    -1.029377E+01    -1.023120E+01    -1.017420E+01    -1.004449E+01    -9.954542E+00    -9.876024E+00    -9.936219E+00    -9.993614E+00    -9.987479E+00    -9.882475E+00    -9.807994E+00    -9.797322E+00    -9.988086E+00    -1.023051E+01    -1.026143E+01    -1.016104E+01    -1.019476E+01    -1.013840E+01    -1.016232E+01    -1.016324E+01    -1.025741E+01    -1.010333E+01    -9.958297E+00    -1.001403E+01    -9.899838E+00    -9.980190E+00    -9.941333E+00    -9.953847E+00    -9.995525E+00    -9.953864E+00    -9.941339E+00    -9.980225E+00    -9.899865E+00    -1.001407E+01    -9.958356E+00    -1.010338E+01    -1.025750E+01    -1.016332E+01    -1.016240E+01    -1.013851E+01    -1.019486E+01    -1.016117E+01    -1.026156E+01    -1.023064E+01    -9.988222E+00    -9.797430E+00    -9.808132E+00    -9.882616E+00    -9.987630E+00    -9.993790E+00    -9.936370E+00    -9.876196E+00    -9.954721E+00    -1.004467E+01    -1.017442E+01    -1.023140E+01    -1.029400E+01    -1.014064E+01    -1.025952E+01    -1.036813E+01    -1.041553E+01    -1.022131E+01    -9.961763E+00    -9.947372E+00    -1.017799E+01    -1.030875E+01    -1.034292E+01    -1.026297E+01    -1.024751E+01    -1.018528E+01    -1.004172E+01    -1.025222E+01    -1.026022E+01    -1.001069E+01    -1.007816E+01    -1.028756E+01    -1.024648E+01    -1.013864E+01    -1.000114E+01    -1.005408E+01    -1.007099E+01    -1.040130E+01    -1.062019E+01    -1.038945E+01    -1.007359E+01    -1.028689E+01    -1.064944E+01    -1.034464E+01    -1.009333E+01    -1.025375E+01    -1.050176E+01    -1.051014E+01    -1.051139E+01    -1.047858E+01    -1.059823E+01    -1.050300E+01    -1.049603E+01    -1.055977E+01    -1.063132E+01    -1.084757E+01    -1.090217E+01    -1.052740E+01    -1.044162E+01    -1.056219E+01    -1.065978E+01    -1.058438E+01    -1.052993E+01    -1.045924E+01    -1.061703E+01    -1.058652E+01    -1.035544E+01    -1.043587E+01    -1.084585E+01    -1.080179E+01    -1.057140E+01    -1.046431E+01    -1.078452E+01    -1.103217E+01    -1.081413E+01    -1.058254E+01    -1.065021E+01    -1.087566E+01    -1.080903E+01    -1.072230E+01    -1.065803E+01    -1.091335E+01    -1.094996E+01    -1.058961E+01    -1.055909E+01    -1.100212E+01    -1.090598E+01    -1.066787E+01    -1.079170E+01    -1.117480E+01    -1.109676E+01    -1.053994E+01    -1.060297E+01    -1.116273E+01    -1.095709E+01    -1.068017E+01    -1.095387E+01    -1.137114E+01    -1.111029E+01    -1.069511E+01    -1.073345E+01    -1.113848E+01    -1.101680E+01    -1.063796E+01    -1.092867E+01    -1.164508E+01    -1.167727E+01    -1.119413E+01    -1.117303E+01    -1.136929E+01    -1.126277E+01    -1.098040E+01    -1.135756E+01    -1.194204E+01    -1.147483E+01    -1.112600E+01    -1.121719E+01    -1.126135E+01    -1.106604E+01    -1.110653E+01    -1.129697E+01    -1.124092E+01    -1.112339E+01    -1.179738E+01    -1.187761E+01    -1.144936E+01    -1.138932E+01    -1.164244E+01    -1.135611E+01    -1.116777E+01    -1.126195E+01    -1.155966E+01    -1.139180E+01    -1.125414E+01    -1.134960E+01    -1.160967E+01    -1.158034E+01    -1.159683E+01    -1.195139E+01    -1.189944E+01    -1.132887E+01    -1.168547E+01    -1.199508E+01    -1.165994E+01    -1.159498E+01    -1.168400E+01    -1.180930E+01    -1.193503E+01    -1.191594E+01    -1.238716E+01    -1.258755E+01    -1.222902E+01    -1.237648E+01    -1.248947E+01    -1.146121E+01    -1.150745E+01    -1.236287E+01    -1.201931E+01    -1.207675E+01    -1.193085E+01    -1.195183E+01    -1.134942E+01    -1.146065E+01    -1.237644E+01    -1.212940E+01    -1.197354E+01    -1.263673E+01    -1.199252E+01    -1.160261E+01    -1.194462E+01    -1.188255E+01    -1.225217E+01    -1.262606E+01    -1.224648E+01    -1.271367E+01    -1.247144E+01    -1.223742E+01    -1.205809E+01    -1.178311E+01    -1.240043E+01    -1.258944E+01    -1.195838E+01    -1.208231E+01    -1.179261E+01    -1.186443E+01    -1.181938E+01    -1.216950E+01    -1.263103E+01    -1.222626E+01    -1.189459E+01    -1.174832E+01    -1.146030E+01    -1.219580E+01    -1.310565E+01    -1.237992E+01    -1.193852E+01    -1.219438E+01    -1.186466E+01    -1.149235E+01    -1.180228E+01    -1.239859E+01    -1.235512E+01    -1.194955E+01    -1.186319E+01    -1.184546E+01    -1.205083E+01    -1.228649E+01    -1.209120E+01    -1.211292E+01    -1.243542E+01    -1.205051E+01    -1.239096E+01    -1.230651E+01    -1.215886E+01    -1.157312E+01    -1.197413E+01    -1.237298E+01    -1.224541E+01    -1.221741E+01    -1.216746E+01    -1.166758E+01    -1.189893E+01    -1.264637E+01    -1.250842E+01    -1.178117E+01    -1.186189E+01    -1.265416E+01    -1.344468E+01    -1.317608E+01    -1.250955E+01    -1.192258E+01    -1.204041E+01    -1.216410E+01    -1.259744E+01    -1.266589E+01    -1.182985E+01    -1.167482E+01    -1.203662E+01    -1.246387E+01    -1.183329E+01    -1.244802E+01    -1.318631E+01    -1.292255E+01    -1.275056E+01    -1.199226E+01    -1.219376E+01    -1.272335E+01    -1.217558E+01    -1.160096E+01    -1.207640E+01    -1.246579E+01    -1.229057E+01    -1.210917E+01    -1.245940E+01    -1.242900E+01    -1.171215E+01    -1.215913E+01    -1.280524E+01    -1.231115E+01    -1.238474E+01    -1.301234E+01    -1.255407E+01    -1.214499E+01    -1.188048E+01    -1.217817E+01    -1.365488E+01    -1.297743E+01    -1.238372E+01    -1.176342E+01    -1.223916E+01    -1.230768E+01    -1.216557E+01    -1.225727E+01    -1.241980E+01    -1.193815E+01    -1.191334E+01    -1.216055E+01    -1.225919E+01    -1.288838E+01    -1.261822E+01    -1.222212E+01    -1.236370E+01    -1.212684E+01    -1.183072E+01    -1.175280E+01    -1.208768E+01    -1.198018E+01    -1.218414E+01    -1.214963E+01    -1.254985E+01    -1.228779E+01    -1.198834E+01    -1.205376E+01    -1.247911E+01    -1.236303E+01    -1.268184E+01    -1.208302E+01    -1.188118E+01    -1.252524E+01    -1.291322E+01    -1.215757E+01    -1.206996E+01    -1.244102E+01    -1.189319E+01    -1.188957E+01    -1.205025E+01    -1.234989E+01    -1.180832E+01    -1.193852E+01    -1.201071E+01    -1.225462E+01    -1.228537E+01    -1.245183E+01    -1.199074E+01    -1.235103E+01    -1.191101E+01    -1.231995E+01    -1.276137E+01    -1.270308E+01    -1.176749E+01    -1.213482E+01    -1.242402E+01    -1.189507E+01    -1.191456E+01    -1.192506E+01    -1.234456E+01    -1.225775E+01    -1.236069E+01    -1.274961E+01    -1.267334E+01    -1.156705E+01    -1.226082E+01    -1.235181E+01    -1.230978E+01    -1.219623E+01    -1.190502E+01    -1.179996E+01    -1.254635E+01    -1.203857E+01    -1.199856E+01    -1.205696E+01    -1.221215E+01    -1.207320E+01    -1.289907E+01    -1.260239E+01    -1.229301E+01    -1.246644E+01    -1.265372E+01    -1.235425E+01    -1.237608E+01    -1.287685E+01    -1.255281E+01    -1.279173E+01    -1.229752E+01    -1.231362E+01    -1.207127E+01    -1.253067E+01    -1.286297E+01    -1.280136E+01    -1.246751E+01    -1.237961E+01    -1.234495E+01    -1.223879E+01    -1.242719E+01    -1.261745E+01    -1.227411E+01    -1.266107E+01    -1.295008E+01    -1.238134E+01    -1.312927E+01    -1.331725E+01    -1.260147E+01    -1.245241E+01    -1.310425E+01    -1.260764E+01    -1.284774E+01    -1.290063E+01    -1.280039E+01    -1.307439E+01    -1.224319E+01    -1.259434E+01    -1.290987E+01    -1.332267E+01    -1.360490E+01    -1.339354E+01    -1.252608E+01    -1.283517E+01    -1.280913E+01    -1.270546E+01    -1.290055E+01    -1.358760E+01    -1.321548E+01    -1.393019E+01    -1.321927E+01    -1.329920E+01    -1.321518E+01    -1.332034E+01    -1.404474E+01    -1.307464E+01    -1.322625E+01    -1.360127E+01    -1.383746E+01    -1.418534E+01    -1.536615E+01    -1.341403E+01    -1.402220E+01    -1.404884E+01    -1.344596E+01    -1.356352E+01    -1.373658E+01    -1.367917E+01    -1.334938E+01    -1.321843E+01    -1.317151E+01    -1.272420E+01    -1.358560E+01    -1.512618E+01    -1.382138E+01    -1.474736E+01    -1.443987E+01    -1.390753E+01    -1.301962E+01    -1.342525E+01    -1.414397E+01    -1.466992E+01    -1.444112E+01    -1.435609E+01    -1.437996E+01    -1.652184E+01    -1.487529E+01    -1.466531E+01    -1.482250E+01    -1.417370E+01    -1.353801E+01    -1.377214E+01    -1.567323E+01    -1.479603E+01    -1.403563E+01    -1.467005E+01    -1.474970E+01    -1.373978E+01    -1.460372E+01    -1.647978E+01    -1.514659E+01    -1.576300E+01    -1.515456E+01    -1.440070E+01    -1.571535E+01    -1.509285E+01    -1.488886E+01    -1.527669E+01    -1.378073E+01    -1.511986E+01    -1.523341E+01    -1.492119E+01    -1.553895E+01    -1.719524E+01    -1.500037E+01    -1.541549E+01    -1.437336E+01    -1.665796E+01    -1.669928E+01    -1.521752E+01    -1.550377E+01    -1.469477E+01    -1.572228E+01    -1.664276E+01    -1.482762E+01    -1.381937E+01    -1.709105E+01    -1.552872E+01    -1.592693E+01    -1.662783E+01    -1.553613E+01    -1.644459E+01    -1.600682E+01    -1.818301E+01    -1.510776E+01    -1.572649E+01    -1.522355E+01    -1.481888E+01    -1.764212E+01    -1.457119E+01    -1.528253E+01    -1.630262E+01    -1.724765E+01    -1.524377E+01    -1.430344E+01    -1.564458E+01    -1.547016E+01    -1.556074E+01    -1.667323E+01    -1.642644E+01    -1.455383E+01    -1.536941E+01    -1.705721E+01
[truncated: 17,371,946 more chars]
