# Supplementary material for: Fluorescence from a single-molecule probe directly attached to a plasmonic STM tip
Source: Nat Commun. 2024 Nov 10;15:9733. doi: 10.1038/s41467-024-53707-2 (PMC11551166; doi:10.1038/s41467-024-53707-2)
Supplement: Supplementary file 6 — Source Data [file 41467_2024_53707_MOESM6_ESM.zip › SFig 7/LUMO1_perp_xz_dens.txt]

ln(|psi|^2)
z(a.u.)\x(a.u.)    -91.364611    -91.253500    -91.142389    -91.031278    -90.920167    -90.809056    -90.697944    -90.586833    -90.475722    -90.364611    -90.253500    -90.142389    -90.031278    -89.920167    -89.809056    -89.697944    -89.586833    -89.475722    -89.364611    -89.253500    -89.142389    -89.031278    -88.920167    -88.809056    -88.697944    -88.586833    -88.475722    -88.364611    -88.253500    -88.142389    -88.031278    -87.920167    -87.809056    -87.697944    -87.586833    -87.475722    -87.364611    -87.253500    -87.142389    -87.031278    -86.920167    -86.809056    -86.697944    -86.586833    -86.475722    -86.364611    -86.253500    -86.142389    -86.031278    -85.920167    -85.809056    -85.697944    -85.586833    -85.475722    -85.364611    -85.253500    -85.142389    -85.031278    -84.920167    -84.809056    -84.697944    -84.586833    -84.475722    -84.364611    -84.253500    -84.142389    -84.031278    -83.920167    -83.809056    -83.697944    -83.586833    -83.475722    -83.364611    -83.253500    -83.142389    -83.031278    -82.920167    -82.809056    -82.697944    -82.586833    -82.475722    -82.364611    -82.253500    -82.142389    -82.031278    -81.920167    -81.809056    -81.697944    -81.586833    -81.475722    -81.364611    -81.253500    -81.142389    -81.031278    -80.920167    -80.809056    -80.697944    -80.586833    -80.475722    -80.364611    -80.253500    -80.142389    -80.031278    -79.920167    -79.809056    -79.697944    -79.586833    -79.475722    -79.364611    -79.253500    -79.142389    -79.031278    -78.920167    -78.809056    -78.697944    -78.586833    -78.475722    -78.364611    -78.253500    -78.142389    -78.031278    -77.920167    -77.809056    -77.697944    -77.586833    -77.475722    -77.364611    -77.253500    -77.142389    -77.031278    -76.920167    -76.809056    -76.697944    -76.586833    -76.475722    -76.364611    -76.253500    -76.142389    -76.031278    -75.920167    -75.809056    -75.697944    -75.586833    -75.475722    -75.364611    -75.253500    -75.142389    -75.031278    -74.920167    -74.809056    -74.697944    -74.586833    -74.475722    -74.364611    -74.253500    -74.142389    -74.031278    -73.920167    -73.809056    -73.697944    -73.586833    -73.475722    -73.364611    -73.253500    -73.142389    -73.031278    -72.920167    -72.809056    -72.697944    -72.586833    -72.475722    -72.364611    -72.253500    -72.142389    -72.031278    -71.920167    -71.809056    -71.697944    -71.586833    -71.475722    -71.364611    -71.253500    -71.142389    -71.031278    -70.920167    -70.809056    -70.697944    -70.586833    -70.475722    -70.364611    -70.253500    -70.142389    -70.031278    -69.920167    -69.809056    -69.697944    -69.586833    -69.475722    -69.364611    -69.253500    -69.142389    -69.031278    -68.920167    -68.809056    -68.697944    -68.586833    -68.475722    -68.364611    -68.253500    -68.142389    -68.031278    -67.920167    -67.809056    -67.697944    -67.586833    -67.475722    -67.364611    -67.253500    -67.142389    -67.031278    -66.920167    -66.809056    -66.697944    -66.586833    -66.475722    -66.364611    -66.253500    -66.142389    -66.031278    -65.920167    -65.809056    -65.697944    -65.586833    -65.475722    -65.364611    -65.253500    -65.142389    -65.031278    -64.920167    -64.809056    -64.697944    -64.586833    -64.475722    -64.364611    -64.253500    -64.142389    -64.031278    -63.920167    -63.809056    -63.697944    -63.586833    -63.475722    -63.364611    -63.253500    -63.142389    -63.031278    -62.920167    -62.809056    -62.697944    -62.586833    -62.475722    -62.364611    -62.253500    -62.142389    -62.031278    -61.920167    -61.809056    -61.697944    -61.586833    -61.475722    -61.364611    -61.253500    -61.142389    -61.031278    -60.920167    -60.809056    -60.697944    -60.586833    -60.475722    -60.364611    -60.253500    -60.142389    -60.031278    -59.920167    -59.809056    -59.697944    -59.586833    -59.475722    -59.364611    -59.253500    -59.142389    -59.031278    -58.920167    -58.809056    -58.697944    -58.586833    -58.475722    -58.364611    -58.253500    -58.142389    -58.031278    -57.920167    -57.809056    -57.697944    -57.586833    -57.475722    -57.364611    -57.253500    -57.142389    -57.031278    -56.920167    -56.809056    -56.697944    -56.586833    -56.475722    -56.364611    -56.253500    -56.142389    -56.031278    -55.920167    -55.809056    -55.697944    -55.586833    -55.475722    -55.364611    -55.253500    -55.142389    -55.031278    -54.920167    -54.809056    -54.697944    -54.586833    -54.475722    -54.364611    -54.253500    -54.142389    -54.031278    -53.920167    -53.809056    -53.697944    -53.586833    -53.475722    -53.364611    -53.253500    -53.142389    -53.031278    -52.920167    -52.809056    -52.697944    -52.586833    -52.475722    -52.364611    -52.253500    -52.142389    -52.031278    -51.920167    -51.809056    -51.697944    -51.586833    -51.475722    -51.364611    -51.253500    -51.142389    -51.031278    -50.920167    -50.809056    -50.697944    -50.586833    -50.475722    -50.364611    -50.253500    -50.142389    -50.031278    -49.920167    -49.809056    -49.697944    -49.586833    -49.475722    -49.364611    -49.253500    -49.142389    -49.031278    -48.920167    -48.809056    -48.697944    -48.586833    -48.475722    -48.364611    -48.253500    -48.142389    -48.031278    -47.920167    -47.809056    -47.697944    -47.586833    -47.475722    -47.364611    -47.253500    -47.142389    -47.031278    -46.920167    -46.809056    -46.697944    -46.586833    -46.475722    -46.364611    -46.253500    -46.142389    -46.031278    -45.920167    -45.809056    -45.697944    -45.586833    -45.475722    -45.364611    -45.253500    -45.142389    -45.031278    -44.920167    -44.809056    -44.697944    -44.586833    -44.475722    -44.364611    -44.253500    -44.142389    -44.031278    -43.920167    -43.809056    -43.697944    -43.586833    -43.475722    -43.364611    -43.253500    -43.142389    -43.031278    -42.920167    -42.809056    -42.697944    -42.586833    -42.475722    -42.364611    -42.253500    -42.142389    -42.031278    -41.920167    -41.809056    -41.697944    -41.586833    -41.475722    -41.364611    -41.253500    -41.142389    -41.031278    -40.920167    -40.809056    -40.697944    -40.586833    -40.475722    -40.364611    -40.253500    -40.142389    -40.031278    -39.920167    -39.809056    -39.697944    -39.586833    -39.475722    -39.364611    -39.253500    -39.142389    -39.031278    -38.920167    -38.809056    -38.697944    -38.586833    -38.475722    -38.364611    -38.253500    -38.142389    -38.031278    -37.920167    -37.809056    -37.697944    -37.586833    -37.475722    -37.364611    -37.253500    -37.142389    -37.031278    -36.920167    -36.809056    -36.697944    -36.586833    -36.475722    -36.364611    -36.253500    -36.142389    -36.031278    -35.920167    -35.809056    -35.697944    -35.586833    -35.475722    -35.364611    -35.253500    -35.142389    -35.031278    -34.920167    -34.809056    -34.697944    -34.586833    -34.475722    -34.364611    -34.253500    -34.142389    -34.031278    -33.920167    -33.809056    -33.697944    -33.586833    -33.475722    -33.364611    -33.253500    -33.142389    -33.031278    -32.920167    -32.809056    -32.697944    -32.586833    -32.475722    -32.364611    -32.253500    -32.142389    -32.031278    -31.920167    -31.809056    -31.697944    -31.586833    -31.475722    -31.364611    -31.253500    -31.142389    -31.031278    -30.920167    -30.809056    -30.697944    -30.586833    -30.475722    -30.364611    -30.253500    -30.142389    -30.031278    -29.920167    -29.809056    -29.697944    -29.586833    -29.475722    -29.364611    -29.253500    -29.142389    -29.031278    -28.920167    -28.809056    -28.697944    -28.586833    -28.475722    -28.364611    -28.253500    -28.142389    -28.031278    -27.920167    -27.809056    -27.697944    -27.586833    -27.475722    -27.364611    -27.253500    -27.142389    -27.031278    -26.920167    -26.809056    -26.697944    -26.586833    -26.475722    -26.364611    -26.253500    -26.142389    -26.031278    -25.920167    -25.809056    -25.697944    -25.586833    -25.475722    -25.364611    -25.253500    -25.142389    -25.031278    -24.920167    -24.809056    -24.697944    -24.586833    -24.475722    -24.364611    -24.253500    -24.142389    -24.031278    -23.920167    -23.809056    -23.697944    -23.586833    -23.475722    -23.364611    -23.253500    -23.142389    -23.031278    -22.920167    -22.809056    -22.697944    -22.586833    -22.475722    -22.364611    -22.253500    -22.142389    -22.031278    -21.920167    -21.809056    -21.697944    -21.586833    -21.475722    -21.364611    -21.253500    -21.142389    -21.031278    -20.920167    -20.809056    -20.697944    -20.586833    -20.475722    -20.364611    -20.253500    -20.142389    -20.031278    -19.920167    -19.809056    -19.697944    -19.586833    -19.475722    -19.364611    -19.253500    -19.142389    -19.031278    -18.920167    -18.809056    -18.697944    -18.586833    -18.475722    -18.364611    -18.253500    -18.142389    -18.031278    -17.920167    -17.809056    -17.697944    -17.586833    -17.475722    -17.364611    -17.253500    -17.142389    -17.031278    -16.920167    -16.809056    -16.697944    -16.586833    -16.475722    -16.364611    -16.253500    -16.142389    -16.031278    -15.920167    -15.809056    -15.697944    -15.586833    -15.475722    -15.364611    -15.253500    -15.142389    -15.031278    -14.920167    -14.809056    -14.697944    -14.586833    -14.475722    -14.364611    -14.253500    -14.142389    -14.031278    -13.920167    -13.809056    -13.697944    -13.586833    -13.475722    -13.364611    -13.253500    -13.142389    -13.031278    -12.920167    -12.809056    -12.697944    -12.586833    -12.475722    -12.364611    -12.253500    -12.142389    -12.031278    -11.920167    -11.809056    -11.697944    -11.586833    -11.475722    -11.364611    -11.253500    -11.142389    -11.031278    -10.920167    -10.809056    -10.697944    -10.586833    -10.475722    -10.364611    -10.253500    -10.142389    -10.031278    -9.920167    -9.809056    -9.697944    -9.586833    -9.475722    -9.364611    -9.253500    -9.142389    -9.031278    -8.920167    -8.809056    -8.697944    -8.586833    -8.475722    -8.364611    -8.253500    -8.142389    -8.031278    -7.920167    -7.809056    -7.697944    -7.586833    -7.475722    -7.364611    -7.253500    -7.142389    -7.031278    -6.920167    -6.809056    -6.697944    -6.586833    -6.475722    -6.364611    -6.253500    -6.142389    -6.031278    -5.920167    -5.809056    -5.697944    -5.586833    -5.475722    -5.364611    -5.253500    -5.142389    -5.031278    -4.920167    -4.809056    -4.697944    -4.586833    -4.475722    -4.364611    -4.253500    -4.142389    -4.031278    -3.920167    -3.809056    -3.697944    -3.586833    -3.475722    -3.364611    -3.253500    -3.142389    -3.031278    -2.920167    -2.809056    -2.697944    -2.586833    -2.475722    -2.364611    -2.253500    -2.142389    -2.031278    -1.920167    -1.809056    -1.697944    -1.586833    -1.475722    -1.364611    -1.253500    -1.142389    -1.031278    -0.920167    -0.809056    -0.697944    -0.586833    -0.475722    -0.364611    -0.253500    -0.142389    -0.031278    0.079833    0.190944    0.302056    0.413167    0.524278    0.635389    0.746500    0.857611    0.968722    1.079833    1.190944    1.302056    1.413167    1.524278    1.635389    1.746500    1.857611    1.968722    2.079833    2.190944    2.302056    2.413167    2.524278    2.635389    2.746500    2.857611    2.968722    3.079833    3.190944    3.302056    3.413167    3.524278    3.635389    3.746500    3.857611    3.968722    4.079833    4.190944    4.302056    4.413167    4.524278    4.635389    4.746500    4.857611    4.968722    5.079833    5.190944    5.302056    5.413167    5.524278    5.635389    5.746500    5.857611    5.968722    6.079833    6.190944    6.302056    6.413167    6.524278    6.635389    6.746500    6.857611    6.968722    7.079833    7.190944    7.302056    7.413167    7.524278    7.635389    7.746500    7.857611    7.968722    8.079833    8.190944    8.302056    8.413167    8.524278    8.635389    8.746500    8.857611    8.968722    9.079833    9.190944    9.302056    9.413167    9.524278    9.635389    9.746500    9.857611    9.968722    10.079833    10.190944    10.302056    10.413167    10.524278    10.635389    10.746500    10.857611    10.968722    11.079833    11.190944    11.302056    11.413167    11.524278    11.635389    11.746500    11.857611    11.968722    12.079833    12.190944    12.302056    12.413167    12.524278    12.635389    12.746500    12.857611    12.968722    13.079833    13.190944    13.302056    13.413167    13.524278    13.635389    13.746500    13.857611    13.968722    14.079833    14.190944    14.302056    14.413167    14.524278    14.635389    14.746500    14.857611    14.968722    15.079833    15.190944    15.302056    15.413167    15.524278    15.635389    15.746500    15.857611    15.968722    16.079833    16.190944    16.302056    16.413167    16.524278    16.635389    16.746500    16.857611    16.968722    17.079833    17.190944    17.302056    17.413167    17.524278    17.635389    17.746500    17.857611    17.968722    18.079833    18.190944    18.302056    18.413167    18.524278    18.635389    18.746500    18.857611    18.968722    19.079833    19.190944    19.302056    19.413167    19.524278    19.635389    19.746500    19.857611    19.968722    20.079833    20.190944    20.302056    20.413167    20.524278    20.635389    20.746500    20.857611    20.968722    21.079833    21.190944    21.302056    21.413167    21.524278    21.635389    21.746500    21.857611    21.968722    22.079833    22.190944    22.302056    22.413167    22.524278    22.635389    22.746500    22.857611    22.968722    23.079833    23.190944    23.302056    23.413167    23.524278    23.635389    23.746500    23.857611    23.968722    24.079833    24.190944    24.302056    24.413167    24.524278    24.635389    24.746500    24.857611    24.968722    25.079833    25.190944    25.302056    25.413167    25.524278    25.635389    25.746500    25.857611    25.968722    26.079833    26.190944    26.302056    26.413167    26.524278    26.635389    26.746500    26.857611    26.968722    27.079833    27.190944    27.302056    27.413167    27.524278    27.635389    27.746500    27.857611    27.968722    28.079833    28.190944    28.302056    28.413167    28.524278    28.635389    28.746500    28.857611    28.968722    29.079833    29.190944    29.302056    29.413167    29.524278    29.635389    29.746500    29.857611    29.968722    30.079833    30.190944    30.302056    30.413167    30.524278    30.635389    30.746500    30.857611    30.968722    31.079833    31.190944    31.302056    31.413167    31.524278    31.635389    31.746500    31.857611    31.968722    32.079833    32.190944    32.302056    32.413167    32.524278    32.635389    32.746500    32.857611    32.968722    33.079833    33.190944    33.302056    33.413167    33.524278    33.635389    33.746500    33.857611    33.968722    34.079833    34.190944    34.302056    34.413167    34.524278    34.635389    34.746500    34.857611    34.968722    35.079833    35.190944    35.302056    35.413167    35.524278    35.635389    35.746500    35.857611    35.968722    36.079833    36.190944    36.302056    36.413167    36.524278    36.635389    36.746500    36.857611    36.968722    37.079833    37.190944    37.302056    37.413167    37.524278    37.635389    37.746500    37.857611    37.968722    38.079833    38.190944    38.302056    38.413167    38.524278    38.635389    38.746500    38.857611    38.968722    39.079833    39.190944    39.302056    39.413167    39.524278    39.635389    39.746500    39.857611    39.968722    40.079833    40.190944    40.302056    40.413167    40.524278    40.635389    40.746500    40.857611    40.968722    41.079833    41.190944    41.302056    41.413167    41.524278    41.635389    41.746500    41.857611    41.968722    42.079833    42.190944    42.302056    42.413167    42.524278    42.635389    42.746500    42.857611    42.968722    43.079833    43.190944    43.302056    43.413167    43.524278    43.635389    43.746500    43.857611    43.968722    44.079833    44.190944    44.302056    44.413167    44.524278    44.635389    44.746500    44.857611    44.968722    45.079833    45.190944    45.302056    45.413167    45.524278    45.635389    45.746500    45.857611    45.968722    46.079833    46.190944    46.302056    46.413167    46.524278    46.635389    46.746500    46.857611    46.968722    47.079833    47.190944    47.302056    47.413167    47.524278    47.635389    47.746500    47.857611    47.968722    48.079833    48.190944    48.302056    48.413167    48.524278    48.635389    48.746500    48.857611    48.968722    49.079833    49.190944    49.302056    49.413167    49.524278    49.635389    49.746500    49.857611    49.968722    50.079833    50.190944    50.302056    50.413167    50.524278    50.635389    50.746500
-56.888889    -2.402481E+01    -2.391177E+01    -2.362185E+01    -2.353733E+01    -2.370952E+01    -2.365512E+01    -2.334826E+01    -2.333560E+01    -2.346627E+01    -2.340217E+01    -2.327661E+01    -2.333598E+01    -2.352069E+01    -2.343596E+01    -2.328632E+01    -2.333508E+01    -2.350354E+01    -2.340903E+01    -2.334639E+01    -2.343239E+01    -2.340155E+01    -2.335875E+01    -2.344732E+01    -2.341933E+01    -2.336149E+01    -2.321116E+01    -2.321533E+01    -2.324738E+01    -2.307311E+01    -2.294894E+01    -2.284718E+01    -2.272836E+01    -2.264105E+01    -2.263138E+01    -2.258572E+01    -2.249254E+01    -2.234077E+01    -2.236538E+01    -2.227818E+01    -2.218240E+01    -2.211508E+01    -2.205771E+01    -2.198956E+01    -2.189789E+01    -2.187709E+01    -2.190191E+01    -2.175321E+01    -2.172812E+01    -2.174547E+01    -2.170261E+01    -2.165369E+01    -2.158358E+01    -2.154000E+01    -2.149575E+01    -2.146743E+01    -2.145782E+01    -2.142603E+01    -2.132169E+01    -2.124629E+01    -2.129004E+01    -2.127474E+01    -2.117351E+01    -2.115564E+01    -2.110917E+01    -2.100959E+01    -2.096589E+01    -2.094505E+01    -2.088828E+01    -2.080745E+01    -2.078698E+01    -2.076410E+01    -2.067544E+01    -2.059629E+01    -2.060406E+01    -2.056900E+01    -2.048638E+01    -2.044636E+01    -2.040453E+01    -2.034562E+01    -2.031105E+01    -2.026980E+01    -2.019798E+01    -2.016169E+01    -2.011056E+01    -2.010083E+01    -2.006813E+01    -1.999176E+01    -1.993190E+01    -1.992848E+01    -1.987438E+01    -1.982800E+01    -1.981394E+01    -1.975821E+01    -1.970333E+01    -1.968649E+01    -1.963635E+01    -1.958251E+01    -1.957425E+01    -1.953089E+01    -1.947611E+01    -1.942269E+01    -1.938197E+01    -1.935650E+01    -1.931716E+01    -1.927195E+01    -1.925503E+01    -1.921569E+01    -1.918156E+01    -1.913040E+01    -1.907850E+01    -1.903114E+01    -1.900386E+01    -1.897219E+01    -1.892552E+01    -1.889874E+01    -1.886115E+01    -1.879993E+01    -1.877897E+01    -1.875318E+01    -1.869669E+01    -1.865809E+01    -1.863220E+01    -1.859083E+01    -1.855610E+01    -1.852193E+01    -1.848585E+01    -1.843990E+01    -1.841246E+01    -1.839640E+01    -1.835550E+01    -1.831081E+01    -1.828115E+01    -1.824737E+01    -1.821127E+01    -1.817777E+01    -1.815432E+01    -1.812474E+01    -1.808227E+01    -1.804316E+01    -1.801893E+01    -1.798126E+01    -1.795408E+01    -1.791887E+01    -1.787722E+01    -1.785580E+01    -1.782928E+01    -1.779047E+01    -1.776006E+01    -1.772934E+01    -1.769292E+01    -1.766293E+01    -1.764347E+01    -1.760904E+01    -1.756835E+01    -1.754273E+01    -1.751718E+01    -1.748004E+01    -1.745993E+01    -1.742648E+01    -1.738523E+01    -1.736820E+01    -1.734163E+01    -1.730389E+01    -1.727368E+01    -1.724896E+01    -1.722213E+01    -1.719651E+01    -1.717265E+01    -1.714340E+01    -1.710603E+01    -1.708185E+01    -1.706579E+01    -1.702961E+01    -1.700463E+01    -1.698124E+01    -1.694946E+01    -1.692383E+01    -1.690288E+01    -1.687321E+01    -1.684560E+01    -1.682529E+01    -1.680227E+01    -1.677126E+01    -1.674855E+01    -1.672560E+01    -1.669478E+01    -1.667209E+01    -1.665253E+01    -1.662411E+01    -1.660089E+01    -1.658079E+01    -1.655314E+01    -1.653042E+01    -1.650905E+01    -1.647985E+01    -1.645558E+01    -1.643622E+01    -1.641520E+01    -1.639167E+01    -1.637289E+01    -1.634965E+01    -1.632231E+01    -1.630114E+01    -1.628089E+01    -1.625959E+01    -1.624005E+01    -1.621982E+01    -1.619506E+01    -1.617535E+01    -1.615841E+01    -1.612951E+01    -1.611104E+01    -1.609416E+01    -1.607031E+01    -1.605660E+01    -1.603740E+01    -1.601333E+01    -1.599674E+01    -1.597839E+01    -1.595821E+01    -1.593602E+01    -1.591576E+01    -1.590057E+01    -1.588148E+01    -1.586300E+01    -1.584563E+01    -1.582674E+01    -1.580899E+01    -1.579102E+01    -1.577235E+01    -1.575460E+01    -1.573660E+01    -1.572145E+01    -1.570365E+01    -1.568771E+01    -1.566905E+01    -1.565120E+01    -1.563616E+01    -1.562095E+01    -1.560358E+01    -1.558846E+01    -1.557317E+01    -1.555477E+01    -1.553805E+01    -1.552443E+01    -1.550895E+01    -1.549579E+01    -1.548073E+01    -1.546399E+01    -1.545118E+01    -1.543409E+01    -1.541655E+01    -1.540427E+01    -1.538852E+01    -1.537541E+01    -1.536371E+01    -1.534838E+01    -1.533306E+01    -1.532012E+01    -1.530803E+01    -1.529316E+01    -1.527888E+01    -1.526806E+01    -1.525532E+01    -1.524003E+01    -1.522722E+01    -1.521505E+01    -1.520108E+01    -1.519054E+01    -1.517640E+01    -1.516426E+01    -1.515409E+01    -1.513983E+01    -1.512825E+01    -1.511839E+01    -1.510591E+01    -1.509412E+01    -1.508211E+01    -1.507223E+01    -1.505947E+01    -1.504855E+01    -1.503742E+01    -1.502645E+01    -1.501823E+01    -1.500637E+01    -1.499590E+01    -1.498741E+01    -1.497411E+01    -1.496612E+01    -1.495630E+01    -1.494290E+01    -1.493524E+01    -1.492810E+01    -1.491487E+01    -1.490521E+01    -1.489865E+01    -1.488844E+01    -1.487830E+01    -1.487198E+01    -1.486348E+01    -1.485115E+01    -1.484479E+01    -1.483703E+01    -1.482847E+01    -1.481981E+01    -1.481157E+01    -1.480190E+01    -1.479281E+01    -1.478709E+01    -1.478045E+01    -1.477293E+01    -1.476601E+01    -1.475578E+01    -1.474938E+01    -1.474320E+01    -1.473680E+01    -1.473106E+01    -1.472200E+01    -1.471373E+01    -1.471117E+01    -1.470356E+01    -1.469671E+01    -1.469295E+01    -1.468505E+01    -1.467692E+01    -1.467154E+01    -1.466774E+01    -1.466219E+01    -1.465694E+01    -1.465089E+01    -1.464571E+01    -1.464005E+01    -1.463531E+01    -1.463079E+01    -1.462722E+01    -1.462079E+01    -1.461715E+01    -1.461180E+01    -1.460893E+01    -1.460470E+01    -1.460109E+01    -1.459687E+01    -1.459249E+01    -1.458883E+01    -1.458401E+01    -1.458168E+01    -1.457833E+01    -1.457276E+01    -1.457107E+01    -1.456755E+01    -1.456213E+01    -1.456128E+01    -1.455866E+01    -1.455701E+01    -1.455346E+01    -1.455037E+01    -1.454800E+01    -1.454540E+01    -1.454298E+01    -1.454158E+01    -1.454014E+01    -1.453814E+01    -1.453440E+01    -1.453254E+01    -1.453421E+01    -1.453267E+01    -1.452823E+01    -1.452762E+01    -1.452669E+01    -1.452456E+01    -1.452469E+01    -1.452402E+01    -1.452336E+01    -1.451961E+01    -1.451958E+01    -1.452078E+01    -1.451875E+01    -1.451785E+01    -1.451877E+01    -1.451794E+01    -1.451814E+01    -1.451739E+01    -1.451713E+01    -1.451861E+01    -1.451767E+01    -1.451667E+01    -1.451675E+01    -1.451865E+01    -1.451808E+01    -1.451726E+01    -1.451865E+01    -1.452014E+01    -1.451941E+01    -1.451928E+01    -1.452019E+01    -1.452169E+01    -1.452233E+01    -1.452408E+01    -1.452526E+01    -1.452556E+01    -1.452686E+01    -1.452782E+01    -1.452902E+01    -1.452723E+01    -1.452813E+01    -1.453297E+01    -1.453377E+01    -1.453449E+01    -1.453603E+01    -1.453744E+01    -1.453920E+01    -1.454063E+01    -1.454161E+01    -1.454536E+01    -1.454600E+01    -1.454759E+01    -1.454988E+01    -1.455201E+01    -1.455410E+01    -1.455611E+01    -1.455598E+01    -1.455907E+01    -1.456112E+01    -1.456299E+01    -1.456570E+01    -1.456812E+01    -1.457094E+01    -1.457215E+01    -1.457325E+01    -1.457680E+01    -1.458046E+01    -1.458282E+01    -1.458404E+01    -1.458660E+01    -1.459065E+01    -1.459232E+01    -1.459466E+01    -1.459868E+01    -1.460147E+01    -1.460190E+01    -1.460464E+01    -1.460940E+01    -1.461251E+01    -1.461376E+01    -1.461592E+01    -1.461876E+01    -1.462361E+01    -1.462748E+01    -1.462815E+01    -1.463058E+01    -1.463533E+01    -1.463687E+01    -1.463932E+01    -1.464365E+01    -1.464693E+01    -1.465056E+01    -1.465235E+01    -1.465393E+01    -1.466026E+01    -1.466381E+01    -1.466503E+01    -1.466996E+01    -1.467193E+01    -1.467536E+01    -1.467995E+01    -1.468205E+01    -1.468577E+01    -1.469141E+01    -1.469293E+01    -1.469701E+01    -1.470091E+01    -1.470382E+01    -1.470815E+01    -1.470920E+01    -1.471138E+01    -1.471809E+01    -1.472092E+01    -1.472435E+01    -1.472918E+01    -1.473217E+01    -1.473578E+01    -1.474054E+01    -1.474201E+01    -1.474565E+01    -1.475139E+01    -1.475561E+01    -1.475959E+01    -1.476286E+01    -1.476689E+01    -1.477283E+01    -1.477721E+01    -1.477867E+01    -1.478252E+01    -1.478867E+01    -1.479401E+01    -1.479746E+01    -1.480179E+01    -1.480476E+01    -1.480999E+01    -1.481498E+01    -1.481823E+01    -1.482324E+01    -1.482895E+01    -1.483527E+01    -1.483867E+01    -1.484146E+01    -1.484894E+01    -1.485503E+01    -1.485807E+01    -1.486254E+01    -1.486758E+01    -1.487405E+01    -1.487893E+01    -1.488361E+01    -1.488857E+01    -1.489466E+01    -1.489997E+01    -1.490332E+01    -1.490889E+01    -1.491646E+01    -1.492208E+01    -1.492776E+01    -1.493094E+01    -1.493566E+01    -1.494403E+01    -1.494989E+01    -1.495461E+01    -1.496144E+01    -1.496780E+01    -1.497221E+01    -1.497845E+01    -1.498568E+01    -1.498891E+01    -1.499291E+01    -1.500130E+01    -1.500859E+01    -1.501436E+01    -1.502103E+01    -1.502800E+01    -1.503397E+01    -1.503934E+01    -1.504383E+01    -1.504785E+01    -1.505380E+01    -1.506233E+01    -1.506954E+01    -1.507504E+01    -1.508312E+01    -1.508942E+01    -1.509714E+01    -1.510353E+01    -1.510618E+01    -1.511405E+01    -1.512466E+01    -1.513142E+01    -1.513870E+01    -1.514713E+01    -1.515232E+01    -1.516047E+01    -1.516651E+01    -1.517225E+01    -1.517892E+01    -1.518405E+01    -1.519440E+01    -1.520448E+01    -1.521038E+01    -1.521837E+01    -1.522226E+01    -1.523156E+01    -1.524186E+01    -1.524587E+01    -1.525361E+01    -1.526098E+01    -1.526719E+01    -1.527834E+01    -1.528900E+01    -1.529268E+01    -1.530031E+01    -1.531063E+01    -1.531968E+01    -1.532623E+01    -1.533412E+01    -1.534388E+01    -1.535113E+01    -1.535612E+01    -1.536518E+01    -1.537562E+01    -1.538216E+01    -1.538985E+01    -1.539848E+01    -1.540995E+01    -1.542007E+01    -1.542580E+01    -1.543172E+01    -1.543963E+01    -1.544751E+01    -1.545868E+01    -1.546964E+01    -1.547757E+01    -1.548433E+01    -1.549245E+01    -1.550315E+01    -1.551593E+01    -1.552299E+01    -1.553021E+01    -1.553776E+01    -1.554738E+01    -1.556021E+01    -1.556935E+01    -1.557799E+01    -1.558744E+01    -1.559446E+01    -1.560516E+01    -1.561936E+01    -1.562745E+01    -1.563516E+01    -1.564318E+01    -1.564930E+01    -1.565914E+01    -1.567014E+01    -1.568294E+01    -1.569232E+01    -1.570116E+01    -1.571134E+01    -1.572359E+01    -1.573522E+01    -1.574715E+01    -1.575524E+01    -1.576600E+01    -1.577571E+01    -1.578452E+01    -1.579580E+01    -1.580991E+01    -1.582080E+01    -1.582777E+01    -1.583686E+01    -1.585092E+01    -1.586169E+01    -1.587553E+01    -1.588550E+01    -1.589388E+01    -1.590554E+01    -1.591655E+01    -1.592731E+01    -1.594023E+01    -1.595023E+01    -1.596123E+01    -1.597235E+01    -1.598355E+01    -1.599744E+01    -1.601187E+01    -1.602117E+01    -1.602990E+01    -1.604515E+01    -1.605536E+01    -1.606287E+01    -1.607432E+01    -1.608924E+01    -1.610630E+01    -1.611805E+01    -1.612550E+01    -1.613705E+01    -1.614761E+01    -1.615933E+01    -1.617479E+01    -1.619044E+01    -1.620521E+01    -1.621609E+01    -1.622673E+01    -1.624112E+01    -1.625194E+01    -1.626697E+01    -1.628109E+01    -1.629485E+01    -1.630776E+01    -1.631807E+01    -1.632987E+01    -1.634523E+01    -1.635575E+01    -1.637345E+01    -1.639457E+01    -1.640609E+01    -1.641421E+01    -1.643180E+01    -1.644341E+01    -1.645610E+01    -1.647310E+01    -1.648976E+01    -1.650101E+01    -1.651499E+01    -1.652939E+01    -1.654486E+01    -1.655965E+01    -1.657475E+01    -1.658897E+01    -1.660867E+01    -1.662899E+01    -1.664209E+01    -1.665488E+01    -1.666934E+01    -1.668142E+01    -1.669954E+01    -1.672107E+01    -1.673726E+01    -1.675384E+01    -1.677154E+01    -1.678897E+01    -1.680235E+01    -1.681663E+01    -1.683538E+01    -1.685587E+01    -1.687540E+01    -1.689632E+01    -1.691347E+01    -1.692784E+01    -1.694415E+01    -1.695915E+01    -1.698009E+01    -1.700034E+01    -1.701930E+01    -1.704010E+01    -1.706186E+01    -1.707954E+01    -1.709809E+01    -1.711439E+01    -1.712892E+01    -1.714868E+01    -1.716813E+01    -1.718977E+01    -1.720937E+01    -1.722976E+01    -1.725934E+01    -1.727916E+01    -1.729678E+01    -1.731625E+01    -1.733945E+01    -1.735603E+01    -1.737672E+01    -1.740297E+01    -1.742702E+01    -1.744936E+01    -1.747610E+01    -1.750114E+01    -1.752182E+01    -1.754120E+01    -1.756450E+01    -1.758502E+01    -1.761258E+01    -1.764243E+01    -1.766969E+01    -1.768675E+01    -1.771592E+01    -1.774596E+01    -1.777497E+01    -1.780217E+01    -1.783245E+01    -1.786178E+01    -1.788700E+01    -1.791616E+01    -1.794526E+01    -1.796086E+01    -1.798617E+01    -1.802761E+01    -1.805856E+01    -1.809508E+01    -1.813191E+01    -1.815820E+01    -1.819084E+01    -1.822658E+01    -1.825201E+01    -1.828016E+01    -1.831615E+01    -1.835640E+01    -1.838567E+01    -1.842188E+01    -1.846548E+01    -1.850301E+01    -1.854634E+01    -1.859136E+01    -1.862183E+01    -1.865953E+01    -1.870978E+01    -1.874820E+01    -1.878722E+01    -1.882954E+01    -1.887351E+01    -1.891073E+01    -1.895517E+01    -1.900353E+01    -1.905687E+01    -1.910009E+01    -1.914863E+01    -1.919382E+01    -1.925451E+01    -1.932245E+01    -1.938869E+01    -1.944649E+01    -1.950998E+01    -1.957137E+01    -1.964000E+01    -1.970585E+01    -1.976843E+01    -1.981904E+01    -1.988098E+01    -1.996948E+01    -2.005373E+01    -2.009949E+01    -2.019162E+01    -2.028434E+01    -2.036960E+01    -2.047190E+01    -2.057558E+01    -2.066111E+01    -2.075910E+01    -2.086509E+01    -2.099837E+01    -2.108303E+01    -2.124197E+01    -2.138233E+01    -2.147619E+01    -2.167387E+01    -2.186552E+01    -2.196136E+01    -2.214379E+01    -2.231859E+01    -2.240012E+01    -2.244243E+01    -2.269579E+01    -2.290978E+01    -2.296565E+01    -2.316716E+01    -2.333346E+01    -2.346795E+01    -2.366523E+01    -2.382889E+01    -2.414527E+01    -2.417952E+01    -2.429204E+01    -2.453620E+01    -2.464184E+01    -2.503090E+01    -2.505045E+01    -2.500607E+01    -2.551427E+01    -2.550223E+01    -2.606688E+01    -2.679411E+01    -2.664338E+01    -2.708625E+01    -2.696441E+01    -2.690682E+01    -2.736046E+01    -2.712355E+01    -2.833718E+01    -2.902613E+01    -2.853810E+01    -3.017033E+01    -2.905370E+01    -2.893016E+01    -3.037934E+01    -3.336027E+01    -2.965805E+01    -3.143534E+01    -3.197589E+01    -3.014343E+01    -3.067426E+01    -2.890823E+01    -2.932481E+01    -2.963207E+01    -2.979879E+01    -2.951589E+01    -2.909554E+01    -2.917653E+01    -2.902813E+01    -2.832944E+01    -2.832899E+01    -2.810519E+01    -2.966424E+01    -2.842467E+01    -2.830885E+01    -2.836881E+01    -2.810887E+01    -2.829055E+01    -2.828437E+01    -2.851708E+01    -2.896180E+01    -2.864992E+01    -2.858518E+01    -2.768021E+01    -2.888716E+01    -2.786598E+01    -2.783273E+01    -3.068060E+01    -2.938851E+01    -2.805408E+01    -2.871953E+01    -2.876341E+01    -3.018340E+01    -2.969700E+01    -2.879676E+01    -3.164450E+01    -2.984383E+01    -2.957376E+01    -3.108384E+01    -3.040070E+01    -3.116496E+01    -2.886663E+01    -2.858886E+01    -2.900708E+01    -3.163287E+01    -2.867963E+01    -2.869459E+01    -2.853750E+01    -2.965555E+01    -2.877851E+01    -2.813078E+01    -2.883419E+01    -2.798257E+01    -2.835094E+01    -2.854143E+01    -2.817335E+01    -2.834637E+01    -2.869770E+01    -2.756914E+01    -2.816262E+01    -2.839331E+01    -2.828504E+01    -3.032576E+01    -2.945224E+01    -2.867171E+01    -3.059128E+01    -2.908771E+01    -3.037766E+01    -2.825344E+01    -3.003553E+01    -2.820988E+01    -2.973636E+01    -3.127109E+01    -2.809781E+01    -3.058844E+01    -2.943428E+01    -2.986496E+01    -2.750022E+01    -2.846175E+01    -2.887506E+01    -2.823971E+01    -2.953191E+01    -2.835431E+01    -2.938664E+01    -2.857554E+01    -2.767615E+01    -3.107646E+01    -3.040151E+01    -3.008165E+01    -3.026946E+01    -2.842150E+01    -2.895772E+01    -2.980595E+01    -2.845374E+01    -2.805554E+01    -3.243163E+01    -2.808678E+01    -2.774091E+01    -2.818951E+01    -2.830692E+01    -2.844836E+01    -2.831583E+01    -2.988466E+01    -2.955919E+01    -2.988036E+01    -3.177263E+01    -2.885328E+01    -2.839526E+01    -2.890828E+01    -2.910983E+01    -2.886547E+01    -3.195506E+01    -2.916901E+01    -2.758941E+01    -2.847586E+01    -3.091775E+01    -2.979041E+01    -3.137292E+01    -2.946896E+01    -2.938360E+01    -2.960702E+01    -2.812240E+01    -2.952327E+01    -3.017546E+01    -2.890401E+01    -2.820406E+01    -2.939202E+01    -2.904941E+01    -2.792312E+01    -2.887071E+01    -2.917748E+01    -2.963540E+01    -3.006602E+01    -2.969956E+01    -3.171304E+01    -3.066633E+01    -3.000079E+01    -2.999787E+01    -2.867196E+01    -2.824807E+01    -2.844343E+01    -3.181726E+01    -3.061744E+01    -2.998715E+01    -3.022104E+01    -2.984984E+01    -3.001361E+01    -2.869530E+01    -2.840177E+01    -2.823370E+01    -2.989526E+01    -3.358777E+01    -3.267091E+01    -2.924362E+01    -2.985049E+01    -2.900277E+01    -2.875685E+01    -2.904551E+01    -2.868144E+01    -3.325004E+01    -3.072821E+01    -3.347044E+01    -2.978815E+01    -3.234508E+01    -2.915074E+01    -2.827296E+01    -2.897468E+01    -2.952551E+01    -3.039787E+01    -2.816527E+01    -3.148691E+01    -3.113728E+01    -2.832051E+01    -2.797040E+01    -2.803349E+01    -2.854329E+01    -2.999449E+01    -3.002156E+01    -2.986852E+01    -3.192477E+01    -2.890777E+01    -2.920801E+01    -2.965261E+01    -2.786833E+01    -3.025658E+01    -2.996764E+01    -3.020938E+01    -2.895909E+01    -2.910760E+01    -2.876914E+01    -2.854829E+01    -2.945575E+01    -2.964531E+01    -2.935997E+01    -2.887496E+01    -2.837046E+01    -3.087782E+01    -2.911513E+01    -3.031611E+01    -2.870430E+01    -2.793011E+01    -2.908583E+01    -2.733124E+01    -2.856178E+01    -2.847985E+01    -2.887381E+01    -3.161546E+01    -2.912729E+01    -2.933272E+01    -2.813885E+01    -2.806711E+01    -2.889753E+01    -2.856750E+01    -3.117274E+01    -2.781439E+01    -2.812559E+01    -2.759847E+01    -2.708600E+01    -2.768590E+01    -2.766416E+01    -2.929964E+01    -2.816325E+01    -2.964021E+01    -2.990005E+01    -2.833139E+01    -3.019245E+01    -2.873715E+01    -2.964819E+01    -2.823905E+01    -2.981946E+01    -3.088932E+01    -2.832750E+01    -3.108563E+01    -2.913637E+01    -2.867370E+01    -2.751924E+01    -2.992417E+01    -2.838091E+01    -2.803139E+01    -2.762728E+01    -2.744044E+01    -2.743207E+01    -2.761719E+01    -2.757471E+01    -2.865264E+01    -2.971382E+01    -2.936154E+01    -2.883857E+01    -3.140482E+01    -2.828590E+01    -2.795606E+01    -2.858898E+01    -2.909048E+01    -2.923509E+01    -2.887341E+01    -2.977478E+01    -2.837170E+01    -2.842764E+01    -3.084897E+01    -2.884128E+01    -3.189970E+01    -2.945705E+01    -2.803204E+01    -2.899629E+01    -2.791470E+01    -2.858203E+01    -2.904705E+01    -3.065655E+01    -2.927117E+01    -2.979749E+01    -2.884965E+01    -2.821223E+01    -2.796067E+01    -2.947551E+01    -2.833253E+01    -2.858541E+01    -2.796410E+01    -2.855122E+01    -2.896704E+01    -2.895704E+01    -2.926775E+01    -2.977245E+01    -3.517646E+01    -2.992602E+01    -2.946508E+01    -2.824552E+01    -2.755736E+01    -2.827945E+01    -2.939347E+01    -2.904473E+01    -3.157987E+01    -3.054026E+01    -2.806065E+01    -2.789450E+01    -2.877810E+01    -2.848041E+01    -3.100320E+01    -2.801217E+01    -2.952987E+01    -2.862676E+01    -2.808100E+01    -2.961297E+01    -2.808187E+01    -2.721050E+01    -2.804315E+01    -2.776297E+01    -2.784442E+01    -2.933531E+01    -3.045380E+01    -3.281125E+01    -3.066886E+01    -3.066130E+01    -2.941234E+01    -2.855702E+01    -2.904182E+01    -3.248231E+01    -2.893327E+01    -2.942237E+01    -2.859014E+01    -2.802772E+01    -2.899260E+01    -2.980049E+01    -2.990561E+01    -3.105754E+01    -2.807499E+01    -2.903380E+01    -3.018546E+01    -2.963437E+01    -2.848173E+01    -2.905314E+01    -2.935371E+01    -2.964377E+01    -3.031481E+01    -2.926474E+01    -2.884925E+01    -2.878021E+01    -2.838277E+01    -2.872043E+01    -3.046636E+01    -3.028584E+01    -3.109727E+01    -3.217955E+01    -3.075325E+01    -3.148766E+01    -2.869326E+01    -2.936285E+01    -2.827029E+01    -2.881282E+01    -2.908565E+01    -2.984804E+01    -3.153844E+01    -3.151420E+01    -2.971641E+01    -2.913954E+01    -2.916045E+01    -2.832379E+01    -2.861081E+01    -3.222341E+01    -2.954338E+01    -2.925381E+01    -3.019325E+01    -3.114004E+01    -2.900166E+01    -3.071525E+01    -2.956863E+01    -2.913815E+01    -2.941541E+01    -2.942387E+01    -2.910109E+01    -3.161183E+01    -2.932952E+01    -2.825513E+01    -2.760814E+01    -2.818878E+01    -2.755928E+01    -2.934307E+01    -2.778555E+01    -2.776156E+01    -2.941624E+01    -3.079881E+01    -2.740483E+01    -2.790562E+01    -2.935589E+01    -2.720094E+01    -2.719810E+01    -2.786337E+01    -2.903468E+01    -2.967474E+01    -2.794274E+01    -2.706864E+01    -2.688757E+01    -2.727894E+01    -2.685598E+01    -2.711476E+01    -2.707236E+01    -2.739028E+01    -2.686349E+01    -2.581249E+01    -2.569079E+01    -2.604765E+01    -2.626235E+01    -2.571987E+01    -2.562117E+01    -2.611693E+01    -2.525892E+01    -2.476967E+01    -2.496545E+01    -2.497428E+01    -2.503800E+01    -2.483239E+01    -2.451187E+01    -2.472411E+01    -2.446479E+01    -2.398714E+01    -2.396045E+01
-56.777778    -1.428764E+01    -1.398720E+01    -1.396338E+01    -1.355060E+01    -1.385221E+01    -1.348900E+01    -1.412480E+01    -1.388843E+01    -1.449260E+01    -1.368247E+01    -1.442099E+01    -1.313898E+01    -1.330295E+01    -1.374634E+01    -1.455215E+01    -1.427399E+01    -1.442836E+01    -1.384215E+01    -1.395287E+01    -1.571223E+01    -1.490904E+01    -1.490728E+01    -1.483317E+01    -1.476387E+01    -1.586135E+01    -1.461341E+01    -1.427464E+01    -1.406887E+01    -1.511120E+01    -1.615296E+01    -1.665902E+01    -1.507215E+01    -1.432777E+01    -1.609327E+01    -1.503868E+01    -1.489300E+01    -1.425004E+01    -1.401710E+01    -1.482062E+01    -1.731444E+01    -1.472424E+01    -1.749101E+01    -1.515593E+01    -1.456171E+01    -1.482310E+01    -1.431336E+01    -1.335869E+01    -1.399588E+01    -1.400328E+01    -1.449067E+01    -1.541869E+01    -1.522161E+01    -1.454180E+01    -1.648473E+01    -1.554142E+01    -1.453700E+01    -1.439120E+01    -1.392569E+01    -1.281336E+01    -1.384541E+01    -1.349851E+01    -1.567366E+01    -1.406293E+01    -1.453259E+01    -1.326652E+01    -1.388219E+01    -1.397425E+01    -1.693935E+01    -1.418139E+01    -1.400130E+01    -1.403150E+01    -1.425174E+01    -1.315389E+01    -1.337464E+01    -1.485246E+01    -1.535647E+01    -1.546069E+01    -1.718994E+01    -1.521553E+01    -1.620432E+01    -1.427415E+01    -1.489362E+01    -1.486704E+01    -1.453242E+01    -1.436498E+01    -1.391554E+01    -1.507249E+01    -1.454817E+01    -1.757364E+01    -1.366111E+01    -1.378503E+01    -1.436667E+01    -1.676840E+01    -1.421019E+01    -1.541743E+01    -1.499292E+01    -1.411366E+01    -1.427707E+01    -1.377790E+01    -1.423894E+01    -1.288350E+01    -1.439875E+01    -1.380130E+01    -1.398421E+01    -1.428715E+01    -1.450300E+01    -1.717592E+01    -1.427589E+01    -1.446375E+01    -1.460987E+01    -1.308501E+01    -1.518597E+01    -1.513959E+01    -1.381103E+01    -1.541212E+01    -1.661493E+01    -1.422135E+01    -1.344541E+01    -1.510477E+01    -1.512754E+01    -1.351953E+01    -1.553314E+01    -1.577399E+01    -1.414584E+01    -1.386024E+01    -1.586401E+01    -1.337602E+01    -1.409825E+01    -1.365122E+01    -1.911688E+01    -1.422239E+01    -1.476599E+01    -1.652550E+01    -1.425982E+01    -1.531309E+01    -1.499479E+01    -1.502064E+01    -1.383327E+01    -1.326079E+01    -1.411570E+01    -1.322075E+01    -1.418052E+01    -1.486514E+01    -1.240983E+01    -1.418836E+01    -1.428422E+01    -1.464935E+01    -1.378862E+01    -1.436474E+01    -1.412935E+01    -1.392462E+01    -1.364474E+01    -1.762848E+01    -1.352013E+01    -1.297076E+01    -1.362438E+01    -1.331015E+01    -1.434994E+01    -1.483040E+01    -1.353454E+01    -1.374916E+01    -1.443770E+01    -1.307194E+01    -1.223233E+01    -1.345147E+01    -1.399552E+01    -1.389539E+01    -1.387318E+01    -1.565208E+01    -1.282884E+01    -1.315074E+01    -1.562909E+01    -1.278038E+01    -1.300667E+01    -1.712142E+01    -1.345112E+01    -1.264344E+01    -1.429950E+01    -1.397535E+01    -1.305853E+01    -1.362347E+01    -1.369486E+01    -1.272294E+01    -1.335080E+01    -1.432502E+01    -1.271501E+01    -1.308223E+01    -1.387784E+01    -1.291654E+01    -1.345427E+01    -1.800957E+01    -1.305657E+01    -1.250636E+01    -1.314694E+01    -1.221444E+01    -1.207118E+01    -1.344986E+01    -1.357045E+01    -1.257713E+01    -1.370585E+01    -1.401199E+01    -1.203894E+01    -1.197765E+01    -1.283951E+01    -1.280085E+01    -1.318540E+01    -1.396927E+01    -1.205444E+01    -1.198217E+01    -1.357070E+01    -1.208037E+01    -1.197891E+01    -1.324059E+01    -1.253047E+01    -1.220869E+01    -1.270467E+01    -1.297500E+01    -1.231641E+01    -1.279762E+01    -1.376990E+01    -1.199844E+01    -1.193788E+01    -1.288942E+01    -1.236238E+01    -1.177339E+01    -1.265952E+01    -1.271181E+01    -1.187413E+01    -1.259275E+01    -1.219590E+01    -1.187130E+01    -1.251740E+01    -1.259991E+01    -1.200784E+01    -1.214810E+01    -1.242971E+01    -1.172405E+01    -1.215357E+01    -1.222094E+01    -1.205814E+01    -1.234758E+01    -1.251461E+01    -1.200579E+01    -1.180290E+01    -1.209617E+01    -1.172944E+01    -1.236046E+01    -1.277613E+01    -1.213915E+01    -1.225517E+01    -1.187679E+01    -1.126657E+01    -1.141733E+01    -1.167892E+01    -1.168357E+01    -1.175725E+01    -1.214697E+01    -1.176717E+01    -1.167012E+01    -1.197579E+01    -1.167928E+01    -1.164746E+01    -1.184494E+01    -1.190774E+01    -1.176156E+01    -1.145259E+01    -1.153624E+01    -1.137898E+01    -1.162704E+01    -1.128634E+01    -1.158757E+01    -1.238486E+01    -1.149482E+01    -1.128165E+01    -1.188713E+01    -1.186744E+01    -1.125761E+01    -1.161536E+01    -1.163419E+01    -1.115892E+01    -1.148162E+01    -1.154593E+01    -1.134054E+01    -1.201271E+01    -1.190495E+01    -1.163252E+01    -1.107637E+01    -1.106208E+01    -1.176373E+01    -1.137864E+01    -1.088138E+01    -1.123913E+01    -1.192964E+01    -1.102825E+01    -1.100103E+01    -1.225473E+01    -1.145514E+01    -1.095322E+01    -1.150401E+01    -1.132874E+01    -1.078204E+01    -1.132715E+01    -1.184964E+01    -1.094952E+01    -1.106502E+01    -1.113237E+01    -1.087462E+01    -1.068160E+01    -1.113322E+01    -1.141913E+01    -1.126522E+01    -1.114829E+01    -1.078968E+01    -1.113093E+01    -1.085058E+01    -1.139884E+01    -1.149095E+01    -1.086620E+01    -1.061443E+01    -1.151034E+01    -1.124114E+01    -1.097371E+01    -1.146759E+01    -1.103210E+01    -1.064967E+01    -1.078848E+01    -1.121062E+01    -1.083282E+01    -1.094050E+01    -1.106930E+01    -1.089167E+01    -1.072522E+01    -1.097649E+01    -1.111657E+01    -1.131214E+01    -1.081837E+01    -1.076959E+01    -1.113414E+01    -1.133235E+01    -1.107178E+01    -1.128682E+01    -1.103648E+01    -1.071390E+01    -1.083521E+01    -1.052033E+01    -1.087303E+01    -1.075042E+01    -1.049141E+01    -1.063219E+01    -1.079544E+01    -1.052514E+01    -1.063864E+01    -1.101502E+01    -1.085414E+01    -1.051175E+01    -1.075553E+01    -1.070726E+01    -1.059446E+01    -1.089973E+01    -1.079827E+01    -1.095491E+01    -1.082157E+01    -1.043032E+01    -1.057318E+01    -1.138372E+01    -1.100443E+01    -1.059634E+01    -1.090887E+01    -1.077348E+01    -1.045162E+01    -1.088077E+01    -1.107131E+01    -1.081683E+01    -1.042351E+01    -1.062448E+01    -1.066758E+01    -1.048511E+01    -1.068716E+01    -1.105683E+01    -1.081738E+01    -1.086938E+01    -1.087049E+01    -1.079099E+01    -1.074243E+01    -1.058148E+01    -1.066630E+01    -1.067234E+01    -1.083397E+01    -1.052782E+01    -1.060173E+01    -1.094440E+01    -1.061379E+01    -1.028416E+01    -1.067757E+01    -1.068609E+01    -1.045909E+01    -1.073198E+01    -1.109638E+01    -1.089503E+01    -1.047002E+01    -1.050307E+01    -1.075185E+01    -1.066530E+01    -1.016059E+01    -1.034689E+01    -1.113890E+01    -1.081501E+01    -1.061609E+01    -1.058072E+01    -1.051201E+01    -1.060746E+01    -1.050654E+01    -1.052394E+01    -1.112037E+01    -1.086649E+01    -1.055915E+01    -1.054543E+01    -1.079762E+01    -1.064313E+01    -1.041998E+01    -1.038320E+01    -1.040243E+01    -1.067593E+01    -1.064364E+01    -1.052487E+01    -1.070739E+01    -1.092453E+01    -1.035924E+01    -1.016128E+01    -1.051912E+01    -1.081138E+01    -1.066792E+01    -1.049295E+01    -1.075200E+01    -1.100162E+01    -1.050963E+01    -1.048993E+01    -1.097839E+01    -1.074064E+01    -1.032924E+01    -1.038867E+01    -1.092755E+01    -1.115217E+01    -1.052991E+01    -1.032696E+01    -1.057355E+01    -1.093632E+01    -1.084482E+01    -1.038699E+01    -1.048095E+01    -1.101532E+01    -1.061690E+01    -1.020722E+01    -1.061426E+01    -1.109796E+01    -1.064550E+01    -1.028170E+01    -1.036953E+01    -1.084028E+01    -1.087715E+01    -1.052316E+01    -1.074981E+01    -1.074614E+01    -1.069711E+01    -1.070425E+01    -1.073868E+01    -1.081466E+01    -1.096212E+01    -1.056162E+01    -1.063788E+01    -1.089102E+01    -1.092960E+01    -1.049323E+01    -1.026599E+01    -1.048611E+01    -1.089914E+01    -1.054089E+01    -1.053624E+01    -1.067264E+01    -1.059894E+01    -1.063386E+01    -1.077787E+01    -1.051618E+01    -1.032162E+01    -1.082578E+01    -1.091742E+01    -1.059500E+01    -1.062541E+01    -1.086567E+01    -1.088203E+01    -1.068560E+01    -1.034267E+01    -1.046201E+01    -1.085997E+01    -1.081218E+01    -1.048597E+01    -1.050150E+01    -1.045542E+01    -1.057266E+01    -1.063755E+01    -1.034736E+01    -1.060118E+01    -1.092267E+01    -1.055792E+01    -1.048894E+01    -1.053474E+01    -1.093490E+01    -1.084685E+01    -1.052175E+01    -1.061313E+01    -1.093198E+01    -1.095616E+01    -1.066593E+01    -1.063375E+01    -1.058431E+01    -1.082175E+01    -1.074142E+01    -1.040814E+01    -1.044551E+01    -1.096199E+01    -1.095382E+01    -1.082405E+01    -1.044286E+01    -1.067654E+01    -1.117866E+01    -1.114348E+01    -1.095698E+01    -1.107594E+01    -1.101523E+01    -1.089195E+01    -1.080384E+01    -1.083635E+01    -1.067952E+01    -1.064330E+01    -1.085046E+01    -1.111653E+01    -1.113667E+01    -1.088408E+01    -1.109655E+01    -1.098402E+01    -1.035353E+01    -1.039918E+01    -1.028209E+01    -1.038967E+01    -1.086868E+01    -1.091061E+01    -1.041917E+01    -1.076779E+01    -1.096838E+01    -1.147053E+01    -1.078377E+01    -1.040853E+01    -1.078559E+01    -1.143562E+01    -1.141216E+01    -1.111641E+01    -1.099961E+01    -1.103764E+01    -1.113724E+01    -1.098269E+01    -1.058153E+01    -1.054803E+01    -1.043828E+01    -1.096809E+01    -1.136506E+01    -1.095448E+01    -1.080393E+01    -1.049151E+01    -1.075911E+01    -1.113064E+01    -1.072197E+01    -1.051855E+01    -1.045619E+01    -1.070167E+01    -1.139839E+01    -1.129718E+01    -1.055922E+01    -1.072674E+01    -1.124680E+01    -1.142189E+01    -1.097830E+01    -1.093387E+01    -1.102115E+01    -1.092799E+01    -1.065655E+01    -1.102471E+01    -1.128469E+01    -1.076448E+01    -1.066167E+01    -1.098778E+01    -1.153045E+01    -1.126808E+01    -1.079706E+01    -1.071068E+01    -1.065138E+01    -1.087914E+01    -1.138038E+01    -1.130946E+01    -1.095589E+01    -1.079055E+01    -1.083335E+01    -1.128055E+01    -1.169155E+01    -1.121977E+01    -1.085420E+01    -1.073990E+01    -1.113757E+01    -1.210006E+01    -1.154922E+01    -1.133551E+01    -1.133465E+01    -1.101018E+01    -1.123580E+01    -1.185565E+01    -1.144208E+01    -1.089619E+01    -1.059065E+01    -1.057051E+01    -1.075465E+01    -1.095607E+01    -1.119456E+01    -1.116949E+01    -1.092366E+01    -1.078093E+01    -1.130147E+01    -1.176136E+01    -1.166128E+01    -1.123622E+01    -1.126883E+01    -1.140259E+01    -1.124439E+01    -1.139318E+01    -1.225334E+01    -1.183524E+01    -1.112219E+01    -1.099602E+01    -1.141250E+01    -1.177302E+01    -1.194965E+01    -1.165687E+01    -1.135892E+01    -1.128083E+01    -1.146899E+01    -1.166676E+01    -1.212710E+01    -1.166359E+01    -1.130443E+01    -1.129898E+01    -1.149726E+01    -1.211566E+01    -1.259253E+01    -1.167597E+01    -1.128713E+01    -1.141761E+01    -1.131696E+01    -1.117274E+01    -1.109912E+01    -1.153916E+01    -1.235956E+01    -1.185445E+01    -1.129261E+01    -1.130833E+01    -1.130844E+01    -1.130899E+01    -1.161979E+01    -1.256628E+01    -1.234260E+01    -1.157978E+01    -1.162828E+01    -1.190612E+01    -1.190787E+01    -1.224194E+01    -1.218346E+01    -1.192298E+01    -1.161182E+01    -1.136054E+01    -1.122693E+01    -1.133442E+01    -1.156666E+01    -1.238502E+01    -1.249919E+01    -1.146154E+01    -1.130350E+01    -1.164575E+01    -1.146445E+01    -1.143479E+01    -1.165261E+01    -1.211527E+01    -1.187034E+01    -1.146730E+01    -1.135540E+01    -1.135121E+01    -1.148077E+01    -1.163111E+01    -1.155003E+01    -1.244524E+01    -1.342589E+01    -1.213148E+01    -1.172792E+01    -1.148933E+01    -1.137314E+01    -1.182653E+01    -1.235330E+01    -1.268900E+01    -1.262482E+01    -1.246258E+01    -1.210683E+01    -1.186994E+01    -1.176210E+01    -1.196649E+01    -1.295500E+01    -1.338060E+01    -1.301598E+01    -1.309595E+01    -1.288193E+01    -1.212055E+01    -1.173318E+01    -1.234233E+01    -1.270610E+01    -1.271253E+01    -1.374545E+01    -1.392232E+01    -1.257319E+01    -1.222428E+01    -1.175445E+01    -1.162726E+01    -1.205636E+01    -1.197963E+01    -1.242616E+01    -1.238511E+01    -1.208427E+01    -1.325906E+01    -1.350986E+01    -1.259673E+01    -1.203281E+01    -1.222434E+01    -1.203245E+01    -1.223463E+01    -1.246311E+01    -1.247955E+01    -1.309360E+01    -1.393017E+01    -1.403363E+01    -1.297094E+01    -1.210535E+01    -1.230478E+01    -1.202422E+01    -1.245853E+01    -1.298681E+01    -1.302716E+01    -1.252404E+01    -1.296417E+01    -1.369440E+01    -1.533476E+01    -1.387544E+01    -1.390629E+01    -1.415687E+01    -1.338594E+01    -1.297078E+01    -1.282593E+01    -1.215380E+01    -1.213317E+01    -1.319091E+01    -1.374627E+01    -1.496500E+01    -1.597033E+01    -1.489690E+01    -1.467756E+01    -1.327432E+01    -1.250225E+01    -1.273464E+01    -1.321421E+01    -1.331805E+01    -1.333383E+01    -1.348616E+01    -1.367521E+01    -1.428292E+01    -1.641923E+01    -1.616413E+01    -1.543449E+01    -1.371833E+01    -1.449251E+01    -1.459132E+01    -1.360890E+01    -1.361751E+01    -1.336328E+01    -1.265393E+01    -1.291602E+01    -1.311740E+01    -1.296922E+01    -1.302389E+01    -1.312775E+01    -1.274128E+01    -1.338932E+01    -1.482019E+01    -1.774815E+01    -1.680521E+01    -1.752387E+01    -1.498497E+01    -1.422785E+01    -1.397440E+01    -1.339324E+01    -1.307939E+01    -1.359478E+01    -1.415643E+01    -1.432280E+01    -1.291963E+01    -1.301089E+01    -1.429750E+01    -1.374303E+01    -1.396530E+01    -1.475572E+01    -1.426176E+01    -1.473850E+01    -1.408126E+01    -1.363336E+01    -1.343270E+01    -1.471778E+01    -1.703030E+01    -1.504866E+01    -1.403917E+01    -1.353207E+01    -1.385987E+01    -1.353765E+01    -1.299654E+01    -1.327299E+01    -1.365192E+01    -1.693520E+01    -1.501550E+01    -1.441780E+01    -1.454209E+01    -1.562395E+01    -1.450819E+01    -1.516960E+01    -1.513475E+01    -1.578305E+01    -1.498804E+01    -1.494998E+01    -1.481028E+01    -1.390802E+01    -1.433442E+01    -1.683241E+01    -1.484444E+01    -1.459156E+01    -1.361740E+01    -1.478045E+01    -1.344237E+01    -1.292196E+01    -1.413528E+01    -1.468810E+01    -1.486096E+01    -1.486144E+01    -1.469399E+01    -1.436624E+01    -1.384216E+01    -1.359561E+01    -1.434020E+01    -1.495092E+01    -1.358238E+01    -1.331822E+01    -1.359373E+01    -1.372896E+01    -1.382976E+01    -1.372140E+01    -1.395795E+01    -1.708673E+01    -1.474112E+01    -1.366208E+01    -1.388346E+01    -1.505762E+01    -1.373396E+01    -1.374746E+01    -1.573543E+01    -1.527146E+01    -1.401049E+01    -1.353491E+01    -1.379277E+01    -1.486501E+01    -1.439696E+01    -1.450992E+01    -1.413531E+01    -1.369061E+01    -1.368282E+01    -1.381641E+01    -1.468658E+01    -1.455665E+01    -1.446674E+01    -1.441296E+01    -1.369993E+01    -1.498327E+01    -1.330281E+01    -1.390849E+01    -1.592877E+01    -1.493162E+01    -1.391898E+01    -1.477481E+01    -1.463228E+01    -1.709461E+01    -1.522219E+01    -1.520362E+01    -1.609407E+01    -1.469108E+01    -1.992406E+01    -1.575461E+01    -1.388379E+01    -1.519281E+01    -1.500562E+01    -1.479485E+01    -1.408763E+01    -1.467851E+01    -1.401043E+01    -1.443545E+01    -1.600473E+01    -1.562611E+01    -1.435897E+01    -1.423619E+01    -1.408441E+01    -1.384188E+01    -1.348983E+01    -1.380250E+01    -1.423385E+01    -1.424028E+01    -1.391070E+01    -1.310345E+01    -1.367985E+01    -1.404739E+01    -1.451879E+01    -1.492270E+01    -1.414287E+01    -1.416765E+01    -1.421515E+01    -1.564656E+01    -1.473370E+01    -1.365495E+01    -1.580385E+01    -1.440621E+01    -1.520904E+01    -1.624310E+01    -1.412159E+01    -1.507163E+01    -1.557544E+01    -1.451104E+01    -1.316666E+01    -1.351817E+01    -1.429845E+01    -1.455591E+01    -1.405539E+01    -1.333691E+01    -1.419370E+01    -1.370763E+01    -1.298912E+01    -1.472362E+01    -1.525968E+01    -1.614055E+01    -1.529047E+01    -1.439605E+01    -1.408845E+01    -1.473749E+01    -1.405621E+01    -1.389810E+01    -1.625151E+01    -1.319489E+01    -1.284719E+01    -1.367198E+01    -1.387737E+01    -1.353083E+01    -1.339019E+01    -1.596278E+01    -1.502329E+01    -1.619771E+01    -1.675470E+01    -1.456109E+01    -1.370799E+01    -1.405397E+01    -1.366711E+01    -1.400234E+01    -1.564282E+01    -1.399034E+01    -1.275018E+01    -1.350007E+01    -1.870149E+01    -1.543220E+01    -1.609568E+01    -1.524345E+01    -1.438547E+01    -1.495964E+01    -1.420793E+01    -1.378643E+01    -1.388631E+01    -1.402135E+01    -1.349659E+01    -1.362138E+01    -1.450374E+01    -1.390680E+01    -1.467566E+01    -1.433117E+01    -1.536427E+01    -1.502436E+01    -1.705164E+01    -1.546876E+01    -1.600708E+01    -1.533945E+01    -1.516122E+01    -1.401086E+01    -1.356021E+01    -1.367585E+01    -1.523489E+01    -1.601892E+01    -1.671483E+01    -1.513310E+01    -1.514618E+01    -1.615995E+01    -1.446198E+01    -1.401106E+01    -1.333565E+01    -1.498307E+01    -1.528150E+01    -1.553856E+01    -1.461974E+01    -1.490801E+01    -1.492028E+01    -1.447963E+01    -1.478280E+01    -1.446222E+01    -1.500950E+01    -1.475871E+01    -1.543280E+01    -1.461325E+01    -1.812209E+01    -1.478838E+01    -1.383053E+01    -1.554712E+01    -1.472198E+01    -2.002399E+01    -1.477604E+01    -1.727234E+01    -1.590339E+01    -1.398102E+01    -1.366516E+01    -1.352975E+01    -1.401296E+01    -1.533331E+01    -1.616662E+01    -1.526399E+01    -1.669211E+01    -1.439819E+01    -1.449629E+01    -1.373263E+01    -1.331200E+01    -1.634738E+01    -1.491425E+01    -1.492274E+01    -1.461004E+01    -1.445373E+01    -1.457460E+01    -1.391634E+01    -1.478035E+01    -1.429914E+01    -1.422553E+01    -1.383423E+01    -1.368626E+01    -1.536411E+01    -1.505025E+01    -1.662800E+01    -1.410798E+01    -1.350514E+01    -1.351061E+01    -1.272077E+01    -1.335970E+01    -1.358752E+01    -1.390551E+01    -1.731853E+01    -1.448875E+01    -1.438717E+01    -1.330756E+01    -1.357823E+01    -1.396522E+01    -1.336798E+01    -1.475653E+01    -1.335617E+01    -1.355396E+01    -1.264849E+01    -1.262552E+01    -1.319620E+01    -1.317258E+01    -1.414985E+01    -1.372397E+01    -1.567007E+01    -1.536959E+01    -1.362334E+01    -1.429719E+01    -1.396650E+01    -1.427404E+01    -1.409556E+01    -1.572662E+01    -1.498735E+01    -1.350887E+01    -1.455171E+01    -1.374292E+01    -1.328545E+01    -1.309662E+01    -1.437243E+01    -1.388699E+01    -1.332954E+01    -1.275360E+01    -1.290662E+01    -1.281953E+01    -1.281593E+01    -1.330758E+01    -1.414628E+01    -1.484062E+01    -1.594666E+01    -1.388295E+01    -1.412436E+01    -1.362709E+01    -1.383652E+01    -1.396777E+01    -1.432351E+01    -1.542520E+01    -1.375813E+01    -1.504305E+01    -1.403117E+01    -1.347922E+01    -1.686287E+01    -1.458673E+01    -1.655238E+01    -1.426395E+01    -1.363753E+01    -1.415837E+01    -1.318692E+01    -1.466120E+01    -1.626204E+01    -1.663991E+01    -1.459949E+01    -1.447628E+01    -1.424729E+01    -1.346587E+01    -1.342948E+01    -1.471090E+01    -1.340095E+01    -1.384892E+01    -1.309148E+01    -1.346614E+01    -1.370698E+01    -1.377683E+01    -1.388299E+01    -1.486710E+01    -1.607314E+01    -1.472624E+01    -1.536926E+01    -1.342779E+01    -1.324132E+01    -1.351055E+01    -1.429624E+01    -1.587692E+01    -1.622155E+01    -1.528217E+01    -1.371852E+01    -1.349538E+01    -1.363352E+01    -1.432370E+01    -1.501317E+01    -1.409957E+01    -1.402678E+01    -1.389185E+01    -1.437302E+01    -1.564089E+01    -1.395424E+01    -1.259623E+01    -1.311635E+01    -1.301936E+01    -1.321389E+01    -1.406415E+01    -1.624687E+01    -1.617449E+01    -1.450448E+01    -1.451450E+01    -1.430928E+01    -1.468846E+01    -1.446549E+01    -1.514331E+01    -1.524866E+01    -1.489347E+01    -1.374483E+01    -1.362195E+01    -1.358856E+01    -1.436244E+01    -1.439305E+01    -1.615231E+01    -1.355729E+01    -1.414065E+01    -1.464118E+01    -1.424587E+01    -1.457920E+01    -1.453982E+01    -1.454563E+01    -1.592977E+01    -1.560419E+01    -1.419675E+01    -1.358472E+01    -1.385438E+01    -1.351566E+01    -1.342832E+01    -1.682656E+01    -1.514903E+01    -1.708335E+01    -1.613874E+01    -1.572391E+01    -1.627982E+01    -1.428871E+01    -1.513391E+01    -1.407663E+01    -1.377301E+01    -1.363897E+01    -1.431257E+01    -1.575964E+01    -1.465755E+01    -1.454346E+01    -1.393264E+01    -1.432497E+01    -1.347556E+01    -1.530048E+01    -1.610544E+01    -1.539487E+01    -1.499230E+01    -1.585446E+01    -1.685850E+01    -1.513289E+01    -1.584108E+01    -1.364914E+01    -1.343908E+01    -1.383831E+01    -1.465904E+01    -1.451875E+01    -1.469830E+01    -1.467722E+01    -1.411360E+01    -1.373180E+01    -1.598053E+01    -1.615817E+01    -1.788627E+01    -1.416042E+01    -1.442368E+01    -1.386551E+01    -1.395057E+01    -1.482742E+01    -1.483951E+01    -1.546265E+01    -1.458569E+01    -1.421833E+01    -1.368763E+01    -1.342351E+01    -1.368887E+01    -1.417338E+01    -1.499866E+01    -1.692923E+01    -1.607120E+01    -1.519503E+01    -1.634572E+01    -1.398830E+01    -1.435864E+01    -1.409053E+01    -1.393369E+01    -1.355787E+01    -1.539406E+01    -1.463893E+01    -1.498211E+01    -1.486395E+01    -1.360035E+01    -1.339146E+01    -1.327994E+01    -1.343426E+01    -1.465869E+01    -1.547455E+01    -1.560590E+01    -1.445126E+01    -1.352551E+01    -1.303990E+01    -1.307310E+01    -1.383878E+01
-56.666667    -1.378642E+01    -1.292035E+01    -1.329462E+01    -1.378197E+01    -1.420460E+01    -1.539119E+01    -1.569754E+01    -1.399548E+01    -1.630367E+01    -1.439212E+01    -1.533452E+01    -1.319708E+01    -1.305991E+01    -1.367332E+01    -1.416220E+01    -1.666430E+01    -1.556167E+01    -1.420681E+01    -1.509968E+01    -1.521291E+01    -1.507084E+01    -1.665938E+01    -1.466667E+01    -1.416672E+01    -1.425359E+01    -1.393960E+01    -1.504556E+01    -1.468490E+01    -1.778845E+01    -1.643126E+01    -1.595072E+01    -1.534697E+01    -1.507944E+01    -1.519085E+01    -1.641653E+01    -1.577464E+01    -1.508198E+01    -1.545782E+01    -1.391413E+01    -1.501395E+01    -1.446824E+01    -1.688046E+01    -1.508991E+01    -1.781865E+01    -1.433999E+01    -1.418776E+01    -1.312005E+01    -1.431836E+01    -1.690483E+01    -1.548091E+01    -1.630789E+01    -1.546225E+01    -1.404882E+01    -1.610167E+01    -1.477908E+01    -1.568790E+01    -1.605565E+01    -1.390224E+01    -1.409838E+01    -1.361531E+01    -1.343952E+01    -1.348742E+01    -1.696003E+01    -1.585230E+01    -1.403849E+01    -1.423697E+01    -1.647047E+01    -1.462174E+01    -1.816633E+01    -1.416597E+01    -1.417101E+01    -1.517540E+01    -1.387044E+01    -1.550593E+01    -1.488084E+01    -1.383916E+01    -1.407879E+01    -1.412178E+01    -1.376558E+01    -1.387218E+01    -1.561949E+01    -1.505100E+01    -1.536498E+01    -1.686856E+01    -1.361245E+01    -1.400558E+01    -1.565432E+01    -1.423934E+01    -1.836700E+01    -1.639001E+01    -1.509148E+01    -1.677416E+01    -1.509778E+01    -1.476027E+01    -1.435288E+01    -1.338718E+01    -1.652578E+01    -1.358238E+01    -1.387217E+01    -1.460744E+01    -1.528901E+01    -1.648031E+01    -1.480757E+01    -1.396057E+01    -1.449712E+01    -1.277871E+01    -1.300661E+01    -1.380547E+01    -1.399919E+01    -1.428487E+01    -1.433526E+01    -1.410288E+01    -1.768399E+01    -1.443195E+01    -1.420554E+01    -1.350178E+01    -1.384680E+01    -1.533135E+01    -1.482905E+01    -1.380049E+01    -1.449532E+01    -1.399375E+01    -1.373034E+01    -1.414986E+01    -1.436246E+01    -1.358878E+01    -1.471290E+01    -1.337522E+01    -1.323820E+01    -1.287533E+01    -1.390965E+01    -1.486235E+01    -1.321037E+01    -1.322407E+01    -1.248945E+01    -1.255658E+01    -1.334704E+01    -1.331128E+01    -1.407204E+01    -1.402400E+01    -1.465290E+01    -1.382780E+01    -1.430937E+01    -1.468494E+01    -1.314892E+01    -1.239741E+01    -1.220903E+01    -1.288171E+01    -1.284511E+01    -1.262609E+01    -1.288743E+01    -1.357009E+01    -1.253292E+01    -1.273674E+01    -1.323631E+01    -1.301115E+01    -1.418680E+01    -1.341188E+01    -1.268006E+01    -1.216980E+01    -1.278948E+01    -1.286344E+01    -1.380649E+01    -1.401011E+01    -1.288516E+01    -1.234895E+01    -1.213289E+01    -1.225748E+01    -1.258959E+01    -1.255533E+01    -1.236175E+01    -1.213413E+01    -1.280016E+01    -1.221664E+01    -1.227032E+01    -1.229304E+01    -1.208351E+01    -1.235257E+01    -1.231531E+01    -1.199399E+01    -1.209547E+01    -1.186555E+01    -1.195157E+01    -1.241231E+01    -1.248834E+01    -1.198775E+01    -1.186097E+01    -1.222392E+01    -1.198747E+01    -1.169046E+01    -1.141738E+01    -1.160114E+01    -1.178664E+01    -1.190404E+01    -1.257919E+01    -1.228206E+01    -1.180817E+01    -1.130910E+01    -1.161026E+01    -1.190719E+01    -1.170714E+01    -1.159565E+01    -1.200405E+01    -1.216039E+01    -1.169088E+01    -1.138232E+01    -1.146669E+01    -1.158879E+01    -1.176453E+01    -1.168735E+01    -1.163903E+01    -1.117100E+01    -1.112513E+01    -1.125177E+01    -1.172642E+01    -1.161371E+01    -1.125385E+01    -1.125317E+01    -1.102614E+01    -1.097374E+01    -1.142091E+01    -1.120957E+01    -1.139941E+01    -1.124374E+01    -1.107228E+01    -1.127727E+01    -1.110847E+01    -1.101012E+01    -1.107397E+01    -1.131876E+01    -1.120470E+01    -1.103024E+01    -1.100088E+01    -1.080492E+01    -1.072465E+01    -1.085442E+01    -1.098308E+01    -1.083867E+01    -1.099349E+01    -1.070834E+01    -1.071194E+01    -1.070862E+01    -1.063995E+01    -1.105063E+01    -1.082194E+01    -1.064824E+01    -1.055780E+01    -1.050764E+01    -1.050018E+01    -1.054980E+01    -1.066891E+01    -1.089927E+01    -1.090458E+01    -1.093105E+01    -1.084363E+01    -1.077642E+01    -1.052650E+01    -1.046481E+01    -1.053094E+01    -1.032828E+01    -1.050412E+01    -1.043183E+01    -1.054921E+01    -1.051042E+01    -1.048244E+01    -1.067197E+01    -1.059795E+01    -1.062985E+01    -1.056153E+01    -1.041471E+01    -1.023552E+01    -1.010381E+01    -1.022496E+01    -1.027624E+01    -1.039006E+01    -1.020679E+01    -1.009803E+01    -1.030164E+01    -1.039552E+01    -1.040364E+01    -1.023353E+01    -1.003314E+01    -9.959121E+00    -9.981847E+00    -1.007244E+01    -1.002652E+01    -1.024389E+01    -1.003233E+01    -9.953078E+00    -1.028214E+01    -1.015048E+01    -1.032331E+01    -1.024305E+01    -9.963129E+00    -9.868629E+00    -9.856909E+00    -1.002176E+01    -9.998570E+00    -1.000655E+01    -9.897243E+00    -9.862542E+00    -1.004221E+01    -9.953818E+00    -9.938092E+00    -9.927996E+00    -1.001667E+01    -9.917545E+00    -1.017836E+01    -9.955743E+00    -9.787834E+00    -9.851752E+00    -9.789595E+00    -9.788678E+00    -9.825922E+00    -1.006051E+01    -9.775833E+00    -9.812071E+00    -9.676404E+00    -9.724064E+00    -9.827028E+00    -9.802515E+00    -9.723161E+00    -9.759412E+00    -9.727367E+00    -9.567258E+00    -9.685991E+00    -9.789800E+00    -9.766490E+00    -9.729520E+00    -9.791570E+00    -9.603268E+00    -9.675057E+00    -9.746531E+00    -9.652095E+00    -9.614569E+00    -9.600312E+00    -9.513084E+00    -9.596178E+00    -9.392998E+00    -9.488972E+00    -9.554733E+00    -9.466620E+00    -9.493027E+00    -9.530184E+00    -9.715427E+00    -9.677389E+00    -9.762816E+00    -9.621793E+00    -9.538697E+00    -9.641067E+00    -9.613823E+00    -9.656369E+00    -9.541443E+00    -9.532491E+00    -9.681352E+00    -9.591896E+00    -9.500299E+00    -9.461981E+00    -9.497418E+00    -9.550244E+00    -9.345991E+00    -9.483772E+00    -9.602836E+00    -9.483314E+00    -9.408158E+00    -9.396398E+00    -9.438257E+00    -9.420575E+00    -9.377975E+00    -9.391180E+00    -9.402001E+00    -9.411648E+00    -9.436188E+00    -9.505497E+00    -9.554738E+00    -9.605886E+00    -9.512768E+00    -9.350850E+00    -9.325245E+00    -9.274638E+00    -9.289378E+00    -9.343516E+00    -9.314198E+00    -9.402902E+00    -9.534652E+00    -9.434107E+00    -9.362706E+00    -9.319164E+00    -9.356340E+00    -9.371692E+00    -9.327436E+00    -9.464236E+00    -9.668557E+00    -9.612816E+00    -9.433572E+00    -9.333991E+00    -9.328417E+00    -9.263058E+00    -9.335310E+00    -9.507708E+00    -9.471072E+00    -9.436179E+00    -9.432867E+00    -9.438625E+00    -9.443264E+00    -9.322742E+00    -9.226874E+00    -9.285210E+00    -9.415221E+00    -9.369565E+00    -9.373008E+00    -9.400887E+00    -9.340562E+00    -9.268521E+00    -9.317139E+00    -9.239204E+00    -9.276966E+00    -9.305262E+00    -9.310510E+00    -9.476348E+00    -9.513386E+00    -9.418607E+00    -9.422759E+00    -9.419401E+00    -9.299981E+00    -9.304616E+00    -9.239833E+00    -9.431677E+00    -9.609119E+00    -9.408093E+00    -9.315396E+00    -9.418896E+00    -9.289088E+00    -9.169844E+00    -9.199478E+00    -9.266793E+00    -9.405118E+00    -9.308128E+00    -9.262058E+00    -9.532889E+00    -9.434917E+00    -9.261677E+00    -9.235909E+00    -9.369265E+00    -9.476881E+00    -9.371486E+00    -9.221419E+00    -9.407229E+00    -9.529119E+00    -9.295343E+00    -9.271424E+00    -9.424123E+00    -9.495705E+00    -9.548246E+00    -9.282788E+00    -9.295733E+00    -9.578858E+00    -9.358819E+00    -9.239191E+00    -9.316864E+00    -9.340057E+00    -9.326639E+00    -9.308782E+00    -9.289077E+00    -9.377617E+00    -9.406293E+00    -9.226953E+00    -9.186437E+00    -9.320797E+00    -9.282088E+00    -9.311558E+00    -9.312665E+00    -9.306095E+00    -9.469364E+00    -9.407801E+00    -9.139826E+00    -9.305385E+00    -9.510687E+00    -9.425927E+00    -9.291786E+00    -9.258362E+00    -9.287697E+00    -9.494246E+00    -9.465682E+00    -9.286326E+00    -9.348542E+00    -9.306808E+00    -9.329955E+00    -9.340402E+00    -9.348509E+00    -9.452670E+00    -9.446537E+00    -9.319069E+00    -9.419388E+00    -9.396594E+00    -9.473715E+00    -9.656492E+00    -9.421474E+00    -9.322348E+00    -9.391292E+00    -9.479601E+00    -9.416283E+00    -9.377591E+00    -9.348221E+00    -9.486431E+00    -9.430225E+00    -9.275597E+00    -9.393351E+00    -9.532997E+00    -9.506699E+00    -9.220811E+00    -9.156097E+00    -9.371935E+00    -9.507897E+00    -9.382930E+00    -9.325769E+00    -9.328110E+00    -9.536692E+00    -9.618382E+00    -9.392095E+00    -9.352613E+00    -9.323140E+00    -9.493835E+00    -9.336603E+00    -9.167257E+00    -9.199508E+00    -9.336356E+00    -9.389356E+00    -9.489372E+00    -9.401103E+00    -9.444219E+00    -9.488292E+00    -9.480727E+00    -9.416685E+00    -9.380280E+00    -9.436309E+00    -9.463864E+00    -9.550987E+00    -9.432992E+00    -9.395849E+00    -9.406322E+00    -9.461999E+00    -9.697975E+00    -9.702190E+00    -9.571459E+00    -9.695863E+00    -9.859763E+00    -9.740759E+00    -9.468136E+00    -9.235237E+00    -9.374979E+00    -9.534569E+00    -9.499638E+00    -9.397885E+00    -9.310839E+00    -9.554985E+00    -9.787100E+00    -9.665164E+00    -9.447844E+00    -9.317722E+00    -9.426093E+00    -9.582222E+00    -9.696892E+00    -9.561430E+00    -9.400007E+00    -9.513795E+00    -9.804574E+00    -9.837973E+00    -9.689856E+00    -9.547388E+00    -9.579025E+00    -9.844250E+00    -9.989725E+00    -9.660857E+00    -9.477072E+00    -9.636503E+00    -9.935601E+00    -1.005300E+01    -9.707858E+00    -9.439570E+00    -9.614029E+00    -9.613331E+00    -9.579486E+00    -9.739330E+00    -9.673429E+00    -9.528409E+00    -9.586598E+00    -9.853469E+00    -1.011420E+01    -9.898528E+00    -9.566411E+00    -9.540085E+00    -9.620243E+00    -9.763294E+00    -9.850589E+00    -9.644612E+00    -9.537317E+00    -9.733910E+00    -9.984813E+00    -1.015309E+01    -1.004503E+01    -9.699640E+00    -9.657656E+00    -9.759468E+00    -1.002674E+01    -9.935302E+00    -9.623257E+00    -9.451258E+00    -9.553166E+00    -9.747242E+00    -1.006317E+01    -1.007631E+01    -9.878557E+00    -9.847569E+00    -9.884506E+00    -1.001607E+01    -1.029299E+01    -1.019549E+01    -9.977930E+00    -9.834652E+00    -9.875129E+00    -1.018432E+01    -1.041403E+01    -1.050596E+01    -1.015353E+01    -9.824158E+00    -9.799020E+00    -9.991222E+00    -1.016785E+01    -1.006391E+01    -9.887898E+00    -9.816414E+00    -9.760191E+00    -9.887462E+00    -1.025351E+01    -1.050641E+01    -1.020797E+01    -9.819746E+00    -9.893132E+00    -1.005910E+01    -1.014468E+01    -1.019227E+01    -1.006252E+01    -9.835656E+00    -9.692466E+00    -9.738674E+00    -9.981921E+00    -1.035151E+01    -1.028308E+01    -9.959933E+00    -9.851211E+00    -9.916617E+00    -1.012715E+01    -1.022050E+01    -1.035980E+01    -1.056316E+01    -1.041335E+01    -1.010291E+01    -9.985103E+00    -1.019039E+01    -1.053612E+01    -1.055212E+01    -1.037406E+01    -1.040610E+01    -1.025865E+01    -9.991567E+00    -1.006100E+01    -1.035923E+01    -1.057417E+01    -1.052520E+01    -1.017141E+01    -1.014354E+01    -1.011392E+01    -1.004939E+01    -1.042193E+01    -1.056939E+01    -1.076821E+01    -1.095671E+01    -1.042608E+01    -1.027199E+01    -1.032460E+01    -1.041100E+01    -1.085133E+01    -1.089345E+01    -1.078264E+01    -1.093539E+01    -1.064498E+01    -1.028001E+01    -1.035039E+01    -1.073328E+01    -1.104892E+01    -1.104924E+01    -1.120271E+01    -1.118750E+01    -1.065185E+01    -1.043885E+01    -1.049133E+01    -1.059623E+01    -1.115474E+01    -1.188905E+01    -1.132968E+01    -1.089174E+01    -1.060084E+01    -1.034920E+01    -1.049200E+01    -1.057921E+01    -1.082206E+01    -1.154523E+01    -1.155105E+01    -1.096126E+01    -1.068094E+01    -1.053453E+01    -1.057019E+01    -1.052727E+01    -1.063803E+01    -1.108590E+01    -1.145834E+01    -1.155808E+01    -1.136629E+01    -1.089408E+01    -1.069789E+01    -1.073622E+01    -1.069864E+01    -1.103782E+01    -1.128904E+01    -1.136296E+01    -1.150765E+01    -1.122321E+01    -1.102819E+01    -1.117004E+01    -1.107333E+01    -1.105877E+01    -1.088690E+01    -1.098271E+01    -1.198730E+01    -1.260196E+01    -1.200667E+01    -1.166231E+01    -1.158560E+01    -1.135248E+01    -1.093949E+01    -1.072491E+01    -1.087902E+01    -1.108977E+01    -1.148533E+01    -1.220039E+01    -1.201899E+01    -1.173236E+01    -1.171747E+01    -1.172640E+01    -1.160378E+01    -1.149439E+01    -1.116116E+01    -1.102236E+01    -1.119914E+01    -1.142900E+01    -1.166637E+01    -1.146867E+01    -1.197451E+01    -1.353596E+01    -1.371070E+01    -1.320203E+01    -1.213699E+01    -1.173109E+01    -1.168445E+01    -1.165193E+01    -1.164430E+01    -1.188920E+01    -1.246815E+01    -1.351112E+01    -1.415646E+01    -1.301163E+01    -1.271961E+01    -1.272187E+01    -1.263701E+01    -1.248707E+01    -1.210422E+01    -1.189864E+01    -1.194698E+01    -1.185916E+01    -1.238942E+01    -1.255449E+01    -1.192601E+01    -1.179339E+01    -1.214776E+01    -1.249028E+01    -1.359643E+01    -1.413420E+01    -1.475237E+01    -1.454550E+01    -1.431224E+01    -1.361207E+01    -1.233264E+01    -1.241231E+01    -1.251159E+01    -1.211682E+01    -1.211946E+01    -1.269707E+01    -1.264686E+01    -1.256106E+01    -1.283468E+01    -1.324580E+01    -1.430606E+01    -1.476592E+01    -1.705446E+01    -1.534714E+01    -1.455514E+01    -1.558133E+01    -1.438785E+01    -1.337552E+01    -1.322351E+01    -1.365695E+01    -1.390623E+01    -1.419970E+01    -1.326523E+01    -1.229160E+01    -1.216795E+01    -1.277912E+01    -1.366300E+01    -1.363561E+01    -1.295380E+01    -1.255130E+01    -1.214292E+01    -1.225949E+01    -1.265045E+01    -1.310333E+01    -1.424639E+01    -1.770296E+01    -1.471894E+01    -1.416590E+01    -1.365279E+01    -1.335016E+01    -1.382136E+01    -1.430002E+01    -1.500235E+01    -1.547498E+01    -1.540356E+01    -1.387135E+01    -1.340957E+01    -1.323711E+01    -1.398358E+01    -1.478854E+01    -1.637396E+01    -1.359671E+01    -1.338170E+01    -1.305313E+01    -1.307980E+01    -1.321493E+01    -1.345096E+01    -1.481948E+01    -1.470960E+01    -1.344404E+01    -1.338270E+01    -1.366969E+01    -1.368031E+01    -1.313705E+01    -1.355157E+01    -1.408800E+01    -1.333097E+01    -1.279184E+01    -1.267759E+01    -1.271915E+01    -1.302467E+01    -1.311719E+01    -1.388920E+01    -1.460355E+01    -1.409673E+01    -1.325760E+01    -1.390200E+01    -1.321634E+01    -1.299320E+01    -1.348492E+01    -1.417642E+01    -1.472474E+01    -1.338962E+01    -1.334337E+01    -1.446017E+01    -1.435751E+01    -1.475006E+01    -1.529095E+01    -1.456893E+01    -1.362484E+01    -1.308956E+01    -1.337900E+01    -1.446657E+01    -1.494372E+01    -1.521546E+01    -1.491971E+01    -1.510210E+01    -1.352381E+01    -1.296348E+01    -1.478648E+01    -1.458546E+01    -1.447221E+01    -1.396455E+01    -1.400371E+01    -1.520410E+01    -1.481754E+01    -1.661990E+01    -1.711599E+01    -1.471351E+01    -1.430168E+01    -1.398070E+01    -1.357091E+01    -1.346404E+01    -1.419411E+01    -1.509611E+01    -1.498694E+01    -1.337907E+01    -1.268367E+01    -1.295492E+01    -1.501908E+01    -1.536538E+01    -1.457042E+01    -1.465407E+01    -1.351773E+01    -1.350219E+01    -1.359433E+01    -1.310888E+01    -1.305743E+01    -1.406139E+01    -1.414856E+01    -1.311458E+01    -1.318999E+01    -1.295220E+01    -1.318327E+01    -1.494881E+01    -1.379134E+01    -1.339704E+01    -1.328793E+01    -1.311015E+01    -1.392625E+01    -1.425786E+01    -1.391290E+01    -1.326751E+01    -1.466647E+01    -1.439807E+01    -1.326860E+01    -1.552983E+01    -1.416241E+01    -1.661124E+01    -1.336459E+01    -1.369391E+01    -1.399666E+01    -1.377863E+01    -1.451575E+01    -1.357223E+01    -1.373714E+01    -1.313442E+01    -1.289427E+01    -1.243847E+01    -1.276534E+01    -1.317861E+01    -1.372976E+01    -1.799312E+01    -1.413196E+01    -1.308566E+01    -1.327473E+01    -1.441160E+01    -1.408425E+01    -1.356592E+01    -1.477838E+01    -1.376979E+01    -1.351357E+01    -1.396349E+01    -1.366116E+01    -1.395802E+01    -1.495964E+01    -1.438497E+01    -1.394838E+01    -1.430471E+01    -1.294447E+01    -1.349075E+01    -1.429090E+01    -1.345167E+01    -1.398946E+01    -1.329370E+01    -1.298146E+01    -1.239546E+01    -1.297138E+01    -1.476461E+01    -1.714735E+01    -1.622294E+01    -1.502056E+01    -1.389382E+01    -1.507967E+01    -1.531782E+01    -1.293946E+01    -1.355420E+01    -1.388593E+01    -1.346345E+01    -1.269362E+01    -1.364792E+01    -1.497459E+01    -1.395604E+01    -1.697738E+01    -1.480925E+01    -1.597118E+01    -1.471014E+01    -1.426495E+01    -1.418667E+01    -1.642426E+01    -1.493354E+01    -1.375184E+01    -1.359195E+01    -1.375698E+01    -1.404742E+01    -1.483825E+01    -1.593371E+01    -1.462350E+01    -1.426774E+01    -1.433519E+01    -1.495774E+01    -1.341607E+01    -1.353206E+01    -1.554257E+01    -1.512355E+01    -1.350376E+01    -1.344214E+01    -1.336419E+01    -1.362385E+01    -1.485528E+01    -1.425455E+01    -1.805034E+01    -1.425573E+01    -1.387331E+01    -1.413864E+01    -1.589083E+01    -1.802401E+01    -1.397420E+01    -1.423302E+01    -1.612132E+01    -1.470255E+01    -1.423966E+01    -1.414419E+01    -1.513867E+01    -1.753132E+01    -1.554130E+01    -1.343679E+01    -1.345368E+01    -1.415511E+01    -1.523195E+01    -1.432862E+01    -1.494738E+01    -1.377322E+01    -1.359276E+01    -1.269289E+01    -1.270393E+01    -1.349399E+01    -1.383673E+01    -1.371209E+01    -1.313796E+01    -1.401003E+01    -1.420726E+01    -1.443088E+01    -1.645087E+01    -1.504459E+01    -1.433522E+01    -1.292713E+01    -1.294960E+01    -1.353119E+01    -1.363579E+01    -1.431165E+01    -1.541130E+01    -1.512294E+01    -1.411513E+01    -1.261405E+01    -1.252914E+01    -1.256576E+01    -1.323082E+01    -1.385146E+01    -1.476291E+01    -1.446786E+01    -1.316344E+01    -1.305543E+01    -1.304722E+01    -1.297155E+01    -1.297086E+01    -1.344607E+01    -1.421112E+01    -1.288569E+01    -1.245286E+01    -1.279492E+01    -1.289812E+01    -1.307223E+01    -1.323133E+01    -1.447554E+01    -1.471697E+01    -1.359154E+01    -1.323176E+01    -1.256264E+01    -1.333113E+01    -1.411991E+01    -1.723825E+01    -1.580218E+01    -1.374868E+01    -1.292439E+01    -1.263724E+01    -1.333092E+01    -1.262449E+01    -1.321603E+01    -1.332129E+01    -1.409817E+01    -1.304695E+01    -1.297868E+01    -1.298081E+01    -1.266401E+01    -1.304889E+01    -1.457414E+01    -1.409314E+01    -1.429723E+01    -1.392889E+01    -1.281867E+01    -1.284527E+01    -1.349208E+01    -1.432148E+01    -1.429028E+01    -1.482587E+01    -1.372835E+01    -1.310436E+01    -1.448217E+01    -1.422498E+01    -1.330351E+01    -1.491597E+01    -1.431369E+01    -1.418125E+01    -1.417618E+01    -1.449010E+01    -1.463638E+01    -1.494716E+01    -1.849604E+01    -1.397352E+01    -1.488754E+01    -1.412805E+01    -1.349490E+01    -1.397668E+01    -1.297474E+01    -1.369291E+01    -1.437374E+01    -1.444961E+01    -1.583393E+01    -1.380681E+01    -1.330066E+01    -1.300663E+01    -1.269363E+01    -1.261129E+01    -1.319607E+01    -1.413430E+01    -1.559271E+01    -1.567615E+01    -1.394880E+01    -1.413346E+01    -1.353548E+01    -1.421289E+01    -1.467594E+01    -1.593236E+01    -1.329571E+01    -1.379811E+01    -1.302049E+01    -1.327128E+01    -1.436743E+01    -1.477352E+01    -1.735070E+01    -1.402204E+01    -1.588012E+01    -1.493169E+01    -1.574565E+01    -1.496164E+01    -1.382215E+01    -1.280235E+01    -1.352781E+01    -1.398473E+01    -1.533322E+01    -1.414121E+01    -1.372910E+01    -1.341399E+01    -1.327527E+01    -1.449264E+01    -1.518661E+01    -1.978229E+01    -1.538215E+01    -1.517807E+01    -1.331895E+01    -1.322075E+01    -1.289372E+01    -1.242797E+01    -1.301602E+01    -1.376829E+01    -1.522061E+01    -1.547032E+01    -1.456596E+01    -1.395695E+01    -1.373270E+01    -1.446109E+01    -1.409706E+01    -1.548129E+01    -1.581419E+01    -1.493510E+01    -1.494561E+01    -1.331933E+01    -1.448039E+01    -1.334288E+01    -1.417881E+01    -1.633741E+01    -1.406975E+01    -1.456061E+01    -1.468230E+01    -1.539946E+01    -1.679475E+01    -1.547823E+01    -1.462148E+01    -1.439492E+01    -1.387647E+01    -1.351669E+01    -1.412324E+01    -1.576171E+01    -1.702951E+01    -1.707122E+01    -1.459702E+01    -1.340967E+01    -1.305250E+01    -1.339929E+01    -1.361579E+01    -1.368211E+01    -1.552783E+01    -1.459163E+01    -1.694799E+01    -1.517679E+01    -1.414907E+01    -1.302758E+01    -1.277709E+01    -1.347446E+01    -1.398966E+01    -1.441901E+01    -1.599630E+01    -1.688884E+01    -1.663511E+01    -1.519674E+01    -1.465996E+01    -1.374915E+01    -1.434957E+01    -1.307472E+01    -1.461428E+01    -1.378960E+01    -1.476722E+01    -1.539254E+01    -1.495540E+01    -1.577454E+01    -1.434663E+01    -1.356697E+01    -1.380280E+01    -1.376821E+01    -1.448098E+01    -1.693025E+01    -1.543900E+01    -1.478137E+01    -1.421534E+01    -1.353173E+01    -1.441191E+01    -1.456150E+01    -1.417852E+01    -1.548750E+01    -1.587312E+01    -1.439954E+01    -1.470544E+01    -1.350588E+01    -1.456248E+01    -1.556566E+01    -1.554647E+01    -1.421883E+01    -1.438541E+01    -1.290308E+01    -1.408026E+01    -1.434321E+01    -1.607197E+01    -1.472688E+01    -1.524553E+01    -1.402475E+01    -1.506528E+01    -1.409928E+01
-56.555556    -1.566119E+01    -1.656456E+01    -1.559953E+01    -1.428934E+01    -1.460939E+01    -1.398107E+01    -1.615599E+01    -1.732925E+01    -1.424475E+01    -1.437908E+01    -1.504052E+01    -1.533428E+01    -1.548568E+01    -1.412428E+01    -1.459100E+01    -1.479123E+01    -1.455717E+01    -1.500571E+01    -1.651653E+01    -1.542367E+01    -1.362064E+01    -1.457506E+01    -1.510782E+01    -1.834368E+01    -1.549662E+01    -1.725198E+01    -1.513878E+01    -1.510525E+01    -1.408753E+01    -1.494618E+01    -1.460080E+01    -1.499890E+01    -1.538244E+01    -1.516986E+01    -1.516213E+01    -1.985927E+01    -1.569971E+01    -1.739025E+01    -1.489553E+01    -1.472102E+01    -1.572295E+01    -1.462185E+01    -1.347171E+01    -1.715355E+01    -1.542855E+01    -1.636409E+01    -1.647137E+01    -1.689466E+01    -1.471356E+01    -1.479246E+01    -1.524205E+01    -1.573227E+01    -1.428964E+01    -1.400756E+01    -1.609258E+01    -1.624189E+01    -1.414410E+01    -1.369343E+01    -1.481722E+01    -1.714072E+01    -1.520549E+01    -1.413741E+01    -1.515290E+01    -1.350918E+01    -1.347784E+01    -1.639752E+01    -1.369637E+01    -1.347508E+01    -1.377537E+01    -1.877436E+01    -1.391919E+01    -1.381532E+01    -1.491051E+01    -1.472959E+01    -1.518760E+01    -1.537307E+01    -1.381813E+01    -1.590004E+01    -1.440923E+01    -1.725456E+01    -1.514132E+01    -1.351487E+01    -1.366579E+01    -1.556229E+01    -1.520737E+01    -1.364122E+01    -1.610102E+01    -1.568468E+01    -1.328194E+01    -1.466576E+01    -1.503645E+01    -1.355569E+01    -1.450770E+01    -1.524709E+01    -1.401607E+01    -1.415582E+01    -1.559599E+01    -1.538147E+01    -1.308812E+01    -1.288870E+01    -1.507192E+01    -1.290025E+01    -1.276184E+01    -2.196989E+01    -1.420255E+01    -1.325157E+01    -1.504221E+01    -1.592330E+01    -1.376854E+01    -1.380996E+01    -1.378886E+01    -1.251717E+01    -1.254339E+01    -1.489734E+01    -1.328402E+01    -1.281126E+01    -1.463459E+01    -1.432072E+01    -1.265789E+01    -1.280320E+01    -1.397658E+01    -1.334187E+01    -1.286978E+01    -1.365534E+01    -1.339250E+01    -1.289329E+01    -1.332855E+01    -1.409318E+01    -1.272009E+01    -1.282866E+01    -1.392399E+01    -1.268275E+01    -1.227438E+01    -1.339437E+01    -1.393682E+01    -1.265332E+01    -1.307168E+01    -1.340575E+01    -1.226039E+01    -1.256001E+01    -1.283600E+01    -1.223832E+01    -1.186312E+01    -1.241593E+01    -1.249560E+01    -1.225593E+01    -1.337454E+01    -1.370864E+01    -1.195330E+01    -1.243059E+01    -1.272615E+01    -1.202655E+01    -1.230685E+01    -1.231996E+01    -1.229418E+01    -1.209597E+01    -1.199291E+01    -1.197930E+01    -1.184894E+01    -1.208211E+01    -1.222682E+01    -1.148135E+01    -1.168206E+01    -1.210339E+01    -1.147936E+01    -1.167597E+01    -1.254710E+01    -1.188163E+01    -1.167987E+01    -1.216618E+01    -1.176189E+01    -1.152074E+01    -1.170973E+01    -1.191640E+01    -1.105494E+01    -1.135127E+01    -1.215932E+01    -1.131756E+01    -1.136328E+01    -1.222059E+01    -1.137115E+01    -1.136837E+01    -1.166622E+01    -1.124188E+01    -1.100522E+01    -1.141240E+01    -1.131255E+01    -1.121897E+01    -1.138375E+01    -1.142965E+01    -1.103113E+01    -1.122172E+01    -1.149850E+01    -1.089033E+01    -1.093935E+01    -1.145006E+01    -1.065586E+01    -1.082052E+01    -1.149160E+01    -1.095262E+01    -1.079024E+01    -1.119898E+01    -1.089370E+01    -1.055113E+01    -1.089239E+01    -1.075030E+01    -1.040740E+01    -1.087618E+01    -1.096073E+01    -1.050721E+01    -1.082612E+01    -1.104933E+01    -1.049617E+01    -1.046559E+01    -1.090555E+01    -1.035232E+01    -1.035789E+01    -1.101381E+01    -1.059669E+01    -1.033075E+01    -1.060209E+01    -1.035427E+01    -1.006828E+01    -1.048138E+01    -1.059753E+01    -1.038729E+01    -1.039395E+01    -1.053372E+01    -1.022411E+01    -1.009441E+01    -1.020289E+01    -1.000337E+01    -1.023319E+01    -1.042563E+01    -1.031701E+01    -1.028412E+01    -1.026310E+01    -1.008466E+01    -1.009062E+01    -1.011593E+01    -1.009508E+01    -1.001640E+01    -1.017606E+01    -1.014828E+01    -1.009958E+01    -1.011646E+01    -1.011145E+01    -1.005770E+01    -1.003915E+01    -9.838013E+00    -9.754769E+00    -9.824718E+00    -9.768727E+00    -9.703262E+00    -9.838792E+00    -9.772964E+00    -9.700899E+00    -9.819484E+00    -9.868338E+00    -9.839934E+00    -9.853488E+00    -9.815724E+00    -9.716243E+00    -9.694533E+00    -9.620166E+00    -9.557729E+00    -9.603760E+00    -9.458387E+00    -9.538932E+00    -9.737143E+00    -9.663253E+00    -9.634393E+00    -9.690055E+00    -9.713413E+00    -9.454043E+00    -9.428991E+00    -9.532813E+00    -9.471244E+00    -9.476097E+00    -9.493053E+00    -9.491946E+00    -9.517968E+00    -9.462375E+00    -9.582958E+00    -9.418975E+00    -9.379273E+00    -9.522120E+00    -9.506858E+00    -9.326945E+00    -9.320918E+00    -9.447463E+00    -9.202137E+00    -9.067932E+00    -9.306225E+00    -9.426420E+00    -9.175127E+00    -9.279225E+00    -9.500150E+00    -9.139820E+00    -9.147792E+00    -9.296320E+00    -9.089738E+00    -9.042575E+00    -9.216425E+00    -9.117676E+00    -9.056357E+00    -9.121442E+00    -9.118494E+00    -9.139375E+00    -9.136951E+00    -9.140933E+00    -9.185604E+00    -8.958173E+00    -8.957592E+00    -9.102130E+00    -9.086000E+00    -8.955586E+00    -9.090782E+00    -9.094508E+00    -8.939426E+00    -8.960604E+00    -9.042254E+00    -8.891386E+00    -8.934812E+00    -9.093595E+00    -8.999174E+00    -8.928559E+00    -9.001589E+00    -8.944455E+00    -8.840968E+00    -8.827514E+00    -8.878222E+00    -8.939894E+00    -8.850303E+00    -8.822176E+00    -8.906461E+00    -8.898476E+00    -8.864088E+00    -9.020119E+00    -8.927777E+00    -8.911454E+00    -8.876698E+00    -8.861120E+00    -8.810547E+00    -8.853974E+00    -8.779268E+00    -8.719044E+00    -8.795134E+00    -8.803490E+00    -8.663318E+00    -8.805473E+00    -8.767634E+00    -8.609520E+00    -8.714435E+00    -8.779293E+00    -8.722418E+00    -8.733649E+00    -8.776918E+00    -8.734244E+00    -8.802650E+00    -8.652810E+00    -8.649145E+00    -8.799261E+00    -8.741791E+00    -8.597986E+00    -8.776533E+00    -8.768992E+00    -8.673299E+00    -8.649027E+00    -8.800377E+00    -8.741443E+00    -8.664584E+00    -8.666549E+00    -8.632201E+00    -8.564174E+00    -8.601310E+00    -8.615698E+00    -8.706181E+00    -8.660703E+00    -8.736307E+00    -8.800462E+00    -8.638940E+00    -8.647222E+00    -8.651435E+00    -8.586731E+00    -8.668121E+00    -8.685868E+00    -8.626652E+00    -8.769713E+00    -8.667122E+00    -8.513397E+00    -8.605178E+00    -8.657052E+00    -8.518466E+00    -8.499552E+00    -8.578465E+00    -8.621368E+00    -8.558675E+00    -8.525013E+00    -8.665642E+00    -8.641826E+00    -8.457421E+00    -8.538191E+00    -8.662058E+00    -8.582197E+00    -8.551231E+00    -8.614210E+00    -8.634051E+00    -8.592582E+00    -8.567573E+00    -8.579515E+00    -8.628447E+00    -8.633580E+00    -8.572653E+00    -8.533604E+00    -8.684687E+00    -8.697214E+00    -8.567779E+00    -8.591139E+00    -8.507101E+00    -8.513728E+00    -8.574090E+00    -8.469417E+00    -8.595046E+00    -8.662040E+00    -8.607292E+00    -8.580947E+00    -8.546231E+00    -8.560856E+00    -8.569642E+00    -8.478529E+00    -8.589769E+00    -8.692136E+00    -8.616210E+00    -8.623001E+00    -8.726071E+00    -8.639349E+00    -8.553982E+00    -8.479247E+00    -8.532177E+00    -8.589469E+00    -8.478468E+00    -8.500311E+00    -8.611421E+00    -8.554637E+00    -8.555039E+00    -8.546427E+00    -8.492543E+00    -8.573592E+00    -8.608087E+00    -8.458094E+00    -8.433849E+00    -8.646259E+00    -8.504775E+00    -8.415635E+00    -8.566889E+00    -8.604514E+00    -8.545483E+00    -8.550177E+00    -8.538622E+00    -8.611730E+00    -8.633584E+00    -8.548946E+00    -8.567402E+00    -8.615994E+00    -8.489804E+00    -8.618466E+00    -8.612783E+00    -8.530683E+00    -8.736548E+00    -8.601467E+00    -8.497048E+00    -8.700441E+00    -8.621805E+00    -8.478639E+00    -8.585264E+00    -8.592813E+00    -8.611118E+00    -8.589099E+00    -8.542775E+00    -8.616538E+00    -8.582698E+00    -8.483413E+00    -8.630498E+00    -8.603947E+00    -8.524449E+00    -8.658429E+00    -8.665915E+00    -8.580826E+00    -8.574860E+00    -8.549405E+00    -8.615079E+00    -8.588022E+00    -8.534045E+00    -8.558561E+00    -8.569424E+00    -8.571016E+00    -8.646328E+00    -8.631650E+00    -8.604483E+00    -8.680907E+00    -8.654796E+00    -8.547743E+00    -8.585490E+00    -8.665891E+00    -8.603408E+00    -8.543387E+00    -8.578521E+00    -8.661283E+00    -8.621497E+00    -8.643868E+00    -8.720609E+00    -8.731900E+00    -8.645684E+00    -8.693887E+00    -8.672543E+00    -8.629293E+00    -8.622453E+00    -8.729173E+00    -8.678689E+00    -8.586553E+00    -8.667623E+00    -8.700127E+00    -8.670029E+00    -8.730892E+00    -8.754707E+00    -8.785829E+00    -8.723323E+00    -8.682434E+00    -8.639071E+00    -8.701702E+00    -8.637001E+00    -8.565360E+00    -8.650199E+00    -8.748833E+00    -8.641389E+00    -8.716656E+00    -8.749039E+00    -8.749693E+00    -8.767105E+00    -8.713194E+00    -8.664328E+00    -8.693053E+00    -8.666196E+00    -8.679750E+00    -8.595066E+00    -8.690619E+00    -8.720648E+00    -8.673607E+00    -8.706898E+00    -8.851094E+00    -8.710569E+00    -8.698636E+00    -8.742880E+00    -8.750025E+00    -8.828117E+00    -8.791791E+00    -8.700316E+00    -8.827588E+00    -8.858198E+00    -8.805488E+00    -8.892039E+00    -8.904620E+00    -8.836458E+00    -8.897218E+00    -8.926172E+00    -8.871926E+00    -8.821491E+00    -8.826502E+00    -8.845763E+00    -8.735514E+00    -8.729923E+00    -8.836244E+00    -8.777003E+00    -8.789922E+00    -8.840255E+00    -8.874856E+00    -8.815096E+00    -8.804509E+00    -8.940755E+00    -9.055942E+00    -9.017718E+00    -8.867743E+00    -8.853982E+00    -9.023567E+00    -8.917318E+00    -8.882435E+00    -8.954463E+00    -8.930945E+00    -8.831147E+00    -8.988914E+00    -9.059776E+00    -9.029208E+00    -8.987233E+00    -8.992826E+00    -8.998916E+00    -9.069472E+00    -9.024859E+00    -8.971701E+00    -8.943624E+00    -8.950687E+00    -9.069612E+00    -9.079086E+00    -8.982217E+00    -8.987120E+00    -9.030269E+00    -9.122908E+00    -9.128606E+00    -9.151518E+00    -9.103734E+00    -8.978203E+00    -8.937459E+00    -9.143635E+00    -9.117525E+00    -9.007632E+00    -9.052009E+00    -9.045166E+00    -9.028848E+00    -9.085618E+00    -9.173117E+00    -9.167141E+00    -8.997414E+00    -8.989456E+00    -9.042594E+00    -9.083501E+00    -9.208195E+00    -9.330902E+00    -9.273119E+00    -9.138342E+00    -9.160393E+00    -9.306611E+00    -9.372585E+00    -9.349587E+00    -9.239220E+00    -9.139484E+00    -9.151715E+00    -9.278336E+00    -9.428998E+00    -9.482906E+00    -9.406109E+00    -9.296444E+00    -9.330861E+00    -9.389456E+00    -9.562426E+00    -9.608044E+00    -9.539264E+00    -9.480350E+00    -9.414778E+00    -9.375831E+00    -9.485285E+00    -9.590745E+00    -9.631695E+00    -9.578474E+00    -9.498125E+00    -9.384842E+00    -9.394579E+00    -9.540345E+00    -9.603771E+00    -9.601269E+00    -9.496976E+00    -9.435008E+00    -9.443237E+00    -9.388018E+00    -9.493464E+00    -9.684360E+00    -9.605072E+00    -9.673971E+00    -9.677774E+00    -9.499499E+00    -9.473523E+00    -9.610129E+00    -9.725675E+00    -9.759777E+00    -9.694132E+00    -9.610270E+00    -9.605142E+00    -9.589572E+00    -9.620886E+00    -9.712808E+00    -9.762256E+00    -9.847709E+00    -9.903103E+00    -9.811109E+00    -9.679387E+00    -9.689750E+00    -9.816788E+00    -9.946963E+00    -9.905620E+00    -9.871768E+00    -9.910700E+00    -9.873063E+00    -9.724669E+00    -9.631480E+00    -9.819502E+00    -9.948981E+00    -9.937031E+00    -9.987268E+00    -9.904380E+00    -9.657777E+00    -9.689017E+00    -9.772218E+00    -9.849222E+00    -9.988050E+00    -1.018642E+01    -1.020646E+01    -1.010553E+01    -9.901174E+00    -9.793779E+00    -9.853165E+00    -9.931614E+00    -1.004484E+01    -1.029154E+01    -1.063001E+01    -1.048933E+01    -1.024338E+01    -1.018834E+01    -1.011760E+01    -1.004723E+01    -1.024364E+01    -1.042990E+01    -1.052834E+01    -1.060940E+01    -1.054090E+01    -1.041484E+01    -1.041341E+01    -1.035612E+01    -1.022514E+01    -1.038857E+01    -1.051537E+01    -1.068933E+01    -1.078759E+01    -1.081818E+01    -1.083909E+01    -1.065033E+01    -1.034842E+01    -1.031881E+01    -1.029719E+01    -1.033976E+01    -1.061677E+01    -1.080253E+01    -1.101163E+01    -1.111082E+01    -1.130435E+01    -1.115798E+01    -1.072014E+01    -1.066625E+01    -1.075449E+01    -1.070907E+01    -1.082190E+01    -1.096154E+01    -1.108936E+01    -1.115457E+01    -1.122363E+01    -1.132735E+01    -1.163258E+01    -1.149097E+01    -1.124299E+01    -1.112102E+01    -1.079274E+01    -1.063260E+01    -1.066024E+01    -1.075776E+01    -1.115277E+01    -1.142882E+01    -1.168542E+01    -1.205588E+01    -1.183589E+01    -1.145670E+01    -1.119515E+01    -1.105773E+01    -1.092708E+01    -1.102855E+01    -1.124527E+01    -1.140010E+01    -1.141317E+01    -1.155547E+01    -1.168503E+01    -1.190986E+01    -1.215278E+01    -1.227536E+01    -1.234494E+01    -1.250232E+01    -1.251845E+01    -1.238875E+01    -1.221409E+01    -1.213902E+01    -1.170064E+01    -1.178322E+01    -1.168414E+01    -1.147347E+01    -1.169797E+01    -1.202719E+01    -1.197227E+01    -1.210195E+01    -1.325735E+01    -1.355678E+01    -1.342037E+01    -1.424394E+01    -1.426015E+01    -1.293327E+01    -1.226633E+01    -1.227146E+01    -1.232108E+01    -1.223361E+01    -1.222659E+01    -1.208228E+01    -1.203198E+01    -1.239582E+01    -1.221825E+01    -1.235516E+01    -1.316444E+01    -1.304414E+01    -1.365767E+01    -1.342888E+01    -1.325698E+01    -1.424435E+01    -1.440239E+01    -1.371914E+01    -1.531024E+01    -1.792150E+01    -1.515856E+01    -1.360426E+01    -1.295649E+01    -1.301298E+01    -1.295981E+01    -1.326708E+01    -1.362695E+01    -1.405104E+01    -1.370907E+01    -1.339423E+01    -1.356077E+01    -1.302899E+01    -1.286594E+01    -1.389462E+01    -1.416050E+01    -1.332773E+01    -1.341137E+01    -1.412145E+01    -1.462432E+01    -1.384250E+01    -1.428168E+01    -1.400838E+01    -1.450968E+01    -1.370386E+01    -1.321805E+01    -1.322904E+01    -1.394667E+01    -1.412884E+01    -1.352995E+01    -1.406777E+01    -1.449769E+01    -1.481275E+01    -1.384337E+01    -1.366867E+01    -1.425166E+01    -1.380900E+01    -1.356516E+01    -1.371559E+01    -1.357382E+01    -1.357934E+01    -1.341152E+01    -1.243339E+01    -1.321412E+01    -1.435332E+01    -1.448742E+01    -1.425504E+01    -1.410208E+01    -1.453791E+01    -1.400431E+01    -1.309639E+01    -1.389620E+01    -1.464627E+01    -1.337478E+01    -1.319088E+01    -1.362524E+01    -1.402951E+01    -1.407924E+01    -1.464640E+01    -1.421424E+01    -1.453720E+01    -1.444408E+01    -1.422538E+01    -1.389954E+01    -1.363248E+01    -1.406280E+01    -1.514802E+01    -1.651065E+01    -1.733640E+01    -1.535701E+01    -1.413264E+01    -1.337817E+01    -1.423065E+01    -1.594641E+01    -1.424490E+01    -1.441281E+01    -1.404911E+01    -1.470125E+01    -1.861860E+01    -1.468633E+01    -1.397928E+01    -1.531197E+01    -1.476966E+01    -1.337395E+01    -1.303344E+01    -1.529129E+01    -1.395839E+01    -1.413815E+01    -1.431691E+01    -1.340210E+01    -1.315723E+01    -1.308588E+01    -1.337135E+01    -1.493241E+01    -1.419181E+01    -1.387440E+01    -1.300221E+01    -1.419832E+01    -1.386238E+01    -1.382227E+01    -1.385097E+01    -1.409163E+01    -1.403249E+01    -1.417009E+01    -1.373556E+01    -1.345213E+01    -1.486431E+01    -1.411648E+01    -1.415763E+01    -1.418706E+01    -1.330293E+01    -1.344523E+01    -1.418552E+01    -1.536008E+01    -1.391593E+01    -1.377009E+01    -1.391822E+01    -1.348342E+01    -1.359624E+01    -1.402054E+01    -1.572075E+01    -1.511030E+01    -1.443003E+01    -1.406816E+01    -1.595176E+01    -1.397217E+01    -1.362442E+01    -1.433453E+01    -1.384813E+01    -1.408269E+01    -1.317574E+01    -1.298253E+01    -1.303499E+01    -1.304908E+01    -1.387060E+01    -1.348076E+01    -1.327437E+01    -1.401236E+01    -1.389330E+01    -1.348035E+01    -1.421707E+01    -1.581450E+01    -2.059028E+01    -1.739789E+01    -1.323173E+01    -1.343265E+01    -1.366681E+01    -1.401893E+01    -1.364597E+01    -1.477168E+01    -1.384274E+01    -1.342699E+01    -1.347339E+01    -1.405602E+01    -1.503385E+01    -1.587336E+01    -1.407726E+01    -1.314165E+01    -1.359012E+01    -1.363409E+01    -1.348460E+01    -1.387332E+01    -1.495992E+01    -1.609945E+01    -1.370598E+01    -1.442768E+01    -1.517513E+01    -1.375913E+01    -1.464900E+01    -1.486411E+01    -1.446048E+01    -1.390659E+01    -1.369277E+01    -1.367486E+01    -1.411015E+01    -1.474588E+01    -1.558875E+01    -1.502313E+01    -1.453293E+01    -1.513840E+01    -1.441489E+01    -1.433309E+01    -1.561154E+01    -1.648553E+01    -1.532774E+01    -1.423346E+01    -1.457998E+01    -1.509056E+01    -1.504570E+01    -1.550577E+01    -1.629721E+01    -1.436427E+01    -1.454281E+01    -1.464832E+01    -1.433160E+01    -1.711846E+01    -1.698628E+01    -1.661493E+01    -1.393652E+01    -1.344239E+01    -1.370078E+01    -1.364374E+01    -1.498768E+01    -1.576447E+01    -1.501886E+01    -1.547377E+01    -1.377885E+01    -1.445468E+01    -1.767208E+01    -1.612823E+01    -1.691037E+01    -1.592109E+01    -1.521475E+01    -1.446726E+01    -1.335148E+01    -1.386812E+01    -1.474968E+01    -1.633571E+01    -1.491623E+01    -1.372513E+01    -1.414528E+01    -1.467876E+01    -1.486016E+01    -1.373922E+01    -1.442550E+01    -1.429529E+01    -1.379506E+01    -1.352917E+01    -1.392577E+01    -1.459986E+01    -1.536957E+01    -1.441360E+01    -1.376143E+01    -1.430305E+01    -1.490034E+01    -1.449565E+01    -1.549162E+01    -1.540374E+01    -1.640781E+01    -1.454148E+01    -1.397523E+01    -1.506292E+01    -1.483179E+01    -1.578479E+01    -1.617775E+01    -1.624639E+01    -1.452828E+01    -1.315541E+01    -1.314469E+01    -1.380211E+01    -1.451371E+01    -1.493865E+01    -1.424079E+01    -1.621063E+01    -1.385188E+01    -1.420201E+01    -1.413185E+01    -1.402046E+01    -1.474704E+01    -1.522738E+01    -1.578249E+01    -1.327116E+01    -1.314583E+01    -1.348883E+01    -1.354809E+01    -1.340864E+01    -1.376005E+01    -1.640476E+01    -1.518388E+01    -1.414915E+01    -1.365115E+01    -1.385980E+01    -1.489410E+01    -1.464299E+01    -1.518040E+01    -1.719650E+01    -1.474213E+01    -1.349376E+01    -1.345316E+01    -1.462935E+01    -1.526319E+01    -1.478982E+01    -1.608847E+01    -1.523081E+01    -1.389010E+01    -1.414284E+01    -1.332969E+01    -1.294161E+01    -1.357245E+01    -1.493586E+01    -1.549466E+01    -1.557498E+01    -1.635343E+01    -1.457594E+01    -1.419561E+01    -1.409460E+01    -1.497584E+01    -1.608580E+01    -1.506679E+01    -1.400587E+01    -1.411750E+01    -1.411222E+01    -1.423607E+01    -1.466147E+01    -1.513092E+01    -1.506310E+01    -1.469974E+01    -1.634113E+01    -1.600556E+01    -1.506650E+01    -1.491740E+01    -1.770533E+01    -1.772454E+01    -1.532088E+01    -2.019151E+01    -1.538681E+01    -1.455969E+01    -1.399388E+01    -1.486621E+01    -1.498336E+01    -1.549554E+01    -1.654369E+01    -1.700003E+01    -1.417737E+01    -1.427186E+01    -1.370859E+01    -1.466948E+01    -1.479917E+01    -1.429769E+01    -1.491977E+01    -1.495320E+01    -1.506001E+01    -1.446621E+01    -1.523976E+01    -1.547206E+01    -1.479760E+01    -1.511118E+01    -1.671434E+01    -1.478867E+01    -1.434902E+01    -1.423957E+01    -1.413985E+01    -1.576679E+01    -1.642298E+01    -1.592097E+01    -1.605090E+01    -1.824059E+01    -1.560743E+01    -1.526842E+01    -1.488975E+01    -1.398230E+01    -1.431313E+01    -1.477213E+01    -1.544440E+01    -1.521345E+01    -1.454142E+01    -1.556080E+01    -1.814927E+01    -1.590109E+01    -1.467838E+01    -1.685378E+01    -1.732061E+01    -1.626701E+01    -1.584689E+01    -1.500785E+01    -1.459833E+01    -1.446379E+01    -1.421063E+01    -1.591433E+01    -1.516556E+01    -1.425182E+01    -1.499925E+01    -1.798620E+01    -1.558447E+01    -1.445146E+01    -1.419292E+01    -1.495029E+01    -1.806268E+01    -1.476008E+01    -1.580480E+01    -1.585990E+01    -1.510384E+01    -1.652232E+01    -1.654694E+01    -1.524744E+01    -1.688201E+01    -1.423138E+01    -1.660276E+01    -1.818031E+01    -1.814106E+01    -1.571333E+01    -1.575794E+01    -1.677573E+01    -1.507165E+01    -1.672203E+01    -1.565838E+01    -1.525773E+01    -1.429679E+01    -1.497251E+01    -1.447728E+01    -1.555477E+01    -1.800685E+01    -1.431356E+01    -1.542640E+01    -1.427716E+01    -1.424030E+01    -1.842095E+01    -1.550010E+01    -1.656988E+01    -1.571827E+01    -1.597654E+01    -1.568194E+01    -1.860911E+01    -1.651905E+01    -1.793452E+01    -1.379340E+01    -1.410732E+01    -1.730959E+01    -1.909317E+01    -1.441019E+01    -1.427889E+01    -1.659209E+01    -1.631353E+01    -1.634893E+01    -1.475662E+01    -1.574091E+01    -1.465741E+01    -1.467506E+01    -1.461191E+01    -1.428110E+01    -1.504810E+01    -1.695880E+01    -1.636348E+01    -1.437917E+01    -1.452240E+01    -1.645447E+01    -1.583473E+01    -1.579256E+01    -1.830475E+01    -1.704317E+01    -1.456144E+01    -1.594036E+01    -1.589236E+01    -1.666009E+01    -1.417797E+01    -1.479522E+01    -1.569483E+01    -1.673185E+01    -1.703062E+01    -1.591984E+01    -1.494214E+01    -1.557383E+01    -1.586970E+01    -1.437909E+01    -1.450921E+01    -1.368799E+01    -1.508163E+01    -1.543269E+01    -1.555489E+01    -1.501099E+01    -1.577413E+01
-56.444444    -1.358948E+01    -1.306502E+01    -1.270378E+01    -1.305784E+01    -1.404902E+01    -1.475479E+01    -1.535865E+01    -1.427895E+01    -1.463978E+01    -1.381824E+01    -1.404918E+01    -1.320218E+01    -1.423438E+01    -1.382887E+01    -1.324198E+01    -1.458089E+01    -1.425453E+01    -1.542175E+01    -1.429022E+01    -1.399492E+01    -1.440141E+01    -1.436990E+01    -1.365385E+01    -1.407135E+01    -1.392064E+01    -1.369534E+01    -1.525765E+01    -1.500037E+01    -1.453939E+01    -1.396851E+01    -1.451648E+01    -1.551385E+01    -1.342157E+01    -1.449086E+01    -1.813865E+01    -1.607351E+01    -1.411461E+01    -1.538888E+01    -1.640005E+01    -2.052325E+01    -1.406546E+01    -1.641024E+01    -1.367965E+01    -1.446260E+01    -1.390283E+01    -1.467174E+01    -1.437105E+01    -1.388888E+01    -1.377027E+01    -1.633340E+01    -1.454759E+01    -1.377194E+01    -1.468071E+01    -1.588248E+01    -1.406184E+01    -1.504769E+01    -1.769901E+01    -1.426195E+01    -1.345067E+01    -1.422664E+01    -1.426856E+01    -1.328347E+01    -1.327616E+01    -1.631221E+01    -1.717795E+01    -1.357217E+01    -1.393712E+01    -1.550548E+01    -1.450788E+01    -1.300629E+01    -1.525717E+01    -1.463226E+01    -1.361768E+01    -1.362458E+01    -1.467639E+01    -1.402527E+01    -1.258030E+01    -1.476789E+01    -1.560781E+01    -1.392807E+01    -1.761164E+01    -1.519582E+01    -1.368630E+01    -1.426791E+01    -1.463795E+01    -1.428886E+01    -1.340189E+01    -1.312224E+01    -1.574315E+01    -1.360728E+01    -1.433956E+01    -1.396007E+01    -1.337037E+01    -1.336040E+01    -1.460788E+01    -1.389112E+01    -1.343909E+01    -1.396873E+01    -1.532466E+01    -1.318898E+01    -1.271613E+01    -1.320107E+01    -1.378454E+01    -1.318170E+01    -1.400273E+01    -1.345370E+01    -1.357782E+01    -1.395250E+01    -1.245626E+01    -1.295719E+01    -1.330610E+01    -1.346578E+01    -1.408800E+01    -1.222288E+01    -1.372317E+01    -1.463231E+01    -1.254133E+01    -1.197201E+01    -1.331608E+01    -1.321403E+01    -1.278103E+01    -1.270468E+01    -1.312780E+01    -1.273019E+01    -1.234412E+01    -1.249149E+01    -1.240358E+01    -1.231554E+01    -1.325017E+01    -1.302953E+01    -1.218290E+01    -1.209966E+01    -1.299665E+01    -1.248296E+01    -1.245040E+01    -1.227363E+01    -1.187811E+01    -1.206410E+01    -1.246574E+01    -1.176220E+01    -1.182326E+01    -1.251521E+01    -1.241141E+01    -1.195816E+01    -1.207924E+01    -1.219628E+01    -1.194389E+01    -1.148343E+01    -1.195635E+01    -1.204574E+01    -1.157681E+01    -1.172603E+01    -1.203243E+01    -1.182927E+01    -1.168777E+01    -1.160358E+01    -1.111491E+01    -1.139635E+01    -1.192002E+01    -1.198289E+01    -1.140235E+01    -1.151324E+01    -1.150294E+01    -1.115647E+01    -1.133172E+01    -1.138397E+01    -1.154209E+01    -1.130059E+01    -1.120548E+01    -1.135333E+01    -1.120755E+01    -1.090254E+01    -1.099414E+01    -1.116876E+01    -1.118834E+01    -1.126836E+01    -1.095888E+01    -1.098691E+01    -1.099986E+01    -1.081412E+01    -1.079345E+01    -1.092268E+01    -1.090767E+01    -1.083884E+01    -1.083441E+01    -1.088746E+01    -1.081172E+01    -1.041088E+01    -1.060565E+01    -1.082566E+01    -1.069390E+01    -1.062859E+01    -1.052431E+01    -1.051076E+01    -1.049915E+01    -1.031028E+01    -1.054060E+01    -1.085406E+01    -1.047715E+01    -1.027660E+01    -1.041297E+01    -1.040755E+01    -1.020958E+01    -1.008174E+01    -1.039882E+01    -1.055990E+01    -1.044632E+01    -1.020128E+01    -1.015329E+01    -1.006638E+01    -9.973609E+00    -1.003235E+01    -1.015737E+01    -1.007846E+01    -9.994770E+00    -1.005507E+01    -1.016055E+01    -9.965652E+00    -9.897028E+00    -1.000181E+01    -1.006989E+01    -9.958366E+00    -9.984042E+00    -9.896357E+00    -9.948984E+00    -9.763986E+00    -9.759222E+00    -9.815584E+00    -9.725528E+00    -9.641393E+00    -9.842550E+00    -9.846240E+00    -9.751253E+00    -9.645110E+00    -9.581147E+00    -9.604877E+00    -9.576129E+00    -9.602328E+00    -9.630287E+00    -9.566333E+00    -9.638821E+00    -9.658543E+00    -9.480499E+00    -9.293437E+00    -9.302493E+00    -9.432347E+00    -9.493860E+00    -9.398023E+00    -9.462258E+00    -9.535795E+00    -9.402682E+00    -9.338225E+00    -9.322882E+00    -9.311459E+00    -9.332305E+00    -9.357015E+00    -9.407979E+00    -9.316378E+00    -9.101862E+00    -9.178158E+00    -9.097900E+00    -9.118407E+00    -9.164108E+00    -9.198246E+00    -9.211184E+00    -9.128755E+00    -9.134460E+00    -9.133661E+00    -9.064011E+00    -8.951650E+00    -9.041908E+00    -9.030461E+00    -8.991919E+00    -8.999525E+00    -8.987518E+00    -9.055165E+00    -9.092963E+00    -8.967907E+00    -8.874140E+00    -8.845161E+00    -8.861305E+00    -8.883430E+00    -8.883079E+00    -8.908939E+00    -8.902215E+00    -8.839061E+00    -8.793420E+00    -8.791596E+00    -8.758281E+00    -8.705004E+00    -8.724384E+00    -8.769587E+00    -8.771453E+00    -8.803407E+00    -8.791031E+00    -8.699685E+00    -8.665002E+00    -8.669495E+00    -8.645672E+00    -8.681746E+00    -8.699232E+00    -8.643990E+00    -8.678571E+00    -8.661048E+00    -8.639386E+00    -8.574848E+00    -8.638569E+00    -8.509358E+00    -8.548660E+00    -8.589755E+00    -8.519869E+00    -8.579512E+00    -8.589959E+00    -8.540918E+00    -8.465774E+00    -8.449543E+00    -8.493921E+00    -8.548686E+00    -8.459341E+00    -8.436875E+00    -8.468107E+00    -8.462774E+00    -8.450608E+00    -8.405258E+00    -8.451318E+00    -8.318667E+00    -8.330452E+00    -8.370870E+00    -8.364798E+00    -8.401037E+00    -8.451755E+00    -8.434390E+00    -8.348566E+00    -8.273143E+00    -8.336155E+00    -8.349844E+00    -8.299332E+00    -8.272096E+00    -8.271585E+00    -8.300709E+00    -8.253117E+00    -8.298279E+00    -8.278626E+00    -8.286743E+00    -8.211562E+00    -8.267806E+00    -8.188976E+00    -8.226358E+00    -8.249323E+00    -8.255308E+00    -8.227183E+00    -8.217347E+00    -8.204048E+00    -8.298192E+00    -8.221721E+00    -8.116616E+00    -8.217373E+00    -8.194256E+00    -8.136825E+00    -8.184610E+00    -8.259110E+00    -8.165237E+00    -8.168087E+00    -8.172419E+00    -8.218371E+00    -8.158905E+00    -8.127114E+00    -8.132259E+00    -8.166119E+00    -8.110777E+00    -8.099557E+00    -8.140224E+00    -8.167461E+00    -8.114429E+00    -8.147367E+00    -8.137066E+00    -8.161361E+00    -8.115152E+00    -8.073042E+00    -8.081569E+00    -8.079836E+00    -8.071307E+00    -8.121447E+00    -8.129490E+00    -8.019716E+00    -8.014002E+00    -8.062462E+00    -8.050196E+00    -8.017962E+00    -8.076149E+00    -8.130327E+00    -8.110011E+00    -7.999400E+00    -7.989521E+00    -8.104543E+00    -8.137620E+00    -8.102466E+00    -8.136023E+00    -8.104608E+00    -7.979430E+00    -8.023213E+00    -8.078362E+00    -8.047048E+00    -8.020766E+00    -8.019657E+00    -8.095482E+00    -8.110294E+00    -8.027562E+00    -8.023061E+00    -8.078768E+00    -8.020286E+00    -7.996313E+00    -8.015213E+00    -8.041532E+00    -8.045245E+00    -8.010657E+00    -7.974460E+00    -8.053865E+00    -8.102564E+00    -8.031190E+00    -8.005391E+00    -8.049815E+00    -8.074054E+00    -7.978222E+00    -8.031290E+00    -8.063367E+00    -8.085471E+00    -8.003257E+00    -7.990709E+00    -8.031213E+00    -8.112932E+00    -7.987623E+00    -7.922701E+00    -8.017061E+00    -8.054427E+00    -7.943871E+00    -7.961917E+00    -8.054435E+00    -8.100358E+00    -8.018668E+00    -7.981204E+00    -8.074674E+00    -8.138889E+00    -8.007722E+00    -7.914129E+00    -8.043526E+00    -8.098239E+00    -8.008717E+00    -7.944140E+00    -8.036890E+00    -8.114981E+00    -8.042421E+00    -7.917641E+00    -8.005295E+00    -8.127683E+00    -8.046638E+00    -7.955305E+00    -8.013177E+00    -8.074758E+00    -8.061016E+00    -7.951790E+00    -7.973455E+00    -8.069046E+00    -8.045289E+00    -7.960318E+00    -8.037238E+00    -8.063793E+00    -8.047279E+00    -8.016761E+00    -7.966174E+00    -7.975426E+00    -8.065133E+00    -7.981130E+00    -7.952999E+00    -8.074416E+00    -8.120431E+00    -8.083916E+00    -8.011248E+00    -7.953058E+00    -8.082775E+00    -8.152032E+00    -8.023344E+00    -7.984466E+00    -8.032738E+00    -8.055743E+00    -8.069689E+00    -8.024170E+00    -7.936711E+00    -8.073683E+00    -8.071295E+00    -7.985886E+00    -8.014668E+00    -8.115745E+00    -8.077257E+00    -8.099078E+00    -8.013184E+00    -7.968685E+00    -8.073067E+00    -8.090390E+00    -8.016445E+00    -8.001607E+00    -8.029492E+00    -8.100983E+00    -8.102474E+00    -7.966878E+00    -8.069974E+00    -8.213761E+00    -8.089227E+00    -7.997561E+00    -8.010603E+00    -8.090456E+00    -8.137117E+00    -8.017905E+00    -7.973139E+00    -8.071517E+00    -8.121929E+00    -8.150909E+00    -8.073944E+00    -7.974089E+00    -8.087907E+00    -8.230654E+00    -8.112868E+00    -8.047379E+00    -8.095965E+00    -8.134045E+00    -8.158938E+00    -8.052057E+00    -7.998912E+00    -8.111499E+00    -8.142947E+00    -8.076992E+00    -8.186922E+00    -8.197396E+00    -8.152361E+00    -8.181032E+00    -8.159117E+00    -8.123231E+00    -8.100992E+00    -8.074824E+00    -8.191550E+00    -8.337086E+00    -8.187782E+00    -8.170594E+00    -8.247889E+00    -8.198122E+00    -8.197616E+00    -8.112026E+00    -8.075384E+00    -8.192881E+00    -8.307903E+00    -8.209979E+00    -8.178929E+00    -8.215746E+00    -8.301040E+00    -8.248788E+00    -8.125387E+00    -8.091331E+00    -8.095311E+00    -8.209810E+00    -8.372503E+00    -8.349580E+00    -8.190200E+00    -8.192805E+00    -8.239488E+00    -8.287836E+00    -8.262095E+00    -8.154797E+00    -8.166216E+00    -8.324708E+00    -8.397157E+00    -8.426058E+00    -8.352344E+00    -8.238012E+00    -8.354947E+00    -8.451041E+00    -8.355167E+00    -8.199808E+00    -8.203805E+00    -8.320689E+00    -8.349891E+00    -8.295785E+00    -8.363048E+00    -8.386477E+00    -8.369783E+00    -8.442479E+00    -8.519685E+00    -8.516272E+00    -8.427217E+00    -8.327888E+00    -8.388749E+00    -8.496643E+00    -8.523930E+00    -8.449865E+00    -8.429542E+00    -8.454695E+00    -8.454844E+00    -8.452996E+00    -8.431031E+00    -8.356004E+00    -8.336624E+00    -8.405880E+00    -8.416832E+00    -8.497924E+00    -8.536275E+00    -8.404370E+00    -8.456079E+00    -8.573844E+00    -8.610702E+00    -8.557424E+00    -8.489656E+00    -8.488439E+00    -8.539406E+00    -8.470418E+00    -8.505396E+00    -8.639582E+00    -8.589139E+00    -8.499001E+00    -8.627322E+00    -8.700864E+00    -8.656617E+00    -8.738226E+00    -8.728303E+00    -8.574066E+00    -8.537779E+00    -8.608148E+00    -8.757440E+00    -8.718219E+00    -8.624622E+00    -8.703030E+00    -8.664975E+00    -8.655227E+00    -8.769446E+00    -8.798501E+00    -8.754359E+00    -8.675030E+00    -8.585371E+00    -8.658901E+00    -8.741996E+00    -8.681738E+00    -8.678629E+00    -8.682204E+00    -8.682834E+00    -8.720888E+00    -8.749502E+00    -8.838258E+00    -8.925670E+00    -8.838156E+00    -8.744425E+00    -8.811621E+00    -8.918073E+00    -8.913374E+00    -8.860007E+00    -8.848372E+00    -9.004923E+00    -9.023673E+00    -8.917996E+00    -8.882244E+00    -8.995166E+00    -9.087877E+00    -8.994791E+00    -8.906538E+00    -9.014500E+00    -9.029419E+00    -9.002972E+00    -9.006254E+00    -9.009398E+00    -9.051875E+00    -8.949275E+00    -8.853617E+00    -9.036234E+00    -9.099734E+00    -9.068105E+00    -9.098918E+00    -9.122100E+00    -9.197649E+00    -9.197432E+00    -9.130963E+00    -9.121063E+00    -9.167976E+00    -9.191943E+00    -9.182052E+00    -9.164633E+00    -9.178534E+00    -9.234263E+00    -9.222612E+00    -9.247049E+00    -9.303825E+00    -9.384291E+00    -9.522431E+00    -9.372291E+00    -9.231269E+00    -9.389796E+00    -9.433311E+00    -9.240780E+00    -9.263111E+00    -9.400051E+00    -9.482001E+00    -9.439066E+00    -9.369141E+00    -9.447848E+00    -9.480584E+00    -9.474564E+00    -9.576393E+00    -9.614204E+00    -9.514612E+00    -9.580622E+00    -9.643871E+00    -9.603131E+00    -9.565744E+00    -9.660727E+00    -9.648905E+00    -9.570959E+00    -9.567732E+00    -9.694272E+00    -9.741696E+00    -9.597479E+00    -9.597926E+00    -9.671183E+00    -9.653611E+00    -9.686050E+00    -9.669226E+00    -9.752716E+00    -9.794426E+00    -9.742945E+00    -9.904363E+00    -9.996579E+00    -1.003868E+01    -1.015009E+01    -1.004728E+01    -9.891473E+00    -9.941628E+00    -9.939213E+00    -1.005434E+01    -1.008314E+01    -1.002512E+01    -1.007449E+01    -1.022624E+01    -1.025496E+01    -1.015789E+01    -1.007967E+01    -1.009631E+01    -1.020464E+01    -1.017675E+01    -1.009754E+01    -1.024231E+01    -1.027763E+01    -1.025130E+01    -1.029043E+01    -1.033270E+01    -1.040413E+01    -1.023819E+01    -1.027601E+01    -1.051765E+01    -1.043882E+01    -1.035987E+01    -1.033285E+01    -1.025082E+01    -1.055359E+01    -1.075922E+01    -1.065297E+01    -1.069823E+01    -1.069930E+01    -1.083222E+01    -1.086198E+01    -1.052089E+01    -1.046827E+01    -1.079702E+01    -1.079004E+01    -1.085192E+01    -1.092692E+01    -1.102353E+01    -1.131898E+01    -1.146658E+01    -1.112516E+01    -1.122809E+01    -1.110154E+01    -1.114122E+01    -1.128928E+01    -1.125382E+01    -1.113091E+01    -1.114610E+01    -1.117473E+01    -1.156555E+01    -1.174618E+01    -1.173811E+01    -1.174028E+01    -1.185359E+01    -1.182190E+01    -1.212471E+01    -1.212797E+01    -1.212824E+01    -1.210425E+01    -1.229984E+01    -1.185492E+01    -1.179209E+01    -1.185683E+01    -1.181512E+01    -1.162749E+01    -1.175596E+01    -1.199227E+01    -1.244513E+01    -1.266531E+01    -1.242959E+01    -1.286987E+01    -1.369732E+01    -1.333817E+01    -1.284931E+01    -1.287687E+01    -1.324478E+01    -1.392798E+01    -1.341698E+01    -1.286582E+01    -1.285325E+01    -1.280818E+01    -1.266306E+01    -1.297823E+01    -1.354949E+01    -1.325786E+01    -1.268217E+01    -1.252032E+01    -1.293149E+01    -1.280167E+01    -1.317543E+01    -1.336865E+01    -1.381156E+01    -1.386613E+01    -1.383659E+01    -1.377685E+01    -1.540616E+01    -1.579145E+01    -1.530013E+01    -1.672887E+01    -1.586004E+01    -1.720296E+01    -1.612676E+01    -1.456364E+01    -1.607971E+01    -1.470952E+01    -1.670811E+01    -1.528566E+01    -1.565166E+01    -1.495544E+01    -1.526206E+01    -1.593319E+01    -1.498633E+01    -1.587822E+01    -1.615617E+01    -1.525808E+01    -1.538664E+01    -1.417694E+01    -1.591784E+01    -1.507340E+01    -1.532159E+01    -1.448849E+01    -1.593521E+01    -1.513632E+01    -1.460281E+01    -1.443189E+01    -1.467627E+01    -1.495353E+01    -1.609230E+01    -1.386765E+01    -1.516263E+01    -1.630476E+01    -1.468311E+01    -1.404589E+01    -1.802566E+01    -1.722351E+01    -1.628379E+01    -1.476539E+01    -1.591380E+01    -1.704768E+01    -1.468597E+01    -1.388404E+01    -1.614687E+01    -1.931330E+01    -1.501942E+01    -1.448773E+01    -1.560767E+01    -1.529481E+01    -1.394612E+01    -1.467252E+01    -1.641334E+01    -1.604705E+01    -1.608883E+01    -1.489627E+01    -1.774776E+01    -1.567053E+01    -1.539607E+01    -1.740250E+01    -1.556512E+01    -1.494666E+01    -1.710587E+01    -1.507679E+01    -1.591387E+01    -1.532558E+01    -1.529431E+01    -1.545474E+01    -1.548476E+01    -1.407432E+01    -1.518285E+01    -1.435851E+01    -1.447690E+01    -1.529367E+01    -1.653495E+01    -1.526600E+01    -1.410354E+01    -1.442687E+01    -1.454215E+01    -1.605380E+01    -1.506592E+01    -1.356383E+01    -1.524529E+01    -1.425473E+01    -1.416228E+01    -1.441998E+01    -1.484865E+01    -1.424628E+01    -1.577310E+01    -1.472972E+01    -1.543563E+01    -1.425248E+01    -1.550214E+01    -1.494267E+01    -1.629986E+01    -1.626800E+01    -1.964803E+01    -1.618299E+01    -1.567995E+01    -1.663020E+01    -1.468118E+01    -1.630150E+01    -1.771376E+01    -1.520219E+01    -1.439550E+01    -1.433180E+01    -1.328020E+01    -1.416753E+01    -1.563468E+01    -1.527284E+01    -1.390305E+01    -1.443269E+01    -1.595371E+01    -1.452050E+01    -1.446233E+01    -1.496793E+01    -1.617876E+01    -1.732530E+01    -1.754756E+01    -1.878415E+01    -1.707227E+01    -1.571871E+01    -1.621491E+01    -1.686887E+01    -1.407081E+01    -1.475928E+01    -1.406836E+01    -1.458862E+01    -1.493580E+01    -1.466041E+01    -1.520656E+01    -1.522244E+01    -1.811313E+01    -1.484623E+01    -1.387302E+01    -1.538556E+01    -1.580719E+01    -1.652603E+01    -1.881279E+01    -1.638735E+01    -1.473563E+01    -1.624052E+01    -1.568554E+01    -1.478344E+01    -1.584844E+01    -1.607340E+01    -1.508408E+01    -1.541225E+01    -1.834353E+01    -1.522061E+01    -1.471780E+01    -1.645053E+01    -1.537030E+01    -1.473078E+01    -1.563624E+01    -1.581268E+01    -1.582013E+01    -1.625444E+01    -1.452730E+01    -1.644722E+01    -1.553938E+01    -1.581901E+01    -1.375876E+01    -1.456826E+01    -1.480603E+01    -1.505098E+01    -1.745268E+01    -1.500486E+01    -1.983677E+01    -1.672678E+01    -1.564088E+01    -1.884798E+01    -1.736577E+01    -1.584166E+01    -1.663279E+01    -1.631658E+01    -1.474429E+01    -1.646144E+01    -1.639724E+01    -1.439831E+01    -1.566959E+01    -1.603870E+01    -1.602409E+01    -1.462927E+01    -1.545289E+01    -1.601857E+01    -1.720059E+01    -1.493132E+01    -1.438756E+01    -1.657909E+01    -1.522839E+01    -1.494251E+01    -1.647363E+01    -1.680563E+01    -1.557783E+01    -1.551154E+01    -1.678605E+01    -1.641562E+01    -1.664214E+01    -1.427866E+01    -1.547280E+01    -1.575709E+01    -1.586027E+01    -1.665783E+01    -1.636784E+01    -1.732131E+01    -1.535087E+01    -1.537107E+01    -1.608646E+01    -1.778204E+01    -1.575722E+01    -1.510272E+01    -1.659422E+01    -1.703871E+01    -1.701659E+01    -1.512742E+01    -1.802598E+01    -1.618160E+01    -1.517977E+01    -1.593516E+01    -1.580898E+01    -1.544435E+01    -1.702627E+01    -1.614316E+01    -1.753872E+01    -1.642056E+01    -1.579987E+01    -1.580166E+01    -1.607487E+01    -1.815873E+01    -1.519286E+01    -1.490087E+01    -1.485338E+01    -1.504676E+01    -1.557183E+01    -1.442836E+01    -1.590629E+01    -1.764631E+01    -1.646526E+01    -1.557755E+01    -1.504747E+01    -1.479045E+01    -1.499681E+01    -1.637397E+01    -1.627631E+01    -1.806591E+01    -1.529831E+01    -1.611419E+01    -1.933150E+01    -1.576289E+01    -1.564335E+01    -1.480212E+01    -1.762755E+01    -1.732703E+01    -1.596410E+01    -1.593287E+01    -1.442012E+01    -1.484700E+01    -1.429923E+01    -1.448257E+01    -1.566128E+01    -1.445230E+01    -1.693880E+01    -1.491548E+01    -1.727342E+01    -1.829599E+01    -1.573322E+01    -1.470816E+01    -1.662029E+01    -1.468023E+01    -1.482925E+01    -1.393964E+01    -1.429064E+01    -1.550311E+01    -1.483053E+01    -1.566499E+01    -1.536587E+01    -1.521780E+01    -1.490631E+01    -1.380713E+01    -1.456373E+01    -1.506405E+01    -1.504223E+01    -1.495778E+01    -1.682305E+01    -1.465366E+01    -1.498250E+01    -1.606606E+01    -1.595097E+01    -1.552536E+01    -1.625336E+01    -1.420432E+01    -1.365708E+01    -1.455803E+01    -1.398430E+01    -1.434298E+01    -1.788599E+01    -1.442837E+01    -1.454771E+01    -1.598893E+01    -1.445817E+01    -1.386205E+01    -1.415353E+01    -1.579089E+01    -1.407275E+01    -1.529585E+01    -1.541901E+01    -1.505342E+01    -1.598715E+01    -1.468214E+01    -1.540433E+01    -1.456418E+01    -1.469121E+01    -1.463505E+01    -1.466720E+01    -1.413717E+01    -1.439201E+01    -1.363929E+01    -1.384785E+01    -1.423238E+01    -1.526618E+01    -1.781303E+01    -1.482800E+01    -1.435039E+01    -1.370569E+01    -1.344047E+01    -1.355034E+01    -1.435679E+01    -1.524669E+01    -1.612977E+01    -1.751032E+01    -1.650834E+01    -1.562878E+01    -1.407776E+01    -1.411033E+01    -1.350562E+01    -1.378868E+01    -1.437635E+01    -1.592731E+01    -1.751454E+01    -1.473691E+01    -1.539394E+01    -1.527412E+01    -1.418338E+01    -1.425748E+01    -1.471495E+01    -1.362575E+01    -1.470558E+01    -1.405626E+01    -1.663505E+01    -1.490890E+01    -1.583646E+01    -1.485369E+01    -1.501116E+01    -1.433262E+01    -1.402486E+01    -1.493350E+01    -1.390002E+01    -1.482227E+01    -1.451585E+01    -1.509783E+01    -1.445228E+01    -1.403606E+01    -1.589840E+01    -1.476171E+01    -1.613131E+01    -1.549777E+01    -1.471784E+01    -1.685149E+01    -1.376940E+01    -1.430954E+01    -1.481143E+01    -1.575695E+01    -1.402597E+01    -1.347922E+01    -1.417402E+01    -1.400318E+01    -1.670737E+01    -1.942359E+01    -1.669796E+01    -1.543915E+01    -1.555851E+01    -1.393484E+01    -1.431617E+01    -1.456610E+01    -1.392428E+01    -1.408098E+01    -1.403927E+01    -1.399949E+01    -1.440117E+01    -1.389639E+01    -1.479353E+01    -1.321739E+01    -1.477169E+01    -1.464404E+01    -1.662087E+01    -1.599299E+01    -1.425273E+01    -1.505143E+01    -1.401994E+01    -1.472267E+01    -1.491927E+01    -1.331172E+01    -1.341149E+01    -1.289960E+01    -1.421492E+01    -1.600691E+01    -1.401307E+01    -1.295248E+01    -1.306961E+01    -1.486984E+01    -1.406726E+01    -1.551005E+01    -1.694420E+01    -1.669786E+01    -1.554606E+01    -1.489826E+01    -1.411719E+01    -1.466753E+01    -1.360339E+01    -1.562550E+01    -1.445448E+01    -1.578708E+01    -1.393712E+01    -1.564081E+01    -1.388028E+01    -1.522112E+01    -1.351374E+01    -1.422356E+01    -1.364482E+01    -1.716767E+01    -1.525183E+01    -1.469693E+01    -1.430236E+01    -1.453920E+01    -1.414338E+01    -1.453077E+01    -1.357376E+01    -1.433181E+01    -1.507790E+01    -1.408711E+01    -1.414233E+01    -1.322026E+01    -1.353394E+01    -1.408048E+01    -1.353764E+01    -1.503678E+01    -1.418141E+01    -1.383940E+01    -1.413328E+01
-56.333333    -1.477693E+01    -1.440243E+01    -1.472702E+01    -1.536716E+01    -1.657980E+01    -1.642869E+01    -1.684432E+01    -1.652710E+01    -1.493345E+01    -1.650454E+01    -1.617911E+01    -1.415499E+01    -1.416933E+01    -1.523694E+01    -1.536685E+01    -1.445115E+01    -1.528036E+01    -1.399469E+01    -1.581051E+01    -1.554255E+01    -1.429202E+01    -1.535131E+01    -1.437680E+01    -1.401783E+01    -1.499175E+01    -1.539721E+01    -1.602561E+01    -1.496590E+01    -1.480443E+01    -1.593758E+01    -1.539433E+01    -1.473186E+01    -1.654109E+01    -1.527306E+01    -1.600990E+01    -1.552209E+01    -1.521038E+01    -1.676287E+01    -1.490800E+01    -1.416839E+01    -1.459114E+01    -1.458381E+01    -1.485323E+01    -1.950500E+01    -1.391876E+01    -1.361106E+01    -1.648109E+01    -1.526615E+01    -1.582579E+01    -1.461856E+01    -1.408064E+01    -1.560886E+01    -1.649207E+01    -1.573905E+01    -1.385207E+01    -1.378695E+01    -1.383484E+01    -1.843293E+01    -1.801937E+01    -1.494457E+01    -1.392152E+01    -1.393479E+01    -1.418040E+01    -1.469306E+01    -1.543154E+01    -1.539493E+01    -1.412865E+01    -1.580501E+01    -1.374899E+01    -1.426717E+01    -1.466082E+01    -1.435106E+01    -1.403080E+01    -1.552190E+01    -1.382926E+01    -1.351493E+01    -1.344711E+01    -1.492060E+01    -1.452403E+01    -1.299769E+01    -1.349404E+01    -1.677748E+01    -1.499507E+01    -1.357452E+01    -1.345719E+01    -1.322259E+01    -1.317079E+01    -1.498665E+01    -1.494522E+01    -1.423395E+01    -1.335367E+01    -1.431265E+01    -1.355311E+01    -1.224344E+01    -1.315992E+01    -1.517784E+01    -1.277189E+01    -1.231618E+01    -1.313438E+01    -1.436697E+01    -1.435298E+01    -1.386867E+01    -1.281284E+01    -1.261160E+01    -1.326201E+01    -1.510998E+01    -1.251726E+01    -1.174112E+01    -1.260187E+01    -1.285527E+01    -1.279921E+01    -1.415936E+01    -1.333589E+01    -1.243453E+01    -1.229379E+01    -1.284040E+01    -1.220181E+01    -1.268592E+01    -1.339746E+01    -1.330970E+01    -1.227978E+01    -1.238336E+01    -1.221734E+01    -1.170798E+01    -1.203109E+01    -1.248868E+01    -1.207506E+01    -1.182873E+01    -1.208790E+01    -1.219490E+01    -1.182078E+01    -1.239408E+01    -1.224642E+01    -1.171709E+01    -1.157910E+01    -1.220640E+01    -1.169444E+01    -1.169585E+01    -1.251652E+01    -1.188399E+01    -1.147362E+01    -1.149956E+01    -1.191213E+01    -1.192927E+01    -1.167734E+01    -1.154763E+01    -1.116907E+01    -1.114609E+01    -1.179483E+01    -1.159378E+01    -1.110248E+01    -1.114612E+01    -1.138938E+01    -1.099618E+01    -1.141563E+01    -1.180843E+01    -1.124435E+01    -1.092119E+01    -1.121659E+01    -1.092597E+01    -1.112587E+01    -1.136532E+01    -1.103637E+01    -1.101699E+01    -1.128166E+01    -1.104567E+01    -1.038213E+01    -1.066232E+01    -1.092602E+01    -1.032139E+01    -1.081607E+01    -1.119108E+01    -1.064965E+01    -1.048223E+01    -1.076832E+01    -1.065890E+01    -1.071028E+01    -1.069410E+01    -1.045439E+01    -1.021798E+01    -1.055019E+01    -1.060244E+01    -1.036500E+01    -1.040551E+01    -1.053091E+01    -1.015880E+01    -1.031513E+01    -1.055781E+01    -1.021195E+01    -1.009120E+01    -1.035005E+01    -1.022010E+01    -1.017947E+01    -1.026241E+01    -1.005029E+01    -9.965563E+00    -1.023354E+01    -1.000524E+01    -9.746180E+00    -9.923182E+00    -1.001936E+01    -9.865410E+00    -1.002271E+01    -1.015518E+01    -9.645094E+00    -9.729176E+00    -9.997241E+00    -9.867933E+00    -9.778589E+00    -9.966931E+00    -9.769559E+00    -9.583442E+00    -9.776549E+00    -9.775836E+00    -9.474257E+00    -9.711651E+00    -9.701173E+00    -9.435112E+00    -9.521032E+00    -9.566105E+00    -9.294799E+00    -9.468913E+00    -9.724230E+00    -9.398953E+00    -9.335439E+00    -9.518024E+00    -9.324576E+00    -9.332416E+00    -9.485296E+00    -9.489994E+00    -9.254934E+00    -9.315649E+00    -9.253396E+00    -9.213408E+00    -9.273035E+00    -9.225983E+00    -9.159235E+00    -9.242473E+00    -9.214287E+00    -9.082324E+00    -9.052172E+00    -9.056120E+00    -8.964678E+00    -9.134781E+00    -9.141649E+00    -9.021060E+00    -8.960814E+00    -8.924056E+00    -8.856811E+00    -8.930764E+00    -8.991811E+00    -8.942188E+00    -8.948065E+00    -9.016370E+00    -8.853614E+00    -8.849952E+00    -8.924648E+00    -8.797073E+00    -8.822922E+00    -8.806885E+00    -8.774552E+00    -8.734225E+00    -8.831539E+00    -8.718080E+00    -8.729695E+00    -8.799176E+00    -8.647686E+00    -8.701101E+00    -8.700777E+00    -8.652457E+00    -8.623623E+00    -8.619356E+00    -8.547661E+00    -8.501829E+00    -8.631657E+00    -8.529950E+00    -8.455956E+00    -8.547243E+00    -8.570213E+00    -8.460233E+00    -8.472276E+00    -8.498365E+00    -8.452330E+00    -8.325849E+00    -8.386711E+00    -8.400416E+00    -8.395183E+00    -8.379864E+00    -8.423566E+00    -8.441980E+00    -8.263970E+00    -8.373052E+00    -8.426945E+00    -8.278877E+00    -8.277932E+00    -8.352894E+00    -8.260199E+00    -8.153312E+00    -8.327549E+00    -8.342777E+00    -8.209890E+00    -8.223230E+00    -8.213741E+00    -8.156110E+00    -8.139736E+00    -8.286241E+00    -8.211524E+00    -8.203474E+00    -8.163099E+00    -8.109581E+00    -8.030420E+00    -8.063223E+00    -8.182102E+00    -8.148162E+00    -8.093889E+00    -8.008090E+00    -8.073875E+00    -8.025169E+00    -8.049918E+00    -8.106432E+00    -8.004781E+00    -7.919777E+00    -8.013837E+00    -8.058143E+00    -7.996328E+00    -8.051885E+00    -8.007667E+00    -7.926428E+00    -7.947535E+00    -7.991430E+00    -7.971642E+00    -7.916119E+00    -7.847561E+00    -7.889709E+00    -7.928638E+00    -7.910912E+00    -7.906368E+00    -7.911239E+00    -7.841672E+00    -7.820785E+00    -7.817033E+00    -7.825933E+00    -7.916334E+00    -7.862154E+00    -7.830103E+00    -7.783976E+00    -7.877428E+00    -7.840065E+00    -7.832938E+00    -7.860123E+00    -7.807628E+00    -7.818569E+00    -7.842381E+00    -7.721970E+00    -7.758217E+00    -7.824073E+00    -7.834462E+00    -7.776713E+00    -7.733052E+00    -7.681765E+00    -7.734738E+00    -7.801967E+00    -7.700369E+00    -7.713292E+00    -7.759614E+00    -7.670071E+00    -7.668054E+00    -7.767045E+00    -7.760093E+00    -7.662725E+00    -7.683359E+00    -7.733233E+00    -7.668321E+00    -7.676905E+00    -7.731836E+00    -7.726200E+00    -7.661996E+00    -7.683858E+00    -7.719543E+00    -7.665876E+00    -7.624786E+00    -7.652071E+00    -7.653938E+00    -7.687376E+00    -7.714346E+00    -7.659512E+00    -7.657704E+00    -7.658910E+00    -7.618137E+00    -7.618266E+00    -7.699794E+00    -7.679970E+00    -7.640792E+00    -7.692530E+00    -7.715704E+00    -7.627272E+00    -7.606773E+00    -7.645374E+00    -7.656237E+00    -7.628534E+00    -7.597602E+00    -7.657863E+00    -7.676838E+00    -7.647649E+00    -7.613270E+00    -7.563962E+00    -7.552784E+00    -7.600345E+00    -7.633876E+00    -7.638380E+00    -7.644499E+00    -7.623789E+00    -7.613427E+00    -7.581436E+00    -7.583989E+00    -7.617032E+00    -7.620190E+00    -7.589794E+00    -7.567178E+00    -7.629946E+00    -7.658511E+00    -7.624326E+00    -7.576624E+00    -7.605253E+00    -7.601704E+00    -7.543449E+00    -7.568868E+00    -7.636674E+00    -7.595800E+00    -7.620036E+00    -7.598358E+00    -7.581122E+00    -7.613071E+00    -7.599324E+00    -7.586272E+00    -7.572328E+00    -7.590869E+00    -7.603667E+00    -7.632823E+00    -7.613851E+00    -7.637785E+00    -7.602479E+00    -7.535469E+00    -7.576820E+00    -7.663688E+00    -7.589761E+00    -7.589349E+00    -7.599173E+00    -7.601546E+00    -7.579986E+00    -7.583064E+00    -7.636086E+00    -7.609209E+00    -7.600276E+00    -7.596452E+00    -7.607811E+00    -7.612287E+00    -7.630697E+00    -7.659436E+00    -7.569745E+00    -7.583227E+00    -7.621485E+00    -7.546253E+00    -7.592114E+00    -7.643407E+00    -7.590950E+00    -7.584638E+00    -7.610002E+00    -7.613769E+00    -7.588568E+00    -7.563955E+00    -7.558347E+00    -7.628020E+00    -7.638912E+00    -7.620615E+00    -7.606847E+00    -7.530649E+00    -7.557823E+00    -7.674882E+00    -7.563502E+00    -7.529014E+00    -7.633834E+00    -7.645788E+00    -7.615849E+00    -7.597204E+00    -7.602051E+00    -7.631474E+00    -7.648214E+00    -7.569426E+00    -7.588309E+00    -7.615963E+00    -7.673005E+00    -7.656695E+00    -7.589142E+00    -7.593471E+00    -7.663293E+00    -7.641229E+00    -7.612076E+00    -7.657567E+00    -7.676233E+00    -7.668675E+00    -7.621964E+00    -7.611986E+00    -7.637158E+00    -7.665663E+00    -7.648271E+00    -7.640738E+00    -7.648873E+00    -7.667187E+00    -7.671091E+00    -7.634254E+00    -7.608239E+00    -7.640320E+00    -7.721130E+00    -7.677544E+00    -7.635168E+00    -7.656978E+00    -7.722296E+00    -7.699634E+00    -7.642365E+00    -7.607499E+00    -7.683219E+00    -7.725466E+00    -7.737673E+00    -7.678533E+00    -7.625768E+00    -7.614162E+00    -7.733599E+00    -7.678662E+00    -7.648451E+00    -7.723827E+00    -7.774078E+00    -7.757563E+00    -7.748579E+00    -7.704487E+00    -7.710532E+00    -7.705617E+00    -7.690751E+00    -7.694699E+00    -7.669715E+00    -7.696666E+00    -7.851450E+00    -7.869259E+00    -7.756939E+00    -7.710169E+00    -7.747894E+00    -7.780895E+00    -7.835015E+00    -7.775352E+00    -7.701395E+00    -7.782132E+00    -7.891010E+00    -7.891572E+00    -7.795225E+00    -7.721458E+00    -7.776463E+00    -7.845470E+00    -7.846795E+00    -7.811749E+00    -7.789626E+00    -7.811667E+00    -7.940103E+00    -7.895549E+00    -7.813389E+00    -7.770101E+00    -7.789421E+00    -7.852347E+00    -7.935252E+00    -7.854535E+00    -7.765886E+00    -7.837393E+00    -7.951591E+00    -7.984721E+00    -7.918179E+00    -7.823717E+00    -7.892688E+00    -7.968976E+00    -7.958476E+00    -7.966017E+00    -7.890480E+00    -7.801569E+00    -7.890902E+00    -8.015158E+00    -8.010579E+00    -7.895711E+00    -7.873298E+00    -7.893469E+00    -7.902536E+00    -7.948114E+00    -7.974750E+00    -7.856266E+00    -7.804838E+00    -7.955002E+00    -8.074982E+00    -8.068950E+00    -8.037145E+00    -7.969842E+00    -7.986420E+00    -8.090492E+00    -8.171098E+00    -8.117976E+00    -7.979796E+00    -7.948777E+00    -8.082609E+00    -8.218514E+00    -8.226487E+00    -8.099553E+00    -7.980921E+00    -8.038798E+00    -8.171847E+00    -8.213308E+00    -8.184463E+00    -8.104448E+00    -8.042049E+00    -8.079413E+00    -8.175105E+00    -8.312821E+00    -8.274567E+00    -8.197623E+00    -8.187252E+00    -8.162043E+00    -8.191675E+00    -8.350149E+00    -8.342792E+00    -8.200438E+00    -8.110859E+00    -8.152531E+00    -8.223169E+00    -8.321030E+00    -8.368878E+00    -8.339489E+00    -8.209900E+00    -8.185098E+00    -8.325035E+00    -8.419514E+00    -8.448769E+00    -8.386514E+00    -8.245324E+00    -8.246672E+00    -8.297812E+00    -8.444011E+00    -8.484062E+00    -8.405273E+00    -8.340842E+00    -8.294345E+00    -8.267227E+00    -8.395016E+00    -8.505386E+00    -8.470319E+00    -8.340649E+00    -8.293837E+00    -8.331458E+00    -8.379487E+00    -8.423335E+00    -8.538663E+00    -8.541582E+00    -8.476363E+00    -8.401920E+00    -8.417906E+00    -8.518877E+00    -8.578772E+00    -8.635562E+00    -8.687571E+00    -8.625125E+00    -8.567108E+00    -8.524242E+00    -8.486619E+00    -8.576534E+00    -8.726631E+00    -8.812059E+00    -8.672841E+00    -8.605845E+00    -8.683536E+00    -8.695505E+00    -8.616591E+00    -8.757116E+00    -8.945143E+00    -8.884239E+00    -8.707883E+00    -8.696868E+00    -8.727332E+00    -8.764331E+00    -8.757284E+00    -8.929308E+00    -8.945543E+00    -8.765991E+00    -8.778820E+00    -8.842063E+00    -8.761034E+00    -8.876242E+00    -8.955026E+00    -8.983435E+00    -9.002371E+00    -9.062003E+00    -9.079616E+00    -8.883911E+00    -8.839181E+00    -9.032048E+00    -9.145709E+00    -9.119721E+00    -9.108136E+00    -9.042049E+00    -9.008258E+00    -8.962198E+00    -9.032451E+00    -9.069649E+00    -9.166372E+00    -9.327815E+00    -9.370809E+00    -9.175339E+00    -9.114578E+00    -9.134175E+00    -9.106594E+00    -9.198919E+00    -9.294468E+00    -9.356611E+00    -9.499164E+00    -9.443397E+00    -9.344634E+00    -9.342119E+00    -9.196153E+00    -9.273295E+00    -9.390003E+00    -9.366454E+00    -9.480387E+00    -9.536390E+00    -9.504965E+00    -9.460188E+00    -9.374479E+00    -9.451866E+00    -9.524942E+00    -9.409829E+00    -9.401035E+00    -9.460387E+00    -9.587687E+00    -9.835696E+00    -9.761117E+00    -9.646034E+00    -9.651931E+00    -9.766299E+00    -9.676923E+00    -9.627292E+00    -9.495652E+00    -9.673339E+00    -9.916327E+00    -9.966814E+00    -1.004814E+01    -9.961966E+00    -9.934482E+00    -1.010782E+01    -1.012873E+01    -1.011765E+01    -1.011882E+01    -9.988027E+00    -1.003547E+01    -1.019202E+01    -1.009637E+01    -1.011850E+01    -1.021492E+01    -1.042940E+01    -1.078482E+01    -1.050284E+01    -1.024307E+01    -1.028029E+01    -1.027600E+01    -1.016866E+01    -1.017430E+01    -1.031031E+01    -1.070624E+01    -1.081394E+01    -1.071835E+01    -1.083286E+01    -1.061929E+01    -1.062428E+01    -1.078532E+01    -1.092132E+01    -1.077849E+01    -1.070715E+01    -1.065449E+01    -1.080493E+01    -1.096295E+01    -1.106716E+01    -1.088828E+01    -1.072723E+01    -1.069791E+01    -1.116191E+01    -1.107042E+01    -1.117252E+01    -1.111918E+01    -1.124692E+01    -1.133755E+01    -1.145420E+01    -1.154917E+01    -1.160819E+01    -1.113716E+01    -1.137067E+01    -1.153436E+01    -1.127839E+01    -1.126479E+01    -1.178934E+01    -1.186702E+01    -1.220668E+01    -1.224439E+01    -1.229857E+01    -1.244029E+01    -1.258156E+01    -1.304025E+01    -1.309174E+01    -1.249051E+01    -1.238869E+01    -1.283503E+01    -1.281423E+01    -1.312351E+01    -1.416916E+01    -1.348442E+01    -1.293426E+01    -1.255250E+01    -1.339344E+01    -1.497777E+01    -1.520022E+01    -1.458162E+01    -1.291700E+01    -1.256774E+01    -1.333390E+01    -1.371519E+01    -1.510344E+01    -1.789448E+01    -1.498647E+01    -1.424677E+01    -1.473540E+01    -1.515361E+01    -1.483124E+01    -1.507645E+01    -1.422008E+01    -1.385835E+01    -1.554334E+01    -1.761324E+01    -1.593652E+01    -1.493141E+01    -1.388751E+01    -1.424940E+01    -1.655367E+01    -1.620917E+01    -1.601757E+01    -1.413524E+01    -1.361418E+01    -1.446816E+01    -1.396797E+01    -1.429392E+01    -1.626302E+01    -1.474096E+01    -1.511816E+01    -1.454218E+01    -1.453183E+01    -1.479341E+01    -1.699031E+01    -1.609035E+01    -1.619495E+01    -1.440905E+01    -1.399182E+01    -1.407194E+01    -1.445269E+01    -1.378189E+01    -1.760337E+01    -1.476764E+01    -1.549127E+01    -1.546492E+01    -1.444786E+01    -1.562230E+01    -1.596718E+01    -1.507852E+01    -1.652180E+01    -1.561978E+01    -1.699361E+01    -1.482609E+01    -1.427506E+01    -1.593344E+01    -1.709829E+01    -1.850250E+01    -1.633908E+01    -1.591917E+01    -1.390148E+01    -1.489615E+01    -1.449341E+01    -1.611985E+01    -1.663162E+01    -1.786677E+01    -1.642822E+01    -1.546202E+01    -1.331954E+01    -1.416828E+01    -1.493828E+01    -1.663956E+01    -1.550102E+01    -1.451619E+01    -1.479282E+01    -1.572194E+01    -1.816634E+01    -1.513226E+01    -1.579835E+01    -1.515926E+01    -1.577085E+01    -1.430642E+01    -1.457315E+01    -1.483620E+01    -1.645134E+01    -1.539808E+01    -1.550830E+01    -1.652911E+01    -1.492342E+01    -1.585978E+01    -1.720358E+01    -1.452932E+01    -1.589200E+01    -1.662863E+01    -1.714325E+01    -1.644203E+01    -1.652629E+01    -1.500324E+01    -1.577632E+01    -1.506381E+01    -1.589453E+01    -1.805419E+01    -1.398081E+01    -1.525949E+01    -1.534588E+01    -1.621688E+01    -1.864823E+01    -1.523664E+01    -1.423910E+01    -1.403883E+01    -1.495190E+01    -1.531668E+01    -1.476119E+01    -1.419578E+01    -1.494868E+01    -2.003600E+01    -1.668261E+01    -1.464606E+01    -1.455051E+01    -1.552659E+01    -1.641792E+01    -1.407130E+01    -1.533337E+01    -1.862983E+01    -1.454305E+01    -1.694510E+01    -1.437885E+01    -1.518934E+01    -1.481372E+01    -1.487952E+01    -1.494135E+01    -1.446966E+01    -1.472630E+01    -1.511871E+01    -1.475262E+01    -1.718721E+01    -1.593878E+01    -1.593431E+01    -1.583007E+01    -1.585587E+01    -1.617743E+01    -1.694400E+01    -1.448678E+01    -1.420044E+01    -1.379179E+01    -1.574640E+01    -1.461393E+01    -1.440562E+01    -1.493356E+01    -1.438127E+01    -1.553086E+01    -1.507034E+01    -1.523463E+01    -1.692654E+01    -1.432405E+01    -1.547145E+01    -1.535704E+01    -1.538018E+01    -1.492066E+01    -1.713764E+01    -2.090040E+01    -1.592170E+01    -1.433726E+01    -1.507856E+01    -1.525963E+01    -1.407821E+01    -1.527685E+01    -1.438433E+01    -1.418668E+01    -1.436338E+01    -1.553954E+01    -1.749707E+01    -1.617945E+01    -1.531047E+01    -1.811631E+01    -1.631232E+01    -1.585192E+01    -1.709312E+01    -1.410882E+01    -1.425019E+01    -1.594341E+01    -1.541009E+01    -1.493948E+01    -1.523508E+01    -1.492780E+01    -1.922913E+01    -1.790770E+01    -1.492122E+01    -1.526214E+01    -1.590152E+01    -1.545469E+01    -1.492828E+01    -1.623008E+01    -1.432711E+01    -1.453895E+01    -1.590770E+01    -1.826169E+01    -1.504898E+01    -1.586546E+01    -1.581600E+01    -1.575639E+01    -1.440404E+01    -1.463059E+01    -1.540757E+01    -1.370918E+01    -1.386959E+01    -1.605176E+01    -1.523553E+01    -1.631754E+01    -1.879733E+01    -1.577853E+01    -1.831780E+01    -1.432647E+01    -1.402977E+01    -1.662737E+01    -1.731538E+01    -1.552875E+01    -1.461695E+01    -1.313788E+01    -1.394263E+01    -1.506920E+01    -1.504662E+01    -1.396283E+01    -1.510365E+01    -1.570959E+01    -1.495454E+01    -1.351812E+01    -1.530833E+01    -1.483240E+01    -1.366403E+01    -1.338608E+01    -1.400021E+01    -1.389818E+01    -1.424264E+01    -1.515781E+01    -1.545802E+01    -1.480167E+01    -1.390381E+01    -1.447364E+01    -1.438574E+01    -1.463018E+01    -1.554893E+01    -1.617379E+01    -1.530425E+01    -1.561321E+01    -1.331030E+01    -1.296096E+01    -1.326557E+01    -1.336037E+01    -1.319335E+01    -1.372564E+01    -1.420220E+01    -1.440759E+01    -1.366106E+01    -1.420403E+01    -1.426509E+01    -1.410710E+01    -1.389336E+01    -1.391697E+01    -1.331733E+01    -1.268226E+01    -1.309643E+01    -1.330964E+01    -1.336867E+01    -1.404491E+01    -1.462066E+01    -1.366501E+01    -1.355747E+01    -1.299418E+01    -1.384409E+01    -1.440690E+01    -1.678573E+01    -1.425500E+01    -1.406548E+01    -1.350315E+01    -1.300122E+01    -1.307911E+01    -1.421727E+01    -1.409392E+01    -1.396114E+01    -1.391562E+01    -1.320415E+01    -1.280605E+01    -1.305567E+01    -1.287590E+01    -1.253424E+01    -1.269689E+01    -1.398991E+01    -1.328506E+01    -1.348015E+01    -1.786304E+01    -1.396956E+01    -1.376640E+01    -1.409671E+01    -1.364882E+01    -1.311337E+01    -1.338057E+01    -1.373794E+01    -1.286475E+01    -1.347977E+01    -1.405784E+01    -1.349558E+01    -1.517432E+01    -1.432430E+01    -1.392114E+01    -1.462688E+01    -1.465047E+01    -1.484506E+01    -1.650437E+01    -1.508018E+01    -1.384843E+01    -1.431865E+01    -1.380125E+01    -1.420278E+01    -1.489254E+01    -1.367135E+01    -1.349274E+01    -1.384766E+01    -1.350439E+01    -1.352481E+01    -1.373938E+01    -1.377969E+01    -1.399103E+01    -1.371922E+01    -1.440474E+01    -1.341563E+01    -1.391719E+01    -1.408520E+01    -1.404435E+01    -1.398933E+01    -1.403624E+01    -1.354337E+01    -1.302906E+01    -1.396072E+01    -1.595406E+01    -1.678631E+01    -1.427164E+01    -1.439866E+01    -1.307182E+01    -1.303022E+01    -1.359564E+01    -1.407283E+01    -1.488138E+01    -1.478989E+01    -1.550643E+01    -1.464414E+01    -1.487126E+01    -1.358804E+01    -1.347754E+01    -1.328369E+01    -1.346945E+01    -1.456790E+01    -1.607839E+01    -1.537106E+01    -1.674610E+01    -1.561515E+01    -1.391761E+01    -1.584431E+01    -1.383376E+01    -1.343685E+01    -1.422097E+01    -1.402421E+01    -1.452126E+01    -1.516266E+01    -1.461187E+01    -1.367651E+01    -1.429461E+01    -1.407913E+01    -1.441129E+01    -1.350698E+01    -1.385484E+01    -1.347356E+01    -1.368663E+01    -1.619605E+01    -1.799557E+01    -1.494992E+01    -1.802334E+01    -1.493539E+01    -1.366178E+01    -1.401534E+01    -1.408540E+01    -1.361663E+01    -1.470797E+01    -1.367934E+01    -1.406910E+01    -1.541932E+01    -1.453683E+01    -1.464593E+01    -1.513766E+01    -1.490657E+01    -1.518501E+01    -1.584458E+01    -1.506848E+01    -1.588653E+01    -1.521606E+01    -1.517197E+01    -1.468874E+01    -1.449699E+01    -1.406021E+01    -1.439561E+01    -1.447147E+01    -1.435143E+01    -1.428601E+01    -1.809643E+01    -1.553921E+01    -1.424753E+01    -1.408717E+01    -1.405746E+01    -1.664707E+01    -1.580457E+01    -1.730656E+01    -1.388402E+01    -1.343729E+01    -1.346243E+01    -1.379486E+01    -1.380826E+01    -1.413509E+01    -1.391443E+01    -1.548436E+01    -1.524196E+01    -1.494659E+01    -1.541150E+01    -1.680923E+01    -1.510229E+01    -1.485516E+01    -1.510667E+01    -1.682132E+01    -1.721885E+01    -1.491863E+01    -1.407161E+01    -1.425908E+01    -1.366946E+01    -1.438442E+01    -1.439933E+01    -1.543818E+01    -1.728308E+01    -1.429936E+01    -1.492158E+01    -1.357282E+01    -1.349802E+01    -1.480598E+01    -1.396420E+01    -1.468038E+01    -1.590110E+01    -1.732084E+01    -1.508837E+01    -1.612007E+01    -1.495305E+01    -1.471989E+01    -1.552973E+01    -1.476226E+01    -1.389586E+01    -1.487928E+01    -1.526290E+01    -1.398662E+01    -1.387508E+01    -1.378454E+01    -1.396999E+01    -1.729775E+01
-56.222222    -1.581589E+01    -1.513608E+01    -1.437155E+01    -1.461340E+01    -1.354383E+01    -1.364795E+01    -1.403344E+01    -1.441575E+01    -1.320632E+01    -1.308905E+01    -1.451982E+01    -1.592425E+01    -1.476815E+01    -1.385044E+01    -1.422564E+01    -1.409735E+01    -1.413053E+01    -1.348714E+01    -1.553075E+01    -1.300528E+01    -1.407986E+01    -1.434572E+01    -1.569888E+01    -1.538526E+01    -1.495999E+01    -1.467719E+01    -1.522677E+01    -1.421898E+01    -1.339829E+01    -1.571231E+01    -1.401382E+01    -1.419580E+01    -1.557754E+01    -1.666060E+01    -1.452339E+01    -1.414080E+01    -1.675608E+01    -1.554975E+01    -1.482143E+01    -1.383815E+01    -1.630237E+01    -1.335566E+01    -1.295620E+01    -1.440468E+01    -1.503848E+01    -1.406663E+01    -1.361472E+01    -1.658350E+01    -1.366519E+01    -1.464656E+01    -1.360992E+01    -1.744378E+01    -1.343312E+01    -1.351958E+01    -1.436794E+01    -1.389740E+01    -1.309455E+01    -1.311581E+01    -1.499497E+01    -1.345233E+01    -1.361702E+01    -1.401009E+01    -1.417983E+01    -1.328844E+01    -1.308826E+01    -1.528697E+01    -1.276195E+01    -1.287728E+01    -1.299195E+01    -1.559740E+01    -1.270260E+01    -1.289571E+01    -1.530289E+01    -1.336951E+01    -1.347518E+01    -1.480175E+01    -1.929796E+01    -1.393525E+01    -1.450522E+01    -1.394751E+01    -1.299386E+01    -1.259317E+01    -1.338880E+01    -1.338810E+01    -1.292884E+01    -1.444876E+01    -1.568123E+01    -1.305050E+01    -1.272019E+01    -1.329599E+01    -1.304369E+01    -1.289939E+01    -1.292503E+01    -1.360867E+01    -1.241802E+01    -1.284180E+01    -1.437979E+01    -1.316852E+01    -1.216744E+01    -1.271681E+01    -1.290377E+01    -1.213753E+01    -1.275239E+01    -1.312652E+01    -1.270680E+01    -1.248863E+01    -1.307016E+01    -1.314147E+01    -1.314199E+01    -1.266986E+01    -1.251108E+01    -1.175686E+01    -1.174664E+01    -1.230777E+01    -1.246930E+01    -1.251178E+01    -1.247792E+01    -1.243786E+01    -1.164893E+01    -1.147334E+01    -1.227206E+01    -1.172562E+01    -1.180124E+01    -1.236392E+01    -1.214648E+01    -1.191788E+01    -1.189178E+01    -1.220843E+01    -1.177884E+01    -1.171983E+01    -1.197092E+01    -1.140448E+01    -1.156895E+01    -1.199028E+01    -1.204596E+01    -1.149066E+01    -1.143004E+01    -1.140835E+01    -1.120045E+01    -1.155566E+01    -1.156346E+01    -1.102091E+01    -1.093274E+01    -1.135010E+01    -1.131710E+01    -1.087820E+01    -1.119635E+01    -1.163371E+01    -1.133318E+01    -1.095992E+01    -1.121854E+01    -1.113220E+01    -1.089996E+01    -1.111490E+01    -1.095270E+01    -1.061299E+01    -1.073154E+01    -1.093737E+01    -1.074655E+01    -1.073681E+01    -1.078010E+01    -1.043863E+01    -1.032123E+01    -1.051319E+01    -1.052598E+01    -1.065141E+01    -1.065618E+01    -1.072125E+01    -1.063759E+01    -1.072097E+01    -1.041029E+01    -1.030268E+01    -1.035321E+01    -1.027960E+01    -1.022551E+01    -1.020621E+01    -1.017765E+01    -1.023650E+01    -1.036760E+01    -1.021424E+01    -1.031728E+01    -1.012604E+01    -9.864729E+00    -9.948072E+00    -9.993687E+00    -1.002225E+01    -1.000601E+01    -1.006260E+01    -1.002515E+01    -9.740503E+00    -9.842247E+00    -9.950621E+00    -9.810401E+00    -9.731367E+00    -9.793230E+00    -9.901057E+00    -9.793864E+00    -9.606432E+00    -9.688015E+00    -9.759005E+00    -9.621247E+00    -9.502624E+00    -9.651275E+00    -9.593892E+00    -9.410376E+00    -9.377286E+00    -9.481838E+00    -9.492745E+00    -9.332668E+00    -9.361927E+00    -9.506472E+00    -9.491932E+00    -9.393032E+00    -9.276576E+00    -9.235428E+00    -9.197458E+00    -9.217957E+00    -9.251071E+00    -9.349927E+00    -9.258475E+00    -9.120260E+00    -9.145724E+00    -9.057200E+00    -9.029159E+00    -9.059370E+00    -9.186328E+00    -9.178330E+00    -8.968368E+00    -9.006235E+00    -8.935876E+00    -8.867525E+00    -8.844488E+00    -8.933450E+00    -8.923072E+00    -8.912541E+00    -8.954061E+00    -8.897622E+00    -8.833890E+00    -8.735548E+00    -8.804897E+00    -8.826217E+00    -8.752401E+00    -8.814179E+00    -8.762546E+00    -8.726821E+00    -8.705315E+00    -8.747394E+00    -8.750657E+00    -8.636316E+00    -8.550896E+00    -8.540727E+00    -8.591539E+00    -8.570349E+00    -8.492224E+00    -8.504248E+00    -8.473814E+00    -8.426414E+00    -8.465478E+00    -8.503807E+00    -8.553254E+00    -8.463605E+00    -8.494820E+00    -8.400938E+00    -8.328084E+00    -8.305823E+00    -8.306358E+00    -8.287380E+00    -8.267396E+00    -8.278398E+00    -8.335777E+00    -8.307913E+00    -8.355394E+00    -8.341687E+00    -8.270206E+00    -8.179355E+00    -8.203593E+00    -8.177260E+00    -8.172467E+00    -8.163045E+00    -8.170557E+00    -8.166597E+00    -8.175871E+00    -8.186108E+00    -8.151024E+00    -8.032807E+00    -8.088048E+00    -8.102175E+00    -8.046876E+00    -8.087768E+00    -8.055013E+00    -8.012720E+00    -7.910231E+00    -7.980556E+00    -7.958507E+00    -7.956273E+00    -8.023589E+00    -7.963680E+00    -7.934912E+00    -7.929896E+00    -7.915972E+00    -7.871232E+00    -7.879491E+00    -7.836103E+00    -7.810835E+00    -7.888298E+00    -7.788519E+00    -7.799189E+00    -7.825375E+00    -7.822827E+00    -7.755265E+00    -7.822804E+00    -7.778685E+00    -7.726104E+00    -7.714572E+00    -7.687771E+00    -7.710988E+00    -7.742592E+00    -7.727064E+00    -7.736993E+00    -7.724140E+00    -7.668320E+00    -7.625693E+00    -7.691372E+00    -7.682578E+00    -7.607445E+00    -7.700661E+00    -7.676321E+00    -7.563970E+00    -7.591622E+00    -7.603239E+00    -7.600609E+00    -7.584123E+00    -7.563594E+00    -7.610325E+00    -7.547986E+00    -7.526176E+00    -7.579898E+00    -7.606186E+00    -7.578227E+00    -7.593921E+00    -7.587924E+00    -7.507901E+00    -7.479312E+00    -7.572505E+00    -7.499269E+00    -7.479181E+00    -7.490025E+00    -7.478970E+00    -7.455244E+00    -7.426857E+00    -7.432286E+00    -7.442492E+00    -7.448235E+00    -7.390337E+00    -7.408358E+00    -7.498494E+00    -7.396256E+00    -7.382067E+00    -7.465605E+00    -7.427327E+00    -7.390269E+00    -7.371174E+00    -7.398023E+00    -7.399542E+00    -7.382756E+00    -7.366945E+00    -7.396514E+00    -7.390212E+00    -7.359827E+00    -7.403908E+00    -7.416199E+00    -7.343097E+00    -7.345579E+00    -7.358902E+00    -7.304072E+00    -7.293329E+00    -7.310582E+00    -7.351272E+00    -7.361469E+00    -7.341674E+00    -7.378301E+00    -7.407347E+00    -7.341472E+00    -7.271605E+00    -7.323489E+00    -7.360924E+00    -7.324346E+00    -7.364490E+00    -7.362267E+00    -7.313079E+00    -7.278235E+00    -7.253325E+00    -7.283588E+00    -7.281093E+00    -7.222534E+00    -7.289034E+00    -7.321201E+00    -7.261814E+00    -7.279920E+00    -7.328389E+00    -7.306038E+00    -7.262927E+00    -7.250772E+00    -7.278932E+00    -7.321236E+00    -7.271568E+00    -7.251232E+00    -7.322707E+00    -7.317480E+00    -7.226054E+00    -7.251772E+00    -7.316300E+00    -7.300955E+00    -7.277450E+00    -7.288815E+00    -7.286979E+00    -7.329737E+00    -7.276484E+00    -7.224830E+00    -7.236121E+00    -7.235596E+00    -7.185835E+00    -7.219317E+00    -7.277776E+00    -7.292904E+00    -7.272486E+00    -7.218219E+00    -7.296931E+00    -7.281145E+00    -7.187388E+00    -7.197017E+00    -7.295588E+00    -7.331420E+00    -7.286996E+00    -7.248870E+00    -7.329167E+00    -7.316151E+00    -7.201445E+00    -7.173440E+00    -7.252719E+00    -7.274956E+00    -7.234550E+00    -7.198776E+00    -7.254485E+00    -7.334615E+00    -7.256150E+00    -7.174924E+00    -7.285543E+00    -7.314745E+00    -7.233284E+00    -7.216024E+00    -7.261198E+00    -7.306222E+00    -7.251573E+00    -7.164477E+00    -7.210090E+00    -7.309286E+00    -7.274289E+00    -7.156154E+00    -7.236374E+00    -7.290889E+00    -7.255196E+00    -7.280231E+00    -7.238563E+00    -7.276450E+00    -7.281296E+00    -7.231051E+00    -7.251010E+00    -7.314697E+00    -7.267722E+00    -7.297636E+00    -7.283275E+00    -7.250702E+00    -7.283654E+00    -7.299233E+00    -7.235381E+00    -7.263255E+00    -7.267549E+00    -7.266853E+00    -7.298535E+00    -7.253658E+00    -7.268301E+00    -7.292911E+00    -7.237722E+00    -7.246096E+00    -7.256592E+00    -7.297602E+00    -7.343721E+00    -7.287964E+00    -7.278499E+00    -7.310261E+00    -7.270068E+00    -7.259538E+00    -7.282329E+00    -7.265202E+00    -7.280259E+00    -7.291042E+00    -7.262764E+00    -7.252543E+00    -7.294892E+00    -7.291035E+00    -7.290607E+00    -7.270164E+00    -7.308343E+00    -7.326786E+00    -7.288569E+00    -7.250946E+00    -7.263444E+00    -7.329913E+00    -7.373651E+00    -7.352123E+00    -7.341501E+00    -7.366754E+00    -7.378965E+00    -7.340893E+00    -7.296696E+00    -7.325021E+00    -7.298891E+00    -7.334876E+00    -7.354130E+00    -7.299304E+00    -7.329093E+00    -7.375962E+00    -7.370510E+00    -7.370065E+00    -7.413968E+00    -7.460181E+00    -7.391803E+00    -7.376434E+00    -7.427899E+00    -7.376686E+00    -7.307522E+00    -7.365774E+00    -7.400023E+00    -7.398907E+00    -7.386932E+00    -7.378991E+00    -7.409323E+00    -7.453504E+00    -7.418036E+00    -7.348939E+00    -7.364725E+00    -7.351334E+00    -7.364670E+00    -7.401812E+00    -7.368668E+00    -7.388863E+00    -7.431342E+00    -7.434344E+00    -7.445470E+00    -7.450687E+00    -7.475431E+00    -7.432887E+00    -7.421637E+00    -7.494067E+00    -7.509755E+00    -7.483987E+00    -7.497900E+00    -7.496811E+00    -7.492782E+00    -7.477162E+00    -7.450616E+00    -7.477607E+00    -7.548641E+00    -7.544476E+00    -7.514193E+00    -7.542036E+00    -7.511946E+00    -7.468800E+00    -7.529339E+00    -7.525141E+00    -7.501266E+00    -7.489605E+00    -7.524262E+00    -7.547539E+00    -7.529293E+00    -7.604697E+00    -7.620779E+00    -7.546789E+00    -7.589175E+00    -7.724670E+00    -7.672630E+00    -7.535102E+00    -7.558551E+00    -7.628204E+00    -7.636683E+00    -7.578931E+00    -7.576368E+00    -7.614912E+00    -7.615901E+00    -7.605936E+00    -7.709576E+00    -7.724106E+00    -7.631667E+00    -7.615733E+00    -7.691595E+00    -7.764891E+00    -7.776850E+00    -7.676808E+00    -7.648291E+00    -7.707007E+00    -7.773868E+00    -7.765189E+00    -7.750072E+00    -7.718839E+00    -7.681322E+00    -7.715374E+00    -7.858253E+00    -7.896471E+00    -7.777499E+00    -7.730261E+00    -7.776056E+00    -7.812606E+00    -7.823960E+00    -7.838044E+00    -7.773454E+00    -7.711650E+00    -7.737954E+00    -7.784057E+00    -7.852445E+00    -7.825670E+00    -7.798679E+00    -7.776158E+00    -7.793076E+00    -7.863601E+00    -7.906691E+00    -7.907673E+00    -7.956949E+00    -7.886830E+00    -7.831429E+00    -7.923845E+00    -8.063212E+00    -8.001130E+00    -7.947334E+00    -7.910046E+00    -7.935592E+00    -7.977393E+00    -8.042473E+00    -8.127259E+00    -8.118357E+00    -7.997474E+00    -8.011988E+00    -8.075269E+00    -8.131771E+00    -8.177184E+00    -8.152811E+00    -8.079648E+00    -8.047632E+00    -8.094282E+00    -8.142216E+00    -8.172087E+00    -8.254580E+00    -8.238029E+00    -8.106472E+00    -8.004059E+00    -8.088081E+00    -8.238729E+00    -8.209485E+00    -8.202314E+00    -8.277022E+00    -8.263080E+00    -8.151648E+00    -8.131544E+00    -8.236812E+00    -8.327923E+00    -8.365951E+00    -8.389958E+00    -8.401497E+00    -8.364217E+00    -8.220079E+00    -8.300260E+00    -8.457608E+00    -8.474504E+00    -8.400496E+00    -8.381073E+00    -8.308426E+00    -8.229458E+00    -8.276147E+00    -8.452226E+00    -8.499411E+00    -8.513310E+00    -8.511580E+00    -8.407488E+00    -8.280741E+00    -8.337489E+00    -8.481423E+00    -8.556032E+00    -8.480818E+00    -8.547893E+00    -8.562145E+00    -8.499378E+00    -8.443637E+00    -8.488675E+00    -8.509603E+00    -8.625351E+00    -8.762087E+00    -8.744230E+00    -8.674500E+00    -8.618544E+00    -8.524438E+00    -8.560398E+00    -8.629938E+00    -8.735416E+00    -8.871007E+00    -8.930519E+00    -8.879640E+00    -8.729171E+00    -8.630156E+00    -8.677969E+00    -8.717266E+00    -8.820928E+00    -9.072332E+00    -9.134935E+00    -9.040509E+00    -8.975683E+00    -8.906639E+00    -8.889235E+00    -8.896918E+00    -8.970948E+00    -9.092265E+00    -9.202179E+00    -9.161740E+00    -9.231799E+00    -9.254855E+00    -8.985602E+00    -8.930231E+00    -8.985591E+00    -9.029190E+00    -9.126353E+00    -9.242802E+00    -9.364038E+00    -9.393739E+00    -9.362367E+00    -9.357670E+00    -9.276414E+00    -9.138838E+00    -9.121750E+00    -9.174083E+00    -9.317910E+00    -9.370624E+00    -9.531525E+00    -9.738963E+00    -9.703586E+00    -9.603610E+00    -9.484367E+00    -9.302590E+00    -9.318592E+00    -9.535689E+00    -9.574833E+00    -9.585614E+00    -9.683769E+00    -9.728883E+00    -9.798870E+00    -9.880937E+00    -9.968216E+00    -1.006651E+01    -9.991977E+00    -9.955759E+00    -9.781684E+00    -9.617671E+00    -9.640155E+00    -9.743911E+00    -9.938174E+00    -1.013396E+01    -1.036803E+01    -1.060580E+01    -1.045014E+01    -1.020525E+01    -1.007365E+01    -9.924440E+00    -9.914286E+00    -1.001844E+01    -1.013208E+01    -1.019895E+01    -1.031031E+01    -1.019798E+01    -1.046778E+01    -1.065483E+01    -1.057595E+01    -1.073863E+01    -1.086811E+01    -1.064188E+01    -1.077402E+01    -1.089545E+01    -1.092262E+01    -1.064764E+01    -1.065113E+01    -1.064557E+01    -1.052998E+01    -1.051893E+01    -1.075965E+01    -1.070504E+01    -1.088533E+01    -1.109042E+01    -1.148304E+01    -1.163661E+01    -1.181484E+01    -1.216402E+01    -1.241958E+01    -1.171605E+01    -1.122078E+01    -1.122096E+01    -1.165399E+01    -1.148501E+01    -1.127831E+01    -1.139245E+01    -1.149729E+01    -1.146443E+01    -1.166323E+01    -1.188583E+01    -1.229100E+01    -1.249994E+01    -1.238509E+01    -1.225499E+01    -1.280957E+01    -1.360054E+01    -1.401156E+01    -1.385424E+01    -1.368814E+01    -1.469998E+01    -1.593775E+01    -1.608702E+01    -1.388011E+01    -1.253326E+01    -1.282399E+01    -1.296478E+01    -1.358389E+01    -1.331922E+01    -1.389391E+01    -1.470983E+01    -1.346669E+01    -1.269735E+01    -1.324175E+01    -1.381244E+01    -1.486755E+01    -1.391444E+01    -1.367223E+01    -1.458257E+01    -1.394461E+01    -1.475309E+01    -1.530189E+01    -1.485900E+01    -1.434887E+01    -1.388780E+01    -1.358743E+01    -1.338916E+01    -1.349931E+01    -1.380526E+01    -1.404883E+01    -1.422036E+01    -1.823227E+01    -1.640196E+01    -1.395579E+01    -1.363530E+01    -1.410679E+01    -1.436698E+01    -1.407850E+01    -1.411903E+01    -1.368538E+01    -1.434704E+01    -1.339447E+01    -1.272405E+01    -1.317012E+01    -1.405657E+01    -1.468220E+01    -1.444545E+01    -1.585381E+01    -1.573642E+01    -1.474159E+01    -1.348574E+01    -1.361713E+01    -1.576691E+01    -1.473974E+01    -1.399725E+01    -1.464114E+01    -1.507223E+01    -1.413550E+01    -1.366108E+01    -1.718702E+01    -1.557195E+01    -1.469765E+01    -1.383875E+01    -1.442673E+01    -1.492326E+01    -1.409524E+01    -1.526499E+01    -1.479385E+01    -1.628103E+01    -1.672100E+01    -1.350685E+01    -1.335885E+01    -1.492739E+01    -1.615317E+01    -1.580493E+01    -1.491338E+01    -1.411000E+01    -1.522372E+01    -1.518597E+01    -1.408247E+01    -1.415369E+01    -1.509263E+01    -1.431685E+01    -1.324500E+01    -1.335065E+01    -1.451233E+01    -1.717025E+01    -1.542305E+01    -1.388527E+01    -1.442996E+01    -1.335430E+01    -1.304006E+01    -1.392087E+01    -1.632348E+01    -1.430310E+01    -1.419909E+01    -1.429384E+01    -1.364556E+01    -1.381101E+01    -1.444013E+01    -1.491405E+01    -1.444595E+01    -1.435972E+01    -1.355334E+01    -1.411509E+01    -1.362377E+01    -1.393569E+01    -1.852490E+01    -1.531104E+01    -1.383521E+01    -1.463762E+01    -1.366590E+01    -1.403303E+01    -1.638642E+01    -1.430354E+01    -1.339152E+01    -1.446911E+01    -1.344333E+01    -1.350752E+01    -1.444150E+01    -1.515230E+01    -1.497311E+01    -1.422447E+01    -1.522097E+01    -1.387933E+01    -1.364884E+01    -1.368152E+01    -1.438738E+01    -1.431930E+01    -1.337016E+01    -1.377099E+01    -1.386853E+01    -1.285786E+01    -1.337791E+01    -1.441775E+01    -1.516542E+01    -1.525971E+01    -1.471481E+01    -1.388063E+01    -1.393712E+01    -1.451515E+01    -1.329655E+01    -1.441929E+01    -1.411389E+01    -1.288877E+01    -1.246189E+01    -1.285857E+01    -1.403555E+01    -1.402962E+01    -1.479442E+01    -1.451469E+01    -1.357366E+01    -1.432128E+01    -1.490006E+01    -1.441612E+01    -1.472027E+01    -1.391545E+01    -1.315694E+01    -1.297625E+01    -1.351515E+01    -1.389569E+01    -1.370830E+01    -1.572997E+01    -1.412596E+01    -1.382546E+01    -1.413038E+01    -1.408819E+01    -1.474407E+01    -1.462938E+01    -1.460136E+01    -1.378789E+01    -1.370511E+01    -1.358510E+01    -1.309174E+01    -1.428391E+01    -1.438703E+01    -1.411222E+01    -1.513364E+01    -1.500961E+01    -1.610813E+01    -1.551435E+01    -1.561746E+01    -1.543710E+01    -1.460858E+01    -1.395252E+01    -1.380626E+01    -1.457905E+01    -1.380355E+01    -1.472696E+01    -1.582761E+01    -1.533644E+01    -1.556266E+01    -1.458854E+01    -1.423024E+01    -1.447550E+01    -1.420846E+01    -1.600410E+01    -1.465070E+01    -1.383620E+01    -1.314466E+01    -1.377307E+01    -1.488958E+01    -1.434555E+01    -1.484279E+01    -1.471655E+01    -1.582295E+01    -1.393768E+01    -1.371610E+01    -1.475315E+01    -1.548828E+01    -1.705327E+01    -1.586915E+01    -1.500746E+01    -1.491739E+01    -1.407664E+01    -1.430911E+01    -1.473633E+01    -1.566092E+01    -1.612661E+01    -1.390772E+01    -1.362903E+01    -1.429908E+01    -1.345936E+01    -1.342819E+01    -1.324529E+01    -1.407132E+01    -1.391747E+01    -1.326625E+01    -1.365863E+01    -1.462300E+01    -1.473717E+01    -1.403421E+01    -1.324271E+01    -1.370069E+01    -1.494480E+01    -1.404300E+01    -1.451160E+01    -1.460595E+01    -1.492362E+01    -1.320021E+01    -1.326751E+01    -1.487431E+01    -1.448252E+01    -1.711547E+01    -1.588938E+01    -1.538154E+01    -1.346687E+01    -1.257819E+01    -1.275823E+01    -1.287613E+01    -1.347142E+01    -1.473658E+01    -1.462114E+01    -1.563133E+01    -1.340535E+01    -1.336463E+01    -1.293985E+01    -1.314591E+01    -1.335800E+01    -1.295830E+01    -1.437023E+01    -1.281530E+01    -1.260110E+01    -1.265817E+01    -1.272283E+01    -1.301643E+01    -1.295134E+01    -1.351747E+01    -1.570115E+01    -1.433805E+01    -1.357041E+01    -1.344729E+01    -1.486279E+01    -1.366371E+01    -1.458891E+01    -1.673753E+01    -1.510299E+01    -1.367289E+01    -1.324736E+01    -1.341899E+01    -1.384082E+01    -1.380593E+01    -1.491895E+01    -1.468369E+01    -1.347870E+01    -1.297835E+01    -1.232827E+01    -1.208792E+01    -1.287194E+01    -1.430063E+01    -1.449176E+01    -1.548338E+01    -1.561702E+01    -1.377123E+01    -1.309549E+01    -1.344770E+01    -1.388603E+01    -1.419126E+01    -1.447805E+01    -1.389390E+01    -1.386892E+01    -1.380544E+01    -1.372715E+01    -1.408985E+01    -1.530613E+01    -1.661981E+01    -1.377857E+01    -1.567921E+01    -1.383421E+01    -1.359723E+01    -1.494561E+01    -1.412204E+01    -1.528771E+01    -1.571306E+01    -1.425867E+01    -1.422553E+01    -1.342210E+01    -1.425902E+01    -1.523852E+01    -1.637663E+01    -1.582015E+01    -1.501864E+01    -1.407589E+01    -1.445710E+01    -1.384029E+01    -1.397434E+01    -1.443648E+01    -1.506084E+01    -2.001827E+01    -1.522824E+01    -1.593062E+01    -1.725805E+01    -1.403787E+01    -1.352326E+01    -1.391783E+01    -1.526352E+01    -1.534316E+01    -1.383718E+01    -1.419904E+01    -1.410866E+01    -1.362635E+01    -1.389606E+01    -1.456287E+01    -1.672950E+01    -1.519814E+01    -2.123698E+01    -1.595027E+01    -1.658127E+01    -1.365075E+01    -1.361833E+01    -1.337099E+01    -1.328969E+01    -1.409765E+01    -1.357405E+01    -1.366270E+01    -1.517864E+01    -1.554733E+01    -1.470121E+01    -1.520874E+01    -1.532229E+01    -1.540692E+01    -1.462500E+01    -1.463192E+01    -1.396496E+01    -1.472999E+01    -1.790595E+01    -1.552437E+01    -1.454210E+01    -1.428661E+01    -1.419554E+01    -1.590606E+01    -1.533078E+01    -1.575475E+01    -1.653725E+01    -1.529582E+01    -1.944351E+01    -1.690887E+01    -1.484518E+01    -1.413912E+01    -1.504540E+01    -1.548816E+01    -1.452794E+01    -1.433296E+01    -1.363158E+01    -1.436221E+01    -1.452886E+01    -1.611862E+01    -1.589416E+01    -1.582156E+01    -1.573361E+01    -1.485894E+01    -1.456795E+01    -1.652508E+01    -1.570983E+01    -1.521317E+01    -1.488901E+01    -1.406300E+01    -1.436955E+01    -1.402939E+01    -1.438121E+01    -1.462870E+01    -1.532933E+01    -1.501537E+01    -1.845169E+01    -1.655384E+01    -1.484967E+01    -1.457423E+01    -1.403371E+01    -1.351238E+01    -1.548034E+01    -1.453625E+01    -1.631546E+01    -1.473426E+01    -1.482445E+01    -1.433918E+01    -1.602089E+01    -1.692239E+01    -1.613488E+01    -1.908420E+01    -1.671643E+01    -1.425313E+01    -1.438144E+01    -1.401215E+01    -1.586390E+01    -1.484922E+01    -1.368051E+01    -1.349976E+01    -1.397184E+01    -1.481194E+01    -1.514513E+01    -1.670680E+01    -1.513371E+01    -1.568072E+01    -1.550469E+01    -1.474887E+01    -1.505569E+01    -1.460377E+01    -1.667960E+01    -1.635871E+01    -1.559310E+01    -1.416296E+01    -1.804943E+01    -1.470403E+01    -1.536410E+01    -1.412941E+01    -1.399665E+01    -1.437723E+01    -1.387660E+01    -1.344362E+01    -1.420615E+01    -1.428701E+01    -1.543152E+01    -1.583700E+01    -1.301350E+01    -1.320321E+01    -1.375928E+01    -1.380145E+01    -1.454856E+01    -1.370592E+01    -1.552014E+01    -1.519708E+01
-56.111111    -1.555169E+01    -1.629909E+01    -1.395653E+01    -1.362139E+01    -1.418605E+01    -1.445091E+01    -1.358044E+01    -1.360018E+01    -1.322398E+01    -1.398080E+01    -1.341051E+01    -1.445662E+01    -1.645488E+01    -1.453052E+01    -1.325675E+01    -1.345296E+01    -1.441340E+01    -1.659933E+01    -1.600012E+01    -1.538811E+01    -1.583885E+01    -1.489900E+01    -1.426438E+01    -1.432325E+01    -1.515131E+01    -1.525937E+01    -1.662796E+01    -1.645766E+01    -1.458653E+01    -1.436583E+01    -1.518218E+01    -1.524404E+01    -1.485030E+01    -1.437675E+01    -1.408691E+01    -1.893024E+01    -1.475009E+01    -1.417552E+01    -1.504329E+01    -1.413159E+01    -1.431709E+01    -1.632219E+01    -1.473182E+01    -1.488550E+01    -1.553343E+01    -1.506381E+01    -1.619975E+01    -1.389226E+01    -1.321593E+01    -1.649708E+01    -1.326072E+01    -1.345517E+01    -1.419143E+01    -1.379115E+01    -1.379351E+01    -1.433655E+01    -1.589524E+01    -1.466700E+01    -1.409010E+01    -1.593564E+01    -1.331977E+01    -1.282475E+01    -1.332042E+01    -1.464220E+01    -1.435721E+01    -1.415337E+01    -1.399322E+01    -1.514827E+01    -1.404226E+01    -1.382496E+01    -1.559278E+01    -1.510068E+01    -1.364842E+01    -1.351269E+01    -1.289657E+01    -1.354320E+01    -1.299774E+01    -1.225728E+01    -1.258515E+01    -1.391159E+01    -1.394241E+01    -1.364441E+01    -1.357931E+01    -1.392517E+01    -1.348705E+01    -1.319672E+01    -1.278191E+01    -1.301936E+01    -1.262445E+01    -1.293297E+01    -1.350239E+01    -1.321245E+01    -1.303127E+01    -1.357361E+01    -1.323012E+01    -1.245863E+01    -1.244571E+01    -1.364223E+01    -1.257993E+01    -1.310632E+01    -1.251554E+01    -1.249574E+01    -1.324315E+01    -1.238508E+01    -1.176525E+01    -1.176918E+01    -1.210452E+01    -1.251983E+01    -1.173348E+01    -1.223834E+01    -1.277523E+01    -1.259684E+01    -1.223889E+01    -1.236326E+01    -1.234424E+01    -1.158383E+01    -1.187642E+01    -1.192846E+01    -1.169464E+01    -1.210089E+01    -1.206988E+01    -1.181049E+01    -1.160585E+01    -1.189653E+01    -1.181285E+01    -1.140084E+01    -1.137340E+01    -1.162662E+01    -1.142789E+01    -1.135184E+01    -1.178735E+01    -1.137589E+01    -1.106034E+01    -1.132015E+01    -1.122159E+01    -1.099726E+01    -1.133654E+01    -1.138400E+01    -1.090197E+01    -1.103019E+01    -1.140488E+01    -1.137394E+01    -1.110345E+01    -1.097279E+01    -1.100832E+01    -1.104858E+01    -1.091624E+01    -1.065056E+01    -1.056782E+01    -1.064167E+01    -1.084559E+01    -1.061662E+01    -1.062895E+01    -1.095694E+01    -1.054353E+01    -1.034286E+01    -1.072196E+01    -1.072394E+01    -1.021638E+01    -1.051439E+01    -1.054797E+01    -1.042580E+01    -1.062227E+01    -1.057951E+01    -1.027947E+01    -1.024618E+01    -1.043694E+01    -1.009647E+01    -1.003777E+01    -1.022323E+01    -1.017983E+01    -9.979861E+00    -1.014608E+01    -1.022753E+01    -9.968444E+00    -1.004242E+01    -9.955333E+00    -9.764745E+00    -9.828309E+00    -9.912416E+00    -9.671561E+00    -9.711010E+00    -1.010151E+01    -9.878401E+00    -9.655688E+00    -9.843101E+00    -9.672029E+00    -9.405677E+00    -9.623316E+00    -9.716915E+00    -9.494306E+00    -9.578614E+00    -9.522163E+00    -9.467110E+00    -9.451745E+00    -9.503638E+00    -9.384299E+00    -9.405466E+00    -9.499531E+00    -9.402691E+00    -9.247080E+00    -9.480935E+00    -9.252648E+00    -9.137625E+00    -9.466567E+00    -9.360704E+00    -9.107246E+00    -9.221665E+00    -9.201696E+00    -8.984105E+00    -9.014309E+00    -9.120940E+00    -8.942025E+00    -9.032617E+00    -9.159382E+00    -9.016495E+00    -8.889472E+00    -9.039596E+00    -8.865482E+00    -8.812450E+00    -9.009267E+00    -8.898672E+00    -8.790476E+00    -8.944918E+00    -8.837909E+00    -8.602509E+00    -8.729861E+00    -8.790342E+00    -8.639818E+00    -8.756113E+00    -8.762708E+00    -8.744867E+00    -8.640663E+00    -8.623047E+00    -8.541723E+00    -8.497055E+00    -8.547081E+00    -8.512874E+00    -8.521029E+00    -8.621938E+00    -8.504644E+00    -8.462504E+00    -8.473391E+00    -8.384368E+00    -8.337187E+00    -8.366147E+00    -8.337280E+00    -8.352280E+00    -8.401491E+00    -8.352902E+00    -8.342432E+00    -8.374310E+00    -8.290142E+00    -8.220646E+00    -8.300060E+00    -8.275056E+00    -8.207279E+00    -8.226915E+00    -8.173824E+00    -8.094393E+00    -8.084724E+00    -8.084041E+00    -8.078377E+00    -8.135419E+00    -8.124416E+00    -8.060749E+00    -8.195993E+00    -8.137154E+00    -7.987924E+00    -8.006679E+00    -7.995713E+00    -7.872983E+00    -7.965380E+00    -7.939487E+00    -7.923266E+00    -7.985594E+00    -8.000322E+00    -7.911142E+00    -7.846484E+00    -7.885464E+00    -7.863273E+00    -7.773789E+00    -7.778061E+00    -7.807236E+00    -7.837705E+00    -7.775035E+00    -7.726285E+00    -7.773111E+00    -7.676106E+00    -7.669897E+00    -7.776457E+00    -7.761423E+00    -7.658674E+00    -7.746987E+00    -7.694448E+00    -7.572530E+00    -7.596891E+00    -7.658258E+00    -7.596788E+00    -7.565579E+00    -7.642541E+00    -7.619269E+00    -7.596658E+00    -7.637259E+00    -7.615621E+00    -7.505782E+00    -7.529292E+00    -7.535876E+00    -7.478747E+00    -7.493243E+00    -7.502224E+00    -7.513307E+00    -7.480338E+00    -7.443173E+00    -7.484419E+00    -7.493158E+00    -7.381933E+00    -7.415738E+00    -7.380944E+00    -7.362625E+00    -7.407471E+00    -7.462423E+00    -7.390214E+00    -7.332914E+00    -7.359533E+00    -7.294738E+00    -7.309173E+00    -7.363762E+00    -7.367703E+00    -7.339925E+00    -7.317866E+00    -7.316570E+00    -7.336920E+00    -7.302854E+00    -7.309703E+00    -7.257626E+00    -7.246239E+00    -7.192648E+00    -7.213573E+00    -7.207391E+00    -7.190014E+00    -7.237657E+00    -7.212218E+00    -7.183006E+00    -7.217857E+00    -7.218706E+00    -7.188047E+00    -7.215849E+00    -7.193256E+00    -7.184095E+00    -7.199420E+00    -7.192415E+00    -7.190893E+00    -7.211757E+00    -7.189381E+00    -7.122190E+00    -7.138368E+00    -7.130379E+00    -7.147065E+00    -7.152331E+00    -7.140833E+00    -7.127243E+00    -7.115143E+00    -7.126357E+00    -7.106797E+00    -7.121769E+00    -7.119456E+00    -7.033715E+00    -7.046451E+00    -7.102562E+00    -7.037570E+00    -7.062883E+00    -7.094368E+00    -7.114871E+00    -7.087110E+00    -7.069993E+00    -7.125740E+00    -7.066781E+00    -7.019064E+00    -7.044138E+00    -6.990561E+00    -7.017875E+00    -7.053784E+00    -7.022334E+00    -7.028671E+00    -7.023303E+00    -7.003282E+00    -6.976171E+00    -6.989560E+00    -7.014591E+00    -7.023631E+00    -7.041790E+00    -7.067953E+00    -7.035600E+00    -7.012965E+00    -7.034228E+00    -7.041687E+00    -6.978669E+00    -6.998642E+00    -7.016116E+00    -6.999794E+00    -6.998552E+00    -6.999095E+00    -7.002581E+00    -6.997160E+00    -7.013129E+00    -7.056159E+00    -6.984252E+00    -6.959020E+00    -7.016064E+00    -6.980313E+00    -6.971663E+00    -6.966551E+00    -6.989986E+00    -6.997164E+00    -6.950822E+00    -6.943625E+00    -6.994928E+00    -6.998468E+00    -7.023525E+00    -7.002834E+00    -7.010884E+00    -7.048155E+00    -6.968379E+00    -6.938395E+00    -6.999084E+00    -7.002789E+00    -6.940130E+00    -6.990475E+00    -7.010428E+00    -7.020079E+00    -6.981423E+00    -6.934526E+00    -6.944787E+00    -6.937473E+00    -6.923238E+00    -6.950839E+00    -6.980855E+00    -7.026511E+00    -7.000342E+00    -6.955210E+00    -6.994739E+00    -7.030185E+00    -6.971758E+00    -6.917862E+00    -6.980195E+00    -7.033051E+00    -6.965621E+00    -6.941738E+00    -6.986326E+00    -7.003411E+00    -6.966766E+00    -6.963339E+00    -6.981494E+00    -7.027009E+00    -7.009775E+00    -6.953752E+00    -6.953741E+00    -6.998851E+00    -6.999172E+00    -6.966544E+00    -6.949877E+00    -6.985340E+00    -7.004520E+00    -6.931629E+00    -6.953062E+00    -6.995206E+00    -6.987020E+00    -6.938959E+00    -6.948485E+00    -6.985467E+00    -6.990668E+00    -6.951300E+00    -6.976881E+00    -6.949874E+00    -7.001754E+00    -7.059943E+00    -6.973619E+00    -6.943276E+00    -7.036509E+00    -7.037921E+00    -7.000700E+00    -6.958166E+00    -6.985120E+00    -7.057390E+00    -6.995196E+00    -6.930954E+00    -6.956511E+00    -6.974077E+00    -6.977350E+00    -7.027760E+00    -6.954761E+00    -6.958087E+00    -7.051934E+00    -7.053032E+00    -6.994419E+00    -6.993981E+00    -7.025939E+00    -7.048860E+00    -6.996789E+00    -6.976509E+00    -7.041880E+00    -7.069201E+00    -7.033695E+00    -7.011530E+00    -7.031401E+00    -7.066542E+00    -7.101072E+00    -7.019434E+00    -6.961020E+00    -7.022392E+00    -7.049307E+00    -6.999545E+00    -6.955573E+00    -7.019804E+00    -7.089267E+00    -7.064344E+00    -7.023656E+00    -7.065513E+00    -7.092984E+00    -7.121654E+00    -7.100585E+00    -7.031886E+00    -6.995023E+00    -7.060996E+00    -7.052468E+00    -7.005768E+00    -7.038928E+00    -7.053175E+00    -7.101097E+00    -7.126339E+00    -7.056329E+00    -7.066368E+00    -7.089057E+00    -7.081990E+00    -7.113132E+00    -7.137275E+00    -7.111428E+00    -7.132557E+00    -7.152669E+00    -7.171469E+00    -7.116125E+00    -7.093642E+00    -7.151055E+00    -7.230088E+00    -7.229074E+00    -7.147581E+00    -7.138167E+00    -7.192839E+00    -7.174289E+00    -7.145958E+00    -7.097434E+00    -7.098977E+00    -7.161729E+00    -7.226977E+00    -7.186366E+00    -7.128858E+00    -7.180092E+00    -7.226581E+00    -7.180718E+00    -7.195515E+00    -7.171414E+00    -7.138350E+00    -7.209183E+00    -7.245953E+00    -7.258423E+00    -7.226144E+00    -7.221218E+00    -7.293881E+00    -7.357664E+00    -7.312157E+00    -7.245949E+00    -7.255485E+00    -7.308029E+00    -7.347392E+00    -7.325282E+00    -7.267117E+00    -7.270170E+00    -7.292245E+00    -7.321614E+00    -7.295297E+00    -7.251879E+00    -7.305886E+00    -7.340600E+00    -7.305738E+00    -7.355516E+00    -7.442732E+00    -7.430352E+00    -7.416000E+00    -7.432591E+00    -7.453779E+00    -7.436281E+00    -7.371936E+00    -7.336087E+00    -7.358783E+00    -7.354525E+00    -7.371177E+00    -7.395359E+00    -7.435805E+00    -7.407351E+00    -7.404866E+00    -7.491939E+00    -7.525298E+00    -7.427949E+00    -7.382660E+00    -7.445177E+00    -7.474116E+00    -7.428277E+00    -7.448971E+00    -7.462213E+00    -7.449024E+00    -7.508768E+00    -7.586664E+00    -7.601209E+00    -7.533004E+00    -7.557570E+00    -7.613254E+00    -7.539047E+00    -7.558281E+00    -7.613970E+00    -7.617598E+00    -7.631228E+00    -7.676596E+00    -7.688402E+00    -7.677819E+00    -7.674794E+00    -7.676393E+00    -7.668623E+00    -7.628794E+00    -7.625069E+00    -7.645543E+00    -7.598000E+00    -7.634475E+00    -7.716683E+00    -7.711893E+00    -7.680986E+00    -7.703473E+00    -7.726428E+00    -7.695707E+00    -7.648246E+00    -7.680920E+00    -7.747934E+00    -7.694482E+00    -7.681216E+00    -7.722930E+00    -7.746806E+00    -7.779864E+00    -7.779076E+00    -7.799178E+00    -7.891159E+00    -7.873149E+00    -7.784011E+00    -7.850427E+00    -7.943071E+00    -7.983969E+00    -7.932085E+00    -7.876754E+00    -7.930363E+00    -7.927348E+00    -7.878837E+00    -7.895545E+00    -7.966237E+00    -8.039041E+00    -7.933652E+00    -7.889745E+00    -7.986305E+00    -8.016457E+00    -7.964045E+00    -7.987701E+00    -8.043011E+00    -8.046978E+00    -7.991650E+00    -7.942314E+00    -8.004300E+00    -8.130569E+00    -8.171575E+00    -8.171393E+00    -8.158700E+00    -8.130865E+00    -8.151255E+00    -8.162129E+00    -8.140612E+00    -8.229473E+00    -8.340775E+00    -8.344495E+00    -8.255357E+00    -8.237217E+00    -8.329979E+00    -8.240585E+00    -8.213559E+00    -8.367591E+00    -8.440603E+00    -8.387759E+00    -8.335089E+00    -8.326332E+00    -8.298188E+00    -8.330722E+00    -8.465962E+00    -8.512819E+00    -8.547159E+00    -8.645155E+00    -8.613466E+00    -8.431900E+00    -8.339524E+00    -8.417356E+00    -8.506502E+00    -8.502117E+00    -8.590308E+00    -8.680814E+00    -8.692031E+00    -8.602097E+00    -8.475311E+00    -8.486131E+00    -8.491242E+00    -8.544376E+00    -8.660312E+00    -8.699542E+00    -8.714881E+00    -8.777940E+00    -8.714655E+00    -8.674252E+00    -8.632665E+00    -8.661732E+00    -8.749469E+00    -8.832111E+00    -8.913122E+00    -9.013365E+00    -9.038522E+00    -9.027658E+00    -8.950319E+00    -8.752489E+00    -8.797475E+00    -8.971050E+00    -9.069259E+00    -9.093197E+00    -9.116583E+00    -9.361947E+00    -9.452824E+00    -9.225964E+00    -9.049045E+00    -9.019840E+00    -9.024109E+00    -9.097836E+00    -9.209646E+00    -9.271509E+00    -9.338825E+00    -9.461992E+00    -9.455065E+00    -9.331486E+00    -9.277732E+00    -9.273622E+00    -9.228912E+00    -9.202702E+00    -9.287400E+00    -9.286182E+00    -9.167427E+00    -9.311403E+00    -9.550871E+00    -9.682850E+00    -9.760508E+00    -9.780904E+00    -9.856637E+00    -9.756851E+00    -9.570852E+00    -9.528634E+00    -9.485480E+00    -9.562593E+00    -9.803535E+00    -9.947112E+00    -9.980645E+00    -1.020040E+01    -1.028735E+01    -1.024198E+01    -1.023612E+01    -1.011994E+01    -1.014746E+01    -1.010381E+01    -1.009930E+01    -1.021520E+01    -1.018058E+01    -9.931109E+00    -1.009892E+01    -1.027851E+01    -1.038259E+01    -1.038791E+01    -1.060073E+01    -1.087507E+01    -1.125609E+01    -1.144002E+01    -1.159789E+01    -1.142502E+01    -1.119505E+01    -1.094851E+01    -1.092456E+01    -1.076624E+01    -1.077998E+01    -1.090548E+01    -1.080836E+01    -1.085685E+01    -1.122761E+01    -1.151627E+01    -1.136192E+01    -1.151359E+01    -1.212526E+01    -1.221830E+01    -1.239320E+01    -1.237165E+01    -1.254574E+01    -1.276911E+01    -1.251136E+01    -1.199468E+01    -1.204985E+01    -1.205342E+01    -1.171316E+01    -1.147717E+01    -1.154893E+01    -1.188687E+01    -1.186963E+01    -1.171851E+01    -1.163702E+01    -1.172754E+01    -1.177050E+01    -1.163808E+01    -1.183216E+01    -1.248479E+01    -1.303476E+01    -1.314946E+01    -1.306579E+01    -1.348377E+01    -1.410019E+01    -1.509855E+01    -1.401140E+01    -1.468896E+01    -1.500742E+01    -1.413166E+01    -1.468309E+01    -1.556797E+01    -1.538523E+01    -1.553289E+01    -1.558962E+01    -1.493696E+01    -1.470151E+01    -1.498769E+01    -1.399243E+01    -1.428225E+01    -1.391290E+01    -1.360210E+01    -1.411691E+01    -1.354500E+01    -1.361093E+01    -1.422428E+01    -1.511592E+01    -1.545139E+01    -1.331698E+01    -1.293530E+01    -1.297848E+01    -1.295059E+01    -1.286211E+01    -1.324096E+01    -1.343601E+01    -1.296531E+01    -1.287240E+01    -1.303979E+01    -1.319830E+01    -1.353477E+01    -1.438373E+01    -1.495319E+01    -1.359116E+01    -1.333305E+01    -1.344370E+01    -1.358438E+01    -1.437686E+01    -1.363414E+01    -1.380417E+01    -1.444078E+01    -1.471305E+01    -1.393120E+01    -1.339899E+01    -1.398015E+01    -1.493712E+01    -1.327987E+01    -1.300643E+01    -1.449508E+01    -1.548937E+01    -1.399763E+01    -1.367767E+01    -1.431348E+01    -1.569820E+01    -1.730545E+01    -1.583145E+01    -1.542562E+01    -1.522981E+01    -1.513821E+01    -1.512220E+01    -1.440145E+01    -1.516326E+01    -1.557967E+01    -1.511363E+01    -1.580656E+01    -1.401005E+01    -1.324043E+01    -1.358082E+01    -1.307897E+01    -1.350201E+01    -1.415723E+01    -1.471499E+01    -1.340092E+01    -1.297225E+01    -1.319798E+01    -1.321976E+01    -1.314551E+01    -1.288481E+01    -1.333457E+01    -1.347654E+01    -1.352001E+01    -1.325456E+01    -1.276339E+01    -1.310875E+01    -1.358778E+01    -1.519611E+01    -1.350466E+01    -1.294461E+01    -1.307999E+01    -1.337677E+01    -1.349762E+01    -1.404055E+01    -1.487531E+01    -1.348688E+01    -1.404318E+01    -1.461286E+01    -1.422759E+01    -1.519429E+01    -1.638406E+01    -1.525388E+01    -1.324227E+01    -1.311950E+01    -1.325475E+01    -1.308606E+01    -1.342073E+01    -1.438264E+01    -1.452769E+01    -1.388201E+01    -1.346181E+01    -1.334383E+01    -1.312589E+01    -1.337798E+01    -1.420184E+01    -1.341200E+01    -1.440662E+01    -1.321142E+01    -1.251753E+01    -1.305367E+01    -1.371907E+01    -1.342983E+01    -1.429882E+01    -1.431288E+01    -1.394538E+01    -1.420998E+01    -1.332827E+01    -1.440791E+01    -1.343394E+01    -1.410936E+01    -1.385128E+01    -1.279451E+01    -1.247554E+01    -1.307894E+01    -1.446553E+01    -1.396299E+01    -1.555938E+01    -1.530097E+01    -1.436270E+01    -1.417034E+01    -1.404474E+01    -1.448821E+01    -1.590444E+01    -1.341666E+01    -1.274126E+01    -1.310873E+01    -1.291728E+01    -1.309780E+01    -1.395348E+01    -1.484730E+01    -1.511358E+01    -1.434061E+01    -1.405939E+01    -1.337933E+01    -1.455637E+01    -1.688432E+01    -1.505055E+01    -1.504675E+01    -1.452723E+01    -1.328427E+01    -1.306501E+01    -1.328872E+01    -1.305951E+01    -1.334073E+01    -1.470295E+01    -1.686573E+01    -1.408690E+01    -1.575777E+01    -1.538049E+01    -1.510786E+01    -1.605343E+01    -1.516235E+01    -1.370462E+01    -1.367017E+01    -1.417734E+01    -1.437786E+01    -1.669631E+01    -1.453768E+01    -1.490676E+01    -1.527290E+01    -1.455946E+01    -1.467052E+01    -1.577746E+01    -1.730728E+01    -1.419065E+01    -1.339602E+01    -1.316555E+01    -1.333398E+01    -1.315234E+01    -1.337735E+01    -1.408864E+01    -1.589820E+01    -1.825236E+01    -1.537951E+01    -1.472818E+01    -1.727412E+01    -1.663345E+01    -1.681626E+01    -1.511488E+01    -1.402478E+01    -1.396020E+01    -1.443098E+01    -1.399624E+01    -1.432502E+01    -1.636602E+01    -1.521670E+01    -1.568541E+01    -1.814975E+01    -1.531283E+01    -1.467662E+01    -1.320816E+01    -1.327050E+01    -1.388041E+01    -1.445505E+01    -1.357976E+01    -1.289062E+01    -1.422696E+01    -1.495612E+01    -1.729555E+01    -1.593036E+01    -1.521612E+01    -1.778390E+01    -1.545957E+01    -1.537430E+01    -1.648166E+01    -1.609805E+01    -1.420368E+01    -1.442536E+01    -1.398600E+01    -1.400219E+01    -1.553400E+01    -1.627026E+01    -1.425253E+01    -1.391173E+01    -1.348082E+01    -1.374563E+01    -1.445905E+01    -1.505505E+01    -1.547478E+01    -1.457375E+01    -1.362138E+01    -1.334986E+01    -1.332183E+01    -1.339335E+01    -1.366826E+01    -1.385858E+01    -1.470642E+01    -1.640741E+01    -1.563206E+01    -1.407994E+01    -1.369341E+01    -1.439754E+01    -1.418645E+01    -1.380548E+01    -1.524210E+01    -1.514967E+01    -1.539578E+01    -1.472711E+01    -1.431526E+01    -1.558799E+01    -1.442243E+01    -1.380494E+01    -1.322859E+01    -1.345262E+01    -1.341820E+01    -1.328216E+01    -1.403533E+01    -1.439630E+01    -1.434146E+01    -1.428152E+01    -1.563325E+01    -1.603051E+01    -1.560983E+01    -1.436634E+01    -1.380169E+01    -1.485814E+01    -1.583495E+01    -1.489424E+01    -1.542641E+01    -1.526161E+01    -1.524502E+01    -1.396777E+01    -1.489260E+01    -1.497409E+01    -1.456712E+01    -1.640833E+01    -1.648084E+01    -1.613499E+01    -1.519395E+01    -1.469055E+01    -1.636065E+01    -1.816618E+01    -1.555101E+01    -1.586255E+01    -1.612226E+01    -1.580061E+01    -1.650841E+01    -1.415518E+01    -1.467139E+01    -1.341037E+01    -1.348681E+01    -1.434978E+01    -1.425452E+01    -1.441096E+01    -1.436676E+01    -1.480444E+01    -1.354976E+01    -1.377760E+01    -1.398703E+01    -1.390624E+01    -1.375205E+01    -1.387068E+01    -1.544212E+01    -1.469011E+01    -1.405420E+01    -1.344070E+01    -1.275731E+01    -1.434571E+01    -1.416502E+01    -1.584863E+01    -1.655685E+01    -1.522471E+01    -1.490410E+01    -1.483007E+01    -1.438616E+01    -1.456371E+01    -1.544578E+01    -1.436237E+01    -1.335744E+01    -1.307463E+01    -1.403011E+01    -1.498840E+01    -1.622364E+01    -1.733743E+01    -1.471380E+01    -1.455819E+01    -1.454982E+01    -1.482890E+01    -1.440085E+01    -1.310426E+01    -1.298896E+01    -1.327709E+01    -1.404273E+01    -1.539436E+01    -1.433703E+01    -1.431449E+01    -1.395446E+01    -1.430702E+01    -1.339709E+01    -1.313959E+01    -1.379678E+01    -1.479738E+01    -1.529458E+01    -1.525313E+01    -1.354908E+01    -1.327007E+01    -1.412781E+01    -1.338411E+01    -1.487101E+01    -1.553436E+01    -1.410394E+01    -1.452005E+01    -1.624132E+01    -1.417837E+01    -1.392709E+01    -1.323212E+01    -1.344833E+01    -1.373654E+01    -1.522300E+01    -1.594529E+01    -1.761056E+01    -1.516200E+01    -1.514563E+01    -1.660060E+01    -1.374326E+01    -1.367735E+01    -1.387806E+01    -1.363675E+01    -1.322991E+01    -1.422719E+01    -1.513376E+01    -1.576604E+01    -1.498539E+01    -1.330578E+01    -1.340544E+01    -1.330668E+01    -1.285950E+01    -1.372581E+01    -1.483664E+01    -1.630195E+01    -1.488790E+01    -1.452691E+01    -1.386733E+01    -1.304129E+01    -1.290325E+01    -1.275042E+01    -1.321765E+01    -1.420331E+01    -1.752929E+01    -1.353311E+01    -1.332308E+01    -1.374179E+01    -1.450778E+01    -1.434622E+01    -1.495748E+01    -1.603094E+01    -1.500157E+01    -1.336960E+01    -1.454564E+01    -1.398451E+01    -1.465553E+01    -1.331334E+01    -1.289857E+01    -1.310316E+01    -1.486200E+01    -1.454213E+01    -1.723705E+01    -1.672551E+01    -1.496702E+01    -1.448977E+01    -1.355874E+01    -1.345969E+01    -1.299425E+01    -1.365191E+01    -1.503197E+01    -1.593975E+01    -1.442206E+01    -1.447644E+01    -1.446722E+01    -1.407467E+01    -1.354853E+01    -1.376831E+01    -1.394617E+01    -1.516284E+01    -1.389922E+01    -1.322781E+01    -1.413333E+01    -1.419693E+01    -1.563468E+01    -1.387397E+01    -1.478013E+01    -1.395057E+01    -1.477355E+01    -1.380261E+01    -1.370618E+01    -1.382599E+01    -1.360716E+01    -1.420152E+01
-56.000000    -1.527097E+01    -1.740983E+01    -1.404190E+01    -1.432985E+01    -1.629904E+01    -1.572933E+01    -1.497992E+01    -1.459162E+01    -1.639880E+01    -1.832202E+01    -1.427161E+01    -1.713091E+01    -1.760246E+01    -1.535059E+01    -1.582583E+01    -1.488532E+01    -1.595783E+01    -1.337662E+01    -1.423514E+01    -1.404211E+01    -1.510087E+01    -1.438821E+01    -1.371332E+01    -1.489615E+01    -1.553240E+01    -1.447341E+01    -1.396500E+01    -1.580236E+01    -1.364592E+01    -1.317985E+01    -1.577628E+01    -1.652353E+01    -1.369890E+01    -1.459234E+01    -1.537549E+01    -1.671361E+01    -1.396499E+01    -1.424477E+01    -1.615609E+01    -1.411259E+01    -1.378976E+01    -1.531705E+01    -1.778468E+01    -1.376230E+01    -1.301682E+01    -1.429711E+01    -1.554834E+01    -1.458169E+01    -1.577265E+01    -1.530996E+01    -1.334145E+01    -1.374460E+01    -1.474765E+01    -1.652565E+01    -1.314644E+01    -1.291211E+01    -1.568037E+01    -1.488040E+01    -1.356231E+01    -1.440331E+01    -1.585712E+01    -1.331503E+01    -1.327692E+01    -1.737644E+01    -1.339708E+01    -1.240667E+01    -1.266990E+01    -1.450140E+01    -1.328659E+01    -1.305912E+01    -1.486254E+01    -1.438754E+01    -1.251148E+01    -1.446315E+01    -1.548266E+01    -1.284054E+01    -1.310277E+01    -1.473980E+01    -1.350222E+01    -1.243909E+01    -1.264146E+01    -1.401975E+01    -1.300654E+01    -1.260874E+01    -1.352588E+01    -1.285691E+01    -1.259145E+01    -1.312276E+01    -1.303616E+01    -1.219916E+01    -1.223050E+01    -1.321463E+01    -1.300241E+01    -1.266428E+01    -1.276728E+01    -1.232601E+01    -1.217724E+01    -1.203869E+01    -1.289787E+01    -1.213698E+01    -1.231840E+01    -1.248242E+01    -1.193145E+01    -1.175867E+01    -1.247147E+01    -1.286785E+01    -1.193591E+01    -1.184672E+01    -1.309957E+01    -1.152714E+01    -1.153767E+01    -1.189312E+01    -1.191999E+01    -1.152041E+01    -1.173229E+01    -1.176835E+01    -1.156948E+01    -1.159694E+01    -1.242150E+01    -1.170877E+01    -1.118846E+01    -1.146545E+01    -1.193939E+01    -1.117576E+01    -1.130742E+01    -1.159754E+01    -1.148466E+01    -1.117215E+01    -1.111312E+01    -1.113933E+01    -1.100583E+01    -1.139282E+01    -1.118403E+01    -1.084200E+01    -1.089754E+01    -1.131519E+01    -1.112185E+01    -1.097034E+01    -1.102993E+01    -1.083295E+01    -1.060690E+01    -1.070012E+01    -1.088088E+01    -1.053433E+01    -1.062385E+01    -1.096426E+01    -1.071203E+01    -1.059588E+01    -1.058859E+01    -1.065235E+01    -1.055629E+01    -1.059025E+01    -1.037090E+01    -1.012072E+01    -1.024400E+01    -1.063595E+01    -1.040282E+01    -1.020853E+01    -1.038833E+01    -1.020723E+01    -9.947067E+00    -1.021560E+01    -1.024028E+01    -1.007482E+01    -9.847158E+00    -1.005484E+01    -9.994212E+00    -1.002870E+01    -9.915780E+00    -9.846211E+00    -9.827288E+00    -9.896431E+00    -9.830407E+00    -9.860257E+00    -9.762213E+00    -9.717834E+00    -9.707824E+00    -9.780015E+00    -9.645421E+00    -9.627723E+00    -9.598490E+00    -9.606223E+00    -9.577775E+00    -9.599199E+00    -9.431085E+00    -9.448762E+00    -9.444042E+00    -9.446886E+00    -9.457644E+00    -9.474347E+00    -9.370068E+00    -9.274277E+00    -9.248868E+00    -9.321679E+00    -9.238112E+00    -9.138062E+00    -9.144824E+00    -9.139675E+00    -9.110889E+00    -9.009031E+00    -9.067063E+00    -9.072064E+00    -8.994640E+00    -9.004828E+00    -9.072809E+00    -9.024752E+00    -8.862592E+00    -8.830757E+00    -8.951018E+00    -8.981425E+00    -8.854987E+00    -8.802631E+00    -8.846852E+00    -8.820571E+00    -8.803652E+00    -8.778719E+00    -8.732904E+00    -8.633612E+00    -8.625928E+00    -8.597846E+00    -8.685825E+00    -8.594433E+00    -8.536346E+00    -8.582138E+00    -8.562411E+00    -8.460496E+00    -8.505226E+00    -8.503771E+00    -8.480518E+00    -8.458818E+00    -8.468872E+00    -8.456636E+00    -8.407535E+00    -8.367598E+00    -8.427590E+00    -8.329947E+00    -8.319669E+00    -8.304793E+00    -8.311348E+00    -8.241204E+00    -8.174374E+00    -8.213215E+00    -8.268252E+00    -8.212840E+00    -8.225095E+00    -8.204142E+00    -8.104778E+00    -8.073902E+00    -8.104536E+00    -8.129456E+00    -8.054611E+00    -8.011770E+00    -8.029985E+00    -8.031421E+00    -7.973676E+00    -7.953180E+00    -7.968038E+00    -7.956509E+00    -7.927820E+00    -7.901707E+00    -7.970903E+00    -7.919182E+00    -7.858153E+00    -7.890014E+00    -7.862792E+00    -7.789916E+00    -7.767774E+00    -7.821230E+00    -7.767032E+00    -7.788102E+00    -7.733345E+00    -7.720994E+00    -7.710832E+00    -7.715123E+00    -7.711623E+00    -7.644476E+00    -7.595835E+00    -7.625154E+00    -7.644465E+00    -7.675131E+00    -7.637419E+00    -7.595414E+00    -7.596911E+00    -7.582133E+00    -7.617220E+00    -7.590238E+00    -7.509495E+00    -7.526694E+00    -7.504266E+00    -7.455394E+00    -7.510027E+00    -7.507529E+00    -7.420981E+00    -7.426342E+00    -7.427029E+00    -7.367236E+00    -7.460327E+00    -7.429868E+00    -7.379587E+00    -7.337027E+00    -7.354533E+00    -7.332031E+00    -7.365258E+00    -7.336839E+00    -7.263557E+00    -7.308544E+00    -7.308214E+00    -7.262038E+00    -7.254870E+00    -7.326020E+00    -7.255295E+00    -7.179433E+00    -7.242817E+00    -7.242337E+00    -7.232499E+00    -7.250137E+00    -7.210550E+00    -7.150885E+00    -7.187044E+00    -7.126755E+00    -7.184852E+00    -7.181992E+00    -7.094043E+00    -7.148376E+00    -7.151294E+00    -7.100874E+00    -7.088811E+00    -7.152944E+00    -7.098415E+00    -7.008649E+00    -7.019249E+00    -7.030502E+00    -7.030112E+00    -7.050084E+00    -7.028954E+00    -7.060556E+00    -7.016668E+00    -7.004352E+00    -7.035549E+00    -7.033352E+00    -6.992217E+00    -7.024563E+00    -7.008575E+00    -6.930847E+00    -6.993287E+00    -7.007525E+00    -6.947101E+00    -6.939310E+00    -6.921269E+00    -6.939240E+00    -6.945717E+00    -6.910201E+00    -6.879623E+00    -6.945720E+00    -6.885281E+00    -6.848749E+00    -6.909803E+00    -6.935574E+00    -6.865200E+00    -6.868611E+00    -6.897881E+00    -6.875478E+00    -6.838275E+00    -6.841395E+00    -6.858104E+00    -6.862839E+00    -6.862502E+00    -6.843431E+00    -6.880438E+00    -6.828477E+00    -6.845599E+00    -6.861268E+00    -6.841043E+00    -6.795668E+00    -6.828291E+00    -6.827011E+00    -6.817680E+00    -6.797113E+00    -6.794800E+00    -6.848522E+00    -6.858783E+00    -6.761234E+00    -6.801300E+00    -6.853657E+00    -6.791118E+00    -6.796404E+00    -6.818820E+00    -6.801040E+00    -6.795204E+00    -6.787739E+00    -6.791138E+00    -6.802859E+00    -6.747980E+00    -6.779728E+00    -6.805602E+00    -6.761674E+00    -6.713609E+00    -6.784281E+00    -6.784264E+00    -6.749403E+00    -6.749839E+00    -6.776705E+00    -6.761673E+00    -6.750135E+00    -6.730689E+00    -6.753512E+00    -6.749559E+00    -6.723812E+00    -6.734664E+00    -6.748312E+00    -6.750818E+00    -6.726826E+00    -6.754648E+00    -6.756406E+00    -6.779113E+00    -6.749183E+00    -6.720203E+00    -6.737534E+00    -6.767300E+00    -6.734139E+00    -6.743937E+00    -6.747933E+00    -6.745790E+00    -6.729305E+00    -6.721926E+00    -6.735040E+00    -6.751467E+00    -6.708492E+00    -6.700880E+00    -6.754729E+00    -6.756714E+00    -6.716636E+00    -6.716238E+00    -6.758807E+00    -6.794541E+00    -6.748721E+00    -6.713282E+00    -6.748940E+00    -6.747899E+00    -6.701394E+00    -6.706968E+00    -6.733983E+00    -6.757798E+00    -6.740489E+00    -6.701118E+00    -6.712592E+00    -6.755381E+00    -6.715663E+00    -6.694832E+00    -6.736425E+00    -6.732985E+00    -6.708752E+00    -6.703420E+00    -6.714866E+00    -6.758591E+00    -6.729134E+00    -6.677704E+00    -6.736257E+00    -6.782661E+00    -6.740933E+00    -6.746674E+00    -6.752815E+00    -6.738827E+00    -6.752131E+00    -6.734723E+00    -6.754457E+00    -6.752560E+00    -6.742568E+00    -6.737859E+00    -6.769734E+00    -6.745215E+00    -6.758638E+00    -6.763774E+00    -6.745744E+00    -6.726696E+00    -6.723132E+00    -6.727418E+00    -6.767070E+00    -6.776748E+00    -6.723379E+00    -6.711856E+00    -6.720435E+00    -6.765440E+00    -6.763222E+00    -6.746719E+00    -6.749721E+00    -6.765758E+00    -6.757494E+00    -6.791955E+00    -6.781367E+00    -6.753109E+00    -6.776319E+00    -6.783941E+00    -6.726414E+00    -6.730782E+00    -6.797621E+00    -6.804543E+00    -6.768057E+00    -6.761589E+00    -6.778795E+00    -6.800135E+00    -6.788843E+00    -6.776077E+00    -6.787536E+00    -6.778460E+00    -6.782081E+00    -6.783570E+00    -6.771783E+00    -6.785681E+00    -6.827667E+00    -6.802654E+00    -6.796825E+00    -6.816941E+00    -6.849172E+00    -6.818701E+00    -6.805642E+00    -6.813505E+00    -6.857854E+00    -6.846806E+00    -6.828194E+00    -6.803356E+00    -6.807819E+00    -6.841276E+00    -6.850468E+00    -6.849880E+00    -6.828231E+00    -6.885015E+00    -6.907877E+00    -6.879825E+00    -6.827650E+00    -6.823343E+00    -6.877771E+00    -6.873632E+00    -6.839783E+00    -6.818419E+00    -6.874524E+00    -6.914884E+00    -6.924159E+00    -6.888498E+00    -6.874367E+00    -6.837685E+00    -6.893838E+00    -6.923755E+00    -6.881694E+00    -6.829229E+00    -6.907576E+00    -6.988857E+00    -6.955908E+00    -6.902173E+00    -6.916437E+00    -6.893149E+00    -6.920568E+00    -6.961095E+00    -6.942755E+00    -6.908201E+00    -6.955540E+00    -7.044937E+00    -7.025117E+00    -6.948061E+00    -6.919699E+00    -6.965659E+00    -7.017752E+00    -7.031189E+00    -7.008888E+00    -6.984519E+00    -6.971899E+00    -7.073817E+00    -7.105719E+00    -7.014394E+00    -6.929653E+00    -6.963825E+00    -7.033523E+00    -7.030749E+00    -6.996698E+00    -6.994826E+00    -7.003632E+00    -7.015750E+00    -7.097288E+00    -7.103029E+00    -7.075140E+00    -7.039642E+00    -7.080666E+00    -7.125804E+00    -7.124148E+00    -7.064253E+00    -7.039340E+00    -7.067393E+00    -7.118790E+00    -7.161559E+00    -7.175993E+00    -7.138813E+00    -7.100866E+00    -7.116592E+00    -7.208970E+00    -7.219183E+00    -7.182159E+00    -7.133993E+00    -7.134286E+00    -7.215386E+00    -7.311400E+00    -7.274285E+00    -7.166893E+00    -7.129205E+00    -7.215208E+00    -7.276881E+00    -7.255978E+00    -7.222502E+00    -7.210818E+00    -7.187806E+00    -7.262360E+00    -7.363060E+00    -7.362969E+00    -7.251293E+00    -7.258507E+00    -7.337188E+00    -7.347044E+00    -7.301283E+00    -7.392570E+00    -7.371103E+00    -7.253132E+00    -7.256959E+00    -7.388214E+00    -7.398129E+00    -7.352201E+00    -7.423082E+00    -7.426464E+00    -7.328624E+00    -7.343366E+00    -7.449016E+00    -7.479276E+00    -7.425066E+00    -7.355539E+00    -7.402444E+00    -7.432453E+00    -7.473625E+00    -7.532111E+00    -7.508545E+00    -7.474417E+00    -7.497115E+00    -7.533543E+00    -7.585697E+00    -7.602560E+00    -7.563288E+00    -7.550435E+00    -7.536305E+00    -7.569917E+00    -7.665387E+00    -7.658269E+00    -7.601629E+00    -7.631637E+00    -7.591079E+00    -7.607430E+00    -7.608011E+00    -7.605194E+00    -7.667625E+00    -7.679948E+00    -7.624172E+00    -7.668347E+00    -7.695436E+00    -7.688904E+00    -7.671721E+00    -7.698034E+00    -7.723111E+00    -7.759947E+00    -7.764365E+00    -7.759577E+00    -7.763204E+00    -7.794892E+00    -7.856211E+00    -7.883697E+00    -7.867028E+00    -7.837182E+00    -7.810643E+00    -7.835874E+00    -7.862294E+00    -7.860517E+00    -7.888486E+00    -7.925467E+00    -7.954487E+00    -7.904570E+00    -7.869938E+00    -7.957710E+00    -8.034912E+00    -8.013121E+00    -8.030106E+00    -8.027652E+00    -7.955603E+00    -7.987769E+00    -8.114388E+00    -8.099849E+00    -8.026753E+00    -8.079455E+00    -8.161972E+00    -8.160525E+00    -8.153192E+00    -8.155671E+00    -8.114517E+00    -8.083567E+00    -8.143408E+00    -8.208658E+00    -8.156795E+00    -8.183335E+00    -8.259800E+00    -8.309449E+00    -8.225729E+00    -8.170029E+00    -8.285348E+00    -8.330624E+00    -8.263404E+00    -8.294330E+00    -8.366407E+00    -8.326707E+00    -8.375398E+00    -8.447627E+00    -8.418939E+00    -8.479578E+00    -8.485768E+00    -8.508510E+00    -8.499085E+00    -8.503891E+00    -8.604485E+00    -8.673658E+00    -8.569181E+00    -8.547109E+00    -8.600673E+00    -8.612483E+00    -8.617468E+00    -8.561993E+00    -8.588756E+00    -8.677172E+00    -8.813330E+00    -8.833001E+00    -8.721065E+00    -8.717981E+00    -8.759300E+00    -8.753764E+00    -8.717106E+00    -8.761905E+00    -8.825313E+00    -8.949808E+00    -9.070803E+00    -8.990452E+00    -8.982587E+00    -8.980673E+00    -9.106582E+00    -9.167470E+00    -9.063141E+00    -9.013117E+00    -9.134298E+00    -9.161523E+00    -9.239505E+00    -9.326858E+00    -9.281973E+00    -9.280431E+00    -9.385744E+00    -9.438414E+00    -9.475373E+00    -9.328952E+00    -9.268192E+00    -9.348249E+00    -9.336011E+00    -9.351702E+00    -9.427234E+00    -9.526666E+00    -9.640615E+00    -9.716506E+00    -9.745737E+00    -9.754389E+00    -9.625000E+00    -9.681110E+00    -9.678612E+00    -9.462600E+00    -9.539146E+00    -9.674025E+00    -9.774133E+00    -9.950147E+00    -9.966671E+00    -9.917759E+00    -1.005643E+01    -1.014955E+01    -1.039953E+01    -1.037297E+01    -1.030505E+01    -1.012550E+01    -1.024642E+01    -1.022998E+01    -1.035641E+01    -1.018862E+01    -1.016827E+01    -1.026700E+01    -1.030963E+01    -1.038924E+01    -1.064557E+01    -1.067802E+01    -1.084791E+01    -1.095558E+01    -1.115611E+01    -1.134138E+01    -1.126309E+01    -1.101893E+01    -1.132485E+01    -1.121463E+01    -1.100873E+01    -1.083379E+01    -1.092604E+01    -1.106833E+01    -1.115060E+01    -1.114451E+01    -1.124343E+01    -1.142566E+01    -1.176182E+01    -1.173441E+01    -1.201448E+01    -1.284283E+01    -1.289088E+01    -1.257353E+01    -1.281365E+01    -1.278237E+01    -1.479419E+01    -1.715209E+01    -1.656269E+01    -1.339183E+01    -1.324592E+01    -1.368487E+01    -1.400164E+01    -1.407181E+01    -1.302656E+01    -1.250826E+01    -1.256637E+01    -1.274846E+01    -1.307375E+01    -1.401078E+01    -1.415609E+01    -1.311294E+01    -1.256483E+01    -1.335844E+01    -1.358697E+01    -1.436978E+01    -1.417058E+01    -1.476886E+01    -1.430595E+01    -1.341330E+01    -1.322738E+01    -1.408452E+01    -1.440674E+01    -1.570801E+01    -1.450668E+01    -1.354604E+01    -1.406808E+01    -1.363874E+01    -1.352562E+01    -1.409896E+01    -1.565549E+01    -1.473042E+01    -1.347509E+01    -1.309588E+01    -1.353277E+01    -1.355075E+01    -1.352778E+01    -1.346751E+01    -1.311512E+01    -1.392311E+01    -1.339581E+01    -1.333274E+01    -1.362673E+01    -1.470852E+01    -1.445360E+01    -1.362994E+01    -1.375573E+01    -1.511176E+01    -1.464425E+01    -1.358928E+01    -1.379484E+01    -1.421327E+01    -1.405238E+01    -1.370688E+01    -1.470369E+01    -1.423843E+01    -1.374030E+01    -1.394394E+01    -1.360788E+01    -1.370668E+01    -1.419057E+01    -1.473819E+01    -1.596392E+01    -1.521390E+01    -1.508128E+01    -1.568738E+01    -1.546561E+01    -1.746932E+01    -1.764285E+01    -1.489400E+01    -1.382668E+01    -1.448359E+01    -1.603488E+01    -1.712925E+01    -1.462505E+01    -1.433051E+01    -1.525163E+01    -1.591124E+01    -1.343030E+01    -1.332284E+01    -1.412273E+01    -1.559803E+01    -1.474683E+01    -1.431612E+01    -1.334917E+01    -1.423543E+01    -1.356873E+01    -1.518145E+01    -1.476844E+01    -1.351175E+01    -1.346647E+01    -1.333487E+01    -1.401941E+01    -1.460905E+01    -1.322608E+01    -1.423169E+01    -1.466238E+01    -1.576145E+01    -1.459235E+01    -1.368450E+01    -1.403363E+01    -1.399672E+01    -1.527836E+01    -1.533089E+01    -1.392918E+01    -1.347381E+01    -1.392292E+01    -1.560009E+01    -1.432272E+01    -1.373459E+01    -1.437974E+01    -1.543271E+01    -1.493184E+01    -1.346792E+01    -1.345485E+01    -1.356635E+01    -1.428393E+01    -1.447301E+01    -1.505802E+01    -1.597519E+01    -1.354633E+01    -1.388132E+01    -1.348308E+01    -1.370492E+01    -1.616897E+01    -1.420990E+01    -1.547983E+01    -1.395809E+01    -1.396705E+01    -1.464420E+01    -1.481492E+01    -1.541126E+01    -1.521878E+01    -1.503902E+01    -1.389983E+01    -1.373064E+01    -1.415118E+01    -1.418462E+01    -1.556964E+01    -1.382635E+01    -1.428820E+01    -1.469237E+01    -1.362322E+01    -1.425014E+01    -1.512249E+01    -1.830927E+01    -1.430521E+01    -1.642515E+01    -1.517171E+01    -1.402480E+01    -1.416300E+01    -1.631171E+01    -1.552955E+01    -1.496556E+01    -1.509372E+01    -1.431319E+01    -1.468689E+01    -1.423929E+01    -1.696007E+01    -1.715987E+01    -1.501634E+01    -1.549894E+01    -1.357091E+01    -1.406652E+01    -1.418911E+01    -1.630326E+01    -1.476331E+01    -1.760754E+01    -1.493286E+01    -1.371597E+01    -1.511252E+01    -1.427729E+01    -1.585400E+01    -1.507197E+01    -1.714621E+01    -1.524759E+01    -1.461260E+01    -1.580213E+01    -1.547882E+01    -1.602590E+01    -1.465649E+01    -1.420315E+01    -1.671371E+01    -1.466927E+01    -1.464431E+01    -1.488937E+01    -1.543905E+01    -1.647305E+01    -1.612610E+01    -1.737584E+01    -1.500709E+01    -1.827534E+01    -1.576871E+01    -1.420761E+01    -1.452180E+01    -1.480098E+01    -1.459729E+01    -1.537763E+01    -1.385810E+01    -1.413618E+01    -1.507086E+01    -1.705372E+01    -1.648591E+01    -1.710967E+01    -1.621069E+01    -1.504214E+01    -1.528579E+01    -1.638312E+01    -1.551839E+01    -1.473780E+01    -1.465014E+01    -1.548847E+01    -1.591865E+01    -1.532083E+01    -1.414987E+01    -1.490996E+01    -1.473948E+01    -1.473198E+01    -1.510100E+01    -1.625378E+01    -1.559483E+01    -1.741382E+01    -1.804777E+01    -1.491029E+01    -1.491932E+01    -1.435493E+01    -1.396624E+01    -1.526872E+01    -1.500196E+01    -1.522339E+01    -2.248156E+01    -1.548174E+01    -1.588008E+01    -1.665674E+01    -1.542348E+01    -1.546146E+01    -1.573850E+01    -1.520223E+01    -1.492298E+01    -1.523511E+01    -1.510989E+01    -1.474598E+01    -1.422800E+01    -1.458943E+01    -1.479849E+01    -1.495132E+01    -1.529785E+01    -1.644129E+01    -1.424194E+01    -1.391867E+01    -1.412925E+01    -1.371218E+01    -1.547248E+01    -1.631600E+01    -1.501362E+01    -1.527582E+01    -1.418457E+01    -1.433136E+01    -1.493840E+01    -1.518998E+01    -1.640278E+01    -1.588334E+01    -1.741047E+01    -1.466050E+01    -1.354721E+01    -1.355300E+01    -1.404845E+01    -1.493896E+01    -1.510816E+01    -1.643241E+01    -1.400005E+01    -1.417002E+01    -1.348422E+01    -1.386600E+01    -1.390012E+01    -1.503073E+01    -1.445146E+01    -1.465496E+01    -1.353396E+01    -1.319383E+01    -1.337726E+01    -1.435721E+01    -1.474877E+01    -1.748887E+01    -1.437290E+01    -1.403223E+01    -1.387123E+01    -1.300898E+01    -1.429841E+01    -1.394942E+01    -1.395820E+01    -1.441504E+01    -1.376116E+01    -1.351029E+01    -1.372651E+01    -1.382524E+01    -1.582121E+01    -1.522001E+01    -1.624210E+01    -1.392795E+01    -1.298893E+01    -1.364259E+01    -1.345819E+01    -1.366544E+01    -1.519687E+01    -1.514039E+01    -1.672101E+01    -1.397629E+01    -1.412980E+01    -1.375565E+01    -1.434023E+01    -1.414025E+01    -1.446115E+01    -1.440264E+01    -1.382893E+01    -1.478422E+01    -1.364118E+01    -1.435298E+01    -1.425601E+01    -1.384603E+01    -1.444947E+01    -1.519532E+01    -1.454614E+01    -1.443794E+01    -1.379978E+01    -1.302358E+01    -1.315620E+01    -1.341472E+01    -1.669333E+01    -1.538707E+01    -1.577374E+01    -1.389184E+01    -1.335065E+01    -1.342262E+01    -1.318661E+01    -1.288168E+01    -1.465986E+01    -1.441176E+01    -1.451975E+01    -1.540016E+01    -1.368889E+01    -1.405885E+01    -1.449601E+01    -1.382095E+01    -1.350992E+01    -1.440714E+01    -1.467317E+01    -1.668557E+01    -1.529182E+01    -1.433452E+01    -1.408283E+01    -1.436242E+01    -1.422817E+01    -1.441032E+01    -1.511618E+01    -1.614223E+01    -1.395994E+01    -2.066130E+01    -1.515392E+01    -1.450459E+01    -1.379078E+01    -1.323570E+01    -1.382885E+01    -1.322411E+01    -1.388949E+01    -1.339848E+01    -1.417208E+01    -1.469718E+01    -1.558546E+01    -1.476262E+01    -1.523434E+01    -1.460082E+01    -1.382872E+01    -1.351566E+01    -1.394368E+01    -1.440652E+01    -1.390839E+01    -1.425988E+01    -1.414154E+01    -1.627980E+01    -1.638633E+01    -1.519331E+01    -1.416496E+01    -1.437145E+01    -1.321351E+01    -1.350781E+01    -1.694865E+01    -1.524378E+01    -1.435647E+01    -1.453860E+01    -1.416471E+01    -1.489376E+01    -1.562394E+01    -1.401509E+01    -1.882441E+01    -1.746633E+01    -1.600496E+01    -1.549522E+01    -1.578761E+01    -1.562605E+01    -1.364802E+01    -1.382740E+01    -1.372082E+01    -1.396590E+01    -1.479440E+01    -1.569206E+01    -1.476193E+01    -1.385232E+01    -1.410741E+01    -1.474598E+01    -1.448912E+01    -1.603852E+01    -1.777670E+01    -1.462476E+01    -1.403204E+01    -1.533942E+01    -1.887280E+01    -1.413364E+01    -1.335763E+01    -1.344050E+01    -1.503617E+01    -1.854078E+01    -1.448231E+01    -1.633084E+01    -1.411354E+01    -1.477252E+01    -1.473139E+01    -1.791862E+01    -1.609182E+01    -1.551785E+01    -1.475900E+01    -1.806325E+01    -1.890235E+01    -1.712512E+01    -1.724397E+01    -1.467050E+01    -1.422797E+01    -1.621673E+01    -1.464290E+01    -1.491595E+01    -1.608887E+01    -1.805933E+01    -1.558814E+01    -1.554255E+01    -1.572035E+01    -1.566713E+01    -1.632401E+01    -1.738196E+01    -1.475156E+01    -1.413580E+01    -1.700827E+01    -1.518130E+01    -1.389026E+01    -1.527918E+01    -1.539031E+01    -1.614080E+01    -1.625196E+01    -1.514582E+01
-55.888889    -1.504062E+01    -1.344236E+01    -1.557464E+01    -1.327137E+01    -1.384675E+01    -1.336696E+01    -1.463808E+01    -1.378378E+01    -1.334118E+01    -1.296220E+01    -1.443280E+01    -1.537171E+01    -1.416669E+01    -1.380172E+01    -1.419970E+01    -1.410363E+01    -1.326861E+01    -1.315762E+01    -1.545361E+01    -1.394558E+01    -1.354943E+01    -1.581178E+01    -1.383827E+01    -1.454384E+01    -1.447217E+01    -1.532662E+01    -1.365078E+01    -1.301298E+01    -1.346791E+01    -1.644369E+01    -1.417417E+01    -1.390324E+01    -1.542453E+01    -1.684662E+01    -1.335034E+01    -1.389455E+01    -1.441940E+01    -1.385882E+01    -1.354404E+01    -1.478269E+01    -1.648551E+01    -1.342915E+01    -1.296408E+01    -1.531195E+01    -1.576296E+01    -1.393923E+01    -1.379429E+01    -1.480054E+01    -1.334239E+01    -1.401749E+01    -1.474560E+01    -1.573879E+01    -1.290596E+01    -1.293197E+01    -1.677033E+01    -1.512351E+01    -1.274231E+01    -1.314292E+01    -1.394272E+01    -1.321971E+01    -1.334514E+01    -1.614287E+01    -1.586136E+01    -1.259390E+01    -1.293660E+01    -1.741933E+01    -1.369293E+01    -1.315591E+01    -1.338167E+01    -1.456496E+01    -1.295750E+01    -1.211857E+01    -1.342580E+01    -1.351597E+01    -1.304969E+01    -1.365101E+01    -1.333492E+01    -1.352773E+01    -1.316736E+01    -1.344684E+01    -1.328616E+01    -1.228632E+01    -1.233403E+01    -1.287023E+01    -1.297147E+01    -1.325314E+01    -1.281454E+01    -1.290181E+01    -1.276591E+01    -1.254762E+01    -1.219700E+01    -1.246816E+01    -1.228040E+01    -1.239212E+01    -1.211391E+01    -1.226993E+01    -1.238583E+01    -1.247781E+01    -1.227878E+01    -1.223050E+01    -1.177565E+01    -1.241140E+01    -1.235987E+01    -1.220094E+01    -1.193538E+01    -1.163058E+01    -1.166923E+01    -1.235687E+01    -1.205594E+01    -1.223938E+01    -1.148787E+01    -1.124036E+01    -1.152274E+01    -1.194672E+01    -1.147937E+01    -1.170865E+01    -1.190905E+01    -1.155891E+01    -1.106301E+01    -1.110413E+01    -1.114975E+01    -1.127908E+01    -1.124919E+01    -1.132065E+01    -1.123716E+01    -1.139440E+01    -1.110155E+01    -1.114036E+01    -1.120063E+01    -1.102433E+01    -1.078870E+01    -1.089504E+01    -1.103139E+01    -1.092960E+01    -1.086962E+01    -1.104203E+01    -1.065122E+01    -1.048025E+01    -1.056849E+01    -1.075017E+01    -1.072443E+01    -1.074559E+01    -1.054909E+01    -1.043489E+01    -1.018453E+01    -1.045761E+01    -1.044324E+01    -1.039052E+01    -1.052529E+01    -1.021531E+01    -1.017683E+01    -1.041984E+01    -1.036740E+01    -1.014949E+01    -1.019578E+01    -1.020166E+01    -1.011034E+01    -1.000671E+01    -1.025876E+01    -9.984691E+00    -9.885642E+00    -9.966172E+00    -9.792957E+00    -9.677941E+00    -1.005155E+01    -9.846989E+00    -9.664307E+00    -9.939101E+00    -9.878251E+00    -9.566957E+00    -9.676635E+00    -9.713653E+00    -9.636714E+00    -9.470720E+00    -9.541242E+00    -9.461417E+00    -9.422225E+00    -9.499277E+00    -9.562766E+00    -9.474179E+00    -9.621823E+00    -9.341373E+00    -9.124286E+00    -9.306143E+00    -9.323299E+00    -9.223376E+00    -9.263002E+00    -9.295596E+00    -9.171468E+00    -9.003564E+00    -9.140349E+00    -9.046405E+00    -8.956700E+00    -9.102873E+00    -9.143244E+00    -8.956053E+00    -9.000793E+00    -8.924861E+00    -8.850500E+00    -9.005574E+00    -8.960977E+00    -8.741060E+00    -8.844139E+00    -8.943627E+00    -8.718887E+00    -8.696533E+00    -8.772681E+00    -8.653762E+00    -8.575685E+00    -8.731206E+00    -8.693220E+00    -8.603347E+00    -8.654578E+00    -8.592150E+00    -8.444936E+00    -8.488475E+00    -8.488482E+00    -8.446070E+00    -8.565716E+00    -8.593030E+00    -8.392014E+00    -8.452656E+00    -8.386110E+00    -8.281933E+00    -8.316809E+00    -8.439543E+00    -8.301251E+00    -8.248232E+00    -8.300780E+00    -8.193944E+00    -8.132985E+00    -8.163868E+00    -8.133957E+00    -8.122358E+00    -8.147077E+00    -8.145727E+00    -8.088092E+00    -8.136837E+00    -8.024418E+00    -8.014998E+00    -8.073465E+00    -8.051609E+00    -7.977712E+00    -7.996991E+00    -7.963595E+00    -7.918359E+00    -7.932400E+00    -7.933279E+00    -7.867255E+00    -7.846732E+00    -7.867862E+00    -7.840488E+00    -7.837027E+00    -7.825305E+00    -7.784096E+00    -7.732241E+00    -7.732285E+00    -7.730417E+00    -7.737909E+00    -7.774539E+00    -7.726390E+00    -7.710715E+00    -7.669374E+00    -7.560134E+00    -7.613292E+00    -7.617105E+00    -7.540863E+00    -7.527940E+00    -7.593783E+00    -7.561925E+00    -7.556676E+00    -7.566361E+00    -7.518731E+00    -7.516277E+00    -7.507588E+00    -7.438765E+00    -7.412980E+00    -7.451628E+00    -7.483560E+00    -7.375717E+00    -7.353265E+00    -7.391265E+00    -7.388870E+00    -7.324615E+00    -7.289822E+00    -7.324570E+00    -7.309046E+00    -7.294031E+00    -7.349269E+00    -7.309044E+00    -7.269172E+00    -7.235375E+00    -7.271123E+00    -7.201505E+00    -7.175483E+00    -7.279611E+00    -7.217176E+00    -7.187214E+00    -7.187798E+00    -7.186528E+00    -7.089062E+00    -7.147463E+00    -7.149068E+00    -7.105356E+00    -7.097340E+00    -7.095718E+00    -7.072320E+00    -7.045499E+00    -7.057563E+00    -7.085695E+00    -7.072774E+00    -7.016695E+00    -7.003719E+00    -6.983323E+00    -6.954795E+00    -7.009958E+00    -7.003333E+00    -6.976130E+00    -6.964709E+00    -6.962184E+00    -6.932709E+00    -6.916633E+00    -6.930414E+00    -6.907550E+00    -6.886332E+00    -6.901062E+00    -6.918827E+00    -6.886709E+00    -6.865679E+00    -6.861901E+00    -6.850915E+00    -6.863296E+00    -6.860981E+00    -6.865376E+00    -6.817688E+00    -6.805114E+00    -6.814484E+00    -6.794670E+00    -6.819915E+00    -6.805033E+00    -6.800897E+00    -6.743142E+00    -6.739179E+00    -6.751849E+00    -6.760549E+00    -6.750766E+00    -6.756793E+00    -6.706587E+00    -6.749310E+00    -6.720363E+00    -6.721516E+00    -6.688346E+00    -6.702038E+00    -6.694083E+00    -6.721735E+00    -6.729662E+00    -6.656883E+00    -6.671495E+00    -6.718472E+00    -6.691285E+00    -6.665611E+00    -6.673287E+00    -6.678264E+00    -6.682021E+00    -6.658110E+00    -6.671098E+00    -6.652433E+00    -6.676697E+00    -6.638101E+00    -6.616129E+00    -6.639787E+00    -6.662007E+00    -6.588461E+00    -6.592426E+00    -6.624965E+00    -6.613701E+00    -6.578211E+00    -6.598622E+00    -6.599981E+00    -6.611761E+00    -6.611006E+00    -6.601797E+00    -6.581282E+00    -6.550969E+00    -6.570044E+00    -6.582004E+00    -6.583016E+00    -6.602435E+00    -6.605718E+00    -6.570611E+00    -6.553815E+00    -6.536761E+00    -6.572493E+00    -6.564440E+00    -6.562647E+00    -6.563412E+00    -6.572283E+00    -6.566367E+00    -6.556460E+00    -6.543899E+00    -6.572312E+00    -6.564002E+00    -6.545341E+00    -6.553818E+00    -6.577247E+00    -6.557848E+00    -6.569122E+00    -6.569058E+00    -6.557976E+00    -6.553859E+00    -6.526347E+00    -6.565851E+00    -6.567230E+00    -6.528278E+00    -6.511998E+00    -6.538924E+00    -6.545592E+00    -6.537289E+00    -6.502688E+00    -6.518583E+00    -6.535095E+00    -6.514494E+00    -6.506532E+00    -6.563522E+00    -6.556191E+00    -6.531098E+00    -6.512400E+00    -6.559722E+00    -6.549771E+00    -6.507548E+00    -6.491306E+00    -6.532027E+00    -6.547601E+00    -6.519943E+00    -6.501453E+00    -6.549860E+00    -6.567581E+00    -6.516419E+00    -6.462372E+00    -6.516021E+00    -6.555344E+00    -6.524538E+00    -6.505909E+00    -6.548404E+00    -6.577250E+00    -6.528946E+00    -6.495623E+00    -6.546027E+00    -6.574510E+00    -6.526741E+00    -6.503701E+00    -6.553583E+00    -6.579020E+00    -6.541388E+00    -6.526225E+00    -6.521514E+00    -6.545497E+00    -6.560487E+00    -6.495241E+00    -6.505800E+00    -6.580603E+00    -6.561316E+00    -6.534209E+00    -6.517454E+00    -6.540549E+00    -6.551371E+00    -6.513118E+00    -6.484266E+00    -6.557560E+00    -6.552019E+00    -6.531857E+00    -6.533248E+00    -6.545456E+00    -6.552270E+00    -6.574570E+00    -6.521370E+00    -6.520806E+00    -6.580759E+00    -6.564432E+00    -6.521695E+00    -6.515112E+00    -6.559017E+00    -6.584847E+00    -6.547945E+00    -6.503843E+00    -6.561583E+00    -6.571588E+00    -6.566396E+00    -6.568764E+00    -6.571585E+00    -6.540683E+00    -6.594546E+00    -6.580024E+00    -6.549753E+00    -6.571556E+00    -6.581212E+00    -6.579369E+00    -6.574970E+00    -6.546228E+00    -6.559517E+00    -6.602736E+00    -6.582444E+00    -6.550902E+00    -6.558259E+00    -6.610493E+00    -6.593702E+00    -6.547328E+00    -6.547737E+00    -6.611097E+00    -6.632999E+00    -6.575418E+00    -6.588254E+00    -6.603269E+00    -6.634215E+00    -6.620791E+00    -6.570669E+00    -6.584629E+00    -6.634508E+00    -6.596967E+00    -6.597261E+00    -6.628080E+00    -6.626795E+00    -6.622563E+00    -6.641856E+00    -6.621017E+00    -6.665030E+00    -6.672138E+00    -6.652351E+00    -6.646351E+00    -6.638450E+00    -6.640460E+00    -6.680823E+00    -6.666561E+00    -6.666430E+00    -6.709714E+00    -6.690599E+00    -6.640991E+00    -6.686114E+00    -6.693328E+00    -6.689640E+00    -6.694029E+00    -6.667037E+00    -6.689821E+00    -6.719751E+00    -6.714790E+00    -6.716272E+00    -6.709991E+00    -6.696457E+00    -6.726691E+00    -6.713615E+00    -6.725850E+00    -6.762734E+00    -6.735608E+00    -6.732793E+00    -6.753038E+00    -6.756288E+00    -6.753891E+00    -6.758572E+00    -6.755761E+00    -6.795535E+00    -6.770775E+00    -6.769628E+00    -6.774195E+00    -6.776845E+00    -6.804782E+00    -6.835314E+00    -6.779147E+00    -6.772709E+00    -6.818149E+00    -6.834264E+00    -6.826980E+00    -6.858483E+00    -6.839805E+00    -6.841241E+00    -6.851481E+00    -6.903608E+00    -6.931970E+00    -6.831645E+00    -6.838025E+00    -6.927621E+00    -6.947401E+00    -6.895349E+00    -6.890454E+00    -6.885156E+00    -6.924338E+00    -6.966102E+00    -6.932644E+00    -6.897385E+00    -6.882226E+00    -6.903841E+00    -6.947096E+00    -6.980074E+00    -6.980139E+00    -6.943445E+00    -6.922318E+00    -6.985515E+00    -7.066010E+00    -7.034646E+00    -6.969906E+00    -6.936571E+00    -6.978172E+00    -7.051461E+00    -7.089327E+00    -7.050009E+00    -7.013297E+00    -7.026133E+00    -7.069324E+00    -7.099379E+00    -7.139277E+00    -7.098630E+00    -6.993986E+00    -6.988722E+00    -7.119639E+00    -7.147432E+00    -7.112441E+00    -7.104125E+00    -7.103900E+00    -7.070469E+00    -7.128104E+00    -7.222113E+00    -7.233554E+00    -7.111362E+00    -7.090107E+00    -7.152515E+00    -7.136376E+00    -7.164074E+00    -7.256580E+00    -7.236765E+00    -7.170838E+00    -7.178548E+00    -7.234689E+00    -7.342488E+00    -7.326269E+00    -7.247704E+00    -7.245016E+00    -7.221981E+00    -7.251831E+00    -7.331444E+00    -7.370051E+00    -7.381693E+00    -7.332914E+00    -7.256668E+00    -7.325694E+00    -7.417092E+00    -7.444087E+00    -7.389665E+00    -7.345442E+00    -7.363401E+00    -7.364468E+00    -7.333616E+00    -7.448661E+00    -7.519658E+00    -7.485771E+00    -7.390841E+00    -7.359001E+00    -7.429827E+00    -7.530385E+00    -7.531477E+00    -7.544575E+00    -7.549373E+00    -7.555042E+00    -7.515923E+00    -7.476996E+00    -7.548628E+00    -7.600381E+00    -7.597499E+00    -7.619420E+00    -7.605067E+00    -7.598369E+00    -7.589887E+00    -7.564289E+00    -7.653198E+00    -7.807749E+00    -7.772298E+00    -7.649060E+00    -7.620729E+00    -7.640503E+00    -7.674002E+00    -7.688570E+00    -7.767405E+00    -7.816243E+00    -7.754698E+00    -7.708177E+00    -7.715343E+00    -7.715944E+00    -7.770777E+00    -7.843290E+00    -7.869462E+00    -7.823266E+00    -7.846041E+00    -7.914864E+00    -7.854188E+00    -7.747705E+00    -7.902685E+00    -8.017774E+00    -8.002347E+00    -8.044932E+00    -8.068609E+00    -7.985039E+00    -7.913906E+00    -7.960211E+00    -8.037559E+00    -8.067136E+00    -8.134414E+00    -8.218450E+00    -8.164104E+00    -8.128117E+00    -8.133447E+00    -8.118463E+00    -8.140138E+00    -8.203868E+00    -8.301576E+00    -8.315624E+00    -8.247310E+00    -8.228190E+00    -8.227859E+00    -8.198792E+00    -8.212411E+00    -8.289784E+00    -8.356133E+00    -8.382060E+00    -8.390479E+00    -8.411439E+00    -8.424663E+00    -8.379062E+00    -8.395594E+00    -8.452476E+00    -8.465325E+00    -8.482612E+00    -8.497577E+00    -8.516194E+00    -8.619203E+00    -8.637203E+00    -8.586284E+00    -8.642225E+00    -8.650518E+00    -8.605846E+00    -8.582399E+00    -8.648368E+00    -8.756858E+00    -8.721652E+00    -8.733301E+00    -8.863210E+00    -8.838833E+00    -8.680206E+00    -8.694812E+00    -8.809953E+00    -8.911134E+00    -8.921977E+00    -8.906320E+00    -8.941045E+00    -8.989907E+00    -8.998071E+00    -9.012774E+00    -9.025837E+00    -9.065854E+00    -9.203585E+00    -9.217957E+00    -9.133161E+00    -9.144435E+00    -9.150935E+00    -9.173372E+00    -9.259715E+00    -9.366750E+00    -9.488263E+00    -9.454575E+00    -9.406256E+00    -9.499116E+00    -9.504460E+00    -9.542084E+00    -9.477101E+00    -9.598974E+00    -9.802951E+00    -9.852993E+00    -9.711338E+00    -9.762400E+00    -9.732798E+00    -9.864029E+00    -9.904573E+00    -9.875624E+00    -9.814118E+00    -9.890573E+00    -9.904010E+00    -1.011230E+01    -1.013133E+01    -1.016247E+01    -1.010516E+01    -1.008154E+01    -1.020600E+01    -1.039951E+01    -1.020305E+01    -1.039807E+01    -1.050435E+01    -1.055942E+01    -1.047235E+01    -1.060663E+01    -1.052554E+01    -1.076759E+01    -1.084981E+01    -1.076312E+01    -1.089757E+01    -1.097728E+01    -1.116312E+01    -1.158414E+01    -1.141499E+01    -1.142968E+01    -1.152189E+01    -1.155085E+01    -1.152047E+01    -1.181634E+01    -1.225882E+01    -1.191781E+01    -1.146856E+01    -1.175989E+01    -1.206249E+01    -1.238192E+01    -1.235798E+01    -1.220425E+01    -1.205011E+01    -1.196589E+01    -1.194083E+01    -1.289377E+01    -1.387061E+01    -1.344911E+01    -1.285861E+01    -1.266653E+01    -1.295775E+01    -1.411324E+01    -1.493215E+01    -1.567562E+01    -1.496946E+01    -1.391471E+01    -1.417057E+01    -1.456324E+01    -1.716094E+01    -1.469400E+01    -1.431759E+01    -1.673796E+01    -1.659071E+01    -1.702645E+01    -1.671218E+01    -1.447857E+01    -1.375413E+01    -1.337991E+01    -1.415565E+01    -1.657879E+01    -1.456985E+01    -1.458618E+01    -1.551153E+01    -1.415396E+01    -1.367908E+01    -1.355405E+01    -1.437767E+01    -1.549983E+01    -1.489889E+01    -1.467433E+01    -1.468175E+01    -1.662108E+01    -1.362537E+01    -1.412351E+01    -1.549288E+01    -1.522176E+01    -1.492619E+01    -1.440036E+01    -1.409681E+01    -1.508126E+01    -1.384864E+01    -1.491565E+01    -1.992123E+01    -1.610591E+01    -1.441797E+01    -1.404857E+01    -1.471410E+01    -1.588371E+01    -1.493930E+01    -1.441340E+01    -1.588637E+01    -1.807746E+01    -1.431262E+01    -1.419330E+01    -1.497008E+01    -1.711290E+01    -1.539532E+01    -1.412769E+01    -1.575350E+01    -1.428867E+01    -1.453306E+01    -1.464003E+01    -1.707056E+01    -1.543617E+01    -2.077839E+01    -1.644183E+01    -1.536114E+01    -1.454842E+01    -1.586287E+01    -1.653933E+01    -1.621394E+01    -1.497632E+01    -1.422701E+01    -1.655397E+01    -1.429642E+01    -1.478855E+01    -1.663472E+01    -1.576871E+01    -1.548886E+01    -1.409788E+01    -1.471510E+01    -1.519774E+01    -1.424021E+01    -1.647220E+01    -1.652861E+01    -1.752286E+01    -1.422802E+01    -1.386360E+01    -1.661210E+01    -1.726623E+01    -1.628893E+01    -1.681837E+01    -1.653453E+01    -1.465698E+01    -1.708748E+01    -1.590220E+01    -1.444325E+01    -1.719446E+01    -1.586702E+01    -1.420479E+01    -1.586669E+01    -1.414062E+01    -1.484455E+01    -1.751309E+01    -1.527460E+01    -1.521818E+01    -1.475010E+01    -1.479438E+01    -1.667410E+01    -1.607420E+01    -1.607797E+01    -1.768609E+01    -1.520138E+01    -1.581395E+01    -1.659597E+01    -1.695272E+01    -1.556016E+01    -1.524379E+01    -1.519660E+01    -1.602726E+01    -1.572469E+01    -1.587142E+01    -1.464548E+01    -1.426721E+01    -1.540816E+01    -1.714632E+01    -1.682788E+01    -1.675879E+01    -1.730041E+01    -1.556502E+01    -1.466659E+01    -1.962153E+01    -1.587651E+01    -1.593565E+01    -1.597805E+01    -1.775049E+01    -1.612580E+01    -1.614069E+01    -1.527868E+01    -1.614339E+01    -1.789324E+01    -1.718119E+01    -1.792844E+01    -1.989404E+01    -1.666956E+01    -1.809786E+01    -1.482893E+01    -1.775402E+01    -1.734408E+01    -1.603506E+01    -1.480203E+01    -1.902872E+01    -1.698232E+01    -1.438493E+01    -1.600202E+01    -1.569173E+01    -1.804303E+01    -1.522174E+01    -1.461800E+01    -1.532955E+01    -1.745637E+01    -1.550502E+01    -1.465283E+01    -1.741088E+01    -1.675035E+01    -1.596399E+01    -1.513730E+01    -1.554613E+01    -1.637588E+01    -1.527973E+01    -1.495266E+01    -1.572697E+01    -1.579321E+01    -1.629032E+01    -1.398161E+01    -1.544534E+01    -1.640942E+01    -1.416030E+01    -1.616415E+01    -1.573131E+01    -1.561218E+01    -1.642905E+01    -1.800543E+01    -1.444529E+01    -1.580403E+01    -1.502309E+01    -1.487411E+01    -1.551095E+01    -1.424864E+01    -1.317594E+01    -1.494009E+01    -1.609248E+01    -1.543183E+01    -1.766280E+01    -1.558041E+01    -1.512530E+01    -1.466259E+01    -1.454402E+01    -1.616908E+01    -1.630776E+01    -1.611918E+01    -1.730667E+01    -1.482198E+01    -1.559171E+01    -1.448428E+01    -1.478005E+01    -1.744111E+01    -1.606137E+01    -1.538870E+01    -1.471390E+01    -1.578712E+01    -1.807494E+01    -1.516460E+01    -1.401826E+01    -1.417397E+01    -1.530717E+01    -1.492332E+01    -1.341733E+01    -1.499929E+01    -1.519880E+01    -1.568540E+01    -1.427564E+01    -1.399851E+01    -1.393622E+01    -1.361567E+01    -1.399930E+01    -1.579384E+01    -1.664824E+01    -1.615467E+01    -1.459227E+01    -1.385977E+01    -1.342587E+01    -1.362317E+01    -1.400484E+01    -1.393354E+01    -1.449208E+01    -1.384358E+01    -1.371561E+01    -1.392294E+01    -1.425089E+01    -1.437429E+01    -1.517727E+01    -1.514623E+01    -1.497076E+01    -1.345951E+01    -1.392882E+01    -1.425479E+01    -1.366205E+01    -1.355848E+01    -1.390496E+01    -1.372309E+01    -1.270615E+01    -1.293763E+01    -1.356020E+01    -1.381550E+01    -1.353477E+01    -1.457882E+01    -1.389699E+01    -1.327160E+01    -1.321912E+01    -1.294769E+01    -1.306133E+01    -1.394509E+01    -1.463886E+01    -1.449873E+01    -1.525950E+01    -1.373920E+01    -1.335632E+01    -1.422329E+01    -1.398130E+01    -1.398625E+01    -1.377674E+01    -1.455004E+01    -1.331281E+01    -1.323263E+01    -1.289058E+01    -1.314196E+01    -1.297106E+01    -1.407641E+01    -1.406815E+01    -1.388350E+01    -1.378612E+01    -1.321018E+01    -1.281476E+01    -1.311353E+01    -1.309306E+01    -1.365288E+01    -1.313521E+01    -1.468732E+01    -1.371984E+01    -1.320178E+01    -1.361929E+01    -1.405843E+01    -1.368234E+01    -1.497252E+01    -1.419895E+01    -1.336489E+01    -1.378118E+01    -1.482763E+01    -1.394525E+01    -1.508560E+01    -1.580664E+01    -1.382139E+01    -1.649167E+01    -1.423105E+01    -1.688829E+01    -1.472586E+01    -1.404936E+01    -1.694748E+01    -1.362979E+01    -1.367497E+01    -1.495980E+01    -1.412736E+01    -1.370308E+01    -1.341427E+01    -1.348376E+01    -1.371162E+01    -1.466638E+01    -1.418482E+01    -1.465021E+01    -1.430561E+01    -1.348314E+01    -1.385630E+01    -1.419259E+01    -1.592165E+01    -1.492377E+01    -1.474436E+01    -1.462931E+01    -1.440376E+01    -1.462046E+01    -1.386325E+01    -1.451498E+01    -1.386576E+01    -1.401669E+01    -1.459986E+01    -1.690333E+01    -1.461333E+01    -1.592294E+01    -1.475722E+01    -1.982887E+01    -1.587639E+01    -1.537921E+01    -1.678838E+01    -1.548069E+01    -1.473889E+01    -1.408490E+01    -1.558266E+01    -1.668801E+01    -1.443118E+01    -1.520071E+01    -1.474229E+01    -1.673523E+01    -1.654378E+01    -1.528535E+01    -1.746879E+01    -1.493249E+01    -1.428611E+01    -1.380476E+01    -1.408387E+01    -1.504321E+01    -1.569663E+01    -1.539189E+01    -1.456988E+01    -1.595395E+01    -1.500055E+01    -1.346883E+01    -1.522793E+01    -1.553422E+01    -1.663772E+01    -1.497186E+01    -1.676246E+01    -1.586783E+01    -1.366065E+01    -1.389915E+01    -1.505944E+01    -1.649931E+01    -1.541833E+01    -1.475836E+01    -1.551703E+01    -1.418928E+01    -1.430123E+01    -1.546001E+01    -1.656317E+01    -1.500726E+01    -1.521283E+01    -1.846024E+01    -1.576354E+01    -1.508054E+01    -1.438346E+01    -1.591908E+01    -1.419582E+01    -1.405373E+01    -1.430490E+01    -1.569811E+01    -1.750263E+01    -1.538634E+01    -1.620011E+01    -1.634255E+01    -1.478749E+01    -1.606005E+01    -1.428084E+01    -1.455387E+01    -1.512040E+01    -1.368217E+01    -1.417494E+01    -1.769742E+01    -1.468560E+01    -1.438211E+01    -1.404965E+01    -1.395582E+01    -1.325958E+01    -1.422081E+01    -1.364431E+01    -1.451451E+01    -1.462438E+01    -1.420923E+01    -1.557025E+01    -1.506752E+01    -1.681961E+01    -1.504262E+01    -1.550986E+01    -1.401711E+01    -1.420531E+01    -1.439641E+01    -1.643388E+01    -1.407771E+01    -1.500132E+01    -1.302947E+01    -1.380854E+01    -1.339803E+01    -1.307386E+01    -1.346364E+01    -1.464104E+01    -1.411054E+01    -1.450529E+01    -1.333329E+01    -1.793729E+01    -1.506701E+01    -1.454307E+01    -1.398705E+01    -1.398185E+01    -1.455440E+01    -1.663247E+01    -1.530603E+01    -1.490573E+01    -1.481836E+01    -1.410738E+01    -1.392937E+01    -1.393569E+01    -1.308656E+01    -1.395800E+01    -1.290372E+01    -1.385516E+01    -1.380213E+01
-55.777778    -1.519494E+01    -1.545771E+01    -1.516005E+01    -1.366757E+01    -1.649855E+01    -1.497948E+01    -1.623782E+01    -1.321246E+01    -1.433146E+01    -1.489701E+01    -1.570212E+01    -1.440190E+01    -1.498818E+01    -1.549738E+01    -1.448316E+01    -1.422876E+01    -2.047395E+01    -2.020926E+01    -1.514740E+01    -1.546410E+01    -1.553405E+01    -1.420335E+01    -1.434437E+01    -1.533617E+01    -1.518217E+01    -1.463473E+01    -1.632122E+01    -1.478841E+01    -1.705606E+01    -1.610453E+01    -1.485183E+01    -1.483128E+01    -1.655112E+01    -1.403401E+01    -1.399811E+01    -1.469968E+01    -1.425371E+01    -1.466087E+01    -1.369276E+01    -1.307342E+01    -1.528149E+01    -1.500943E+01    -1.556385E+01    -1.587861E+01    -1.506747E+01    -1.458543E+01    -1.407143E+01    -1.326763E+01    -1.388929E+01    -1.325648E+01    -1.354354E+01    -1.470469E+01    -1.459498E+01    -1.433711E+01    -1.442560E+01    -1.478834E+01    -1.385397E+01    -1.340391E+01    -1.429956E+01    -1.330513E+01    -1.343614E+01    -1.338281E+01    -1.266942E+01    -1.322180E+01    -1.369691E+01    -1.507173E+01    -1.395678E+01    -1.333503E+01    -1.390440E+01    -1.289172E+01    -1.289316E+01    -1.454821E+01    -1.461524E+01    -1.232046E+01    -1.258203E+01    -1.346219E+01    -1.263454E+01    -1.164069E+01    -1.278615E+01    -1.440765E+01    -1.248197E+01    -1.248878E+01    -1.340287E+01    -1.271308E+01    -1.238068E+01    -1.208264E+01    -1.240783E+01    -1.234894E+01    -1.246845E+01    -1.436791E+01    -1.239611E+01    -1.144372E+01    -1.213160E+01    -1.231698E+01    -1.219794E+01    -1.205039E+01    -1.216229E+01    -1.230681E+01    -1.174121E+01    -1.189034E+01    -1.246794E+01    -1.162564E+01    -1.190890E+01    -1.230435E+01    -1.157407E+01    -1.137178E+01    -1.162046E+01    -1.146736E+01    -1.117479E+01    -1.143119E+01    -1.221563E+01    -1.191400E+01    -1.166380E+01    -1.172971E+01    -1.117593E+01    -1.084624E+01    -1.136595E+01    -1.130205E+01    -1.117184E+01    -1.149430E+01    -1.164039E+01    -1.112284E+01    -1.080558E+01    -1.096048E+01    -1.095100E+01    -1.067773E+01    -1.097990E+01    -1.095952E+01    -1.074455E+01    -1.095143E+01    -1.104960E+01    -1.070092E+01    -1.066291E+01    -1.070690E+01    -1.048911E+01    -1.026217E+01    -1.061916E+01    -1.090161E+01    -1.036266E+01    -1.044555E+01    -1.065508E+01    -1.042597E+01    -1.033656E+01    -1.054061E+01    -1.043203E+01    -1.017578E+01    -1.023012E+01    -1.023885E+01    -9.975061E+00    -1.008401E+01    -1.014721E+01    -9.932381E+00    -9.932542E+00    -1.008229E+01    -1.001263E+01    -9.888487E+00    -9.831224E+00    -9.930385E+00    -9.713531E+00    -9.691443E+00    -9.930688E+00    -9.908499E+00    -9.860260E+00    -9.847923E+00    -9.770229E+00    -9.550171E+00    -9.560437E+00    -9.446368E+00    -9.399484E+00    -9.443955E+00    -9.557930E+00    -9.461174E+00    -9.353486E+00    -9.520170E+00    -9.437687E+00    -9.378871E+00    -9.392383E+00    -9.256504E+00    -9.135686E+00    -9.113915E+00    -9.056169E+00    -9.207874E+00    -9.254125E+00    -9.101309E+00    -9.179547E+00    -9.048883E+00    -8.980989E+00    -8.974009E+00    -8.954459E+00    -8.989045E+00    -8.934478E+00    -8.936240E+00    -8.936737E+00    -8.827531E+00    -8.817134E+00    -8.830841E+00    -8.785339E+00    -8.774770E+00    -8.754126E+00    -8.682593E+00    -8.685724E+00    -8.667562E+00    -8.678468E+00    -8.585985E+00    -8.571255E+00    -8.558134E+00    -8.613888E+00    -8.521094E+00    -8.536711E+00    -8.453925E+00    -8.433957E+00    -8.381491E+00    -8.360452E+00    -8.385455E+00    -8.377404E+00    -8.378992E+00    -8.347532E+00    -8.248955E+00    -8.244798E+00    -8.248919E+00    -8.201852E+00    -8.212551E+00    -8.311559E+00    -8.192769E+00    -8.157378E+00    -8.091102E+00    -8.069531E+00    -8.099784E+00    -8.111814E+00    -8.106273E+00    -8.052801E+00    -8.026283E+00    -8.008898E+00    -7.994176E+00    -7.945992E+00    -7.894208E+00    -7.931513E+00    -7.895021E+00    -7.887842E+00    -7.876283E+00    -7.859505E+00    -7.803802E+00    -7.785757E+00    -7.790049E+00    -7.767952E+00    -7.738894E+00    -7.716506E+00    -7.707473E+00    -7.681507E+00    -7.694222E+00    -7.698369E+00    -7.647142E+00    -7.614865E+00    -7.593114E+00    -7.589970E+00    -7.625801E+00    -7.595704E+00    -7.537038E+00    -7.517712E+00    -7.520465E+00    -7.454225E+00    -7.442975E+00    -7.454745E+00    -7.452718E+00    -7.446498E+00    -7.481176E+00    -7.450931E+00    -7.433256E+00    -7.449546E+00    -7.346582E+00    -7.309592E+00    -7.329758E+00    -7.318133E+00    -7.285620E+00    -7.290925E+00    -7.315670E+00    -7.307840E+00    -7.269372E+00    -7.202479E+00    -7.247830E+00    -7.222282E+00    -7.186071E+00    -7.185414E+00    -7.171886E+00    -7.152546E+00    -7.139565E+00    -7.150812E+00    -7.090749E+00    -7.081656E+00    -7.109036E+00    -7.048299E+00    -7.071423E+00    -7.102524E+00    -7.072149E+00    -7.025099E+00    -7.000429E+00    -6.979612E+00    -6.942153E+00    -6.971921E+00    -6.961069E+00    -6.969966E+00    -6.956317E+00    -6.910858E+00    -6.910437E+00    -6.979337E+00    -6.933153E+00    -6.877687E+00    -6.918523E+00    -6.880796E+00    -6.808798E+00    -6.849406E+00    -6.882470E+00    -6.845195E+00    -6.866580E+00    -6.836810E+00    -6.779991E+00    -6.786116E+00    -6.775142E+00    -6.759056E+00    -6.801370E+00    -6.734357E+00    -6.733658E+00    -6.768924E+00    -6.723162E+00    -6.720136E+00    -6.726276E+00    -6.708725E+00    -6.663354E+00    -6.666199E+00    -6.723904E+00    -6.706529E+00    -6.657267E+00    -6.663682E+00    -6.639229E+00    -6.650089E+00    -6.624569E+00    -6.640044E+00    -6.647053E+00    -6.561884E+00    -6.583912E+00    -6.614096E+00    -6.597361E+00    -6.587976E+00    -6.628788E+00    -6.552852E+00    -6.544642E+00    -6.566524E+00    -6.585085E+00    -6.562710E+00    -6.582409E+00    -6.525233E+00    -6.576358E+00    -6.574231E+00    -6.505381E+00    -6.508744E+00    -6.551287E+00    -6.505216E+00    -6.460545E+00    -6.504515E+00    -6.481503E+00    -6.464133E+00    -6.494901E+00    -6.485011E+00    -6.466242E+00    -6.476970E+00    -6.432978E+00    -6.466625E+00    -6.450772E+00    -6.441503E+00    -6.474917E+00    -6.453319E+00    -6.407465E+00    -6.447038E+00    -6.474412E+00    -6.463982E+00    -6.421435E+00    -6.438886E+00    -6.454219E+00    -6.432794E+00    -6.366557E+00    -6.374269E+00    -6.443763E+00    -6.412599E+00    -6.401520E+00    -6.419767E+00    -6.414253E+00    -6.382268E+00    -6.389819E+00    -6.383007E+00    -6.403964E+00    -6.388263E+00    -6.403552E+00    -6.417889E+00    -6.404016E+00    -6.374996E+00    -6.383228E+00    -6.411717E+00    -6.387658E+00    -6.360391E+00    -6.367224E+00    -6.394400E+00    -6.383641E+00    -6.371597E+00    -6.373464E+00    -6.384406E+00    -6.355065E+00    -6.336932E+00    -6.368029E+00    -6.363834E+00    -6.353271E+00    -6.371353E+00    -6.348370E+00    -6.329128E+00    -6.358469E+00    -6.355741E+00    -6.373448E+00    -6.360923E+00    -6.364002E+00    -6.369174E+00    -6.365693E+00    -6.372831E+00    -6.403059E+00    -6.358190E+00    -6.333409E+00    -6.343425E+00    -6.317087E+00    -6.358442E+00    -6.363676E+00    -6.357269E+00    -6.386720E+00    -6.377683E+00    -6.363245E+00    -6.362624E+00    -6.321343E+00    -6.336238E+00    -6.338780E+00    -6.325222E+00    -6.362601E+00    -6.399509E+00    -6.372126E+00    -6.345247E+00    -6.368617E+00    -6.335584E+00    -6.327565E+00    -6.340122E+00    -6.358003E+00    -6.358653E+00    -6.351718E+00    -6.338268E+00    -6.360418E+00    -6.358654E+00    -6.349367E+00    -6.346341E+00    -6.362374E+00    -6.358380E+00    -6.370929E+00    -6.366958E+00    -6.340405E+00    -6.361650E+00    -6.363334E+00    -6.336191E+00    -6.336312E+00    -6.340495E+00    -6.366962E+00    -6.368143E+00    -6.336844E+00    -6.387454E+00    -6.402569E+00    -6.356189E+00    -6.339284E+00    -6.361206E+00    -6.358013E+00    -6.376521E+00    -6.346215E+00    -6.356493E+00    -6.408878E+00    -6.367869E+00    -6.336918E+00    -6.359029E+00    -6.372871E+00    -6.422659E+00    -6.388408E+00    -6.346324E+00    -6.393718E+00    -6.415502E+00    -6.391728E+00    -6.378612E+00    -6.340344E+00    -6.354357E+00    -6.394866E+00    -6.389446E+00    -6.367019E+00    -6.391899E+00    -6.421852E+00    -6.410463E+00    -6.375777E+00    -6.367632E+00    -6.404269E+00    -6.424767E+00    -6.404157E+00    -6.372840E+00    -6.390608E+00    -6.430039E+00    -6.410089E+00    -6.397175E+00    -6.421644E+00    -6.472175E+00    -6.478704E+00    -6.431431E+00    -6.379538E+00    -6.418289E+00    -6.439410E+00    -6.435647E+00    -6.393787E+00    -6.405125E+00    -6.478525E+00    -6.483185E+00    -6.410281E+00    -6.406729E+00    -6.459375E+00    -6.467863E+00    -6.456279E+00    -6.459345E+00    -6.458341E+00    -6.457186E+00    -6.462381E+00    -6.442170E+00    -6.406958E+00    -6.442625E+00    -6.509433E+00    -6.525608E+00    -6.475596E+00    -6.488729E+00    -6.513888E+00    -6.530942E+00    -6.508526E+00    -6.494349E+00    -6.465816E+00    -6.486436E+00    -6.518202E+00    -6.553518E+00    -6.541538E+00    -6.534027E+00    -6.547935E+00    -6.584452E+00    -6.561200E+00    -6.492556E+00    -6.504470E+00    -6.543970E+00    -6.588576E+00    -6.618911E+00    -6.580270E+00    -6.581545E+00    -6.634322E+00    -6.617890E+00    -6.580208E+00    -6.537832E+00    -6.530319E+00    -6.599797E+00    -6.640127E+00    -6.625321E+00    -6.614353E+00    -6.616502E+00    -6.607662E+00    -6.619944E+00    -6.607879E+00    -6.599095E+00    -6.589537E+00    -6.620972E+00    -6.706534E+00    -6.746944E+00    -6.652585E+00    -6.659612E+00    -6.754685E+00    -6.745596E+00    -6.670802E+00    -6.686882E+00    -6.718113E+00    -6.695113E+00    -6.678788E+00    -6.710815E+00    -6.727463E+00    -6.718288E+00    -6.727307E+00    -6.795583E+00    -6.776883E+00    -6.739877E+00    -6.776857E+00    -6.772860E+00    -6.722337E+00    -6.757490E+00    -6.787096E+00    -6.798852E+00    -6.789886E+00    -6.789010E+00    -6.822645E+00    -6.813971E+00    -6.805859E+00    -6.811935E+00    -6.807510E+00    -6.809556E+00    -6.839288E+00    -6.830954E+00    -6.857879E+00    -6.894774E+00    -6.878683E+00    -6.918511E+00    -6.934228E+00    -6.878998E+00    -6.870680E+00    -6.927703E+00    -6.962815E+00    -6.924478E+00    -6.899736E+00    -6.918479E+00    -6.945918E+00    -6.979773E+00    -7.016640E+00    -6.981958E+00    -6.937256E+00    -6.983753E+00    -7.041340E+00    -7.022778E+00    -7.012378E+00    -7.013924E+00    -7.001707E+00    -7.013249E+00    -7.040704E+00    -7.099610E+00    -7.128671E+00    -7.078719E+00    -7.092271E+00    -7.097141E+00    -7.109486E+00    -7.143290E+00    -7.184725E+00    -7.140899E+00    -7.102602E+00    -7.088117E+00    -7.107677E+00    -7.156892E+00    -7.216815E+00    -7.233376E+00    -7.176189E+00    -7.145779E+00    -7.205102E+00    -7.212553E+00    -7.229439E+00    -7.288461E+00    -7.265472E+00    -7.206324E+00    -7.189623E+00    -7.218007E+00    -7.325595E+00    -7.353136E+00    -7.335599E+00    -7.324069E+00    -7.292988E+00    -7.252293E+00    -7.288018E+00    -7.392462E+00    -7.446994E+00    -7.443675E+00    -7.403495E+00    -7.372618E+00    -7.328836E+00    -7.381200E+00    -7.463968E+00    -7.439626E+00    -7.445007E+00    -7.522098E+00    -7.511130E+00    -7.443380E+00    -7.445650E+00    -7.575351E+00    -7.676327E+00    -7.605849E+00    -7.571185E+00    -7.608835E+00    -7.525617E+00    -7.484178E+00    -7.552644E+00    -7.623112E+00    -7.632920E+00    -7.661789E+00    -7.675493E+00    -7.660979E+00    -7.616431E+00    -7.674698E+00    -7.728605E+00    -7.688040E+00    -7.780086E+00    -7.918890E+00    -7.771407E+00    -7.671690E+00    -7.704974E+00    -7.782785E+00    -7.774437E+00    -7.822712E+00    -7.972194E+00    -8.002720E+00    -7.909275E+00    -7.844096E+00    -7.800712E+00    -7.826665E+00    -7.935604E+00    -8.016550E+00    -8.045080E+00    -8.052080E+00    -8.107571E+00    -8.064622E+00    -7.957111E+00    -7.897960E+00    -7.996687E+00    -8.113105E+00    -8.130749E+00    -8.204245E+00    -8.199973E+00    -8.148286E+00    -8.131877E+00    -8.085421E+00    -8.051744E+00    -8.111570E+00    -8.222920E+00    -8.344445E+00    -8.322815E+00    -8.329842E+00    -8.448022E+00    -8.408060E+00    -8.315847E+00    -8.254485E+00    -8.248713E+00    -8.311306E+00    -8.385100E+00    -8.482719E+00    -8.511261E+00    -8.602077E+00    -8.669686E+00    -8.623624E+00    -8.465766E+00    -8.399410E+00    -8.496475E+00    -8.563012E+00    -8.609158E+00    -8.701264E+00    -8.791428E+00    -8.813362E+00    -8.813335E+00    -8.808349E+00    -8.798805E+00    -8.777090E+00    -8.872053E+00    -8.933854E+00    -8.904350E+00    -8.857927E+00    -8.839747E+00    -8.831346E+00    -8.930461E+00    -9.116302E+00    -9.226076E+00    -9.267270E+00    -9.343169E+00    -9.304047E+00    -9.067481E+00    -8.928665E+00    -9.001078E+00    -9.174925E+00    -9.163868E+00    -9.197922E+00    -9.437920E+00    -9.619648E+00    -9.535704E+00    -9.584843E+00    -9.538906E+00    -9.516380E+00    -9.536110E+00    -9.601860E+00    -9.643326E+00    -9.607717E+00    -9.569388E+00    -9.731847E+00    -9.703171E+00    -9.757321E+00    -9.956610E+00    -9.958587E+00    -9.852180E+00    -9.927045E+00    -1.020385E+01    -1.031646E+01    -1.021340E+01    -1.038519E+01    -1.037509E+01    -1.032963E+01    -1.032548E+01    -1.041238E+01    -1.027619E+01    -1.022163E+01    -1.018825E+01    -1.045327E+01    -1.051155E+01    -1.052849E+01    -1.087658E+01    -1.109304E+01    -1.108833E+01    -1.128013E+01    -1.146427E+01    -1.137772E+01    -1.162975E+01    -1.199090E+01    -1.144644E+01    -1.123784E+01    -1.169279E+01    -1.205682E+01    -1.177070E+01    -1.169393E+01    -1.181638E+01    -1.229077E+01    -1.234221E+01    -1.263315E+01    -1.245860E+01    -1.223920E+01    -1.213534E+01    -1.204322E+01    -1.252027E+01    -1.307077E+01    -1.408476E+01    -1.692752E+01    -1.481499E+01    -1.471990E+01    -1.510026E+01    -1.568729E+01    -1.614570E+01    -1.538562E+01    -1.485952E+01    -1.552877E+01    -1.647429E+01    -1.526970E+01    -1.456673E+01    -1.468101E+01    -1.520335E+01    -1.492781E+01    -1.488495E+01    -1.553702E+01    -1.575274E+01    -1.372917E+01    -1.393030E+01    -1.351083E+01    -1.417778E+01    -1.409147E+01    -1.378608E+01    -1.604751E+01    -1.488770E+01    -1.456028E+01    -1.581662E+01    -1.409528E+01    -1.412619E+01    -1.505860E+01    -1.506764E+01    -1.538825E+01    -1.537196E+01    -1.405146E+01    -1.390018E+01    -1.434191E+01    -1.395130E+01    -1.609692E+01    -1.480275E+01    -1.436338E+01    -1.485936E+01    -1.415910E+01    -1.564313E+01    -1.768546E+01    -1.441803E+01    -1.437375E+01    -1.344240E+01    -1.436339E+01    -1.561114E+01    -1.446351E+01    -1.401792E+01    -1.897225E+01    -1.624040E+01    -1.436335E+01    -1.389072E+01    -1.488370E+01    -1.638892E+01    -1.665990E+01    -1.371202E+01    -1.511693E+01    -1.632570E+01    -1.569961E+01    -1.563852E+01    -1.519429E+01    -1.534283E+01    -1.540566E+01    -1.757984E+01    -1.889680E+01    -1.740380E+01    -1.640103E+01    -1.615757E+01    -1.705178E+01    -1.532769E+01    -1.826476E+01    -1.378273E+01    -1.584643E+01    -1.656104E+01    -1.557480E+01    -2.043695E+01    -1.957904E+01    -1.411777E+01    -1.449448E+01    -1.658459E+01    -1.394774E+01    -1.583235E+01    -1.544119E+01    -1.452077E+01    -1.709466E+01    -1.463693E+01    -1.350321E+01    -1.434917E+01    -1.579756E+01    -1.727366E+01    -1.681666E+01    -1.488545E+01    -1.721808E+01    -1.592285E+01    -1.534682E+01    -1.464266E+01    -1.640273E+01    -1.444278E+01    -1.415940E+01    -1.495529E+01    -1.601436E+01    -1.465258E+01    -1.578510E+01    -1.514633E+01    -1.579434E+01    -1.427641E+01    -1.347076E+01    -1.353451E+01    -1.374252E+01    -1.428515E+01    -1.739988E+01    -1.727794E+01    -1.497291E+01    -1.349882E+01    -1.388811E+01    -1.624437E+01    -1.635253E+01    -1.511652E+01    -1.820523E+01    -1.393106E+01    -1.449977E+01    -1.437041E+01    -1.482684E+01    -1.417684E+01    -1.506910E+01    -1.421831E+01    -1.366888E+01    -1.321562E+01    -1.565888E+01    -1.748926E+01    -1.432472E+01    -1.606406E+01    -1.518324E+01    -1.417931E+01    -1.350915E+01    -1.442815E+01    -1.441552E+01    -1.429650E+01    -1.405448E+01    -1.502573E+01    -1.440713E+01    -1.332451E+01    -1.348380E+01    -1.464048E+01    -1.484844E+01    -1.616343E+01    -1.415516E+01    -1.423663E+01    -1.501512E+01    -1.321940E+01    -1.463638E+01    -1.425362E+01    -1.387045E+01    -1.471764E+01    -1.381927E+01    -1.355089E+01    -1.400809E+01    -1.489985E+01    -1.375184E+01    -1.739038E+01    -1.524033E+01    -1.389900E+01    -1.339343E+01    -1.455799E+01    -1.460589E+01    -1.434617E+01    -1.421983E+01    -1.610254E+01    -1.535866E+01    -1.412046E+01    -1.460459E+01    -1.435088E+01    -1.555966E+01    -1.445435E+01    -1.449859E+01    -1.721429E+01    -1.536079E+01    -1.461813E+01    -1.439753E+01    -1.428109E+01    -1.436673E+01    -1.415688E+01    -1.368001E+01    -1.453227E+01    -1.503182E+01    -1.565866E+01    -1.678636E+01    -1.565856E+01    -1.411101E+01    -1.489920E+01    -1.389794E+01    -1.361318E+01    -1.410845E+01    -1.380782E+01    -1.391488E+01    -1.422050E+01    -1.487304E+01    -1.380595E+01    -1.578595E+01    -1.438172E+01    -1.514115E+01    -1.439351E+01    -1.399176E+01    -1.484416E+01    -1.585229E+01    -1.529987E+01    -1.573077E+01    -1.578291E+01    -1.469497E+01    -1.429314E+01    -1.406643E+01    -1.352489E+01    -1.299726E+01    -1.301956E+01    -1.369853E+01    -1.497823E+01    -1.400287E+01    -1.387883E+01    -1.459045E+01    -1.496772E+01    -1.369848E+01    -1.319664E+01    -1.351040E+01    -1.377011E+01    -1.341446E+01    -1.326472E+01    -1.446676E+01    -1.453529E+01    -1.503858E+01    -1.449340E+01    -1.345464E+01    -1.423850E+01    -1.399899E+01    -1.360446E+01    -1.433015E+01    -1.359515E+01    -1.348741E+01    -1.296114E+01    -1.324669E+01    -1.417760E+01    -1.337886E+01    -1.396406E+01    -1.623680E+01    -1.386548E+01    -1.307302E+01    -1.521380E+01    -1.373873E+01    -1.292976E+01    -1.369386E+01    -1.356896E+01    -1.314017E+01    -1.303113E+01    -1.290328E+01    -1.307377E+01    -1.315525E+01    -1.348691E+01    -1.532445E+01    -1.487288E+01    -1.625971E+01    -1.621787E+01    -1.660676E+01    -1.774894E+01    -1.547966E+01    -1.499280E+01    -1.489602E+01    -1.456901E+01    -1.514584E+01    -1.527492E+01    -1.718012E+01    -1.576079E+01    -1.484496E+01    -1.454073E+01    -1.340890E+01    -1.323743E+01    -1.380141E+01    -1.400727E+01    -1.353998E+01    -1.395674E+01    -1.398430E+01    -1.409113E+01    -1.428001E+01    -1.508940E+01    -1.548393E+01    -1.485307E+01    -1.628694E+01    -1.509460E+01    -1.446946E+01    -1.492303E+01    -1.298445E+01    -1.381624E+01    -1.362161E+01    -1.421661E+01    -1.436311E+01    -1.405838E+01    -1.410807E+01    -1.484197E+01    -1.634636E+01    -1.465038E+01    -1.431295E+01    -1.543067E+01    -1.531527E+01    -1.417812E+01    -1.427486E+01    -1.569393E+01    -1.504131E+01    -1.869251E+01    -1.530058E+01    -1.554524E+01    -1.430423E+01    -1.423968E+01    -1.437433E+01    -1.663083E+01    -1.602999E+01    -1.669594E+01    -1.586077E+01    -1.647336E+01    -1.493670E+01    -1.545639E+01    -1.823087E+01    -1.413967E+01    -1.474316E+01    -1.560402E+01    -1.479886E+01    -1.433716E+01    -1.372370E+01    -1.362738E+01    -1.406387E+01    -1.494672E+01    -1.392444E+01    -1.414387E+01    -1.558535E+01    -1.468024E+01    -1.450221E+01    -1.386269E+01    -1.324814E+01    -1.348399E+01    -1.349737E+01    -1.394292E+01    -1.793267E+01    -1.519735E+01    -1.392095E+01    -1.402493E+01    -1.400292E+01    -1.451209E+01    -1.485185E+01    -1.336879E+01    -1.360583E+01    -1.444369E+01    -1.367455E+01    -1.444896E+01    -1.545879E+01    -1.632420E+01    -1.871273E+01    -1.598490E+01    -1.816800E+01    -1.629545E+01    -1.482834E+01    -1.467869E+01    -1.433167E+01    -1.400273E+01    -1.362144E+01    -1.410778E+01    -1.368343E+01    -1.489891E+01    -1.343993E+01    -1.399103E+01    -1.436001E+01    -1.454096E+01    -1.362982E+01    -1.439599E+01    -1.482424E+01    -1.403822E+01    -1.594362E+01    -1.367460E+01    -1.351113E+01    -1.300153E+01    -1.252061E+01    -1.366173E+01    -1.552248E+01    -1.532015E+01    -1.521941E+01    -1.427329E+01    -1.506563E+01    -1.387090E+01    -1.527593E+01    -1.426375E+01    -1.365606E+01    -1.348565E+01    -1.303626E+01    -1.377492E+01    -1.478981E+01    -1.445016E+01    -1.374995E+01    -1.367843E+01    -1.357084E+01    -1.331135E+01    -1.393282E+01    -1.468489E+01    -1.493346E+01    -1.539912E+01    -1.604244E+01    -1.418104E+01    -1.383186E+01    -1.337564E+01    -1.303223E+01    -1.318359E+01    -1.366230E+01    -1.488342E+01    -1.332938E+01    -1.346043E+01    -1.325535E+01    -1.533889E+01    -1.589347E+01    -1.484011E+01    -1.499506E+01    -1.488377E+01    -1.352797E+01    -1.392513E+01    -1.353199E+01    -1.446319E+01    -1.633810E+01    -1.482169E+01    -1.511607E+01    -1.308447E+01    -1.372248E+01    -1.362876E+01    -1.374024E+01    -1.466643E+01    -1.330581E+01    -1.474921E+01    -1.698004E+01    -1.463007E+01    -1.431305E+01    -1.385858E+01    -1.377739E+01    -1.447895E+01    -1.518651E+01    -1.444043E+01    -1.457273E+01    -1.731750E+01    -1.600247E+01    -1.810291E+01    -1.537978E+01    -1.358943E+01    -1.339897E+01    -1.306862E+01    -1.396675E+01    -1.629947E+01    -1.622390E+01    -1.378670E+01
-55.666667    -1.460444E+01    -1.514737E+01    -1.404263E+01    -1.416248E+01    -1.473902E+01    -1.678889E+01    -1.351298E+01    -1.472206E+01    -1.493988E+01    -1.759365E+01    -1.306813E+01    -1.425058E+01    -1.422878E+01    -1.484700E+01    -1.435236E+01    -1.408740E+01    -1.525197E+01    -1.328816E+01    -1.329704E+01    -1.338003E+01    -1.677720E+01    -1.523103E+01    -1.505117E+01    -1.461797E+01    -1.426996E+01    -1.451428E+01    -1.371453E+01    -1.404914E+01    -1.360012E+01    -1.467870E+01    -1.393054E+01    -1.492808E+01    -1.303762E+01    -1.382360E+01    -1.574152E+01    -1.560302E+01    -1.395877E+01    -1.385832E+01    -1.602157E+01    -1.369989E+01    -1.288074E+01    -1.339087E+01    -1.743231E+01    -1.276389E+01    -1.242152E+01    -1.397138E+01    -1.363013E+01    -1.381638E+01    -1.392903E+01    -1.552401E+01    -1.280075E+01    -1.258505E+01    -1.339015E+01    -1.377678E+01    -1.244914E+01    -1.233929E+01    -1.383952E+01    -1.335839E+01    -1.315470E+01    -1.339956E+01    -1.551310E+01    -1.265391E+01    -1.310389E+01    -1.553968E+01    -1.257858E+01    -1.189889E+01    -1.273799E+01    -1.376849E+01    -1.263683E+01    -1.293195E+01    -1.290726E+01    -1.335039E+01    -1.278837E+01    -1.286250E+01    -1.274555E+01    -1.232517E+01    -1.341161E+01    -1.407912E+01    -1.327163E+01    -1.197210E+01    -1.240392E+01    -1.282425E+01    -1.236045E+01    -1.236155E+01    -1.213229E+01    -1.217367E+01    -1.227925E+01    -1.266707E+01    -1.236244E+01    -1.176742E+01    -1.209897E+01    -1.286308E+01    -1.169424E+01    -1.177948E+01    -1.252803E+01    -1.258689E+01    -1.180589E+01    -1.170491E+01    -1.198348E+01    -1.210468E+01    -1.138728E+01    -1.174625E+01    -1.113985E+01    -1.138574E+01    -1.177414E+01    -1.251516E+01    -1.228468E+01    -1.161516E+01    -1.118204E+01    -1.140462E+01    -1.121454E+01    -1.112936E+01    -1.121018E+01    -1.115957E+01    -1.108785E+01    -1.142903E+01    -1.109732E+01    -1.104795E+01    -1.105592E+01    -1.095071E+01    -1.088038E+01    -1.101036E+01    -1.104451E+01    -1.101646E+01    -1.085495E+01    -1.064726E+01    -1.071152E+01    -1.077196E+01    -1.064438E+01    -1.048438E+01    -1.044181E+01    -1.071658E+01    -1.074318E+01    -1.069827E+01    -1.059122E+01    -1.043941E+01    -1.040334E+01    -1.048899E+01    -1.043239E+01    -1.014183E+01    -1.001083E+01    -1.004697E+01    -1.019691E+01    -1.033726E+01    -1.030438E+01    -1.000802E+01    -9.953227E+00    -1.001488E+01    -1.013912E+01    -1.020125E+01    -9.971222E+00    -9.819004E+00    -9.808504E+00    -9.947024E+00    -9.758533E+00    -9.564537E+00    -9.824568E+00    -9.726183E+00    -9.659269E+00    -9.863548E+00    -9.697482E+00    -9.339217E+00    -9.312951E+00    -9.509043E+00    -9.441982E+00    -9.378185E+00    -9.558607E+00    -9.516203E+00    -9.421370E+00    -9.504219E+00    -9.261076E+00    -9.161320E+00    -9.266494E+00    -9.171826E+00    -9.139216E+00    -9.274414E+00    -9.163366E+00    -9.039403E+00    -9.113451E+00    -9.184396E+00    -8.976118E+00    -9.009293E+00    -9.051177E+00    -8.910246E+00    -8.804813E+00    -8.923789E+00    -8.891818E+00    -8.814703E+00    -8.871652E+00    -8.891530E+00    -8.742944E+00    -8.784929E+00    -8.782564E+00    -8.658276E+00    -8.600421E+00    -8.651733E+00    -8.590048E+00    -8.663063E+00    -8.601482E+00    -8.467670E+00    -8.457175E+00    -8.511389E+00    -8.421924E+00    -8.367176E+00    -8.476182E+00    -8.448465E+00    -8.290434E+00    -8.391143E+00    -8.383720E+00    -8.236816E+00    -8.279969E+00    -8.356406E+00    -8.252699E+00    -8.217266E+00    -8.250837E+00    -8.141175E+00    -8.136076E+00    -8.162529E+00    -8.045277E+00    -8.044804E+00    -8.089425E+00    -8.035501E+00    -7.978759E+00    -8.032178E+00    -7.976004E+00    -7.942805E+00    -7.965107E+00    -7.952815E+00    -7.809021E+00    -7.858480E+00    -7.924300E+00    -7.808463E+00    -7.830620E+00    -7.845742E+00    -7.770060E+00    -7.791446E+00    -7.799777E+00    -7.713679E+00    -7.720027E+00    -7.730343E+00    -7.673615E+00    -7.668906E+00    -7.685198E+00    -7.580383E+00    -7.574349E+00    -7.627650E+00    -7.579581E+00    -7.516235E+00    -7.585454E+00    -7.547089E+00    -7.476528E+00    -7.505915E+00    -7.430815E+00    -7.413003E+00    -7.426867E+00    -7.389592E+00    -7.385427E+00    -7.393422E+00    -7.380034E+00    -7.339302E+00    -7.371303E+00    -7.339683E+00    -7.354634E+00    -7.360989E+00    -7.267682E+00    -7.222358E+00    -7.242583E+00    -7.210703E+00    -7.144971E+00    -7.216086E+00    -7.239127E+00    -7.169023E+00    -7.160969E+00    -7.186157E+00    -7.101537E+00    -7.085710E+00    -7.127395E+00    -7.057150E+00    -7.026156E+00    -7.048529E+00    -7.055060E+00    -7.056519E+00    -7.043871E+00    -7.065798E+00    -7.043137E+00    -6.988421E+00    -6.959770E+00    -6.985892E+00    -6.947799E+00    -6.905899E+00    -6.917168E+00    -6.900152E+00    -6.847854E+00    -6.883373E+00    -6.913472E+00    -6.858396E+00    -6.851393E+00    -6.865363E+00    -6.832388E+00    -6.797829E+00    -6.829374E+00    -6.808733E+00    -6.761408E+00    -6.759382E+00    -6.724060E+00    -6.728020E+00    -6.710021E+00    -6.749730E+00    -6.724854E+00    -6.681439E+00    -6.660637E+00    -6.694997E+00    -6.676581E+00    -6.679543E+00    -6.645824E+00    -6.620656E+00    -6.641393E+00    -6.649697E+00    -6.640839E+00    -6.595188E+00    -6.598187E+00    -6.588264E+00    -6.566671E+00    -6.582764E+00    -6.594561E+00    -6.583558E+00    -6.533950E+00    -6.519622E+00    -6.528560E+00    -6.511113E+00    -6.517800E+00    -6.504971E+00    -6.488040E+00    -6.464766E+00    -6.476873E+00    -6.492022E+00    -6.481726E+00    -6.486669E+00    -6.486164E+00    -6.430458E+00    -6.448607E+00    -6.446963E+00    -6.460545E+00    -6.421603E+00    -6.416766E+00    -6.418551E+00    -6.407103E+00    -6.366506E+00    -6.382761E+00    -6.393601E+00    -6.367411E+00    -6.357818E+00    -6.367556E+00    -6.349398E+00    -6.336006E+00    -6.339974E+00    -6.355443E+00    -6.366808E+00    -6.324947E+00    -6.340162E+00    -6.345821E+00    -6.342695E+00    -6.311086E+00    -6.317916E+00    -6.288585E+00    -6.302091E+00    -6.299443E+00    -6.318664E+00    -6.308471E+00    -6.318117E+00    -6.289204E+00    -6.263826E+00    -6.302358E+00    -6.276680E+00    -6.213330E+00    -6.282037E+00    -6.271936E+00    -6.246016E+00    -6.273018E+00    -6.284464E+00    -6.269777E+00    -6.270137E+00    -6.280659E+00    -6.274865E+00    -6.271103E+00    -6.252873E+00    -6.262444E+00    -6.250058E+00    -6.247347E+00    -6.263903E+00    -6.265096E+00    -6.206756E+00    -6.188524E+00    -6.205958E+00    -6.224513E+00    -6.238059E+00    -6.234763E+00    -6.224848E+00    -6.242232E+00    -6.222580E+00    -6.173796E+00    -6.204708E+00    -6.229753E+00    -6.199107E+00    -6.179129E+00    -6.216360E+00    -6.201165E+00    -6.187815E+00    -6.194350E+00    -6.231233E+00    -6.242049E+00    -6.181821E+00    -6.188139E+00    -6.248168E+00    -6.225304E+00    -6.205441E+00    -6.202321E+00    -6.193894E+00    -6.224932E+00    -6.200169E+00    -6.139635E+00    -6.179536E+00    -6.217475E+00    -6.192851E+00    -6.191133E+00    -6.237340E+00    -6.235355E+00    -6.187573E+00    -6.170048E+00    -6.184327E+00    -6.197124E+00    -6.177568E+00    -6.186694E+00    -6.240007E+00    -6.243922E+00    -6.205455E+00    -6.176491E+00    -6.185336E+00    -6.210700E+00    -6.201721E+00    -6.164363E+00    -6.180722E+00    -6.241724E+00    -6.192333E+00    -6.164859E+00    -6.204488E+00    -6.205903E+00    -6.186682E+00    -6.187318E+00    -6.197175E+00    -6.225586E+00    -6.184646E+00    -6.157714E+00    -6.186184E+00    -6.193058E+00    -6.176542E+00    -6.192306E+00    -6.197180E+00    -6.215637E+00    -6.244476E+00    -6.179109E+00    -6.182267E+00    -6.243888E+00    -6.216614E+00    -6.201052E+00    -6.232925E+00    -6.209844E+00    -6.233280E+00    -6.219540E+00    -6.223398E+00    -6.229986E+00    -6.223409E+00    -6.193935E+00    -6.233789E+00    -6.218436E+00    -6.200050E+00    -6.225060E+00    -6.215363E+00    -6.181541E+00    -6.226667E+00    -6.228163E+00    -6.200259E+00    -6.210508E+00    -6.216851E+00    -6.204665E+00    -6.210109E+00    -6.231166E+00    -6.268207E+00    -6.251058E+00    -6.225765E+00    -6.253516E+00    -6.244229E+00    -6.209952E+00    -6.243411E+00    -6.252254E+00    -6.219829E+00    -6.247096E+00    -6.244945E+00    -6.252551E+00    -6.260040E+00    -6.256237E+00    -6.251789E+00    -6.273412E+00    -6.271644E+00    -6.279272E+00    -6.247259E+00    -6.245781E+00    -6.266618E+00    -6.269292E+00    -6.283151E+00    -6.313423E+00    -6.300628E+00    -6.296151E+00    -6.290354E+00    -6.299911E+00    -6.296691E+00    -6.287100E+00    -6.310089E+00    -6.324386E+00    -6.281468E+00    -6.284370E+00    -6.305383E+00    -6.325042E+00    -6.341842E+00    -6.362330E+00    -6.321463E+00    -6.340384E+00    -6.365848E+00    -6.361547E+00    -6.332038E+00    -6.301947E+00    -6.354501E+00    -6.386574E+00    -6.354363E+00    -6.332973E+00    -6.330584E+00    -6.357127E+00    -6.386118E+00    -6.352165E+00    -6.333203E+00    -6.385934E+00    -6.410839E+00    -6.392501E+00    -6.359462E+00    -6.347158E+00    -6.334962E+00    -6.390446E+00    -6.420087E+00    -6.422603E+00    -6.386152E+00    -6.412121E+00    -6.463452E+00    -6.463126E+00    -6.430119E+00    -6.412480E+00    -6.383581E+00    -6.457535E+00    -6.504648E+00    -6.453972E+00    -6.422310E+00    -6.450672E+00    -6.514049E+00    -6.538900E+00    -6.494541E+00    -6.472816E+00    -6.490669E+00    -6.519248E+00    -6.537455E+00    -6.514621E+00    -6.460329E+00    -6.451094E+00    -6.524432E+00    -6.569947E+00    -6.505429E+00    -6.480542E+00    -6.515468E+00    -6.521027E+00    -6.548367E+00    -6.598532E+00    -6.571169E+00    -6.522811E+00    -6.564050E+00    -6.648355E+00    -6.645402E+00    -6.574783E+00    -6.549201E+00    -6.598572E+00    -6.602843E+00    -6.615884E+00    -6.641449E+00    -6.631203E+00    -6.595693E+00    -6.615729E+00    -6.701492E+00    -6.771644E+00    -6.698739E+00    -6.627514E+00    -6.656269E+00    -6.742051E+00    -6.736697E+00    -6.689925E+00    -6.667253E+00    -6.685628E+00    -6.686126E+00    -6.736300E+00    -6.790607E+00    -6.753145E+00    -6.696664E+00    -6.730771E+00    -6.821860E+00    -6.830622E+00    -6.779662E+00    -6.778429E+00    -6.765232E+00    -6.761647E+00    -6.791387E+00    -6.842608E+00    -6.866355E+00    -6.845060E+00    -6.849251E+00    -6.851898E+00    -6.832453E+00    -6.871544E+00    -6.907716E+00    -6.867632E+00    -6.860985E+00    -6.893881E+00    -6.893513E+00    -6.926987E+00    -6.971642E+00    -6.950859E+00    -6.893445E+00    -6.909282E+00    -6.955799E+00    -6.988269E+00    -6.953343E+00    -6.978590E+00    -7.009560E+00    -6.975006E+00    -7.012590E+00    -7.045733E+00    -7.051703E+00    -7.069198E+00    -7.050494E+00    -7.068828E+00    -7.122925E+00    -7.117746E+00    -7.113671E+00    -7.107796E+00    -7.097013E+00    -7.160961E+00    -7.160278E+00    -7.131163E+00    -7.167684E+00    -7.184084E+00    -7.128002E+00    -7.144062E+00    -7.208146E+00    -7.245744E+00    -7.205563E+00    -7.170787E+00    -7.220190E+00    -7.253511E+00    -7.258883E+00    -7.287512E+00    -7.346429E+00    -7.335924E+00    -7.275906E+00    -7.292914E+00    -7.346796E+00    -7.343242E+00    -7.334713E+00    -7.358891E+00    -7.402539E+00    -7.357573E+00    -7.326601E+00    -7.371378E+00    -7.418762E+00    -7.429642E+00    -7.488768E+00    -7.522001E+00    -7.485475E+00    -7.455086E+00    -7.516683E+00    -7.488301E+00    -7.453138E+00    -7.519809E+00    -7.606237E+00    -7.593315E+00    -7.565639E+00    -7.561395E+00    -7.551282E+00    -7.545448E+00    -7.612096E+00    -7.682598E+00    -7.696417E+00    -7.676331E+00    -7.670574E+00    -7.666491E+00    -7.630973E+00    -7.613194E+00    -7.659636E+00    -7.758670E+00    -7.863176E+00    -7.868118E+00    -7.830712E+00    -7.783031E+00    -7.722667E+00    -7.737897E+00    -7.761407E+00    -7.805905E+00    -7.941469E+00    -8.026559E+00    -8.037373E+00    -8.031328E+00    -7.982097E+00    -7.950610E+00    -7.977016E+00    -7.958412E+00    -7.979514E+00    -8.111593E+00    -8.193159E+00    -8.191541E+00    -8.133203E+00    -8.127695E+00    -8.137219E+00    -8.041761E+00    -8.006245E+00    -8.175735E+00    -8.284473E+00    -8.371719E+00    -8.365617E+00    -8.358587E+00    -8.302735E+00    -8.235884E+00    -8.258138E+00    -8.217387E+00    -8.219147E+00    -8.301887E+00    -8.471438E+00    -8.608860E+00    -8.647407E+00    -8.591706E+00    -8.558221E+00    -8.547860E+00    -8.537611E+00    -8.535972E+00    -8.493411E+00    -8.512665E+00    -8.666636E+00    -8.782616E+00    -8.737237E+00    -8.778554E+00    -8.862126E+00    -8.934682E+00    -9.032841E+00    -8.934120E+00    -8.817143E+00    -8.752711E+00    -8.771762E+00    -8.801224E+00    -8.809226E+00    -8.912054E+00    -9.043982E+00    -9.221743E+00    -9.360367E+00    -9.266090E+00    -9.194042E+00    -9.191028E+00    -9.132921E+00    -9.119951E+00    -9.154751E+00    -9.138662E+00    -9.187243E+00    -9.391970E+00    -9.486991E+00    -9.410758E+00    -9.511718E+00    -9.603954E+00    -9.694794E+00    -9.791990E+00    -9.888845E+00    -9.909305E+00    -9.807783E+00    -9.771338E+00    -9.921548E+00    -9.805767E+00    -9.760175E+00    -9.703324E+00    -9.735792E+00    -9.869124E+00    -1.000690E+01    -1.014850E+01    -1.024664E+01    -1.030794E+01    -1.069016E+01    -1.080312E+01    -1.089819E+01    -1.066161E+01    -1.070541E+01    -1.071147E+01    -1.064451E+01    -1.050746E+01    -1.047584E+01    -1.050331E+01    -1.058026E+01    -1.050005E+01    -1.065496E+01    -1.087137E+01    -1.095299E+01    -1.092799E+01    -1.123854E+01    -1.160731E+01    -1.187092E+01    -1.228201E+01    -1.207792E+01    -1.203663E+01    -1.309256E+01    -1.307510E+01    -1.330015E+01    -1.831066E+01    -1.431733E+01    -1.266557E+01    -1.312479E+01    -1.377185E+01    -1.290168E+01    -1.283700E+01    -1.291177E+01    -1.252781E+01    -1.277445E+01    -1.321602E+01    -1.416276E+01    -1.335319E+01    -1.247336E+01    -1.270928E+01    -1.302537E+01    -1.329915E+01    -1.360769E+01    -1.488839E+01    -1.492458E+01    -1.384564E+01    -1.401096E+01    -1.401276E+01    -1.335426E+01    -1.412645E+01    -1.468833E+01    -1.388568E+01    -1.371810E+01    -1.396442E+01    -1.497140E+01    -1.625165E+01    -1.419720E+01    -1.565789E+01    -1.470748E+01    -1.366060E+01    -1.326813E+01    -1.381085E+01    -1.393394E+01    -1.390261E+01    -1.357169E+01    -1.324733E+01    -1.350590E+01    -1.321055E+01    -1.330268E+01    -1.416251E+01    -1.600467E+01    -1.470555E+01    -1.365167E+01    -1.384963E+01    -1.460952E+01    -1.355226E+01    -1.328406E+01    -1.402102E+01    -1.374670E+01    -1.341808E+01    -1.381168E+01    -1.403426E+01    -1.513850E+01    -1.465202E+01    -1.392277E+01    -1.474667E+01    -1.397018E+01    -1.335882E+01    -1.376885E+01    -1.528354E+01    -1.523737E+01    -1.628975E+01    -1.537771E+01    -1.845871E+01    -1.512380E+01    -1.428946E+01    -1.508932E+01    -1.419502E+01    -1.570815E+01    -1.563370E+01    -1.910008E+01    -1.585472E+01    -1.563164E+01    -1.645199E+01    -1.628800E+01    -1.372649E+01    -1.281837E+01    -1.422010E+01    -1.487442E+01    -1.446515E+01    -1.404711E+01    -1.351689E+01    -1.337987E+01    -1.354379E+01    -1.354472E+01    -1.301374E+01    -1.383081E+01    -1.350679E+01    -1.335057E+01    -1.317650E+01    -1.334849E+01    -1.367803E+01    -1.330356E+01    -1.353310E+01    -1.385178E+01    -1.416166E+01    -1.420634E+01    -1.324582E+01    -1.381738E+01    -1.450607E+01    -1.444087E+01    -1.410188E+01    -1.402672E+01    -1.422948E+01    -1.371686E+01    -1.477514E+01    -1.439129E+01    -1.519792E+01    -1.469798E+01    -1.494263E+01    -1.306286E+01    -1.283921E+01    -1.376435E+01    -1.416643E+01    -1.398441E+01    -1.541708E+01    -1.399756E+01    -1.392788E+01    -1.340421E+01    -1.345677E+01    -1.489147E+01    -1.386996E+01    -1.651897E+01    -1.401250E+01    -1.382367E+01    -1.274562E+01    -1.324199E+01    -1.392838E+01    -1.347332E+01    -1.440890E+01    -1.323044E+01    -1.295524E+01    -1.305373E+01    -1.375474E+01    -1.420221E+01    -1.426860E+01    -1.463175E+01    -1.389469E+01    -1.348206E+01    -1.346120E+01    -1.385059E+01    -1.398781E+01    -1.374940E+01    -1.442598E+01    -1.466271E+01    -1.419738E+01    -1.355403E+01    -1.326403E+01    -1.357580E+01    -1.435979E+01    -1.473254E+01    -1.368773E+01    -1.301770E+01    -1.313202E+01    -1.449043E+01    -1.404045E+01    -1.362968E+01    -1.526771E+01    -1.419319E+01    -1.331191E+01    -1.307264E+01    -1.451978E+01    -1.460476E+01    -1.563522E+01    -1.356603E+01    -1.419837E+01    -1.383844E+01    -1.318362E+01    -1.383618E+01    -1.366808E+01    -1.525189E+01    -1.380824E+01    -1.452808E+01    -1.446490E+01    -1.454394E+01    -1.550834E+01    -1.603014E+01    -1.455066E+01    -1.819946E+01    -1.349619E+01    -1.353357E+01    -1.435655E+01    -1.500071E+01    -1.446185E+01    -1.589268E+01    -1.494746E+01    -1.458772E+01    -1.471678E+01    -1.419547E+01    -1.507340E+01    -1.542998E+01    -1.497008E+01    -1.396027E+01    -1.332418E+01    -1.306919E+01    -1.307093E+01    -1.387221E+01    -1.434521E+01    -1.698120E+01    -1.478290E+01    -1.421442E+01    -1.409019E+01    -1.395810E+01    -1.588057E+01    -1.763669E+01    -1.429097E+01    -1.563077E+01    -1.406612E+01    -1.523226E+01    -1.567380E+01    -1.502044E+01    -1.464568E+01    -1.605453E+01    -1.462608E+01    -1.596771E+01    -1.452103E+01    -1.483023E+01    -1.426547E+01    -1.443939E+01    -1.404600E+01    -1.347052E+01    -1.317084E+01    -1.405267E+01    -1.574005E+01    -1.651558E+01    -1.528936E+01    -1.488979E+01    -1.399193E+01    -1.427445E+01    -1.484234E+01    -1.429792E+01    -1.562176E+01    -1.658665E+01    -1.533418E+01    -1.470081E+01    -1.437890E+01    -1.620717E+01    -1.542983E+01    -1.609555E+01    -1.485683E+01    -1.357834E+01    -1.360888E+01    -1.400201E+01    -1.403968E+01    -1.550343E+01    -1.706246E+01    -1.601707E+01    -1.593696E+01    -1.434011E+01    -1.391689E+01    -1.620477E+01    -1.529479E+01    -1.467069E+01    -1.584937E+01    -1.429910E+01    -1.508323E+01    -1.421053E+01    -1.382231E+01    -1.591781E+01    -1.591328E+01    -1.589334E+01    -1.535325E+01    -1.548250E+01    -1.687878E+01    -1.615200E+01    -1.554229E+01    -1.446279E+01    -1.431793E+01    -1.408155E+01    -1.438702E+01    -1.348676E+01    -1.462227E+01    -1.427747E+01    -1.556696E+01    -1.669680E+01    -1.649142E+01    -1.592961E+01    -1.676672E+01    -1.499332E+01    -1.431742E+01    -1.558419E+01    -1.413715E+01    -1.528453E+01    -1.368468E+01    -1.397747E+01    -1.471264E+01    -1.576555E+01    -1.502913E+01    -1.758246E+01    -1.464633E+01    -1.413166E+01    -1.365199E+01    -1.494454E+01    -1.602723E+01    -1.601893E+01    -1.783580E+01    -1.456181E+01    -1.330423E+01    -1.306332E+01    -1.352797E+01    -1.382108E+01    -1.855194E+01    -1.596951E+01    -1.514374E+01    -1.378911E+01    -1.281117E+01    -1.274702E+01    -1.371139E+01    -1.438858E+01    -1.452987E+01    -1.739959E+01    -1.569020E+01    -1.505217E+01    -1.406841E+01    -1.410084E+01    -1.365124E+01    -1.286153E+01    -1.407041E+01    -1.511725E+01    -1.492182E+01    -1.483048E+01    -1.295113E+01    -1.323180E+01    -1.358408E+01    -1.347373E+01    -1.401956E+01    -1.415469E+01    -1.453654E+01    -1.378409E+01    -1.318331E+01    -1.323406E+01    -1.383040E+01    -1.460360E+01    -1.659086E+01    -1.471498E+01    -1.462159E+01    -1.427304E+01    -1.342541E+01    -1.298485E+01    -1.331302E+01    -1.337030E+01    -1.427417E+01    -1.465579E+01    -1.706458E+01    -1.487935E+01    -1.395281E+01    -1.377575E+01    -1.423698E+01    -1.354794E+01    -1.401605E+01    -1.427096E+01    -1.770229E+01    -1.354757E+01    -1.306318E+01    -1.327022E+01    -1.305833E+01    -1.382244E+01    -1.485428E+01    -1.668940E+01    -1.586450E+01    -1.575742E+01    -1.741479E+01    -1.364927E+01    -1.271690E+01    -1.290735E+01    -1.271199E+01    -1.444420E+01    -1.449326E+01    -1.665753E+01    -1.377529E+01    -1.399404E+01    -1.468350E+01    -1.565115E+01    -1.404826E+01    -1.380016E+01    -1.366052E+01    -1.378773E+01    -1.555612E+01    -1.667053E+01    -1.482100E+01    -1.420764E+01    -1.356112E+01    -1.490409E+01    -1.407268E+01    -1.437808E+01    -1.599935E+01    -1.525186E+01    -1.493409E+01    -1.618346E+01    -1.492129E+01    -1.392192E+01    -1.365150E+01    -1.322283E+01    -1.308057E+01    -1.398449E+01    -2.002789E+01    -1.521365E+01    -1.408173E+01    -1.355627E+01    -1.427564E+01    -1.351706E+01    -1.523333E+01    -1.531080E+01    -1.428397E+01    -1.499388E+01    -1.541389E+01    -1.857718E+01    -1.512724E+01    -1.387670E+01    -1.299373E+01    -1.335736E+01    -1.411400E+01    -1.733326E+01    -1.518774E+01    -1.558683E+01    -1.663005E+01    -1.487481E+01    -1.428108E+01    -1.339872E+01    -1.580810E+01    -1.674002E+01    -1.407666E+01    -1.432650E+01    -1.454658E+01    -1.537121E+01    -1.705863E+01    -1.562610E+01    -1.588549E+01    -1.435366E+01    -1.541806E+01    -1.624062E+01    -1.474322E+01    -1.391375E+01    -1.421128E+01    -1.459183E+01    -1.495032E+01    -1.434588E+01    -1.540540E+01    -1.462346E+01    -1.643757E+01    -1.366984E+01    -1.331015E+01    -1.413356E+01    -1.740935E+01    -1.570225E+01    -1.390353E+01    -1.322082E+01    -1.482652E+01    -1.484515E+01    -1.484698E+01    -1.401590E+01    -2.003351E+01    -1.690246E+01    -1.507996E+01    -1.555002E+01
-55.555556    -1.427115E+01    -1.356163E+01    -1.543250E+01    -1.413949E+01    -1.304523E+01    -1.312149E+01    -1.320268E+01    -1.399497E+01    -1.328978E+01    -1.357295E+01    -1.389751E+01    -1.514142E+01    -1.348279E+01    -1.370934E+01    -1.537764E+01    -1.401290E+01    -1.352850E+01    -1.356915E+01    -1.532937E+01    -1.552666E+01    -1.576959E+01    -1.503389E+01    -1.571310E+01    -1.449285E+01    -1.795806E+01    -1.603827E+01    -1.476756E+01    -1.543362E+01    -1.521415E+01    -1.441640E+01    -1.415364E+01    -1.349223E+01    -1.394014E+01    -1.441560E+01    -1.526932E+01    -1.484572E+01    -1.318489E+01    -1.409040E+01    -1.471507E+01    -1.358360E+01    -1.518997E+01    -1.332522E+01    -1.345203E+01    -1.519555E+01    -1.789422E+01    -1.614976E+01    -1.406101E+01    -1.335691E+01    -1.358811E+01    -1.355754E+01    -1.457152E+01    -1.348449E+01    -1.229870E+01    -1.306970E+01    -1.441600E+01    -1.425587E+01    -1.444992E+01    -1.395593E+01    -1.309425E+01    -1.259346E+01    -1.347041E+01    -1.347517E+01    -1.302746E+01    -1.272199E+01    -1.290457E+01    -1.435918E+01    -1.360841E+01    -1.360792E+01    -1.293167E+01    -1.306343E+01    -1.326826E+01    -1.238903E+01    -1.223642E+01    -1.326074E+01    -1.342611E+01    -1.193440E+01    -1.226573E+01    -1.273387E+01    -1.215101E+01    -1.210693E+01    -1.289590E+01    -1.263984E+01    -1.214942E+01    -1.215343E+01    -1.300975E+01    -1.231228E+01    -1.218924E+01    -1.174210E+01    -1.206816E+01    -1.196404E+01    -1.212818E+01    -1.211622E+01    -1.249325E+01    -1.168589E+01    -1.173522E+01    -1.169206E+01    -1.183425E+01    -1.159331E+01    -1.195086E+01    -1.156268E+01    -1.194583E+01    -1.165852E+01    -1.167770E+01    -1.135768E+01    -1.175695E+01    -1.135497E+01    -1.079839E+01    -1.084364E+01    -1.193893E+01    -1.138110E+01    -1.101936E+01    -1.151939E+01    -1.127101E+01    -1.074390E+01    -1.126891E+01    -1.140159E+01    -1.099330E+01    -1.069190E+01    -1.112843E+01    -1.071541E+01    -1.064211E+01    -1.093552E+01    -1.093848E+01    -1.048819E+01    -1.073586E+01    -1.084635E+01    -1.063857E+01    -1.050489E+01    -1.086738E+01    -1.058066E+01    -1.028204E+01    -1.026651E+01    -1.024959E+01    -1.013131E+01    -1.038928E+01    -1.047039E+01    -1.009663E+01    -9.874540E+00    -1.043683E+01    -1.038126E+01    -1.011688E+01    -1.011093E+01    -1.006539E+01    -9.878902E+00    -9.878238E+00    -9.946431E+00    -9.946191E+00    -9.920352E+00    -9.923746E+00    -9.712324E+00    -9.669079E+00    -9.814052E+00    -9.766192E+00    -9.616794E+00    -9.770622E+00    -9.815895E+00    -9.487908E+00    -9.393062E+00    -9.579920E+00    -9.473004E+00    -9.389280E+00    -9.456254E+00    -9.542596E+00    -9.435323E+00    -9.341563E+00    -9.522146E+00    -9.272186E+00    -9.093407E+00    -9.167716E+00    -9.191710E+00    -9.182178E+00    -9.273008E+00    -9.158859E+00    -9.073036E+00    -9.039224E+00    -8.929694E+00    -9.001137E+00    -8.961002E+00    -8.907711E+00    -8.940630E+00    -8.942067E+00    -8.875112E+00    -8.775617E+00    -8.751834E+00    -8.805073E+00    -8.764234E+00    -8.739441E+00    -8.763702E+00    -8.562946E+00    -8.542279E+00    -8.595362E+00    -8.548531E+00    -8.594183E+00    -8.509924E+00    -8.519618E+00    -8.516270E+00    -8.481342E+00    -8.412157E+00    -8.416369E+00    -8.421930E+00    -8.421275E+00    -8.411108E+00    -8.392444E+00    -8.329995E+00    -8.218756E+00    -8.215115E+00    -8.256027E+00    -8.214132E+00    -8.168566E+00    -8.118508E+00    -8.112246E+00    -8.116181E+00    -8.113826E+00    -8.016917E+00    -7.993616E+00    -7.966115E+00    -7.998510E+00    -8.069221E+00    -8.030491E+00    -7.965154E+00    -7.948373E+00    -7.911253E+00    -7.853637E+00    -7.851950E+00    -7.841523E+00    -7.815788E+00    -7.818123E+00    -7.790726E+00    -7.784597E+00    -7.712356E+00    -7.728996E+00    -7.657609E+00    -7.638644E+00    -7.651019E+00    -7.632696E+00    -7.649313E+00    -7.576367E+00    -7.545457E+00    -7.559184E+00    -7.522681E+00    -7.502412E+00    -7.495130E+00    -7.480867E+00    -7.483419E+00    -7.469957E+00    -7.462425E+00    -7.433326E+00    -7.424428E+00    -7.388489E+00    -7.333139E+00    -7.354138E+00    -7.342912E+00    -7.394351E+00    -7.379758E+00    -7.329141E+00    -7.269675E+00    -7.249787E+00    -7.273556E+00    -7.226005E+00    -7.194558E+00    -7.212887E+00    -7.165610E+00    -7.099922E+00    -7.117351E+00    -7.132022E+00    -7.104574E+00    -7.105410E+00    -7.071894E+00    -7.073238E+00    -7.051422E+00    -7.049932E+00    -7.026786E+00    -6.996014E+00    -6.979635E+00    -6.964229E+00    -6.997938E+00    -6.995665E+00    -6.959143E+00    -6.963267E+00    -6.909848E+00    -6.875683E+00    -6.895721E+00    -6.859623E+00    -6.802306E+00    -6.799489E+00    -6.795674E+00    -6.811436E+00    -6.819212E+00    -6.830794E+00    -6.796365E+00    -6.801952E+00    -6.750323E+00    -6.717387E+00    -6.731298E+00    -6.748427E+00    -6.702941E+00    -6.688658E+00    -6.713377E+00    -6.644856E+00    -6.706468E+00    -6.675476E+00    -6.617228E+00    -6.645506E+00    -6.638440E+00    -6.593235E+00    -6.630690E+00    -6.653638E+00    -6.542044E+00    -6.560575E+00    -6.586728E+00    -6.565435E+00    -6.522108E+00    -6.539009E+00    -6.511018E+00    -6.492414E+00    -6.490371E+00    -6.496519E+00    -6.493841E+00    -6.480620E+00    -6.461954E+00    -6.457633E+00    -6.438690E+00    -6.392892E+00    -6.411087E+00    -6.451381E+00    -6.392346E+00    -6.383115E+00    -6.418002E+00    -6.381765E+00    -6.386047E+00    -6.379159E+00    -6.389053E+00    -6.361615E+00    -6.359372E+00    -6.336644E+00    -6.346793E+00    -6.302751E+00    -6.308396E+00    -6.323655E+00    -6.299504E+00    -6.249077E+00    -6.288107E+00    -6.278152E+00    -6.264049E+00    -6.276447E+00    -6.266178E+00    -6.254061E+00    -6.280459E+00    -6.265417E+00    -6.221862E+00    -6.268389E+00    -6.227315E+00    -6.213013E+00    -6.264984E+00    -6.226747E+00    -6.194261E+00    -6.233652E+00    -6.239550E+00    -6.184215E+00    -6.182258E+00    -6.204118E+00    -6.177353E+00    -6.194127E+00    -6.183563E+00    -6.198225E+00    -6.197522E+00    -6.168143E+00    -6.153360E+00    -6.152947E+00    -6.137130E+00    -6.138853E+00    -6.139318E+00    -6.148156E+00    -6.147739E+00    -6.152475E+00    -6.145567E+00    -6.150161E+00    -6.123968E+00    -6.119349E+00    -6.135996E+00    -6.127742E+00    -6.079791E+00    -6.076270E+00    -6.099540E+00    -6.090455E+00    -6.075678E+00    -6.098778E+00    -6.105951E+00    -6.082570E+00    -6.092018E+00    -6.102591E+00    -6.115100E+00    -6.102639E+00    -6.098353E+00    -6.113838E+00    -6.093114E+00    -6.051393E+00    -6.087335E+00    -6.080916E+00    -6.085969E+00    -6.092550E+00    -6.083229E+00    -6.103744E+00    -6.101634E+00    -6.094832E+00    -6.084467E+00    -6.097626E+00    -6.101739E+00    -6.088968E+00    -6.056862E+00    -6.057792E+00    -6.087451E+00    -6.084913E+00    -6.036784E+00    -6.033255E+00    -6.058146E+00    -6.075905E+00    -6.045666E+00    -6.057962E+00    -6.065318E+00    -6.089012E+00    -6.069571E+00    -6.064258E+00    -6.074391E+00    -6.082029E+00    -6.059800E+00    -6.037633E+00    -6.062869E+00    -6.073868E+00    -6.053493E+00    -6.043212E+00    -6.068437E+00    -6.068046E+00    -6.048725E+00    -6.039711E+00    -6.054965E+00    -6.067443E+00    -6.068641E+00    -6.033863E+00    -6.058333E+00    -6.097712E+00    -6.064988E+00    -6.034860E+00    -6.082679E+00    -6.101704E+00    -6.076886E+00    -6.059861E+00    -6.075009E+00    -6.088083E+00    -6.075158E+00    -6.056435E+00    -6.082939E+00    -6.115402E+00    -6.079282E+00    -6.058145E+00    -6.089043E+00    -6.098741E+00    -6.088377E+00    -6.063747E+00    -6.038834E+00    -6.074940E+00    -6.122595E+00    -6.071245E+00    -6.041464E+00    -6.086510E+00    -6.063582E+00    -6.042692E+00    -6.046620E+00    -6.054325E+00    -6.086075E+00    -6.074510E+00    -6.045691E+00    -6.082505E+00    -6.092095E+00    -6.085935E+00    -6.103437E+00    -6.095807E+00    -6.087022E+00    -6.126938E+00    -6.095080E+00    -6.067370E+00    -6.124074E+00    -6.134710E+00    -6.099666E+00    -6.106284E+00    -6.103995E+00    -6.102830E+00    -6.105369E+00    -6.093125E+00    -6.066004E+00    -6.079081E+00    -6.108869E+00    -6.136351E+00    -6.105691E+00    -6.071275E+00    -6.128006E+00    -6.156658E+00    -6.094369E+00    -6.102945E+00    -6.172794E+00    -6.146010E+00    -6.124187E+00    -6.108007E+00    -6.116444E+00    -6.154605E+00    -6.163007E+00    -6.120327E+00    -6.106516E+00    -6.115135E+00    -6.165328E+00    -6.146651E+00    -6.089478E+00    -6.132831E+00    -6.191703E+00    -6.157838E+00    -6.143779E+00    -6.153325E+00    -6.168232E+00    -6.200927E+00    -6.188545E+00    -6.179592E+00    -6.199942E+00    -6.192720E+00    -6.178926E+00    -6.183872E+00    -6.166836E+00    -6.172543E+00    -6.209290E+00    -6.196435E+00    -6.189727E+00    -6.237786E+00    -6.211152E+00    -6.203160E+00    -6.224436E+00    -6.223255E+00    -6.228700E+00    -6.222011E+00    -6.223019E+00    -6.270439E+00    -6.274345E+00    -6.221091E+00    -6.254255E+00    -6.291941E+00    -6.305076E+00    -6.271810E+00    -6.290680E+00    -6.307056E+00    -6.310785E+00    -6.272958E+00    -6.285210E+00    -6.285754E+00    -6.252721E+00    -6.259712E+00    -6.272685E+00    -6.279426E+00    -6.317490E+00    -6.318994E+00    -6.290677E+00    -6.320887E+00    -6.363874E+00    -6.373186E+00    -6.300203E+00    -6.295624E+00    -6.367331E+00    -6.379560E+00    -6.347121E+00    -6.362482E+00    -6.387093E+00    -6.394411E+00    -6.400519E+00    -6.403770E+00    -6.419562E+00    -6.412758E+00    -6.378254E+00    -6.435558E+00    -6.462269E+00    -6.430264E+00    -6.420002E+00    -6.422423E+00    -6.445824E+00    -6.493943E+00    -6.480397E+00    -6.414410E+00    -6.413027E+00    -6.481531E+00    -6.558549E+00    -6.538753E+00    -6.515849E+00    -6.513508E+00    -6.517606E+00    -6.545231E+00    -6.574615E+00    -6.543116E+00    -6.513753E+00    -6.474766E+00    -6.504272E+00    -6.603622E+00    -6.597104E+00    -6.530404E+00    -6.554858E+00    -6.603997E+00    -6.635425E+00    -6.635763E+00    -6.636409E+00    -6.596111E+00    -6.544235E+00    -6.577051E+00    -6.685744E+00    -6.681169E+00    -6.621663E+00    -6.631456E+00    -6.633968E+00    -6.641993E+00    -6.740136E+00    -6.771175E+00    -6.710358E+00    -6.640470E+00    -6.672759E+00    -6.757916E+00    -6.771020E+00    -6.754310E+00    -6.772261E+00    -6.732868E+00    -6.721241E+00    -6.796323E+00    -6.839911E+00    -6.799881E+00    -6.778716E+00    -6.748619E+00    -6.731578E+00    -6.773536E+00    -6.852129E+00    -6.892523E+00    -6.848675E+00    -6.828640E+00    -6.846371E+00    -6.863474E+00    -6.876860E+00    -6.933581E+00    -6.937586E+00    -6.875495E+00    -6.819777E+00    -6.854334E+00    -6.935866E+00    -6.960215E+00    -6.936089E+00    -6.912169E+00    -6.932110E+00    -6.924985E+00    -6.942128E+00    -6.991646E+00    -7.059509E+00    -7.069492E+00    -7.027902E+00    -7.010568E+00    -7.082326E+00    -7.118190E+00    -7.102377E+00    -7.114422E+00    -7.161720E+00    -7.136346E+00    -7.100995E+00    -7.108753E+00    -7.142025E+00    -7.180958E+00    -7.198073E+00    -7.136052E+00    -7.164719E+00    -7.175107E+00    -7.144546E+00    -7.161667E+00    -7.180743E+00    -7.203433E+00    -7.251706E+00    -7.254966E+00    -7.226545E+00    -7.249553E+00    -7.299402E+00    -7.335912E+00    -7.340348E+00    -7.349892E+00    -7.382548E+00    -7.388333E+00    -7.348783E+00    -7.394396E+00    -7.489126E+00    -7.481934E+00    -7.444546E+00    -7.470522E+00    -7.533148E+00    -7.504121E+00    -7.480727E+00    -7.515452E+00    -7.527016E+00    -7.499113E+00    -7.563181E+00    -7.597198E+00    -7.592333E+00    -7.601360E+00    -7.647160E+00    -7.653284E+00    -7.619160E+00    -7.676281E+00    -7.692075E+00    -7.614345E+00    -7.647389E+00    -7.726859E+00    -7.753673E+00    -7.753944E+00    -7.770223E+00    -7.769874E+00    -7.788845E+00    -7.787215E+00    -7.750482E+00    -7.762204E+00    -7.795465E+00    -7.848718E+00    -7.926241E+00    -7.905597E+00    -7.904464E+00    -7.924403E+00    -7.948659E+00    -7.947556E+00    -7.942380E+00    -7.960992E+00    -8.059964E+00    -8.108670E+00    -8.169682E+00    -8.098972E+00    -8.059419E+00    -8.131931E+00    -8.166306E+00    -8.128120E+00    -8.208177E+00    -8.296637E+00    -8.350548E+00    -8.377600E+00    -8.366044E+00    -8.388851E+00    -8.347691E+00    -8.283955E+00    -8.319752E+00    -8.341862E+00    -8.344189E+00    -8.413507E+00    -8.402097E+00    -8.463492E+00    -8.552247E+00    -8.625254E+00    -8.523712E+00    -8.458787E+00    -8.490718E+00    -8.540470E+00    -8.496497E+00    -8.474991E+00    -8.546913E+00    -8.645562E+00    -8.708612E+00    -8.828268E+00    -8.924044E+00    -8.915069E+00    -8.926487E+00    -8.982505E+00    -8.967146E+00    -8.915347E+00    -8.878105E+00    -8.903047E+00    -8.988149E+00    -9.064478E+00    -9.152723E+00    -9.165785E+00    -9.280865E+00    -9.367146E+00    -9.386784E+00    -9.287935E+00    -9.208679E+00    -9.288722E+00    -9.333024E+00    -9.350991E+00    -9.389527E+00    -9.357874E+00    -9.320831E+00    -9.442113E+00    -9.486877E+00    -9.756228E+00    -9.879796E+00    -9.880479E+00    -9.961049E+00    -1.027697E+01    -1.026220E+01    -1.034816E+01    -1.024435E+01    -1.009052E+01    -1.015815E+01    -1.013917E+01    -9.978914E+00    -1.008273E+01    -1.012362E+01    -1.024577E+01    -1.029163E+01    -1.040178E+01    -1.069994E+01    -1.093074E+01    -1.102685E+01    -1.132150E+01    -1.144665E+01    -1.178995E+01    -1.138727E+01    -1.159499E+01    -1.212365E+01    -1.227327E+01    -1.164076E+01    -1.107124E+01    -1.115842E+01    -1.161992E+01    -1.167370E+01    -1.141004E+01    -1.123124E+01    -1.124725E+01    -1.107531E+01    -1.103922E+01    -1.156012E+01    -1.204259E+01    -1.209942E+01    -1.187753E+01    -1.197015E+01    -1.225954E+01    -1.312009E+01    -1.370204E+01    -1.373244E+01    -1.397674E+01    -1.491436E+01    -1.400172E+01    -1.360719E+01    -1.447920E+01    -1.589480E+01    -1.453960E+01    -1.508511E+01    -1.546244E+01    -1.481907E+01    -1.559364E+01    -1.399779E+01    -1.328424E+01    -1.370838E+01    -1.378329E+01    -1.468282E+01    -1.432057E+01    -1.343141E+01    -1.335547E+01    -1.427462E+01    -1.453481E+01    -1.310191E+01    -1.308145E+01    -1.403039E+01    -1.424982E+01    -1.299807E+01    -1.276073E+01    -1.314804E+01    -1.299613E+01    -1.279424E+01    -1.294525E+01    -1.350322E+01    -1.325244E+01    -1.296278E+01    -1.378790E+01    -1.324238E+01    -1.331243E+01    -1.410687E+01    -1.392670E+01    -1.334786E+01    -1.290076E+01    -1.290735E+01    -1.399850E+01    -1.333438E+01    -1.351477E+01    -1.382177E+01    -1.376049E+01    -1.373462E+01    -1.351026E+01    -1.300971E+01    -1.368309E+01    -1.427614E+01    -1.309243E+01    -1.272229E+01    -1.427855E+01    -1.548445E+01    -1.330641E+01    -1.377825E+01    -1.684734E+01    -1.558104E+01    -1.453574E+01    -1.437323E+01    -1.473165E+01    -1.446458E+01    -1.421150E+01    -1.516239E+01    -1.623749E+01    -1.827838E+01    -1.629984E+01    -1.508522E+01    -1.413046E+01    -1.332142E+01    -1.451212E+01    -1.442210E+01    -1.522878E+01    -1.387993E+01    -1.320534E+01    -1.355745E+01    -1.375162E+01    -1.350900E+01    -1.338814E+01    -1.328878E+01    -1.363473E+01    -1.341550E+01    -1.309771E+01    -1.292145E+01    -1.316284E+01    -1.321004E+01    -1.295388E+01    -1.267581E+01    -1.350640E+01    -1.343049E+01    -1.274620E+01    -1.270296E+01    -1.399827E+01    -1.442859E+01    -1.375569E+01    -1.422474E+01    -1.401754E+01    -1.448634E+01    -1.541321E+01    -1.418506E+01    -1.532620E+01    -1.453914E+01    -1.457670E+01    -1.280879E+01    -1.290438E+01    -1.538086E+01    -1.458224E+01    -1.433887E+01    -1.399711E+01    -1.389101E+01    -1.305464E+01    -1.392711E+01    -1.415178E+01    -1.283928E+01    -1.439058E+01    -1.570048E+01    -1.337490E+01    -1.319099E+01    -1.352507E+01    -1.383594E+01    -1.329406E+01    -1.582565E+01    -1.664590E+01    -1.424217E+01    -1.335989E+01    -1.317783E+01    -1.319169E+01    -1.324216E+01    -1.388129E+01    -1.364396E+01    -1.365480E+01    -1.400317E+01    -1.377747E+01    -1.462082E+01    -1.371322E+01    -1.507179E+01    -1.440932E+01    -1.402210E+01    -1.416462E+01    -1.428847E+01    -1.464349E+01    -1.428577E+01    -1.427757E+01    -1.408411E+01    -1.373704E+01    -1.314905E+01    -1.316765E+01    -1.362145E+01    -1.461468E+01    -1.451434E+01    -1.571017E+01    -1.396107E+01    -1.491859E+01    -1.705602E+01    -1.435631E+01    -1.584004E+01    -1.632205E+01    -1.396116E+01    -1.335402E+01    -1.432210E+01    -1.355725E+01    -1.287487E+01    -1.376367E+01    -1.478682E+01    -1.592363E+01    -1.538258E+01    -1.746388E+01    -1.896360E+01    -1.541927E+01    -1.568577E+01    -1.620507E+01    -1.547557E+01    -1.474337E+01    -1.331780E+01    -1.353488E+01    -1.551241E+01    -2.155038E+01    -1.547220E+01    -1.606947E+01    -1.442289E+01    -1.421890E+01    -1.510708E+01    -1.585589E+01    -1.646380E+01    -1.469761E+01    -1.414623E+01    -1.412654E+01    -1.334318E+01    -1.378480E+01    -1.431762E+01    -1.441355E+01    -1.460641E+01    -1.646674E+01    -1.643457E+01    -1.731019E+01    -1.426639E+01    -1.511458E+01    -1.730801E+01    -1.511373E+01    -1.506641E+01    -1.559284E+01    -1.526406E+01    -1.520718E+01    -1.508227E+01    -1.519732E+01    -1.495366E+01    -1.500045E+01    -1.641148E+01    -1.607601E+01    -1.692051E+01    -1.488887E+01    -1.562360E+01    -1.514749E+01    -1.350865E+01    -1.405536E+01    -1.499870E+01    -1.524825E+01    -1.552399E+01    -1.560583E+01    -1.539076E+01    -1.680232E+01    -1.448178E+01    -1.437162E+01    -1.394292E+01    -1.562071E+01    -1.488405E+01    -1.417535E+01    -1.611530E+01    -1.657627E+01    -1.544182E+01    -1.432615E+01    -1.400774E+01    -1.479715E+01    -1.434039E+01    -1.547531E+01    -1.882572E+01    -1.499831E+01    -1.430747E+01    -1.373684E+01    -1.396064E+01    -1.328767E+01    -1.384364E+01    -1.426369E+01    -1.548241E+01    -1.497016E+01    -1.436120E+01    -1.559916E+01    -1.571721E+01    -1.470947E+01    -1.464599E+01    -1.484777E+01    -1.375522E+01    -1.386808E+01    -1.463806E+01    -1.400091E+01    -1.369924E+01    -1.417112E+01    -1.476286E+01    -1.564989E+01    -1.507051E+01    -1.409445E+01    -1.309682E+01    -1.276780E+01    -1.246939E+01    -1.289806E+01    -1.388996E+01    -1.575562E+01    -1.564609E+01    -1.418232E+01    -1.359294E+01    -1.299802E+01    -1.277371E+01    -1.313954E+01    -1.539701E+01    -1.455455E+01    -1.418779E+01    -1.276104E+01    -1.269130E+01    -1.291074E+01    -1.343545E+01    -1.553927E+01    -1.443716E+01    -1.626569E+01    -1.320318E+01    -1.250086E+01    -1.386462E+01    -1.293654E+01    -1.352142E+01    -1.500618E+01    -1.448838E+01    -1.347143E+01    -1.350850E+01    -1.392765E+01    -1.416080E+01    -1.451729E+01    -1.590346E+01    -1.665648E+01    -1.466806E+01    -1.336061E+01    -1.320549E+01    -1.405968E+01    -1.367010E+01    -1.534714E+01    -1.775132E+01    -1.387410E+01    -1.364689E+01    -1.295522E+01    -1.278468E+01    -1.269178E+01    -1.325282E+01    -1.413512E+01    -1.503270E+01    -1.429121E+01    -1.401566E+01    -1.309513E+01    -1.319150E+01    -1.380545E+01    -1.421580E+01    -1.400578E+01    -1.514271E+01    -1.339115E+01    -1.345591E+01    -1.322563E+01    -1.432656E+01    -1.461713E+01    -1.693789E+01    -1.525086E+01    -1.478458E+01    -1.555381E+01    -1.571977E+01    -1.606568E+01    -1.549838E+01    -1.513823E+01    -1.383680E+01    -1.367574E+01    -1.475690E+01    -1.515788E+01    -1.385951E+01    -1.372421E+01    -1.443600E+01    -1.473867E+01    -1.475633E+01    -1.380475E+01    -1.493927E+01    -1.640430E+01    -1.397235E+01    -1.389912E+01    -1.372643E+01    -1.338557E+01    -1.407067E+01    -1.571972E+01    -1.666466E+01    -1.613413E+01    -1.627586E+01    -2.215350E+01    -1.414886E+01    -1.348511E+01    -1.420736E+01    -1.445073E+01    -1.683625E+01    -1.612193E+01    -1.480770E+01    -1.549539E+01    -1.657444E+01    -1.413663E+01    -1.500020E+01    -1.538860E+01    -1.494805E+01    -1.435168E+01    -1.574215E+01    -1.533981E+01    -1.697823E+01    -1.517192E+01    -1.612445E+01    -1.611858E+01    -1.454265E+01    -1.409619E+01    -1.529898E+01    -1.633900E+01    -1.355478E+01    -1.387869E+01    -1.428814E+01    -1.455490E+01    -1.519965E+01    -1.679436E+01    -1.659216E+01    -1.662326E+01    -1.574208E+01    -1.433116E+01    -1.451329E+01    -1.448571E+01    -1.634446E+01    -1.385681E+01    -1.423038E+01    -1.387080E+01    -1.461302E+01    -1.600317E+01    -1.303305E+01    -1.414874E+01    -1.382900E+01    -1.600259E+01    -1.421323E+01    -1.368841E+01    -1.572714E+01    -1.403754E+01    -1.313630E+01    -1.421150E+01    -1.555231E+01    -1.394411E+01    -1.360247E+01    -1.281639E+01    -1.334195E+01    -1.438879E+01    -1.349010E+01    -1.380737E+01    -1.373730E+01    -1.718239E+01    -1.566856E+01    -1.399290E+01    -1.404049E+01    -1.401487E+01    -1.640142E+01    -1.756303E+01    -1.456556E+01    -1.382371E+01    -1.412417E+01    -1.412682E+01    -1.610532E+01    -1.379563E+01    -1.366312E+01    -1.442036E+01    -1.384607E+01    -1.381344E+01    -1.269592E+01    -1.345123E+01    -1.448495E+01    -1.757355E+01    -1.390241E+01    -1.367288E+01    -1.338562E+01    -1.414689E+01    -1.349742E+01    -1.362267E+01    -1.309247E+01    -1.390295E+01    -1.301516E+01    -1.523828E+01    -1.428182E+01
-55.444444    -1.443121E+01    -1.455773E+01    -1.408386E+01    -1.428668E+01    -1.498649E+01    -1.606339E+01    -1.450436E+01    -1.417712E+01    -1.374585E+01    -1.716324E+01    -1.513994E+01    -1.906911E+01    -1.482673E+01    -1.411829E+01    -1.733926E+01    -1.569708E+01    -1.548827E+01    -1.482894E+01    -1.527690E+01    -1.508985E+01    -1.353027E+01    -1.542106E+01    -1.590356E+01    -1.280519E+01    -1.276164E+01    -1.401032E+01    -1.646102E+01    -1.417412E+01    -1.686372E+01    -1.622657E+01    -1.351935E+01    -1.350266E+01    -1.593879E+01    -1.427985E+01    -1.357340E+01    -1.346654E+01    -1.543253E+01    -1.373173E+01    -1.273316E+01    -1.417651E+01    -1.718089E+01    -1.320137E+01    -1.345534E+01    -1.450661E+01    -1.391185E+01    -1.290487E+01    -1.303018E+01    -1.673518E+01    -1.421710E+01    -1.284683E+01    -1.401711E+01    -1.484630E+01    -1.282572E+01    -1.281401E+01    -1.410810E+01    -1.432543E+01    -1.242746E+01    -1.361873E+01    -1.585466E+01    -1.325080E+01    -1.212599E+01    -1.413476E+01    -1.469234E+01    -1.279882E+01    -1.265091E+01    -1.419233E+01    -1.276022E+01    -1.196444E+01    -1.286449E+01    -1.277792E+01    -1.249182E+01    -1.307168E+01    -1.356540E+01    -1.291031E+01    -1.264529E+01    -1.323586E+01    -1.271879E+01    -1.191355E+01    -1.162022E+01    -1.307769E+01    -1.244296E+01    -1.179710E+01    -1.245766E+01    -1.296424E+01    -1.180341E+01    -1.213640E+01    -1.223394E+01    -1.188521E+01    -1.182394E+01    -1.223247E+01    -1.192096E+01    -1.163461E+01    -1.148581E+01    -1.202745E+01    -1.160404E+01    -1.163926E+01    -1.154176E+01    -1.162985E+01    -1.163459E+01    -1.147842E+01    -1.148510E+01    -1.163264E+01    -1.134963E+01    -1.155187E+01    -1.104176E+01    -1.113073E+01    -1.155817E+01    -1.132028E+01    -1.073790E+01    -1.127478E+01    -1.131483E+01    -1.099312E+01    -1.091720E+01    -1.122986E+01    -1.089885E+01    -1.090098E+01    -1.080962E+01    -1.092358E+01    -1.056834E+01    -1.086110E+01    -1.088989E+01    -1.063501E+01    -1.031515E+01    -1.066646E+01    -1.065215E+01    -1.057210E+01    -1.027799E+01    -1.037222E+01    -1.034026E+01    -1.043285E+01    -1.047125E+01    -1.033796E+01    -1.026122E+01    -1.028376E+01    -1.009771E+01    -1.006890E+01    -1.015777E+01    -1.020346E+01    -9.976201E+00    -1.007637E+01    -9.948590E+00    -9.918529E+00    -9.932757E+00    -9.841080E+00    -9.903640E+00    -9.903065E+00    -9.762969E+00    -9.698188E+00    -9.663939E+00    -9.729089E+00    -9.684728E+00    -9.572796E+00    -9.613403E+00    -9.517766E+00    -9.500303E+00    -9.490056E+00    -9.468214E+00    -9.520468E+00    -9.369073E+00    -9.259849E+00    -9.305931E+00    -9.440871E+00    -9.284046E+00    -9.179793E+00    -9.205832E+00    -9.112611E+00    -9.069482E+00    -9.016017E+00    -9.148351E+00    -9.100482E+00    -8.981154E+00    -9.030430E+00    -8.867179E+00    -8.879050E+00    -9.026818E+00    -8.895254E+00    -8.813994E+00    -8.935720E+00    -8.812008E+00    -8.683304E+00    -8.728962E+00    -8.718043E+00    -8.681240E+00    -8.724832E+00    -8.729534E+00    -8.551994E+00    -8.569977E+00    -8.611165E+00    -8.504095E+00    -8.543241E+00    -8.578265E+00    -8.443680E+00    -8.347680E+00    -8.466514E+00    -8.406690E+00    -8.340909E+00    -8.340424E+00    -8.304657E+00    -8.187186E+00    -8.244925E+00    -8.240946E+00    -8.158004E+00    -8.166727E+00    -8.207510E+00    -8.078250E+00    -8.078320E+00    -8.164591E+00    -8.075619E+00    -8.037056E+00    -8.127168E+00    -8.014794E+00    -7.961231E+00    -7.959958E+00    -7.968923E+00    -7.916157E+00    -7.986808E+00    -7.884507E+00    -7.790721E+00    -7.772420E+00    -7.765409E+00    -7.724755E+00    -7.733911E+00    -7.775509E+00    -7.709869E+00    -7.709155E+00    -7.715304E+00    -7.609631E+00    -7.633154E+00    -7.658536E+00    -7.619182E+00    -7.554929E+00    -7.659359E+00    -7.576926E+00    -7.507486E+00    -7.521251E+00    -7.484190E+00    -7.463893E+00    -7.488305E+00    -7.454721E+00    -7.398119E+00    -7.415907E+00    -7.393908E+00    -7.324628E+00    -7.377266E+00    -7.355724E+00    -7.272803E+00    -7.293481E+00    -7.306490E+00    -7.222081E+00    -7.217087E+00    -7.245188E+00    -7.191773E+00    -7.158238E+00    -7.143833E+00    -7.129695E+00    -7.150967E+00    -7.135465E+00    -7.092405E+00    -7.115135E+00    -7.071965E+00    -7.029982E+00    -7.063983E+00    -7.059797E+00    -7.013100E+00    -6.995903E+00    -7.027493E+00    -6.970230E+00    -6.970062E+00    -6.987914E+00    -6.907779E+00    -6.872921E+00    -6.911937E+00    -6.885052E+00    -6.854914E+00    -6.884035E+00    -6.857536E+00    -6.777552E+00    -6.798963E+00    -6.806744E+00    -6.782060E+00    -6.785008E+00    -6.776433E+00    -6.743450E+00    -6.732256E+00    -6.736663E+00    -6.748996E+00    -6.730340E+00    -6.663399E+00    -6.626745E+00    -6.666319E+00    -6.628888E+00    -6.654527E+00    -6.652789E+00    -6.618348E+00    -6.576153E+00    -6.577313E+00    -6.574661E+00    -6.529683E+00    -6.577698E+00    -6.559364E+00    -6.516434E+00    -6.493089E+00    -6.519592E+00    -6.504736E+00    -6.468969E+00    -6.477425E+00    -6.480596E+00    -6.452077E+00    -6.436585E+00    -6.430931E+00    -6.398404E+00    -6.413793E+00    -6.401516E+00    -6.398727E+00    -6.382269E+00    -6.370412E+00    -6.351000E+00    -6.346031E+00    -6.325308E+00    -6.347206E+00    -6.326545E+00    -6.341663E+00    -6.337281E+00    -6.305603E+00    -6.283078E+00    -6.277456E+00    -6.282117E+00    -6.269971E+00    -6.260061E+00    -6.265969E+00    -6.256438E+00    -6.210924E+00    -6.242623E+00    -6.218258E+00    -6.219268E+00    -6.205963E+00    -6.210223E+00    -6.184547E+00    -6.191407E+00    -6.201530E+00    -6.202402E+00    -6.174414E+00    -6.170388E+00    -6.159369E+00    -6.163733E+00    -6.143104E+00    -6.132359E+00    -6.151355E+00    -6.131753E+00    -6.110447E+00    -6.123380E+00    -6.136200E+00    -6.095723E+00    -6.101030E+00    -6.114855E+00    -6.074831E+00    -6.085697E+00    -6.070400E+00    -6.067473E+00    -6.076142E+00    -6.035434E+00    -6.051201E+00    -6.069940E+00    -6.047307E+00    -6.027278E+00    -6.044541E+00    -6.021182E+00    -6.034642E+00    -6.044188E+00    -6.034876E+00    -6.034078E+00    -6.046978E+00    -6.000148E+00    -6.028418E+00    -6.044444E+00    -5.996375E+00    -5.983812E+00    -6.027659E+00    -6.003984E+00    -5.966057E+00    -5.998161E+00    -6.017124E+00    -6.016774E+00    -6.008092E+00    -5.996662E+00    -6.020532E+00    -5.999764E+00    -5.961434E+00    -5.990821E+00    -5.970795E+00    -5.956409E+00    -5.980293E+00    -5.995742E+00    -5.968819E+00    -5.965446E+00    -5.950133E+00    -5.969805E+00    -5.963223E+00    -5.941411E+00    -5.962525E+00    -5.990133E+00    -5.938821E+00    -5.933410E+00    -5.954383E+00    -5.962957E+00    -5.957827E+00    -5.925347E+00    -5.942504E+00    -5.966578E+00    -5.938084E+00    -5.946660E+00    -5.970044E+00    -5.965485E+00    -5.941106E+00    -5.938723E+00    -5.960751E+00    -5.951591E+00    -5.957185E+00    -5.930182E+00    -5.951327E+00    -5.974681E+00    -5.956026E+00    -5.918218E+00    -5.939952E+00    -5.942464E+00    -5.918378E+00    -5.927233E+00    -5.954854E+00    -5.965602E+00    -5.961931E+00    -5.930449E+00    -5.956885E+00    -5.954567E+00    -5.928906E+00    -5.929857E+00    -5.938967E+00    -5.965484E+00    -5.962851E+00    -5.944853E+00    -5.964510E+00    -5.975441E+00    -5.942314E+00    -5.928135E+00    -5.941717E+00    -5.948827E+00    -5.933104E+00    -5.939775E+00    -5.942248E+00    -5.942809E+00    -5.923923E+00    -5.936754E+00    -5.963693E+00    -5.939594E+00    -5.943756E+00    -5.965676E+00    -5.950854E+00    -5.953640E+00    -5.946896E+00    -5.946454E+00    -5.950757E+00    -5.956862E+00    -5.938170E+00    -5.943281E+00    -5.962476E+00    -5.964549E+00    -5.965273E+00    -5.981132E+00    -5.976975E+00    -5.988594E+00    -5.952740E+00    -5.957869E+00    -5.996784E+00    -5.981297E+00    -5.946423E+00    -5.970990E+00    -5.978821E+00    -5.966130E+00    -5.976216E+00    -5.968139E+00    -5.985297E+00    -5.994279E+00    -5.958876E+00    -5.960293E+00    -5.978284E+00    -5.984219E+00    -6.000891E+00    -5.977493E+00    -5.959752E+00    -5.990598E+00    -6.016510E+00    -6.000261E+00    -5.993187E+00    -5.990852E+00    -6.014616E+00    -6.018188E+00    -6.002089E+00    -5.988620E+00    -6.023937E+00    -6.017399E+00    -5.987506E+00    -5.986726E+00    -6.020868E+00    -6.031853E+00    -6.026933E+00    -5.998909E+00    -6.015909E+00    -6.049849E+00    -6.062759E+00    -6.048597E+00    -6.019631E+00    -6.040867E+00    -6.078164E+00    -6.064515E+00    -6.023781E+00    -6.041895E+00    -6.073402E+00    -6.074223E+00    -6.063114E+00    -6.040870E+00    -6.058556E+00    -6.092146E+00    -6.098188E+00    -6.048453E+00    -6.060209E+00    -6.077099E+00    -6.121348E+00    -6.093520E+00    -6.082190E+00    -6.097795E+00    -6.128214E+00    -6.116370E+00    -6.093454E+00    -6.069367E+00    -6.096704E+00    -6.136152E+00    -6.127286E+00    -6.133626E+00    -6.145215E+00    -6.133528E+00    -6.143105E+00    -6.167060E+00    -6.123649E+00    -6.089253E+00    -6.123590E+00    -6.176218E+00    -6.173406E+00    -6.176498E+00    -6.155791E+00    -6.175466E+00    -6.221279E+00    -6.195111E+00    -6.180255E+00    -6.201516E+00    -6.207679E+00    -6.259712E+00    -6.285969E+00    -6.219474E+00    -6.220684E+00    -6.244108E+00    -6.241836E+00    -6.229415E+00    -6.228554E+00    -6.233853E+00    -6.235499E+00    -6.252210E+00    -6.306724E+00    -6.285867E+00    -6.246686E+00    -6.293450E+00    -6.327868E+00    -6.274646E+00    -6.265921E+00    -6.286968E+00    -6.304091E+00    -6.320910E+00    -6.330365E+00    -6.318068E+00    -6.326420E+00    -6.337363E+00    -6.337177E+00    -6.343088E+00    -6.328949E+00    -6.350542E+00    -6.358045E+00    -6.342958E+00    -6.339944E+00    -6.358832E+00    -6.377710E+00    -6.406018E+00    -6.400168E+00    -6.383846E+00    -6.404724E+00    -6.431810E+00    -6.406704E+00    -6.419425E+00    -6.417931E+00    -6.431743E+00    -6.446554E+00    -6.452541E+00    -6.476648E+00    -6.497630E+00    -6.491022E+00    -6.492199E+00    -6.491020E+00    -6.513003E+00    -6.559152E+00    -6.542854E+00    -6.518401E+00    -6.530930E+00    -6.538403E+00    -6.552929E+00    -6.604326E+00    -6.653012E+00    -6.578957E+00    -6.522241E+00    -6.583342E+00    -6.672073E+00    -6.598127E+00    -6.541371E+00    -6.583621E+00    -6.594114E+00    -6.612278E+00    -6.678375E+00    -6.718305E+00    -6.692088E+00    -6.642150E+00    -6.687269E+00    -6.745639E+00    -6.727900E+00    -6.726040E+00    -6.740227E+00    -6.701389E+00    -6.686923E+00    -6.739741E+00    -6.787590E+00    -6.816992E+00    -6.792498E+00    -6.783836E+00    -6.755779E+00    -6.754735E+00    -6.834559E+00    -6.879470E+00    -6.857979E+00    -6.834625E+00    -6.810500E+00    -6.813027E+00    -6.872483E+00    -6.920649E+00    -6.980554E+00    -6.985801E+00    -6.914770E+00    -6.877949E+00    -6.925927E+00    -6.947160E+00    -6.974929E+00    -6.971814E+00    -6.942465E+00    -6.929489E+00    -6.918482E+00    -6.932791E+00    -6.992120E+00    -7.029516E+00    -7.050689E+00    -7.023373E+00    -7.000860E+00    -7.012269E+00    -7.055969E+00    -7.102494E+00    -7.171663E+00    -7.182036E+00    -7.198971E+00    -7.175180E+00    -7.125638E+00    -7.120495E+00    -7.153716E+00    -7.227975E+00    -7.316413E+00    -7.237098E+00    -7.157816E+00    -7.235915E+00    -7.252527E+00    -7.237765E+00    -7.309116E+00    -7.385112E+00    -7.364037E+00    -7.279362E+00    -7.301678E+00    -7.332327E+00    -7.269037E+00    -7.277227E+00    -7.389938E+00    -7.403804E+00    -7.399430E+00    -7.445182E+00    -7.425346E+00    -7.402771E+00    -7.371439E+00    -7.452080E+00    -7.497182E+00    -7.493462E+00    -7.583822E+00    -7.662041E+00    -7.502983E+00    -7.440602E+00    -7.545708E+00    -7.598048E+00    -7.600118E+00    -7.638865E+00    -7.708712E+00    -7.750474E+00    -7.669719E+00    -7.629081E+00    -7.666653E+00    -7.669917E+00    -7.736044E+00    -7.833777E+00    -7.794934E+00    -7.787740E+00    -7.900206E+00    -7.919522E+00    -7.855602E+00    -7.801705E+00    -7.871551E+00    -7.959008E+00    -7.912776E+00    -7.914355E+00    -7.957923E+00    -7.977664E+00    -7.994742E+00    -7.981638E+00    -7.953388E+00    -7.984617E+00    -8.070765E+00    -8.096738E+00    -8.049090E+00    -8.055562E+00    -8.169766E+00    -8.204527E+00    -8.202911E+00    -8.209290E+00    -8.209582E+00    -8.187484E+00    -8.297524E+00    -8.377474E+00    -8.353951E+00    -8.422802E+00    -8.451295E+00    -8.416798E+00    -8.409087E+00    -8.457649E+00    -8.498437E+00    -8.560984E+00    -8.602060E+00    -8.714504E+00    -8.715505E+00    -8.612546E+00    -8.663250E+00    -8.750555E+00    -8.722079E+00    -8.720047E+00    -8.768622E+00    -8.820354E+00    -8.744160E+00    -8.792962E+00    -8.852433E+00    -8.886700E+00    -8.924538E+00    -9.058796E+00    -9.107477E+00    -9.039293E+00    -9.013432E+00    -9.080331E+00    -9.054016E+00    -9.092109E+00    -9.132422E+00    -9.306714E+00    -9.374659E+00    -9.364320E+00    -9.451066E+00    -9.512087E+00    -9.459779E+00    -9.550787E+00    -9.566628E+00    -9.576714E+00    -9.448583E+00    -9.520011E+00    -9.526027E+00    -9.616429E+00    -9.660778E+00    -9.683807E+00    -9.684849E+00    -9.747329E+00    -9.849341E+00    -9.966509E+00    -1.007686E+01    -1.026909E+01    -1.034659E+01    -1.030489E+01    -1.038515E+01    -1.057555E+01    -1.054410E+01    -1.045024E+01    -1.037723E+01    -1.054785E+01    -1.047852E+01    -1.041889E+01    -1.059809E+01    -1.085962E+01    -1.075112E+01    -1.078012E+01    -1.086614E+01    -1.116270E+01    -1.145567E+01    -1.152322E+01    -1.149924E+01    -1.166988E+01    -1.195537E+01    -1.238917E+01    -1.277391E+01    -1.388774E+01    -1.353590E+01    -1.360415E+01    -1.387539E+01    -1.400317E+01    -1.354561E+01    -1.408271E+01    -1.345759E+01    -1.290629E+01    -1.260545E+01    -1.269056E+01    -1.334487E+01    -1.348404E+01    -1.330546E+01    -1.375337E+01    -1.359973E+01    -1.363025E+01    -1.371817E+01    -1.433265E+01    -1.455520E+01    -1.399405E+01    -1.369356E+01    -1.345483E+01    -1.413476E+01    -1.482528E+01    -1.406153E+01    -1.450338E+01    -1.662455E+01    -1.447461E+01    -1.386038E+01    -1.401908E+01    -1.487906E+01    -1.387973E+01    -1.353312E+01    -1.499494E+01    -1.561480E+01    -1.462083E+01    -1.368521E+01    -1.319616E+01    -1.325085E+01    -1.331049E+01    -1.379650E+01    -1.390861E+01    -1.437746E+01    -1.340508E+01    -1.393468E+01    -1.282304E+01    -1.303063E+01    -1.403304E+01    -1.435022E+01    -1.324754E+01    -1.346958E+01    -1.346928E+01    -1.380792E+01    -1.383168E+01    -1.391010E+01    -1.411683E+01    -1.338420E+01    -1.265904E+01    -1.326003E+01    -1.373683E+01    -1.325581E+01    -1.401656E+01    -1.398115E+01    -1.382288E+01    -1.449323E+01    -1.385057E+01    -1.388631E+01    -1.352841E+01    -1.399022E+01    -1.438266E+01    -1.517969E+01    -1.475366E+01    -1.415821E+01    -1.414758E+01    -1.402890E+01    -1.410060E+01    -1.698084E+01    -1.879650E+01    -1.533784E+01    -1.625217E+01    -1.728269E+01    -1.649884E+01    -1.509935E+01    -1.550420E+01    -1.535864E+01    -1.526950E+01    -1.604635E+01    -1.416453E+01    -1.523214E+01    -1.810956E+01    -1.499682E+01    -1.374507E+01    -1.373225E+01    -1.489673E+01    -1.562748E+01    -1.384794E+01    -1.433779E+01    -1.399585E+01    -1.342508E+01    -1.349758E+01    -1.380876E+01    -1.349169E+01    -1.357251E+01    -1.415686E+01    -1.371513E+01    -1.380349E+01    -1.464606E+01    -1.428553E+01    -1.489866E+01    -1.626299E+01    -1.511476E+01    -1.641771E+01    -1.497451E+01    -1.453190E+01    -1.351590E+01    -1.451689E+01    -1.446381E+01    -1.525855E+01    -1.598083E+01    -1.475140E+01    -1.477835E+01    -1.469099E+01    -1.461581E+01    -1.406558E+01    -1.476873E+01    -1.392323E+01    -1.500431E+01    -1.844487E+01    -1.504353E+01    -1.438030E+01    -1.564510E+01    -1.516794E+01    -1.674142E+01    -1.581170E+01    -1.636318E+01    -1.551994E+01    -1.532125E+01    -1.427867E+01    -1.465495E+01    -1.532511E+01    -1.428275E+01    -1.634968E+01    -1.514396E+01    -1.582456E+01    -1.636920E+01    -1.733985E+01    -1.510744E+01    -1.562576E+01    -1.443784E+01    -1.444712E+01    -1.500578E+01    -1.532582E+01    -1.798071E+01    -1.781945E+01    -1.676077E+01    -1.592178E+01    -1.580955E+01    -2.271024E+01    -1.746606E+01    -1.667533E+01    -1.564254E+01    -1.635751E+01    -1.480427E+01    -1.450871E+01    -1.921161E+01    -1.658766E+01    -1.510838E+01    -1.530232E+01    -1.635245E+01    -2.080441E+01    -1.562985E+01    -1.565199E+01    -1.543319E+01    -1.424768E+01    -1.447556E+01    -1.469249E+01    -1.497924E+01    -1.510618E+01    -1.592365E+01    -1.660493E+01    -1.476103E+01    -1.396702E+01    -1.479799E+01    -1.598984E+01    -1.520380E+01    -1.600270E+01    -1.518736E+01    -1.438324E+01    -1.543709E+01    -1.630754E+01    -1.513538E+01    -1.468883E+01    -1.896432E+01    -1.508250E+01    -1.688119E+01    -1.650893E+01    -1.618404E+01    -1.475693E+01    -1.685622E+01    -1.481682E+01    -1.500764E+01    -1.431744E+01    -1.479469E+01    -1.436451E+01    -1.364433E+01    -1.518814E+01    -1.421214E+01    -1.744014E+01    -1.626098E+01    -1.580267E+01    -1.557182E+01    -1.525714E+01    -1.394307E+01    -1.463488E+01    -1.356822E+01    -1.358588E+01    -1.488575E+01    -1.545329E+01    -1.703168E+01    -1.945318E+01    -1.436479E+01    -1.449037E+01    -1.443016E+01    -1.379607E+01    -1.425163E+01    -1.723243E+01    -1.559286E+01    -1.573969E+01    -1.438450E+01    -1.469854E+01    -1.361447E+01    -1.337244E+01    -1.425056E+01    -1.426449E+01    -1.422466E+01    -1.403722E+01    -1.527070E+01    -1.393406E+01    -1.399202E+01    -1.443136E+01    -1.409132E+01    -1.368220E+01    -1.266539E+01    -1.287205E+01    -1.409503E+01    -1.349616E+01    -1.401324E+01    -1.530335E+01    -1.501339E+01    -1.386439E+01    -1.360655E+01    -1.335149E+01    -1.314213E+01    -1.380900E+01    -1.292042E+01    -1.353042E+01    -1.337007E+01    -1.327343E+01    -1.415531E+01    -1.323786E+01    -1.325942E+01    -1.363747E+01    -1.375166E+01    -1.389604E+01    -1.306281E+01    -1.378540E+01    -1.312980E+01    -1.321045E+01    -1.304417E+01    -1.380153E+01    -1.450542E+01    -1.628717E+01    -1.450841E+01    -1.404057E+01    -1.380521E+01    -1.385462E+01    -1.365391E+01    -1.550741E+01    -1.527291E+01    -1.354143E+01    -1.311026E+01    -1.272998E+01    -1.233190E+01    -1.274975E+01    -1.336517E+01    -1.358293E+01    -1.668719E+01    -1.367191E+01    -1.310721E+01    -1.319586E+01    -1.290920E+01    -1.294071E+01    -1.434760E+01    -1.363452E+01    -1.587952E+01    -1.385953E+01    -1.389798E+01    -1.485805E+01    -1.367142E+01    -1.453676E+01    -1.749546E+01    -1.472108E+01    -1.486274E+01    -1.383445E+01    -1.481645E+01    -1.535348E+01    -1.488190E+01    -1.463977E+01    -1.543697E+01    -1.517552E+01    -1.618318E+01    -1.624596E+01    -1.508298E+01    -1.483722E+01    -1.567015E+01    -1.461575E+01    -1.593006E+01    -1.489762E+01    -1.556407E+01    -1.503798E+01    -1.512945E+01    -1.575105E+01    -1.449724E+01    -1.639629E+01    -1.468954E+01    -1.484948E+01    -1.554547E+01    -1.459761E+01    -1.470599E+01    -1.432689E+01    -1.485237E+01    -1.546878E+01    -1.388249E+01    -1.398633E+01    -1.470447E+01    -1.603360E+01    -1.631666E+01    -1.576888E+01    -1.664862E+01    -1.529926E+01    -1.366223E+01    -1.321348E+01    -1.359363E+01    -1.443913E+01    -1.527346E+01    -1.438264E+01    -1.376025E+01    -1.722237E+01    -1.504434E+01    -1.379742E+01    -1.381547E+01    -1.540666E+01    -1.479827E+01    -1.450175E+01    -1.500010E+01    -1.377800E+01    -1.644705E+01    -1.515149E+01    -1.491425E+01    -1.534225E+01    -1.414311E+01    -1.338333E+01    -1.535276E+01    -1.506075E+01    -1.554398E+01    -1.432430E+01    -1.483525E+01    -1.448855E+01    -1.552695E+01    -1.379160E+01    -1.398528E+01    -1.476031E+01    -1.349913E+01    -1.421004E+01    -1.530446E+01    -1.360917E+01    -1.296721E+01    -1.308918E+01    -1.349944E+01    -1.495079E+01    -1.544489E+01    -1.579293E+01    -1.695843E+01    -1.673220E+01    -1.627580E+01    -1.557054E+01    -1.420577E+01    -1.335765E+01    -1.274065E+01    -1.327384E+01    -1.375414E+01    -1.401187E+01    -1.435626E+01    -1.449677E+01    -1.447492E+01    -1.393279E+01    -1.472860E+01    -1.372310E+01    -1.478448E+01    -1.478946E+01    -1.490848E+01    -1.404018E+01    -1.497914E+01    -1.456067E+01    -1.351721E+01    -1.249031E+01    -1.252640E+01    -1.294634E+01    -1.448456E+01    -1.470451E+01    -1.429932E+01    -1.494962E+01    -1.848962E+01    -1.842296E+01    -1.546495E+01    -1.440859E+01    -1.363347E+01    -1.358209E+01    -1.407593E+01    -1.438340E+01    -1.556847E+01    -1.474162E+01    -1.310178E+01    -1.300093E+01    -1.310868E+01    -1.284428E+01    -1.298704E+01    -1.428921E+01    -1.679536E+01    -1.377521E+01    -1.318124E+01    -1.424451E+01    -1.448266E+01    -1.660634E+01    -1.603983E+01    -1.626894E+01    -1.464382E+01    -1.548926E+01    -1.657058E+01    -1.536892E+01    -1.559016E+01    -1.510117E+01    -1.461062E+01    -1.742878E+01    -1.521281E+01    -1.404797E+01    -1.496106E+01    -1.467943E+01    -1.536423E+01    -1.407310E+01    -1.465639E+01    -1.421534E+01    -1.666468E+01    -1.377185E+01    -1.445444E+01    -1.466297E+01    -1.469662E+01    -1.489974E+01    -1.445769E+01    -1.378880E+01
-55.333333    -1.432223E+01    -1.459494E+01    -1.515039E+01    -1.354116E+01    -1.430388E+01    -1.563004E+01    -1.378847E+01    -1.386495E+01    -1.909127E+01    -1.412016E+01    -1.331732E+01    -1.317733E+01    -1.485077E+01    -1.491847E+01    -1.403645E+01    -1.335937E+01    -1.667620E+01    -1.370541E+01    -1.300286E+01    -1.391541E+01    -1.594243E+01    -1.413321E+01    -1.382288E+01    -1.451732E+01    -1.498897E+01    -1.338990E+01    -1.358775E+01    -1.601203E+01    -1.427142E+01    -1.354961E+01    -1.609567E+01    -1.839043E+01    -1.287555E+01    -1.372008E+01    -1.885624E+01    -1.470318E+01    -1.337027E+01    -1.352002E+01    -1.583717E+01    -1.409105E+01    -1.307012E+01    -1.497509E+01    -1.503665E+01    -1.276550E+01    -1.302237E+01    -1.375848E+01    -1.341304E+01    -1.346582E+01    -1.475130E+01    -1.484094E+01    -1.289469E+01    -1.297793E+01    -1.735908E+01    -1.391218E+01    -1.252963E+01    -1.303980E+01    -1.457057E+01    -1.283352E+01    -1.223590E+01    -1.301548E+01    -1.386907E+01    -1.276745E+01    -1.332311E+01    -1.372787E+01    -1.317041E+01    -1.203703E+01    -1.220520E+01    -1.416172E+01    -1.376924E+01    -1.222841E+01    -1.247654E+01    -1.321296E+01    -1.262392E+01    -1.186915E+01    -1.239485E+01    -1.303644E+01    -1.243935E+01    -1.254496E+01    -1.338566E+01    -1.217432E+01    -1.171229E+01    -1.191535E+01    -1.253841E+01    -1.185475E+01    -1.168600E+01    -1.232081E+01    -1.263577E+01    -1.175920E+01    -1.155590E+01    -1.147705E+01    -1.166455E+01    -1.167925E+01    -1.183098E+01    -1.166257E+01    -1.163679E+01    -1.149432E+01    -1.199595E+01    -1.168353E+01    -1.132711E+01    -1.137021E+01    -1.152707E+01    -1.107909E+01    -1.100923E+01    -1.114441E+01    -1.122350E+01    -1.106554E+01    -1.168765E+01    -1.165132E+01    -1.106260E+01    -1.081151E+01    -1.088722E+01    -1.053589E+01    -1.077776E+01    -1.112585E+01    -1.101927E+01    -1.059658E+01    -1.069084E+01    -1.069957E+01    -1.051651E+01    -1.053695E+01    -1.063753E+01    -1.027738E+01    -1.065000E+01    -1.074435E+01    -1.039486E+01    -1.019635E+01    -1.057544E+01    -1.040830E+01    -1.008801E+01    -1.013830E+01    -1.032561E+01    -1.008198E+01    -1.004763E+01    -1.024568E+01    -1.012228E+01    -9.960595E+00    -1.027208E+01    -1.006816E+01    -9.785825E+00    -9.728437E+00    -9.950834E+00    -9.761811E+00    -9.685790E+00    -9.786285E+00    -9.776593E+00    -9.625273E+00    -9.721754E+00    -9.640870E+00    -9.509596E+00    -9.528515E+00    -9.595922E+00    -9.539908E+00    -9.457914E+00    -9.437885E+00    -9.289738E+00    -9.276432E+00    -9.352716E+00    -9.361114E+00    -9.301713E+00    -9.308289E+00    -9.288083E+00    -9.115940E+00    -9.046270E+00    -9.079375E+00    -8.960094E+00    -8.996838E+00    -9.197572E+00    -9.181826E+00    -8.991402E+00    -8.926884E+00    -8.880090E+00    -8.794360E+00    -8.866980E+00    -8.867207E+00    -8.816215E+00    -8.716292E+00    -8.708918E+00    -8.698833E+00    -8.685426E+00    -8.657320E+00    -8.592252E+00    -8.588899E+00    -8.630514E+00    -8.497232E+00    -8.487691E+00    -8.486715E+00    -8.433949E+00    -8.384912E+00    -8.496299E+00    -8.444079E+00    -8.363342E+00    -8.354618E+00    -8.361074E+00    -8.281094E+00    -8.222306E+00    -8.192582E+00    -8.186699E+00    -8.256664E+00    -8.263107E+00    -8.144938E+00    -8.114873E+00    -8.057789E+00    -7.994455E+00    -8.004248E+00    -8.086840E+00    -8.050257E+00    -7.969332E+00    -7.935325E+00    -7.911723E+00    -7.891592E+00    -7.829238E+00    -7.822619E+00    -7.842176E+00    -7.805877E+00    -7.800376E+00    -7.773268E+00    -7.785962E+00    -7.736285E+00    -7.732334E+00    -7.729484E+00    -7.686204E+00    -7.617377E+00    -7.609296E+00    -7.618634E+00    -7.580877E+00    -7.595982E+00    -7.564379E+00    -7.498274E+00    -7.492002E+00    -7.470428E+00    -7.442504E+00    -7.446628E+00    -7.451896E+00    -7.427885E+00    -7.430546E+00    -7.377752E+00    -7.307486E+00    -7.324604E+00    -7.317429E+00    -7.287034E+00    -7.286341E+00    -7.276101E+00    -7.234486E+00    -7.208291E+00    -7.180718E+00    -7.148731E+00    -7.185180E+00    -7.178884E+00    -7.157100E+00    -7.174602E+00    -7.083950E+00    -7.042576E+00    -7.069012E+00    -7.090777E+00    -7.020501E+00    -7.058849E+00    -7.054241E+00    -6.967008E+00    -6.959247E+00    -6.965122E+00    -6.919173E+00    -6.907791E+00    -6.944843E+00    -6.920218E+00    -6.889966E+00    -6.880012E+00    -6.826995E+00    -6.818004E+00    -6.824418E+00    -6.811049E+00    -6.778170E+00    -6.812380E+00    -6.771499E+00    -6.732555E+00    -6.745517E+00    -6.719162E+00    -6.718003E+00    -6.697178E+00    -6.680790E+00    -6.667664E+00    -6.680015E+00    -6.631205E+00    -6.604923E+00    -6.664882E+00    -6.615416E+00    -6.587201E+00    -6.591506E+00    -6.556292E+00    -6.545853E+00    -6.570951E+00    -6.526452E+00    -6.482057E+00    -6.518885E+00    -6.475420E+00    -6.464062E+00    -6.507362E+00    -6.479758E+00    -6.440338E+00    -6.450389E+00    -6.391790E+00    -6.415174E+00    -6.439673E+00    -6.390071E+00    -6.366637E+00    -6.389807E+00    -6.330651E+00    -6.286390E+00    -6.339303E+00    -6.359373E+00    -6.317310E+00    -6.328213E+00    -6.309296E+00    -6.256980E+00    -6.271590E+00    -6.296570E+00    -6.272444E+00    -6.282178E+00    -6.242751E+00    -6.241963E+00    -6.223362E+00    -6.227766E+00    -6.218126E+00    -6.235032E+00    -6.196555E+00    -6.131127E+00    -6.172222E+00    -6.186724E+00    -6.155092E+00    -6.154647E+00    -6.132971E+00    -6.103524E+00    -6.115743E+00    -6.124655E+00    -6.138333E+00    -6.104767E+00    -6.084395E+00    -6.086429E+00    -6.102696E+00    -6.062249E+00    -6.072639E+00    -6.092179E+00    -6.063222E+00    -6.037688E+00    -6.049554E+00    -6.027079E+00    -6.041533E+00    -6.027049E+00    -6.010908E+00    -6.001817E+00    -6.008387E+00    -5.974105E+00    -5.997244E+00    -6.019868E+00    -5.973311E+00    -5.965436E+00    -5.996410E+00    -5.970257E+00    -5.955198E+00    -5.975316E+00    -5.977490E+00    -5.980838E+00    -5.944886E+00    -5.954581E+00    -5.938203E+00    -5.951348E+00    -5.954155E+00    -5.934355E+00    -5.911493E+00    -5.934962E+00    -5.913334E+00    -5.936500E+00    -5.916053E+00    -5.924804E+00    -5.913801E+00    -5.905693E+00    -5.885609E+00    -5.882444E+00    -5.916750E+00    -5.908131E+00    -5.901285E+00    -5.898370E+00    -5.902241E+00    -5.883242E+00    -5.871668E+00    -5.879494E+00    -5.877879E+00    -5.869154E+00    -5.881021E+00    -5.876777E+00    -5.880972E+00    -5.879421E+00    -5.865988E+00    -5.846234E+00    -5.859605E+00    -5.857720E+00    -5.853713E+00    -5.851330E+00    -5.870792E+00    -5.875768E+00    -5.869217E+00    -5.862781E+00    -5.853178E+00    -5.839665E+00    -5.847666E+00    -5.835504E+00    -5.853589E+00    -5.870038E+00    -5.850998E+00    -5.843107E+00    -5.849962E+00    -5.846233E+00    -5.835691E+00    -5.832721E+00    -5.844453E+00    -5.880322E+00    -5.841136E+00    -5.823430E+00    -5.873246E+00    -5.866344E+00    -5.820022E+00    -5.820567E+00    -5.821721E+00    -5.842502E+00    -5.849124E+00    -5.841968E+00    -5.872046E+00    -5.867357E+00    -5.825407E+00    -5.817583E+00    -5.821379E+00    -5.857136E+00    -5.844927E+00    -5.830151E+00    -5.855302E+00    -5.888171E+00    -5.856775E+00    -5.817821E+00    -5.825814E+00    -5.857541E+00    -5.819959E+00    -5.808682E+00    -5.844475E+00    -5.880198E+00    -5.847665E+00    -5.820142E+00    -5.839838E+00    -5.857876E+00    -5.857314E+00    -5.839238E+00    -5.871578E+00    -5.869277E+00    -5.841075E+00    -5.834584E+00    -5.844728E+00    -5.859786E+00    -5.859553E+00    -5.820497E+00    -5.843899E+00    -5.872033E+00    -5.876712E+00    -5.866016E+00    -5.830867E+00    -5.851748E+00    -5.891705E+00    -5.854511E+00    -5.844610E+00    -5.881761E+00    -5.883972E+00    -5.860896E+00    -5.871628E+00    -5.870973E+00    -5.882810E+00    -5.870325E+00    -5.844416E+00    -5.863617E+00    -5.866182E+00    -5.859473E+00    -5.876119E+00    -5.878467E+00    -5.883649E+00    -5.884526E+00    -5.864090E+00    -5.876868E+00    -5.883116E+00    -5.885323E+00    -5.882972E+00    -5.899293E+00    -5.914734E+00    -5.920089E+00    -5.915445E+00    -5.906085E+00    -5.894894E+00    -5.888540E+00    -5.885624E+00    -5.924835E+00    -5.914436E+00    -5.896994E+00    -5.911101E+00    -5.917025E+00    -5.897239E+00    -5.904366E+00    -5.934705E+00    -5.959669E+00    -5.940175E+00    -5.911013E+00    -5.922233E+00    -5.937686E+00    -5.931873E+00    -5.937509E+00    -5.946050E+00    -5.937305E+00    -5.975385E+00    -5.967224E+00    -5.942485E+00    -5.956365E+00    -5.958023E+00    -5.959008E+00    -5.962798E+00    -5.972589E+00    -5.985947E+00    -5.968852E+00    -5.939479E+00    -5.991143E+00    -5.987762E+00    -5.970218E+00    -5.995262E+00    -6.021080E+00    -6.014692E+00    -6.024144E+00    -6.001351E+00    -5.981293E+00    -6.018724E+00    -6.044537E+00    -6.039843E+00    -5.995040E+00    -6.004642E+00    -6.070606E+00    -6.078242E+00    -6.025379E+00    -6.021096E+00    -6.043165E+00    -6.038251E+00    -6.037867E+00    -6.038904E+00    -6.035922E+00    -6.055590E+00    -6.087143E+00    -6.113635E+00    -6.089737E+00    -6.076740E+00    -6.065005E+00    -6.100946E+00    -6.117325E+00    -6.099251E+00    -6.090006E+00    -6.101663E+00    -6.169862E+00    -6.185247E+00    -6.137709E+00    -6.115999E+00    -6.106043E+00    -6.148280E+00    -6.202261E+00    -6.163620E+00    -6.130724E+00    -6.161911E+00    -6.221266E+00    -6.208707E+00    -6.168533E+00    -6.156569E+00    -6.204893E+00    -6.199274E+00    -6.193708E+00    -6.239424E+00    -6.225465E+00    -6.186962E+00    -6.247439E+00    -6.315304E+00    -6.291121E+00    -6.246151E+00    -6.258273E+00    -6.311490E+00    -6.311845E+00    -6.310158E+00    -6.301728E+00    -6.274734E+00    -6.261720E+00    -6.308398E+00    -6.343321E+00    -6.344712E+00    -6.342887E+00    -6.327214E+00    -6.320752E+00    -6.347937E+00    -6.390993E+00    -6.388677E+00    -6.330189E+00    -6.347894E+00    -6.395634E+00    -6.416367E+00    -6.417261E+00    -6.381016E+00    -6.388161E+00    -6.430464E+00    -6.442597E+00    -6.430030E+00    -6.427789E+00    -6.432902E+00    -6.428264E+00    -6.453896E+00    -6.508513E+00    -6.510678E+00    -6.458129E+00    -6.477894E+00    -6.526300E+00    -6.521077E+00    -6.497238E+00    -6.521716E+00    -6.521349E+00    -6.511892E+00    -6.522916E+00    -6.555733E+00    -6.564987E+00    -6.535789E+00    -6.558842E+00    -6.614585E+00    -6.590487E+00    -6.583000E+00    -6.609198E+00    -6.643486E+00    -6.642246E+00    -6.640025E+00    -6.665770E+00    -6.662083E+00    -6.644058E+00    -6.664852E+00    -6.685786E+00    -6.731071E+00    -6.762639E+00    -6.734203E+00    -6.729377E+00    -6.774169E+00    -6.746017E+00    -6.740266E+00    -6.777995E+00    -6.801943E+00    -6.794462E+00    -6.751309E+00    -6.756375E+00    -6.817273E+00    -6.836676E+00    -6.833703E+00    -6.846407E+00    -6.852605E+00    -6.833936E+00    -6.848402E+00    -6.886799E+00    -6.962034E+00    -7.003932E+00    -6.995070E+00    -6.970007E+00    -6.926765E+00    -6.936697E+00    -6.978911E+00    -7.008307E+00    -7.031414E+00    -7.061527E+00    -7.040978E+00    -6.995216E+00    -6.989003E+00    -7.033845E+00    -7.103247E+00    -7.098456E+00    -7.110605E+00    -7.133185E+00    -7.073849E+00    -7.023225E+00    -7.061589E+00    -7.155628E+00    -7.176008E+00    -7.172355E+00    -7.202654E+00    -7.196474E+00    -7.144662E+00    -7.165856E+00    -7.209218E+00    -7.217148E+00    -7.273041E+00    -7.327411E+00    -7.301985E+00    -7.268844E+00    -7.256397E+00    -7.310420E+00    -7.323249E+00    -7.347762E+00    -7.445031E+00    -7.483110E+00    -7.374718E+00    -7.400478E+00    -7.386883E+00    -7.337835E+00    -7.378651E+00    -7.488720E+00    -7.593043E+00    -7.604656E+00    -7.547408E+00    -7.533101E+00    -7.515760E+00    -7.492582E+00    -7.542191E+00    -7.633348E+00    -7.673127E+00    -7.730907E+00    -7.762319E+00    -7.715047E+00    -7.655684E+00    -7.667923E+00    -7.689958E+00    -7.692942E+00    -7.752049E+00    -7.834062E+00    -7.875044E+00    -7.876572E+00    -7.867156E+00    -7.841330E+00    -7.832882E+00    -7.830765E+00    -7.785096E+00    -7.861145E+00    -7.984888E+00    -8.071788E+00    -8.070127E+00    -8.050163E+00    -8.067600E+00    -8.063450E+00    -8.024698E+00    -8.015293E+00    -8.030006E+00    -8.042983E+00    -8.136562E+00    -8.284825E+00    -8.292056E+00    -8.220525E+00    -8.220237E+00    -8.244711E+00    -8.265333E+00    -8.209007E+00    -8.244678E+00    -8.339622E+00    -8.385643E+00    -8.450397E+00    -8.406214E+00    -8.388266E+00    -8.432803E+00    -8.500293E+00    -8.628216E+00    -8.699270E+00    -8.642761E+00    -8.620118E+00    -8.603440E+00    -8.594827E+00    -8.609857E+00    -8.655528E+00    -8.757711E+00    -8.908377E+00    -9.010574E+00    -9.055573E+00    -8.920320E+00    -8.867655E+00    -8.908624E+00    -9.021735E+00    -8.972947E+00    -9.005564E+00    -9.064867E+00    -9.164318E+00    -9.214509E+00    -9.236765E+00    -9.185537E+00    -9.214190E+00    -9.337368E+00    -9.452307E+00    -9.465550E+00    -9.403356E+00    -9.492690E+00    -9.547991E+00    -9.508977E+00    -9.687477E+00    -9.635674E+00    -9.530985E+00    -9.611512E+00    -9.674116E+00    -9.826093E+00    -9.902863E+00    -9.845569E+00    -9.922039E+00    -1.000917E+01    -1.010678E+01    -1.032642E+01    -1.047959E+01    -1.028219E+01    -1.044126E+01    -1.061721E+01    -1.059914E+01    -1.062567E+01    -1.078350E+01    -1.091396E+01    -1.079609E+01    -1.082086E+01    -1.123277E+01    -1.124150E+01    -1.116510E+01    -1.136134E+01    -1.164853E+01    -1.152283E+01    -1.137389E+01    -1.150897E+01    -1.217897E+01    -1.152876E+01    -1.150367E+01    -1.210625E+01    -1.251420E+01    -1.274280E+01    -1.297991E+01    -1.261728E+01    -1.284175E+01    -1.295378E+01    -1.273466E+01    -1.300052E+01    -1.358245E+01    -1.447728E+01    -1.527772E+01    -1.448204E+01    -1.466772E+01    -1.390157E+01    -1.330203E+01    -1.483583E+01    -1.573170E+01    -1.423714E+01    -1.486368E+01    -1.847178E+01    -1.498054E+01    -1.373115E+01    -1.401874E+01    -1.478738E+01    -1.391049E+01    -1.393082E+01    -1.531107E+01    -1.556855E+01    -1.512154E+01    -1.433300E+01    -1.365614E+01    -1.486593E+01    -1.440461E+01    -1.419605E+01    -1.866190E+01    -1.677292E+01    -1.751019E+01    -1.400846E+01    -1.380278E+01    -1.415294E+01    -1.553073E+01    -1.449348E+01    -1.638150E+01    -1.513606E+01    -1.363830E+01    -1.377234E+01    -1.434606E+01    -1.409159E+01    -1.586203E+01    -1.424179E+01    -1.460155E+01    -1.572094E+01    -1.436459E+01    -1.441075E+01    -1.459389E+01    -1.528899E+01    -1.436471E+01    -1.400937E+01    -1.584817E+01    -1.834595E+01    -1.478241E+01    -1.378137E+01    -1.600161E+01    -1.591508E+01    -1.432815E+01    -1.422621E+01    -1.661290E+01    -1.460794E+01    -1.447206E+01    -1.462618E+01    -1.493076E+01    -2.039797E+01    -1.644073E+01    -1.492709E+01    -1.489517E+01    -1.638333E+01    -1.727787E+01    -1.714415E+01    -1.819296E+01    -1.783903E+01    -1.559418E+01    -1.459588E+01    -1.703386E+01    -1.498533E+01    -1.471334E+01    -1.691201E+01    -1.632883E+01    -1.617435E+01    -1.859640E+01    -1.694924E+01    -1.705081E+01    -1.472844E+01    -1.372219E+01    -1.606811E+01    -1.539826E+01    -1.463896E+01    -1.581343E+01    -1.547076E+01    -1.630313E+01    -1.549516E+01    -1.425224E+01    -1.545699E+01    -1.773991E+01    -1.599391E+01    -1.539371E+01    -1.464920E+01    -1.626812E+01    -1.776883E+01    -1.527965E+01    -1.710282E+01    -1.799414E+01    -1.911508E+01    -1.568181E+01    -1.561626E+01    -1.977777E+01    -1.587173E+01    -1.442770E+01    -1.621299E+01    -1.672436E+01    -1.612278E+01    -1.838710E+01    -1.806636E+01    -1.486003E+01    -1.863953E+01    -1.614525E+01    -1.413909E+01    -1.607101E+01    -1.842052E+01    -1.744656E+01    -1.534629E+01    -1.445729E+01    -1.445051E+01    -1.443558E+01    -1.541646E+01    -1.491910E+01    -1.533486E+01    -1.777342E+01    -1.556471E+01    -1.424531E+01    -1.494332E+01    -1.611508E+01    -1.482483E+01    -1.449618E+01    -1.387566E+01    -1.352142E+01    -1.481811E+01    -1.396070E+01    -1.516579E+01    -1.542709E+01    -1.557243E+01    -1.515327E+01    -1.602220E+01    -1.707960E+01    -1.491959E+01    -1.555701E+01    -1.409338E+01    -1.415659E+01    -1.396596E+01    -1.428584E+01    -1.408477E+01    -1.516117E+01    -1.544307E+01    -1.447521E+01    -1.535668E+01    -1.410967E+01    -1.945050E+01    -1.664575E+01    -1.621184E+01    -1.513419E+01    -1.603153E+01    -1.428789E+01    -1.481931E+01    -1.444677E+01    -1.406034E+01    -1.481813E+01    -1.382969E+01    -1.425694E+01    -1.637875E+01    -1.689698E+01    -1.554427E+01    -1.522388E+01    -1.521425E+01    -1.491536E+01    -1.542744E+01    -1.447609E+01    -1.467188E+01    -1.537274E+01    -1.696897E+01    -1.446630E+01    -1.467997E+01    -1.502162E+01    -1.491137E+01    -1.365937E+01    -1.404555E+01    -1.418180E+01    -1.524194E+01    -1.429678E+01    -1.416851E+01    -1.569720E+01    -1.461229E+01    -1.487656E+01    -1.414580E+01    -1.397816E+01    -1.452456E+01    -1.385457E+01    -1.395557E+01    -1.535701E+01    -1.444337E+01    -1.736808E+01    -1.519082E+01    -1.549413E+01    -1.414397E+01    -1.455456E+01    -1.455069E+01    -1.410975E+01    -1.388607E+01    -1.566169E+01    -1.641798E+01    -1.474126E+01    -1.399079E+01    -1.418696E+01    -1.378948E+01    -1.405536E+01    -1.371855E+01    -1.390688E+01    -1.404407E+01    -1.354110E+01    -1.339734E+01    -1.475225E+01    -1.476968E+01    -1.487248E+01    -1.417989E+01    -1.487842E+01    -1.444677E+01    -1.393857E+01    -1.412779E+01    -1.388928E+01    -1.433079E+01    -1.393395E+01    -1.378157E+01    -1.496934E+01    -1.416145E+01    -1.416061E+01    -1.362642E+01    -1.355157E+01    -1.408108E+01    -1.376910E+01    -1.423713E+01    -1.625273E+01    -1.417909E+01    -1.355704E+01    -1.349826E+01    -1.482025E+01    -1.317471E+01    -1.331755E+01    -1.463767E+01    -1.434318E+01    -1.402682E+01    -1.357095E+01    -1.449633E+01    -1.388887E+01    -1.337198E+01    -1.362141E+01    -1.384052E+01    -1.386378E+01    -1.362805E+01    -1.383934E+01    -1.448110E+01    -1.501414E+01    -1.516354E+01    -1.669709E+01    -1.526495E+01    -1.502854E+01    -1.697663E+01    -1.605894E+01    -1.764194E+01    -1.775885E+01    -1.655344E+01    -1.511266E+01    -1.385029E+01    -1.449229E+01    -1.514140E+01    -1.511233E+01    -1.670959E+01    -1.553772E+01    -1.487115E+01    -1.456137E+01    -1.402258E+01    -1.458555E+01    -1.513920E+01    -1.443763E+01    -1.499722E+01    -1.724907E+01    -1.765848E+01    -1.507720E+01    -1.462047E+01    -1.643882E+01    -2.052085E+01    -1.545687E+01    -1.450629E+01    -1.591431E+01    -1.484883E+01    -1.477089E+01    -1.561929E+01    -1.530418E+01    -1.413593E+01    -1.426009E+01    -1.440271E+01    -1.439906E+01    -1.516593E+01    -1.371984E+01    -1.373763E+01    -1.425778E+01    -1.411235E+01    -1.420339E+01    -1.455043E+01    -1.493422E+01    -1.457890E+01    -1.397556E+01    -1.400174E+01    -1.476665E+01    -1.675790E+01    -1.707343E+01    -1.462265E+01    -1.513683E+01    -1.599114E+01    -1.370544E+01    -1.390347E+01    -1.359228E+01    -1.365469E+01    -1.462683E+01    -1.459254E+01    -1.966906E+01    -1.510396E+01    -1.452159E+01    -1.478917E+01    -1.324460E+01    -1.414309E+01    -1.412290E+01    -1.503396E+01    -1.375309E+01    -1.321000E+01    -1.375154E+01    -1.454159E+01    -1.506124E+01    -1.608595E+01    -1.397493E+01    -1.340895E+01    -1.382536E+01    -1.385746E+01    -1.725509E+01    -1.429686E+01    -1.269179E+01    -1.268858E+01    -1.335022E+01    -1.341591E+01    -1.580680E+01    -1.483036E+01    -1.467969E+01    -1.451196E+01    -1.459042E+01    -1.414037E+01    -1.459754E+01    -1.456697E+01    -1.388834E+01    -1.359610E+01    -1.368961E+01    -1.402177E+01    -1.459673E+01    -1.469411E+01    -1.518416E+01    -1.595231E+01    -1.388000E+01    -1.399643E+01    -1.506809E+01    -1.331241E+01    -1.345514E+01    -1.287068E+01    -1.305054E+01    -1.421320E+01    -1.637861E+01    -1.635155E+01    -1.433594E+01    -1.489143E+01    -1.532133E+01    -1.700392E+01    -1.383979E+01    -1.363166E+01    -1.465825E+01    -1.443223E+01    -1.517455E+01    -1.649811E+01    -1.517948E+01    -1.527536E+01    -1.439961E+01    -1.417681E+01    -1.491520E+01    -1.746548E+01    -1.471713E+01    -1.587783E+01    -1.521227E+01    -1.555168E+01    -1.681801E+01    -1.496933E+01    -1.626462E+01    -1.358597E+01    -1.335473E+01    -1.404425E+01    -1.503465E+01    -1.465537E+01    -1.520269E+01    -1.354494E+01    -1.550654E+01    -1.774171E+01    -1.553695E+01    -1.497441E+01    -1.475594E+01    -1.553404E+01    -1.627485E+01    -1.589335E+01    -1.404917E+01    -1.488689E+01    -1.471888E+01    -1.583849E+01    -1.621911E+01    -1.499370E+01    -1.437742E+01    -1.669975E+01    -1.458304E+01    -1.437819E+01    -1.422979E+01    -1.368029E+01    -1.387384E+01    -1.344663E+01    -1.433523E+01    -1.511343E+01    -1.732654E+01    -1.396735E+01    -1.318917E+01    -1.357606E+01    -1.489590E+01    -1.525338E+01    -1.429640E+01    -1.385182E+01    -1.536165E+01    -1.688838E+01    -1.733455E+01    -1.581929E+01    -1.330111E+01    -1.428961E+01    -1.327076E+01    -1.382839E+01    -1.381822E+01    -1.608556E+01    -1.443864E+01    -1.364117E+01    -1.673196E+01    -1.378619E+01    -1.394897E+01    -1.295102E+01
-55.222222    -1.519170E+01    -1.347102E+01    -1.668304E+01    -1.345540E+01    -1.340257E+01    -1.375770E+01    -1.455830E+01    -1.591872E+01    -1.353470E+01    -1.405135E+01    -1.553309E+01    -1.738920E+01    -1.413870E+01    -1.366167E+01    -1.501870E+01    -1.540057E+01    -1.320434E+01    -1.446576E+01    -1.409592E+01    -1.690090E+01    -1.465515E+01    -1.456650E+01    -1.650621E+01    -1.473822E+01    -1.409535E+01    -1.357577E+01    -1.547465E+01    -1.538714E+01    -1.485600E+01    -1.449778E+01    -1.592094E+01    -1.418196E+01    -1.416020E+01    -1.397176E+01    -1.469387E+01    -1.397724E+01    -1.283558E+01    -1.344094E+01    -1.364727E+01    -1.378229E+01    -1.367417E+01    -1.368425E+01    -1.488391E+01    -1.462326E+01    -1.331765E+01    -1.445636E+01    -1.412176E+01    -1.251154E+01    -1.270479E+01    -1.424736E+01    -1.402817E+01    -1.274065E+01    -1.235743E+01    -1.315688E+01    -1.307405E+01    -1.359305E+01    -1.645441E+01    -1.295752E+01    -1.245321E+01    -1.269679E+01    -1.304127E+01    -1.269088E+01    -1.222239E+01    -1.291001E+01    -1.289341E+01    -1.328430E+01    -1.545610E+01    -1.264060E+01    -1.191794E+01    -1.297059E+01    -1.275812E+01    -1.220227E+01    -1.191917E+01    -1.291463E+01    -1.306317E+01    -1.163916E+01    -1.173587E+01    -1.218862E+01    -1.181959E+01    -1.214065E+01    -1.244528E+01    -1.281737E+01    -1.150592E+01    -1.166968E+01    -1.275607E+01    -1.193035E+01    -1.113592E+01    -1.201555E+01    -1.225020E+01    -1.145261E+01    -1.145761E+01    -1.239347E+01    -1.177202E+01    -1.120862E+01    -1.139477E+01    -1.160651E+01    -1.100295E+01    -1.158566E+01    -1.153684E+01    -1.117203E+01    -1.103027E+01    -1.146459E+01    -1.156438E+01    -1.145120E+01    -1.109159E+01    -1.077615E+01    -1.042243E+01    -1.071927E+01    -1.112477E+01    -1.105208E+01    -1.086831E+01    -1.109981E+01    -1.102000E+01    -1.071349E+01    -1.050200E+01    -1.045077E+01    -1.060958E+01    -1.060160E+01    -1.067669E+01    -1.058370E+01    -1.041312E+01    -1.062289E+01    -1.043273E+01    -1.025359E+01    -1.012606E+01    -1.031376E+01    -1.019991E+01    -1.019884E+01    -1.031451E+01    -1.023557E+01    -1.000008E+01    -1.016986E+01    -1.001269E+01    -9.787720E+00    -9.946975E+00    -1.002927E+01    -9.754554E+00    -9.641588E+00    -9.782040E+00    -9.846505E+00    -9.842855E+00    -9.894329E+00    -9.794951E+00    -9.540819E+00    -9.527568E+00    -9.587994E+00    -9.601501E+00    -9.595731E+00    -9.446644E+00    -9.349808E+00    -9.385654E+00    -9.385272E+00    -9.372588E+00    -9.266159E+00    -9.245213E+00    -9.348682E+00    -9.278406E+00    -9.127616E+00    -9.007132E+00    -9.054283E+00    -9.150665E+00    -9.062842E+00    -9.062794E+00    -9.228437E+00    -9.041209E+00    -8.904301E+00    -8.840951E+00    -8.851415E+00    -8.793336E+00    -8.768082E+00    -8.790295E+00    -8.871865E+00    -8.919269E+00    -8.727925E+00    -8.592395E+00    -8.651574E+00    -8.660854E+00    -8.520609E+00    -8.559724E+00    -8.645662E+00    -8.522842E+00    -8.416813E+00    -8.442382E+00    -8.467396E+00    -8.408797E+00    -8.478833E+00    -8.354960E+00    -8.299004E+00    -8.271933E+00    -8.263688E+00    -8.160279E+00    -8.206283E+00    -8.252285E+00    -8.159152E+00    -8.171500E+00    -8.174634E+00    -8.050231E+00    -8.019698E+00    -8.089854E+00    -8.066988E+00    -7.998753E+00    -8.039449E+00    -7.960470E+00    -7.936687E+00    -7.923115E+00    -7.875919E+00    -7.794898E+00    -7.847878E+00    -7.865431E+00    -7.759551E+00    -7.794962E+00    -7.758859E+00    -7.672503E+00    -7.689092E+00    -7.714399E+00    -7.630252E+00    -7.621810E+00    -7.677755E+00    -7.617063E+00    -7.593871E+00    -7.604927E+00    -7.553244E+00    -7.489637E+00    -7.515073E+00    -7.455020E+00    -7.442629E+00    -7.488436E+00    -7.410630E+00    -7.379413E+00    -7.447598E+00    -7.400229E+00    -7.275280E+00    -7.295344E+00    -7.305670E+00    -7.226317E+00    -7.254549E+00    -7.282361E+00    -7.253616E+00    -7.230690E+00    -7.198036E+00    -7.134899E+00    -7.140004E+00    -7.134185E+00    -7.105657E+00    -7.106041E+00    -7.137480E+00    -7.062292E+00    -7.030881E+00    -7.045503E+00    -6.999161E+00    -6.997461E+00    -6.985926E+00    -6.997881E+00    -6.971515E+00    -6.947452E+00    -6.916917E+00    -6.890362E+00    -6.893961E+00    -6.846342E+00    -6.856519E+00    -6.854423E+00    -6.825137E+00    -6.787579E+00    -6.795337E+00    -6.762907E+00    -6.748843E+00    -6.799233E+00    -6.740665E+00    -6.700847E+00    -6.717988E+00    -6.721840E+00    -6.641070E+00    -6.639961E+00    -6.684199E+00    -6.651426E+00    -6.595662E+00    -6.609771E+00    -6.645382E+00    -6.584752E+00    -6.571646E+00    -6.562487E+00    -6.514269E+00    -6.494701E+00    -6.504303E+00    -6.493567E+00    -6.457801E+00    -6.473665E+00    -6.483107E+00    -6.454343E+00    -6.426657E+00    -6.437133E+00    -6.434928E+00    -6.406672E+00    -6.382259E+00    -6.370257E+00    -6.355259E+00    -6.332498E+00    -6.378977E+00    -6.331656E+00    -6.313509E+00    -6.309239E+00    -6.316697E+00    -6.272924E+00    -6.273030E+00    -6.313625E+00    -6.283777E+00    -6.244072E+00    -6.250191E+00    -6.248056E+00    -6.211019E+00    -6.229400E+00    -6.204336E+00    -6.170042E+00    -6.156524E+00    -6.183118E+00    -6.168204E+00    -6.151959E+00    -6.148377E+00    -6.104169E+00    -6.117137E+00    -6.122518E+00    -6.104138E+00    -6.096643E+00    -6.075764E+00    -6.069271E+00    -6.058881E+00    -6.064976E+00    -6.076721E+00    -6.085635E+00    -6.050155E+00    -6.022482E+00    -6.055367E+00    -6.028784E+00    -6.008972E+00    -6.030874E+00    -6.003123E+00    -5.980271E+00    -5.975230E+00    -5.970995E+00    -5.964005E+00    -5.946577E+00    -5.941329E+00    -5.946623E+00    -5.928879E+00    -5.927414E+00    -5.943407E+00    -5.965313E+00    -5.912564E+00    -5.932129E+00    -5.941662E+00    -5.911944E+00    -5.872124E+00    -5.908744E+00    -5.906919E+00    -5.907007E+00    -5.898893E+00    -5.872414E+00    -5.881284E+00    -5.878250E+00    -5.872854E+00    -5.861526E+00    -5.851874E+00    -5.830443E+00    -5.861638E+00    -5.870496E+00    -5.853620E+00    -5.851083E+00    -5.844994E+00    -5.811858E+00    -5.828770E+00    -5.792015E+00    -5.827703E+00    -5.835289E+00    -5.795355E+00    -5.804653E+00    -5.850138E+00    -5.837072E+00    -5.773972E+00    -5.799290E+00    -5.812854E+00    -5.783056E+00    -5.766081E+00    -5.783449E+00    -5.788517E+00    -5.794651E+00    -5.766877E+00    -5.783738E+00    -5.783681E+00    -5.760170E+00    -5.762614E+00    -5.784117E+00    -5.774652E+00    -5.775392E+00    -5.789617E+00    -5.794404E+00    -5.773796E+00    -5.759402E+00    -5.753919E+00    -5.760562E+00    -5.772511E+00    -5.749408E+00    -5.777774E+00    -5.800405E+00    -5.750707E+00    -5.738089E+00    -5.754262E+00    -5.774293E+00    -5.755769E+00    -5.736174E+00    -5.762327E+00    -5.759590E+00    -5.748144E+00    -5.767778E+00    -5.770830E+00    -5.735674E+00    -5.735546E+00    -5.749480E+00    -5.712397E+00    -5.735716E+00    -5.764810E+00    -5.755990E+00    -5.766449E+00    -5.778366E+00    -5.759422E+00    -5.736035E+00    -5.739964E+00    -5.741603E+00    -5.750423E+00    -5.761282E+00    -5.776404E+00    -5.771523E+00    -5.746199E+00    -5.749397E+00    -5.736494E+00    -5.707744E+00    -5.746521E+00    -5.783493E+00    -5.768455E+00    -5.763226E+00    -5.759410E+00    -5.748899E+00    -5.758125E+00    -5.755581E+00    -5.758791E+00    -5.781004E+00    -5.761355E+00    -5.760387E+00    -5.760145E+00    -5.772418E+00    -5.762513E+00    -5.755962E+00    -5.743635E+00    -5.782875E+00    -5.799313E+00    -5.765412E+00    -5.759873E+00    -5.787935E+00    -5.768449E+00    -5.749217E+00    -5.764492E+00    -5.779489E+00    -5.795162E+00    -5.767330E+00    -5.756798E+00    -5.769599E+00    -5.788749E+00    -5.769493E+00    -5.738475E+00    -5.755468E+00    -5.794552E+00    -5.780744E+00    -5.772384E+00    -5.781917E+00    -5.818459E+00    -5.803636E+00    -5.770761E+00    -5.796722E+00    -5.826498E+00    -5.804206E+00    -5.774214E+00    -5.787681E+00    -5.813598E+00    -5.819166E+00    -5.840132E+00    -5.806788E+00    -5.785215E+00    -5.824351E+00    -5.820199E+00    -5.778425E+00    -5.779014E+00    -5.809550E+00    -5.830059E+00    -5.821341E+00    -5.797180E+00    -5.807044E+00    -5.830760E+00    -5.830554E+00    -5.834464E+00    -5.825223E+00    -5.843123E+00    -5.883415E+00    -5.826525E+00    -5.791761E+00    -5.834710E+00    -5.872833E+00    -5.867768E+00    -5.849813E+00    -5.844600E+00    -5.881663E+00    -5.880700E+00    -5.855845E+00    -5.828518E+00    -5.833914E+00    -5.881495E+00    -5.916718E+00    -5.862303E+00    -5.843396E+00    -5.891031E+00    -5.909616E+00    -5.899286E+00    -5.892343E+00    -5.897879E+00    -5.924546E+00    -5.918511E+00    -5.884658E+00    -5.893049E+00    -5.900664E+00    -5.914257E+00    -5.927041E+00    -5.915816E+00    -5.942219E+00    -5.961690E+00    -5.937119E+00    -5.933512E+00    -5.963894E+00    -5.974293E+00    -5.936810E+00    -5.932944E+00    -5.967550E+00    -5.966497E+00    -5.948132E+00    -5.982927E+00    -6.021607E+00    -6.035790E+00    -6.033543E+00    -6.010596E+00    -5.999399E+00    -6.008319E+00    -6.007627E+00    -6.010519E+00    -6.039178E+00    -6.016021E+00    -6.023792E+00    -6.038135E+00    -6.036956E+00    -6.038019E+00    -6.032450E+00    -6.042078E+00    -6.055652E+00    -6.065191E+00    -6.088907E+00    -6.080026E+00    -6.060469E+00    -6.085672E+00    -6.120582E+00    -6.104311E+00    -6.050484E+00    -6.090168E+00    -6.127228E+00    -6.122949E+00    -6.143397E+00    -6.166634E+00    -6.153715E+00    -6.130607E+00    -6.151087E+00    -6.214189E+00    -6.185763E+00    -6.123584E+00    -6.151350E+00    -6.218503E+00    -6.201358E+00    -6.186005E+00    -6.187248E+00    -6.177165E+00    -6.209285E+00    -6.259602E+00    -6.275568E+00    -6.234511E+00    -6.193492E+00    -6.231226E+00    -6.285760E+00    -6.283184E+00    -6.268535E+00    -6.259467E+00    -6.245860E+00    -6.282039E+00    -6.328361E+00    -6.351714E+00    -6.333812E+00    -6.278228E+00    -6.276857E+00    -6.362550E+00    -6.395179E+00    -6.362769E+00    -6.334680E+00    -6.345610E+00    -6.371034E+00    -6.379747E+00    -6.422138E+00    -6.426486E+00    -6.342583E+00    -6.322999E+00    -6.382808E+00    -6.447728E+00    -6.479690E+00    -6.450944E+00    -6.417338E+00    -6.437558E+00    -6.495349E+00    -6.540294E+00    -6.541057E+00    -6.502358E+00    -6.487609E+00    -6.497013E+00    -6.497773E+00    -6.528020E+00    -6.564404E+00    -6.554870E+00    -6.532106E+00    -6.539293E+00    -6.582261E+00    -6.611782E+00    -6.629259E+00    -6.638154E+00    -6.595294E+00    -6.580230E+00    -6.614346E+00    -6.637185E+00    -6.662046E+00    -6.664869E+00    -6.659434E+00    -6.636559E+00    -6.667596E+00    -6.721433E+00    -6.729403E+00    -6.700230E+00    -6.707177E+00    -6.736081E+00    -6.727501E+00    -6.696234E+00    -6.729378E+00    -6.783179E+00    -6.775945E+00    -6.773952E+00    -6.835343E+00    -6.859219E+00    -6.830590E+00    -6.829036E+00    -6.848889E+00    -6.854911E+00    -6.876257E+00    -6.897652E+00    -6.904517E+00    -6.897865E+00    -6.902379E+00    -6.924442E+00    -6.906748E+00    -6.905046E+00    -6.944838E+00    -6.978973E+00    -6.941356E+00    -6.927165E+00    -7.015907E+00    -7.070501E+00    -7.009890E+00    -7.037850E+00    -7.126783E+00    -7.132863E+00    -7.093668E+00    -7.080805E+00    -7.101958E+00    -7.109681E+00    -7.090383E+00    -7.156215E+00    -7.218343E+00    -7.225327E+00    -7.224903E+00    -7.210698E+00    -7.183041E+00    -7.221402E+00    -7.307997E+00    -7.356646E+00    -7.299777E+00    -7.274204E+00    -7.313363E+00    -7.265595E+00    -7.236544E+00    -7.341653E+00    -7.419079E+00    -7.409555E+00    -7.419924E+00    -7.442905E+00    -7.433019E+00    -7.362583E+00    -7.366504E+00    -7.388294E+00    -7.450261E+00    -7.572214E+00    -7.627622E+00    -7.577989E+00    -7.555128E+00    -7.547081E+00    -7.543196E+00    -7.520584E+00    -7.533946E+00    -7.612940E+00    -7.706493E+00    -7.743043E+00    -7.703844E+00    -7.661616E+00    -7.637691E+00    -7.663549E+00    -7.686878E+00    -7.673931E+00    -7.778275E+00    -7.880408E+00    -7.989275E+00    -7.966307E+00    -7.940176E+00    -7.931945E+00    -7.847714E+00    -7.812358E+00    -7.887367E+00    -7.949046E+00    -8.021768E+00    -8.115569E+00    -8.164631E+00    -8.181721E+00    -8.098671E+00    -8.057315E+00    -8.062140E+00    -7.995714E+00    -8.058630E+00    -8.163305E+00    -8.170344E+00    -8.227018E+00    -8.352773E+00    -8.450206E+00    -8.392552E+00    -8.340072E+00    -8.351735E+00    -8.392730E+00    -8.348804E+00    -8.402294E+00    -8.403142E+00    -8.325459E+00    -8.368335E+00    -8.488574E+00    -8.608635E+00    -8.713787E+00    -8.778932E+00    -8.794013E+00    -8.740463E+00    -8.729448E+00    -8.687547E+00    -8.570885E+00    -8.562227E+00    -8.740060E+00    -8.919192E+00    -8.935706E+00    -8.987940E+00    -9.122695E+00    -9.179753E+00    -9.155611E+00    -9.110127E+00    -9.074486E+00    -9.088784E+00    -9.214046E+00    -9.290317E+00    -9.151144E+00    -9.144618E+00    -9.216459E+00    -9.300263E+00    -9.388319E+00    -9.425186E+00    -9.520264E+00    -9.695835E+00    -9.628635E+00    -9.754071E+00    -1.006918E+01    -9.923192E+00    -9.830910E+00    -9.883127E+00    -9.967578E+00    -9.813053E+00    -9.809497E+00    -9.915507E+00    -9.862634E+00    -9.797802E+00    -1.020595E+01    -1.023263E+01    -1.023946E+01    -1.051930E+01    -1.070662E+01    -1.084469E+01    -1.105815E+01    -1.125382E+01    -1.119851E+01    -1.096199E+01    -1.126369E+01    -1.165326E+01    -1.139621E+01    -1.104893E+01    -1.138794E+01    -1.177818E+01    -1.177231E+01    -1.193524E+01    -1.198577E+01    -1.166846E+01    -1.159961E+01    -1.171783E+01    -1.159201E+01    -1.185261E+01    -1.204141E+01    -1.255795E+01    -1.266300E+01    -1.300241E+01    -1.363905E+01    -1.487574E+01    -1.549045E+01    -1.346524E+01    -1.343878E+01    -1.508226E+01    -1.503617E+01    -1.550278E+01    -1.598119E+01    -1.444340E+01    -1.430133E+01    -1.478394E+01    -1.489677E+01    -1.521727E+01    -1.564666E+01    -1.457978E+01    -1.352623E+01    -1.461665E+01    -1.528025E+01    -1.387498E+01    -1.360789E+01    -1.356276E+01    -1.502003E+01    -1.993124E+01    -1.510331E+01    -1.639217E+01    -1.510557E+01    -1.391433E+01    -1.450107E+01    -1.393344E+01    -1.373539E+01    -1.395405E+01    -1.420770E+01    -1.402315E+01    -1.336424E+01    -1.379162E+01    -1.483391E+01    -1.603505E+01    -1.538618E+01    -1.519289E+01    -1.530260E+01    -1.537437E+01    -1.463368E+01    -1.525462E+01    -1.496492E+01    -1.607860E+01    -1.724437E+01    -1.621401E+01    -1.429183E+01    -1.552724E+01    -1.550705E+01    -1.510549E+01    -1.482786E+01    -1.716247E+01    -1.338882E+01    -1.405672E+01    -1.490422E+01    -1.731525E+01    -1.654565E+01    -1.850305E+01    -1.522909E+01    -1.718048E+01    -1.447096E+01    -1.522041E+01    -1.516930E+01    -1.459143E+01    -1.577453E+01    -1.796502E+01    -1.580253E+01    -1.667345E+01    -1.454963E+01    -1.628794E+01    -1.625679E+01    -1.517726E+01    -1.400419E+01    -1.459358E+01    -1.427730E+01    -1.477934E+01    -1.597085E+01    -1.614761E+01    -1.425662E+01    -1.553856E+01    -1.897117E+01    -1.689100E+01    -1.471290E+01    -1.503303E+01    -1.923752E+01    -1.429766E+01    -1.408249E+01    -1.476772E+01    -1.551587E+01    -1.453106E+01    -1.443261E+01    -1.448920E+01    -1.407005E+01    -1.334951E+01    -1.392573E+01    -1.419696E+01    -1.548683E+01    -1.448691E+01    -1.431487E+01    -1.483668E+01    -1.379563E+01    -1.395362E+01    -1.562085E+01    -1.512395E+01    -1.564129E+01    -1.360371E+01    -1.410752E+01    -1.356928E+01    -1.398888E+01    -1.840860E+01    -1.729427E+01    -1.892262E+01    -1.389329E+01    -1.448764E+01    -1.366096E+01    -1.314067E+01    -1.350397E+01    -1.367326E+01    -1.471869E+01    -1.483802E+01    -1.296046E+01    -1.341042E+01    -1.467107E+01    -1.469219E+01    -1.431459E+01    -1.613485E+01    -1.367901E+01    -1.465627E+01    -1.435192E+01    -1.350892E+01    -1.382316E+01    -1.382781E+01    -1.382445E+01    -1.317440E+01    -1.321126E+01    -1.386152E+01    -1.357036E+01    -1.360866E+01    -1.385138E+01    -1.576762E+01    -1.390351E+01    -1.430140E+01    -1.395363E+01    -1.399058E+01    -1.459957E+01    -1.423653E+01    -1.346415E+01    -1.344538E+01    -1.398091E+01    -1.325440E+01    -1.389427E+01    -1.413353E+01    -1.531045E+01    -1.517492E+01    -1.382432E+01    -1.335935E+01    -1.391173E+01    -1.383520E+01    -1.359548E+01    -1.435384E+01    -1.345810E+01    -1.341369E+01    -1.340666E+01    -1.339465E+01    -1.345028E+01    -1.331634E+01    -1.481932E+01    -1.688011E+01    -1.534508E+01    -1.606001E+01    -1.423938E+01    -1.492233E+01    -1.545302E+01    -1.656339E+01    -1.541009E+01    -1.371484E+01    -1.362137E+01    -1.369204E+01    -1.522587E+01    -1.417068E+01    -1.557246E+01    -1.620533E+01    -1.493969E+01    -1.434835E+01    -1.427087E+01    -1.422936E+01    -1.437284E+01    -1.431782E+01    -1.414813E+01    -1.414929E+01    -1.506517E+01    -1.527586E+01    -1.494888E+01    -1.365726E+01    -1.489598E+01    -1.446040E+01    -1.418590E+01    -1.470316E+01    -1.410730E+01    -1.465340E+01    -1.552444E+01    -1.632753E+01    -1.422864E+01    -1.938976E+01    -1.603975E+01    -1.531098E+01    -1.589493E+01    -1.805914E+01    -1.493450E+01    -1.455988E+01    -1.410594E+01    -1.502209E+01    -1.557868E+01    -1.392825E+01    -1.422482E+01    -1.509015E+01    -1.490141E+01    -1.361388E+01    -1.338767E+01    -1.531587E+01    -1.505443E+01    -1.460646E+01    -1.442338E+01    -1.764520E+01    -1.563274E+01    -1.644413E+01    -1.647630E+01    -1.588254E+01    -1.662368E+01    -1.596246E+01    -1.491724E+01    -1.675166E+01    -1.637534E+01    -1.508505E+01    -1.556759E+01    -1.664233E+01    -1.489243E+01    -1.388277E+01    -1.365874E+01    -1.383017E+01    -1.527853E+01    -1.648333E+01    -1.454331E+01    -1.518050E+01    -1.528388E+01    -1.509107E+01    -1.565715E+01    -1.565978E+01    -1.582376E+01    -1.451656E+01    -1.939916E+01    -1.410991E+01    -1.420793E+01    -1.430452E+01    -1.552628E+01    -1.551631E+01    -1.351659E+01    -1.339842E+01    -1.362285E+01    -1.486137E+01    -1.640622E+01    -1.518237E+01    -1.517299E+01    -1.459473E+01    -1.521600E+01    -1.365961E+01    -1.407938E+01    -1.486960E+01    -1.455570E+01    -1.421454E+01    -1.518614E+01    -1.467743E+01    -1.506100E+01    -1.350343E+01    -1.451534E+01    -1.532231E+01    -1.618197E+01    -1.615626E+01    -1.453801E+01    -1.423388E+01    -1.320388E+01    -1.292342E+01    -1.305494E+01    -1.417979E+01    -1.396984E+01    -1.524901E+01    -1.494587E+01    -1.391043E+01    -1.493707E+01    -1.352794E+01    -1.444242E+01    -1.346682E+01    -1.378699E+01    -1.339542E+01    -1.316920E+01    -1.389466E+01    -1.394505E+01    -1.482149E+01    -1.539219E+01    -1.498034E+01    -1.355109E+01    -1.295182E+01    -1.353288E+01    -1.359663E+01    -1.392428E+01    -1.403881E+01    -1.414481E+01    -1.434288E+01    -1.340499E+01    -1.357146E+01    -1.349907E+01    -1.422295E+01    -1.455400E+01    -1.566007E+01    -1.586897E+01    -1.576729E+01    -1.424952E+01    -1.375678E+01    -1.271361E+01    -1.277687E+01    -1.293516E+01    -1.399776E+01    -1.463679E+01    -1.480159E+01    -1.386762E+01    -1.398920E+01    -1.404255E+01    -1.342171E+01    -1.352166E+01    -1.479092E+01    -1.662586E+01    -1.381957E+01    -1.428377E+01    -1.407401E+01    -1.368604E+01    -1.516774E+01    -1.488546E+01    -1.411500E+01    -1.370720E+01    -1.408329E+01    -1.455585E+01    -1.445396E+01    -1.410084E+01    -1.351691E+01    -1.321452E+01    -1.402010E+01    -1.649677E+01    -1.503587E+01    -1.637654E+01    -1.552233E+01    -1.767347E+01    -1.546698E+01    -1.350038E+01    -1.366488E+01    -1.539952E+01    -1.525702E+01    -1.424358E+01    -1.383567E+01    -1.321080E+01    -1.488015E+01    -1.543617E+01    -1.438950E+01    -1.412600E+01    -1.553479E+01    -1.425927E+01    -1.700058E+01    -1.651741E+01    -1.528368E+01    -1.419217E+01    -1.421412E+01    -1.853557E+01    -1.647143E+01    -1.470983E+01    -1.386299E+01    -1.457142E+01    -1.515446E+01    -1.521590E+01    -1.689416E+01    -1.465833E+01    -1.469619E+01    -1.714057E+01    -1.410742E+01    -1.493434E+01    -1.529171E+01    -1.470873E+01    -1.341366E+01    -1.371838E+01    -1.609453E+01    -1.573608E+01    -1.440771E+01    -1.289493E+01    -1.329863E+01    -1.332452E+01    -1.475629E+01    -1.555503E+01    -1.515868E+01    -1.532596E+01    -1.869825E+01    -1.707746E+01    -1.647432E+01    -1.488874E+01    -1.359398E+01    -1.311985E+01    -1.392729E+01    -1.487588E+01    -1.453402E+01    -1.444730E+01    -1.350320E+01    -1.383445E+01    -1.408834E+01    -1.430146E+01    -1.382067E+01    -1.391017E+01    -1.330598E+01    -1.363166E+01    -1.457326E+01    -1.464871E+01    -1.596748E+01    -1.591309E+01    -1.758045E+01    -1.359159E+01    -1.382867E+01    -1.315797E+01    -1.333848E+01    -1.351642E+01    -1.400562E+01    -1.365231E+01    -1.352956E+01    -1.315575E+01    -1.433747E+01    -1.399947E+01    -1.429693E+01    -1.398816E+01    -1.482652E+01    -1.504263E+01    -1.485279E+01    -1.361668E+01    -1.411357E+01    -1.606483E+01    -1.424074E+01    -1.461775E+01    -1.423053E+01    -1.474178E+01    -1.379552E+01    -1.505985E+01    -1.433268E+01    -1.464184E+01    -1.314768E+01    -1.301119E+01    -1.377505E+01    -1.504569E+01
-55.111111    -1.529932E+01    -1.419224E+01    -1.633024E+01    -1.507983E+01    -1.434447E+01    -1.485783E+01    -1.420795E+01    -1.415294E+01    -1.417444E+01    -1.364163E+01    -1.808315E+01    -1.317553E+01    -1.397103E+01    -1.415064E+01    -1.519699E+01    -1.451491E+01    -1.446006E+01    -1.563799E+01    -1.387280E+01    -1.283301E+01    -1.315311E+01    -1.498077E+01    -1.490223E+01    -1.483857E+01    -1.379154E+01    -1.550860E+01    -1.473524E+01    -1.318171E+01    -1.395807E+01    -1.506122E+01    -1.383334E+01    -1.493152E+01    -1.722305E+01    -1.372612E+01    -1.264497E+01    -1.310379E+01    -1.406020E+01    -1.370435E+01    -1.306405E+01    -1.328076E+01    -1.520193E+01    -1.445138E+01    -1.264310E+01    -1.322753E+01    -1.329837E+01    -1.244666E+01    -1.252445E+01    -1.462574E+01    -1.254927E+01    -1.266918E+01    -1.325635E+01    -1.453194E+01    -1.344381E+01    -1.355909E+01    -1.479120E+01    -1.223493E+01    -1.167067E+01    -1.278794E+01    -1.542585E+01    -1.292687E+01    -1.287770E+01    -1.347942E+01    -1.256512E+01    -1.226810E+01    -1.271438E+01    -1.267298E+01    -1.216746E+01    -1.203088E+01    -1.212219E+01    -1.313193E+01    -1.270279E+01    -1.210689E+01    -1.300769E+01    -1.217933E+01    -1.204760E+01    -1.284357E+01    -1.266836E+01    -1.212480E+01    -1.221814E+01    -1.206737E+01    -1.223272E+01    -1.172318E+01    -1.169797E+01    -1.190987E+01    -1.157026E+01    -1.147088E+01    -1.165859E+01    -1.144966E+01    -1.214416E+01    -1.227020E+01    -1.154087E+01    -1.104626E+01    -1.122228E+01    -1.189409E+01    -1.171031E+01    -1.119364E+01    -1.145182E+01    -1.103705E+01    -1.127699E+01    -1.108651E+01    -1.089118E+01    -1.100875E+01    -1.110939E+01    -1.094064E+01    -1.123362E+01    -1.124978E+01    -1.118939E+01    -1.092100E+01    -1.094005E+01    -1.054669E+01    -1.045926E+01    -1.083368E+01    -1.087655E+01    -1.035290E+01    -1.060363E+01    -1.078088E+01    -1.043613E+01    -1.050545E+01    -1.069957E+01    -1.025232E+01    -1.022723E+01    -1.021920E+01    -1.033617E+01    -1.007973E+01    -1.030281E+01    -1.036372E+01    -1.005834E+01    -9.942362E+00    -1.014610E+01    -9.965021E+00    -9.898928E+00    -9.963244E+00    -1.021863E+01    -9.801731E+00    -9.718038E+00    -9.865880E+00    -9.772738E+00    -9.914511E+00    -9.857068E+00    -9.609627E+00    -9.471596E+00    -9.612886E+00    -9.631239E+00    -9.507982E+00    -9.533129E+00    -9.527451E+00    -9.370368E+00    -9.338725E+00    -9.469581E+00    -9.376516E+00    -9.305318E+00    -9.349419E+00    -9.203066E+00    -9.162730E+00    -9.265120E+00    -9.125621E+00    -9.037046E+00    -9.132678E+00    -9.188319E+00    -9.017788E+00    -8.822611E+00    -9.056998E+00    -9.012828E+00    -8.748358E+00    -8.858040E+00    -8.841485E+00    -8.796144E+00    -8.784253E+00    -8.798385E+00    -8.830452E+00    -8.716132E+00    -8.582882E+00    -8.551263E+00    -8.553505E+00    -8.545668E+00    -8.568638E+00    -8.554929E+00    -8.577638E+00    -8.505221E+00    -8.386236E+00    -8.449658E+00    -8.428283E+00    -8.334831E+00    -8.355484E+00    -8.340464E+00    -8.229465E+00    -8.236570E+00    -8.255338E+00    -8.281593E+00    -8.180995E+00    -8.165280E+00    -8.108746E+00    -8.043260E+00    -8.080313E+00    -8.077392E+00    -8.062177E+00    -8.038441E+00    -7.947219E+00    -7.911572E+00    -7.915457E+00    -7.868883E+00    -7.836651E+00    -7.912104E+00    -7.844103E+00    -7.762808E+00    -7.749817E+00    -7.757496E+00    -7.744835E+00    -7.757983E+00    -7.758280E+00    -7.732798E+00    -7.698309E+00    -7.612131E+00    -7.635185E+00    -7.625368E+00    -7.589374E+00    -7.540458E+00    -7.491771E+00    -7.482379E+00    -7.414572E+00    -7.416094E+00    -7.434156E+00    -7.434439E+00    -7.413257E+00    -7.426250E+00    -7.342830E+00    -7.348362E+00    -7.333463E+00    -7.286868E+00    -7.260981E+00    -7.224740E+00    -7.239453E+00    -7.248605E+00    -7.210949E+00    -7.192668E+00    -7.179094E+00    -7.177136E+00    -7.117911E+00    -7.107962E+00    -7.105630E+00    -7.079536E+00    -7.054209E+00    -7.066385E+00    -7.049248E+00    -7.050848E+00    -7.013921E+00    -6.962013E+00    -6.946870E+00    -6.934726E+00    -6.903034E+00    -6.914651E+00    -6.923904E+00    -6.833078E+00    -6.810388E+00    -6.867450E+00    -6.802733E+00    -6.784122E+00    -6.815793E+00    -6.785453E+00    -6.743996E+00    -6.775023E+00    -6.753675E+00    -6.691788E+00    -6.712429E+00    -6.700250E+00    -6.652970E+00    -6.635385E+00    -6.658268E+00    -6.625645E+00    -6.613469E+00    -6.601204E+00    -6.577324E+00    -6.604450E+00    -6.571935E+00    -6.530090E+00    -6.530186E+00    -6.480530E+00    -6.452220E+00    -6.491543E+00    -6.489937E+00    -6.456010E+00    -6.463496E+00    -6.478811E+00    -6.418067E+00    -6.433983E+00    -6.441828E+00    -6.386951E+00    -6.377207E+00    -6.368640E+00    -6.322676E+00    -6.327834E+00    -6.351432E+00    -6.311633E+00    -6.318735E+00    -6.291321E+00    -6.265763E+00    -6.288118E+00    -6.258035E+00    -6.246075E+00    -6.244042E+00    -6.226994E+00    -6.179157E+00    -6.198900E+00    -6.199415E+00    -6.131569E+00    -6.161041E+00    -6.207583E+00    -6.144334E+00    -6.127262E+00    -6.146342E+00    -6.102344E+00    -6.099351E+00    -6.128677E+00    -6.100004E+00    -6.077186E+00    -6.066425E+00    -6.040993E+00    -6.055393E+00    -6.054451E+00    -6.035073E+00    -6.042384E+00    -6.015772E+00    -5.996538E+00    -6.030884E+00    -6.015090E+00    -5.992790E+00    -5.970333E+00    -5.964971E+00    -5.949678E+00    -5.938213E+00    -5.961913E+00    -5.944842E+00    -5.916307E+00    -5.890259E+00    -5.906088E+00    -5.931158E+00    -5.916780E+00    -5.899914E+00    -5.910115E+00    -5.903361E+00    -5.896214E+00    -5.900536E+00    -5.881344E+00    -5.882223E+00    -5.872922E+00    -5.848481E+00    -5.829723E+00    -5.848552E+00    -5.827696E+00    -5.829307E+00    -5.836321E+00    -5.830963E+00    -5.784711E+00    -5.795357E+00    -5.812252E+00    -5.783087E+00    -5.790667E+00    -5.795198E+00    -5.785375E+00    -5.746409E+00    -5.765880E+00    -5.776001E+00    -5.783518E+00    -5.774458E+00    -5.734761E+00    -5.711377E+00    -5.753925E+00    -5.758604E+00    -5.761256E+00    -5.761355E+00    -5.768743E+00    -5.738357E+00    -5.728711E+00    -5.730470E+00    -5.713756E+00    -5.716210E+00    -5.721352E+00    -5.710817E+00    -5.709071E+00    -5.720871E+00    -5.722355E+00    -5.728430E+00    -5.722827E+00    -5.729280E+00    -5.722594E+00    -5.724120E+00    -5.701195E+00    -5.728311E+00    -5.714709E+00    -5.701489E+00    -5.697466E+00    -5.688392E+00    -5.700377E+00    -5.685178E+00    -5.650336E+00    -5.684390E+00    -5.705146E+00    -5.678432E+00    -5.679241E+00    -5.669788E+00    -5.674977E+00    -5.679873E+00    -5.659210E+00    -5.675692E+00    -5.708041E+00    -5.674529E+00    -5.654291E+00    -5.669335E+00    -5.684561E+00    -5.683028E+00    -5.679266E+00    -5.667749E+00    -5.673239E+00    -5.659602E+00    -5.659495E+00    -5.703793E+00    -5.715024E+00    -5.682761E+00    -5.669061E+00    -5.683442E+00    -5.671051E+00    -5.646598E+00    -5.666253E+00    -5.655812E+00    -5.682682E+00    -5.679194E+00    -5.661088E+00    -5.683684E+00    -5.692106E+00    -5.655428E+00    -5.661865E+00    -5.673936E+00    -5.674571E+00    -5.691390E+00    -5.676603E+00    -5.670551E+00    -5.694958E+00    -5.677958E+00    -5.656980E+00    -5.688264E+00    -5.678801E+00    -5.671322E+00    -5.657664E+00    -5.664611E+00    -5.693634E+00    -5.688991E+00    -5.653643E+00    -5.680033E+00    -5.695339E+00    -5.678065E+00    -5.678830E+00    -5.690387E+00    -5.690186E+00    -5.674402E+00    -5.675002E+00    -5.684225E+00    -5.707104E+00    -5.706131E+00    -5.696415E+00    -5.676530E+00    -5.689206E+00    -5.703805E+00    -5.700905E+00    -5.678288E+00    -5.723469E+00    -5.727673E+00    -5.702631E+00    -5.725286E+00    -5.738763E+00    -5.700853E+00    -5.717093E+00    -5.714856E+00    -5.719228E+00    -5.720415E+00    -5.699464E+00    -5.700587E+00    -5.727237E+00    -5.710068E+00    -5.707160E+00    -5.735511E+00    -5.725217E+00    -5.728232E+00    -5.717912E+00    -5.690418E+00    -5.737473E+00    -5.759230E+00    -5.707816E+00    -5.706538E+00    -5.766657E+00    -5.781190E+00    -5.748736E+00    -5.727744E+00    -5.766104E+00    -5.780589E+00    -5.741760E+00    -5.751524E+00    -5.767791E+00    -5.767896E+00    -5.769987E+00    -5.774481E+00    -5.756532E+00    -5.775068E+00    -5.787358E+00    -5.785120E+00    -5.751343E+00    -5.784741E+00    -5.801542E+00    -5.789930E+00    -5.782028E+00    -5.793646E+00    -5.795933E+00    -5.817411E+00    -5.824500E+00    -5.814140E+00    -5.798337E+00    -5.822146E+00    -5.849876E+00    -5.830998E+00    -5.793691E+00    -5.805904E+00    -5.838422E+00    -5.842797E+00    -5.820514E+00    -5.840540E+00    -5.890271E+00    -5.886565E+00    -5.869382E+00    -5.854637E+00    -5.843149E+00    -5.864730E+00    -5.865917E+00    -5.854290E+00    -5.853628E+00    -5.868966E+00    -5.905231E+00    -5.911888E+00    -5.882706E+00    -5.870011E+00    -5.903807E+00    -5.951043E+00    -5.934296E+00    -5.925445E+00    -5.916568E+00    -5.916609E+00    -5.929091E+00    -5.929666E+00    -5.908924E+00    -5.893940E+00    -5.931519E+00    -5.974774E+00    -5.976892E+00    -5.982754E+00    -5.973367E+00    -5.999427E+00    -6.009634E+00    -5.984726E+00    -5.966853E+00    -5.961473E+00    -5.964718E+00    -6.028835E+00    -6.054431E+00    -6.015630E+00    -6.023644E+00    -6.053499E+00    -6.075236E+00    -6.048251E+00    -6.025830E+00    -6.059159E+00    -6.063374E+00    -6.069430E+00    -6.085831E+00    -6.066694E+00    -6.073568E+00    -6.103748E+00    -6.090349E+00    -6.069598E+00    -6.075421E+00    -6.086322E+00    -6.095230E+00    -6.096802E+00    -6.114021E+00    -6.131885E+00    -6.140139E+00    -6.169548E+00    -6.181614E+00    -6.148433E+00    -6.143109E+00    -6.176578E+00    -6.188517E+00    -6.196612E+00    -6.151275E+00    -6.167670E+00    -6.248455E+00    -6.269724E+00    -6.244267E+00    -6.255391E+00    -6.254382E+00    -6.240814E+00    -6.228957E+00    -6.256826E+00    -6.281256E+00    -6.244968E+00    -6.212781E+00    -6.273102E+00    -6.327962E+00    -6.334369E+00    -6.344899E+00    -6.354837E+00    -6.315614E+00    -6.313261E+00    -6.385727E+00    -6.433567E+00    -6.373249E+00    -6.300446E+00    -6.329705E+00    -6.377783E+00    -6.412645E+00    -6.455986E+00    -6.434466E+00    -6.385004E+00    -6.405256E+00    -6.436422E+00    -6.457986E+00    -6.471058E+00    -6.458850E+00    -6.450654E+00    -6.446367E+00    -6.495018E+00    -6.566634E+00    -6.561058E+00    -6.527252E+00    -6.529438E+00    -6.506707E+00    -6.514947E+00    -6.570864E+00    -6.617346E+00    -6.608482E+00    -6.524901E+00    -6.511328E+00    -6.575081E+00    -6.609989E+00    -6.647173E+00    -6.680583E+00    -6.654768E+00    -6.641684E+00    -6.668083E+00    -6.688835E+00    -6.748909E+00    -6.783827E+00    -6.754687E+00    -6.719553E+00    -6.714403E+00    -6.745468E+00    -6.771006E+00    -6.788673E+00    -6.807579E+00    -6.790208E+00    -6.740463E+00    -6.732745E+00    -6.790965E+00    -6.823300E+00    -6.833174E+00    -6.837941E+00    -6.874780E+00    -6.861212E+00    -6.827223E+00    -6.860638E+00    -6.902189E+00    -6.919109E+00    -6.950001E+00    -6.977371E+00    -6.985415E+00    -6.943072E+00    -6.910669E+00    -6.993507E+00    -7.058884E+00    -7.010653E+00    -7.022186E+00    -7.062646E+00    -7.026599E+00    -7.027049E+00    -7.097439E+00    -7.121748E+00    -7.084483E+00    -7.077152E+00    -7.128638E+00    -7.154993E+00    -7.125094E+00    -7.181793E+00    -7.203984E+00    -7.174066E+00    -7.204723E+00    -7.257282E+00    -7.277478E+00    -7.254775E+00    -7.237871E+00    -7.309428E+00    -7.311893E+00    -7.250567E+00    -7.311356E+00    -7.371915E+00    -7.359949E+00    -7.364657E+00    -7.428422E+00    -7.444572E+00    -7.466988E+00    -7.458326E+00    -7.432185E+00    -7.432337E+00    -7.439814E+00    -7.479315E+00    -7.519646E+00    -7.533416E+00    -7.599134E+00    -7.647076E+00    -7.627556E+00    -7.588868E+00    -7.578457E+00    -7.610497E+00    -7.643091E+00    -7.648712E+00    -7.690065E+00    -7.741850E+00    -7.790858E+00    -7.774573E+00    -7.721353E+00    -7.697257E+00    -7.801103E+00    -7.812677E+00    -7.834405E+00    -7.906715E+00    -7.970612E+00    -7.938126E+00    -7.925058E+00    -7.909881E+00    -7.873237E+00    -7.841477E+00    -7.921420E+00    -8.043863E+00    -8.064440E+00    -8.125422E+00    -8.190100E+00    -8.221703E+00    -8.215486E+00    -8.237886E+00    -8.219608E+00    -8.154185E+00    -8.163182E+00    -8.192809E+00    -8.244268E+00    -8.313210E+00    -8.385477E+00    -8.519670E+00    -8.574184E+00    -8.569825E+00    -8.603449E+00    -8.517348E+00    -8.443287E+00    -8.490962E+00    -8.437904E+00    -8.453497E+00    -8.516678E+00    -8.616590E+00    -8.691719E+00    -8.729633E+00    -8.846688E+00    -8.925677E+00    -8.847429E+00    -8.766926E+00    -8.784504E+00    -8.808773E+00    -8.801945E+00    -8.809642E+00    -8.890607E+00    -8.922579E+00    -9.008544E+00    -9.158680E+00    -9.191856E+00    -9.165248E+00    -9.258490E+00    -9.455128E+00    -9.530722E+00    -9.536955E+00    -9.578261E+00    -9.554604E+00    -9.450795E+00    -9.428027E+00    -9.484734E+00    -9.514691E+00    -9.478541E+00    -9.598553E+00    -9.661123E+00    -9.773301E+00    -9.898469E+00    -1.020851E+01    -1.029723E+01    -1.042508E+01    -1.050651E+01    -1.036135E+01    -1.036490E+01    -1.037032E+01    -1.024978E+01    -1.035791E+01    -1.019494E+01    -1.011438E+01    -1.025764E+01    -1.045227E+01    -1.043068E+01    -1.044628E+01    -1.044366E+01    -1.056284E+01    -1.079376E+01    -1.094661E+01    -1.124690E+01    -1.163778E+01    -1.155971E+01    -1.142373E+01    -1.178478E+01    -1.249707E+01    -1.419992E+01    -1.333260E+01    -1.307480E+01    -1.360093E+01    -1.360501E+01    -1.355702E+01    -1.343270E+01    -1.298449E+01    -1.239168E+01    -1.209698E+01    -1.258122E+01    -1.312466E+01    -1.296665E+01    -1.329368E+01    -1.295016E+01    -1.266288E+01    -1.257123E+01    -1.255605E+01    -1.325957E+01    -1.417177E+01    -1.355212E+01    -1.393599E+01    -1.307268E+01    -1.306605E+01    -1.326746E+01    -1.387410E+01    -1.419643E+01    -1.398011E+01    -1.397009E+01    -1.369853E+01    -1.339791E+01    -1.380896E+01    -1.417660E+01    -1.369586E+01    -1.317901E+01    -1.393541E+01    -1.487288E+01    -1.307757E+01    -1.240034E+01    -1.241388E+01    -1.295051E+01    -1.307414E+01    -1.315703E+01    -1.339390E+01    -1.329889E+01    -1.307963E+01    -1.325687E+01    -1.387683E+01    -1.349411E+01    -1.353335E+01    -1.353636E+01    -1.274632E+01    -1.297712E+01    -1.340543E+01    -1.297568E+01    -1.383613E+01    -1.466552E+01    -1.281061E+01    -1.345733E+01    -1.414739E+01    -1.521299E+01    -1.420603E+01    -1.302066E+01    -1.380638E+01    -1.452396E+01    -1.349688E+01    -1.401456E+01    -1.678907E+01    -1.514202E+01    -1.517311E+01    -1.528904E+01    -1.683172E+01    -1.461909E+01    -1.428949E+01    -1.334776E+01    -1.415691E+01    -1.936810E+01    -1.541001E+01    -1.469902E+01    -1.603326E+01    -1.563556E+01    -1.579113E+01    -1.432800E+01    -1.427102E+01    -1.444528E+01    -1.490356E+01    -1.604753E+01    -1.430682E+01    -1.340331E+01    -1.364871E+01    -1.460514E+01    -1.527050E+01    -1.354510E+01    -1.405115E+01    -1.414904E+01    -1.490029E+01    -1.415642E+01    -1.310197E+01    -1.357273E+01    -1.412148E+01    -1.323273E+01    -1.308754E+01    -1.348575E+01    -1.301558E+01    -1.338447E+01    -1.345367E+01    -1.317366E+01    -1.333341E+01    -1.411959E+01    -1.364838E+01    -1.376689E+01    -1.359871E+01    -1.308933E+01    -1.373959E+01    -1.353013E+01    -1.421765E+01    -1.362112E+01    -1.363833E+01    -1.470447E+01    -1.352469E+01    -1.499105E+01    -1.502673E+01    -1.501985E+01    -1.440876E+01    -1.321567E+01    -1.313382E+01    -1.411070E+01    -1.760341E+01    -1.438567E+01    -1.289562E+01    -1.268508E+01    -1.318628E+01    -1.337537E+01    -1.334501E+01    -1.489459E+01    -1.423225E+01    -1.331475E+01    -1.316548E+01    -1.318115E+01    -1.277766E+01    -1.362778E+01    -1.414291E+01    -1.377875E+01    -1.579146E+01    -1.639507E+01    -1.473861E+01    -1.334146E+01    -1.459466E+01    -1.663954E+01    -1.530287E+01    -1.311964E+01    -1.296479E+01    -1.341312E+01    -1.394471E+01    -1.431392E+01    -1.473507E+01    -1.374376E+01    -1.533667E+01    -1.376358E+01    -1.305548E+01    -1.395370E+01    -1.484314E+01    -1.560489E+01    -1.448920E+01    -1.521719E+01    -1.424955E+01    -1.326719E+01    -1.363776E+01    -1.347661E+01    -1.427072E+01    -1.436859E+01    -1.381815E+01    -1.401470E+01    -1.331902E+01    -1.419228E+01    -1.532896E+01    -1.477044E+01    -1.649209E+01    -1.442502E+01    -1.525449E+01    -1.441984E+01    -1.547083E+01    -1.793797E+01    -1.667824E+01    -1.546703E+01    -1.461508E+01    -1.429490E+01    -1.345300E+01    -1.521713E+01    -1.826817E+01    -1.569351E+01    -1.661724E+01    -1.615608E+01    -1.524548E+01    -1.645839E+01    -1.762839E+01    -1.516091E+01    -1.399672E+01    -1.430921E+01    -1.420955E+01    -1.389685E+01    -1.349736E+01    -1.397600E+01    -1.497786E+01    -1.644841E+01    -1.550274E+01    -1.449467E+01    -1.566880E+01    -1.533851E+01    -1.460451E+01    -1.549343E+01    -1.586969E+01    -1.469990E+01    -1.909840E+01    -1.630394E+01    -1.560278E+01    -1.480313E+01    -1.470721E+01    -1.511145E+01    -1.529194E+01    -1.596826E+01    -1.596490E+01    -1.542924E+01    -1.589031E+01    -1.483341E+01    -1.399892E+01    -1.498212E+01    -1.440733E+01    -1.402577E+01    -1.551186E+01    -2.090861E+01    -1.541719E+01    -1.619790E+01    -1.606109E+01    -1.435572E+01    -1.388302E+01    -1.366241E+01    -1.350866E+01    -1.309291E+01    -1.321561E+01    -1.529249E+01    -1.778635E+01    -1.470713E+01    -1.434631E+01    -1.382344E+01    -1.334506E+01    -1.396214E+01    -1.564091E+01    -1.628958E+01    -1.557752E+01    -1.451211E+01    -1.318608E+01    -1.243519E+01    -1.310695E+01    -1.405044E+01    -1.418538E+01    -1.490460E+01    -1.729009E+01    -1.431928E+01    -1.426768E+01    -1.426124E+01    -1.424921E+01    -1.538486E+01    -1.485122E+01    -1.425072E+01    -1.349520E+01    -1.294597E+01    -1.334252E+01    -1.320161E+01    -1.463940E+01    -1.598531E+01    -1.532994E+01    -1.377952E+01    -1.307046E+01    -1.229772E+01    -1.245584E+01    -1.273965E+01    -1.319198E+01    -1.382773E+01    -1.588446E+01    -1.454866E+01    -1.373432E+01    -1.306728E+01    -1.283689E+01    -1.316079E+01    -1.506487E+01    -1.541864E+01    -1.559814E+01    -1.344063E+01    -1.311186E+01    -1.257782E+01    -1.230744E+01    -1.310954E+01    -1.393229E+01    -1.506619E+01    -1.385644E+01    -1.306910E+01    -1.275962E+01    -1.397593E+01    -1.340059E+01    -1.449235E+01    -1.617639E+01    -1.468272E+01    -1.406528E+01    -1.372260E+01    -1.407028E+01    -1.525468E+01    -1.858011E+01    -1.492444E+01    -1.426327E+01    -1.380518E+01    -1.340221E+01    -1.400548E+01    -1.539757E+01    -1.620038E+01    -1.982490E+01    -1.663597E+01    -1.497025E+01    -1.418302E+01    -1.378639E+01    -1.394938E+01    -1.363754E+01    -1.393787E+01    -1.463590E+01    -1.427644E+01    -1.635321E+01    -2.015860E+01    -1.572016E+01    -1.300511E+01    -1.307101E+01    -1.441303E+01    -1.433742E+01    -1.642695E+01    -1.582468E+01    -1.606714E+01    -1.699122E+01    -1.496496E+01    -1.514409E+01    -1.545451E+01    -1.742600E+01    -1.701792E+01    -1.486560E+01    -1.423238E+01    -1.506834E+01    -1.549404E+01    -1.697152E+01    -1.525653E+01    -1.421425E+01    -1.443393E+01    -1.436627E+01    -1.446690E+01    -1.413375E+01    -1.389510E+01    -1.479629E+01    -1.628965E+01    -1.595509E+01    -1.317389E+01    -1.300961E+01    -1.360802E+01    -1.360077E+01    -1.450384E+01    -1.701877E+01    -1.442449E+01    -1.385486E+01    -1.455036E+01    -1.506802E+01    -1.378570E+01    -1.341713E+01    -1.412437E+01    -1.563247E+01    -1.422652E+01    -1.274766E+01    -1.296751E+01    -1.252153E+01    -1.354097E+01    -1.447221E+01    -1.479637E+01    -1.718192E+01    -1.461195E+01    -1.494088E+01    -1.446838E+01    -1.601210E+01    -1.409676E+01    -1.459716E+01    -1.334428E+01    -1.319888E+01    -1.345368E+01    -1.411763E+01    -1.520138E+01    -1.465619E+01    -1.580286E+01    -1.434814E+01    -1.427992E+01    -1.438855E+01    -1.342193E+01    -1.329715E+01    -1.396749E+01    -1.378185E+01    -1.590640E+01    -1.505798E+01    -1.340150E+01    -1.320241E+01    -1.328035E+01    -1.465430E+01    -1.501436E+01    -1.694703E+01    -1.701626E+01    -1.605446E+01    -1.532477E+01    -1.438521E+01    -1.437270E+01    -1.318531E+01    -1.344929E+01    -1.324614E+01    -1.575285E+01    -1.483519E+01    -1.455629E+01    -1.404642E+01    -1.389469E+01    -1.465062E+01    -1.512974E+01    -1.429478E+01    -1.440110E+01    -1.448714E+01    -1.753670E+01    -1.614509E+01    -1.527122E+01    -1.900917E+01    -1.501315E+01    -1.471606E+01    -1.710833E+01    -1.448640E+01    -1.466016E+01    -1.453359E+01    -1.817384E+01    -1.484467E+01    -1.366198E+01    -1.354443E+01    -1.410953E+01    -1.724665E+01    -1.838792E+01    -1.552395E+01    -1.696751E+01    -1.556184E+01    -1.498791E+01    -1.418490E+01    -1.412464E+01    -1.448133E+01    -1.440721E+01    -1.339109E+01    -1.279684E+01    -1.448282E+01    -1.700212E+01    -1.671470E+01    -1.431972E+01    -1.442442E+01    -1.536779E+01    -1.553883E+01    -1.450705E+01    -1.826647E+01    -1.485821E+01
[truncated: 21,866,069 more chars]
