# Supplementary material for: Fluorescence from a single-molecule probe directly attached to a plasmonic STM tip
Source: Nat Commun. 2024 Nov 10;15:9733. doi: 10.1038/s41467-024-53707-2 (PMC11551166; doi:10.1038/s41467-024-53707-2)
Supplement: Supplementary file 6 — Source Data [file 41467_2024_53707_MOESM6_ESM.zip › SFig 7/LUMO2_par_xz_dens.txt]

ln(|psi|^2)
z(a.u.)\x(a.u.)    -56.888889    -56.777778    -56.666667    -56.555556    -56.444444    -56.333333    -56.222222    -56.111111    -56.000000    -55.888889    -55.777778    -55.666667    -55.555556    -55.444444    -55.333333    -55.222222    -55.111111    -55.000000    -54.888889    -54.777778    -54.666667    -54.555556    -54.444444    -54.333333    -54.222222    -54.111111    -54.000000    -53.888889    -53.777778    -53.666667    -53.555556    -53.444444    -53.333333    -53.222222    -53.111111    -53.000000    -52.888889    -52.777778    -52.666667    -52.555556    -52.444444    -52.333333    -52.222222    -52.111111    -52.000000    -51.888889    -51.777778    -51.666667    -51.555556    -51.444444    -51.333333    -51.222222    -51.111111    -51.000000    -50.888889    -50.777778    -50.666667    -50.555556    -50.444444    -50.333333    -50.222222    -50.111111    -50.000000    -49.888889    -49.777778    -49.666667    -49.555556    -49.444444    -49.333333    -49.222222    -49.111111    -49.000000    -48.888889    -48.777778    -48.666667    -48.555556    -48.444444    -48.333333    -48.222222    -48.111111    -48.000000    -47.888889    -47.777778    -47.666667    -47.555556    -47.444444    -47.333333    -47.222222    -47.111111    -47.000000    -46.888889    -46.777778    -46.666667    -46.555556    -46.444444    -46.333333    -46.222222    -46.111111    -46.000000    -45.888889    -45.777778    -45.666667    -45.555556    -45.444444    -45.333333    -45.222222    -45.111111    -45.000000    -44.888889    -44.777778    -44.666667    -44.555556    -44.444444    -44.333333    -44.222222    -44.111111    -44.000000    -43.888889    -43.777778    -43.666667    -43.555556    -43.444444    -43.333333    -43.222222    -43.111111    -43.000000    -42.888889    -42.777778    -42.666667    -42.555556    -42.444444    -42.333333    -42.222222    -42.111111    -42.000000    -41.888889    -41.777778    -41.666667    -41.555556    -41.444444    -41.333333    -41.222222    -41.111111    -41.000000    -40.888889    -40.777778    -40.666667    -40.555556    -40.444444    -40.333333    -40.222222    -40.111111    -40.000000    -39.888889    -39.777778    -39.666667    -39.555556    -39.444444    -39.333333    -39.222222    -39.111111    -39.000000    -38.888889    -38.777778    -38.666667    -38.555556    -38.444444    -38.333333    -38.222222    -38.111111    -38.000000    -37.888889    -37.777778    -37.666667    -37.555556    -37.444444    -37.333333    -37.222222    -37.111111    -37.000000    -36.888889    -36.777778    -36.666667    -36.555556    -36.444444    -36.333333    -36.222222    -36.111111    -36.000000    -35.888889    -35.777778    -35.666667    -35.555556    -35.444444    -35.333333    -35.222222    -35.111111    -35.000000    -34.888889    -34.777778    -34.666667    -34.555556    -34.444444    -34.333333    -34.222222    -34.111111    -34.000000    -33.888889    -33.777778    -33.666667    -33.555556    -33.444444    -33.333333    -33.222222    -33.111111    -33.000000    -32.888889    -32.777778    -32.666667    -32.555556    -32.444444    -32.333333    -32.222222    -32.111111    -32.000000    -31.888889    -31.777778    -31.666667    -31.555556    -31.444444    -31.333333    -31.222222    -31.111111    -31.000000    -30.888889    -30.777778    -30.666667    -30.555556    -30.444444    -30.333333    -30.222222    -30.111111    -30.000000    -29.888889    -29.777778    -29.666667    -29.555556    -29.444444    -29.333333    -29.222222    -29.111111    -29.000000    -28.888889    -28.777778    -28.666667    -28.555556    -28.444444    -28.333333    -28.222222    -28.111111    -28.000000    -27.888889    -27.777778    -27.666667    -27.555556    -27.444444    -27.333333    -27.222222    -27.111111    -27.000000    -26.888889    -26.777778    -26.666667    -26.555556    -26.444444    -26.333333    -26.222222    -26.111111    -26.000000    -25.888889    -25.777778    -25.666667    -25.555556    -25.444444    -25.333333    -25.222222    -25.111111    -25.000000    -24.888889    -24.777778    -24.666667    -24.555556    -24.444444    -24.333333    -24.222222    -24.111111    -24.000000    -23.888889    -23.777778    -23.666667    -23.555556    -23.444444    -23.333333    -23.222222    -23.111111    -23.000000    -22.888889    -22.777778    -22.666667    -22.555556    -22.444444    -22.333333    -22.222222    -22.111111    -22.000000    -21.888889    -21.777778    -21.666667    -21.555556    -21.444444    -21.333333    -21.222222    -21.111111    -21.000000    -20.888889    -20.777778    -20.666667    -20.555556    -20.444444    -20.333333    -20.222222    -20.111111    -20.000000    -19.888889    -19.777778    -19.666667    -19.555556    -19.444444    -19.333333    -19.222222    -19.111111    -19.000000    -18.888889    -18.777778    -18.666667    -18.555556    -18.444444    -18.333333    -18.222222    -18.111111    -18.000000    -17.888889    -17.777778    -17.666667    -17.555556    -17.444444    -17.333333    -17.222222    -17.111111    -17.000000    -16.888889    -16.777778    -16.666667    -16.555556    -16.444444    -16.333333    -16.222222    -16.111111    -16.000000    -15.888889    -15.777778    -15.666667    -15.555556    -15.444444    -15.333333    -15.222222    -15.111111    -15.000000    -14.888889    -14.777778    -14.666667    -14.555556    -14.444444    -14.333333    -14.222222    -14.111111    -14.000000    -13.888889    -13.777778    -13.666667    -13.555556    -13.444444    -13.333333    -13.222222    -13.111111    -13.000000    -12.888889    -12.777778    -12.666667    -12.555556    -12.444444    -12.333333    -12.222222    -12.111111    -12.000000    -11.888889    -11.777778    -11.666667    -11.555556    -11.444444    -11.333333    -11.222222    -11.111111    -11.000000    -10.888889    -10.777778    -10.666667    -10.555556    -10.444444    -10.333333    -10.222222    -10.111111    -10.000000    -9.888889    -9.777778    -9.666667    -9.555556    -9.444444    -9.333333    -9.222222    -9.111111    -9.000000    -8.888889    -8.777778    -8.666667    -8.555556    -8.444444    -8.333333    -8.222222    -8.111111    -8.000000    -7.888889    -7.777778    -7.666667    -7.555556    -7.444444    -7.333333    -7.222222    -7.111111    -7.000000    -6.888889    -6.777778    -6.666667    -6.555556    -6.444444    -6.333333    -6.222222    -6.111111    -6.000000    -5.888889    -5.777778    -5.666667    -5.555556    -5.444444    -5.333333    -5.222222    -5.111111    -5.000000    -4.888889    -4.777778    -4.666667    -4.555556    -4.444444    -4.333333    -4.222222    -4.111111    -4.000000    -3.888889    -3.777778    -3.666667    -3.555556    -3.444444    -3.333333    -3.222222    -3.111111    -3.000000    -2.888889    -2.777778    -2.666667    -2.555556    -2.444444    -2.333333    -2.222222    -2.111111    -2.000000    -1.888889    -1.777778    -1.666667    -1.555556    -1.444444    -1.333333    -1.222222    -1.111111    -1.000000    -0.888889    -0.777778    -0.666667    -0.555556    -0.444444    -0.333333    -0.222222    -0.111111    0.000000    0.111111    0.222222    0.333333    0.444444    0.555556    0.666667    0.777778    0.888889    1.000000    1.111111    1.222222    1.333333    1.444444    1.555556    1.666667    1.777778    1.888889    2.000000    2.111111    2.222222    2.333333    2.444444    2.555556    2.666667    2.777778    2.888889    3.000000    3.111111    3.222222    3.333333    3.444444    3.555556    3.666667    3.777778    3.888889    4.000000    4.111111    4.222222    4.333333    4.444444    4.555556    4.666667    4.777778    4.888889    5.000000    5.111111    5.222222    5.333333    5.444444    5.555556    5.666667    5.777778    5.888889    6.000000    6.111111    6.222222    6.333333    6.444444    6.555556    6.666667    6.777778    6.888889    7.000000    7.111111    7.222222    7.333333    7.444444    7.555556    7.666667    7.777778    7.888889    8.000000    8.111111    8.222222    8.333333    8.444444    8.555556    8.666667    8.777778    8.888889    9.000000    9.111111    9.222222    9.333333    9.444444    9.555556    9.666667    9.777778    9.888889    10.000000    10.111111    10.222222    10.333333    10.444444    10.555556    10.666667    10.777778    10.888889    11.000000    11.111111    11.222222    11.333333    11.444444    11.555556    11.666667    11.777778    11.888889    12.000000    12.111111    12.222222    12.333333    12.444444    12.555556    12.666667    12.777778    12.888889    13.000000    13.111111    13.222222    13.333333    13.444444    13.555556    13.666667    13.777778    13.888889    14.000000    14.111111    14.222222    14.333333    14.444444    14.555556    14.666667    14.777778    14.888889    15.000000    15.111111    15.222222    15.333333    15.444444    15.555556    15.666667    15.777778    15.888889    16.000000    16.111111    16.222222    16.333333    16.444444    16.555556    16.666667    16.777778    16.888889    17.000000    17.111111    17.222222    17.333333    17.444444    17.555556    17.666667    17.777778    17.888889    18.000000    18.111111    18.222222    18.333333    18.444444    18.555556    18.666667    18.777778    18.888889    19.000000    19.111111    19.222222    19.333333    19.444444    19.555556    19.666667    19.777778    19.888889    20.000000    20.111111    20.222222    20.333333    20.444444    20.555556    20.666667    20.777778    20.888889    21.000000    21.111111    21.222222    21.333333    21.444444    21.555556    21.666667    21.777778    21.888889    22.000000    22.111111    22.222222    22.333333    22.444444    22.555556    22.666667    22.777778    22.888889    23.000000    23.111111    23.222222    23.333333    23.444444    23.555556    23.666667    23.777778    23.888889    24.000000    24.111111    24.222222    24.333333    24.444444    24.555556    24.666667    24.777778    24.888889    25.000000    25.111111    25.222222    25.333333    25.444444    25.555556    25.666667    25.777778    25.888889    26.000000    26.111111    26.222222    26.333333    26.444444    26.555556    26.666667    26.777778    26.888889    27.000000    27.111111    27.222222    27.333333    27.444444    27.555556    27.666667    27.777778    27.888889    28.000000    28.111111    28.222222    28.333333    28.444444    28.555556    28.666667    28.777778    28.888889    29.000000    29.111111    29.222222    29.333333    29.444444    29.555556    29.666667    29.777778    29.888889    30.000000    30.111111    30.222222    30.333333    30.444444    30.555556    30.666667    30.777778    30.888889    31.000000    31.111111    31.222222    31.333333    31.444444    31.555556    31.666667    31.777778    31.888889    32.000000    32.111111    32.222222    32.333333    32.444444    32.555556    32.666667    32.777778    32.888889    33.000000    33.111111    33.222222    33.333333    33.444444    33.555556    33.666667    33.777778    33.888889    34.000000    34.111111    34.222222    34.333333    34.444444    34.555556    34.666667    34.777778    34.888889    35.000000    35.111111    35.222222    35.333333    35.444444    35.555556    35.666667    35.777778    35.888889    36.000000    36.111111    36.222222    36.333333    36.444444    36.555556    36.666667    36.777778    36.888889    37.000000    37.111111    37.222222    37.333333    37.444444    37.555556    37.666667    37.777778    37.888889    38.000000    38.111111    38.222222    38.333333    38.444444    38.555556    38.666667    38.777778    38.888889    39.000000    39.111111    39.222222    39.333333    39.444444    39.555556    39.666667    39.777778    39.888889    40.000000    40.111111    40.222222    40.333333    40.444444    40.555556    40.666667    40.777778    40.888889    41.000000    41.111111    41.222222    41.333333    41.444444    41.555556    41.666667    41.777778    41.888889    42.000000    42.111111    42.222222    42.333333    42.444444    42.555556    42.666667    42.777778    42.888889    43.000000    43.111111    43.222222    43.333333    43.444444    43.555556    43.666667    43.777778    43.888889    44.000000    44.111111    44.222222    44.333333    44.444444    44.555556    44.666667    44.777778    44.888889    45.000000    45.111111    45.222222    45.333333    45.444444    45.555556    45.666667    45.777778    45.888889    46.000000    46.111111    46.222222    46.333333    46.444444    46.555556    46.666667    46.777778    46.888889    47.000000    47.111111    47.222222    47.333333    47.444444    47.555556    47.666667    47.777778    47.888889    48.000000    48.111111    48.222222    48.333333    48.444444    48.555556    48.666667    48.777778    48.888889    49.000000    49.111111    49.222222    49.333333    49.444444    49.555556    49.666667    49.777778    49.888889    50.000000    50.111111    50.222222    50.333333    50.444444    50.555556    50.666667    50.777778    50.888889    51.000000    51.111111    51.222222    51.333333    51.444444    51.555556    51.666667    51.777778    51.888889    52.000000    52.111111    52.222222    52.333333    52.444444    52.555556    52.666667    52.777778    52.888889    53.000000    53.111111    53.222222    53.333333    53.444444    53.555556    53.666667    53.777778    53.888889    54.000000    54.111111    54.222222    54.333333    54.444444    54.555556    54.666667    54.777778    54.888889    55.000000    55.111111    55.222222    55.333333    55.444444    55.555556    55.666667    55.777778    55.888889    56.000000    56.111111    56.222222    56.333333    56.444444    56.555556    56.666667    56.777778
-83.666667    -2.996888E+01    -1.573004E+01    -1.737925E+01    -1.634795E+01    -1.822913E+01    -1.431148E+01    -1.759711E+01    -1.550905E+01    -1.599853E+01    -1.424372E+01    -1.556445E+01    -1.722836E+01    -1.588278E+01    -1.490119E+01    -1.454973E+01    -1.490109E+01    -1.525546E+01    -1.767167E+01    -1.545556E+01    -1.577266E+01    -1.669921E+01    -1.589672E+01    -1.769271E+01    -1.637583E+01    -1.509608E+01    -1.464586E+01    -1.655736E+01    -1.523675E+01    -1.568607E+01    -1.707334E+01    -1.614376E+01    -1.598456E+01    -1.553910E+01    -1.903656E+01    -1.528727E+01    -1.818215E+01    -1.636591E+01    -1.660430E+01    -1.565828E+01    -1.652988E+01    -1.800586E+01    -1.477396E+01    -1.630156E+01    -1.558592E+01    -1.793793E+01    -1.833047E+01    -1.843193E+01    -1.672539E+01    -1.539584E+01    -1.706309E+01    -1.457363E+01    -1.639237E+01    -2.102944E+01    -1.439516E+01    -1.413036E+01    -1.498306E+01    -1.473164E+01    -1.502488E+01    -1.561048E+01    -1.444788E+01    -1.897801E+01    -1.687448E+01    -1.698475E+01    -1.545817E+01    -1.736342E+01    -1.635122E+01    -1.656977E+01    -1.473099E+01    -1.658672E+01    -1.755340E+01    -1.482046E+01    -1.489001E+01    -1.759466E+01    -1.504108E+01    -1.539759E+01    -1.498372E+01    -1.524692E+01    -1.551059E+01    -1.542669E+01    -1.904777E+01    -1.638630E+01    -1.590110E+01    -1.681402E+01    -1.611730E+01    -1.698478E+01    -1.720100E+01    -1.550236E+01    -1.558700E+01    -1.989016E+01    -1.567848E+01    -1.526990E+01    -1.552254E+01    -1.465831E+01    -1.465697E+01    -1.506178E+01    -1.543690E+01    -1.696828E+01    -1.459390E+01    -1.571206E+01    -1.541209E+01    -1.654894E+01    -1.640634E+01    -1.482655E+01    -1.761255E+01    -1.769081E+01    -1.538856E+01    -1.731092E+01    -1.585580E+01    -1.460011E+01    -1.528957E+01    -1.754883E+01    -1.402260E+01    -1.462152E+01    -1.569089E+01    -1.553489E+01    -1.716535E+01    -1.530121E+01    -1.608266E+01    -1.601178E+01    -1.508543E+01    -1.584410E+01    -1.542637E+01    -1.720947E+01    -1.596646E+01    -1.558758E+01    -1.538593E+01    -1.586187E+01    -1.776686E+01    -1.718948E+01    -1.563612E+01    -1.533042E+01    -1.461405E+01    -1.677597E+01    -1.950119E+01    -1.533060E+01    -1.644108E+01    -1.550426E+01    -1.525918E+01    -1.700114E+01    -1.888091E+01    -1.769218E+01    -1.665370E+01    -1.479236E+01    -1.485172E+01    -1.545062E+01    -1.627423E+01    -1.533422E+01    -1.480613E+01    -1.624607E+01    -1.542260E+01    -1.757818E+01    -1.734306E+01    -1.812237E+01    -1.478031E+01    -1.414291E+01    -1.420342E+01    -1.412583E+01    -1.460640E+01    -1.436119E+01    -1.451625E+01    -1.486407E+01    -1.643041E+01    -1.788370E+01    -1.638098E+01    -1.697087E+01    -1.489204E+01    -1.554199E+01    -1.398029E+01    -1.548333E+01    -1.452478E+01    -1.406395E+01    -1.406755E+01    -1.391555E+01    -1.415243E+01    -1.444663E+01    -1.540045E+01    -1.737015E+01    -1.427877E+01    -1.511614E+01    -1.504496E+01    -1.485601E+01    -1.703125E+01    -1.541739E+01    -1.519512E+01    -1.508040E+01    -1.399643E+01    -1.358642E+01    -1.532824E+01    -1.415949E+01    -1.440986E+01    -1.437382E+01    -1.478952E+01    -1.507105E+01    -1.949768E+01    -1.423008E+01    -1.511949E+01    -1.795576E+01    -1.458442E+01    -1.421947E+01    -1.420831E+01    -1.340437E+01    -1.510172E+01    -1.507331E+01    -1.435631E+01    -1.453740E+01    -1.364513E+01    -1.329515E+01    -1.378000E+01    -1.448816E+01    -1.408033E+01    -1.364307E+01    -1.451471E+01    -1.497636E+01    -1.461026E+01    -1.428330E+01    -1.417322E+01    -1.458356E+01    -1.424344E+01    -1.364449E+01    -1.432740E+01    -1.652928E+01    -1.349252E+01    -1.381265E+01    -1.508686E+01    -1.459358E+01    -1.390738E+01    -1.441205E+01    -1.455800E+01    -1.426234E+01    -1.297406E+01    -1.277738E+01    -1.351772E+01    -1.337736E+01    -1.311186E+01    -1.365255E+01    -1.306062E+01    -1.319684E+01    -1.366881E+01    -1.352183E+01    -1.352478E+01    -1.396460E+01    -1.332167E+01    -1.344572E+01    -1.369958E+01    -1.357531E+01    -1.396286E+01    -1.662988E+01    -1.400633E+01    -1.436284E+01    -1.393339E+01    -1.454596E+01    -1.382390E+01    -1.391692E+01    -1.515852E+01    -1.370276E+01    -1.345465E+01    -1.301240E+01    -1.350096E+01    -1.507588E+01    -1.361093E+01    -1.305724E+01    -1.370721E+01    -1.358929E+01    -1.276696E+01    -1.395368E+01    -1.306267E+01    -1.239661E+01    -1.302244E+01    -1.382349E+01    -1.334800E+01    -1.398359E+01    -1.399056E+01    -1.466753E+01    -1.350296E+01    -1.278755E+01    -1.283657E+01    -1.309244E+01    -1.370208E+01    -1.350056E+01    -1.266629E+01    -1.279145E+01    -1.318354E+01    -1.385164E+01    -1.388579E+01    -1.270952E+01    -1.225590E+01    -1.293993E+01    -1.438245E+01    -1.350772E+01    -1.342324E+01    -1.375734E+01    -1.308523E+01    -1.375660E+01    -1.463906E+01    -1.304591E+01    -1.251846E+01    -1.243775E+01    -1.363732E+01    -1.415054E+01    -1.404306E+01    -1.255265E+01    -1.282625E+01    -1.283509E+01    -1.290624E+01    -1.397340E+01    -1.382356E+01    -1.291310E+01    -1.243285E+01    -1.256529E+01    -1.264204E+01    -1.413402E+01    -1.339196E+01    -1.252823E+01    -1.278583E+01    -1.320711E+01    -1.347207E+01    -1.312164E+01    -1.304204E+01    -1.282737E+01    -1.298739E+01    -1.248842E+01    -1.320445E+01    -1.354811E+01    -1.231554E+01    -1.302592E+01    -1.388002E+01    -1.262700E+01    -1.215187E+01    -1.286571E+01    -1.410998E+01    -1.325819E+01    -1.385653E+01    -1.364308E+01    -1.329340E+01    -1.308800E+01    -1.281131E+01    -1.279885E+01    -1.435911E+01    -1.422431E+01    -1.343159E+01    -1.351767E+01    -1.275479E+01    -1.239037E+01    -1.225510E+01    -1.252292E+01    -1.308158E+01    -1.326183E+01    -1.338829E+01    -1.375124E+01    -1.261870E+01    -1.301845E+01    -1.229058E+01    -1.203224E+01    -1.247005E+01    -1.263867E+01    -1.240365E+01    -1.282271E+01    -1.373574E+01    -1.407594E+01    -1.250118E+01    -1.188731E+01    -1.287385E+01    -1.322109E+01    -1.255822E+01    -1.246980E+01    -1.297887E+01    -1.358691E+01    -1.346872E+01    -1.290949E+01    -1.290761E+01    -1.279473E+01    -1.307834E+01    -1.263050E+01    -1.310075E+01    -1.275052E+01    -1.259149E+01    -1.314826E+01    -1.270123E+01    -1.340078E+01    -1.423197E+01    -1.310211E+01    -1.302810E+01    -1.371656E+01    -1.342728E+01    -1.342730E+01    -1.334214E+01    -1.327335E+01    -1.302658E+01    -1.309922E+01    -1.456075E+01    -1.465758E+01    -1.349473E+01    -1.268283E+01    -1.322526E+01    -1.454682E+01    -1.330811E+01    -1.271204E+01    -1.237647E+01    -1.232305E+01    -1.306830E+01    -1.272738E+01    -1.263216E+01    -1.353490E+01    -1.319048E+01    -1.236716E+01    -1.234441E+01    -1.254648E+01    -1.392414E+01    -1.416254E+01    -1.272737E+01    -1.286124E+01    -1.383838E+01    -1.357050E+01    -1.284562E+01    -1.303924E+01    -1.399367E+01    -1.413665E+01    -1.375842E+01    -1.482807E+01    -1.527287E+01    -1.340071E+01    -1.325692E+01    -1.401980E+01    -1.565488E+01    -1.298934E+01    -1.265448E+01    -1.304936E+01    -1.327965E+01    -1.289327E+01    -1.272572E+01    -1.331322E+01    -1.400776E+01    -1.334454E+01    -1.268737E+01    -1.224548E+01    -1.302282E+01    -1.370425E+01    -1.334097E+01    -1.361030E+01    -1.448053E+01    -1.594255E+01    -1.623646E+01    -1.574026E+01    -1.623088E+01    -1.498425E+01    -1.384126E+01    -1.363928E+01    -1.286420E+01    -1.326468E+01    -1.375602E+01    -1.298661E+01    -1.293186E+01    -1.392104E+01    -1.457896E+01    -1.313866E+01    -1.255439E+01    -1.323141E+01    -1.326439E+01    -1.404777E+01    -1.416723E+01    -1.376299E+01    -1.371786E+01    -1.349653E+01    -1.321915E+01    -1.287150E+01    -1.307188E+01    -1.325018E+01    -1.384967E+01    -1.325424E+01    -1.345184E+01    -1.515929E+01    -1.659099E+01    -1.505335E+01    -1.415212E+01    -1.317780E+01    -1.287717E+01    -1.368299E+01    -1.350072E+01    -1.281455E+01    -1.308416E+01    -1.716692E+01    -1.576066E+01    -1.617074E+01    -1.501823E+01    -1.535694E+01    -1.643640E+01    -1.533314E+01    -1.411515E+01    -1.435467E+01    -1.536150E+01    -1.465096E+01    -1.394308E+01    -1.574742E+01    -1.448478E+01    -1.364628E+01    -1.498330E+01    -1.503890E+01    -1.365577E+01    -1.568194E+01    -1.676005E+01    -1.526029E+01    -1.368929E+01    -1.632121E+01    -1.404417E+01    -1.417871E+01    -1.764689E+01    -1.494900E+01    -1.382609E+01    -1.377934E+01    -1.618298E+01    -1.317118E+01    -1.337190E+01    -3.549839E+01    -1.337186E+01    -1.317113E+01    -1.618286E+01    -1.377941E+01    -1.382613E+01    -1.494910E+01    -1.764710E+01    -1.417864E+01    -1.404413E+01    -1.632149E+01    -1.368933E+01    -1.526035E+01    -1.676021E+01    -1.568201E+01    -1.365575E+01    -1.503900E+01    -1.498335E+01    -1.364627E+01    -1.448478E+01    -1.574743E+01    -1.394308E+01    -1.465105E+01    -1.536152E+01    -1.435461E+01    -1.411513E+01    -1.533309E+01    -1.643639E+01    -1.535706E+01    -1.501826E+01    -1.617071E+01    -1.576065E+01    -1.716705E+01    -1.308417E+01    -1.281455E+01    -1.350071E+01    -1.368302E+01    -1.287716E+01    -1.317780E+01    -1.415208E+01    -1.505326E+01    -1.659098E+01    -1.515936E+01    -1.345182E+01    -1.325421E+01    -1.384964E+01    -1.325018E+01    -1.307186E+01    -1.287149E+01    -1.321912E+01    -1.349655E+01    -1.371785E+01    -1.376300E+01    -1.416714E+01    -1.404773E+01    -1.326434E+01    -1.323138E+01    -1.255435E+01    -1.313860E+01    -1.457887E+01    -1.392099E+01    -1.293181E+01    -1.298659E+01    -1.375594E+01    -1.326464E+01    -1.286414E+01    -1.363920E+01    -1.384118E+01    -1.498409E+01    -1.623062E+01    -1.574012E+01    -1.623614E+01    -1.594234E+01    -1.448038E+01    -1.361021E+01    -1.334089E+01    -1.370414E+01    -1.302275E+01    -1.224544E+01    -1.268732E+01    -1.334448E+01    -1.400767E+01    -1.331314E+01    -1.272566E+01    -1.289320E+01    -1.327957E+01    -1.304929E+01    -1.265443E+01    -1.298930E+01    -1.565492E+01    -1.401970E+01    -1.325684E+01    -1.340064E+01    -1.527268E+01    -1.482789E+01    -1.375836E+01    -1.413654E+01    -1.399349E+01    -1.303917E+01    -1.284557E+01    -1.357047E+01    -1.383824E+01    -1.286119E+01    -1.272735E+01    -1.416250E+01    -1.392398E+01    -1.254644E+01    -1.234440E+01    -1.236717E+01    -1.319049E+01    -1.353487E+01    -1.263217E+01    -1.272741E+01    -1.306833E+01    -1.232307E+01    -1.237653E+01    -1.271212E+01    -1.330825E+01    -1.454694E+01    -1.322537E+01    -1.268292E+01    -1.349486E+01    -1.465771E+01    -1.456096E+01    -1.309932E+01    -1.302670E+01    -1.327350E+01    -1.334232E+01    -1.342745E+01    -1.342742E+01    -1.371676E+01    -1.302822E+01    -1.310226E+01    -1.423228E+01    -1.340098E+01    -1.270139E+01    -1.314843E+01    -1.259162E+01    -1.275068E+01    -1.310097E+01    -1.263065E+01    -1.307855E+01    -1.279491E+01    -1.290780E+01    -1.290966E+01    -1.346899E+01    -1.358720E+01    -1.297910E+01    -1.246997E+01    -1.255842E+01    -1.322133E+01    -1.287407E+01    -1.188743E+01    -1.250131E+01    -1.407618E+01    -1.373606E+01    -1.282292E+01    -1.240383E+01    -1.263880E+01    -1.247021E+01    -1.203234E+01    -1.229068E+01    -1.301849E+01    -1.261868E+01    -1.375134E+01    -1.338855E+01    -1.326202E+01    -1.308183E+01    -1.252298E+01    -1.225513E+01    -1.239033E+01    -1.275466E+01    -1.351751E+01    -1.343159E+01    -1.422452E+01    -1.435944E+01    -1.279882E+01    -1.281124E+01    -1.308793E+01    -1.329341E+01    -1.364288E+01    -1.385645E+01    -1.325819E+01    -1.410980E+01    -1.286572E+01    -1.215182E+01    -1.262679E+01    -1.387959E+01    -1.302568E+01    -1.231535E+01    -1.354786E+01    -1.320426E+01    -1.248819E+01    -1.298703E+01    -1.282695E+01    -1.304165E+01    -1.312120E+01    -1.347166E+01    -1.320668E+01    -1.278542E+01    -1.252783E+01    -1.339138E+01    -1.413311E+01    -1.264173E+01    -1.256492E+01    -1.243245E+01    -1.291261E+01    -1.382272E+01    -1.397249E+01    -1.290570E+01    -1.283455E+01    -1.282573E+01    -1.255230E+01    -1.404286E+01    -1.414968E+01    -1.363650E+01    -1.243725E+01    -1.251803E+01    -1.304549E+01    -1.463773E+01    -1.375558E+01    -1.308464E+01    -1.375650E+01    -1.342246E+01    -1.350707E+01    -1.438108E+01    -1.293920E+01    -1.225550E+01    -1.270921E+01    -1.388505E+01    -1.385068E+01    -1.318290E+01    -1.279103E+01    -1.266609E+01    -1.350045E+01    -1.370160E+01    -1.309205E+01    -1.283639E+01    -1.278758E+01    -1.350342E+01    -1.466715E+01    -1.398992E+01    -1.398320E+01    -1.334811E+01    -1.382305E+01    -1.302196E+01    -1.239665E+01    -1.306337E+01    -1.395445E+01    -1.276716E+01    -1.358979E+01    -1.370828E+01    -1.305809E+01    -1.361189E+01    -1.507710E+01    -1.350126E+01    -1.301319E+01    -1.345576E+01    -1.370428E+01    -1.516237E+01    -1.391795E+01    -1.382586E+01    -1.454832E+01    -1.393509E+01    -1.436331E+01    -1.400813E+01    -1.663254E+01    -1.396394E+01    -1.357674E+01    -1.370100E+01    -1.344754E+01    -1.332350E+01    -1.396669E+01    -1.352631E+01    -1.352407E+01    -1.367121E+01    -1.319844E+01    -1.306245E+01    -1.365558E+01    -1.311418E+01    -1.337997E+01    -1.351974E+01    -1.277952E+01    -1.297630E+01    -1.426689E+01    -1.456311E+01    -1.441696E+01    -1.391109E+01    -1.459765E+01    -1.509416E+01    -1.381665E+01    -1.349581E+01    -1.652934E+01    -1.433154E+01    -1.364843E+01    -1.424787E+01    -1.458919E+01    -1.417816E+01    -1.428904E+01    -1.461674E+01    -1.498474E+01    -1.452119E+01    -1.364749E+01    -1.408594E+01    -1.449307E+01    -1.378474E+01    -1.329880E+01    -1.364899E+01    -1.454418E+01    -1.436324E+01    -1.507955E+01    -1.511046E+01    -1.340875E+01    -1.421407E+01    -1.422591E+01    -1.459195E+01    -1.792229E+01    -1.512880E+01    -1.423451E+01    -1.956124E+01    -1.507920E+01    -1.479788E+01    -1.438080E+01    -1.441756E+01    -1.416600E+01    -1.533871E+01    -1.359158E+01    -1.400069E+01    -1.508732E+01    -1.520474E+01    -1.542987E+01    -1.703119E+01    -1.486349E+01    -1.505624E+01    -1.512769E+01    -1.428598E+01    -1.740393E+01    -1.540132E+01    -1.445489E+01    -1.415977E+01    -1.392201E+01    -1.407424E+01    -1.407079E+01    -1.453332E+01    -1.549662E+01    -1.397987E+01    -1.555485E+01    -1.490031E+01    -1.695031E+01    -1.639508E+01    -1.792875E+01    -1.644399E+01    -1.487411E+01    -1.452345E+01    -1.436814E+01    -1.461618E+01    -1.413131E+01    -1.420805E+01    -1.414977E+01    -1.478404E+01    -1.807706E+01    -1.737494E+01    -1.761359E+01    -1.543405E+01    -1.625938E+01    -1.481583E+01    -1.534599E+01    -1.629366E+01    -1.545515E+01    -1.485847E+01    -1.480015E+01    -1.667092E+01    -1.766618E+01    -1.888863E+01    -1.699378E+01    -1.526954E+01    -1.551360E+01    -1.644765E+01    -1.534119E+01    -1.945027E+01    -1.678751E+01    -1.461898E+01    -1.533796E+01    -1.562591E+01    -1.717736E+01    -1.779959E+01    -1.587300E+01    -1.539623E+01    -1.559893E+01    -1.597934E+01    -1.723384E+01    -1.543258E+01    -1.584475E+01    -1.508527E+01    -1.602362E+01    -1.609474E+01    -1.530225E+01    -1.715078E+01    -1.553141E+01    -1.569045E+01    -1.462810E+01    -1.402751E+01    -1.756815E+01    -1.529160E+01    -1.460331E+01    -1.585400E+01    -1.730082E+01    -1.539494E+01    -1.767050E+01    -1.759411E+01    -1.483019E+01    -1.641804E+01    -1.654251E+01    -1.540627E+01    -1.571089E+01    -1.459706E+01    -1.697310E+01    -1.543899E+01    -1.506210E+01    -1.465678E+01    -1.466214E+01    -1.551952E+01    -1.526547E+01    -1.568299E+01    -1.990761E+01    -1.558223E+01    -1.550683E+01    -1.719245E+01    -1.699348E+01    -1.612155E+01    -1.680502E+01    -1.589476E+01    -1.639122E+01    -1.907801E+01    -1.543307E+01    -1.551687E+01    -1.525189E+01    -1.498761E+01    -1.539752E+01    -1.504319E+01    -1.759090E+01    -1.488850E+01    -1.482151E+01    -1.756580E+01    -1.657914E+01    -1.473400E+01    -1.657756E+01    -1.634494E+01    -1.736676E+01    -1.545584E+01    -1.697995E+01    -1.688156E+01    -1.897840E+01    -1.444818E+01    -1.561341E+01    -1.502735E+01    -1.473516E+01    -1.498736E+01    -1.413103E+01    -1.439476E+01    -2.099734E+01    -1.639422E+01    -1.457418E+01    -1.706815E+01    -1.539675E+01    -1.672038E+01    -1.843916E+01    -1.834375E+01    -1.794779E+01    -1.558963E+01    -1.630714E+01    -1.477493E+01    -1.801063E+01    -1.653043E+01    -1.565891E+01    -1.660600E+01    -1.636720E+01    -1.817954E+01    -1.528665E+01    -1.901890E+01    -1.554011E+01    -1.598605E+01    -1.614089E+01    -1.707337E+01    -1.568573E+01    -1.523359E+01    -1.654979E+01    -1.464742E+01    -1.509804E+01    -1.637769E+01    -1.768940E+01    -1.589819E+01    -1.669403E+01    -1.577019E+01    -1.545569E+01    -1.767177E+01    -1.525400E+01    -1.489955E+01    -1.454619E+01    -1.489703E+01    -1.588229E+01    -1.722321E+01    -1.556087E+01    -1.424265E+01    -1.599391E+01    -1.550591E+01    -1.758974E+01    -1.431149E+01    -1.823453E+01    -1.634948E+01    -1.737528E+01    -1.573247E+01
-83.555556    -2.781699E+01    -1.436371E+01    -1.504356E+01    -1.579592E+01    -1.730179E+01    -1.439303E+01    -1.490101E+01    -1.603819E+01    -1.541226E+01    -1.847163E+01    -1.527613E+01    -1.548938E+01    -1.583794E+01    -1.458233E+01    -1.531191E+01    -1.471118E+01    -1.688312E+01    -1.476284E+01    -1.712374E+01    -1.674202E+01    -1.629682E+01    -1.881863E+01    -1.460832E+01    -1.534298E+01    -1.510940E+01    -1.608939E+01    -1.694355E+01    -1.879827E+01    -1.570176E+01    -1.704379E+01    -1.612555E+01    -1.787906E+01    -1.693557E+01    -1.683370E+01    -1.545220E+01    -1.546564E+01    -1.581128E+01    -1.748977E+01    -1.779696E+01    -1.619796E+01    -1.567377E+01    -1.480652E+01    -1.634423E+01    -1.724194E+01    -1.519127E+01    -1.908249E+01    -1.654379E+01    -1.622060E+01    -1.685100E+01    -1.555735E+01    -1.724447E+01    -1.520013E+01    -1.604863E+01    -1.454367E+01    -1.648688E+01    -1.536840E+01    -1.473926E+01    -1.441588E+01    -1.400609E+01    -1.484903E+01    -1.584462E+01    -1.496721E+01    -1.598531E+01    -1.607043E+01    -1.543894E+01    -1.723888E+01    -1.531878E+01    -1.557065E+01    -1.573243E+01    -1.713177E+01    -1.524234E+01    -1.564779E+01    -1.527457E+01    -1.667539E+01    -1.427079E+01    -1.552495E+01    -1.642369E+01    -1.964784E+01    -1.659353E+01    -1.459515E+01    -1.535892E+01    -1.526822E+01    -1.596359E+01    -1.572532E+01    -1.608274E+01    -1.679506E+01    -1.472499E+01    -1.584599E+01    -1.597793E+01    -1.614364E+01    -1.599805E+01    -1.553568E+01    -1.513634E+01    -1.628550E+01    -1.625906E+01    -1.536659E+01    -1.540299E+01    -1.617627E+01    -1.551561E+01    -1.519197E+01    -1.644004E+01    -1.673651E+01    -1.627282E+01    -1.455419E+01    -1.754872E+01    -1.594734E+01    -1.497434E+01    -1.550335E+01    -1.817462E+01    -1.597449E+01    -1.868950E+01    -1.538615E+01    -1.567173E+01    -1.709567E+01    -1.458713E+01    -1.457985E+01    -1.498116E+01    -1.593436E+01    -1.998891E+01    -1.473625E+01    -1.638191E+01    -1.482890E+01    -1.716858E+01    -1.814705E+01    -1.557674E+01    -1.603164E+01    -1.823454E+01    -1.882131E+01    -1.393215E+01    -1.467027E+01    -1.528381E+01    -1.665041E+01    -1.878876E+01    -2.130451E+01    -1.638659E+01    -1.536543E+01    -1.578607E+01    -1.830769E+01    -1.508934E+01    -1.539035E+01    -1.495200E+01    -1.648101E+01    -1.696229E+01    -1.723705E+01    -1.664760E+01    -1.821364E+01    -1.658320E+01    -1.552875E+01    -1.447369E+01    -1.466018E+01    -1.502833E+01    -1.634436E+01    -1.456405E+01    -1.633440E+01    -1.749551E+01    -1.550708E+01    -1.586274E+01    -1.494251E+01    -1.492848E+01    -1.402280E+01    -1.497402E+01    -1.512294E+01    -1.503657E+01    -1.412203E+01    -1.712454E+01    -1.533422E+01    -1.488750E+01    -1.519911E+01    -1.469146E+01    -1.426510E+01    -1.452553E+01    -1.672972E+01    -1.654001E+01    -1.833807E+01    -1.659267E+01    -1.383026E+01    -1.474952E+01    -1.518620E+01    -1.414527E+01    -1.496064E+01    -1.402248E+01    -1.342413E+01    -1.364954E+01    -1.430863E+01    -1.399353E+01    -1.416518E+01    -1.482737E+01    -1.630818E+01    -1.620403E+01    -1.452985E+01    -1.675113E+01    -1.396350E+01    -1.343639E+01    -1.314683E+01    -1.369930E+01    -1.344996E+01    -1.398914E+01    -1.369056E+01    -1.367748E+01    -1.480290E+01    -1.671275E+01    -1.423976E+01    -1.492598E+01    -1.382406E+01    -1.355828E+01    -1.460638E+01    -1.516626E+01    -1.447109E+01    -1.427950E+01    -1.419921E+01    -1.437666E+01    -1.384593E+01    -1.342982E+01    -1.528089E+01    -1.528112E+01    -1.345603E+01    -1.386778E+01    -1.482563E+01    -1.457380E+01    -1.308173E+01    -1.419851E+01    -1.432477E+01    -1.362957E+01    -1.334327E+01    -1.356631E+01    -1.335700E+01    -1.349007E+01    -1.310588E+01    -1.408277E+01    -1.433535E+01    -1.492842E+01    -1.435685E+01    -1.587781E+01    -1.361183E+01    -1.341401E+01    -1.419170E+01    -1.393369E+01    -1.558538E+01    -1.455380E+01    -1.323357E+01    -1.277623E+01    -1.390641E+01    -1.444559E+01    -1.409235E+01    -1.392370E+01    -1.301226E+01    -1.325336E+01    -1.349475E+01    -1.257568E+01    -1.326571E+01    -1.396881E+01    -1.383117E+01    -1.231883E+01    -1.284006E+01    -1.483661E+01    -1.363231E+01    -1.416872E+01    -1.324818E+01    -1.320736E+01    -1.392080E+01    -1.332278E+01    -1.264871E+01    -1.358520E+01    -1.418224E+01    -1.357545E+01    -1.645327E+01    -1.357438E+01    -1.275563E+01    -1.320339E+01    -1.350956E+01    -1.278433E+01    -1.232785E+01    -1.208096E+01    -1.244610E+01    -1.415358E+01    -1.464229E+01    -1.281560E+01    -1.343854E+01    -1.515681E+01    -1.434189E+01    -1.373602E+01    -1.333069E+01    -1.300380E+01    -1.334108E+01    -1.477879E+01    -1.374370E+01    -1.267240E+01    -1.263245E+01    -1.339360E+01    -1.329181E+01    -1.272507E+01    -1.209866E+01    -1.200987E+01    -1.268266E+01    -1.355693E+01    -1.487700E+01    -1.316016E+01    -1.234833E+01    -1.228283E+01    -1.269263E+01    -1.410788E+01    -1.252789E+01    -1.253436E+01    -1.282678E+01    -1.238506E+01    -1.264002E+01    -1.366711E+01    -1.358829E+01    -1.302769E+01    -1.269134E+01    -1.227463E+01    -1.355187E+01    -1.461895E+01    -1.323776E+01    -1.233601E+01    -1.258426E+01    -1.342083E+01    -1.265158E+01    -1.365300E+01    -1.449777E+01    -1.341510E+01    -1.252598E+01    -1.309650E+01    -1.343828E+01    -1.269303E+01    -1.304024E+01    -1.500296E+01    -1.377244E+01    -1.257469E+01    -1.246293E+01    -1.244209E+01    -1.253039E+01    -1.313056E+01    -1.271351E+01    -1.298498E+01    -1.307349E+01    -1.241926E+01    -1.213527E+01    -1.238538E+01    -1.267480E+01    -1.266831E+01    -1.304393E+01    -1.351286E+01    -1.321250E+01    -1.308923E+01    -1.271167E+01    -1.220275E+01    -1.241477E+01    -1.284745E+01    -1.308930E+01    -1.316082E+01    -1.350653E+01    -1.388440E+01    -1.369398E+01    -1.303584E+01    -1.285100E+01    -1.226654E+01    -1.233687E+01    -1.308841E+01    -1.452582E+01    -1.473939E+01    -1.306011E+01    -1.329325E+01    -1.278276E+01    -1.246828E+01    -1.268434E+01    -1.239452E+01    -1.274176E+01    -1.303895E+01    -1.313540E+01    -1.323061E+01    -1.288625E+01    -1.325655E+01    -1.361663E+01    -1.345179E+01    -1.229918E+01    -1.253054E+01    -1.329882E+01    -1.237416E+01    -1.181314E+01    -1.222316E+01    -1.307328E+01    -1.255197E+01    -1.235378E+01    -1.257546E+01    -1.311510E+01    -1.316827E+01    -1.279850E+01    -1.260355E+01    -1.227318E+01    -1.245756E+01    -1.314830E+01    -1.340016E+01    -1.307666E+01    -1.272067E+01    -1.266847E+01    -1.406554E+01    -1.525319E+01    -1.306090E+01    -1.245919E+01    -1.385887E+01    -1.322519E+01    -1.236775E+01    -1.300832E+01    -1.410341E+01    -1.308122E+01    -1.264906E+01    -1.247289E+01    -1.333429E+01    -1.316152E+01    -1.264587E+01    -1.231886E+01    -1.359138E+01    -1.308933E+01    -1.199778E+01    -1.231109E+01    -1.287812E+01    -1.304425E+01    -1.226043E+01    -1.237517E+01    -1.301581E+01    -1.271661E+01    -1.233251E+01    -1.248767E+01    -1.375617E+01    -1.418462E+01    -1.401693E+01    -1.358492E+01    -1.339676E+01    -1.293069E+01    -1.241677E+01    -1.285942E+01    -1.458631E+01    -1.598179E+01    -1.314846E+01    -1.324710E+01    -1.461279E+01    -1.452872E+01    -1.382648E+01    -1.356112E+01    -1.369570E+01    -1.320404E+01    -1.274254E+01    -1.261178E+01    -1.328562E+01    -1.399348E+01    -1.325862E+01    -1.303167E+01    -1.380646E+01    -1.351258E+01    -1.301748E+01    -1.323359E+01    -1.408200E+01    -1.457939E+01    -1.492900E+01    -1.568696E+01    -1.467890E+01    -1.476221E+01    -1.420798E+01    -1.400169E+01    -1.360694E+01    -1.306897E+01    -1.330960E+01    -1.434525E+01    -1.453773E+01    -1.377687E+01    -1.427586E+01    -1.826311E+01    -1.608538E+01    -1.673310E+01    -1.396271E+01    -1.316898E+01    -1.444803E+01    -1.637636E+01    -1.796452E+01    -1.518114E+01    -1.791300E+01    -1.571276E+01    -1.477733E+01    -1.527928E+01    -1.482036E+01    -1.446992E+01    -1.589221E+01    -1.414524E+01    -1.352807E+01    -1.354621E+01    -1.378386E+01    -1.354518E+01    -1.559712E+01    -1.387460E+01    -1.329293E+01    -1.356857E+01    -1.374628E+01    -1.634617E+01    -1.444140E+01    -1.713166E+01    -1.358486E+01    -1.377558E+01    -1.476016E+01    -1.754311E+01    -1.500926E+01    -1.459439E+01    -1.600910E+01    -1.333608E+01    -1.354578E+01    -1.465158E+01    -1.498489E+01    -1.419411E+01    -1.772485E+01    -1.498701E+01    -1.357525E+01    -1.413143E+01    -3.563294E+01    -1.413145E+01    -1.357530E+01    -1.498706E+01    -1.772443E+01    -1.419408E+01    -1.498480E+01    -1.465162E+01    -1.354583E+01    -1.333612E+01    -1.600930E+01    -1.459432E+01    -1.500915E+01    -1.754334E+01    -1.476025E+01    -1.377562E+01    -1.358492E+01    -1.713180E+01    -1.444134E+01    -1.634616E+01    -1.374631E+01    -1.356860E+01    -1.329294E+01    -1.387464E+01    -1.559722E+01    -1.354521E+01    -1.378389E+01    -1.354623E+01    -1.352808E+01    -1.414526E+01    -1.589230E+01    -1.446996E+01    -1.482037E+01    -1.527921E+01    -1.477730E+01    -1.571276E+01    -1.791280E+01    -1.518104E+01    -1.796460E+01    -1.637651E+01    -1.444807E+01    -1.316899E+01    -1.396269E+01    -1.673319E+01    -1.608549E+01    -1.826311E+01    -1.427580E+01    -1.377682E+01    -1.453765E+01    -1.434518E+01    -1.330956E+01    -1.306894E+01    -1.360690E+01    -1.400162E+01    -1.420790E+01    -1.476213E+01    -1.467879E+01    -1.568695E+01    -1.492911E+01    -1.457936E+01    -1.408191E+01    -1.323352E+01    -1.301742E+01    -1.351251E+01    -1.380636E+01    -1.303161E+01    -1.325855E+01    -1.399338E+01    -1.328556E+01    -1.261172E+01    -1.274248E+01    -1.320397E+01    -1.369561E+01    -1.356103E+01    -1.382638E+01    -1.452855E+01    -1.461261E+01    -1.324701E+01    -1.314840E+01    -1.598150E+01    -1.458613E+01    -1.285935E+01    -1.241672E+01    -1.293064E+01    -1.339673E+01    -1.358484E+01    -1.401684E+01    -1.418456E+01    -1.375604E+01    -1.248761E+01    -1.233245E+01    -1.271658E+01    -1.301576E+01    -1.237513E+01    -1.226040E+01    -1.304421E+01    -1.287807E+01    -1.231107E+01    -1.199778E+01    -1.308935E+01    -1.359138E+01    -1.231885E+01    -1.264587E+01    -1.316157E+01    -1.333429E+01    -1.247287E+01    -1.264908E+01    -1.308128E+01    -1.410349E+01    -1.300832E+01    -1.236777E+01    -1.322526E+01    -1.385895E+01    -1.245923E+01    -1.306099E+01    -1.525353E+01    -1.406560E+01    -1.266850E+01    -1.272069E+01    -1.307675E+01    -1.340022E+01    -1.314838E+01    -1.245762E+01    -1.227326E+01    -1.260365E+01    -1.279862E+01    -1.316841E+01    -1.311524E+01    -1.257555E+01    -1.235390E+01    -1.255208E+01    -1.307344E+01    -1.222327E+01    -1.181325E+01    -1.237429E+01    -1.329904E+01    -1.253069E+01    -1.229931E+01    -1.345202E+01    -1.361689E+01    -1.325679E+01    -1.288645E+01    -1.323085E+01    -1.313564E+01    -1.303918E+01    -1.274197E+01    -1.239469E+01    -1.268452E+01    -1.246839E+01    -1.278290E+01    -1.329345E+01    -1.306031E+01    -1.473969E+01    -1.452638E+01    -1.308869E+01    -1.233704E+01    -1.226670E+01    -1.285112E+01    -1.303597E+01    -1.369417E+01    -1.388449E+01    -1.350672E+01    -1.316110E+01    -1.308961E+01    -1.284764E+01    -1.241488E+01    -1.220288E+01    -1.271177E+01    -1.308919E+01    -1.321247E+01    -1.351315E+01    -1.304420E+01    -1.266847E+01    -1.267493E+01    -1.238543E+01    -1.213524E+01    -1.241919E+01    -1.307341E+01    -1.298495E+01    -1.271341E+01    -1.313044E+01    -1.253031E+01    -1.244197E+01    -1.246280E+01    -1.257442E+01    -1.377190E+01    -1.500240E+01    -1.304008E+01    -1.269292E+01    -1.343791E+01    -1.309609E+01    -1.252571E+01    -1.341459E+01    -1.449678E+01    -1.365267E+01    -1.265135E+01    -1.342058E+01    -1.258393E+01    -1.233565E+01    -1.323723E+01    -1.461794E+01    -1.355146E+01    -1.227430E+01    -1.269089E+01    -1.302711E+01    -1.358757E+01    -1.366666E+01    -1.263960E+01    -1.238460E+01    -1.282622E+01    -1.253387E+01    -1.252740E+01    -1.410693E+01    -1.269209E+01    -1.228237E+01    -1.234791E+01    -1.315965E+01    -1.487545E+01    -1.355598E+01    -1.268206E+01    -1.200946E+01    -1.209831E+01    -1.272466E+01    -1.329153E+01    -1.339289E+01    -1.263198E+01    -1.267210E+01    -1.374375E+01    -1.477840E+01    -1.334027E+01    -1.300326E+01    -1.333071E+01    -1.373586E+01    -1.434084E+01    -1.515590E+01    -1.343764E+01    -1.281509E+01    -1.464150E+01    -1.415241E+01    -1.244558E+01    -1.208081E+01    -1.232788E+01    -1.278439E+01    -1.351006E+01    -1.320356E+01    -1.275592E+01    -1.357559E+01    -1.645025E+01    -1.357517E+01    -1.418277E+01    -1.358528E+01    -1.264903E+01    -1.332316E+01    -1.392125E+01    -1.320795E+01    -1.324899E+01    -1.417013E+01    -1.363326E+01    -1.483818E+01    -1.284052E+01    -1.231956E+01    -1.383262E+01    -1.397089E+01    -1.326652E+01    -1.257673E+01    -1.349683E+01    -1.325497E+01    -1.301391E+01    -1.392574E+01    -1.409503E+01    -1.444929E+01    -1.390876E+01    -1.277761E+01    -1.323579E+01    -1.455735E+01    -1.559257E+01    -1.393672E+01    -1.419495E+01    -1.341650E+01    -1.361483E+01    -1.588726E+01    -1.436088E+01    -1.493404E+01    -1.433477E+01    -1.408616E+01    -1.310833E+01    -1.349319E+01    -1.335969E+01    -1.356976E+01    -1.334656E+01    -1.363345E+01    -1.432860E+01    -1.420382E+01    -1.308479E+01    -1.458016E+01    -1.483004E+01    -1.387183E+01    -1.345998E+01    -1.529106E+01    -1.529102E+01    -1.343398E+01    -1.385108E+01    -1.438305E+01    -1.420512E+01    -1.428595E+01    -1.447767E+01    -1.517669E+01    -1.461373E+01    -1.356321E+01    -1.382860E+01    -1.493567E+01    -1.424663E+01    -1.673252E+01    -1.481081E+01    -1.368234E+01    -1.369566E+01    -1.399456E+01    -1.345517E+01    -1.370520E+01    -1.315080E+01    -1.344037E+01    -1.396833E+01    -1.676956E+01    -1.453858E+01    -1.620412E+01    -1.632949E+01    -1.483629E+01    -1.416875E+01    -1.399819E+01    -1.431694E+01    -1.365479E+01    -1.342936E+01    -1.402975E+01    -1.497188E+01    -1.415277E+01    -1.519801E+01    -1.475656E+01    -1.383563E+01    -1.661078E+01    -1.838372E+01    -1.655816E+01    -1.675335E+01    -1.453413E+01    -1.427198E+01    -1.469784E+01    -1.519894E+01    -1.489811E+01    -1.533287E+01    -1.714996E+01    -1.412890E+01    -1.504710E+01    -1.513471E+01    -1.498451E+01    -1.402832E+01    -1.493511E+01    -1.495099E+01    -1.585615E+01    -1.551051E+01    -1.747052E+01    -1.633627E+01    -1.457185E+01    -1.636554E+01    -1.503941E+01    -1.466841E+01    -1.447872E+01    -1.553666E+01    -1.658585E+01    -1.825258E+01    -1.667026E+01    -1.725952E+01    -1.697807E+01    -1.650033E+01    -1.495903E+01    -1.540175E+01    -1.509751E+01    -1.835830E+01    -1.580103E+01    -1.537758E+01    -1.640326E+01    -2.119030E+01    -1.876612E+01    -1.666946E+01    -1.529517E+01    -1.467834E+01    -1.393676E+01    -1.888196E+01    -1.826536E+01    -1.603627E+01    -1.558618E+01    -1.810880E+01    -1.715864E+01    -1.483128E+01    -1.639601E+01    -1.473835E+01    -1.992977E+01    -1.593781E+01    -1.498790E+01    -1.458698E+01    -1.458753E+01    -1.709591E+01    -1.568195E+01    -1.538129E+01    -1.865460E+01    -1.598414E+01    -1.818905E+01    -1.550230E+01    -1.498222E+01    -1.596008E+01    -1.756503E+01    -1.455428E+01    -1.626811E+01    -1.672519E+01    -1.644543E+01    -1.519724E+01    -1.552051E+01    -1.617294E+01    -1.539988E+01    -1.537382E+01    -1.626511E+01    -1.628753E+01    -1.513467E+01    -1.553678E+01    -1.600686E+01    -1.615327E+01    -1.597473E+01    -1.585097E+01    -1.472962E+01    -1.679298E+01    -1.609202E+01    -1.573131E+01    -1.596199E+01    -1.527393E+01    -1.536535E+01    -1.459439E+01    -1.658719E+01    -1.966836E+01    -1.641997E+01    -1.552251E+01    -1.427095E+01    -1.667936E+01    -1.528072E+01    -1.565436E+01    -1.524452E+01    -1.712167E+01    -1.573747E+01    -1.557450E+01    -1.531599E+01    -1.724313E+01    -1.544186E+01    -1.606485E+01    -1.598881E+01    -1.497227E+01    -1.584740E+01    -1.485254E+01    -1.400798E+01    -1.441736E+01    -1.473967E+01    -1.536877E+01    -1.648946E+01    -1.454589E+01    -1.605485E+01    -1.519864E+01    -1.723829E+01    -1.555725E+01    -1.685064E+01    -1.622224E+01    -1.654028E+01    -1.910112E+01    -1.519367E+01    -1.723510E+01    -1.634844E+01    -1.480988E+01    -1.567885E+01    -1.619901E+01    -1.780498E+01    -1.749267E+01    -1.580657E+01    -1.546355E+01    -1.545286E+01    -1.683376E+01    -1.693456E+01    -1.788281E+01    -1.612559E+01    -1.704287E+01    -1.570119E+01    -1.879431E+01    -1.694174E+01    -1.608739E+01    -1.510729E+01    -1.534341E+01    -1.460844E+01    -1.883049E+01    -1.629549E+01    -1.674029E+01    -1.711957E+01    -1.476302E+01    -1.687009E+01    -1.470844E+01    -1.531077E+01    -1.458184E+01    -1.583405E+01    -1.548531E+01    -1.527532E+01    -1.846904E+01    -1.541136E+01    -1.603342E+01    -1.490193E+01    -1.439395E+01    -1.730009E+01    -1.579459E+01    -1.504489E+01    -1.436440E+01
-83.444444    -2.956970E+01    -1.617706E+01    -1.544235E+01    -1.763961E+01    -1.634791E+01    -1.646776E+01    -1.494380E+01    -1.654729E+01    -1.570700E+01    -1.580269E+01    -1.591247E+01    -1.409818E+01    -1.609560E+01    -1.480244E+01    -1.522432E+01    -1.654374E+01    -1.591141E+01    -1.949355E+01    -1.592399E+01    -1.505476E+01    -1.438344E+01    -1.670237E+01    -1.596325E+01    -1.427751E+01    -1.564384E+01    -1.529241E+01    -1.618039E+01    -1.718546E+01    -1.497512E+01    -1.560293E+01    -1.550516E+01    -1.676968E+01    -1.655068E+01    -1.536145E+01    -1.583622E+01    -1.449526E+01    -1.562678E+01    -1.714367E+01    -1.684230E+01    -1.634565E+01    -1.470455E+01    -1.630261E+01    -1.694597E+01    -1.624159E+01    -1.596770E+01    -1.606001E+01    -1.590668E+01    -1.466110E+01    -1.584229E+01    -1.675765E+01    -1.537921E+01    -1.602053E+01    -2.057823E+01    -1.450666E+01    -1.730278E+01    -1.775521E+01    -1.645762E+01    -1.561411E+01    -1.726098E+01    -1.629719E+01    -1.444580E+01    -2.050993E+01    -1.501987E+01    -1.781242E+01    -1.566207E+01    -1.703555E+01    -1.540939E+01    -1.629421E+01    -1.601504E+01    -1.676913E+01    -1.553215E+01    -1.620684E+01    -1.700358E+01    -1.480289E+01    -1.433247E+01    -1.563305E+01    -1.717355E+01    -1.635288E+01    -1.798352E+01    -1.868574E+01    -1.556770E+01    -1.685644E+01    -1.554328E+01    -1.479272E+01    -1.529135E+01    -1.647088E+01    -1.614123E+01    -1.526207E+01    -1.576944E+01    -1.541130E+01    -1.874668E+01    -1.698613E+01    -1.618308E+01    -1.535841E+01    -1.497949E+01    -1.687790E+01    -1.652789E+01    -1.512615E+01    -1.788382E+01    -1.674264E+01    -1.510613E+01    -1.640534E+01    -1.758576E+01    -1.656047E+01    -1.776849E+01    -1.593141E+01    -1.567683E+01    -1.472447E+01    -1.657131E+01    -1.544999E+01    -1.640577E+01    -1.513466E+01    -1.534849E+01    -1.568457E+01    -1.697477E+01    -1.496170E+01    -1.770647E+01    -1.892128E+01    -1.451986E+01    -1.618369E+01    -1.784877E+01    -1.886599E+01    -1.599799E+01    -1.562881E+01    -1.697977E+01    -1.609047E+01    -1.677980E+01    -1.627255E+01    -1.622148E+01    -1.479646E+01    -1.643609E+01    -1.637815E+01    -1.491523E+01    -1.510308E+01    -1.565517E+01    -1.826436E+01    -1.740315E+01    -1.552073E+01    -1.479514E+01    -1.475711E+01    -1.708923E+01    -1.565697E+01    -1.633096E+01    -1.600603E+01    -1.492719E+01    -1.507041E+01    -1.434134E+01    -1.516147E+01    -1.807248E+01    -1.562842E+01    -1.857612E+01    -1.664475E+01    -1.477661E+01    -1.480681E+01    -1.569365E+01    -1.374277E+01    -1.444086E+01    -1.795358E+01    -1.583008E+01    -1.558715E+01    -1.566880E+01    -1.635091E+01    -1.441703E+01    -1.434945E+01    -1.421903E+01    -1.578022E+01    -1.448848E+01    -1.361867E+01    -1.584576E+01    -1.394348E+01    -1.506326E+01    -1.689217E+01    -1.485208E+01    -1.505694E+01    -1.630368E+01    -1.471783E+01    -1.402261E+01    -1.735446E+01    -1.688906E+01    -1.551652E+01    -1.424467E+01    -1.424770E+01    -1.539562E+01    -1.420377E+01    -1.351045E+01    -1.552765E+01    -1.516641E+01    -1.350613E+01    -1.389489E+01    -1.480177E+01    -1.340532E+01    -1.455458E+01    -1.382485E+01    -1.477392E+01    -1.521825E+01    -1.459522E+01    -1.353014E+01    -1.605374E+01    -1.416040E+01    -1.391476E+01    -1.517215E+01    -1.398276E+01    -1.339440E+01    -1.550825E+01    -1.452812E+01    -1.448396E+01    -1.545691E+01    -1.327160E+01    -1.342962E+01    -1.412735E+01    -1.375108E+01    -1.445606E+01    -1.442133E+01    -1.353012E+01    -1.424802E+01    -1.483601E+01    -1.337141E+01    -1.333883E+01    -1.459639E+01    -1.470922E+01    -1.298902E+01    -1.344294E+01    -1.461718E+01    -1.464704E+01    -1.373120E+01    -1.430893E+01    -1.544937E+01    -1.422610E+01    -1.313231E+01    -1.335861E+01    -1.392610E+01    -1.315083E+01    -1.350867E+01    -1.356338E+01    -1.354468E+01    -1.374695E+01    -1.336163E+01    -1.286796E+01    -1.298434E+01    -1.314973E+01    -1.374283E+01    -1.436490E+01    -1.348459E+01    -1.319562E+01    -1.360255E+01    -1.367283E+01    -1.290231E+01    -1.393435E+01    -1.420293E+01    -1.278213E+01    -1.320172E+01    -1.294857E+01    -1.426733E+01    -1.302467E+01    -1.271600E+01    -1.298112E+01    -1.333084E+01    -1.401286E+01    -1.306168E+01    -1.362687E+01    -1.375708E+01    -1.362607E+01    -1.409537E+01    -1.333707E+01    -1.256969E+01    -1.256636E+01    -1.402140E+01    -1.345055E+01    -1.335303E+01    -1.331350E+01    -1.357338E+01    -1.386047E+01    -1.357827E+01    -1.286610E+01    -1.328099E+01    -1.347637E+01    -1.311086E+01    -1.258600E+01    -1.270814E+01    -1.291262E+01    -1.290532E+01    -1.331627E+01    -1.261671E+01    -1.246818E+01    -1.279069E+01    -1.296611E+01    -1.373953E+01    -1.345696E+01    -1.227091E+01    -1.240739E+01    -1.289546E+01    -1.422180E+01    -1.379847E+01    -1.306831E+01    -1.267010E+01    -1.260702E+01    -1.387386E+01    -1.339755E+01    -1.295006E+01    -1.246226E+01    -1.276173E+01    -1.375098E+01    -1.333513E+01    -1.420163E+01    -1.291619E+01    -1.216808E+01    -1.215985E+01    -1.266604E+01    -1.364600E+01    -1.387847E+01    -1.273464E+01    -1.207946E+01    -1.260624E+01    -1.307032E+01    -1.302976E+01    -1.307858E+01    -1.253073E+01    -1.245370E+01    -1.212350E+01    -1.247819E+01    -1.302696E+01    -1.340991E+01    -1.312747E+01    -1.396570E+01    -1.290785E+01    -1.242110E+01    -1.217808E+01    -1.257694E+01    -1.300013E+01    -1.350833E+01    -1.332067E+01    -1.288402E+01    -1.259052E+01    -1.275871E+01    -1.273410E+01    -1.280274E+01    -1.356519E+01    -1.373130E+01    -1.308261E+01    -1.326855E+01    -1.261071E+01    -1.207494E+01    -1.268641E+01    -1.273544E+01    -1.275530E+01    -1.329742E+01    -1.340370E+01    -1.296829E+01    -1.268837E+01    -1.254006E+01    -1.237885E+01    -1.260374E+01    -1.319901E+01    -1.343310E+01    -1.278023E+01    -1.351884E+01    -1.356519E+01    -1.248838E+01    -1.209037E+01    -1.226446E+01    -1.247629E+01    -1.259152E+01    -1.256539E+01    -1.349632E+01    -1.362546E+01    -1.300017E+01    -1.306570E+01    -1.284818E+01    -1.290792E+01    -1.265640E+01    -1.289864E+01    -1.306002E+01    -1.287840E+01    -1.258603E+01    -1.274806E+01    -1.402432E+01    -1.328589E+01    -1.272528E+01    -1.333768E+01    -1.383610E+01    -1.328718E+01    -1.346069E+01    -1.341950E+01    -1.328049E+01    -1.307233E+01    -1.301603E+01    -1.262296E+01    -1.294412E+01    -1.342507E+01    -1.313292E+01    -1.246161E+01    -1.250443E+01    -1.268348E+01    -1.260320E+01    -1.264322E+01    -1.237195E+01    -1.223877E+01    -1.283037E+01    -1.319852E+01    -1.359438E+01    -1.323454E+01    -1.365666E+01    -1.366894E+01    -1.294158E+01    -1.285581E+01    -1.390819E+01    -1.374555E+01    -1.271116E+01    -1.295867E+01    -1.400844E+01    -1.431410E+01    -1.350588E+01    -1.315158E+01    -1.462901E+01    -1.480278E+01    -1.327152E+01    -1.343628E+01    -1.363767E+01    -1.384966E+01    -1.383346E+01    -1.420951E+01    -1.663538E+01    -1.342275E+01    -1.269273E+01    -1.301469E+01    -1.381278E+01    -1.369168E+01    -1.327394E+01    -1.333667E+01    -1.603259E+01    -1.450087E+01    -1.302159E+01    -1.276316E+01    -1.330845E+01    -1.441551E+01    -1.385170E+01    -1.334535E+01    -1.316813E+01    -1.345843E+01    -1.305428E+01    -1.277226E+01    -1.370614E+01    -1.406695E+01    -1.320841E+01    -1.319890E+01    -1.333439E+01    -1.526101E+01    -1.987560E+01    -1.418415E+01    -1.360619E+01    -1.457697E+01    -1.683306E+01    -1.376677E+01    -1.295856E+01    -1.276163E+01    -1.269192E+01    -1.326244E+01    -1.442519E+01    -1.459720E+01    -1.602188E+01    -1.392070E+01    -1.432276E+01    -1.522734E+01    -1.574601E+01    -1.508500E+01    -1.493719E+01    -1.399940E+01    -1.352370E+01    -1.322775E+01    -1.379547E+01    -1.407109E+01    -1.334280E+01    -1.283644E+01    -1.348839E+01    -1.469368E+01    -1.536321E+01    -1.364851E+01    -1.283021E+01    -1.402716E+01    -1.468288E+01    -1.446823E+01    -1.397753E+01    -1.499192E+01    -1.439165E+01    -1.512332E+01    -1.684601E+01    -1.437198E+01    -1.375304E+01    -1.426088E+01    -1.472053E+01    -1.456890E+01    -1.446722E+01    -1.690271E+01    -1.353867E+01    -1.325511E+01    -1.637385E+01    -1.465158E+01    -1.395932E+01    -1.494797E+01    -1.498402E+01    -1.378739E+01    -1.643200E+01    -1.780885E+01    -1.361369E+01    -1.301099E+01    -1.958326E+01    -1.444014E+01    -1.384194E+01    -1.467305E+01    -1.465425E+01    -1.343739E+01    -1.348366E+01    -3.646347E+01    -1.348369E+01    -1.343742E+01    -1.465417E+01    -1.467298E+01    -1.384196E+01    -1.444014E+01    -1.958465E+01    -1.301099E+01    -1.361367E+01    -1.780914E+01    -1.643223E+01    -1.378742E+01    -1.498418E+01    -1.494797E+01    -1.395925E+01    -1.465158E+01    -1.637409E+01    -1.325512E+01    -1.353874E+01    -1.690267E+01    -1.446712E+01    -1.456889E+01    -1.472062E+01    -1.426089E+01    -1.375306E+01    -1.437201E+01    -1.684577E+01    -1.512332E+01    -1.439173E+01    -1.499192E+01    -1.397752E+01    -1.446823E+01    -1.468293E+01    -1.402716E+01    -1.283023E+01    -1.364851E+01    -1.536324E+01    -1.469366E+01    -1.348840E+01    -1.283643E+01    -1.334277E+01    -1.407104E+01    -1.379545E+01    -1.322773E+01    -1.352370E+01    -1.399935E+01    -1.493720E+01    -1.508492E+01    -1.574593E+01    -1.522729E+01    -1.432267E+01    -1.392066E+01    -1.602174E+01    -1.459708E+01    -1.442508E+01    -1.326238E+01    -1.269190E+01    -1.276158E+01    -1.295852E+01    -1.376667E+01    -1.683273E+01    -1.457689E+01    -1.360615E+01    -1.418404E+01    -1.987374E+01    -1.526085E+01    -1.333433E+01    -1.319883E+01    -1.320835E+01    -1.406685E+01    -1.370603E+01    -1.277220E+01    -1.305421E+01    -1.345836E+01    -1.316805E+01    -1.334527E+01    -1.385160E+01    -1.441537E+01    -1.330836E+01    -1.276309E+01    -1.302154E+01    -1.450095E+01    -1.603256E+01    -1.333655E+01    -1.327385E+01    -1.369157E+01    -1.381265E+01    -1.301462E+01    -1.269270E+01    -1.342279E+01    -1.663494E+01    -1.420934E+01    -1.383337E+01    -1.384960E+01    -1.363761E+01    -1.343626E+01    -1.327154E+01    -1.480288E+01    -1.462886E+01    -1.315152E+01    -1.350591E+01    -1.431414E+01    -1.400831E+01    -1.295866E+01    -1.271118E+01    -1.374562E+01    -1.390811E+01    -1.285577E+01    -1.294162E+01    -1.366904E+01    -1.365669E+01    -1.323457E+01    -1.359444E+01    -1.319855E+01    -1.283037E+01    -1.223878E+01    -1.237200E+01    -1.264332E+01    -1.260327E+01    -1.268356E+01    -1.250453E+01    -1.246172E+01    -1.313306E+01    -1.342527E+01    -1.294426E+01    -1.262308E+01    -1.301619E+01    -1.307252E+01    -1.328067E+01    -1.341973E+01    -1.346091E+01    -1.328741E+01    -1.383635E+01    -1.333787E+01    -1.272544E+01    -1.328613E+01    -1.402464E+01    -1.274826E+01    -1.258619E+01    -1.287862E+01    -1.306024E+01    -1.289887E+01    -1.265658E+01    -1.290814E+01    -1.284835E+01    -1.306591E+01    -1.300040E+01    -1.362581E+01    -1.349664E+01    -1.256559E+01    -1.259172E+01    -1.247649E+01    -1.226462E+01    -1.209050E+01    -1.248848E+01    -1.356526E+01    -1.351913E+01    -1.278044E+01    -1.343344E+01    -1.319933E+01    -1.260390E+01    -1.237900E+01    -1.254018E+01    -1.268846E+01    -1.296833E+01    -1.340365E+01    -1.329757E+01    -1.275550E+01    -1.273562E+01    -1.268654E+01    -1.207493E+01    -1.261067E+01    -1.326851E+01    -1.308246E+01    -1.373136E+01    -1.356550E+01    -1.280290E+01    -1.273403E+01    -1.275859E+01    -1.259053E+01    -1.288393E+01    -1.332048E+01    -1.350828E+01    -1.300007E+01    -1.257687E+01    -1.217794E+01    -1.242092E+01    -1.290755E+01    -1.396509E+01    -1.312723E+01    -1.340963E+01    -1.302671E+01    -1.247803E+01    -1.212330E+01    -1.245336E+01    -1.253035E+01    -1.307805E+01    -1.302938E+01    -1.306982E+01    -1.260586E+01    -1.207912E+01    -1.273414E+01    -1.387755E+01    -1.364524E+01    -1.266566E+01    -1.215947E+01    -1.216768E+01    -1.291560E+01    -1.420046E+01    -1.333440E+01    -1.375005E+01    -1.276115E+01    -1.246173E+01    -1.294944E+01    -1.339687E+01    -1.387277E+01    -1.260643E+01    -1.266954E+01    -1.306777E+01    -1.379805E+01    -1.422039E+01    -1.289473E+01    -1.240684E+01    -1.227046E+01    -1.345625E+01    -1.373872E+01    -1.296536E+01    -1.279007E+01    -1.246787E+01    -1.261653E+01    -1.331568E+01    -1.290462E+01    -1.291225E+01    -1.270776E+01    -1.258583E+01    -1.311114E+01    -1.347600E+01    -1.328034E+01    -1.286626E+01    -1.357885E+01    -1.385981E+01    -1.357300E+01    -1.331327E+01    -1.335324E+01    -1.345117E+01    -1.402133E+01    -1.256630E+01    -1.256979E+01    -1.333790E+01    -1.409639E+01    -1.362590E+01    -1.375724E+01    -1.362743E+01    -1.306216E+01    -1.401458E+01    -1.333154E+01    -1.298175E+01    -1.271667E+01    -1.302567E+01    -1.426853E+01    -1.294965E+01    -1.320304E+01    -1.278332E+01    -1.420588E+01    -1.393443E+01    -1.290345E+01    -1.367521E+01    -1.360482E+01    -1.319739E+01    -1.348637E+01    -1.436826E+01    -1.374570E+01    -1.315159E+01    -1.298572E+01    -1.286996E+01    -1.336421E+01    -1.375029E+01    -1.354709E+01    -1.356498E+01    -1.351176E+01    -1.315356E+01    -1.393022E+01    -1.336175E+01    -1.313518E+01    -1.423113E+01    -1.545743E+01    -1.431380E+01    -1.373533E+01    -1.465342E+01    -1.462373E+01    -1.344641E+01    -1.299196E+01    -1.471664E+01    -1.460347E+01    -1.334265E+01    -1.337531E+01    -1.484297E+01    -1.425394E+01    -1.353458E+01    -1.442784E+01    -1.446207E+01    -1.375516E+01    -1.413375E+01    -1.343391E+01    -1.327505E+01    -1.546839E+01    -1.449047E+01    -1.453482E+01    -1.551629E+01    -1.339886E+01    -1.398915E+01    -1.518386E+01    -1.392112E+01    -1.416721E+01    -1.606390E+01    -1.353529E+01    -1.460399E+01    -1.523006E+01    -1.478071E+01    -1.383116E+01    -1.456395E+01    -1.341044E+01    -1.481174E+01    -1.390054E+01    -1.351137E+01    -1.517654E+01    -1.553906E+01    -1.351555E+01    -1.421088E+01    -1.540565E+01    -1.425520E+01    -1.424696E+01    -1.551871E+01    -1.691536E+01    -1.733992E+01    -1.402878E+01    -1.472785E+01    -1.632613E+01    -1.506873E+01    -1.486317E+01    -1.692296E+01    -1.507266E+01    -1.394960E+01    -1.586370E+01    -1.362471E+01    -1.449501E+01    -1.579520E+01    -1.422694E+01    -1.435683E+01    -1.442137E+01    -1.637039E+01    -1.567491E+01    -1.557347E+01    -1.583331E+01    -1.797759E+01    -1.444800E+01    -1.374902E+01    -1.570445E+01    -1.481648E+01    -1.478432E+01    -1.664713E+01    -1.861868E+01    -1.564269E+01    -1.808477E+01    -1.516374E+01    -1.434969E+01    -1.508121E+01    -1.493813E+01    -1.602461E+01    -1.634176E+01    -1.566597E+01    -1.711972E+01    -1.476647E+01    -1.480471E+01    -1.552126E+01    -1.742951E+01    -1.829271E+01    -1.565318E+01    -1.511287E+01    -1.492333E+01    -1.639741E+01    -1.642967E+01    -1.480173E+01    -1.623306E+01    -1.628307E+01    -1.678684E+01    -1.610553E+01    -1.698984E+01    -1.563987E+01    -1.601158E+01    -1.885657E+01    -1.785067E+01    -1.620057E+01    -1.452611E+01    -1.889538E+01    -1.772321E+01    -1.496798E+01    -1.699621E+01    -1.569593E+01    -1.534993E+01    -1.512745E+01    -1.641891E+01    -1.545902E+01    -1.656282E+01    -1.473005E+01    -1.568696E+01    -1.592312E+01    -1.777559E+01    -1.657504E+01    -1.755966E+01    -1.641989E+01    -1.511415E+01    -1.676085E+01    -1.791004E+01    -1.512360E+01    -1.653128E+01    -1.687623E+01    -1.498530E+01    -1.536494E+01    -1.618215E+01    -1.699318E+01    -1.871615E+01    -1.541024E+01    -1.577009E+01    -1.526839E+01    -1.613106E+01    -1.646747E+01    -1.529579E+01    -1.479569E+01    -1.554044E+01    -1.687045E+01    -1.557404E+01    -1.865879E+01    -1.800523E+01    -1.635232E+01    -1.716561E+01    -1.564022E+01    -1.433616E+01    -1.480634E+01    -1.699278E+01    -1.619979E+01    -1.553257E+01    -1.676638E+01    -1.601088E+01    -1.628985E+01    -1.541130E+01    -1.704523E+01    -1.566272E+01    -1.781250E+01    -1.502126E+01    -2.052019E+01    -1.444452E+01    -1.629213E+01    -1.725754E+01    -1.561612E+01    -1.646606E+01    -1.774531E+01    -1.731406E+01    -1.450951E+01    -2.053141E+01    -1.601421E+01    -1.538037E+01    -1.676146E+01    -1.584536E+01    -1.466418E+01    -1.591381E+01    -1.605934E+01    -1.596824E+01    -1.624024E+01    -1.694650E+01    -1.629938E+01    -1.470283E+01    -1.634313E+01    -1.684142E+01    -1.714479E+01    -1.562777E+01    -1.449591E+01    -1.583747E+01    -1.536046E+01    -1.655028E+01    -1.676700E+01    -1.550698E+01    -1.560487E+01    -1.497633E+01    -1.718643E+01    -1.618050E+01    -1.529224E+01    -1.564282E+01    -1.427699E+01    -1.596248E+01    -1.669154E+01    -1.438340E+01    -1.505513E+01    -1.592142E+01    -1.950189E+01    -1.591192E+01    -1.654420E+01    -1.522366E+01    -1.480130E+01    -1.609122E+01    -1.409898E+01    -1.591351E+01    -1.579815E+01    -1.571142E+01    -1.655102E+01    -1.494280E+01    -1.646945E+01    -1.635046E+01    -1.764039E+01    -1.544156E+01    -1.617403E+01
-83.333333    -3.310518E+01    -1.663431E+01    -1.558133E+01    -1.590314E+01    -1.502721E+01    -1.514387E+01    -1.694653E+01    -1.479051E+01    -1.590565E+01    -1.667998E+01    -1.561634E+01    -1.544342E+01    -1.637948E+01    -1.750886E+01    -1.887823E+01    -1.466184E+01    -1.490723E+01    -1.612951E+01    -1.649565E+01    -1.830437E+01    -1.615860E+01    -1.592594E+01    -1.615141E+01    -1.662712E+01    -1.527413E+01    -1.545212E+01    -1.735453E+01    -1.526479E+01    -1.487567E+01    -1.607857E+01    -1.447198E+01    -1.778395E+01    -1.507257E+01    -1.566442E+01    -1.483793E+01    -1.651366E+01    -1.467616E+01    -1.536263E+01    -1.835000E+01    -1.585134E+01    -1.573116E+01    -1.515477E+01    -1.524434E+01    -1.579771E+01    -1.524387E+01    -1.550301E+01    -1.509006E+01    -1.623150E+01    -1.639086E+01    -1.491282E+01    -1.649570E+01    -1.359661E+01    -1.563257E+01    -1.407644E+01    -1.628701E+01    -1.573390E+01    -1.409408E+01    -1.555036E+01    -1.669477E+01    -1.589522E+01    -1.491050E+01    -1.869747E+01    -2.244911E+01    -1.543097E+01    -1.568909E+01    -1.600191E+01    -1.583763E+01    -1.558803E+01    -1.681132E+01    -1.529669E+01    -1.437003E+01    -1.582993E+01    -1.593198E+01    -1.542142E+01    -1.499247E+01    -1.680150E+01    -1.635732E+01    -1.677720E+01    -1.441527E+01    -1.438022E+01    -1.559801E+01    -1.667283E+01    -1.549239E+01    -1.495394E+01    -1.650369E+01    -1.916569E+01    -1.457991E+01    -1.462690E+01    -1.411514E+01    -1.628288E+01    -1.451847E+01    -1.669027E+01    -1.570553E+01    -1.735167E+01    -1.984301E+01    -1.616871E+01    -1.588045E+01    -1.439176E+01    -1.662769E+01    -1.512434E+01    -1.858551E+01    -1.544879E+01    -1.685912E+01    -1.568748E+01    -1.483718E+01    -1.742906E+01    -1.675804E+01    -1.443920E+01    -1.509267E+01    -1.553688E+01    -1.554752E+01    -1.464322E+01    -1.542762E+01    -1.605538E+01    -1.445758E+01    -1.555627E+01    -1.538054E+01    -1.676956E+01    -1.604105E+01    -1.558524E+01    -1.520216E+01    -1.648261E+01    -1.664555E+01    -1.660171E+01    -1.613024E+01    -1.696386E+01    -1.429196E+01    -1.592728E+01    -1.520660E+01    -1.910215E+01    -1.572062E+01    -1.549842E+01    -1.507922E+01    -1.689924E+01    -1.887425E+01    -1.502409E+01    -1.541107E+01    -1.464274E+01    -1.609273E+01    -1.671586E+01    -1.647646E+01    -1.503069E+01    -1.592641E+01    -1.634160E+01    -1.750282E+01    -1.683039E+01    -1.440318E+01    -1.443809E+01    -1.557952E+01    -1.400294E+01    -1.439651E+01    -1.538034E+01    -1.517478E+01    -1.528567E+01    -1.571052E+01    -1.384942E+01    -1.418212E+01    -1.505391E+01    -1.361296E+01    -1.427159E+01    -1.453446E+01    -1.401887E+01    -1.628710E+01    -1.622804E+01    -1.503795E+01    -1.496083E+01    -1.515445E+01    -1.514162E+01    -1.546146E+01    -1.803309E+01    -1.470979E+01    -1.434460E+01    -1.353171E+01    -1.385251E+01    -1.475081E+01    -1.500213E+01    -1.545066E+01    -1.410391E+01    -1.402899E+01    -1.434830E+01    -1.571464E+01    -1.505346E+01    -1.574853E+01    -1.460900E+01    -1.428747E+01    -1.421398E+01    -1.412459E+01    -1.453140E+01    -1.418735E+01    -1.550053E+01    -1.510569E+01    -1.430314E+01    -1.758569E+01    -1.425830E+01    -1.506382E+01    -1.405011E+01    -1.422199E+01    -1.523537E+01    -1.496370E+01    -1.400470E+01    -1.511086E+01    -1.436674E+01    -1.381800E+01    -1.401411E+01    -1.372848E+01    -1.262459E+01    -1.322121E+01    -1.355540E+01    -1.379958E+01    -1.450667E+01    -1.363591E+01    -1.359356E+01    -1.411340E+01    -1.417312E+01    -1.363535E+01    -1.523252E+01    -1.455361E+01    -1.341459E+01    -1.376956E+01    -1.444594E+01    -1.449714E+01    -1.325861E+01    -1.359392E+01    -1.396450E+01    -1.433141E+01    -1.319806E+01    -1.384272E+01    -1.465046E+01    -1.361414E+01    -1.335181E+01    -1.334095E+01    -1.349783E+01    -1.361009E+01    -1.331114E+01    -1.364872E+01    -1.342383E+01    -1.325319E+01    -1.359965E+01    -1.360708E+01    -1.392606E+01    -1.341682E+01    -1.364014E+01    -1.335240E+01    -1.325485E+01    -1.385204E+01    -1.441507E+01    -1.388309E+01    -1.273647E+01    -1.335407E+01    -1.377677E+01    -1.319489E+01    -1.399031E+01    -1.358067E+01    -1.478235E+01    -1.355306E+01    -1.378667E+01    -1.346028E+01    -1.382948E+01    -1.313765E+01    -1.283611E+01    -1.334979E+01    -1.286877E+01    -1.231993E+01    -1.313129E+01    -1.311482E+01    -1.282860E+01    -1.249702E+01    -1.272485E+01    -1.310383E+01    -1.274009E+01    -1.318305E+01    -1.339048E+01    -1.355362E+01    -1.516789E+01    -1.268691E+01    -1.222401E+01    -1.327923E+01    -1.379418E+01    -1.268963E+01    -1.292364E+01    -1.255527E+01    -1.311872E+01    -1.412455E+01    -1.392771E+01    -1.287283E+01    -1.299106E+01    -1.279477E+01    -1.309636E+01    -1.467972E+01    -1.285624E+01    -1.233582E+01    -1.309546E+01    -1.434641E+01    -1.309874E+01    -1.298075E+01    -1.230016E+01    -1.209751E+01    -1.363132E+01    -1.390195E+01    -1.388830E+01    -1.292504E+01    -1.287931E+01    -1.296267E+01    -1.255618E+01    -1.368016E+01    -1.506458E+01    -1.337051E+01    -1.249466E+01    -1.214198E+01    -1.269496E+01    -1.368656E+01    -1.327658E+01    -1.270681E+01    -1.282442E+01    -1.273608E+01    -1.292000E+01    -1.310207E+01    -1.394487E+01    -1.279924E+01    -1.217548E+01    -1.290862E+01    -1.267445E+01    -1.206416E+01    -1.235331E+01    -1.285514E+01    -1.245533E+01    -1.273700E+01    -1.258578E+01    -1.240329E+01    -1.235303E+01    -1.282631E+01    -1.305912E+01    -1.285224E+01    -1.300008E+01    -1.259840E+01    -1.220043E+01    -1.256499E+01    -1.250063E+01    -1.268937E+01    -1.296410E+01    -1.385194E+01    -1.379788E+01    -1.217864E+01    -1.255827E+01    -1.237651E+01    -1.206614E+01    -1.233246E+01    -1.278961E+01    -1.326627E+01    -1.305081E+01    -1.287376E+01    -1.300855E+01    -1.222387E+01    -1.196856E+01    -1.253641E+01    -1.203984E+01    -1.228889E+01    -1.375486E+01    -1.338767E+01    -1.279474E+01    -1.258876E+01    -1.291863E+01    -1.255136E+01    -1.200526E+01    -1.276909E+01    -1.273724E+01    -1.260051E+01    -1.284832E+01    -1.302293E+01    -1.295418E+01    -1.266409E+01    -1.286177E+01    -1.291993E+01    -1.250661E+01    -1.278532E+01    -1.249917E+01    -1.241385E+01    -1.285336E+01    -1.246737E+01    -1.241251E+01    -1.270880E+01    -1.244480E+01    -1.253684E+01    -1.262765E+01    -1.263024E+01    -1.300802E+01    -1.285874E+01    -1.273557E+01    -1.273346E+01    -1.343454E+01    -1.348893E+01    -1.308821E+01    -1.345202E+01    -1.339359E+01    -1.373604E+01    -1.390918E+01    -1.270434E+01    -1.239153E+01    -1.280187E+01    -1.250097E+01    -1.232386E+01    -1.203178E+01    -1.252877E+01    -1.276490E+01    -1.193872E+01    -1.195265E+01    -1.257856E+01    -1.288029E+01    -1.257323E+01    -1.215163E+01    -1.261555E+01    -1.286929E+01    -1.242243E+01    -1.207343E+01    -1.253955E+01    -1.299537E+01    -1.278269E+01    -1.250351E+01    -1.289717E+01    -1.258734E+01    -1.213591E+01    -1.198052E+01    -1.231838E+01    -1.350731E+01    -1.333619E+01    -1.264469E+01    -1.276306E+01    -1.284092E+01    -1.240864E+01    -1.201717E+01    -1.273124E+01    -1.396863E+01    -1.308838E+01    -1.253930E+01    -1.260281E+01    -1.295789E+01    -1.321697E+01    -1.321706E+01    -1.317142E+01    -1.342981E+01    -1.438337E+01    -1.396963E+01    -1.333793E+01    -1.338358E+01    -1.545551E+01    -1.320074E+01    -1.262329E+01    -1.268553E+01    -1.314490E+01    -1.298030E+01    -1.251797E+01    -1.302241E+01    -1.414548E+01    -1.360661E+01    -1.344525E+01    -1.350730E+01    -1.386213E+01    -1.362997E+01    -1.327444E+01    -1.285577E+01    -1.336524E+01    -1.341326E+01    -1.286539E+01    -1.256363E+01    -1.258010E+01    -1.406524E+01    -1.460096E+01    -1.355295E+01    -1.403676E+01    -1.422705E+01    -1.474043E+01    -1.513663E+01    -1.820189E+01    -1.490144E+01    -1.362103E+01    -1.348441E+01    -1.380566E+01    -1.439256E+01    -1.347007E+01    -1.374895E+01    -1.494276E+01    -1.589061E+01    -1.579239E+01    -1.529725E+01    -1.420065E+01    -1.541378E+01    -1.505644E+01    -1.548117E+01    -1.870455E+01    -1.461777E+01    -1.404851E+01    -1.407077E+01    -1.638037E+01    -1.649339E+01    -1.442223E+01    -1.516359E+01    -1.504865E+01    -1.332687E+01    -1.457760E+01    -1.599387E+01    -1.427063E+01    -1.484265E+01    -1.566533E+01    -1.463234E+01    -1.443282E+01    -1.596759E+01    -1.373849E+01    -1.306512E+01    -1.463260E+01    -1.525561E+01    -1.352785E+01    -1.322932E+01    -3.577611E+01    -1.322927E+01    -1.352779E+01    -1.525558E+01    -1.463266E+01    -1.306515E+01    -1.373854E+01    -1.596757E+01    -1.443273E+01    -1.463231E+01    -1.566535E+01    -1.484269E+01    -1.427065E+01    -1.599384E+01    -1.457763E+01    -1.332689E+01    -1.504867E+01    -1.516366E+01    -1.442224E+01    -1.649318E+01    -1.638053E+01    -1.407082E+01    -1.404855E+01    -1.461782E+01    -1.870501E+01    -1.548110E+01    -1.505645E+01    -1.541388E+01    -1.420068E+01    -1.529732E+01    -1.579245E+01    -1.589072E+01    -1.494279E+01    -1.374897E+01    -1.347006E+01    -1.439253E+01    -1.380564E+01    -1.348439E+01    -1.362102E+01    -1.490141E+01    -1.820230E+01    -1.513670E+01    -1.474048E+01    -1.422702E+01    -1.403670E+01    -1.355293E+01    -1.460089E+01    -1.406521E+01    -1.258007E+01    -1.256362E+01    -1.286538E+01    -1.341326E+01    -1.336522E+01    -1.285574E+01    -1.327438E+01    -1.362991E+01    -1.386204E+01    -1.350724E+01    -1.344518E+01    -1.360654E+01    -1.414538E+01    -1.302237E+01    -1.251792E+01    -1.298025E+01    -1.314482E+01    -1.268548E+01    -1.262322E+01    -1.320067E+01    -1.545523E+01    -1.338354E+01    -1.333786E+01    -1.396952E+01    -1.438320E+01    -1.342975E+01    -1.317133E+01    -1.321699E+01    -1.321687E+01    -1.295781E+01    -1.260273E+01    -1.253925E+01    -1.308830E+01    -1.396850E+01    -1.273116E+01    -1.201713E+01    -1.240859E+01    -1.284087E+01    -1.276298E+01    -1.264464E+01    -1.333609E+01    -1.350721E+01    -1.231831E+01    -1.198048E+01    -1.213586E+01    -1.258730E+01    -1.289711E+01    -1.250347E+01    -1.278263E+01    -1.299530E+01    -1.253947E+01    -1.207340E+01    -1.242239E+01    -1.286927E+01    -1.261550E+01    -1.215161E+01    -1.257319E+01    -1.288026E+01    -1.257851E+01    -1.195265E+01    -1.193873E+01    -1.276493E+01    -1.252876E+01    -1.203181E+01    -1.232391E+01    -1.250103E+01    -1.280193E+01    -1.239160E+01    -1.270443E+01    -1.390941E+01    -1.373610E+01    -1.339370E+01    -1.345212E+01    -1.308830E+01    -1.348906E+01    -1.343465E+01    -1.273352E+01    -1.273567E+01    -1.285884E+01    -1.300819E+01    -1.263031E+01    -1.262777E+01    -1.253696E+01    -1.244494E+01    -1.270894E+01    -1.241266E+01    -1.246752E+01    -1.285356E+01    -1.241397E+01    -1.249935E+01    -1.278551E+01    -1.250680E+01    -1.292013E+01    -1.286200E+01    -1.266428E+01    -1.295440E+01    -1.302316E+01    -1.284855E+01    -1.260070E+01    -1.273747E+01    -1.276931E+01    -1.200543E+01    -1.255155E+01    -1.291887E+01    -1.258894E+01    -1.279492E+01    -1.338797E+01    -1.375529E+01    -1.228908E+01    -1.203999E+01    -1.253656E+01    -1.196868E+01    -1.222397E+01    -1.300871E+01    -1.287390E+01    -1.305091E+01    -1.326652E+01    -1.278987E+01    -1.233262E+01    -1.206624E+01    -1.237653E+01    -1.255830E+01    -1.217859E+01    -1.379778E+01    -1.385216E+01    -1.296421E+01    -1.268952E+01    -1.250074E+01    -1.256494E+01    -1.220036E+01    -1.259838E+01    -1.300011E+01    -1.285217E+01    -1.305891E+01    -1.282621E+01    -1.235298E+01    -1.240319E+01    -1.258558E+01    -1.273685E+01    -1.245511E+01    -1.285485E+01    -1.235317E+01    -1.206397E+01    -1.267410E+01    -1.290816E+01    -1.217520E+01    -1.279879E+01    -1.394407E+01    -1.310157E+01    -1.291956E+01    -1.273563E+01    -1.282393E+01    -1.270632E+01    -1.327591E+01    -1.368582E+01    -1.269446E+01    -1.214160E+01    -1.249419E+01    -1.336991E+01    -1.506288E+01    -1.367928E+01    -1.255568E+01    -1.296200E+01    -1.287867E+01    -1.292438E+01    -1.388729E+01    -1.390093E+01    -1.363036E+01    -1.209704E+01    -1.229975E+01    -1.298004E+01    -1.309795E+01    -1.434491E+01    -1.309468E+01    -1.233542E+01    -1.285588E+01    -1.467799E+01    -1.309553E+01    -1.279424E+01    -1.299047E+01    -1.287233E+01    -1.392678E+01    -1.412297E+01    -1.311805E+01    -1.255498E+01    -1.292314E+01    -1.268924E+01    -1.379393E+01    -1.327848E+01    -1.222373E+01    -1.268703E+01    -1.516884E+01    -1.355279E+01    -1.339044E+01    -1.318281E+01    -1.273986E+01    -1.310387E+01    -1.272435E+01    -1.249680E+01    -1.282914E+01    -1.311569E+01    -1.313153E+01    -1.232008E+01    -1.286933E+01    -1.335113E+01    -1.283687E+01    -1.313856E+01    -1.383035E+01    -1.346145E+01    -1.378821E+01    -1.355456E+01    -1.478507E+01    -1.358181E+01    -1.399179E+01    -1.319577E+01    -1.377911E+01    -1.335508E+01    -1.273752E+01    -1.388587E+01    -1.441774E+01    -1.385406E+01    -1.325630E+01    -1.335457E+01    -1.364273E+01    -1.341908E+01    -1.392831E+01    -1.360962E+01    -1.360250E+01    -1.325513E+01    -1.342638E+01    -1.365208E+01    -1.331390E+01    -1.361343E+01    -1.349988E+01    -1.334351E+01    -1.335490E+01    -1.361788E+01    -1.465693E+01    -1.384703E+01    -1.320123E+01    -1.433689E+01    -1.396892E+01    -1.359800E+01    -1.326219E+01    -1.450386E+01    -1.445172E+01    -1.377444E+01    -1.341869E+01    -1.456046E+01    -1.524230E+01    -1.363900E+01    -1.417956E+01    -1.411933E+01    -1.359854E+01    -1.364088E+01    -1.451424E+01    -1.380445E+01    -1.356043E+01    -1.322570E+01    -1.262779E+01    -1.373413E+01    -1.402087E+01    -1.382338E+01    -1.437451E+01    -1.512238E+01    -1.401153E+01    -1.497145E+01    -1.524801E+01    -1.422958E+01    -1.405589E+01    -1.507103E+01    -1.426555E+01    -1.761068E+01    -1.430766E+01    -1.511713E+01    -1.551358E+01    -1.419505E+01    -1.454029E+01    -1.413242E+01    -1.422221E+01    -1.429580E+01    -1.461377E+01    -1.576568E+01    -1.506497E+01    -1.572664E+01    -1.435663E+01    -1.403687E+01    -1.411218E+01    -1.546700E+01    -1.501528E+01    -1.476108E+01    -1.385917E+01    -1.353683E+01    -1.435354E+01    -1.471995E+01    -1.801345E+01    -1.547753E+01    -1.515189E+01    -1.515450E+01    -1.497109E+01    -1.504729E+01    -1.622598E+01    -1.630988E+01    -1.402648E+01    -1.454475E+01    -1.428039E+01    -1.361949E+01    -1.506589E+01    -1.418814E+01    -1.384986E+01    -1.572699E+01    -1.528916E+01    -1.518491E+01    -1.539515E+01    -1.440596E+01    -1.400948E+01    -1.559109E+01    -1.444432E+01    -1.440486E+01    -1.680640E+01    -1.751882E+01    -1.636224E+01    -1.594308E+01    -1.504149E+01    -1.649154E+01    -1.670358E+01    -1.611029E+01    -1.465169E+01    -1.542308E+01    -1.503193E+01    -1.892195E+01    -1.691983E+01    -1.508263E+01    -1.549770E+01    -1.573356E+01    -1.908055E+01    -1.520362E+01    -1.594303E+01    -1.429815E+01    -1.698696E+01    -1.611878E+01    -1.661955E+01    -1.665901E+01    -1.649800E+01    -1.521024E+01    -1.559675E+01    -1.604998E+01    -1.678541E+01    -1.537909E+01    -1.554903E+01    -1.445970E+01    -1.606898E+01    -1.543823E+01    -1.465049E+01    -1.555685E+01    -1.552612E+01    -1.508694E+01    -1.444276E+01    -1.677349E+01    -1.741479E+01    -1.484312E+01    -1.569621E+01    -1.687779E+01    -1.545758E+01    -1.855151E+01    -1.511791E+01    -1.663465E+01    -1.439645E+01    -1.588842E+01    -1.616424E+01    -1.978549E+01    -1.736970E+01    -1.569977E+01    -1.670544E+01    -1.452328E+01    -1.628765E+01    -1.411881E+01    -1.462840E+01    -1.457769E+01    -1.918680E+01    -1.649809E+01    -1.495118E+01    -1.549767E+01    -1.666284E+01    -1.559335E+01    -1.438389E+01    -1.441864E+01    -1.678765E+01    -1.635474E+01    -1.679820E+01    -1.498900E+01    -1.541691E+01    -1.592553E+01    -1.583420E+01    -1.437236E+01    -1.530098E+01    -1.681447E+01    -1.558509E+01    -1.583985E+01    -1.600540E+01    -1.568482E+01    -1.542855E+01    -2.259216E+01    -1.870778E+01    -1.491546E+01    -1.590411E+01    -1.670733E+01    -1.555852E+01    -1.409604E+01    -1.573776E+01    -1.628376E+01    -1.407539E+01    -1.563070E+01    -1.359766E+01    -1.650467E+01    -1.491036E+01    -1.638673E+01    -1.622837E+01    -1.509066E+01    -1.550788E+01    -1.524776E+01    -1.580248E+01    -1.524680E+01    -1.515702E+01    -1.572783E+01    -1.584839E+01    -1.836744E+01    -1.536236E+01    -1.467644E+01    -1.651623E+01    -1.483888E+01    -1.566803E+01    -1.507523E+01    -1.779770E+01    -1.447440E+01    -1.608490E+01    -1.487477E+01    -1.526355E+01    -1.734973E+01    -1.545137E+01    -1.527542E+01    -1.662978E+01    -1.615332E+01    -1.592716E+01    -1.615904E+01    -1.830922E+01    -1.649580E+01    -1.612932E+01    -1.490612E+01    -1.465886E+01    -1.884440E+01    -1.752435E+01    -1.637750E+01    -1.544317E+01    -1.561519E+01    -1.667633E+01    -1.590403E+01    -1.479003E+01    -1.694839E+01    -1.514630E+01    -1.502854E+01    -1.590502E+01    -1.558278E+01    -1.663522E+01
-83.222222    -2.843868E+01    -1.462311E+01    -1.660963E+01    -1.590064E+01    -1.634228E+01    -1.568256E+01    -1.771595E+01    -1.676454E+01    -1.633088E+01    -1.842754E+01    -1.754017E+01    -1.579992E+01    -1.450930E+01    -1.522587E+01    -1.483438E+01    -1.643913E+01    -1.579262E+01    -1.563754E+01    -1.527701E+01    -1.643354E+01    -1.504532E+01    -1.500800E+01    -1.704891E+01    -1.618100E+01    -1.644291E+01    -1.578619E+01    -1.724848E+01    -1.546365E+01    -1.702767E+01    -1.734345E+01    -1.554728E+01    -1.498639E+01    -1.709429E+01    -1.564704E+01    -1.713734E+01    -1.510626E+01    -1.688911E+01    -1.523809E+01    -1.941235E+01    -1.553881E+01    -1.522536E+01    -1.761755E+01    -1.715641E+01    -1.696175E+01    -1.484568E+01    -1.469858E+01    -1.746599E+01    -1.899297E+01    -1.460173E+01    -1.600778E+01    -1.488297E+01    -1.598258E+01    -1.808433E+01    -1.576504E+01    -1.498685E+01    -1.441234E+01    -1.713955E+01    -1.536083E+01    -1.735868E+01    -1.637704E+01    -1.497333E+01    -1.550103E+01    -1.419544E+01    -1.692582E+01    -1.733561E+01    -1.618238E+01    -1.581707E+01    -1.621691E+01    -1.706417E+01    -1.758559E+01    -1.731960E+01    -1.677240E+01    -1.547189E+01    -1.500261E+01    -1.488134E+01    -1.708108E+01    -1.574880E+01    -1.613308E+01    -1.494759E+01    -1.731468E+01    -1.735069E+01    -1.616953E+01    -1.412876E+01    -2.045321E+01    -1.786817E+01    -1.484087E+01    -1.549041E+01    -1.616641E+01    -1.761895E+01    -1.509354E+01    -1.706819E+01    -1.496271E+01    -1.718097E+01    -1.575315E+01    -1.535947E+01    -1.601434E+01    -1.661611E+01    -1.522515E+01    -1.684792E+01    -1.473413E+01    -1.653553E+01    -1.523744E+01    -1.819830E+01    -1.547001E+01    -1.591583E+01    -1.599318E+01    -1.801744E+01    -1.559364E+01    -1.488381E+01    -1.668824E+01    -1.481368E+01    -1.491605E+01    -1.851403E+01    -1.556824E+01    -1.606084E+01    -1.808582E+01    -1.633450E+01    -1.545859E+01    -1.705187E+01    -1.610313E+01    -1.504198E+01    -1.670185E+01    -1.556430E+01    -1.671447E+01    -1.552921E+01    -1.826083E+01    -1.665177E+01    -1.513953E+01    -1.467411E+01    -1.667935E+01    -1.491507E+01    -1.550818E+01    -1.573266E+01    -1.710073E+01    -1.508033E+01    -1.517616E+01    -1.559403E+01    -2.001042E+01    -1.527303E+01    -1.568223E+01    -1.540499E+01    -1.671489E+01    -1.862835E+01    -1.484492E+01    -1.493176E+01    -1.525670E+01    -1.690094E+01    -1.468819E+01    -1.480751E+01    -1.522340E+01    -1.438866E+01    -1.436187E+01    -1.572398E+01    -1.550829E+01    -1.613595E+01    -1.593744E+01    -1.610849E+01    -1.520377E+01    -1.603376E+01    -1.443037E+01    -1.721194E+01    -1.479686E+01    -1.383202E+01    -1.503409E+01    -1.395257E+01    -1.499227E+01    -1.472664E+01    -2.302406E+01    -1.496813E+01    -1.458988E+01    -1.447161E+01    -1.595281E+01    -1.580365E+01    -1.445980E+01    -1.538716E+01    -1.499762E+01    -1.393492E+01    -1.511751E+01    -1.587840E+01    -1.548573E+01    -1.414509E+01    -1.371411E+01    -1.359321E+01    -1.419181E+01    -1.518306E+01    -1.494573E+01    -1.556716E+01    -1.536200E+01    -1.488144E+01    -1.432714E+01    -1.415180E+01    -1.405666E+01    -1.424508E+01    -1.364136E+01    -1.320937E+01    -1.557995E+01    -1.469192E+01    -1.339604E+01    -1.362191E+01    -1.382179E+01    -1.305825E+01    -1.469838E+01    -1.439884E+01    -1.461351E+01    -1.446979E+01    -1.775219E+01    -1.546589E+01    -1.593346E+01    -1.404117E+01    -1.365008E+01    -1.353840E+01    -1.384959E+01    -1.376570E+01    -1.430067E+01    -1.309147E+01    -1.276005E+01    -1.472863E+01    -1.421811E+01    -1.305361E+01    -1.403235E+01    -1.458041E+01    -1.559403E+01    -1.416988E+01    -1.318124E+01    -1.378023E+01    -1.397393E+01    -1.253949E+01    -1.338961E+01    -1.388715E+01    -1.422433E+01    -1.423535E+01    -1.345520E+01    -1.372511E+01    -1.464155E+01    -1.363425E+01    -1.306148E+01    -1.394085E+01    -1.516067E+01    -1.366468E+01    -1.339871E+01    -1.320403E+01    -1.296752E+01    -1.479191E+01    -1.316445E+01    -1.297005E+01    -1.305481E+01    -1.360989E+01    -1.321627E+01    -1.258511E+01    -1.466745E+01    -1.400235E+01    -1.359316E+01    -1.335585E+01    -1.240746E+01    -1.351530E+01    -1.440254E+01    -1.271821E+01    -1.233923E+01    -1.325027E+01    -1.234075E+01    -1.253854E+01    -1.403472E+01    -1.295895E+01    -1.287393E+01    -1.423928E+01    -1.472272E+01    -1.340745E+01    -1.308710E+01    -1.358720E+01    -1.363841E+01    -1.280492E+01    -1.249356E+01    -1.208844E+01    -1.271956E+01    -1.347686E+01    -1.312572E+01    -1.274669E+01    -1.284615E+01    -1.310682E+01    -1.347397E+01    -1.368539E+01    -1.257051E+01    -1.252024E+01    -1.291873E+01    -1.377030E+01    -1.318016E+01    -1.302755E+01    -1.217296E+01    -1.256200E+01    -1.416326E+01    -1.393691E+01    -1.223916E+01    -1.175966E+01    -1.268387E+01    -1.349034E+01    -1.415615E+01    -1.274406E+01    -1.203833E+01    -1.235332E+01    -1.246673E+01    -1.275230E+01    -1.322821E+01    -1.342327E+01    -1.212723E+01    -1.220453E+01    -1.216384E+01    -1.246159E+01    -1.348167E+01    -1.286624E+01    -1.214207E+01    -1.210383E+01    -1.280523E+01    -1.328699E+01    -1.273497E+01    -1.327668E+01    -1.297790E+01    -1.207032E+01    -1.257904E+01    -1.412340E+01    -1.340764E+01    -1.281183E+01    -1.298391E+01    -1.312434E+01    -1.278153E+01    -1.256212E+01    -1.374611E+01    -1.352044E+01    -1.329814E+01    -1.319763E+01    -1.250783E+01    -1.249630E+01    -1.264450E+01    -1.267954E+01    -1.299910E+01    -1.293322E+01    -1.287017E+01    -1.263644E+01    -1.235954E+01    -1.187179E+01    -1.190054E+01    -1.220806E+01    -1.250565E+01    -1.266995E+01    -1.296051E+01    -1.419467E+01    -1.334170E+01    -1.229578E+01    -1.206024E+01    -1.231548E+01    -1.234555E+01    -1.285528E+01    -1.334534E+01    -1.328890E+01    -1.342631E+01    -1.403063E+01    -1.274728E+01    -1.200888E+01    -1.185073E+01    -1.253856E+01    -1.311951E+01    -1.335539E+01    -1.328020E+01    -1.400723E+01    -1.369062E+01    -1.239980E+01    -1.267393E+01    -1.258971E+01    -1.235249E+01    -1.212633E+01    -1.292763E+01    -1.253292E+01    -1.211191E+01    -1.307703E+01    -1.405435E+01    -1.307184E+01    -1.305594E+01    -1.282002E+01    -1.342703E+01    -1.285174E+01    -1.312531E+01    -1.295997E+01    -1.256598E+01    -1.310857E+01    -1.311055E+01    -1.238233E+01    -1.272519E+01    -1.340492E+01    -1.311704E+01    -1.250807E+01    -1.218777E+01    -1.263812E+01    -1.274622E+01    -1.290146E+01    -1.264378E+01    -1.187952E+01    -1.245816E+01    -1.450388E+01    -1.364865E+01    -1.370349E+01    -1.490708E+01    -1.380596E+01    -1.365723E+01    -1.350184E+01    -1.429044E+01    -1.482903E+01    -1.345454E+01    -1.310743E+01    -1.334246E+01    -1.363885E+01    -1.289381E+01    -1.280591E+01    -1.367489E+01    -1.392899E+01    -1.295720E+01    -1.264338E+01    -1.294430E+01    -1.290501E+01    -1.309501E+01    -1.324553E+01    -1.379486E+01    -1.335726E+01    -1.309166E+01    -1.317766E+01    -1.336841E+01    -1.402715E+01    -1.378669E+01    -1.402161E+01    -1.565242E+01    -1.468578E+01    -1.310692E+01    -1.273522E+01    -1.308322E+01    -1.468088E+01    -1.710475E+01    -1.434781E+01    -1.311097E+01    -1.427026E+01    -1.510836E+01    -1.324277E+01    -1.312210E+01    -1.348653E+01    -1.304849E+01    -1.276447E+01    -1.256421E+01    -1.325210E+01    -1.484193E+01    -1.440647E+01    -1.379332E+01    -1.369178E+01    -1.579343E+01    -1.419764E+01    -1.294422E+01    -1.354969E+01    -1.337368E+01    -1.313081E+01    -1.330253E+01    -1.372100E+01    -1.359972E+01    -1.396413E+01    -1.420947E+01    -1.381619E+01    -1.349189E+01    -1.404421E+01    -1.436765E+01    -1.482816E+01    -1.522279E+01    -1.429542E+01    -1.703324E+01    -1.652406E+01    -1.420829E+01    -1.290939E+01    -1.256533E+01    -1.337635E+01    -1.655840E+01    -1.627508E+01    -1.496214E+01    -1.571036E+01    -1.504388E+01    -1.558859E+01    -1.503740E+01    -1.551913E+01    -1.549401E+01    -1.392392E+01    -1.457801E+01    -1.474112E+01    -1.380784E+01    -1.331401E+01    -1.318151E+01    -1.421271E+01    -1.431037E+01    -1.327973E+01    -1.359981E+01    -1.484628E+01    -1.637589E+01    -1.737947E+01    -1.716637E+01    -1.434687E+01    -1.291353E+01    -1.354930E+01    -1.662983E+01    -1.586683E+01    -1.861689E+01    -1.454499E+01    -1.362453E+01    -1.326580E+01    -1.474167E+01    -1.397779E+01    -1.353578E+01    -1.821256E+01    -1.439322E+01    -1.343313E+01    -1.362365E+01    -3.544423E+01    -1.362370E+01    -1.343319E+01    -1.439331E+01    -1.821305E+01    -1.353572E+01    -1.397772E+01    -1.474176E+01    -1.326585E+01    -1.362458E+01    -1.454506E+01    -1.861754E+01    -1.586672E+01    -1.662978E+01    -1.354933E+01    -1.291356E+01    -1.434690E+01    -1.716664E+01    -1.737982E+01    -1.637579E+01    -1.484634E+01    -1.359984E+01    -1.327971E+01    -1.431039E+01    -1.421277E+01    -1.318154E+01    -1.331402E+01    -1.380788E+01    -1.474108E+01    -1.457802E+01    -1.392393E+01    -1.549406E+01    -1.551913E+01    -1.503741E+01    -1.558870E+01    -1.504389E+01    -1.571051E+01    -1.496221E+01    -1.627494E+01    -1.655832E+01    -1.337635E+01    -1.256533E+01    -1.290939E+01    -1.420829E+01    -1.652383E+01    -1.703323E+01    -1.429542E+01    -1.522267E+01    -1.482803E+01    -1.436759E+01    -1.404413E+01    -1.349183E+01    -1.381613E+01    -1.420937E+01    -1.396408E+01    -1.359967E+01    -1.372097E+01    -1.330249E+01    -1.313081E+01    -1.337364E+01    -1.354965E+01    -1.294415E+01    -1.419757E+01    -1.579340E+01    -1.369170E+01    -1.379321E+01    -1.440635E+01    -1.484172E+01    -1.325203E+01    -1.256414E+01    -1.276441E+01    -1.304841E+01    -1.348645E+01    -1.312200E+01    -1.324270E+01    -1.510808E+01    -1.427013E+01    -1.311088E+01    -1.434767E+01    -1.710396E+01    -1.468070E+01    -1.308311E+01    -1.273515E+01    -1.310689E+01    -1.468576E+01    -1.565214E+01    -1.402152E+01    -1.378660E+01    -1.402704E+01    -1.336830E+01    -1.317761E+01    -1.309166E+01    -1.335725E+01    -1.379478E+01    -1.324547E+01    -1.309499E+01    -1.290501E+01    -1.294426E+01    -1.264339E+01    -1.295725E+01    -1.392906E+01    -1.367485E+01    -1.280591E+01    -1.289385E+01    -1.363896E+01    -1.334247E+01    -1.310747E+01    -1.345468E+01    -1.482927E+01    -1.429048E+01    -1.350188E+01    -1.365730E+01    -1.380604E+01    -1.490695E+01    -1.370345E+01    -1.364867E+01    -1.450394E+01    -1.245815E+01    -1.187954E+01    -1.264384E+01    -1.290157E+01    -1.274628E+01    -1.263821E+01    -1.218786E+01    -1.250819E+01    -1.311721E+01    -1.340510E+01    -1.272531E+01    -1.238246E+01    -1.311076E+01    -1.310876E+01    -1.256612E+01    -1.296017E+01    -1.312554E+01    -1.285193E+01    -1.342728E+01    -1.282021E+01    -1.305616E+01    -1.307206E+01    -1.405472E+01    -1.307728E+01    -1.211206E+01    -1.253311E+01    -1.292787E+01    -1.212649E+01    -1.235267E+01    -1.258991E+01    -1.267411E+01    -1.239993E+01    -1.369089E+01    -1.400768E+01    -1.328050E+01    -1.335573E+01    -1.311977E+01    -1.253879E+01    -1.185089E+01    -1.200900E+01    -1.274737E+01    -1.403100E+01    -1.342655E+01    -1.328923E+01    -1.334566E+01    -1.285553E+01    -1.234574E+01    -1.231562E+01    -1.206033E+01    -1.229585E+01    -1.334177E+01    -1.419490E+01    -1.296060E+01    -1.267017E+01    -1.250589E+01    -1.220819E+01    -1.190056E+01    -1.187176E+01    -1.235949E+01    -1.263637E+01    -1.287008E+01    -1.293321E+01    -1.299899E+01    -1.267949E+01    -1.264444E+01    -1.249614E+01    -1.250763E+01    -1.319726E+01    -1.329780E+01    -1.352016E+01    -1.374601E+01    -1.256201E+01    -1.278124E+01    -1.312393E+01    -1.298361E+01    -1.281155E+01    -1.340719E+01    -1.412292E+01    -1.257879E+01    -1.207011E+01    -1.297743E+01    -1.327609E+01    -1.273457E+01    -1.328644E+01    -1.280492E+01    -1.210353E+01    -1.214169E+01    -1.286565E+01    -1.348084E+01    -1.246112E+01    -1.216343E+01    -1.220408E+01    -1.212681E+01    -1.342241E+01    -1.322746E+01    -1.275166E+01    -1.246618E+01    -1.235279E+01    -1.203788E+01    -1.274361E+01    -1.415489E+01    -1.348933E+01    -1.268320E+01    -1.175927E+01    -1.223881E+01    -1.393620E+01    -1.416183E+01    -1.256138E+01    -1.217259E+01    -1.302689E+01    -1.317957E+01    -1.376963E+01    -1.291802E+01    -1.251978E+01    -1.257024E+01    -1.368506E+01    -1.347330E+01    -1.310620E+01    -1.284564E+01    -1.274641E+01    -1.312542E+01    -1.347630E+01    -1.271921E+01    -1.208830E+01    -1.249360E+01    -1.280524E+01    -1.363935E+01    -1.358764E+01    -1.308743E+01    -1.340790E+01    -1.472352E+01    -1.423804E+01    -1.287379E+01    -1.295934E+01    -1.403513E+01    -1.253856E+01    -1.234112E+01    -1.325083E+01    -1.233979E+01    -1.271899E+01    -1.440500E+01    -1.351674E+01    -1.240829E+01    -1.335758E+01    -1.359489E+01    -1.400503E+01    -1.466872E+01    -1.258594E+01    -1.321804E+01    -1.361185E+01    -1.305627E+01    -1.297149E+01    -1.316665E+01    -1.479687E+01    -1.296922E+01    -1.320618E+01    -1.340121E+01    -1.366780E+01    -1.516730E+01    -1.394371E+01    -1.306371E+01    -1.363760E+01    -1.464616E+01    -1.372869E+01    -1.345852E+01    -1.423995E+01    -1.422895E+01    -1.388978E+01    -1.339258E+01    -1.254185E+01    -1.397863E+01    -1.378475E+01    -1.318463E+01    -1.417551E+01    -1.560544E+01    -1.458712E+01    -1.403792E+01    -1.305683E+01    -1.422389E+01    -1.473669E+01    -1.276314E+01    -1.309513E+01    -1.430765E+01    -1.377106E+01    -1.385513E+01    -1.354317E+01    -1.365515E+01    -1.404660E+01    -1.594716E+01    -1.547892E+01    -1.776262E+01    -1.447658E+01    -1.462226E+01    -1.440708E+01    -1.470803E+01    -1.306236E+01    -1.382833E+01    -1.362765E+01    -1.340141E+01    -1.470238E+01    -1.559653E+01    -1.321448E+01    -1.364701E+01    -1.425286E+01    -1.406352E+01    -1.415988E+01    -1.433601E+01    -1.489101E+01    -1.537548E+01    -1.558296E+01    -1.495776E+01    -1.519703E+01    -1.419931E+01    -1.359936E+01    -1.371909E+01    -1.415340E+01    -1.550100E+01    -1.588970E+01    -1.513101E+01    -1.394223E+01    -1.500858E+01    -1.540242E+01    -1.446957E+01    -1.580850E+01    -1.596781E+01    -1.447827E+01    -1.460014E+01    -1.498013E+01    -2.260378E+01    -1.473440E+01    -1.500546E+01    -1.395811E+01    -1.504693E+01    -1.383850E+01    -1.480464E+01    -1.720116E+01    -1.443950E+01    -1.604705E+01    -1.521739E+01    -1.612799E+01    -1.595725E+01    -1.615610E+01    -1.552477E+01    -1.573029E+01    -1.436902E+01    -1.439804E+01    -1.523068E+01    -1.481905E+01    -1.469791E+01    -1.693299E+01    -1.527108E+01    -1.494139E+01    -1.485496E+01    -1.862858E+01    -1.674073E+01    -1.541772E+01    -1.569834E+01    -1.528613E+01    -2.010383E+01    -1.559624E+01    -1.518784E+01    -1.509028E+01    -1.712956E+01    -1.574883E+01    -1.552306E+01    -1.492284E+01    -1.669963E+01    -1.468114E+01    -1.514814E+01    -1.664538E+01    -1.827926E+01    -1.554077E+01    -1.669815E+01    -1.555346E+01    -1.672218E+01    -1.505105E+01    -1.611623E+01    -1.703896E+01    -1.546822E+01    -1.634080E+01    -1.811510E+01    -1.607455E+01    -1.556814E+01    -1.855048E+01    -1.492275E+01    -1.481794E+01    -1.670523E+01    -1.489008E+01    -1.559476E+01    -1.798855E+01    -1.600305E+01    -1.591393E+01    -1.546081E+01    -1.816890E+01    -1.524440E+01    -1.655045E+01    -1.473997E+01    -1.686012E+01    -1.521978E+01    -1.663026E+01    -1.602189E+01    -1.536522E+01    -1.576292E+01    -1.717246E+01    -1.496027E+01    -1.706562E+01    -1.509357E+01    -1.764028E+01    -1.616648E+01    -1.549879E+01    -1.484728E+01    -1.787187E+01    -2.044289E+01    -1.413288E+01    -1.616287E+01    -1.734784E+01    -1.733077E+01    -1.494323E+01    -1.613037E+01    -1.575411E+01    -1.707474E+01    -1.488119E+01    -1.500651E+01    -1.547840E+01    -1.678109E+01    -1.731120E+01    -1.759008E+01    -1.705932E+01    -1.622256E+01    -1.582336E+01    -1.618619E+01    -1.734708E+01    -1.693561E+01    -1.419386E+01    -1.549781E+01    -1.497481E+01    -1.637566E+01    -1.735228E+01    -1.536325E+01    -1.713509E+01    -1.441338E+01    -1.499208E+01    -1.576516E+01    -1.810253E+01    -1.598077E+01    -1.488064E+01    -1.601237E+01    -1.460421E+01    -1.898163E+01    -1.747091E+01    -1.469793E+01    -1.484443E+01    -1.696466E+01    -1.716008E+01    -1.762055E+01    -1.522548E+01    -1.553582E+01    -1.939285E+01    -1.524030E+01    -1.689955E+01    -1.510782E+01    -1.714047E+01    -1.564910E+01    -1.709620E+01    -1.498566E+01    -1.554650E+01    -1.734709E+01    -1.703227E+01    -1.546541E+01    -1.724600E+01    -1.578488E+01    -1.644722E+01    -1.618306E+01    -1.705156E+01    -1.500786E+01    -1.504210E+01    -1.642766E+01    -1.527986E+01    -1.563936E+01    -1.579298E+01    -1.643891E+01    -1.483323E+01    -1.522123E+01    -1.450751E+01    -1.579751E+01    -1.754099E+01    -1.843959E+01    -1.632727E+01    -1.675943E+01    -1.770882E+01    -1.568357E+01    -1.634053E+01    -1.589676E+01    -1.661096E+01    -1.462450E+01
-83.111111    -2.893563E+01    -1.513092E+01    -1.538496E+01    -1.535441E+01    -1.658823E+01    -1.510897E+01    -1.688242E+01    -1.504585E+01    -1.494827E+01    -1.512157E+01    -1.480304E+01    -1.632271E+01    -1.683687E+01    -1.607801E+01    -1.537205E+01    -1.474819E+01    -1.777077E+01    -1.510156E+01    -1.941840E+01    -1.710567E+01    -1.663889E+01    -1.544442E+01    -1.586598E+01    -1.510516E+01    -1.606474E+01    -1.579778E+01    -1.623285E+01    -1.586187E+01    -1.615237E+01    -1.765999E+01    -1.587874E+01    -1.696007E+01    -1.491276E+01    -1.573294E+01    -1.517676E+01    -1.779662E+01    -1.510619E+01    -1.495494E+01    -1.719644E+01    -1.644980E+01    -1.732304E+01    -1.613603E+01    -1.578862E+01    -1.839990E+01    -1.482393E+01    -1.736819E+01    -1.482971E+01    -1.716346E+01    -1.533343E+01    -1.462501E+01    -1.666022E+01    -1.581443E+01    -1.555395E+01    -1.523268E+01    -1.514940E+01    -1.625849E+01    -1.531100E+01    -2.013978E+01    -1.647574E+01    -1.810942E+01    -1.544011E+01    -1.791619E+01    -1.749427E+01    -1.709818E+01    -1.549835E+01    -1.755028E+01    -1.759659E+01    -1.788538E+01    -1.696482E+01    -1.482952E+01    -1.712108E+01    -2.163079E+01    -1.659086E+01    -1.595537E+01    -1.392091E+01    -1.580012E+01    -1.534699E+01    -1.527501E+01    -1.644546E+01    -1.732094E+01    -1.614168E+01    -1.529995E+01    -1.672147E+01    -1.499274E+01    -1.612592E+01    -1.609080E+01    -1.523820E+01    -1.504131E+01    -1.535812E+01    -1.789185E+01    -1.458985E+01    -1.696898E+01    -1.583765E+01    -1.522823E+01    -1.704533E+01    -1.578439E+01    -1.752258E+01    -1.653426E+01    -1.660863E+01    -1.570076E+01    -1.686036E+01    -1.619924E+01    -1.586740E+01    -1.619352E+01    -2.043501E+01    -1.607330E+01    -1.633159E+01    -1.753159E+01    -1.467348E+01    -1.535627E+01    -1.722495E+01    -1.670994E+01    -1.619131E+01    -1.616078E+01    -1.458560E+01    -1.673637E+01    -1.667638E+01    -1.668908E+01    -1.507141E+01    -1.572544E+01    -1.889336E+01    -1.596521E+01    -1.445195E+01    -1.543095E+01    -1.434419E+01    -1.548403E+01    -1.518603E+01    -1.833607E+01    -1.590705E+01    -1.702515E+01    -1.749671E+01    -1.564536E+01    -1.455016E+01    -1.567094E+01    -1.975673E+01    -1.687820E+01    -1.698276E+01    -1.578482E+01    -1.510562E+01    -1.524507E+01    -1.545049E+01    -1.578734E+01    -1.583752E+01    -1.577518E+01    -1.404998E+01    -1.426095E+01    -1.553025E+01    -1.732176E+01    -1.463514E+01    -1.633962E+01    -1.556312E+01    -1.466909E+01    -1.506453E+01    -1.408885E+01    -1.504801E+01    -1.579283E+01    -1.463102E+01    -1.689852E+01    -1.757247E+01    -1.609686E+01    -1.544200E+01    -1.469803E+01    -1.362117E+01    -1.391458E+01    -1.555335E+01    -1.536771E+01    -1.457711E+01    -1.438358E+01    -1.447002E+01    -1.400048E+01    -1.464175E+01    -1.372991E+01    -1.382572E+01    -1.585613E+01    -1.369789E+01    -1.575446E+01    -1.698422E+01    -1.489337E+01    -1.606619E+01    -1.434945E+01    -1.473127E+01    -1.637763E+01    -1.503021E+01    -1.407082E+01    -1.464437E+01    -1.315120E+01    -1.446583E+01    -1.491810E+01    -1.453016E+01    -1.392213E+01    -1.463224E+01    -1.403602E+01    -1.465601E+01    -1.477201E+01    -1.516497E+01    -1.484810E+01    -1.433760E+01    -1.305638E+01    -1.456833E+01    -1.483999E+01    -1.412551E+01    -1.373697E+01    -1.440380E+01    -1.370674E+01    -1.482737E+01    -1.467548E+01    -1.447111E+01    -1.343395E+01    -1.376867E+01    -1.376593E+01    -1.445329E+01    -1.420449E+01    -1.332981E+01    -1.357403E+01    -1.532585E+01    -1.338757E+01    -1.314996E+01    -1.557193E+01    -1.509448E+01    -1.350710E+01    -1.319683E+01    -1.378316E+01    -1.424492E+01    -1.392933E+01    -1.332301E+01    -1.416318E+01    -1.471581E+01    -1.333153E+01    -1.389910E+01    -1.346487E+01    -1.309726E+01    -1.343933E+01    -1.336498E+01    -1.284239E+01    -1.422807E+01    -1.330312E+01    -1.300341E+01    -1.262621E+01    -1.263344E+01    -1.315303E+01    -1.414692E+01    -1.370997E+01    -1.275128E+01    -1.365831E+01    -1.266679E+01    -1.346107E+01    -1.343036E+01    -1.442857E+01    -1.356192E+01    -1.255399E+01    -1.306932E+01    -1.308968E+01    -1.347361E+01    -1.335295E+01    -1.263030E+01    -1.286324E+01    -1.326693E+01    -1.367372E+01    -1.465378E+01    -1.446300E+01    -1.325022E+01    -1.356754E+01    -1.397484E+01    -1.290762E+01    -1.228560E+01    -1.257335E+01    -1.310404E+01    -1.323039E+01    -1.280776E+01    -1.287719E+01    -1.325376E+01    -1.357397E+01    -1.337066E+01    -1.270665E+01    -1.266323E+01    -1.321639E+01    -1.287143E+01    -1.235135E+01    -1.277319E+01    -1.299013E+01    -1.260876E+01    -1.340138E+01    -1.259773E+01    -1.239454E+01    -1.239917E+01    -1.263508E+01    -1.285010E+01    -1.389307E+01    -1.236890E+01    -1.213071E+01    -1.239922E+01    -1.385369E+01    -1.426352E+01    -1.294402E+01    -1.256484E+01    -1.199261E+01    -1.342617E+01    -1.354070E+01    -1.307201E+01    -1.348373E+01    -1.290882E+01    -1.241250E+01    -1.311524E+01    -1.364337E+01    -1.287823E+01    -1.260345E+01    -1.207245E+01    -1.223343E+01    -1.352047E+01    -1.428534E+01    -1.282445E+01    -1.213128E+01    -1.270264E+01    -1.286074E+01    -1.243640E+01    -1.316489E+01    -1.301848E+01    -1.202210E+01    -1.182777E+01    -1.242781E+01    -1.240188E+01    -1.220768E+01    -1.331255E+01    -1.394192E+01    -1.246278E+01    -1.203982E+01    -1.226264E+01    -1.209482E+01    -1.243343E+01    -1.293911E+01    -1.336329E+01    -1.326595E+01    -1.275754E+01    -1.272201E+01    -1.282733E+01    -1.330667E+01    -1.310125E+01    -1.351401E+01    -1.593623E+01    -1.379993E+01    -1.247317E+01    -1.208177E+01    -1.241529E+01    -1.243282E+01    -1.220061E+01    -1.251735E+01    -1.338610E+01    -1.300714E+01    -1.294285E+01    -1.234852E+01    -1.186917E+01    -1.231442E+01    -1.214412E+01    -1.210105E+01    -1.234285E+01    -1.343093E+01    -1.425916E+01    -1.239493E+01    -1.185304E+01    -1.221954E+01    -1.178667E+01    -1.188780E+01    -1.201471E+01    -1.213605E+01    -1.268440E+01    -1.240535E+01    -1.296021E+01    -1.295604E+01    -1.259918E+01    -1.265163E+01    -1.298476E+01    -1.268606E+01    -1.219192E+01    -1.192901E+01    -1.252228E+01    -1.281635E+01    -1.310117E+01    -1.284562E+01    -1.248890E+01    -1.274660E+01    -1.304072E+01    -1.291396E+01    -1.293368E+01    -1.287738E+01    -1.323389E+01    -1.267723E+01    -1.211777E+01    -1.307686E+01    -1.376439E+01    -1.319232E+01    -1.300227E+01    -1.270224E+01    -1.262058E+01    -1.285824E+01    -1.234189E+01    -1.209311E+01    -1.189093E+01    -1.239091E+01    -1.206856E+01    -1.198418E+01    -1.268308E+01    -1.285761E+01    -1.233949E+01    -1.215666E+01    -1.224445E+01    -1.251587E+01    -1.265352E+01    -1.211353E+01    -1.226293E+01    -1.307501E+01    -1.272014E+01    -1.231388E+01    -1.233471E+01    -1.301014E+01    -1.329662E+01    -1.343200E+01    -1.387330E+01    -1.366701E+01    -1.274622E+01    -1.269725E+01    -1.364210E+01    -1.385334E+01    -1.319730E+01    -1.272711E+01    -1.273157E+01    -1.274914E+01    -1.281136E+01    -1.225030E+01    -1.229325E+01    -1.413470E+01    -1.408631E+01    -1.272599E+01    -1.245898E+01    -1.232286E+01    -1.291331E+01    -1.269541E+01    -1.247478E+01    -1.245400E+01    -1.286516E+01    -1.313687E+01    -1.335368E+01    -1.352864E+01    -1.482521E+01    -1.369082E+01    -1.353038E+01    -1.275278E+01    -1.323475E+01    -1.400820E+01    -1.341644E+01    -1.241980E+01    -1.273165E+01    -1.421910E+01    -1.340537E+01    -1.274990E+01    -1.291279E+01    -1.321222E+01    -1.311794E+01    -1.412524E+01    -1.449095E+01    -1.543910E+01    -1.586066E+01    -1.439351E+01    -1.429755E+01    -1.376108E+01    -1.354250E+01    -1.306296E+01    -1.302002E+01    -1.303733E+01    -1.345920E+01    -1.379944E+01    -1.443993E+01    -1.396506E+01    -1.391875E+01    -1.341376E+01    -1.386947E+01    -1.408426E+01    -1.297472E+01    -1.253507E+01    -1.363196E+01    -1.428090E+01    -1.482977E+01    -1.474393E+01    -1.568945E+01    -1.493536E+01    -1.461296E+01    -1.451550E+01    -1.532372E+01    -1.407191E+01    -1.534409E+01    -1.415483E+01    -1.440197E+01    -1.570899E+01    -1.548237E+01    -1.354041E+01    -1.401611E+01    -1.409343E+01    -1.560842E+01    -1.469876E+01    -1.482641E+01    -1.435481E+01    -1.363233E+01    -1.391834E+01    -1.751382E+01    -1.375404E+01    -1.409414E+01    -1.893788E+01    -1.435484E+01    -1.373845E+01    -1.561540E+01    -1.437932E+01    -1.306197E+01    -1.388301E+01    -3.529408E+01    -1.388298E+01    -1.306195E+01    -1.437926E+01    -1.561540E+01    -1.373848E+01    -1.435490E+01    -1.893757E+01    -1.409408E+01    -1.375401E+01    -1.751340E+01    -1.391837E+01    -1.363239E+01    -1.435487E+01    -1.482630E+01    -1.469870E+01    -1.560838E+01    -1.409348E+01    -1.401617E+01    -1.354045E+01    -1.548252E+01    -1.570894E+01    -1.440197E+01    -1.415486E+01    -1.534421E+01    -1.407189E+01    -1.532366E+01    -1.451553E+01    -1.461301E+01    -1.493540E+01    -1.568953E+01    -1.474393E+01    -1.482979E+01    -1.428093E+01    -1.363198E+01    -1.253507E+01    -1.297472E+01    -1.408426E+01    -1.386945E+01    -1.341374E+01    -1.391872E+01    -1.396499E+01    -1.443988E+01    -1.379938E+01    -1.345918E+01    -1.303730E+01    -1.301999E+01    -1.306294E+01    -1.354248E+01    -1.376107E+01    -1.429747E+01    -1.439342E+01    -1.586053E+01    -1.543893E+01    -1.449086E+01    -1.412515E+01    -1.311788E+01    -1.321215E+01    -1.291273E+01    -1.274984E+01    -1.340529E+01    -1.421906E+01    -1.273161E+01    -1.241977E+01    -1.341635E+01    -1.400810E+01    -1.323468E+01    -1.275273E+01    -1.353028E+01    -1.369076E+01    -1.482502E+01    -1.352855E+01    -1.335358E+01    -1.313679E+01    -1.286508E+01    -1.245394E+01    -1.247472E+01    -1.269534E+01    -1.291324E+01    -1.232280E+01    -1.245892E+01    -1.272594E+01    -1.408622E+01    -1.413453E+01    -1.229318E+01    -1.225023E+01    -1.281128E+01    -1.274907E+01    -1.273149E+01    -1.272705E+01    -1.319724E+01    -1.385320E+01    -1.364195E+01    -1.269718E+01    -1.274616E+01    -1.366691E+01    -1.387314E+01    -1.343193E+01    -1.329652E+01    -1.301003E+01    -1.233465E+01    -1.231384E+01    -1.272009E+01    -1.307492E+01    -1.226288E+01    -1.211352E+01    -1.265352E+01    -1.251583E+01    -1.224442E+01    -1.215667E+01    -1.233952E+01    -1.285763E+01    -1.268307E+01    -1.198419E+01    -1.206860E+01    -1.239095E+01    -1.189095E+01    -1.209318E+01    -1.234199E+01    -1.285836E+01    -1.262068E+01    -1.270235E+01    -1.300241E+01    -1.319247E+01    -1.376452E+01    -1.307700E+01    -1.211786E+01    -1.267737E+01    -1.323407E+01    -1.287753E+01    -1.293384E+01    -1.291413E+01    -1.304092E+01    -1.274679E+01    -1.248904E+01    -1.284580E+01    -1.310139E+01    -1.281655E+01    -1.252246E+01    -1.192914E+01    -1.219208E+01    -1.268627E+01    -1.298500E+01    -1.265184E+01    -1.259938E+01    -1.295627E+01    -1.296047E+01    -1.240554E+01    -1.268464E+01    -1.213624E+01    -1.201487E+01    -1.188795E+01    -1.178680E+01    -1.221971E+01    -1.185314E+01    -1.239504E+01    -1.425933E+01    -1.343130E+01    -1.234305E+01    -1.210123E+01    -1.214426E+01    -1.231454E+01    -1.186927E+01    -1.234862E+01    -1.294287E+01    -1.300709E+01    -1.338623E+01    -1.251749E+01    -1.220071E+01    -1.243292E+01    -1.241534E+01    -1.208170E+01    -1.247305E+01    -1.379970E+01    -1.593568E+01    -1.351415E+01    -1.310136E+01    -1.330678E+01    -1.282734E+01    -1.272197E+01    -1.275742E+01    -1.326598E+01    -1.336345E+01    -1.293914E+01    -1.243346E+01    -1.209476E+01    -1.226248E+01    -1.203966E+01    -1.246253E+01    -1.394134E+01    -1.331230E+01    -1.220754E+01    -1.240170E+01    -1.242757E+01    -1.182754E+01    -1.202179E+01    -1.301791E+01    -1.316432E+01    -1.243601E+01    -1.286022E+01    -1.270220E+01    -1.213089E+01    -1.282388E+01    -1.428415E+01    -1.351975E+01    -1.223306E+01    -1.207205E+01    -1.260289E+01    -1.287761E+01    -1.364240E+01    -1.311450E+01    -1.241198E+01    -1.290814E+01    -1.348281E+01    -1.307127E+01    -1.353985E+01    -1.342521E+01    -1.199213E+01    -1.256429E+01    -1.294349E+01    -1.426238E+01    -1.385241E+01    -1.239858E+01    -1.213017E+01    -1.236854E+01    -1.389220E+01    -1.284931E+01    -1.263446E+01    -1.239867E+01    -1.239411E+01    -1.259750E+01    -1.340066E+01    -1.260813E+01    -1.298950E+01    -1.277287E+01    -1.235116E+01    -1.287112E+01    -1.321628E+01    -1.266316E+01    -1.270649E+01    -1.337089E+01    -1.357400E+01    -1.325324E+01    -1.287686E+01    -1.280790E+01    -1.323103E+01    -1.310447E+01    -1.257336E+01    -1.228569E+01    -1.290836E+01    -1.397671E+01    -1.356802E+01    -1.325099E+01    -1.446423E+01    -1.465556E+01    -1.367439E+01    -1.326727E+01    -1.286375E+01    -1.263090E+01    -1.335401E+01    -1.347492E+01    -1.309095E+01    -1.307038E+01    -1.255507E+01    -1.356433E+01    -1.443050E+01    -1.343168E+01    -1.346286E+01    -1.266838E+01    -1.366012E+01    -1.275249E+01    -1.371299E+01    -1.414998E+01    -1.315524E+01    -1.263502E+01    -1.262789E+01    -1.300591E+01    -1.330591E+01    -1.423194E+01    -1.284425E+01    -1.336822E+01    -1.344272E+01    -1.310023E+01    -1.346842E+01    -1.390370E+01    -1.333499E+01    -1.472093E+01    -1.416822E+01    -1.332672E+01    -1.393437E+01    -1.425062E+01    -1.378775E+01    -1.320057E+01    -1.351142E+01    -1.510409E+01    -1.558331E+01    -1.315375E+01    -1.339194E+01    -1.533679E+01    -1.357887E+01    -1.333422E+01    -1.421130E+01    -1.445997E+01    -1.377137E+01    -1.377460E+01    -1.343887E+01    -1.447943E+01    -1.468489E+01    -1.483770E+01    -1.371255E+01    -1.441231E+01    -1.374223E+01    -1.413297E+01    -1.484884E+01    -1.457793E+01    -1.306043E+01    -1.434371E+01    -1.485733E+01    -1.517809E+01    -1.478025E+01    -1.466635E+01    -1.404360E+01    -1.464260E+01    -1.392922E+01    -1.454034E+01    -1.493034E+01    -1.447541E+01    -1.315553E+01    -1.465452E+01    -1.407880E+01    -1.504059E+01    -1.638209E+01    -1.474213E+01    -1.435798E+01    -1.608831E+01    -1.490280E+01    -1.701776E+01    -1.577314E+01    -1.370490E+01    -1.587299E+01    -1.383314E+01    -1.373691E+01    -1.465338E+01    -1.400704E+01    -1.447752E+01    -1.439301E+01    -1.458667E+01    -1.538403E+01    -1.556997E+01    -1.392228E+01    -1.362551E+01    -1.469772E+01    -1.545706E+01    -1.611642E+01    -1.760690E+01    -1.692962E+01    -1.463969E+01    -1.581168E+01    -1.506125E+01    -1.409534E+01    -1.506958E+01    -1.467810E+01    -1.556041E+01    -1.634415E+01    -1.464443E+01    -1.732125E+01    -1.554378E+01    -1.426945E+01    -1.405651E+01    -1.578703E+01    -1.585591E+01    -1.580180E+01    -1.546516E+01    -1.525766E+01    -1.511276E+01    -1.579788E+01    -1.698101E+01    -1.685674E+01    -1.980094E+01    -1.567669E+01    -1.455818E+01    -1.565908E+01    -1.747441E+01    -1.705314E+01    -1.592295E+01    -1.837716E+01    -1.518466E+01    -1.549868E+01    -1.435184E+01    -1.544392E+01    -1.445984E+01    -1.597366E+01    -1.894180E+01    -1.573215E+01    -1.507865E+01    -1.670404E+01    -1.668187E+01    -1.675851E+01    -1.459111E+01    -1.617047E+01    -1.617691E+01    -1.669995E+01    -1.720265E+01    -1.536477E+01    -1.468036E+01    -1.750830E+01    -1.633982E+01    -1.608521E+01    -2.033473E+01    -1.620256E+01    -1.587835E+01    -1.619035E+01    -1.687603E+01    -1.571153E+01    -1.661443E+01    -1.651973E+01    -1.753375E+01    -1.579302E+01    -1.704818E+01    -1.522892E+01    -1.584435E+01    -1.696999E+01    -1.458780E+01    -1.789587E+01    -1.535547E+01    -1.504542E+01    -1.524239E+01    -1.608517E+01    -1.611941E+01    -1.499730E+01    -1.671946E+01    -1.529851E+01    -1.614622E+01    -1.732263E+01    -1.644909E+01    -1.527889E+01    -1.535570E+01    -1.580671E+01    -1.392379E+01    -1.596336E+01    -1.659358E+01    -2.170823E+01    -1.711620E+01    -1.482836E+01    -1.696440E+01    -1.787226E+01    -1.758607E+01    -1.755318E+01    -1.550111E+01    -1.710359E+01    -1.750192E+01    -1.793113E+01    -1.544089E+01    -1.810694E+01    -1.647668E+01    -2.013302E+01    -1.530962E+01    -1.625512E+01    -1.514719E+01    -1.523492E+01    -1.555809E+01    -1.581268E+01    -1.665889E+01    -1.462812E+01    -1.533550E+01    -1.716499E+01    -1.483108E+01    -1.735696E+01    -1.482136E+01    -1.841396E+01    -1.578651E+01    -1.613294E+01    -1.732335E+01    -1.644703E+01    -1.719195E+01    -1.495595E+01    -1.510670E+01    -1.780944E+01    -1.518031E+01    -1.573044E+01    -1.491126E+01    -1.696380E+01    -1.588098E+01    -1.765431E+01    -1.614796E+01    -1.586538E+01    -1.623524E+01    -1.579607E+01    -1.606478E+01    -1.510500E+01    -1.586204E+01    -1.544433E+01    -1.663949E+01    -1.710304E+01    -1.940588E+01    -1.510079E+01    -1.776689E+01    -1.474817E+01    -1.537043E+01    -1.607663E+01    -1.683523E+01    -1.631968E+01    -1.480436E+01    -1.512309E+01    -1.494639E+01    -1.504539E+01    -1.688136E+01    -1.510835E+01    -1.659228E+01    -1.535700E+01    -1.538456E+01    -1.513085E+01
-83.000000    -2.831201E+01    -1.415947E+01    -1.648811E+01    -1.775411E+01    -1.624136E+01    -1.572214E+01    -1.567346E+01    -1.424756E+01    -1.478858E+01    -1.523195E+01    -1.444686E+01    -1.687683E+01    -1.413580E+01    -1.429604E+01    -1.717740E+01    -1.469177E+01    -1.512067E+01    -1.764252E+01    -1.587035E+01    -1.643301E+01    -1.620323E+01    -1.688914E+01    -1.743981E+01    -1.714193E+01    -1.500553E+01    -1.521250E+01    -1.582917E+01    -1.502521E+01    -1.647078E+01    -1.546327E+01    -1.678462E+01    -1.814426E+01    -1.537842E+01    -1.550497E+01    -1.658676E+01    -1.809189E+01    -1.556311E+01    -1.439370E+01    -1.915432E+01    -1.464706E+01    -1.741848E+01    -1.846428E+01    -1.643682E+01    -1.523413E+01    -1.573309E+01    -1.486701E+01    -1.696018E+01    -1.539428E+01    -1.383754E+01    -1.478867E+01    -1.582106E+01    -1.782355E+01    -1.667500E+01    -1.644773E+01    -1.642785E+01    -1.607077E+01    -1.587367E+01    -1.458544E+01    -1.612866E+01    -1.700542E+01    -1.559628E+01    -1.549024E+01    -1.544008E+01    -1.631110E+01    -1.639424E+01    -1.614908E+01    -1.860190E+01    -1.733887E+01    -1.825260E+01    -1.593883E+01    -1.485213E+01    -1.554663E+01    -1.644321E+01    -1.553018E+01    -1.887064E+01    -1.478662E+01    -1.498654E+01    -1.465559E+01    -1.599506E+01    -1.667103E+01    -1.512949E+01    -1.503345E+01    -1.616281E+01    -1.692656E+01    -1.650485E+01    -1.499183E+01    -1.897172E+01    -1.728642E+01    -1.714436E+01    -1.448039E+01    -1.532043E+01    -1.736487E+01    -1.582675E+01    -1.793140E+01    -1.583984E+01    -1.642740E+01    -1.749867E+01    -1.465577E+01    -1.632040E+01    -1.583249E+01    -1.665313E+01    -1.642349E+01    -1.456699E+01    -1.448745E+01    -1.682085E+01    -1.567281E+01    -1.519935E+01    -1.525259E+01    -1.812441E+01    -1.739078E+01    -1.549900E+01    -1.648836E+01    -1.706539E+01    -1.451829E+01    -1.577865E+01    -1.633733E+01    -1.609406E+01    -1.786061E+01    -1.730146E+01    -1.550298E+01    -2.019509E+01    -1.546836E+01    -1.660033E+01    -1.719970E+01    -1.503914E+01    -1.532423E+01    -1.458368E+01    -1.502192E+01    -1.696838E+01    -1.510570E+01    -1.469930E+01    -1.672886E+01    -1.659816E+01    -1.533173E+01    -1.538962E+01    -1.504281E+01    -1.493630E+01    -1.527946E+01    -1.599720E+01    -1.631292E+01    -1.576767E+01    -1.665365E+01    -1.456974E+01    -1.480568E+01    -1.520780E+01    -1.601769E+01    -1.659592E+01    -1.658460E+01    -1.487856E+01    -1.505159E+01    -1.437022E+01    -1.405526E+01    -1.430460E+01    -1.543888E+01    -1.516907E+01    -1.784991E+01    -1.471423E+01    -1.461303E+01    -1.501964E+01    -1.452843E+01    -1.373884E+01    -1.483753E+01    -1.662531E+01    -1.407156E+01    -1.510972E+01    -1.547020E+01    -1.411508E+01    -1.473184E+01    -1.532808E+01    -1.537348E+01    -1.872205E+01    -1.510508E+01    -1.479805E+01    -1.474117E+01    -1.519729E+01    -1.384359E+01    -1.423082E+01    -1.349612E+01    -1.399189E+01    -1.405131E+01    -1.380126E+01    -1.442581E+01    -1.563118E+01    -1.421025E+01    -1.471949E+01    -1.599319E+01    -1.321147E+01    -1.395898E+01    -1.384716E+01    -1.522092E+01    -1.782689E+01    -1.591160E+01    -1.425069E+01    -1.555032E+01    -1.436368E+01    -1.349693E+01    -1.378934E+01    -1.552256E+01    -1.432259E+01    -1.525587E+01    -1.408679E+01    -1.434776E+01    -1.471471E+01    -1.320765E+01    -1.310937E+01    -1.304040E+01    -1.287254E+01    -1.339928E+01    -1.498560E+01    -1.421832E+01    -1.326857E+01    -1.355232E+01    -1.354062E+01    -1.350631E+01    -1.330089E+01    -1.527262E+01    -1.404891E+01    -1.336661E+01    -1.374966E+01    -1.458703E+01    -1.378877E+01    -1.317932E+01    -1.354299E+01    -1.382768E+01    -1.336147E+01    -1.321106E+01    -1.368096E+01    -1.353048E+01    -1.283317E+01    -1.329819E+01    -1.337380E+01    -1.337645E+01    -1.407488E+01    -1.308347E+01    -1.330706E+01    -1.418405E+01    -1.454386E+01    -1.452193E+01    -1.365933E+01    -1.389850E+01    -1.338418E+01    -1.356396E+01    -1.279863E+01    -1.284149E+01    -1.518067E+01    -1.328474E+01    -1.285452E+01    -1.254154E+01    -1.308512E+01    -1.302034E+01    -1.324700E+01    -1.316472E+01    -1.293729E+01    -1.422705E+01    -1.333694E+01    -1.307373E+01    -1.376250E+01    -1.329806E+01    -1.288446E+01    -1.324471E+01    -1.289705E+01    -1.243003E+01    -1.263013E+01    -1.364993E+01    -1.304357E+01    -1.291797E+01    -1.317058E+01    -1.280143E+01    -1.362989E+01    -1.287272E+01    -1.247905E+01    -1.324521E+01    -1.419837E+01    -1.291051E+01    -1.309869E+01    -1.322025E+01    -1.299031E+01    -1.366875E+01    -1.377873E+01    -1.232629E+01    -1.226768E+01    -1.261333E+01    -1.328697E+01    -1.434266E+01    -1.313142E+01    -1.256447E+01    -1.308241E+01    -1.365594E+01    -1.387019E+01    -1.267639E+01    -1.246218E+01    -1.206490E+01    -1.262204E+01    -1.326812E+01    -1.308070E+01    -1.249028E+01    -1.258046E+01    -1.353142E+01    -1.283710E+01    -1.269081E+01    -1.302961E+01    -1.243349E+01    -1.201045E+01    -1.211796E+01    -1.308655E+01    -1.481340E+01    -1.439728E+01    -1.265972E+01    -1.203869E+01    -1.241078E+01    -1.338770E+01    -1.331217E+01    -1.284642E+01    -1.284161E+01    -1.260217E+01    -1.235452E+01    -1.289371E+01    -1.347288E+01    -1.304249E+01    -1.288332E+01    -1.275399E+01    -1.256052E+01    -1.232763E+01    -1.210009E+01    -1.305685E+01    -1.391074E+01    -1.298294E+01    -1.277351E+01    -1.237016E+01    -1.227798E+01    -1.197363E+01    -1.218123E+01    -1.253801E+01    -1.281913E+01    -1.200314E+01    -1.190469E+01    -1.208006E+01    -1.156737E+01    -1.158612E+01    -1.208694E+01    -1.260994E+01    -1.311551E+01    -1.332234E+01    -1.309262E+01    -1.241961E+01    -1.228212E+01    -1.262675E+01    -1.223229E+01    -1.232544E+01    -1.338604E+01    -1.312298E+01    -1.256206E+01    -1.356544E+01    -1.303476E+01    -1.229780E+01    -1.196715E+01    -1.223631E+01    -1.346928E+01    -1.337386E+01    -1.343625E+01    -1.315968E+01    -1.302341E+01    -1.329857E+01    -1.263093E+01    -1.253534E+01    -1.233385E+01    -1.247534E+01    -1.316752E+01    -1.285852E+01    -1.245600E+01    -1.246070E+01    -1.330662E+01    -1.345945E+01    -1.232710E+01    -1.264159E+01    -1.293686E+01    -1.217845E+01    -1.219888E+01    -1.246280E+01    -1.259568E+01    -1.240009E+01    -1.212081E+01    -1.239843E+01    -1.214185E+01    -1.226062E+01    -1.328950E+01    -1.279540E+01    -1.249097E+01    -1.245614E+01    -1.242420E+01    -1.317327E+01    -1.301496E+01    -1.264027E+01    -1.307608E+01    -1.390394E+01    -1.493858E+01    -1.349354E+01    -1.303815E+01    -1.357066E+01    -1.285245E+01    -1.262516E+01    -1.282447E+01    -1.317783E+01    -1.321941E+01    -1.203698E+01    -1.200603E+01    -1.271925E+01    -1.334400E+01    -1.242700E+01    -1.238454E+01    -1.312223E+01    -1.276250E+01    -1.217481E+01    -1.211479E+01    -1.265065E+01    -1.275484E+01    -1.228358E+01    -1.226129E+01    -1.298589E+01    -1.237346E+01    -1.187942E+01    -1.188177E+01    -1.237846E+01    -1.288766E+01    -1.267658E+01    -1.309457E+01    -1.397026E+01    -1.274966E+01    -1.249114E+01    -1.236645E+01    -1.289448E+01    -1.399935E+01    -1.369680E+01    -1.312069E+01    -1.450504E+01    -1.524737E+01    -1.376090E+01    -1.362099E+01    -1.394082E+01    -1.403263E+01    -1.322441E+01    -1.300308E+01    -1.326471E+01    -1.304630E+01    -1.325253E+01    -1.357636E+01    -1.294370E+01    -1.346399E+01    -1.342067E+01    -1.292159E+01    -1.271538E+01    -1.305601E+01    -1.337938E+01    -1.614480E+01    -1.756709E+01    -1.572207E+01    -1.591233E+01    -1.414859E+01    -1.336837E+01    -1.266350E+01    -1.287721E+01    -1.366898E+01    -1.376604E+01    -1.341656E+01    -1.317069E+01    -1.455939E+01    -1.724844E+01    -1.799811E+01    -1.475276E+01    -1.391991E+01    -1.357088E+01    -1.393348E+01    -1.494643E+01    -1.437024E+01    -1.407218E+01    -1.515780E+01    -1.544086E+01    -1.508437E+01    -1.470189E+01    -1.492841E+01    -1.427193E+01    -1.507950E+01    -1.412912E+01    -1.347037E+01    -1.305408E+01    -1.309440E+01    -1.330385E+01    -1.490578E+01    -1.600764E+01    -1.347075E+01    -1.274551E+01    -1.409578E+01    -1.626881E+01    -1.534844E+01    -1.372209E+01    -1.507720E+01    -1.414158E+01    -1.378644E+01    -1.524698E+01    -1.493333E+01    -1.338940E+01    -1.388317E+01    -1.531692E+01    -1.451947E+01    -1.450140E+01    -1.797622E+01    -1.382302E+01    -1.299413E+01    -1.436508E+01    -1.392785E+01    -1.377965E+01    -1.407521E+01    -3.596060E+01    -1.407517E+01    -1.377964E+01    -1.392787E+01    -1.436515E+01    -1.299415E+01    -1.382307E+01    -1.797651E+01    -1.450137E+01    -1.451950E+01    -1.531706E+01    -1.388318E+01    -1.338939E+01    -1.493332E+01    -1.524708E+01    -1.378650E+01    -1.414165E+01    -1.507721E+01    -1.372209E+01    -1.534846E+01    -1.626893E+01    -1.409584E+01    -1.274554E+01    -1.347077E+01    -1.600764E+01    -1.490586E+01    -1.330388E+01    -1.309442E+01    -1.305410E+01    -1.347040E+01    -1.412914E+01    -1.507960E+01    -1.427197E+01    -1.492842E+01    -1.470185E+01    -1.508429E+01    -1.544079E+01    -1.515776E+01    -1.407219E+01    -1.437026E+01    -1.494648E+01    -1.393352E+01    -1.357090E+01    -1.391989E+01    -1.475270E+01    -1.799775E+01    -1.724821E+01    -1.455931E+01    -1.317066E+01    -1.341652E+01    -1.376602E+01    -1.366896E+01    -1.287718E+01    -1.266348E+01    -1.336833E+01    -1.414851E+01    -1.591211E+01    -1.572187E+01    -1.756656E+01    -1.614447E+01    -1.337932E+01    -1.305594E+01    -1.271534E+01    -1.292151E+01    -1.342059E+01    -1.346388E+01    -1.294363E+01    -1.357624E+01    -1.325244E+01    -1.304622E+01    -1.326462E+01    -1.300299E+01    -1.322432E+01    -1.403250E+01    -1.394071E+01    -1.362087E+01    -1.376079E+01    -1.524709E+01    -1.450486E+01    -1.312059E+01    -1.369668E+01    -1.399919E+01    -1.289440E+01    -1.236638E+01    -1.249110E+01    -1.274961E+01    -1.397014E+01    -1.309447E+01    -1.267652E+01    -1.288759E+01    -1.237840E+01    -1.188172E+01    -1.187940E+01    -1.237345E+01    -1.298588E+01    -1.226124E+01    -1.228354E+01    -1.275480E+01    -1.265062E+01    -1.211477E+01    -1.217481E+01    -1.276252E+01    -1.312223E+01    -1.238452E+01    -1.242700E+01    -1.334403E+01    -1.271924E+01    -1.200604E+01    -1.203703E+01    -1.321950E+01    -1.317787E+01    -1.282450E+01    -1.262522E+01    -1.285253E+01    -1.357080E+01    -1.303823E+01    -1.349369E+01    -1.493885E+01    -1.390400E+01    -1.307607E+01    -1.264031E+01    -1.301508E+01    -1.317339E+01    -1.242423E+01    -1.245623E+01    -1.249107E+01    -1.279552E+01    -1.328961E+01    -1.226073E+01    -1.214195E+01    -1.239857E+01    -1.212092E+01    -1.240024E+01    -1.259583E+01    -1.246298E+01    -1.219902E+01    -1.217861E+01    -1.293707E+01    -1.264180E+01    -1.232725E+01    -1.345977E+01    -1.330689E+01    -1.246090E+01    -1.245618E+01    -1.285877E+01    -1.316780E+01    -1.247555E+01    -1.233403E+01    -1.253556E+01    -1.263110E+01    -1.329884E+01    -1.302362E+01    -1.315998E+01    -1.343660E+01    -1.337420E+01    -1.346967E+01    -1.223653E+01    -1.196730E+01    -1.229794E+01    -1.303487E+01    -1.356576E+01    -1.256226E+01    -1.312314E+01    -1.338637E+01    -1.232567E+01    -1.223248E+01    -1.262696E+01    -1.228219E+01    -1.241970E+01    -1.309281E+01    -1.332245E+01    -1.311572E+01    -1.261018E+01    -1.208711E+01    -1.158621E+01    -1.156737E+01    -1.208007E+01    -1.190464E+01    -1.200305E+01    -1.281905E+01    -1.253796E+01    -1.218112E+01    -1.197351E+01    -1.227779E+01    -1.236999E+01    -1.277320E+01    -1.298264E+01    -1.391019E+01    -1.305662E+01    -1.209992E+01    -1.232739E+01    -1.256015E+01    -1.275358E+01    -1.288288E+01    -1.304207E+01    -1.347228E+01    -1.289332E+01    -1.235418E+01    -1.260172E+01    -1.284107E+01    -1.284586E+01    -1.331144E+01    -1.338713E+01    -1.241033E+01    -1.203829E+01    -1.265916E+01    -1.439622E+01    -1.481170E+01    -1.308603E+01    -1.211755E+01    -1.201001E+01    -1.243295E+01    -1.302886E+01    -1.269018E+01    -1.283644E+01    -1.353040E+01    -1.257983E+01    -1.248975E+01    -1.307996E+01    -1.326720E+01    -1.262135E+01    -1.206444E+01    -1.246183E+01    -1.267599E+01    -1.386921E+01    -1.365480E+01    -1.308177E+01    -1.256397E+01    -1.313079E+01    -1.434181E+01    -1.328594E+01    -1.261262E+01    -1.226746E+01    -1.232623E+01    -1.377806E+01    -1.366785E+01    -1.299005E+01    -1.321995E+01    -1.309805E+01    -1.291046E+01    -1.419869E+01    -1.324457E+01    -1.247887E+01    -1.287299E+01    -1.362913E+01    -1.280106E+01    -1.317079E+01    -1.291794E+01    -1.304404E+01    -1.365020E+01    -1.262999E+01    -1.243045E+01    -1.289797E+01    -1.324568E+01    -1.288532E+01    -1.329899E+01    -1.376368E+01    -1.307431E+01    -1.333792E+01    -1.422804E+01    -1.293802E+01    -1.316577E+01    -1.324811E+01    -1.302194E+01    -1.308663E+01    -1.254281E+01    -1.285587E+01    -1.328690E+01    -1.518656E+01    -1.284265E+01    -1.280045E+01    -1.356669E+01    -1.338687E+01    -1.390207E+01    -1.366214E+01    -1.452629E+01    -1.454900E+01    -1.418614E+01    -1.330953E+01    -1.308620E+01    -1.407890E+01    -1.337825E+01    -1.337644E+01    -1.330118E+01    -1.283584E+01    -1.353413E+01    -1.368526E+01    -1.321459E+01    -1.336526E+01    -1.383210E+01    -1.354736E+01    -1.318297E+01    -1.379388E+01    -1.459438E+01    -1.375484E+01    -1.337092E+01    -1.405507E+01    -1.528336E+01    -1.330452E+01    -1.351118E+01    -1.354585E+01    -1.355747E+01    -1.327321E+01    -1.422575E+01    -1.499676E+01    -1.340379E+01    -1.287657E+01    -1.304487E+01    -1.311398E+01    -1.321203E+01    -1.472166E+01    -1.435251E+01    -1.409363E+01    -1.526824E+01    -1.433075E+01    -1.553757E+01    -1.379568E+01    -1.350268E+01    -1.437065E+01    -1.556065E+01    -1.425887E+01    -1.593147E+01    -1.785975E+01    -1.523504E+01    -1.385425E+01    -1.396666E+01    -1.321651E+01    -1.601280E+01    -1.473103E+01    -1.421772E+01    -1.564943E+01    -1.443466E+01    -1.380768E+01    -1.405944E+01    -1.400040E+01    -1.350208E+01    -1.423882E+01    -1.385128E+01    -1.520911E+01    -1.474786E+01    -1.480654E+01    -1.511738E+01    -1.873814E+01    -1.538455E+01    -1.534044E+01    -1.474337E+01    -1.412355E+01    -1.548490E+01    -1.512190E+01    -1.407971E+01    -1.661563E+01    -1.484959E+01    -1.374589E+01    -1.453874E+01    -1.503223E+01    -1.462407E+01    -1.472175E+01    -1.780319E+01    -1.518325E+01    -1.545451E+01    -1.431259E+01    -1.406199E+01    -1.437830E+01    -1.505996E+01    -1.488115E+01    -1.658797E+01    -1.660824E+01    -1.602906E+01    -1.519742E+01    -1.481082E+01    -1.457948E+01    -1.667872E+01    -1.578527E+01    -1.633544E+01    -1.601616E+01    -1.529350E+01    -1.494707E+01    -1.505558E+01    -1.540164E+01    -1.534391E+01    -1.662365E+01    -1.674445E+01    -1.470731E+01    -1.511727E+01    -1.699832E+01    -1.503107E+01    -1.459189E+01    -1.533016E+01    -1.503054E+01    -1.717763E+01    -1.662051E+01    -1.547678E+01    -2.008796E+01    -1.551473E+01    -1.731612E+01    -1.789762E+01    -1.610622E+01    -1.633281E+01    -1.578951E+01    -1.452258E+01    -1.707473E+01    -1.649626E+01    -1.550226E+01    -1.739040E+01    -1.813395E+01    -1.525963E+01    -1.520826E+01    -1.568129E+01    -1.682261E+01    -1.449449E+01    -1.457336E+01    -1.641581E+01    -1.666357E+01    -1.582162E+01    -1.631365E+01    -1.466006E+01    -1.751517E+01    -1.642359E+01    -1.583756E+01    -1.794996E+01    -1.583719E+01    -1.738220E+01    -1.532650E+01    -1.448482E+01    -1.716143E+01    -1.728379E+01    -1.897547E+01    -1.498696E+01    -1.650478E+01    -1.693594E+01    -1.615616E+01    -1.503884E+01    -1.513418E+01    -1.666231E+01    -1.600318E+01    -1.465965E+01    -1.498332E+01    -1.478635E+01    -1.883419E+01    -1.552461E+01    -1.643650E+01    -1.555121E+01    -1.485506E+01    -1.594327E+01    -1.824910E+01    -1.732978E+01    -1.861402E+01    -1.615300E+01    -1.640167E+01    -1.630913E+01    -1.544545E+01    -1.549914E+01    -1.560043E+01    -1.701799E+01    -1.613013E+01    -1.458355E+01    -1.587615E+01    -1.607384E+01    -1.642417E+01    -1.644718E+01    -1.668111E+01    -1.782485E+01    -1.582418E+01    -1.479022E+01    -1.383777E+01    -1.539704E+01    -1.696675E+01    -1.486927E+01    -1.573690E+01    -1.523615E+01    -1.644096E+01    -1.846752E+01    -1.742476E+01    -1.464787E+01    -1.915711E+01    -1.439397E+01    -1.556306E+01    -1.809002E+01    -1.658552E+01    -1.550674E+01    -1.538102E+01    -1.815394E+01    -1.677943E+01    -1.546400E+01    -1.647171E+01    -1.502367E+01    -1.583072E+01    -1.521668E+01    -1.500800E+01    -1.714770E+01    -1.743676E+01    -1.689093E+01    -1.620223E+01    -1.643062E+01    -1.586965E+01    -1.764352E+01    -1.512132E+01    -1.469218E+01    -1.717369E+01    -1.429630E+01    -1.413688E+01    -1.688332E+01    -1.444897E+01    -1.523624E+01    -1.478879E+01    -1.424715E+01    -1.566847E+01    -1.571710E+01    -1.624028E+01    -1.774910E+01    -1.648685E+01    -1.415924E+01
-82.888889    -3.026157E+01    -1.635115E+01    -1.539195E+01    -1.548523E+01    -1.554471E+01    -1.523479E+01    -1.696916E+01    -1.529621E+01    -1.676097E+01    -1.529657E+01    -1.554912E+01    -1.484644E+01    -1.552698E+01    -1.642444E+01    -1.662131E+01    -1.395179E+01    -1.759920E+01    -1.414758E+01    -1.676209E+01    -1.629255E+01    -1.771701E+01    -1.576290E+01    -1.669410E+01    -2.263440E+01    -1.462670E+01    -1.552859E+01    -1.537604E+01    -1.805420E+01    -1.623120E+01    -1.712284E+01    -1.605797E+01    -1.567256E+01    -1.676960E+01    -1.575549E+01    -1.558472E+01    -1.639368E+01    -1.590839E+01    -1.538073E+01    -1.670635E+01    -2.095521E+01    -1.667524E+01    -1.560698E+01    -1.539824E+01    -1.537649E+01    -1.563881E+01    -1.498703E+01    -1.466089E+01    -1.514666E+01    -1.526939E+01    -1.690079E+01    -1.646539E+01    -1.722026E+01    -1.521647E+01    -1.461427E+01    -1.763381E+01    -1.518389E+01    -1.714398E+01    -1.549910E+01    -1.587541E+01    -1.484359E+01    -1.569561E+01    -1.545504E+01    -1.624787E+01    -1.687739E+01    -1.433254E+01    -1.382256E+01    -1.815614E+01    -1.581863E+01    -1.802941E+01    -1.511440E+01    -1.594494E+01    -1.592256E+01    -1.492140E+01    -1.642906E+01    -1.532399E+01    -1.580383E+01    -1.769555E+01    -1.527564E+01    -1.617735E+01    -1.469565E+01    -1.731580E+01    -1.438423E+01    -1.716602E+01    -1.747742E+01    -1.639299E+01    -1.593269E+01    -1.501463E+01    -1.672752E+01    -1.629235E+01    -1.591900E+01    -1.591591E+01    -1.619128E+01    -1.928247E+01    -1.625108E+01    -1.419570E+01    -1.535313E+01    -1.560720E+01    -1.599177E+01    -1.567449E+01    -1.613043E+01    -1.455108E+01    -1.492906E+01    -1.680180E+01    -1.546959E+01    -1.574377E+01    -1.728873E+01    -1.497442E+01    -1.805045E+01    -1.603961E+01    -1.485077E+01    -1.614466E+01    -1.865717E+01    -1.565881E+01    -1.649271E+01    -1.671324E+01    -1.480725E+01    -1.545669E+01    -1.778007E+01    -1.627659E+01    -1.546050E+01    -1.516219E+01    -1.748721E+01    -1.662538E+01    -1.460153E+01    -1.557468E+01    -2.031291E+01    -1.469118E+01    -1.703040E+01    -1.585825E+01    -1.662710E+01    -1.506901E+01    -1.603817E+01    -1.769776E+01    -1.502905E+01    -1.475166E+01    -1.641757E+01    -1.750168E+01    -1.704751E+01    -1.758513E+01    -1.509345E+01    -1.520345E+01    -1.577856E+01    -1.678638E+01    -1.411090E+01    -1.440922E+01    -1.438729E+01    -1.488055E+01    -1.510118E+01    -1.572554E+01    -1.690489E+01    -1.678513E+01    -1.629703E+01    -1.537018E+01    -1.678825E+01    -1.425193E+01    -1.354643E+01    -1.695361E+01    -1.508467E+01    -1.456541E+01    -1.536943E+01    -1.680150E+01    -1.424338E+01    -1.514149E+01    -1.458381E+01    -1.364814E+01    -1.635143E+01    -1.446970E+01    -1.504499E+01    -1.527361E+01    -1.452248E+01    -1.486301E+01    -1.513865E+01    -1.450141E+01    -1.480510E+01    -1.527315E+01    -1.485422E+01    -1.427725E+01    -1.500956E+01    -1.482500E+01    -1.687413E+01    -1.440896E+01    -1.386811E+01    -1.408754E+01    -1.661111E+01    -1.495986E+01    -1.483242E+01    -1.406868E+01    -1.429519E+01    -1.533791E+01    -1.330304E+01    -1.305051E+01    -1.439779E+01    -1.341126E+01    -1.346649E+01    -1.429844E+01    -1.401998E+01    -1.488243E+01    -1.453463E+01    -1.362964E+01    -1.289652E+01    -1.396638E+01    -1.325099E+01    -1.324873E+01    -1.387615E+01    -1.481590E+01    -1.465775E+01    -1.882342E+01    -1.456956E+01    -1.430226E+01    -1.408224E+01    -1.352343E+01    -1.372097E+01    -1.712625E+01    -1.407320E+01    -1.318065E+01    -1.331730E+01    -1.360915E+01    -1.333009E+01    -1.326525E+01    -1.312272E+01    -1.484758E+01    -1.397353E+01    -1.325593E+01    -1.372362E+01    -1.499759E+01    -1.360790E+01    -1.316832E+01    -1.396700E+01    -1.537993E+01    -1.360919E+01    -1.280967E+01    -1.298060E+01    -1.335864E+01    -1.340650E+01    -1.302782E+01    -1.330884E+01    -1.333077E+01    -1.401019E+01    -1.361638E+01    -1.271826E+01    -1.280644E+01    -1.285045E+01    -1.468276E+01    -1.288794E+01    -1.270071E+01    -1.382017E+01    -1.312989E+01    -1.329700E+01    -1.304710E+01    -1.349567E+01    -1.423309E+01    -1.346525E+01    -1.252440E+01    -1.334366E+01    -1.428375E+01    -1.311823E+01    -1.290576E+01    -1.260597E+01    -1.235388E+01    -1.325058E+01    -1.353348E+01    -1.342876E+01    -1.278923E+01    -1.290159E+01    -1.379760E+01    -1.325082E+01    -1.283825E+01    -1.271130E+01    -1.284788E+01    -1.377275E+01    -1.330204E+01    -1.247785E+01    -1.243979E+01    -1.319963E+01    -1.297460E+01    -1.317353E+01    -1.339069E+01    -1.306596E+01    -1.278207E+01    -1.337867E+01    -1.383933E+01    -1.301003E+01    -1.240861E+01    -1.250061E+01    -1.363958E+01    -1.348599E+01    -1.256963E+01    -1.198376E+01    -1.269648E+01    -1.416737E+01    -1.325384E+01    -1.310081E+01    -1.219361E+01    -1.241056E+01    -1.321409E+01    -1.430564E+01    -1.288758E+01    -1.231023E+01    -1.215046E+01    -1.209568E+01    -1.270296E+01    -1.370751E+01    -1.360081E+01    -1.259138E+01    -1.198056E+01    -1.189920E+01    -1.222648E+01    -1.332364E+01    -1.258719E+01    -1.215881E+01    -1.220862E+01    -1.248592E+01    -1.228211E+01    -1.265622E+01    -1.305549E+01    -1.243054E+01    -1.245396E+01    -1.283717E+01    -1.281757E+01    -1.243217E+01    -1.314128E+01    -1.327084E+01    -1.267727E+01    -1.278148E+01    -1.267347E+01    -1.218743E+01    -1.275358E+01    -1.342922E+01    -1.281167E+01    -1.232884E+01    -1.273543E+01    -1.262688E+01    -1.242141E+01    -1.246125E+01    -1.313288E+01    -1.335612E+01    -1.318312E+01    -1.361499E+01    -1.240509E+01    -1.209607E+01    -1.232783E+01    -1.215169E+01    -1.228248E+01    -1.317997E+01    -1.361930E+01    -1.377543E+01    -1.245464E+01    -1.228820E+01    -1.205131E+01    -1.205406E+01    -1.264653E+01    -1.266344E+01    -1.215091E+01    -1.299508E+01    -1.398200E+01    -1.286710E+01    -1.214294E+01    -1.191240E+01    -1.242365E+01    -1.211673E+01    -1.238335E+01    -1.282097E+01    -1.275065E+01    -1.268808E+01    -1.322847E+01    -1.342189E+01    -1.264375E+01    -1.228626E+01    -1.287935E+01    -1.266367E+01    -1.227783E+01    -1.208385E+01    -1.264078E+01    -1.330340E+01    -1.292854E+01    -1.249253E+01    -1.318925E+01    -1.394576E+01    -1.401767E+01    -1.298180E+01    -1.302285E+01    -1.426674E+01    -1.362749E+01    -1.264618E+01    -1.269362E+01    -1.270836E+01    -1.311710E+01    -1.279324E+01    -1.217337E+01    -1.204775E+01    -1.227587E+01    -1.283463E+01    -1.265537E+01    -1.212469E+01    -1.191876E+01    -1.181735E+01    -1.240680E+01    -1.259332E+01    -1.237112E+01    -1.298028E+01    -1.352631E+01    -1.322552E+01    -1.299459E+01    -1.349378E+01    -1.533968E+01    -1.452840E+01    -1.356925E+01    -1.362303E+01    -1.432566E+01    -1.290786E+01    -1.327064E+01    -1.400739E+01    -1.451074E+01    -1.411754E+01    -1.366600E+01    -1.351223E+01    -1.323419E+01    -1.336684E+01    -1.341062E+01    -1.468792E+01    -1.495867E+01    -1.338541E+01    -1.388864E+01    -1.469519E+01    -1.383593E+01    -1.258205E+01    -1.278394E+01    -1.483375E+01    -1.586805E+01    -1.396891E+01    -1.282059E+01    -1.281633E+01    -1.434415E+01    -1.374743E+01    -1.275740E+01    -1.307949E+01    -1.327928E+01    -1.328625E+01    -1.330977E+01    -1.287329E+01    -1.332474E+01    -1.299420E+01    -1.272344E+01    -1.286225E+01    -1.443039E+01    -1.648507E+01    -1.430753E+01    -1.370796E+01    -1.529511E+01    -1.600203E+01    -1.548898E+01    -1.390940E+01    -1.368236E+01    -1.264061E+01    -1.274406E+01    -1.294485E+01    -1.339813E+01    -1.356520E+01    -1.372706E+01    -1.403022E+01    -1.415367E+01    -1.416125E+01    -1.447536E+01    -1.469276E+01    -1.816739E+01    -1.524661E+01    -1.351020E+01    -1.354944E+01    -1.488052E+01    -1.415007E+01    -1.330126E+01    -1.276301E+01    -1.300186E+01    -1.525092E+01    -1.495730E+01    -1.508331E+01    -1.427580E+01    -1.340110E+01    -1.399637E+01    -1.518240E+01    -1.437325E+01    -1.410948E+01    -1.654489E+01    -1.692316E+01    -1.576809E+01    -1.442957E+01    -1.489619E+01    -1.375318E+01    -1.467395E+01    -1.669303E+01    -1.438184E+01    -1.398036E+01    -1.492899E+01    -1.387645E+01    -1.457030E+01    -1.556081E+01    -1.455483E+01    -1.380869E+01    -1.445889E+01    -1.541543E+01    -1.477054E+01    -1.688610E+01    -1.547914E+01    -1.389956E+01    -1.374256E+01    -1.660444E+01    -1.388955E+01    -1.403097E+01    -1.456476E+01    -1.467182E+01    -1.320267E+01    -1.445215E+01    -3.569467E+01    -1.445222E+01    -1.320272E+01    -1.467191E+01    -1.456468E+01    -1.403089E+01    -1.388951E+01    -1.660478E+01    -1.374262E+01    -1.389964E+01    -1.547927E+01    -1.688607E+01    -1.477049E+01    -1.541545E+01    -1.445894E+01    -1.380871E+01    -1.455484E+01    -1.556082E+01    -1.457035E+01    -1.387649E+01    -1.492906E+01    -1.398035E+01    -1.438181E+01    -1.669278E+01    -1.467399E+01    -1.375324E+01    -1.489623E+01    -1.442958E+01    -1.576804E+01    -1.692288E+01    -1.654493E+01    -1.410950E+01    -1.437325E+01    -1.518236E+01    -1.399639E+01    -1.340114E+01    -1.427584E+01    -1.508332E+01    -1.495721E+01    -1.525091E+01    -1.300183E+01    -1.276300E+01    -1.330123E+01    -1.415002E+01    -1.488050E+01    -1.354944E+01    -1.351016E+01    -1.524664E+01    -1.816808E+01    -1.469266E+01    -1.447525E+01    -1.416117E+01    -1.415358E+01    -1.403015E+01    -1.372699E+01    -1.356517E+01    -1.339808E+01    -1.294481E+01    -1.274401E+01    -1.264058E+01    -1.368227E+01    -1.390930E+01    -1.548871E+01    -1.600187E+01    -1.529511E+01    -1.370790E+01    -1.430738E+01    -1.648491E+01    -1.443021E+01    -1.286218E+01    -1.272337E+01    -1.299414E+01    -1.332464E+01    -1.287322E+01    -1.330966E+01    -1.328617E+01    -1.327916E+01    -1.307940E+01    -1.275731E+01    -1.374733E+01    -1.434394E+01    -1.281625E+01    -1.282049E+01    -1.396883E+01    -1.586804E+01    -1.483352E+01    -1.278384E+01    -1.258200E+01    -1.383582E+01    -1.469505E+01    -1.388854E+01    -1.338541E+01    -1.495870E+01    -1.468768E+01    -1.341050E+01    -1.336682E+01    -1.323413E+01    -1.351220E+01    -1.366596E+01    -1.411756E+01    -1.451074E+01    -1.400727E+01    -1.327060E+01    -1.290791E+01    -1.432571E+01    -1.362300E+01    -1.356921E+01    -1.452851E+01    -1.533967E+01    -1.349370E+01    -1.299454E+01    -1.322556E+01    -1.352630E+01    -1.298024E+01    -1.237109E+01    -1.259332E+01    -1.240682E+01    -1.181738E+01    -1.191880E+01    -1.212477E+01    -1.265548E+01    -1.283475E+01    -1.227594E+01    -1.204785E+01    -1.217347E+01    -1.279341E+01    -1.311728E+01    -1.270853E+01    -1.269377E+01    -1.264636E+01    -1.362775E+01    -1.426716E+01    -1.302301E+01    -1.298202E+01    -1.401800E+01    -1.394607E+01    -1.318946E+01    -1.249271E+01    -1.292876E+01    -1.330366E+01    -1.264097E+01    -1.208402E+01    -1.227800E+01    -1.266391E+01    -1.287959E+01    -1.228646E+01    -1.264395E+01    -1.342215E+01    -1.322875E+01    -1.268834E+01    -1.275090E+01    -1.282124E+01    -1.238354E+01    -1.211691E+01    -1.242384E+01    -1.191254E+01    -1.214307E+01    -1.286724E+01    -1.398242E+01    -1.299541E+01    -1.215109E+01    -1.266369E+01    -1.264670E+01    -1.205418E+01    -1.205137E+01    -1.228827E+01    -1.245465E+01    -1.377567E+01    -1.361965E+01    -1.318022E+01    -1.228260E+01    -1.215183E+01    -1.232788E+01    -1.209601E+01    -1.240498E+01    -1.361495E+01    -1.318316E+01    -1.335612E+01    -1.313302E+01    -1.246132E+01    -1.242133E+01    -1.262677E+01    -1.273542E+01    -1.232875E+01    -1.281143E+01    -1.342910E+01    -1.275342E+01    -1.218730E+01    -1.267319E+01    -1.278125E+01    -1.267700E+01    -1.327035E+01    -1.314095E+01    -1.243195E+01    -1.281719E+01    -1.283689E+01    -1.245363E+01    -1.243020E+01    -1.305498E+01    -1.265583E+01    -1.228178E+01    -1.248556E+01    -1.220823E+01    -1.215839E+01    -1.258664E+01    -1.332288E+01    -1.222604E+01    -1.189880E+01    -1.198013E+01    -1.259089E+01    -1.359992E+01    -1.370653E+01    -1.270230E+01    -1.209519E+01    -1.214996E+01    -1.230969E+01    -1.288701E+01    -1.430456E+01    -1.321322E+01    -1.240995E+01    -1.219317E+01    -1.310019E+01    -1.325305E+01    -1.416623E+01    -1.269574E+01    -1.198331E+01    -1.256916E+01    -1.348572E+01    -1.363866E+01    -1.250006E+01    -1.240824E+01    -1.300980E+01    -1.383902E+01    -1.337765E+01    -1.278149E+01    -1.306568E+01    -1.339029E+01    -1.317296E+01    -1.297445E+01    -1.319911E+01    -1.243945E+01    -1.247773E+01    -1.330217E+01    -1.377238E+01    -1.284791E+01    -1.271163E+01    -1.283838E+01    -1.325121E+01    -1.379792E+01    -1.290180E+01    -1.278965E+01    -1.342922E+01    -1.353322E+01    -1.325060E+01    -1.235426E+01    -1.260677E+01    -1.290679E+01    -1.311942E+01    -1.428627E+01    -1.334475E+01    -1.252545E+01    -1.346697E+01    -1.423553E+01    -1.349663E+01    -1.304822E+01    -1.329811E+01    -1.313160E+01    -1.382270E+01    -1.270186E+01    -1.288992E+01    -1.468753E+01    -1.285195E+01    -1.280796E+01    -1.272007E+01    -1.361966E+01    -1.401420E+01    -1.333346E+01    -1.331119E+01    -1.303044E+01    -1.340974E+01    -1.336125E+01    -1.298336E+01    -1.281229E+01    -1.361318E+01    -1.538820E+01    -1.397193E+01    -1.317168E+01    -1.361216E+01    -1.500625E+01    -1.372798E+01    -1.325953E+01    -1.397881E+01    -1.485413E+01    -1.312646E+01    -1.326924E+01    -1.333440E+01    -1.361412E+01    -1.332152E+01    -1.318438E+01    -1.407959E+01    -1.713889E+01    -1.372546E+01    -1.352838E+01    -1.408741E+01    -1.430958E+01    -1.457750E+01    -1.884666E+01    -1.466292E+01    -1.482387E+01    -1.388030E+01    -1.325327E+01    -1.325607E+01    -1.397365E+01    -1.290084E+01    -1.363529E+01    -1.454436E+01    -1.489431E+01    -1.402769E+01    -1.430437E+01    -1.347248E+01    -1.341715E+01    -1.440758E+01    -1.305535E+01    -1.330862E+01    -1.535371E+01    -1.430364E+01    -1.407303E+01    -1.484416E+01    -1.497194E+01    -1.663947E+01    -1.409594E+01    -1.387573E+01    -1.441464E+01    -1.690791E+01    -1.483711E+01    -1.502057E+01    -1.428597E+01    -1.486677E+01    -1.528750E+01    -1.481383E+01    -1.451210E+01    -1.515332E+01    -1.487571E+01    -1.453206E+01    -1.528914E+01    -1.505915E+01    -1.447853E+01    -1.637820E+01    -1.365480E+01    -1.458893E+01    -1.515459E+01    -1.425193E+01    -1.680098E+01    -1.536019E+01    -1.457553E+01    -1.509865E+01    -1.698940E+01    -1.355296E+01    -1.425999E+01    -1.682056E+01    -1.538637E+01    -1.631962E+01    -1.681737E+01    -1.693427E+01    -1.574431E+01    -1.511485E+01    -1.489315E+01    -1.439538E+01    -1.441898E+01    -1.411741E+01    -1.681366E+01    -1.579345E+01    -1.521373E+01    -1.510017E+01    -1.760124E+01    -1.707134E+01    -1.748395E+01    -1.642236E+01    -1.476097E+01    -1.503906E+01    -1.771310E+01    -1.605730E+01    -1.508058E+01    -1.663980E+01    -1.585224E+01    -1.706047E+01    -1.469923E+01    -2.031559E+01    -1.558803E+01    -1.461012E+01    -1.664977E+01    -1.752319E+01    -1.517091E+01    -1.546380E+01    -1.625926E+01    -1.774318E+01    -1.546760E+01    -1.481568E+01    -1.671972E+01    -1.651315E+01    -1.567240E+01    -1.868583E+01    -1.616055E+01    -1.485652E+01    -1.605409E+01    -1.808330E+01    -1.497567E+01    -1.727079E+01    -1.574246E+01    -1.546894E+01    -1.678478E+01    -1.493630E+01    -1.455532E+01    -1.613835E+01    -1.567574E+01    -1.599761E+01    -1.559794E+01    -1.535896E+01    -1.420034E+01    -1.623789E+01    -1.927702E+01    -1.619710E+01    -1.591159E+01    -1.592362E+01    -1.629517E+01    -1.672399E+01    -1.501942E+01    -1.594006E+01    -1.640579E+01    -1.748904E+01    -1.717659E+01    -1.438797E+01    -1.730935E+01    -1.469155E+01    -1.618686E+01    -1.527432E+01    -1.768908E+01    -1.580910E+01    -1.532201E+01    -1.643340E+01    -1.492680E+01    -1.592178E+01    -1.593777E+01    -1.511681E+01    -1.805022E+01    -1.582822E+01    -1.818693E+01    -1.382352E+01    -1.433381E+01    -1.687302E+01    -1.624583E+01    -1.545367E+01    -1.569562E+01    -1.484611E+01    -1.587906E+01    -1.549656E+01    -1.715576E+01    -1.518674E+01    -1.765083E+01    -1.461791E+01    -1.521816E+01    -1.721160E+01    -1.646301E+01    -1.689060E+01    -1.527384E+01    -1.515148E+01    -1.465986E+01    -1.498692E+01    -1.563966E+01    -1.537567E+01    -1.539855E+01    -1.560959E+01    -1.667481E+01    -2.092470E+01    -1.670576E+01    -1.538088E+01    -1.590769E+01    -1.639013E+01    -1.558554E+01    -1.575576E+01    -1.676354E+01    -1.567308E+01    -1.605798E+01    -1.712052E+01    -1.622902E+01    -1.806165E+01    -1.537435E+01    -1.552677E+01    -1.462571E+01    -2.248664E+01    -1.670003E+01    -1.576305E+01    -1.771949E+01    -1.629154E+01    -1.675980E+01    -1.414821E+01    -1.760826E+01    -1.395215E+01    -1.661757E+01    -1.642270E+01    -1.552868E+01    -1.484818E+01    -1.555395E+01    -1.530000E+01    -1.676422E+01    -1.529309E+01    -1.697177E+01    -1.523708E+01    -1.554623E+01    -1.548501E+01    -1.539336E+01    -1.634991E+01
-82.777778    -3.026710E+01    -1.619203E+01    -1.725114E+01    -1.644823E+01    -1.694425E+01    -1.497846E+01    -1.688853E+01    -1.513659E+01    -1.591510E+01    -1.676436E+01    -1.608394E+01    -1.499826E+01    -1.500168E+01    -1.494965E+01    -1.499043E+01    -1.502847E+01    -1.536114E+01    -1.522352E+01    -1.563616E+01    -1.642816E+01    -1.767393E+01    -1.593744E+01    -1.672246E+01    -1.767835E+01    -1.656293E+01    -1.692457E+01    -1.493891E+01    -1.653357E+01    -2.116287E+01    -1.729949E+01    -1.636444E+01    -1.607444E+01    -1.689277E+01    -2.033628E+01    -1.633940E+01    -1.505296E+01    -1.489298E+01    -1.549087E+01    -1.639520E+01    -1.824315E+01    -1.531583E+01    -1.594978E+01    -1.531697E+01    -1.479940E+01    -1.615614E+01    -1.511891E+01    -1.646140E+01    -1.531548E+01    -1.606170E+01    -1.881443E+01    -1.514086E+01    -1.507195E+01    -1.434464E+01    -1.596794E+01    -1.572428E+01    -1.402856E+01    -1.543821E+01    -1.489572E+01    -1.578210E+01    -1.739777E+01    -1.676556E+01    -1.884027E+01    -1.762969E+01    -1.654505E+01    -1.744140E+01    -1.547340E+01    -1.692132E+01    -1.816317E+01    -1.792323E+01    -1.455785E+01    -1.537424E+01    -1.621338E+01    -1.737089E+01    -1.876307E+01    -1.509607E+01    -1.587740E+01    -1.571269E+01    -1.643435E+01    -1.604174E+01    -1.464443E+01    -1.538012E+01    -1.701096E+01    -1.706501E+01    -1.592575E+01    -1.575747E+01    -1.597296E+01    -1.627043E+01    -1.516005E+01    -1.557006E+01    -1.785946E+01    -1.497576E+01    -1.458571E+01    -1.725169E+01    -1.606739E+01    -1.523223E+01    -1.832457E+01    -1.694954E+01    -1.612204E+01    -1.587700E+01    -1.999654E+01    -1.673459E+01    -1.669439E+01    -1.593342E+01    -2.006950E+01    -1.444855E+01    -1.500262E+01    -1.647918E+01    -1.602400E+01    -1.713235E+01    -1.699453E+01    -1.604289E+01    -1.642513E+01    -1.763360E+01    -1.510588E+01    -1.507399E+01    -1.771586E+01    -1.701825E+01    -1.518135E+01    -1.526401E+01    -1.786468E+01    -1.493914E+01    -1.537608E+01    -1.639619E+01    -1.470490E+01    -1.474565E+01    -1.672197E+01    -1.913308E+01    -1.558761E+01    -1.547207E+01    -1.678111E+01    -2.041701E+01    -1.584263E+01    -1.451564E+01    -1.716890E+01    -1.851473E+01    -1.536448E+01    -1.512272E+01    -1.517754E+01    -1.676019E+01    -1.527211E+01    -1.542944E+01    -1.672134E+01    -1.737161E+01    -1.501705E+01    -1.412150E+01    -1.691960E+01    -1.533730E+01    -1.423275E+01    -1.615351E+01    -1.560057E+01    -1.775114E+01    -1.597238E+01    -1.577711E+01    -1.461562E+01    -1.824806E+01    -1.509162E+01    -1.639731E+01    -1.421484E+01    -1.437299E+01    -1.463108E+01    -1.441144E+01    -1.427658E+01    -1.517221E+01    -1.595573E+01    -1.528964E+01    -1.427747E+01    -1.530100E+01    -1.434044E+01    -1.613530E+01    -1.527909E+01    -1.410557E+01    -1.504076E+01    -1.432234E+01    -1.388529E+01    -1.488836E+01    -1.551476E+01    -1.439307E+01    -1.453467E+01    -1.531921E+01    -1.461496E+01    -1.491446E+01    -1.538173E+01    -1.613345E+01    -1.448026E+01    -1.378254E+01    -1.357572E+01    -1.503056E+01    -1.404782E+01    -1.396665E+01    -1.470205E+01    -1.399062E+01    -1.425279E+01    -1.472175E+01    -1.429253E+01    -1.446040E+01    -1.477622E+01    -1.436997E+01    -1.500103E+01    -1.389785E+01    -1.518647E+01    -1.469268E+01    -1.474026E+01    -1.380970E+01    -1.423180E+01    -1.363659E+01    -1.327444E+01    -1.322688E+01    -1.418629E+01    -1.318474E+01    -1.352402E+01    -1.478738E+01    -1.367913E+01    -1.342808E+01    -1.377152E+01    -1.367063E+01    -1.363258E+01    -1.349481E+01    -1.456462E+01    -1.399515E+01    -1.310521E+01    -1.282993E+01    -1.419121E+01    -1.379151E+01    -1.312468E+01    -1.329498E+01    -1.355032E+01    -1.362672E+01    -1.352905E+01    -1.313368E+01    -1.402675E+01    -1.390039E+01    -1.355786E+01    -1.379311E+01    -1.410000E+01    -1.374396E+01    -1.285094E+01    -1.316823E+01    -1.243978E+01    -1.270956E+01    -1.396567E+01    -1.401078E+01    -1.381027E+01    -1.311196E+01    -1.393492E+01    -1.274719E+01    -1.290134E+01    -1.406108E+01    -1.306786E+01    -1.375762E+01    -1.300635E+01    -1.263192E+01    -1.302811E+01    -1.406399E+01    -1.288936E+01    -1.304740E+01    -1.329199E+01    -1.289746E+01    -1.380443E+01    -1.483269E+01    -1.310061E+01    -1.276117E+01    -1.356345E+01    -1.290749E+01    -1.269330E+01    -1.263057E+01    -1.318243E+01    -1.292231E+01    -1.332469E+01    -1.292344E+01    -1.261894E+01    -1.371589E+01    -1.420123E+01    -1.308954E+01    -1.316816E+01    -1.326927E+01    -1.255727E+01    -1.291372E+01    -1.323762E+01    -1.241405E+01    -1.251743E+01    -1.304452E+01    -1.290857E+01    -1.316079E+01    -1.231994E+01    -1.197268E+01    -1.270822E+01    -1.367593E+01    -1.278190E+01    -1.228392E+01    -1.241801E+01    -1.245009E+01    -1.297472E+01    -1.483335E+01    -1.250924E+01    -1.240087E+01    -1.245769E+01    -1.255513E+01    -1.295147E+01    -1.379308E+01    -1.318149E+01    -1.258806E+01    -1.233400E+01    -1.219007E+01    -1.358065E+01    -1.403328E+01    -1.287392E+01    -1.209779E+01    -1.230164E+01    -1.371260E+01    -1.331763E+01    -1.279246E+01    -1.266842E+01    -1.245907E+01    -1.245612E+01    -1.307533E+01    -1.361240E+01    -1.272485E+01    -1.242594E+01    -1.278868E+01    -1.245681E+01    -1.175393E+01    -1.259493E+01    -1.278753E+01    -1.249369E+01    -1.297229E+01    -1.238774E+01    -1.207574E+01    -1.212654E+01    -1.240143E+01    -1.306600E+01    -1.333153E+01    -1.342683E+01    -1.296987E+01    -1.257356E+01    -1.272714E+01    -1.248949E+01    -1.249410E+01    -1.318146E+01    -1.390180E+01    -1.304206E+01    -1.262228E+01    -1.255083E+01    -1.203394E+01    -1.178705E+01    -1.205721E+01    -1.216535E+01    -1.241947E+01    -1.353193E+01    -1.352816E+01    -1.258819E+01    -1.231265E+01    -1.264148E+01    -1.197281E+01    -1.159706E+01    -1.204989E+01    -1.274374E+01    -1.342557E+01    -1.281195E+01    -1.247249E+01    -1.267632E+01    -1.217051E+01    -1.183135E+01    -1.176148E+01    -1.191895E+01    -1.194039E+01    -1.223788E+01    -1.269660E+01    -1.249867E+01    -1.237137E+01    -1.340049E+01    -1.327716E+01    -1.235149E+01    -1.179386E+01    -1.217826E+01    -1.195881E+01    -1.205570E+01    -1.214968E+01    -1.199796E+01    -1.179148E+01    -1.250648E+01    -1.244547E+01    -1.188702E+01    -1.192491E+01    -1.268048E+01    -1.227135E+01    -1.191144E+01    -1.212312E+01    -1.225398E+01    -1.288742E+01    -1.350652E+01    -1.279873E+01    -1.207624E+01    -1.349699E+01    -1.341197E+01    -1.279869E+01    -1.273509E+01    -1.248220E+01    -1.225497E+01    -1.198253E+01    -1.182764E+01    -1.211856E+01    -1.232275E+01    -1.191960E+01    -1.153558E+01    -1.207296E+01    -1.246338E+01    -1.203259E+01    -1.187719E+01    -1.205909E+01    -1.233183E+01    -1.194605E+01    -1.175004E+01    -1.189496E+01    -1.197508E+01    -1.194771E+01    -1.240417E+01    -1.275622E+01    -1.278436E+01    -1.221588E+01    -1.164700E+01    -1.209514E+01    -1.288137E+01    -1.257865E+01    -1.205828E+01    -1.261980E+01    -1.307465E+01    -1.191349E+01    -1.166055E+01    -1.206773E+01    -1.293745E+01    -1.335608E+01    -1.267208E+01    -1.230686E+01    -1.265526E+01    -1.257778E+01    -1.214189E+01    -1.270744E+01    -1.347622E+01    -1.286569E+01    -1.259997E+01    -1.311855E+01    -1.337867E+01    -1.427167E+01    -1.436234E+01    -1.254732E+01    -1.253343E+01    -1.308332E+01    -1.215760E+01    -1.199981E+01    -1.232832E+01    -1.235520E+01    -1.277147E+01    -1.377616E+01    -1.325504E+01    -1.282856E+01    -1.347474E+01    -1.335648E+01    -1.315054E+01    -1.392855E+01    -1.440081E+01    -1.320296E+01    -1.302939E+01    -1.279013E+01    -1.264623E+01    -1.320196E+01    -1.309106E+01    -1.314222E+01    -1.283584E+01    -1.339392E+01    -1.570222E+01    -1.841061E+01    -1.892465E+01    -1.465935E+01    -1.402445E+01    -1.416589E+01    -1.381110E+01    -1.317810E+01    -1.293460E+01    -1.352505E+01    -1.433550E+01    -1.847237E+01    -1.636263E+01    -1.451371E+01    -1.464455E+01    -1.384152E+01    -1.422217E+01    -1.483823E+01    -1.407416E+01    -1.476635E+01    -1.513504E+01    -1.467238E+01    -1.455600E+01    -1.592548E+01    -1.425363E+01    -1.395744E+01    -1.394666E+01    -1.421804E+01    -1.447282E+01    -1.618751E+01    -1.460550E+01    -1.356956E+01    -1.410943E+01    -1.522440E+01    -1.479589E+01    -1.505228E+01    -1.601323E+01    -1.375474E+01    -1.305214E+01    -1.542779E+01    -1.412255E+01    -1.307128E+01    -1.463367E+01    -3.523761E+01    -1.463358E+01    -1.307122E+01    -1.412249E+01    -1.542794E+01    -1.305217E+01    -1.375482E+01    -1.601318E+01    -1.505215E+01    -1.479580E+01    -1.522427E+01    -1.410947E+01    -1.356963E+01    -1.460558E+01    -1.618766E+01    -1.447275E+01    -1.421803E+01    -1.394669E+01    -1.395751E+01    -1.425368E+01    -1.592568E+01    -1.455601E+01    -1.467244E+01    -1.513510E+01    -1.476643E+01    -1.407415E+01    -1.483812E+01    -1.422218E+01    -1.384157E+01    -1.464458E+01    -1.451376E+01    -1.636264E+01    -1.847176E+01    -1.433551E+01    -1.352506E+01    -1.293459E+01    -1.317810E+01    -1.381109E+01    -1.416590E+01    -1.402444E+01    -1.465936E+01    -1.892481E+01    -1.841097E+01    -1.570210E+01    -1.339391E+01    -1.283580E+01    -1.314218E+01    -1.309102E+01    -1.320194E+01    -1.264620E+01    -1.279010E+01    -1.302936E+01    -1.320298E+01    -1.440072E+01    -1.392846E+01    -1.315047E+01    -1.335641E+01    -1.347466E+01    -1.282850E+01    -1.325499E+01    -1.377606E+01    -1.277140E+01    -1.235516E+01    -1.232826E+01    -1.199977E+01    -1.215754E+01    -1.308326E+01    -1.253336E+01    -1.254727E+01    -1.436216E+01    -1.427156E+01    -1.337856E+01    -1.311849E+01    -1.259990E+01    -1.286562E+01    -1.347609E+01    -1.270737E+01    -1.214183E+01    -1.257772E+01    -1.265517E+01    -1.230681E+01    -1.267202E+01    -1.335600E+01    -1.293734E+01    -1.206768E+01    -1.166049E+01    -1.191346E+01    -1.307456E+01    -1.261973E+01    -1.205822E+01    -1.257859E+01    -1.288127E+01    -1.209508E+01    -1.164696E+01    -1.221584E+01    -1.278429E+01    -1.275615E+01    -1.240409E+01    -1.194767E+01    -1.197503E+01    -1.189493E+01    -1.175001E+01    -1.194604E+01    -1.233178E+01    -1.205907E+01    -1.187717E+01    -1.203259E+01    -1.246334E+01    -1.207295E+01    -1.153557E+01    -1.191962E+01    -1.232277E+01    -1.211857E+01    -1.182767E+01    -1.198258E+01    -1.225504E+01    -1.248228E+01    -1.273516E+01    -1.279879E+01    -1.341216E+01    -1.349708E+01    -1.207628E+01    -1.279881E+01    -1.350659E+01    -1.288749E+01    -1.225405E+01    -1.212320E+01    -1.191151E+01    -1.227146E+01    -1.268061E+01    -1.192500E+01    -1.188712E+01    -1.244562E+01    -1.250665E+01    -1.179159E+01    -1.199809E+01    -1.214983E+01    -1.205585E+01    -1.195895E+01    -1.217842E+01    -1.179399E+01    -1.235166E+01    -1.327745E+01    -1.340080E+01    -1.237155E+01    -1.249886E+01    -1.269684E+01    -1.223807E+01    -1.194055E+01    -1.191911E+01    -1.176162E+01    -1.183150E+01    -1.217065E+01    -1.267649E+01    -1.247266E+01    -1.281216E+01    -1.342594E+01    -1.274399E+01    -1.205007E+01    -1.159717E+01    -1.197289E+01    -1.264162E+01    -1.231276E+01    -1.258827E+01    -1.352839E+01    -1.353217E+01    -1.241966E+01    -1.216549E+01    -1.205732E+01    -1.178710E+01    -1.203389E+01    -1.255077E+01    -1.262220E+01    -1.304190E+01    -1.390202E+01    -1.318151E+01    -1.249414E+01    -1.248956E+01    -1.272701E+01    -1.257342E+01    -1.296975E+01    -1.342680E+01    -1.333143E+01    -1.306588E+01    -1.240141E+01    -1.212649E+01    -1.207562E+01    -1.238749E+01    -1.297199E+01    -1.249351E+01    -1.278723E+01    -1.259474E+01    -1.175377E+01    -1.245643E+01    -1.278819E+01    -1.242554E+01    -1.272436E+01    -1.361166E+01    -1.307495E+01    -1.245575E+01    -1.245861E+01    -1.266788E+01    -1.279188E+01    -1.331691E+01    -1.371200E+01    -1.230122E+01    -1.209736E+01    -1.287327E+01    -1.403213E+01    -1.357973E+01    -1.218963E+01    -1.233347E+01    -1.258747E+01    -1.318066E+01    -1.379192E+01    -1.295072E+01    -1.255450E+01    -1.245709E+01    -1.240030E+01    -1.250878E+01    -1.483210E+01    -1.297387E+01    -1.244944E+01    -1.241739E+01    -1.228346E+01    -1.278148E+01    -1.367508E+01    -1.270744E+01    -1.197223E+01    -1.231968E+01    -1.316039E+01    -1.290799E+01    -1.304383E+01    -1.251706E+01    -1.241386E+01    -1.323756E+01    -1.291338E+01    -1.255712E+01    -1.326929E+01    -1.316796E+01    -1.308978E+01    -1.420157E+01    -1.371494E+01    -1.261860E+01    -1.292360E+01    -1.332477E+01    -1.292222E+01    -1.318242E+01    -1.263067E+01    -1.269377E+01    -1.290849E+01    -1.356448E+01    -1.276133E+01    -1.310140E+01    -1.483518E+01    -1.380458E+01    -1.289793E+01    -1.329289E+01    -1.304831E+01    -1.289056E+01    -1.406511E+01    -1.302881E+01    -1.263294E+01    -1.300770E+01    -1.375981E+01    -1.306957E+01    -1.406423E+01    -1.290234E+01    -1.274890E+01    -1.393816E+01    -1.311363E+01    -1.381255E+01    -1.401422E+01    -1.396912E+01    -1.271076E+01    -1.244139E+01    -1.317098E+01    -1.285333E+01    -1.374771E+01    -1.410311E+01    -1.379664E+01    -1.356154E+01    -1.390488E+01    -1.403058E+01    -1.313684E+01    -1.353294E+01    -1.363082E+01    -1.355402E+01    -1.329848E+01    -1.312820E+01    -1.379654E+01    -1.419590E+01    -1.283315E+01    -1.310901E+01    -1.400091E+01    -1.457262E+01    -1.349960E+01    -1.363775E+01    -1.367543E+01    -1.377668E+01    -1.343269E+01    -1.368470E+01    -1.479660E+01    -1.352825E+01    -1.318929E+01    -1.419345E+01    -1.323166E+01    -1.327927E+01    -1.364213E+01    -1.423961E+01    -1.381627E+01    -1.475053E+01    -1.470297E+01    -1.519942E+01    -1.390473E+01    -1.501310E+01    -1.437899E+01    -1.478538E+01    -1.446878E+01    -1.430144E+01    -1.473246E+01    -1.426128E+01    -1.399853E+01    -1.471261E+01    -1.397432E+01    -1.405609E+01    -1.504364E+01    -1.358149E+01    -1.378863E+01    -1.448893E+01    -1.614803E+01    -1.539399E+01    -1.492740E+01    -1.462611E+01    -1.533454E+01    -1.454551E+01    -1.440328E+01    -1.552935E+01    -1.490099E+01    -1.389310E+01    -1.433083E+01    -1.505032E+01    -1.411361E+01    -1.529420E+01    -1.615196E+01    -1.434858E+01    -1.531564E+01    -1.428679E+01    -1.530210E+01    -1.597679E+01    -1.518678E+01    -1.428615E+01    -1.442094E+01    -1.464148E+01    -1.438288E+01    -1.421799E+01    -1.642310E+01    -1.510409E+01    -1.827192E+01    -1.462417E+01    -1.579124E+01    -1.598778E+01    -1.780009E+01    -1.561623E+01    -1.616816E+01    -1.424143E+01    -1.535226E+01    -1.695093E+01    -1.412978E+01    -1.502249E+01    -1.740520E+01    -1.674927E+01    -1.544115E+01    -1.528578E+01    -1.678671E+01    -1.518433E+01    -1.513437E+01    -1.537139E+01    -1.851216E+01    -1.719594E+01    -1.452154E+01    -1.585897E+01    -2.026329E+01    -1.679586E+01    -1.548218E+01    -1.560136E+01    -1.905685E+01    -1.672733E+01    -1.475562E+01    -1.471242E+01    -1.641058E+01    -1.538851E+01    -1.494905E+01    -1.782281E+01    -1.527537E+01    -1.519201E+01    -1.704164E+01    -1.775451E+01    -1.507375E+01    -1.510700E+01    -1.763654E+01    -1.643989E+01    -1.605223E+01    -1.701241E+01    -1.713413E+01    -1.602147E+01    -1.646825E+01    -1.500925E+01    -1.445475E+01    -2.015093E+01    -1.593928E+01    -1.671051E+01    -1.672698E+01    -1.994094E+01    -1.588908E+01    -1.612517E+01    -1.696809E+01    -1.835874E+01    -1.523055E+01    -1.605865E+01    -1.726678E+01    -1.459015E+01    -1.497857E+01    -1.784436E+01    -1.556943E+01    -1.516327E+01    -1.627611E+01    -1.598197E+01    -1.575939E+01    -1.592065E+01    -1.706275E+01    -1.699950E+01    -1.538174E+01    -1.464916E+01    -1.604922E+01    -1.642753E+01    -1.572126E+01    -1.587892E+01    -1.509394E+01    -1.877563E+01    -1.737609E+01    -1.620901E+01    -1.538000E+01    -1.456019E+01    -1.793415E+01    -1.815014E+01    -1.691235E+01    -1.546908E+01    -1.743000E+01    -1.655379E+01    -1.762279E+01    -1.886387E+01    -1.677454E+01    -1.740910E+01    -1.578773E+01    -1.489989E+01    -1.543862E+01    -1.402795E+01    -1.572285E+01    -1.597035E+01    -1.434609E+01    -1.507681E+01    -1.514257E+01    -1.880231E+01    -1.606813E+01    -1.531736E+01    -1.645758E+01    -1.512180E+01    -1.616345E+01    -1.479641E+01    -1.531530E+01    -1.594931E+01    -1.531612E+01    -1.825589E+01    -1.639918E+01    -1.548970E+01    -1.489638E+01    -1.505612E+01    -1.633618E+01    -2.028812E+01    -1.689043E+01    -1.607633E+01    -1.636705E+01    -1.729620E+01    -2.123295E+01    -1.653643E+01    -1.493922E+01    -1.692529E+01    -1.656453E+01    -1.767790E+01    -1.672006E+01    -1.593642E+01    -1.767104E+01    -1.642898E+01    -1.563424E+01    -1.522118E+01    -1.535866E+01    -1.502779E+01    -1.498960E+01    -1.494692E+01    -1.499855E+01    -1.500001E+01    -1.608755E+01    -1.676035E+01    -1.591650E+01    -1.513626E+01    -1.689276E+01    -1.497987E+01    -1.694834E+01    -1.645274E+01    -1.725806E+01    -1.618890E+01
-82.666667    -2.990274E+01    -1.493601E+01    -1.717353E+01    -1.578348E+01    -1.761461E+01    -1.605594E+01    -1.608771E+01    -1.504055E+01    -1.798800E+01    -1.460052E+01    -1.439440E+01    -1.560302E+01    -1.473590E+01    -1.489690E+01    -1.763654E+01    -1.466054E+01    -1.653374E+01    -1.652775E+01    -1.649591E+01    -1.608527E+01    -1.819768E+01    -1.607283E+01    -1.518409E+01    -1.556835E+01    -1.475062E+01    -1.892456E+01    -1.469236E+01    -1.427414E+01    -1.741060E+01    -1.455969E+01    -1.622699E+01    -1.465961E+01    -1.701585E+01    -1.581142E+01    -1.649910E+01    -1.598574E+01    -1.532326E+01    -1.650656E+01    -1.880232E+01    -1.572238E+01    -1.531743E+01    -1.622180E+01    -1.798286E+01    -1.437449E+01    -1.576046E+01    -1.746358E+01    -1.522027E+01    -1.580999E+01    -1.516622E+01    -1.516893E+01    -1.598142E+01    -1.509301E+01    -1.740892E+01    -1.592469E+01    -1.527781E+01    -1.478205E+01    -1.566628E+01    -1.758319E+01    -1.556054E+01    -1.425762E+01    -1.679312E+01    -1.751604E+01    -1.559516E+01    -1.526881E+01    -1.520185E+01    -1.508585E+01    -1.639681E+01    -1.835448E+01    -1.633754E+01    -1.675338E+01    -1.766318E+01    -1.782700E+01    -1.444659E+01    -1.633219E+01    -1.565872E+01    -1.915943E+01    -1.621312E+01    -1.560472E+01    -1.485723E+01    -1.457714E+01    -1.649464E+01    -1.786742E+01    -1.713366E+01    -1.609933E+01    -1.574901E+01    -1.638135E+01    -1.931253E+01    -1.554112E+01    -1.580169E+01    -1.584344E+01    -1.930448E+01    -1.930436E+01    -1.741461E+01    -1.567811E+01    -1.516466E+01    -1.742011E+01    -1.437132E+01    -1.564357E+01    -1.573773E+01    -1.616654E+01    -1.542675E+01    -1.635238E+01    -1.543923E+01    -1.898443E+01    -1.487651E+01    -1.676035E+01    -1.590982E+01    -1.506660E+01    -1.616485E+01    -1.704970E+01    -1.756212E+01    -1.545655E+01    -1.625786E+01    -1.808490E+01    -1.578624E+01    -1.564150E+01    -1.715597E+01    -1.474691E+01    -1.441285E+01    -1.666478E+01    -1.648398E+01    -1.532447E+01    -1.656858E+01    -1.653578E+01    -1.733766E+01    -1.532161E+01    -1.534198E+01    -1.603910E+01    -1.484760E+01    -1.687980E+01    -1.815661E+01    -1.587381E+01    -1.583215E+01    -1.510669E+01    -1.438932E+01    -1.460433E+01    -1.437174E+01    -1.521017E+01    -1.505697E+01    -1.702931E+01    -1.581715E+01    -1.412068E+01    -1.527841E+01    -1.528755E+01    -1.670877E+01    -1.706969E+01    -1.508378E+01    -1.538254E+01    -1.914173E+01    -1.514307E+01    -1.474483E+01    -1.469106E+01    -1.405421E+01    -1.497151E+01    -1.557464E+01    -1.645861E+01    -1.487549E+01    -1.695995E+01    -1.496303E+01    -1.412945E+01    -1.500609E+01    -1.442884E+01    -1.471842E+01    -1.572678E+01    -1.575231E+01    -1.408321E+01    -1.454928E+01    -1.381791E+01    -1.439290E+01    -1.646694E+01    -1.518547E+01    -1.490549E+01    -1.503761E+01    -1.418171E+01    -1.432139E+01    -1.516726E+01    -1.371787E+01    -1.504770E+01    -1.412566E+01    -1.328265E+01    -1.401703E+01    -1.411705E+01    -1.347403E+01    -1.402439E+01    -1.373970E+01    -1.427101E+01    -1.517273E+01    -1.476536E+01    -1.435245E+01    -1.579614E+01    -1.569066E+01    -1.378637E+01    -1.453082E+01    -1.403242E+01    -1.364841E+01    -1.386717E+01    -1.390494E+01    -1.371932E+01    -1.427027E+01    -1.427174E+01    -1.421635E+01    -1.377591E+01    -1.400972E+01    -1.375172E+01    -1.407419E+01    -1.327907E+01    -1.359543E+01    -1.406009E+01    -1.440312E+01    -1.397342E+01    -1.588228E+01    -1.415690E+01    -1.291911E+01    -1.328302E+01    -1.436244E+01    -1.385062E+01    -1.380627E+01    -1.344426E+01    -1.365745E+01    -1.443414E+01    -1.356199E+01    -1.369802E+01    -1.531009E+01    -1.352072E+01    -1.320689E+01    -1.408440E+01    -1.390827E+01    -1.327711E+01    -1.313696E+01    -1.267233E+01    -1.322076E+01    -1.410523E+01    -1.326234E+01    -1.307700E+01    -1.374450E+01    -1.394148E+01    -1.331665E+01    -1.519548E+01    -1.400236E+01    -1.436634E+01    -1.364355E+01    -1.292110E+01    -1.298531E+01    -1.327101E+01    -1.439747E+01    -1.292947E+01    -1.290460E+01    -1.260002E+01    -1.305741E+01    -1.421925E+01    -1.261754E+01    -1.301938E+01    -1.371825E+01    -1.300773E+01    -1.251742E+01    -1.332239E+01    -1.328177E+01    -1.283890E+01    -1.299161E+01    -1.259031E+01    -1.251661E+01    -1.257543E+01    -1.309987E+01    -1.313290E+01    -1.325653E+01    -1.318861E+01    -1.360023E+01    -1.309612E+01    -1.321466E+01    -1.281802E+01    -1.225448E+01    -1.250817E+01    -1.305894E+01    -1.305491E+01    -1.255654E+01    -1.258942E+01    -1.257123E+01    -1.272190E+01    -1.324642E+01    -1.293431E+01    -1.234825E+01    -1.263818E+01    -1.331157E+01    -1.380884E+01    -1.329110E+01    -1.233862E+01    -1.235409E+01    -1.420248E+01    -1.419075E+01    -1.253184E+01    -1.246322E+01    -1.217404E+01    -1.241852E+01    -1.319812E+01    -1.245216E+01    -1.290745E+01    -1.268490E+01    -1.242629E+01    -1.274029E+01    -1.347390E+01    -1.308403E+01    -1.239394E+01    -1.233985E+01    -1.213130E+01    -1.246276E+01    -1.423486E+01    -1.445004E+01    -1.225711E+01    -1.206906E+01    -1.276597E+01    -1.261949E+01    -1.292220E+01    -1.358220E+01    -1.303551E+01    -1.194185E+01    -1.212650E+01    -1.288874E+01    -1.277403E+01    -1.251423E+01    -1.330899E+01    -1.276782E+01    -1.229019E+01    -1.266984E+01    -1.259541E+01    -1.228997E+01    -1.303979E+01    -1.415151E+01    -1.299506E+01    -1.249281E+01    -1.250579E+01    -1.188834E+01    -1.211115E+01    -1.254493E+01    -1.213852E+01    -1.271308E+01    -1.236633E+01    -1.189798E+01    -1.162929E+01    -1.157108E+01    -1.176496E+01    -1.188459E+01    -1.218625E+01    -1.302278E+01    -1.293718E+01    -1.279465E+01    -1.265051E+01    -1.216281E+01    -1.239520E+01    -1.232073E+01    -1.227598E+01    -1.278594E+01    -1.258257E+01    -1.350601E+01    -1.345213E+01    -1.215350E+01    -1.234453E+01    -1.211677E+01    -1.260213E+01    -1.292941E+01    -1.315700E+01    -1.396052E+01    -1.374032E+01    -1.343359E+01    -1.341091E+01    -1.265726E+01    -1.237202E+01    -1.244778E+01    -1.301704E+01    -1.255327E+01    -1.199472E+01    -1.298909E+01    -1.333707E+01    -1.307020E+01    -1.332107E+01    -1.344693E+01    -1.326299E+01    -1.316160E+01    -1.273473E+01    -1.299557E+01    -1.252434E+01    -1.309549E+01    -1.290653E+01    -1.222356E+01    -1.292500E+01    -1.351581E+01    -1.283945E+01    -1.269492E+01    -1.285538E+01    -1.271706E+01    -1.272021E+01    -1.282750E+01    -1.311555E+01    -1.223260E+01    -1.228335E+01    -1.316795E+01    -1.316239E+01    -1.322161E+01    -1.372301E+01    -1.452866E+01    -1.395138E+01    -1.300321E+01    -1.370033E+01    -1.518282E+01    -1.394021E+01    -1.332763E+01    -1.355819E+01    -1.390498E+01    -1.391820E+01    -1.321280E+01    -1.348147E+01    -1.423629E+01    -1.330043E+01    -1.328010E+01    -1.308026E+01    -1.268047E+01    -1.258008E+01    -1.318724E+01    -1.381075E+01    -1.347052E+01    -1.357993E+01    -1.315405E+01    -1.305563E+01    -1.361434E+01    -1.335622E+01    -1.347687E+01    -1.452469E+01    -1.561817E+01    -1.396422E+01    -1.305653E+01    -1.256489E+01    -1.368108E+01    -1.356347E+01    -1.365679E+01    -1.370869E+01    -1.406328E+01    -1.576603E+01    -1.450280E+01    -1.352474E+01    -1.370481E+01    -1.416633E+01    -1.362033E+01    -1.257214E+01    -1.254408E+01    -1.397129E+01    -1.392808E+01    -1.306881E+01    -1.398396E+01    -1.561460E+01    -1.483102E+01    -1.392118E+01    -1.441903E+01    -1.477477E+01    -1.391146E+01    -1.367952E+01    -1.334611E+01    -1.361013E+01    -1.387624E+01    -1.399534E+01    -1.347978E+01    -1.301834E+01    -1.330537E+01    -1.446575E+01    -1.486839E+01    -1.532789E+01    -1.416779E+01    -1.565894E+01    -1.580440E+01    -1.532188E+01    -1.564004E+01    -1.283603E+01    -1.280124E+01    -1.348332E+01    -1.390353E+01    -1.338368E+01    -1.445825E+01    -1.478575E+01    -1.744410E+01    -1.507586E+01    -1.755913E+01    -1.434204E+01    -1.312119E+01    -1.414431E+01    -1.507343E+01    -1.315617E+01    -1.270873E+01    -1.311871E+01    -1.357714E+01    -1.455512E+01    -1.433960E+01    -1.324720E+01    -1.296703E+01    -1.418254E+01    -1.511248E+01    -1.471050E+01    -1.404175E+01    -1.393870E+01    -1.295426E+01    -1.376554E+01    -1.519528E+01    -1.343009E+01    -1.321043E+01    -1.461364E+01    -1.477256E+01    -1.457544E+01    -1.380327E+01    -1.602861E+01    -1.391641E+01    -1.370329E+01    -1.448851E+01    -1.487700E+01    -1.317157E+01    -1.339422E+01    -3.631539E+01    -1.339426E+01    -1.317158E+01    -1.487713E+01    -1.448858E+01    -1.370327E+01    -1.391644E+01    -1.602886E+01    -1.380328E+01    -1.457557E+01    -1.477266E+01    -1.461364E+01    -1.321043E+01    -1.343008E+01    -1.519538E+01    -1.376561E+01    -1.295429E+01    -1.393871E+01    -1.404172E+01    -1.471043E+01    -1.511253E+01    -1.418259E+01    -1.296705E+01    -1.324723E+01    -1.433964E+01    -1.455518E+01    -1.357719E+01    -1.311874E+01    -1.270874E+01    -1.315618E+01    -1.507347E+01    -1.414435E+01    -1.312120E+01    -1.434207E+01    -1.755888E+01    -1.507580E+01    -1.744432E+01    -1.478581E+01    -1.445825E+01    -1.338369E+01    -1.390356E+01    -1.348334E+01    -1.280123E+01    -1.283603E+01    -1.564002E+01    -1.532199E+01    -1.580460E+01    -1.565884E+01    -1.416771E+01    -1.532782E+01    -1.486824E+01    -1.446565E+01    -1.330532E+01    -1.301829E+01    -1.347972E+01    -1.399531E+01    -1.387623E+01    -1.361014E+01    -1.334612E+01    -1.367949E+01    -1.391139E+01    -1.477467E+01    -1.441888E+01    -1.392111E+01    -1.483091E+01    -1.561459E+01    -1.398382E+01    -1.306874E+01    -1.392793E+01    -1.397117E+01    -1.254401E+01    -1.257207E+01    -1.362023E+01    -1.416619E+01    -1.370470E+01    -1.352463E+01    -1.450262E+01    -1.576610E+01    -1.406318E+01    -1.370857E+01    -1.365665E+01    -1.356336E+01    -1.368094E+01    -1.256483E+01    -1.305647E+01    -1.396425E+01    -1.561846E+01    -1.452450E+01    -1.347675E+01    -1.335617E+01    -1.361423E+01    -1.305557E+01    -1.315403E+01    -1.357996E+01    -1.347049E+01    -1.381067E+01    -1.318718E+01    -1.258007E+01    -1.268049E+01    -1.308029E+01    -1.328013E+01    -1.330050E+01    -1.423638E+01    -1.348149E+01    -1.321279E+01    -1.391832E+01    -1.390507E+01    -1.355822E+01    -1.332768E+01    -1.394035E+01    -1.518311E+01    -1.370030E+01    -1.300325E+01    -1.395150E+01    -1.452877E+01    -1.372302E+01    -1.322162E+01    -1.316242E+01    -1.316794E+01    -1.228336E+01    -1.223266E+01    -1.311571E+01    -1.282762E+01    -1.272032E+01    -1.271717E+01    -1.285550E+01    -1.269508E+01    -1.283960E+01    -1.351595E+01    -1.292515E+01    -1.222369E+01    -1.290672E+01    -1.309568E+01    -1.252449E+01    -1.299580E+01    -1.273492E+01    -1.316185E+01    -1.326324E+01    -1.344723E+01    -1.332134E+01    -1.307044E+01    -1.333733E+01    -1.298934E+01    -1.199488E+01    -1.255349E+01    -1.301731E+01    -1.244800E+01    -1.237221E+01    -1.265744E+01    -1.341114E+01    -1.343392E+01    -1.374072E+01    -1.396099E+01    -1.315732E+01    -1.292972E+01    -1.260239E+01    -1.211696E+01    -1.234474E+01    -1.215364E+01    -1.345233E+01    -1.350642E+01    -1.258281E+01    -1.278621E+01    -1.227620E+01    -1.232096E+01    -1.239538E+01    -1.216295E+01    -1.265060E+01    -1.279473E+01    -1.293738E+01    -1.302312E+01    -1.218641E+01    -1.188473E+01    -1.176509E+01    -1.157113E+01    -1.162929E+01    -1.189791E+01    -1.236624E+01    -1.271305E+01    -1.213850E+01    -1.254485E+01    -1.211106E+01    -1.188821E+01    -1.250559E+01    -1.249257E+01    -1.299468E+01    -1.415084E+01    -1.303975E+01    -1.228988E+01    -1.259517E+01    -1.266958E+01    -1.228991E+01    -1.276737E+01    -1.330860E+01    -1.251399E+01    -1.277374E+01    -1.288832E+01    -1.212619E+01    -1.194153E+01    -1.303489E+01    -1.358145E+01    -1.292173E+01    -1.261905E+01    -1.276544E+01    -1.206865E+01    -1.225664E+01    -1.444864E+01    -1.423365E+01    -1.246226E+01    -1.213085E+01    -1.233933E+01    -1.239340E+01    -1.308326E+01    -1.347295E+01    -1.273961E+01    -1.242573E+01    -1.268422E+01    -1.290670E+01    -1.245160E+01    -1.319721E+01    -1.241790E+01    -1.217359E+01    -1.246277E+01    -1.253138E+01    -1.419021E+01    -1.420087E+01    -1.235352E+01    -1.233825E+01    -1.329082E+01    -1.380738E+01    -1.331050E+01    -1.263768E+01    -1.234778E+01    -1.293404E+01    -1.324609E+01    -1.272117E+01    -1.257067E+01    -1.258913E+01    -1.255625E+01    -1.305460E+01    -1.305845E+01    -1.250821E+01    -1.225464E+01    -1.281815E+01    -1.321482E+01    -1.309600E+01    -1.359997E+01    -1.318902E+01    -1.325710E+01    -1.313279E+01    -1.309990E+01    -1.257549E+01    -1.251724E+01    -1.259117E+01    -1.299198E+01    -1.283941E+01    -1.328305E+01    -1.332309E+01    -1.251813E+01    -1.300895E+01    -1.372015E+01    -1.302065E+01    -1.261853E+01    -1.422234E+01    -1.305876E+01    -1.260142E+01    -1.290614E+01    -1.293130E+01    -1.440159E+01    -1.327290E+01    -1.298720E+01    -1.292323E+01    -1.364668E+01    -1.436964E+01    -1.400623E+01    -1.520200E+01    -1.331800E+01    -1.394520E+01    -1.374784E+01    -1.307964E+01    -1.326546E+01    -1.410972E+01    -1.322186E+01    -1.267471E+01    -1.314018E+01    -1.328057E+01    -1.391308E+01    -1.408984E+01    -1.321043E+01    -1.352494E+01    -1.531757E+01    -1.370280E+01    -1.356653E+01    -1.444031E+01    -1.366176E+01    -1.344861E+01    -1.381186E+01    -1.385608E+01    -1.436992E+01    -1.328738E+01    -1.292290E+01    -1.416221E+01    -1.589665E+01    -1.398001E+01    -1.441102E+01    -1.406694E+01    -1.360119E+01    -1.328403E+01    -1.408160E+01    -1.375814E+01    -1.401693E+01    -1.378251E+01    -1.422471E+01    -1.427982E+01    -1.427881E+01    -1.372612E+01    -1.391174E+01    -1.387442E+01    -1.365418E+01    -1.403779E+01    -1.454102E+01    -1.379345E+01    -1.570812E+01    -1.581449E+01    -1.436137E+01    -1.477713E+01    -1.518633E+01    -1.427716E+01    -1.374659E+01    -1.403298E+01    -1.348061E+01    -1.412562E+01    -1.402583E+01    -1.328834E+01    -1.413488E+01    -1.506194E+01    -1.372193E+01    -1.518154E+01    -1.433116E+01    -1.419023E+01    -1.504261E+01    -1.491839E+01    -1.520032E+01    -1.647473E+01    -1.440238E+01    -1.382427E+01    -1.455952E+01    -1.409007E+01    -1.576900E+01    -1.574326E+01    -1.472952E+01    -1.443340E+01    -1.501673E+01    -1.413771E+01    -1.497105E+01    -1.698897E+01    -1.488793E+01    -1.646969E+01    -1.559015E+01    -1.498482E+01    -1.406224E+01    -1.469742E+01    -1.475469E+01    -1.515445E+01    -1.923802E+01    -1.539208E+01    -1.508512E+01    -1.706422E+01    -1.669804E+01    -1.528793E+01    -1.529232E+01    -1.412854E+01    -1.583223E+01    -1.702318E+01    -1.506943E+01    -1.522346E+01    -1.438029E+01    -1.461418E+01    -1.439797E+01    -1.511899E+01    -1.584609E+01    -1.588223E+01    -1.819859E+01    -1.690716E+01    -1.485765E+01    -1.604699E+01    -1.534967E+01    -1.533189E+01    -1.731369E+01    -1.652597E+01    -1.658606E+01    -1.533412E+01    -1.647855E+01    -1.666892E+01    -1.441972E+01    -1.475573E+01    -1.715899E+01    -1.564833E+01    -1.579649E+01    -1.804238E+01    -1.627613E+01    -1.546390E+01    -1.758663E+01    -1.706181E+01    -1.617938E+01    -1.507252E+01    -1.591121E+01    -1.678172E+01    -1.487916E+01    -1.901239E+01    -1.544889E+01    -1.633813E+01    -1.541782E+01    -1.618053E+01    -1.574051E+01    -1.564578E+01    -1.437580E+01    -1.742500E+01    -1.515840E+01    -1.568790E+01    -1.743624E+01    -1.925613E+01    -1.931488E+01    -1.583849E+01    -1.580963E+01    -1.554645E+01    -1.927182E+01    -1.639019E+01    -1.575294E+01    -1.610999E+01    -1.714315E+01    -1.784061E+01    -1.650877E+01    -1.458082E+01    -1.485700E+01    -1.560265E+01    -1.621474E+01    -1.913610E+01    -1.566413E+01    -1.634421E+01    -1.444578E+01    -1.782702E+01    -1.767425E+01    -1.674581E+01    -1.633143E+01    -1.834510E+01    -1.639926E+01    -1.508988E+01    -1.520749E+01    -1.527440E+01    -1.559775E+01    -1.753817E+01    -1.679336E+01    -1.425584E+01    -1.555679E+01    -1.759259E+01    -1.566956E+01    -1.478583E+01    -1.528342E+01    -1.592516E+01    -1.741451E+01    -1.509524E+01    -1.598258E+01    -1.516790E+01    -1.516407E+01    -1.580596E+01    -1.522394E+01    -1.747079E+01    -1.575717E+01    -1.437606E+01    -1.799512E+01    -1.622038E+01    -1.531898E+01    -1.572682E+01    -1.878600E+01    -1.650389E+01    -1.532437E+01    -1.598366E+01    -1.649695E+01    -1.581033E+01    -1.701940E+01    -1.466090E+01    -1.622999E+01    -1.455911E+01    -1.741987E+01    -1.427525E+01    -1.469184E+01    -1.892993E+01    -1.475469E+01    -1.557010E+01    -1.518406E+01    -1.607315E+01    -1.819232E+01    -1.608305E+01    -1.649269E+01    -1.652699E+01    -1.653440E+01    -1.465969E+01    -1.762424E+01    -1.489876E+01    -1.473811E+01    -1.560882E+01    -1.439466E+01    -1.460062E+01    -1.799941E+01    -1.504280E+01    -1.609071E+01    -1.605482E+01    -1.761909E+01    -1.578487E+01    -1.717762E+01    -1.493619E+01
-82.555556    -3.175928E+01    -1.463842E+01    -1.484437E+01    -1.500275E+01    -1.581395E+01    -1.475494E+01    -1.677926E+01    -1.543586E+01    -1.839233E+01    -1.415774E+01    -1.580053E+01    -1.520231E+01    -1.474354E+01    -1.607809E+01    -1.441742E+01    -1.573194E+01    -1.588724E+01    -1.699803E+01    -1.483176E+01    -1.513759E+01    -1.555298E+01    -1.535383E+01    -1.581659E+01    -1.522716E+01    -1.815222E+01    -1.718915E+01    -1.771335E+01    -1.502022E+01    -1.917221E+01    -1.679314E+01    -1.548291E+01    -1.511645E+01    -1.659808E+01    -1.532079E+01    -1.585693E+01    -1.609885E+01    -1.957962E+01    -1.507208E+01    -1.708951E+01    -1.451335E+01    -1.526961E+01    -1.576268E+01    -1.659575E+01    -1.637714E+01    -1.518165E+01    -1.630487E+01    -1.439474E+01    -1.693238E+01    -1.536885E+01    -1.528711E+01    -1.494336E+01    -1.681769E+01    -1.487539E+01    -1.636020E+01    -1.595813E+01    -1.655753E+01    -1.623715E+01    -1.658331E+01    -1.662535E+01    -1.651763E+01    -1.560084E+01    -1.655136E+01    -1.695567E+01    -1.545122E+01    -1.506577E+01    -1.595377E+01    -1.689932E+01    -1.499705E+01    -1.430060E+01    -1.558224E+01    -1.543145E+01    -1.663364E+01    -1.580821E+01    -1.653211E+01    -1.516978E+01    -1.883657E+01    -1.522271E+01    -1.575565E+01    -1.412368E+01    -1.601754E+01    -1.582201E+01    -1.520637E+01    -1.592478E+01    -1.654020E+01    -1.785462E+01    -1.651900E+01    -1.519130E+01    -1.670222E+01    -1.642947E+01    -1.702322E+01    -1.582710E+01    -1.531601E+01    -1.814018E+01    -1.413926E+01    -1.505728E+01    -1.603143E+01    -1.525118E+01    -1.495881E+01    -1.580917E+01    -1.690886E+01    -1.529775E+01    -1.605649E+01    -1.527519E+01    -1.630660E+01    -1.848201E+01    -1.516757E+01    -1.703149E+01    -1.649471E+01    -1.473524E+01    -1.502234E+01    -1.603661E+01    -1.510921E+01    -1.716999E+01    -1.852803E+01    -1.696484E+01    -1.593062E+01    -1.941420E+01    -1.624372E+01    -1.821304E+01    -1.509581E+01    -1.529848E+01    -1.461759E+01    -1.478245E+01    -1.548719E+01    -1.583436E+01    -1.396023E+01    -1.508418E+01    -1.553079E+01    -1.589454E+01    -1.534347E+01    -1.592368E+01    -1.653001E+01    -1.634922E+01    -1.627223E+01    -1.680743E+01    -1.580305E+01    -1.671397E+01    -1.614705E+01    -1.475001E+01    -1.486602E+01    -1.677502E+01    -1.564041E+01    -1.474446E+01    -1.412462E+01    -1.400969E+01    -1.390084E+01    -1.354588E+01    -1.447639E+01    -1.383449E+01    -1.598520E+01    -1.678489E+01    -1.674793E+01    -1.542119E+01    -1.460370E+01    -1.387184E+01    -1.485530E+01    -1.416057E+01    -1.361166E+01    -1.688073E+01    -1.548512E+01    -1.666302E+01    -1.522223E+01    -1.481123E+01    -1.519496E+01    -1.537083E+01    -1.507257E+01    -1.473641E+01    -1.430002E+01    -1.399110E+01    -1.411711E+01    -1.400815E+01    -1.391941E+01    -1.460205E+01    -1.513332E+01    -1.441284E+01    -1.489762E+01    -1.623327E+01    -1.375728E+01    -1.650601E+01    -1.502040E+01    -1.387233E+01    -1.532123E+01    -1.493654E+01    -1.475417E+01    -1.744977E+01    -1.422793E+01    -1.429319E+01    -1.428074E+01    -1.393764E+01    -1.404387E+01    -1.393351E+01    -1.364131E+01    -1.416438E+01    -1.405994E+01    -1.364184E+01    -1.405483E+01    -1.428205E+01    -1.410144E+01    -1.404485E+01    -1.397740E+01    -1.315724E+01    -1.356202E+01    -1.448721E+01    -1.446198E+01    -1.403205E+01    -1.679691E+01    -1.482172E+01    -1.419560E+01    -1.365479E+01    -1.325615E+01    -1.296529E+01    -1.373217E+01    -1.552505E+01    -1.501961E+01    -1.333626E+01    -1.377803E+01    -1.450327E+01    -1.345242E+01    -1.294337E+01    -1.414479E+01    -1.468879E+01    -1.296025E+01    -1.277038E+01    -1.471239E+01    -1.364518E+01    -1.408253E+01    -1.420065E+01    -1.392069E+01    -1.446923E+01    -1.314288E+01    -1.266965E+01    -1.360958E+01    -1.288207E+01    -1.328299E+01    -1.285415E+01    -1.296866E+01    -1.272935E+01    -1.273412E+01    -1.292770E+01    -1.239359E+01    -1.292581E+01    -1.352950E+01    -1.339237E+01    -1.346262E+01    -1.304181E+01    -1.307976E+01    -1.327383E+01    -1.397658E+01    -1.336720E+01    -1.342135E+01    -1.392744E+01    -1.331577E+01    -1.300405E+01    -1.300581E+01    -1.345573E+01    -1.260314E+01    -1.306489E+01    -1.300489E+01    -1.252277E+01    -1.336713E+01    -1.487290E+01    -1.336216E+01    -1.340668E+01    -1.331527E+01    -1.288899E+01    -1.275110E+01    -1.239677E+01    -1.247535E+01    -1.288614E+01    -1.331185E+01    -1.265371E+01    -1.269675E+01    -1.285259E+01    -1.254922E+01    -1.343991E+01    -1.493924E+01    -1.276280E+01    -1.248986E+01    -1.307003E+01    -1.358445E+01    -1.361832E+01    -1.297580E+01    -1.220406E+01    -1.208379E+01    -1.345451E+01    -1.309748E+01    -1.250421E+01    -1.221840E+01    -1.222346E+01    -1.291303E+01    -1.438895E+01    -1.312593E+01    -1.213317E+01    -1.271968E+01    -1.340115E+01    -1.289768E+01    -1.346403E+01    -1.333195E+01    -1.240484E+01    -1.191008E+01    -1.278942E+01    -1.348876E+01    -1.385465E+01    -1.274825E+01    -1.196531E+01    -1.167324E+01    -1.223310E+01    -1.332109E+01    -1.319055E+01    -1.248477E+01    -1.266076E+01    -1.236717E+01    -1.220581E+01    -1.319511E+01    -1.365262E+01    -1.255874E+01    -1.256663E+01    -1.237239E+01    -1.258255E+01    -1.238523E+01    -1.274763E+01    -1.361227E+01    -1.295710E+01    -1.288254E+01    -1.235230E+01    -1.221809E+01    -1.219423E+01    -1.232638E+01    -1.271812E+01    -1.300956E+01    -1.256981E+01    -1.271377E+01    -1.285989E+01    -1.274869E+01    -1.235484E+01    -1.270154E+01    -1.375418E+01    -1.469468E+01    -1.291021E+01    -1.312828E+01    -1.291277E+01    -1.202463E+01    -1.199761E+01    -1.241784E+01    -1.284286E+01    -1.321042E+01    -1.354816E+01    -1.269763E+01    -1.237274E+01    -1.274118E+01    -1.276120E+01    -1.191484E+01    -1.206550E+01    -1.239080E+01    -1.342019E+01    -1.287736E+01    -1.251143E+01    -1.228500E+01    -1.261146E+01    -1.181685E+01    -1.172796E+01    -1.213713E+01    -1.229989E+01    -1.221737E+01    -1.238636E+01    -1.306589E+01    -1.295348E+01    -1.258466E+01    -1.296724E+01    -1.269233E+01    -1.218230E+01    -1.227427E+01    -1.234209E+01    -1.246356E+01    -1.229446E+01    -1.235388E+01    -1.248778E+01    -1.254169E+01    -1.306547E+01    -1.312663E+01    -1.248905E+01    -1.335268E+01    -1.431032E+01    -1.313104E+01    -1.236504E+01    -1.269185E+01    -1.381038E+01    -1.299287E+01    -1.221805E+01    -1.246677E+01    -1.271444E+01    -1.316747E+01    -1.262092E+01    -1.200973E+01    -1.245985E+01    -1.231949E+01    -1.191804E+01    -1.203178E+01    -1.196085E+01    -1.252798E+01    -1.261790E+01    -1.195516E+01    -1.206264E+01    -1.280227E+01    -1.276902E+01    -1.216996E+01    -1.248712E+01    -1.327925E+01    -1.276295E+01    -1.253164E+01    -1.254285E+01    -1.261505E+01    -1.321865E+01    -1.292138E+01    -1.347819E+01    -1.375664E+01    -1.257297E+01    -1.268009E+01    -1.324425E+01    -1.353060E+01    -1.323982E+01    -1.293308E+01    -1.386030E+01    -1.347533E+01    -1.251643E+01    -1.216264E+01    -1.193606E+01    -1.269115E+01    -1.381487E+01    -1.323685E+01    -1.260799E+01    -1.243744E+01    -1.281060E+01    -1.272097E+01    -1.261305E+01    -1.274704E+01    -1.264751E+01    -1.277283E+01    -1.323033E+01    -1.310759E+01    -1.415776E+01    -1.485566E+01    -1.366827E+01    -1.321846E+01    -1.370597E+01    -1.601543E+01    -1.410320E+01    -1.291560E+01    -1.272788E+01    -1.345765E+01    -1.413682E+01    -1.397783E+01    -1.296755E+01    -1.264738E+01    -1.272608E+01    -1.266164E+01    -1.263459E+01    -1.393389E+01    -1.521543E+01    -1.523907E+01    -1.470949E+01    -1.469407E+01    -1.402147E+01    -1.418480E+01    -1.433580E+01    -1.320179E+01    -1.290734E+01    -1.330640E+01    -1.455720E+01    -1.521497E+01    -1.328872E+01    -1.338293E+01    -1.453790E+01    -1.550359E+01    -1.438956E+01    -1.343247E+01    -1.303577E+01    -1.297637E+01    -1.345822E+01    -1.470513E+01    -1.454788E+01    -1.430276E+01    -1.502840E+01    -1.399400E+01    -1.549627E+01    -1.554371E+01    -1.463364E+01    -1.365928E+01    -1.680637E+01    -1.547027E+01    -1.641223E+01    -1.730802E+01    -1.441695E+01    -1.319708E+01    -1.363834E+01    -1.451197E+01    -1.849032E+01    -1.485409E+01    -1.720652E+01    -1.337750E+01    -1.328120E+01    -1.561097E+01    -1.690331E+01    -1.562995E+01    -1.504258E+01    -1.556607E+01    -1.339490E+01    -1.311753E+01    -1.440574E+01    -1.464961E+01    -1.384498E+01    -1.360397E+01    -3.518754E+01    -1.360397E+01    -1.384503E+01    -1.464963E+01    -1.440564E+01    -1.311751E+01    -1.339487E+01    -1.556623E+01    -1.504264E+01    -1.563001E+01    -1.690361E+01    -1.561097E+01    -1.328119E+01    -1.337752E+01    -1.720663E+01    -1.485404E+01    -1.849078E+01    -1.451199E+01    -1.363839E+01    -1.319712E+01    -1.441703E+01    -1.730773E+01    -1.641201E+01    -1.547025E+01    -1.680636E+01    -1.365931E+01    -1.463370E+01    -1.554360E+01    -1.549623E+01    -1.399405E+01    -1.502846E+01    -1.430276E+01    -1.454789E+01    -1.470513E+01    -1.345823E+01    -1.297639E+01    -1.303578E+01    -1.343247E+01    -1.438953E+01    -1.550344E+01    -1.453784E+01    -1.338289E+01    -1.328869E+01    -1.521482E+01    -1.455715E+01    -1.330639E+01    -1.290732E+01    -1.320177E+01    -1.433575E+01    -1.418485E+01    -1.402145E+01    -1.469397E+01    -1.470939E+01    -1.523889E+01    -1.521532E+01    -1.393381E+01    -1.263454E+01    -1.266158E+01    -1.272603E+01    -1.264732E+01    -1.296749E+01    -1.397771E+01    -1.413670E+01    -1.345762E+01    -1.272784E+01    -1.291554E+01    -1.410309E+01    -1.601507E+01    -1.370586E+01    -1.321836E+01    -1.366817E+01    -1.485546E+01    -1.415763E+01    -1.310749E+01    -1.323022E+01    -1.277274E+01    -1.264744E+01    -1.274695E+01    -1.261299E+01    -1.272090E+01    -1.281052E+01    -1.243737E+01    -1.260792E+01    -1.323676E+01    -1.381472E+01    -1.269106E+01    -1.193601E+01    -1.216258E+01    -1.251639E+01    -1.347523E+01    -1.386018E+01    -1.293300E+01    -1.323971E+01    -1.353047E+01    -1.324412E+01    -1.268002E+01    -1.257292E+01    -1.375652E+01    -1.347805E+01    -1.292131E+01    -1.321855E+01    -1.261498E+01    -1.254278E+01    -1.253161E+01    -1.276292E+01    -1.327917E+01    -1.248706E+01    -1.216994E+01    -1.276901E+01    -1.280222E+01    -1.206262E+01    -1.195518E+01    -1.261792E+01    -1.252798E+01    -1.196085E+01    -1.203180E+01    -1.191809E+01    -1.231956E+01    -1.245995E+01    -1.200980E+01    -1.262102E+01    -1.316759E+01    -1.271456E+01    -1.246687E+01    -1.221816E+01    -1.299303E+01    -1.381059E+01    -1.269199E+01    -1.236518E+01    -1.313124E+01    -1.431069E+01    -1.335284E+01    -1.248919E+01    -1.312679E+01    -1.306566E+01    -1.254185E+01    -1.248794E+01    -1.235403E+01    -1.229463E+01    -1.246374E+01    -1.234227E+01    -1.227444E+01    -1.218248E+01    -1.269254E+01    -1.296749E+01    -1.258488E+01    -1.295374E+01    -1.306615E+01    -1.238657E+01    -1.221756E+01    -1.230009E+01    -1.213730E+01    -1.172810E+01    -1.181699E+01    -1.261168E+01    -1.228511E+01    -1.251155E+01    -1.287749E+01    -1.342056E+01    -1.239104E+01    -1.206568E+01    -1.191496E+01    -1.276133E+01    -1.274124E+01    -1.237281E+01    -1.269772E+01    -1.354827E+01    -1.321065E+01    -1.284304E+01    -1.241803E+01    -1.199770E+01    -1.202462E+01    -1.291273E+01    -1.312810E+01    -1.291005E+01    -1.469471E+01    -1.375455E+01    -1.270172E+01    -1.235488E+01    -1.274871E+01    -1.285997E+01    -1.271373E+01    -1.256977E+01    -1.300955E+01    -1.271804E+01    -1.232628E+01    -1.219414E+01    -1.221794E+01    -1.235208E+01    -1.288219E+01    -1.295675E+01    -1.361179E+01    -1.274744E+01    -1.238496E+01    -1.258224E+01    -1.237205E+01    -1.256629E+01    -1.255837E+01    -1.365202E+01    -1.319462E+01    -1.220547E+01    -1.236674E+01    -1.266025E+01    -1.248427E+01    -1.318985E+01    -1.332038E+01    -1.223270E+01    -1.167289E+01    -1.196490E+01    -1.274774E+01    -1.385361E+01    -1.348781E+01    -1.278877E+01    -1.190964E+01    -1.240433E+01    -1.333101E+01    -1.346305E+01    -1.289695E+01    -1.340017E+01    -1.271896E+01    -1.213272E+01    -1.312526E+01    -1.438725E+01    -1.291218E+01    -1.222288E+01    -1.221796E+01    -1.250371E+01    -1.309676E+01    -1.345361E+01    -1.208344E+01    -1.220380E+01    -1.297537E+01    -1.361808E+01    -1.358356E+01    -1.306920E+01    -1.248953E+01    -1.276305E+01    -1.493849E+01    -1.343881E+01    -1.254891E+01    -1.285231E+01    -1.269626E+01    -1.265354E+01    -1.331185E+01    -1.288588E+01    -1.247544E+01    -1.239712E+01    -1.275154E+01    -1.288921E+01    -1.331570E+01    -1.340712E+01    -1.336291E+01    -1.487432E+01    -1.336665E+01    -1.252313E+01    -1.300592E+01    -1.306586E+01    -1.260391E+01    -1.345692E+01    -1.300655E+01    -1.300524E+01    -1.331751E+01    -1.393001E+01    -1.342263E+01    -1.336866E+01    -1.397795E+01    -1.327512E+01    -1.308116E+01    -1.304317E+01    -1.346467E+01    -1.339461E+01    -1.353198E+01    -1.292709E+01    -1.239511E+01    -1.293003E+01    -1.273601E+01    -1.273142E+01    -1.297069E+01    -1.285649E+01    -1.328614E+01    -1.288473E+01    -1.361343E+01    -1.267206E+01    -1.314554E+01    -1.447499E+01    -1.392492E+01    -1.420617E+01    -1.408750E+01    -1.364935E+01    -1.471966E+01    -1.277337E+01    -1.296361E+01    -1.469598E+01    -1.415108E+01    -1.294683E+01    -1.345696E+01    -1.451039E+01    -1.378281E+01    -1.334025E+01    -1.502976E+01    -1.553617E+01    -1.373625E+01    -1.296916E+01    -1.326073E+01    -1.365991E+01    -1.420305E+01    -1.483203E+01    -1.680300E+01    -1.403744E+01    -1.446994E+01    -1.449648E+01    -1.356786E+01    -1.316211E+01    -1.398435E+01    -1.405207E+01    -1.410917E+01    -1.429040E+01    -1.406284E+01    -1.364817E+01    -1.406781E+01    -1.417315E+01    -1.364651E+01    -1.394105E+01    -1.405205E+01    -1.394546E+01    -1.428974E+01    -1.430164E+01    -1.423322E+01    -1.742105E+01    -1.476545E+01    -1.494912E+01    -1.533670E+01    -1.387996E+01    -1.503316E+01    -1.653425E+01    -1.376444E+01    -1.625603E+01    -1.491043E+01    -1.442317E+01    -1.514821E+01    -1.460989E+01    -1.392788E+01    -1.401469E+01    -1.412589E+01    -1.399948E+01    -1.430713E+01    -1.474528E+01    -1.508656E+01    -1.538192E+01    -1.520697E+01    -1.482174E+01    -1.522156E+01    -1.669076E+01    -1.549306E+01    -1.685973E+01    -1.361826E+01    -1.416968E+01    -1.486796E+01    -1.387897E+01    -1.461115E+01    -1.542178E+01    -1.673713E+01    -1.681611E+01    -1.598881E+01    -1.383933E+01    -1.448725E+01    -1.355263E+01    -1.390667E+01    -1.401344E+01    -1.413263E+01    -1.475419E+01    -1.564906E+01    -1.677209E+01    -1.487618E+01    -1.475386E+01    -1.613184E+01    -1.673817E+01    -1.580964E+01    -1.683271E+01    -1.629279E+01    -1.636459E+01    -1.655003E+01    -1.594170E+01    -1.535691E+01    -1.589857E+01    -1.552823E+01    -1.509372E+01    -1.396580E+01    -1.585065E+01    -1.550180E+01    -1.479296E+01    -1.461861E+01    -1.529793E+01    -1.509877E+01    -1.818367E+01    -1.624614E+01    -1.949886E+01    -1.594524E+01    -1.698837E+01    -1.857757E+01    -1.719637E+01    -1.511144E+01    -1.605332E+01    -1.503065E+01    -1.474012E+01    -1.651180E+01    -1.704759E+01    -1.516364E+01    -1.845871E+01    -1.631396E+01    -1.527518E+01    -1.606538E+01    -1.530001E+01    -1.692356E+01    -1.580687E+01    -1.496126E+01    -1.525563E+01    -1.602378E+01    -1.506495E+01    -1.414411E+01    -1.810540E+01    -1.530731E+01    -1.583578E+01    -1.703922E+01    -1.642596E+01    -1.671860E+01    -1.519714E+01    -1.652849E+01    -1.787251E+01    -1.652963E+01    -1.593183E+01    -1.521228E+01    -1.582498E+01    -1.601092E+01    -1.412147E+01    -1.576396E+01    -1.522609E+01    -1.883856E+01    -1.517480E+01    -1.654109E+01    -1.580255E+01    -1.663791E+01    -1.542504E+01    -1.557569E+01    -1.430462E+01    -1.500303E+01    -1.689506E+01    -1.596100E+01    -1.506644E+01    -1.545134E+01    -1.695499E+01    -1.654616E+01    -1.559923E+01    -1.652066E+01    -1.662759E+01    -1.658306E+01    -1.623302E+01    -1.656477E+01    -1.596667E+01    -1.636016E+01    -1.487625E+01    -1.681390E+01    -1.494204E+01    -1.529071E+01    -1.537291E+01    -1.694012E+01    -1.439793E+01    -1.631145E+01    -1.518012E+01    -1.637711E+01    -1.658750E+01    -1.575837E+01    -1.527075E+01    -1.451345E+01    -1.709312E+01    -1.507268E+01    -1.958572E+01    -1.609978E+01    -1.585795E+01    -1.532238E+01    -1.660107E+01    -1.511447E+01    -1.547970E+01    -1.679668E+01    -1.917530E+01    -1.501916E+01    -1.770708E+01    -1.719363E+01    -1.815396E+01    -1.522828E+01    -1.582011E+01    -1.535641E+01    -1.554890E+01    -1.513411E+01    -1.483187E+01    -1.699906E+01    -1.588764E+01    -1.573452E+01    -1.441805E+01    -1.608126E+01    -1.474443E+01    -1.520176E+01    -1.580426E+01    -1.415935E+01    -1.839205E+01    -1.543133E+01    -1.677284E+01    -1.475454E+01    -1.581325E+01    -1.500119E+01    -1.484213E+01    -1.463757E+01
-82.444444    -2.774613E+01    -1.520244E+01    -1.615250E+01    -1.542896E+01    -1.645283E+01    -1.411733E+01    -1.684094E+01    -1.533654E+01    -1.623336E+01    -1.706795E+01    -1.763517E+01    -1.573318E+01    -1.457231E+01    -1.789350E+01    -1.444705E+01    -1.524416E+01    -1.645902E+01    -1.627913E+01    -1.767142E+01    -1.694740E+01    -1.638245E+01    -1.767006E+01    -1.633555E+01    -2.043503E+01    -1.558899E+01    -1.700678E+01    -1.660842E+01    -1.594658E+01    -1.525978E+01    -1.577754E+01    -1.612220E+01    -1.436206E+01    -1.729592E+01    -1.610743E+01    -1.498553E+01    -1.773422E+01    -1.530405E+01    -1.652803E+01    -1.567908E+01    -1.662123E+01    -1.563443E+01    -1.821068E+01    -1.556338E+01    -1.520317E+01    -1.451844E+01    -1.584172E+01    -1.561057E+01    -1.550476E+01    -1.624231E+01    -1.469540E+01    -1.511146E+01    -1.562408E+01    -1.513917E+01    -1.403123E+01    -1.426774E+01    -1.441502E+01    -1.589606E+01    -1.473240E+01    -1.496544E+01    -1.596650E+01    -1.641629E+01    -1.537144E+01    -1.550709E+01    -1.528903E+01    -1.501477E+01    -1.551639E+01    -1.458876E+01    -1.522305E+01    -1.477152E+01    -1.432318E+01    -1.577750E+01    -1.518389E+01    -1.479800E+01    -1.648102E+01    -1.598162E+01    -1.558518E+01    -1.519951E+01    -1.673875E+01    -1.555436E+01    -1.738393E+01    -1.554178E+01    -1.889227E+01    -1.668116E+01    -1.642596E+01    -1.601305E+01    -1.645190E+01    -1.820331E+01    -1.680094E+01    -1.581852E+01    -1.798767E+01    -1.509032E+01    -1.436496E+01    -2.110596E+01    -1.553065E+01    -1.628963E+01    -1.720582E+01    -1.630658E+01    -1.586973E+01    -1.601751E+01    -1.464291E+01    -1.495092E+01    -1.722610E+01    -1.668779E+01    -1.484076E+01    -1.452541E+01    -1.530026E+01    -1.640650E+01    -1.560055E+01    -1.550755E+01    -1.565280E+01    -1.635335E+01    -1.797992E+01    -1.668423E+01    -1.538115E+01    -1.719562E+01    -1.710272E+01    -1.421650E+01    -1.530266E+01    -1.976243E+01    -1.406679E+01    -1.487561E+01    -1.538805E+01    -1.578911E+01    -1.494015E+01    -1.702393E+01    -1.556929E+01    -1.708625E+01    -1.496946E+01    -1.498909E+01    -1.938981E+01    -1.589215E+01    -1.709189E+01    -1.589660E+01    -1.602650E+01    -1.698968E+01    -1.600086E+01    -1.483850E+01    -1.416658E+01    -1.627028E+01    -1.487321E+01    -1.473909E+01    -1.613166E+01    -1.599054E+01    -1.791412E+01    -1.600622E+01    -1.536473E+01    -1.712832E+01    -1.585529E+01    -1.399241E+01    -1.453162E+01    -1.620008E+01    -1.376996E+01    -1.586774E+01    -1.726638E+01    -1.546094E+01    -1.670516E+01    -1.708017E+01    -1.486775E+01    -1.465231E+01    -1.414060E+01    -1.360736E+01    -1.466336E+01    -1.511090E+01    -1.563575E+01    -1.463042E+01    -1.433412E+01    -1.540812E+01    -1.424489E+01    -1.503315E+01    -1.424300E+01    -1.420075E+01    -1.460269E+01    -1.399793E+01    -1.629831E+01    -1.529317E+01    -1.483531E+01    -1.469255E+01    -1.491197E+01    -1.324694E+01    -1.437949E+01    -1.402866E+01    -1.469200E+01    -1.593478E+01    -1.434042E+01    -1.506251E+01    -1.399003E+01    -1.358723E+01    -1.579067E+01    -1.507299E+01    -1.394174E+01    -1.516023E+01    -1.468131E+01    -1.434409E+01    -1.358138E+01    -1.440863E+01    -1.532588E+01    -1.426502E+01    -1.421417E+01    -1.478584E+01    -1.572826E+01    -1.466417E+01    -1.464971E+01    -1.485362E+01    -1.302228E+01    -1.278084E+01    -1.318121E+01    -1.359919E+01    -1.314137E+01    -1.367127E+01    -1.375044E+01    -1.447449E+01    -1.312363E+01    -1.368391E+01    -1.401026E+01    -1.362045E+01    -1.334242E+01    -1.435062E+01    -1.514920E+01    -1.392094E+01    -1.317788E+01    -1.316100E+01    -1.309983E+01    -1.315186E+01    -1.314726E+01    -1.391622E+01    -1.326734E+01    -1.307889E+01    -1.352726E+01    -1.382148E+01    -1.368588E+01    -1.369470E+01    -1.338761E+01    -1.407623E+01    -1.417870E+01    -1.454018E+01    -1.344578E+01    -1.389454E+01    -1.265613E+01    -1.325445E+01    -1.398684E+01    -1.296291E+01    -1.448353E+01    -1.324025E+01    -1.302028E+01    -1.360575E+01    -1.333721E+01    -1.347173E+01    -1.362102E+01    -1.279720E+01    -1.210269E+01    -1.275412E+01    -1.297550E+01    -1.275779E+01    -1.358417E+01    -1.405349E+01    -1.286716E+01    -1.327776E+01    -1.438404E+01    -1.374544E+01    -1.292537E+01    -1.288824E+01    -1.274157E+01    -1.309576E+01    -1.355053E+01    -1.276940E+01    -1.287517E+01    -1.384960E+01    -1.302094E+01    -1.236583E+01    -1.276000E+01    -1.324199E+01    -1.335025E+01    -1.366323E+01    -1.273038E+01    -1.224713E+01    -1.302004E+01    -1.343018E+01    -1.313261E+01    -1.275494E+01    -1.265128E+01    -1.332926E+01    -1.374979E+01    -1.302651E+01    -1.253959E+01    -1.266261E+01    -1.330361E+01    -1.279974E+01    -1.351052E+01    -1.239747E+01    -1.217375E+01    -1.224106E+01    -1.286907E+01    -1.378559E+01    -1.276622E+01    -1.244804E+01    -1.251807E+01    -1.255496E+01    -1.288374E+01    -1.361313E+01    -1.309758E+01    -1.229251E+01    -1.214531E+01    -1.189314E+01    -1.246880E+01    -1.477911E+01    -1.347632E+01    -1.242144E+01    -1.284199E+01    -1.335785E+01    -1.312531E+01    -1.303160E+01    -1.312086E+01    -1.234080E+01    -1.208727E+01    -1.266062E+01    -1.295609E+01    -1.299251E+01    -1.331231E+01    -1.278735E+01    -1.283632E+01    -1.259448E+01    -1.230830E+01    -1.244302E+01    -1.262727E+01    -1.331658E+01    -1.252415E+01    -1.250798E+01    -1.242148E+01    -1.254496E+01    -1.259730E+01    -1.342711E+01    -1.328991E+01    -1.251635E+01    -1.281945E+01    -1.297001E+01    -1.185058E+01    -1.207569E+01    -1.250566E+01    -1.270037E+01    -1.291163E+01    -1.302168E+01    -1.338389E+01    -1.279562E+01    -1.217382E+01    -1.195214E+01    -1.178039E+01    -1.223011E+01    -1.312373E+01    -1.246436E+01    -1.270499E+01    -1.303439E+01    -1.308141E+01    -1.252272E+01    -1.183748E+01    -1.201362E+01    -1.267755E+01    -1.245829E+01    -1.281554E+01    -1.293276E+01    -1.290977E+01    -1.290380E+01    -1.282639E+01    -1.256683E+01    -1.202796E+01    -1.211169E+01    -1.237110E+01    -1.216415E+01    -1.225442E+01    -1.289608E+01    -1.300878E+01    -1.331089E+01    -1.296393E+01    -1.277236E+01    -1.254255E+01    -1.233437E+01    -1.222161E+01    -1.226303E+01    -1.208596E+01    -1.205862E+01    -1.202438E+01    -1.205541E+01    -1.203572E+01    -1.184699E+01    -1.202578E+01    -1.247474E+01    -1.254651E+01    -1.187469E+01    -1.236935E+01    -1.337306E+01    -1.256509E+01    -1.236082E+01    -1.257757E+01    -1.260253E+01    -1.391605E+01    -1.374861E+01    -1.346737E+01    -1.453146E+01    -1.319499E+01    -1.236906E+01    -1.244516E+01    -1.299700E+01    -1.303679E+01    -1.233365E+01    -1.187680E+01    -1.246070E+01    -1.269593E+01    -1.228667E+01    -1.211294E+01    -1.267829E+01    -1.308367E+01    -1.216585E+01    -1.190568E+01    -1.207409E+01    -1.211677E+01    -1.182210E+01    -1.220682E+01    -1.288573E+01    -1.243233E+01    -1.193676E+01    -1.184455E+01    -1.224316E+01    -1.221903E+01    -1.220780E+01    -1.246241E+01    -1.331677E+01    -1.385896E+01    -1.281704E+01    -1.223597E+01    -1.253455E+01    -1.342250E+01    -1.377220E+01    -1.321841E+01    -1.349923E+01    -1.348429E+01    -1.308089E+01    -1.313276E+01    -1.346973E+01    -1.314860E+01    -1.367681E+01    -1.287134E+01    -1.231426E+01    -1.304043E+01    -1.343007E+01    -1.268838E+01    -1.265955E+01    -1.241078E+01    -1.260528E+01    -1.271910E+01    -1.275799E+01    -1.228572E+01    -1.258638E+01    -1.399561E+01    -1.490016E+01    -1.552266E+01    -1.445123E+01    -1.576912E+01    -1.492920E+01    -1.369009E+01    -1.336071E+01    -1.330814E+01    -1.333918E+01    -1.299057E+01    -1.255525E+01    -1.248869E+01    -1.381194E+01    -1.452231E+01    -1.341250E+01    -1.364765E+01    -1.370936E+01    -1.468507E+01    -1.501736E+01    -1.451001E+01    -1.332295E+01    -1.362554E+01    -1.441157E+01    -1.482065E+01    -1.409371E+01    -1.411195E+01    -1.473425E+01    -1.919462E+01    -1.500268E+01    -1.522700E+01    -1.388181E+01    -1.385231E+01    -1.337072E+01    -1.512721E+01    -1.707001E+01    -1.610521E+01    -1.420015E+01    -1.385779E+01    -1.389407E+01    -1.575681E+01    -1.887794E+01    -1.546118E+01    -1.460819E+01    -1.566481E+01    -1.349903E+01    -1.417334E+01    -1.765454E+01    -1.486307E+01    -1.421560E+01    -1.482978E+01    -1.565478E+01    -1.477760E+01    -1.522998E+01    -1.640730E+01    -1.342288E+01    -1.308814E+01    -1.440904E+01    -1.515715E+01    -1.326433E+01    -1.404339E+01    -3.528296E+01    -1.404331E+01    -1.326428E+01    -1.515705E+01    -1.440914E+01    -1.308819E+01    -1.342294E+01    -1.640732E+01    -1.522982E+01    -1.477752E+01    -1.565478E+01    -1.482987E+01    -1.421568E+01    -1.486316E+01    -1.765472E+01    -1.417332E+01    -1.349904E+01    -1.566497E+01    -1.460821E+01    -1.546125E+01    -1.887803E+01    -1.575694E+01    -1.389411E+01    -1.385785E+01    -1.420020E+01    -1.610513E+01    -1.706982E+01    -1.512728E+01    -1.337076E+01    -1.385235E+01    -1.388178E+01    -1.522705E+01    -1.500275E+01    -1.919511E+01    -1.473422E+01    -1.411195E+01    -1.409365E+01    -1.482060E+01    -1.441162E+01    -1.362555E+01    -1.332297E+01    -1.451004E+01    -1.501747E+01    -1.468509E+01    -1.370934E+01    -1.364761E+01    -1.341243E+01    -1.452224E+01    -1.381189E+01    -1.248866E+01    -1.255521E+01    -1.299054E+01    -1.333915E+01    -1.330810E+01    -1.336065E+01    -1.369001E+01    -1.492910E+01    -1.576891E+01    -1.445109E+01    -1.552245E+01    -1.490000E+01    -1.399551E+01    -1.258634E+01    -1.228567E+01    -1.275792E+01    -1.271904E+01    -1.260521E+01    -1.241072E+01    -1.265949E+01    -1.268832E+01    -1.342999E+01    -1.304036E+01    -1.231420E+01    -1.287126E+01    -1.367669E+01    -1.314852E+01    -1.346961E+01    -1.313268E+01    -1.308079E+01    -1.348419E+01    -1.349911E+01    -1.321834E+01    -1.377206E+01    -1.342239E+01    -1.253448E+01    -1.223593E+01    -1.281697E+01    -1.385887E+01    -1.331666E+01    -1.246234E+01    -1.220773E+01    -1.221899E+01    -1.224310E+01    -1.184451E+01    -1.193672E+01    -1.243231E+01    -1.288567E+01    -1.220677E+01    -1.182206E+01    -1.211676E+01    -1.207407E+01    -1.190567E+01    -1.216584E+01    -1.308366E+01    -1.267826E+01    -1.211293E+01    -1.228669E+01    -1.269594E+01    -1.246069E+01    -1.187683E+01    -1.233369E+01    -1.303685E+01    -1.299705E+01    -1.244521E+01    -1.236913E+01    -1.319513E+01    -1.453158E+01    -1.346743E+01    -1.374867E+01    -1.391617E+01    -1.260256E+01    -1.257761E+01    -1.236085E+01    -1.256515E+01    -1.337317E+01    -1.236942E+01    -1.187475E+01    -1.254663E+01    -1.247483E+01    -1.202585E+01    -1.184708E+01    -1.203584E+01    -1.205553E+01    -1.202451E+01    -1.205875E+01    -1.208609E+01    -1.226318E+01    -1.222176E+01    -1.233454E+01    -1.254274E+01    -1.277258E+01    -1.296415E+01    -1.331119E+01    -1.300902E+01    -1.289633E+01    -1.225460E+01    -1.216433E+01    -1.237130E+01    -1.211187E+01    -1.202812E+01    -1.256702E+01    -1.282658E+01    -1.290401E+01    -1.291000E+01    -1.293303E+01    -1.281582E+01    -1.245852E+01    -1.267780E+01    -1.201379E+01    -1.183758E+01    -1.252278E+01    -1.308154E+01    -1.303462E+01    -1.270521E+01    -1.246458E+01    -1.312402E+01    -1.223028E+01    -1.178050E+01    -1.195221E+01    -1.217379E+01    -1.279556E+01    -1.338391E+01    -1.302173E+01    -1.291178E+01    -1.270055E+01    -1.250580E+01    -1.207571E+01    -1.185051E+01    -1.296993E+01    -1.281935E+01    -1.251618E+01    -1.328980E+01    -1.342706E+01    -1.259722E+01    -1.254486E+01    -1.242141E+01    -1.250784E+01    -1.252389E+01    -1.331621E+01    -1.262706E+01    -1.244283E+01    -1.230813E+01    -1.259411E+01    -1.283591E+01    -1.278691E+01    -1.331173E+01    -1.299213E+01    -1.295567E+01    -1.266026E+01    -1.208694E+01    -1.234036E+01    -1.312021E+01    -1.303095E+01    -1.312465E+01    -1.335715E+01    -1.284144E+01    -1.242093E+01    -1.347546E+01    -1.477778E+01    -1.246841E+01    -1.189273E+01    -1.214484E+01    -1.229199E+01    -1.309695E+01    -1.361207E+01    -1.288301E+01    -1.255435E+01    -1.251747E+01    -1.244745E+01    -1.276562E+01    -1.378443E+01    -1.286828E+01    -1.224048E+01    -1.217328E+01    -1.239716E+01    -1.350965E+01    -1.279909E+01    -1.330283E+01    -1.266201E+01    -1.253918E+01    -1.302604E+01    -1.374916E+01    -1.332842E+01    -1.265083E+01    -1.275475E+01    -1.313236E+01    -1.342941E+01    -1.301935E+01    -1.224691E+01    -1.273034E+01    -1.366296E+01    -1.334981E+01    -1.324196E+01    -1.275976E+01    -1.236576E+01    -1.302141E+01    -1.384988E+01    -1.287493E+01    -1.276965E+01    -1.355154E+01    -1.309620E+01    -1.274215E+01    -1.288873E+01    -1.292588E+01    -1.374673E+01    -1.438521E+01    -1.327806E+01    -1.286786E+01    -1.405520E+01    -1.358528E+01    -1.275839E+01    -1.297629E+01    -1.275491E+01    -1.210355E+01    -1.279875E+01    -1.362342E+01    -1.347397E+01    -1.333920E+01    -1.360828E+01    -1.302212E+01    -1.324241E+01    -1.448650E+01    -1.296488E+01    -1.399048E+01    -1.325624E+01    -1.265793E+01    -1.389831E+01    -1.344894E+01    -1.454574E+01    -1.418305E+01    -1.407907E+01    -1.339070E+01    -1.369866E+01    -1.368900E+01    -1.382507E+01    -1.353109E+01    -1.308188E+01    -1.327060E+01    -1.392062E+01    -1.315085E+01    -1.315533E+01    -1.310343E+01    -1.316481E+01    -1.318179E+01    -1.392644E+01    -1.515971E+01    -1.435779E+01    -1.334649E+01    -1.362521E+01    -1.401672E+01    -1.368939E+01    -1.312781E+01    -1.448293E+01    -1.375548E+01    -1.367678E+01    -1.314576E+01    -1.360505E+01    -1.318595E+01    -1.278480E+01    -1.302619E+01    -1.486305E+01    -1.465899E+01    -1.466916E+01    -1.574455E+01    -1.479652E+01    -1.422238E+01    -1.427354E+01    -1.534027E+01    -1.441763E+01    -1.358764E+01    -1.435322E+01    -1.469211E+01    -1.517411E+01    -1.394948E+01    -1.508337E+01    -1.581012E+01    -1.359376E+01    -1.399803E+01    -1.507563E+01    -1.435003E+01    -1.595293E+01    -1.470258E+01    -1.403721E+01    -1.438975E+01    -1.325220E+01    -1.492515E+01    -1.470407E+01    -1.484724E+01    -1.530719E+01    -1.630346E+01    -1.400603E+01    -1.461207E+01    -1.420905E+01    -1.425007E+01    -1.504658E+01    -1.424707E+01    -1.542415E+01    -1.434378E+01    -1.463941E+01    -1.565516E+01    -1.512579E+01    -1.467507E+01    -1.361331E+01    -1.414870E+01    -1.466243E+01    -1.487200E+01    -1.707038E+01    -1.673404E+01    -1.547612E+01    -1.728319E+01    -1.587470E+01    -1.377706E+01    -1.621983E+01    -1.454190E+01    -1.399755E+01    -1.585883E+01    -1.716056E+01    -1.537275E+01    -1.602574E+01    -1.795922E+01    -1.600640E+01    -1.614900E+01    -1.474958E+01    -1.488202E+01    -1.629248E+01    -1.417407E+01    -1.484585E+01    -1.601923E+01    -1.700328E+01    -1.603241E+01    -1.589039E+01    -1.712130E+01    -1.590789E+01    -1.948278E+01    -1.499915E+01    -1.497976E+01    -1.706537E+01    -1.556487E+01    -1.705181E+01    -1.494941E+01    -1.579614E+01    -1.538138E+01    -1.488440E+01    -1.407293E+01    -1.988847E+01    -1.530696E+01    -1.422352E+01    -1.712092E+01    -1.720380E+01    -1.539013E+01    -1.668033E+01    -1.801848E+01    -1.635612E+01    -1.565194E+01    -1.550338E+01    -1.560098E+01    -1.642248E+01    -1.530979E+01    -1.453240E+01    -1.484929E+01    -1.670213E+01    -1.724225E+01    -1.496009E+01    -1.464634E+01    -1.602357E+01    -1.587604E+01    -1.630838E+01    -1.720451E+01    -1.628046E+01    -1.552283E+01    -2.107059E+01    -1.436972E+01    -1.509722E+01    -1.798616E+01    -1.581403E+01    -1.678994E+01    -1.818747E+01    -1.646271E+01    -1.602103E+01    -1.643411E+01    -1.668117E+01    -1.890629E+01    -1.554761E+01    -1.738863E+01    -1.556075E+01    -1.674403E+01    -1.519507E+01    -1.558027E+01    -1.597799E+01    -1.647877E+01    -1.480266E+01    -1.519000E+01    -1.577955E+01    -1.432577E+01    -1.477479E+01    -1.522134E+01    -1.458702E+01    -1.551178E+01    -1.501186E+01    -1.529402E+01    -1.551327E+01    -1.537704E+01    -1.641885E+01    -1.597610E+01    -1.496872E+01    -1.473453E+01    -1.589894E+01    -1.441498E+01    -1.426820E+01    -1.403326E+01    -1.514463E+01    -1.563111E+01    -1.511692E+01    -1.469853E+01    -1.624362E+01    -1.550129E+01    -1.560877E+01    -1.584305E+01    -1.452043E+01    -1.520265E+01    -1.555986E+01    -1.821174E+01    -1.563545E+01    -1.662185E+01    -1.568124E+01    -1.652863E+01    -1.530182E+01    -1.774691E+01    -1.498815E+01    -1.610282E+01    -1.730458E+01    -1.436311E+01    -1.612246E+01    -1.577493E+01    -1.525636E+01    -1.594563E+01    -1.661105E+01    -1.700496E+01    -1.558873E+01    -2.042050E+01    -1.633759E+01    -1.767579E+01    -1.638529E+01    -1.695175E+01    -1.766778E+01    -1.627728E+01    -1.645414E+01    -1.524398E+01    -1.444702E+01    -1.789291E+01    -1.457177E+01    -1.573161E+01    -1.763569E+01    -1.706907E+01    -1.623295E+01    -1.533571E+01    -1.684158E+01    -1.411828E+01    -1.645829E+01    -1.543175E+01    -1.615445E+01    -1.520156E+01
-82.333333    -3.161605E+01    -1.588790E+01    -1.607017E+01    -1.685804E+01    -1.460908E+01    -1.587596E+01    -1.693864E+01    -1.445683E+01    -1.571894E+01    -1.491955E+01    -1.480282E+01    -1.555151E+01    -1.634793E+01    -1.870396E+01    -1.704226E+01    -1.608718E+01    -1.675962E+01    -1.849541E+01    -1.621012E+01    -1.558094E+01    -1.533143E+01    -1.552686E+01    -1.694347E+01    -1.621366E+01    -1.744943E+01    -1.575647E+01    -1.589016E+01    -1.537935E+01    -1.624977E+01    -1.738578E+01    -1.427526E+01    -1.678053E+01    -1.973678E+01    -1.451019E+01    -1.460031E+01    -1.472187E+01    -1.666933E+01    -1.491529E+01    -1.532696E+01    -1.561063E+01    -1.784697E+01    -1.523605E+01    -1.604098E+01    -1.565997E+01    -1.733992E+01    -1.719028E+01    -1.579805E+01    -1.558206E+01    -1.604068E+01    -1.509909E+01    -1.638904E+01    -1.557702E+01    -1.568773E+01    -1.534901E+01    -1.505160E+01    -1.544067E+01    -1.525097E+01    -1.744809E+01    -1.603296E+01    -1.508339E+01    -1.583233E+01    -1.781311E+01    -1.572209E+01    -2.124775E+01    -1.564280E+01    -1.615439E+01    -1.410085E+01    -1.786327E+01    -1.499638E+01    -1.486644E+01    -1.615521E+01    -1.491553E+01    -1.642163E+01    -1.512309E+01    -1.611619E+01    -1.464419E+01    -1.729952E+01    -1.660927E+01    -1.488314E+01    -1.521911E+01    -1.686044E+01    -1.903468E+01    -1.836985E+01    -1.631479E+01    -1.737224E+01    -1.731773E+01    -1.760654E+01    -1.702386E+01    -1.647577E+01    -1.672860E+01    -1.521655E+01    -1.572374E+01    -1.500197E+01    -1.579904E+01    -1.766078E+01    -1.491746E+01    -1.743880E+01    -1.476005E+01    -1.496791E+01    -1.573775E+01    -1.580647E+01    -1.636978E+01    -1.771038E+01    -1.605866E+01    -1.784976E+01    -1.644482E+01    -1.574701E+01    -1.782548E+01    -1.938460E+01    -1.706238E+01    -1.752719E+01    -1.444220E+01    -1.583042E+01    -1.626016E+01    -1.527929E+01    -1.831111E+01    -1.643385E+01    -1.554292E+01    -1.675615E+01    -1.629060E+01    -1.612092E+01    -1.515103E+01    -1.820366E+01    -1.776142E+01    -1.616586E+01    -1.657555E+01    -1.554183E+01    -1.572767E+01    -1.573015E+01    -1.617570E+01    -1.558927E+01    -1.524429E+01    -1.564024E+01    -1.596589E+01    -1.510258E+01    -1.440288E+01    -1.538255E+01    -1.609631E+01    -1.530961E+01    -1.680306E+01    -1.490816E+01    -1.658194E+01    -1.598458E+01    -1.615323E+01    -2.010425E+01    -1.495276E+01    -1.530523E+01    -1.579385E+01    -1.491726E+01    -1.422725E+01    -1.662907E+01    -1.411601E+01    -1.407020E+01    -1.528867E+01    -1.464636E+01    -1.431404E+01    -1.513313E+01    -1.502712E+01    -1.412488E+01    -1.521469E+01    -1.751841E+01    -1.497173E+01    -1.569821E+01    -1.521574E+01    -1.437128E+01    -1.611477E+01    -1.468610E+01    -1.455979E+01    -1.606502E+01    -1.443690E+01    -1.672621E+01    -1.511513E+01    -1.465695E+01    -1.386763E+01    -1.412358E+01    -1.354604E+01    -1.533759E+01    -1.515574E+01    -1.654905E+01    -1.634119E+01    -1.430849E+01    -1.344981E+01    -1.393552E+01    -1.352277E+01    -1.364936E+01    -1.396304E+01    -1.459911E+01    -1.399473E+01    -1.456678E+01    -1.428949E+01    -1.415745E+01    -1.404177E+01    -1.391446E+01    -1.421739E+01    -1.423406E+01    -1.376044E+01    -1.373449E+01    -1.466601E+01    -1.421454E+01    -1.351542E+01    -1.370507E+01    -1.384189E+01    -1.349681E+01    -1.390198E+01    -1.468220E+01    -1.403214E+01    -1.468047E+01    -1.415862E+01    -1.379152E+01    -1.477489E+01    -1.438462E+01    -1.445274E+01    -1.369525E+01    -1.354831E+01    -1.363757E+01    -1.456828E+01    -1.273817E+01    -1.354196E+01    -1.379272E+01    -1.345996E+01    -1.395691E+01    -1.480372E+01    -1.424160E+01    -1.470044E+01    -1.359149E+01    -1.389765E+01    -1.453468E+01    -1.328837E+01    -1.282826E+01    -1.326890E+01    -1.446851E+01    -1.382165E+01    -1.320990E+01    -1.311141E+01    -1.244870E+01    -1.323704E+01    -1.398604E+01    -1.471924E+01    -1.288829E+01    -1.403713E+01    -1.334296E+01    -1.239955E+01    -1.395506E+01    -1.371802E+01    -1.392240E+01    -1.372535E+01    -1.272568E+01    -1.286547E+01    -1.401830E+01    -1.399684E+01    -1.325400E+01    -1.379439E+01    -1.348831E+01    -1.311954E+01    -1.300121E+01    -1.302414E+01    -1.288070E+01    -1.290959E+01    -1.287107E+01    -1.292075E+01    -1.254821E+01    -1.294431E+01    -1.277571E+01    -1.265121E+01    -1.385237E+01    -1.315450E+01    -1.278698E+01    -1.395617E+01    -1.390201E+01    -1.303512E+01    -1.320838E+01    -1.288866E+01    -1.266118E+01    -1.351272E+01    -1.288088E+01    -1.211975E+01    -1.222666E+01    -1.288044E+01    -1.276447E+01    -1.263054E+01    -1.215909E+01    -1.214553E+01    -1.294415E+01    -1.477662E+01    -1.252166E+01    -1.238719E+01    -1.337589E+01    -1.249015E+01    -1.313370E+01    -1.378698E+01    -1.252580E+01    -1.246006E+01    -1.240714E+01    -1.260758E+01    -1.349664E+01    -1.358252E+01    -1.256453E+01    -1.231576E+01    -1.241695E+01    -1.267164E+01    -1.373569E+01    -1.390110E+01    -1.283820E+01    -1.200370E+01    -1.262112E+01    -1.330111E+01    -1.286922E+01    -1.237119E+01    -1.244000E+01    -1.207826E+01    -1.223910E+01    -1.283336E+01    -1.320854E+01    -1.245557E+01    -1.222094E+01    -1.236926E+01    -1.212563E+01    -1.226112E+01    -1.281699E+01    -1.254118E+01    -1.288232E+01    -1.284209E+01    -1.215982E+01    -1.210569E+01    -1.253460E+01    -1.331233E+01    -1.272813E+01    -1.291406E+01    -1.280450E+01    -1.252345E+01    -1.215086E+01    -1.202365E+01    -1.221974E+01    -1.240203E+01    -1.275607E+01    -1.354712E+01    -1.268268E+01    -1.246866E+01    -1.242567E+01    -1.179644E+01    -1.187889E+01    -1.227166E+01    -1.255487E+01    -1.273763E+01    -1.343476E+01    -1.362141E+01    -1.260509E+01    -1.209845E+01    -1.276270E+01    -1.236550E+01    -1.215374E+01    -1.254345E+01    -1.323253E+01    -1.395134E+01    -1.292871E+01    -1.252840E+01    -1.225873E+01    -1.207885E+01    -1.241431E+01    -1.281990E+01    -1.236459E+01    -1.256704E+01    -1.367884E+01    -1.480558E+01    -1.339600E+01    -1.287292E+01    -1.324713E+01    -1.299185E+01    -1.226897E+01    -1.201854E+01    -1.223608E+01    -1.234333E+01    -1.276081E+01    -1.300354E+01    -1.312202E+01    -1.330381E+01    -1.380106E+01    -1.305985E+01    -1.303935E+01    -1.401529E+01    -1.381313E+01    -1.288917E+01    -1.289205E+01    -1.365359E+01    -1.337909E+01    -1.293424E+01    -1.317037E+01    -1.250282E+01    -1.239351E+01    -1.321079E+01    -1.271713E+01    -1.252688E+01    -1.256984E+01    -1.229321E+01    -1.230802E+01    -1.223040E+01    -1.225240E+01    -1.275061E+01    -1.405125E+01    -1.351071E+01    -1.272173E+01    -1.336332E+01    -1.441375E+01    -1.399986E+01    -1.342879E+01    -1.421284E+01    -1.445653E+01    -1.431403E+01    -1.399817E+01    -1.428033E+01    -1.483192E+01    -1.578790E+01    -1.669990E+01    -1.454992E+01    -1.442830E+01    -1.347711E+01    -1.287836E+01    -1.346678E+01    -1.592999E+01    -1.457099E+01    -1.493112E+01    -1.870016E+01    -1.463675E+01    -1.345275E+01    -1.365202E+01    -1.425894E+01    -1.663006E+01    -1.585870E+01    -1.375051E+01    -1.322118E+01    -1.351739E+01    -1.358211E+01    -1.320892E+01    -1.285897E+01    -1.336494E+01    -1.422887E+01    -1.431214E+01    -1.339637E+01    -1.401777E+01    -1.457314E+01    -1.383490E+01    -1.317518E+01    -1.381655E+01    -1.436405E+01    -1.387436E+01    -1.481846E+01    -1.489510E+01    -1.527615E+01    -1.559193E+01    -1.714844E+01    -1.506852E+01    -1.367638E+01    -1.312231E+01    -1.294401E+01    -1.285049E+01    -1.264745E+01    -1.278721E+01    -1.350009E+01    -1.363004E+01    -1.344564E+01    -1.333856E+01    -1.475703E+01    -1.662129E+01    -1.803367E+01    -1.384310E+01    -1.327510E+01    -1.430059E+01    -1.446010E+01    -1.343192E+01    -1.267664E+01    -1.264128E+01    -1.316092E+01    -1.388709E+01    -1.351748E+01    -1.350891E+01    -1.324608E+01    -1.459086E+01    -1.561211E+01    -1.429773E+01    -1.340557E+01    -1.335860E+01    -1.369308E+01    -1.458795E+01    -1.447307E+01    -1.369360E+01    -1.329264E+01    -1.389096E+01    -1.490474E+01    -1.486212E+01    -1.368965E+01    -1.376167E+01    -1.389846E+01    -1.525612E+01    -1.590467E+01    -1.566564E+01    -1.410494E+01    -1.352438E+01    -1.307015E+01    -1.397240E+01    -1.455410E+01    -1.413701E+01    -1.507757E+01    -1.458636E+01    -1.316065E+01    -1.373706E+01    -1.593042E+01    -1.501264E+01    -1.348854E+01    -1.437155E+01    -1.489029E+01    -1.285329E+01    -1.369953E+01    -3.574640E+01    -1.369958E+01    -1.285334E+01    -1.489038E+01    -1.437155E+01    -1.348854E+01    -1.501250E+01    -1.593035E+01    -1.373714E+01    -1.316070E+01    -1.458645E+01    -1.507758E+01    -1.413696E+01    -1.455408E+01    -1.397244E+01    -1.307018E+01    -1.352440E+01    -1.410495E+01    -1.566557E+01    -1.590455E+01    -1.525624E+01    -1.389851E+01    -1.376170E+01    -1.368966E+01    -1.486219E+01    -1.490480E+01    -1.389102E+01    -1.329266E+01    -1.369360E+01    -1.447303E+01    -1.458801E+01    -1.369309E+01    -1.335863E+01    -1.340558E+01    -1.429778E+01    -1.561220E+01    -1.459093E+01    -1.324610E+01    -1.350894E+01    -1.351746E+01    -1.388707E+01    -1.316091E+01    -1.264128E+01    -1.267663E+01    -1.343193E+01    -1.446012E+01    -1.430064E+01    -1.327512E+01    -1.384309E+01    -1.803304E+01    -1.662130E+01    -1.475691E+01    -1.333850E+01    -1.344558E+01    -1.362997E+01    -1.350006E+01    -1.278720E+01    -1.264743E+01    -1.285046E+01    -1.294398E+01    -1.312227E+01    -1.367629E+01    -1.506835E+01    -1.714894E+01    -1.559189E+01    -1.527615E+01    -1.489506E+01    -1.481826E+01    -1.387425E+01    -1.436389E+01    -1.381644E+01    -1.317509E+01    -1.383479E+01    -1.457298E+01    -1.401765E+01    -1.339625E+01    -1.431199E+01    -1.422868E+01    -1.336485E+01    -1.285889E+01    -1.320883E+01    -1.358197E+01    -1.351729E+01    -1.322107E+01    -1.375042E+01    -1.585864E+01    -1.662986E+01    -1.425875E+01    -1.365189E+01    -1.345266E+01    -1.463671E+01    -1.869903E+01    -1.493087E+01    -1.457088E+01    -1.592976E+01    -1.346664E+01    -1.287831E+01    -1.347711E+01    -1.442846E+01    -1.454988E+01    -1.670010E+01    -1.578828E+01    -1.483168E+01    -1.428016E+01    -1.399811E+01    -1.431387E+01    -1.445640E+01    -1.421273E+01    -1.342876E+01    -1.399985E+01    -1.441365E+01    -1.336323E+01    -1.272172E+01    -1.351067E+01    -1.405123E+01    -1.275056E+01    -1.225239E+01    -1.223043E+01    -1.230805E+01    -1.229325E+01    -1.256992E+01    -1.252697E+01    -1.271726E+01    -1.321091E+01    -1.239359E+01    -1.250295E+01    -1.317055E+01    -1.293438E+01    -1.337929E+01    -1.365385E+01    -1.289223E+01    -1.288934E+01    -1.381340E+01    -1.401559E+01    -1.303952E+01    -1.306006E+01    -1.380139E+01    -1.330403E+01    -1.312223E+01    -1.300374E+01    -1.276102E+01    -1.234349E+01    -1.223624E+01    -1.201870E+01    -1.226915E+01    -1.299211E+01    -1.324740E+01    -1.287318E+01    -1.339627E+01    -1.480616E+01    -1.367924E+01    -1.256727E+01    -1.236479E+01    -1.282017E+01    -1.241451E+01    -1.207902E+01    -1.225891E+01    -1.252863E+01    -1.292886E+01    -1.395162E+01    -1.323290E+01    -1.254371E+01    -1.215393E+01    -1.236566E+01    -1.276289E+01    -1.209861E+01    -1.260517E+01    -1.362163E+01    -1.343506E+01    -1.273781E+01    -1.255512E+01    -1.227184E+01    -1.187899E+01    -1.179652E+01    -1.242566E+01    -1.246865E+01    -1.268261E+01    -1.354728E+01    -1.275620E+01    -1.240203E+01    -1.221978E+01    -1.202366E+01    -1.215077E+01    -1.252329E+01    -1.280431E+01    -1.291389E+01    -1.272796E+01    -1.331224E+01    -1.253453E+01    -1.210553E+01    -1.215959E+01    -1.284175E+01    -1.288209E+01    -1.254093E+01    -1.281672E+01    -1.226096E+01    -1.212534E+01    -1.236887E+01    -1.222055E+01    -1.245517E+01    -1.320803E+01    -1.283296E+01    -1.223875E+01    -1.207789E+01    -1.243950E+01    -1.237071E+01    -1.286858E+01    -1.330032E+01    -1.262055E+01    -1.200328E+01    -1.283759E+01    -1.390007E+01    -1.373462E+01    -1.267104E+01    -1.241637E+01    -1.231525E+01    -1.256392E+01    -1.358150E+01    -1.349569E+01    -1.260696E+01    -1.240653E+01    -1.245950E+01    -1.252546E+01    -1.378644E+01    -1.313275E+01    -1.248954E+01    -1.337528E+01    -1.238663E+01    -1.252123E+01    -1.477572E+01    -1.294326E+01    -1.214498E+01    -1.215879E+01    -1.263035E+01    -1.276403E+01    -1.287983E+01    -1.222624E+01    -1.211966E+01    -1.288118E+01    -1.351255E+01    -1.266102E+01    -1.288885E+01    -1.320848E+01    -1.303534E+01    -1.390237E+01    -1.395521E+01    -1.278696E+01    -1.315487E+01    -1.385287E+01    -1.265117E+01    -1.277563E+01    -1.294439E+01    -1.254862E+01    -1.292144E+01    -1.287193E+01    -1.291042E+01    -1.288144E+01    -1.302535E+01    -1.300226E+01    -1.312053E+01    -1.349012E+01    -1.379612E+01    -1.325540E+01    -1.399898E+01    -1.402021E+01    -1.286693E+01    -1.272701E+01    -1.372766E+01    -1.392479E+01    -1.372058E+01    -1.395783E+01    -1.240085E+01    -1.334559E+01    -1.404000E+01    -1.289015E+01    -1.472459E+01    -1.399004E+01    -1.323907E+01    -1.245035E+01    -1.311422E+01    -1.321289E+01    -1.382577E+01    -1.447350E+01    -1.327169E+01    -1.283096E+01    -1.329183E+01    -1.454124E+01    -1.390249E+01    -1.359569E+01    -1.470781E+01    -1.424753E+01    -1.481106E+01    -1.396184E+01    -1.346410E+01    -1.379712E+01    -1.354665E+01    -1.274136E+01    -1.457636E+01    -1.364272E+01    -1.355330E+01    -1.370051E+01    -1.446073E+01    -1.439255E+01    -1.478062E+01    -1.379739E+01    -1.416537E+01    -1.468954E+01    -1.403886E+01    -1.469187E+01    -1.390806E+01    -1.350229E+01    -1.384864E+01    -1.371136E+01    -1.352130E+01    -1.422239E+01    -1.467526E+01    -1.374118E+01    -1.376732E+01    -1.424294E+01    -1.422620E+01    -1.392064E+01    -1.404930E+01    -1.416566E+01    -1.429440E+01    -1.457497E+01    -1.400250E+01    -1.460815E+01    -1.396761E+01    -1.365627E+01    -1.352885E+01    -1.394330E+01    -1.345494E+01    -1.431439E+01    -1.636712E+01    -1.657421E+01    -1.516871E+01    -1.535314E+01    -1.355254E+01    -1.413183E+01    -1.387421E+01    -1.466599E+01    -1.511332E+01    -1.673939E+01    -1.444653E+01    -1.608541E+01    -1.456915E+01    -1.469698E+01    -1.612987E+01    -1.437821E+01    -1.523016E+01    -1.571219E+01    -1.498453E+01    -1.756501E+01    -1.522895E+01    -1.413335E+01    -1.504133E+01    -1.514746E+01    -1.432332E+01    -1.465712E+01    -1.530448E+01    -1.407901E+01    -1.412092E+01    -1.665929E+01    -1.423617E+01    -1.492882E+01    -1.579754E+01    -1.531388E+01    -1.496480E+01    -2.004077E+01    -1.617464E+01    -1.599792E+01    -1.660495E+01    -1.491642E+01    -1.679618E+01    -1.532238E+01    -1.611508E+01    -1.539704E+01    -1.441167E+01    -1.511325E+01    -1.597388E+01    -1.565116E+01    -1.525760E+01    -1.559702E+01    -1.619339E+01    -1.574462E+01    -1.573868E+01    -1.554470E+01    -1.657847E+01    -1.618059E+01    -1.776815E+01    -1.824380E+01    -1.516058E+01    -1.612454E+01    -1.628332E+01    -1.676858E+01    -1.555250E+01    -1.644414E+01    -1.834762E+01    -1.528982E+01    -1.627518E+01    -1.584444E+01    -1.444641E+01    -1.755586E+01    -1.704081E+01    -1.942855E+01    -1.785598E+01    -1.575835E+01    -1.645723E+01    -1.782202E+01    -1.605819E+01    -1.770744E+01    -1.638043E+01    -1.581329E+01    -1.573379E+01    -1.497616E+01    -1.476550E+01    -1.741435E+01    -1.492442E+01    -1.768651E+01    -1.579077E+01    -1.500824E+01    -1.573088E+01    -1.521016E+01    -1.674064E+01    -1.648887E+01    -1.701098E+01    -1.762324E+01    -1.732148E+01    -1.735527E+01    -1.632277E+01    -1.834537E+01    -1.907501E+01    -1.686745E+01    -1.522582E+01    -1.488867E+01    -1.660781E+01    -1.731676E+01    -1.464876E+01    -1.611901E+01    -1.512283E+01    -1.642274E+01    -1.491319E+01    -1.615758E+01    -1.486777E+01    -1.499143E+01    -1.787667E+01    -1.410345E+01    -1.615898E+01    -1.564454E+01    -2.135679E+01    -1.572354E+01    -1.780751E+01    -1.583086E+01    -1.508047E+01    -1.602769E+01    -1.744844E+01    -1.525600E+01    -1.544613E+01    -1.505601E+01    -1.535412E+01    -1.568349E+01    -1.557617E+01    -1.639331E+01    -1.509666E+01    -1.604048E+01    -1.558714E+01    -1.579495E+01    -1.718484E+01    -1.734731E+01    -1.565755E+01    -1.604405E+01    -1.523814E+01    -1.783375E+01    -1.561351E+01    -1.533271E+01    -1.491790E+01    -1.667233E+01    -1.472388E+01    -1.460265E+01    -1.451153E+01    -1.975183E+01    -1.678312E+01    -1.427604E+01    -1.738446E+01    -1.625284E+01    -1.538139E+01    -1.589677E+01    -1.576208E+01    -1.743666E+01    -1.621517E+01    -1.693995E+01    -1.552444E+01    -1.533110E+01    -1.558111E+01    -1.621268E+01    -1.850233E+01    -1.676078E+01    -1.608789E+01    -1.704471E+01    -1.869646E+01    -1.634994E+01    -1.555262E+01    -1.480036E+01    -1.491656E+01    -1.572122E+01    -1.445865E+01    -1.694338E+01    -1.587356E+01    -1.460852E+01    -1.685609E+01    -1.606948E+01    -1.588704E+01
-82.222222    -2.785636E+01    -1.449020E+01    -1.628528E+01    -1.514919E+01    -1.621467E+01    -1.448479E+01    -1.671667E+01    -1.480580E+01    -1.554018E+01    -1.572660E+01    -1.504708E+01    -1.519509E+01    -1.487420E+01    -1.686651E+01    -1.492806E+01    -1.552531E+01    -1.603977E+01    -1.457657E+01    -1.655055E+01    -1.606702E+01    -1.819704E+01    -1.796068E+01    -1.882574E+01    -1.589684E+01    -1.522073E+01    -1.688696E+01    -1.463025E+01    -1.767344E+01    -1.625449E+01    -1.593006E+01    -1.779983E+01    -1.812244E+01    -1.843401E+01    -1.522399E+01    -1.732638E+01    -1.497651E+01    -1.369615E+01    -1.643000E+01    -1.528894E+01    -1.697094E+01    -1.442343E+01    -1.739770E+01    -1.552419E+01    -1.506299E+01    -1.447546E+01    -1.503977E+01    -1.575305E+01    -1.558987E+01    -1.594001E+01    -1.501757E+01    -1.603543E+01    -1.603032E+01    -1.655081E+01    -1.469659E+01    -1.553088E+01    -1.644684E+01    -1.685232E+01    -1.604250E+01    -1.561456E+01    -1.826799E+01    -1.854822E+01    -1.635326E+01    -1.599493E+01    -1.488814E+01    -1.573523E+01    -1.501645E+01    -1.732519E+01    -1.517101E+01    -1.717972E+01    -1.834289E+01    -1.601413E+01    -1.580485E+01    -1.717637E+01    -1.569621E+01    -1.705846E+01    -1.518977E+01    -1.552525E+01    -1.608833E+01    -1.785214E+01    -1.741128E+01    -1.862483E+01    -1.505305E+01    -1.678658E+01    -1.694437E+01    -1.631585E+01    -1.647213E+01    -1.503857E+01    -1.715880E+01    -1.682458E+01    -1.504250E+01    -1.612519E+01    -1.636149E+01    -1.486469E+01    -1.514507E+01    -1.537832E+01    -1.562357E+01    -1.618239E+01    -1.908275E+01    -1.707418E+01    -1.492857E+01    -1.600142E+01    -1.668904E+01    -1.557463E+01    -1.886346E+01    -1.493851E+01    -1.486672E+01    -1.827745E+01    -1.646464E+01    -1.393266E+01    -1.538703E+01    -1.485790E+01    -1.494827E+01    -1.574686E+01    -1.590825E+01    -1.609199E+01    -1.664578E+01    -1.835878E+01    -1.686144E+01    -1.529382E+01    -1.574359E+01    -1.681327E+01    -1.491513E+01    -1.514187E+01    -1.612086E+01    -1.515204E+01    -1.468237E+01    -1.531565E+01    -1.594752E+01    -1.714491E+01    -1.546664E+01    -1.567833E+01    -1.559621E+01    -1.566379E+01    -1.725676E+01    -1.497235E+01    -1.810027E+01    -1.742300E+01    -1.583004E+01    -1.527426E+01    -1.638058E+01    -1.615658E+01    -1.487113E+01    -1.531349E+01    -1.457328E+01    -1.489597E+01    -1.388359E+01    -1.440983E+01    -1.466486E+01    -1.452945E+01    -1.547458E+01    -1.427452E+01    -1.653829E+01    -1.618604E+01    -1.581400E+01    -1.495664E+01    -1.379837E+01    -1.418205E+01    -1.526163E+01    -1.553903E+01    -1.978786E+01    -1.613936E+01    -1.470516E+01    -1.483438E+01    -1.639383E+01    -1.508058E+01    -1.634116E+01    -1.476132E+01    -1.472612E+01    -1.576945E+01    -1.351060E+01    -1.360015E+01    -1.355692E+01    -1.379168E+01    -1.404576E+01    -1.567044E+01    -1.480299E+01    -1.450691E+01    -1.575396E+01    -1.381784E+01    -1.641241E+01    -1.648641E+01    -1.511311E+01    -1.406738E+01    -1.587490E+01    -1.444752E+01    -1.390368E+01    -1.386936E+01    -1.443131E+01    -1.322708E+01    -1.434478E+01    -1.392743E+01    -1.502358E+01    -1.522297E+01    -1.499958E+01    -1.462354E+01    -1.355939E+01    -1.368593E+01    -1.390088E+01    -1.448181E+01    -1.345778E+01    -1.413232E+01    -1.443778E+01    -1.390032E+01    -1.465096E+01    -1.760016E+01    -1.495413E+01    -1.366137E+01    -1.390877E+01    -1.339263E+01    -1.287847E+01    -1.339022E+01    -1.339950E+01    -1.422525E+01    -1.386123E+01    -1.396480E+01    -1.453284E+01    -1.413106E+01    -1.279463E+01    -1.445772E+01    -1.434351E+01    -1.379848E+01    -1.382538E+01    -1.327766E+01    -1.313250E+01    -1.392337E+01    -1.297032E+01    -1.347251E+01    -1.365735E+01    -1.362017E+01    -1.342808E+01    -1.333015E+01    -1.341356E+01    -1.296472E+01    -1.403618E+01    -1.419154E+01    -1.310198E+01    -1.330534E+01    -1.273836E+01    -1.362746E+01    -1.247742E+01    -1.281496E+01    -1.346918E+01    -1.392110E+01    -1.351450E+01    -1.251984E+01    -1.329139E+01    -1.423364E+01    -1.388274E+01    -1.338602E+01    -1.511541E+01    -1.348018E+01    -1.320442E+01    -1.336672E+01    -1.282980E+01    -1.267671E+01    -1.394084E+01    -1.322424E+01    -1.261749E+01    -1.277478E+01    -1.375004E+01    -1.456196E+01    -1.375129E+01    -1.333622E+01    -1.250388E+01    -1.307028E+01    -1.329162E+01    -1.286637E+01    -1.249793E+01    -1.300580E+01    -1.324237E+01    -1.298744E+01    -1.256405E+01    -1.267236E+01    -1.302093E+01    -1.344489E+01    -1.324155E+01    -1.296535E+01    -1.316423E+01    -1.300097E+01    -1.327171E+01    -1.491793E+01    -1.249639E+01    -1.256004E+01    -1.281479E+01    -1.315741E+01    -1.316054E+01    -1.358335E+01    -1.243250E+01    -1.234697E+01    -1.308399E+01    -1.305711E+01    -1.305604E+01    -1.271314E+01    -1.253456E+01    -1.239154E+01    -1.258891E+01    -1.306230E+01    -1.279592E+01    -1.275392E+01    -1.271438E+01    -1.232663E+01    -1.285909E+01    -1.444952E+01    -1.354240E+01    -1.162907E+01    -1.170472E+01    -1.255737E+01    -1.262648E+01    -1.269162E+01    -1.404714E+01    -1.251721E+01    -1.215843E+01    -1.309828E+01    -1.314865E+01    -1.276203E+01    -1.321336E+01    -1.361649E+01    -1.272588E+01    -1.248172E+01    -1.262894E+01    -1.230208E+01    -1.254805E+01    -1.378613E+01    -1.341845E+01    -1.229047E+01    -1.210019E+01    -1.242695E+01    -1.261558E+01    -1.255973E+01    -1.277950E+01    -1.357170E+01    -1.320290E+01    -1.301925E+01    -1.285749E+01    -1.215154E+01    -1.262614E+01    -1.303565E+01    -1.312200E+01    -1.431106E+01    -1.416835E+01    -1.279799E+01    -1.232142E+01    -1.216706E+01    -1.207880E+01    -1.218899E+01    -1.261773E+01    -1.294232E+01    -1.249734E+01    -1.254307E+01    -1.337329E+01    -1.254304E+01    -1.183771E+01    -1.167847E+01    -1.229457E+01    -1.271782E+01    -1.241474E+01    -1.326356E+01    -1.350115E+01    -1.236090E+01    -1.222767E+01    -1.224801E+01    -1.200160E+01    -1.156067E+01    -1.198673E+01    -1.259257E+01    -1.219639E+01    -1.218155E+01    -1.267778E+01    -1.271839E+01    -1.287796E+01    -1.263207E+01    -1.247823E+01    -1.251478E+01    -1.235517E+01    -1.245713E+01    -1.208020E+01    -1.221470E+01    -1.333550E+01    -1.251124E+01    -1.181014E+01    -1.223223E+01    -1.286789E+01    -1.320456E+01    -1.230142E+01    -1.237690E+01    -1.294498E+01    -1.288660E+01    -1.320804E+01    -1.254881E+01    -1.233106E+01    -1.292977E+01    -1.289661E+01    -1.337523E+01    -1.323722E+01    -1.245375E+01    -1.302384E+01    -1.223755E+01    -1.183439E+01    -1.243186E+01    -1.254912E+01    -1.183819E+01    -1.191468E+01    -1.187681E+01    -1.194528E+01    -1.220927E+01    -1.197031E+01    -1.183721E+01    -1.212681E+01    -1.223637E+01    -1.206306E+01    -1.208073E+01    -1.182416E+01    -1.202552E+01    -1.235019E+01    -1.226708E+01    -1.268896E+01    -1.250534E+01    -1.217310E+01    -1.219202E+01    -1.252930E+01    -1.226469E+01    -1.199637E+01    -1.232640E+01    -1.307123E+01    -1.234719E+01    -1.164099E+01    -1.175759E+01    -1.212868E+01    -1.272012E+01    -1.251370E+01    -1.280053E+01    -1.298259E+01    -1.244951E+01    -1.240584E+01    -1.270699E+01    -1.239016E+01    -1.275339E+01    -1.320781E+01    -1.249116E+01    -1.319383E+01    -1.434768E+01    -1.389532E+01    -1.308248E+01    -1.360161E+01    -1.453925E+01    -1.344753E+01    -1.271129E+01    -1.227456E+01    -1.182644E+01    -1.225811E+01    -1.319679E+01    -1.295178E+01    -1.314801E+01    -1.366993E+01    -1.339139E+01    -1.285422E+01    -1.350573E+01    -1.424180E+01    -1.468042E+01    -1.502269E+01    -1.398599E+01    -1.374582E+01    -1.312297E+01    -1.295364E+01    -1.368463E+01    -1.293713E+01    -1.255619E+01    -1.356886E+01    -1.607582E+01    -1.637991E+01    -1.489739E+01    -1.507234E+01    -1.593962E+01    -1.783516E+01    -1.385327E+01    -1.312372E+01    -1.245740E+01    -1.318926E+01    -1.436851E+01    -1.403245E+01    -1.338774E+01    -1.480451E+01    -1.388807E+01    -1.550796E+01    -1.575654E+01    -1.676934E+01    -1.442084E+01    -1.406970E+01    -1.622079E+01    -1.533743E+01    -1.605187E+01    -1.786021E+01    -1.435455E+01    -1.307015E+01    -1.293380E+01    -1.454849E+01    -1.625902E+01    -1.704850E+01    -1.390185E+01    -1.369723E+01    -1.299754E+01    -1.384139E+01    -1.659492E+01    -1.436786E+01    -1.542788E+01    -1.512175E+01    -1.398679E+01    -1.369982E+01    -1.416855E+01    -1.482487E+01    -1.374405E+01    -1.415989E+01    -3.614699E+01    -1.415980E+01    -1.374404E+01    -1.482478E+01    -1.416850E+01    -1.369981E+01    -1.398681E+01    -1.512191E+01    -1.542786E+01    -1.436778E+01    -1.659473E+01    -1.384143E+01    -1.299755E+01    -1.369727E+01    -1.390185E+01    -1.704846E+01    -1.625885E+01    -1.454853E+01    -1.293382E+01    -1.307020E+01    -1.435461E+01    -1.786029E+01    -1.605176E+01    -1.533741E+01    -1.622090E+01    -1.406974E+01    -1.442085E+01    -1.676953E+01    -1.575662E+01    -1.550808E+01    -1.388812E+01    -1.480449E+01    -1.338772E+01    -1.403243E+01    -1.436852E+01    -1.318926E+01    -1.245740E+01    -1.312372E+01    -1.385322E+01    -1.783493E+01    -1.593957E+01    -1.507225E+01    -1.489729E+01    -1.637975E+01    -1.607561E+01    -1.356883E+01    -1.255616E+01    -1.293709E+01    -1.368459E+01    -1.295363E+01    -1.312297E+01    -1.374578E+01    -1.398595E+01    -1.502265E+01    -1.468040E+01    -1.424171E+01    -1.350565E+01    -1.285416E+01    -1.339131E+01    -1.366984E+01    -1.314793E+01    -1.295172E+01    -1.319672E+01    -1.225807E+01    -1.182641E+01    -1.227452E+01    -1.271123E+01    -1.344744E+01    -1.453908E+01    -1.360153E+01    -1.308240E+01    -1.389521E+01    -1.434755E+01    -1.319375E+01    -1.249109E+01    -1.320771E+01    -1.275332E+01    -1.239010E+01    -1.270692E+01    -1.240579E+01    -1.244946E+01    -1.298251E+01    -1.280045E+01    -1.251364E+01    -1.272004E+01    -1.212861E+01    -1.175754E+01    -1.164095E+01    -1.234714E+01    -1.307114E+01    -1.232634E+01    -1.199632E+01    -1.226464E+01    -1.252923E+01    -1.219196E+01    -1.217305E+01    -1.250530E+01    -1.268889E+01    -1.226702E+01    -1.235013E+01    -1.202548E+01    -1.182412E+01    -1.208069E+01    -1.206304E+01    -1.223635E+01    -1.212677E+01    -1.183719E+01    -1.197030E+01    -1.220927E+01    -1.194528E+01    -1.187681E+01    -1.191471E+01    -1.183823E+01    -1.254916E+01    -1.243189E+01    -1.183442E+01    -1.223763E+01    -1.302396E+01    -1.245383E+01    -1.323736E+01    -1.337533E+01    -1.289666E+01    -1.292985E+01    -1.233114E+01    -1.254890E+01    -1.320816E+01    -1.288671E+01    -1.294512E+01    -1.237700E+01    -1.230152E+01    -1.320474E+01    -1.286803E+01    -1.223234E+01    -1.181023E+01    -1.251141E+01    -1.333575E+01    -1.221484E+01    -1.208033E+01    -1.245731E+01    -1.235533E+01    -1.251496E+01    -1.247842E+01    -1.263228E+01    -1.287819E+01    -1.271862E+01    -1.267799E+01    -1.218173E+01    -1.219656E+01    -1.259278E+01    -1.198689E+01    -1.156080E+01    -1.200173E+01    -1.224815E+01    -1.222784E+01    -1.236106E+01    -1.350139E+01    -1.326382E+01    -1.241493E+01    -1.271808E+01    -1.229477E+01    -1.167859E+01    -1.183780E+01    -1.254313E+01    -1.337348E+01    -1.254315E+01    -1.249741E+01    -1.294250E+01    -1.261791E+01    -1.218910E+01    -1.207886E+01    -1.216708E+01    -1.232138E+01    -1.279786E+01    -1.416803E+01    -1.431123E+01    -1.312211E+01    -1.303582E+01    -1.262621E+01    -1.215151E+01    -1.285740E+01    -1.301915E+01    -1.320271E+01    -1.357168E+01    -1.277957E+01    -1.255973E+01    -1.261543E+01    -1.242684E+01    -1.210007E+01    -1.229024E+01    -1.341796E+01    -1.378573E+01    -1.254790E+01    -1.230185E+01    -1.262866E+01    -1.248146E+01    -1.272543E+01    -1.361578E+01    -1.321287E+01    -1.276166E+01    -1.314821E+01    -1.309774E+01    -1.215809E+01    -1.251676E+01    -1.404607E+01    -1.269117E+01    -1.262604E+01    -1.255695E+01    -1.170438E+01    -1.162874E+01    -1.354168E+01    -1.444823E+01    -1.285842E+01    -1.232613E+01    -1.271373E+01    -1.275331E+01    -1.279523E+01    -1.306153E+01    -1.258827E+01    -1.239101E+01    -1.253399E+01    -1.271261E+01    -1.305558E+01    -1.305639E+01    -1.308311E+01    -1.234648E+01    -1.243210E+01    -1.358245E+01    -1.316001E+01    -1.315668E+01    -1.281413E+01    -1.255972E+01    -1.249633E+01    -1.491676E+01    -1.327064E+01    -1.300041E+01    -1.316388E+01    -1.296504E+01    -1.324137E+01    -1.344410E+01    -1.302019E+01    -1.267220E+01    -1.256398E+01    -1.298708E+01    -1.324229E+01    -1.300569E+01    -1.249791E+01    -1.286671E+01    -1.329215E+01    -1.307054E+01    -1.250427E+01    -1.333691E+01    -1.375240E+01    -1.456270E+01    -1.375022E+01    -1.277507E+01    -1.261789E+01    -1.322554E+01    -1.394203E+01    -1.267718E+01    -1.283088E+01    -1.336828E+01    -1.320591E+01    -1.348231E+01    -1.511838E+01    -1.338682E+01    -1.388424E+01    -1.423483E+01    -1.329298E+01    -1.252101E+01    -1.351618E+01    -1.392345E+01    -1.347176E+01    -1.281615E+01    -1.247876E+01    -1.363039E+01    -1.274044E+01    -1.330799E+01    -1.310418E+01    -1.419614E+01    -1.403965E+01    -1.296710E+01    -1.341686E+01    -1.333329E+01    -1.343158E+01    -1.362392E+01    -1.366103E+01    -1.347614E+01    -1.297337E+01    -1.392813E+01    -1.313573E+01    -1.328146E+01    -1.383044E+01    -1.380355E+01    -1.435025E+01    -1.446480E+01    -1.279781E+01    -1.413691E+01    -1.454065E+01    -1.397028E+01    -1.386694E+01    -1.423045E+01    -1.340311E+01    -1.339496E+01    -1.288224E+01    -1.339757E+01    -1.391469E+01    -1.366677E+01    -1.496508E+01    -1.760973E+01    -1.466050E+01    -1.390693E+01    -1.444651E+01    -1.413931E+01    -1.346318E+01    -1.449034E+01    -1.390757E+01    -1.369191E+01    -1.356490E+01    -1.463360E+01    -1.501171E+01    -1.523624E+01    -1.503493E+01    -1.393464E+01    -1.435296E+01    -1.323204E+01    -1.444108E+01    -1.387437E+01    -1.390949E+01    -1.445572E+01    -1.589277E+01    -1.407536E+01    -1.512678E+01    -1.649327E+01    -1.643865E+01    -1.382500E+01    -1.577062E+01    -1.451493E+01    -1.481531E+01    -1.568765E+01    -1.405291E+01    -1.379903E+01    -1.356297E+01    -1.360663E+01    -1.351398E+01    -1.578126E+01    -1.473749E+01    -1.477090E+01    -1.635512E+01    -1.509174E+01    -1.641251E+01    -1.484498E+01    -1.471637E+01    -1.616024E+01    -1.971620E+01    -1.555408E+01    -1.527633E+01    -1.419061E+01    -1.380411E+01    -1.495855E+01    -1.583184E+01    -1.619580E+01    -1.652072E+01    -1.428192E+01    -1.548707E+01    -1.453939E+01    -1.467598E+01    -1.441839E+01    -1.388838E+01    -1.490770E+01    -1.457801E+01    -1.532630E+01    -1.488253E+01    -1.615171E+01    -1.640418E+01    -1.528599E+01    -1.584029E+01    -1.738704E+01    -1.815056E+01    -1.498171E+01    -1.726750E+01    -1.567933E+01    -1.559667E+01    -1.569282E+01    -1.547983E+01    -1.711504E+01    -1.595301E+01    -1.532736E+01    -1.469210E+01    -1.516435E+01    -1.612397E+01    -1.514668E+01    -1.492468E+01    -1.682061E+01    -1.574941E+01    -1.530337E+01    -1.686968E+01    -1.834047E+01    -1.665091E+01    -1.608304E+01    -1.590561E+01    -1.575883E+01    -1.495667E+01    -1.486258E+01    -1.539957E+01    -1.393701E+01    -1.647208E+01    -1.832057E+01    -1.487088E+01    -1.493632E+01    -1.886100E+01    -1.557520E+01    -1.667968E+01    -1.599164E+01    -1.493399E+01    -1.709307E+01    -1.906113E+01    -1.618810E+01    -1.563160E+01    -1.538237E+01    -1.515016E+01    -1.487161E+01    -1.634930E+01    -1.612361E+01    -1.504962E+01    -1.684173E+01    -1.717535E+01    -1.504313E+01    -1.647370E+01    -1.631417E+01    -1.693851E+01    -1.679223E+01    -1.505402E+01    -1.864398E+01    -1.740096E+01    -1.785044E+01    -1.609600E+01    -1.552773E+01    -1.519119E+01    -1.705263E+01    -1.569993E+01    -1.718361E+01    -1.580022E+01    -1.601449E+01    -1.835669E+01    -1.716880E+01    -1.517544E+01    -1.733848E+01    -1.501237E+01    -1.574055E+01    -1.489079E+01    -1.599344E+01    -1.634969E+01    -1.853478E+01    -1.828151E+01    -1.561793E+01    -1.604688E+01    -1.686335E+01    -1.645607E+01    -1.553263E+01    -1.469815E+01    -1.654859E+01    -1.602823E+01    -1.603611E+01    -1.501839E+01    -1.594558E+01    -1.559377E+01    -1.574975E+01    -1.503862E+01    -1.447540E+01    -1.506251E+01    -1.552384E+01    -1.739192E+01    -1.442224E+01    -1.696611E+01    -1.528766E+01    -1.643859E+01    -1.369759E+01    -1.497862E+01    -1.732506E+01    -1.522753E+01    -1.845099E+01    -1.813164E+01    -1.780434E+01    -1.592674E+01    -1.625620E+01    -1.767882E+01    -1.463004E+01    -1.688593E+01    -1.522045E+01    -1.589598E+01    -1.882413E+01    -1.796555E+01    -1.819202E+01    -1.606415E+01    -1.655733E+01    -1.457881E+01    -1.604482E+01    -1.552321E+01    -1.492776E+01    -1.686781E+01    -1.487565E+01    -1.519804E+01    -1.504920E+01    -1.572868E+01    -1.553802E+01    -1.480233E+01    -1.671235E+01    -1.448672E+01    -1.621389E+01    -1.514799E+01    -1.628182E+01    -1.449017E+01
-82.111111    -2.835288E+01    -1.452168E+01    -1.656662E+01    -1.607582E+01    -1.593377E+01    -1.553017E+01    -1.616495E+01    -1.554623E+01    -1.549262E+01    -1.525573E+01    -1.713877E+01    -1.383353E+01    -1.534587E+01    -1.563241E+01    -1.522142E+01    -1.567758E+01    -1.657233E+01    -1.507211E+01    -1.743678E+01    -1.711145E+01    -1.791300E+01    -1.657135E+01    -1.620409E+01    -1.688890E+01    -1.661848E+01    -1.538965E+01    -1.713726E+01    -1.674768E+01    -1.588288E+01    -1.683272E+01    -1.422924E+01    -1.627381E+01    -1.629686E+01    -1.589959E+01    -1.660689E+01    -1.594133E+01    -1.497352E+01    -1.538933E+01    -1.614204E+01    -1.766559E+01    -1.481416E+01    -1.725087E+01    -1.473001E+01    -1.702555E+01    -1.821016E+01    -1.586880E+01    -1.552705E+01    -1.470950E+01    -1.920087E+01    -1.553518E+01    -1.537705E+01    -1.597841E+01    -1.497181E+01    -1.750655E+01    -1.691860E+01    -1.657143E+01    -1.454949E+01    -1.492683E+01    -1.593513E+01    -1.620849E+01    -1.858945E+01    -1.399360E+01    -1.742074E+01    -1.588602E+01    -1.745832E+01    -1.499471E+01    -1.476955E+01    -1.699174E+01    -1.608901E+01    -1.487940E+01    -1.535655E+01    -1.476067E+01    -1.567107E+01    -1.690475E+01    -1.546724E+01    -1.661169E+01    -1.580981E+01    -1.574257E+01    -1.982496E+01    -1.424887E+01    -1.523564E+01    -1.631043E+01    -1.623893E+01    -1.567997E+01    -1.544464E+01    -1.538212E+01    -1.709244E+01    -1.550566E+01    -1.574108E+01    -1.627873E+01    -1.611096E+01    -1.554761E+01    -1.416280E+01    -1.487278E+01    -1.895665E+01    -1.776818E+01    -1.721718E+01    -1.946095E+01    -1.523086E+01    -1.448465E+01    -1.499167E+01    -1.511843E+01    -1.457141E+01    -1.773858E+01    -1.566791E+01    -1.563214E+01    -1.517485E+01    -1.492585E+01    -1.727091E+01    -1.754909E+01    -1.633842E+01    -1.642153E+01    -1.536235E+01    -1.520649E+01    -1.786497E+01    -1.668825E+01    -1.671921E+01    -1.739705E+01    -1.481503E+01    -1.474406E+01    -1.506415E+01    -1.777024E+01    -1.623799E+01    -1.729992E+01    -1.564663E+01    -1.583091E+01    -1.531815E+01    -1.631127E+01    -1.502443E+01    -1.478905E+01    -1.552482E+01    -1.645913E+01    -1.485125E+01    -1.597952E+01    -1.564099E+01    -1.551988E+01    -1.487812E+01    -1.467362E+01    -1.691524E+01    -1.496773E+01    -1.464968E+01    -1.885630E+01    -1.483818E+01    -1.500365E+01    -1.455308E+01    -1.528526E+01    -1.611086E+01    -1.595132E+01    -1.463388E+01    -1.433613E+01    -1.375147E+01    -1.427706E+01    -1.653165E+01    -1.465143E+01    -1.658972E+01    -1.589295E+01    -1.534755E+01    -1.780003E+01    -1.427731E+01    -1.411117E+01    -1.409879E+01    -1.392843E+01    -1.636546E+01    -1.512917E+01    -1.399107E+01    -1.399039E+01    -1.518803E+01    -1.436121E+01    -1.423479E+01    -1.480662E+01    -1.455919E+01    -1.459211E+01    -1.633881E+01    -1.555343E+01    -1.451050E+01    -1.872036E+01    -1.417893E+01    -1.420888E+01    -1.408739E+01    -1.313136E+01    -1.428580E+01    -1.386868E+01    -1.433396E+01    -1.431727E+01    -1.438179E+01    -1.433420E+01    -1.446775E+01    -1.517252E+01    -1.572208E+01    -1.528069E+01    -1.598945E+01    -1.405688E+01    -1.432337E+01    -1.397207E+01    -1.344136E+01    -1.449196E+01    -1.431219E+01    -1.358046E+01    -1.422264E+01    -1.652093E+01    -1.509497E+01    -1.524610E+01    -1.466222E+01    -1.391396E+01    -1.301365E+01    -1.337087E+01    -1.341273E+01    -1.385033E+01    -1.496065E+01    -1.446847E+01    -1.359567E+01    -1.273441E+01    -1.305970E+01    -1.366170E+01    -1.294261E+01    -1.321229E+01    -1.434075E+01    -1.433582E+01    -1.376501E+01    -1.420502E+01    -1.382191E+01    -1.340275E+01    -1.366130E+01    -1.332812E+01    -1.296352E+01    -1.345664E+01    -1.287393E+01    -1.369181E+01    -1.378111E+01    -1.406544E+01    -1.339131E+01    -1.390602E+01    -1.410783E+01    -1.320520E+01    -1.559578E+01    -1.346404E+01    -1.300153E+01    -1.395523E+01    -1.388636E+01    -1.515278E+01    -1.429259E+01    -1.360181E+01    -1.279649E+01    -1.370028E+01    -1.344877E+01    -1.289541E+01    -1.362302E+01    -1.335289E+01    -1.252979E+01    -1.266794E+01    -1.301840E+01    -1.276295E+01    -1.303522E+01    -1.381518E+01    -1.314358E+01    -1.288698E+01    -1.349130E+01    -1.341643E+01    -1.364003E+01    -1.265262E+01    -1.240826E+01    -1.299092E+01    -1.364863E+01    -1.378131E+01    -1.286553E+01    -1.335637E+01    -1.385566E+01    -1.368788E+01    -1.275623E+01    -1.268164E+01    -1.345768E+01    -1.381925E+01    -1.320167E+01    -1.251342E+01    -1.231009E+01    -1.276394E+01    -1.416477E+01    -1.326595E+01    -1.356078E+01    -1.247462E+01    -1.264675E+01    -1.382341E+01    -1.341000E+01    -1.252405E+01    -1.250346E+01    -1.312404E+01    -1.288588E+01    -1.393388E+01    -1.328199E+01    -1.207361E+01    -1.246270E+01    -1.279494E+01    -1.320238E+01    -1.335563E+01    -1.324911E+01    -1.219393E+01    -1.298311E+01    -1.376886E+01    -1.304424E+01    -1.335726E+01    -1.233060E+01    -1.168467E+01    -1.169740E+01    -1.232709E+01    -1.357999E+01    -1.337810E+01    -1.312495E+01    -1.286255E+01    -1.251870E+01    -1.270518E+01    -1.394245E+01    -1.298415E+01    -1.258852E+01    -1.248043E+01    -1.285145E+01    -1.262855E+01    -1.226767E+01    -1.267224E+01    -1.273909E+01    -1.302973E+01    -1.302275E+01    -1.214709E+01    -1.234087E+01    -1.252069E+01    -1.286143E+01    -1.329271E+01    -1.300364E+01    -1.258588E+01    -1.266900E+01    -1.267833E+01    -1.227221E+01    -1.240643E+01    -1.333881E+01    -1.316370E+01    -1.272319E+01    -1.233235E+01    -1.210033E+01    -1.185293E+01    -1.181768E+01    -1.190402E+01    -1.255981E+01    -1.299552E+01    -1.332003E+01    -1.363684E+01    -1.233553E+01    -1.206832E+01    -1.215818E+01    -1.234244E+01    -1.244363E+01    -1.216431E+01    -1.299717E+01    -1.406786E+01    -1.377100E+01    -1.251894E+01    -1.226984E+01    -1.231583E+01    -1.261941E+01    -1.214246E+01    -1.246204E+01    -1.253165E+01    -1.317717E+01    -1.503189E+01    -1.413961E+01    -1.248378E+01    -1.278025E+01    -1.266449E+01    -1.244333E+01    -1.214587E+01    -1.234676E+01    -1.299345E+01    -1.273031E+01    -1.314889E+01    -1.330509E+01    -1.312884E+01    -1.294052E+01    -1.335541E+01    -1.255513E+01    -1.247693E+01    -1.269011E+01    -1.275599E+01    -1.245358E+01    -1.217617E+01    -1.198968E+01    -1.243352E+01    -1.264720E+01    -1.262400E+01    -1.251752E+01    -1.245408E+01    -1.353943E+01    -1.334434E+01    -1.263063E+01    -1.210832E+01    -1.225604E+01    -1.265823E+01    -1.283402E+01    -1.304566E+01    -1.322034E+01    -1.458035E+01    -1.353087E+01    -1.297465E+01    -1.521025E+01    -1.474215E+01    -1.348878E+01    -1.356682E+01    -1.381893E+01    -1.354998E+01    -1.319325E+01    -1.324874E+01    -1.350745E+01    -1.350473E+01    -1.365488E+01    -1.344799E+01    -1.251623E+01    -1.296434E+01    -1.292321E+01    -1.282261E+01    -1.402642E+01    -1.351840E+01    -1.332888E+01    -1.289259E+01    -1.297973E+01    -1.350901E+01    -1.283249E+01    -1.314201E+01    -1.466614E+01    -1.878457E+01    -1.397092E+01    -1.300820E+01    -1.365362E+01    -1.529199E+01    -1.341357E+01    -1.324364E+01    -1.398079E+01    -1.431577E+01    -1.423419E+01    -1.305592E+01    -1.337060E+01    -1.416137E+01    -1.383354E+01    -1.297491E+01    -1.263627E+01    -1.326941E+01    -1.335352E+01    -1.276555E+01    -1.285795E+01    -1.323163E+01    -1.427852E+01    -1.368516E+01    -1.455771E+01    -1.445061E+01    -1.367961E+01    -1.397261E+01    -1.495708E+01    -1.469452E+01    -1.384026E+01    -1.415917E+01    -1.541780E+01    -1.421623E+01    -1.286284E+01    -1.328484E+01    -1.457932E+01    -1.322244E+01    -1.318737E+01    -1.371973E+01    -1.432907E+01    -1.498292E+01    -1.679765E+01    -1.411051E+01    -1.385732E+01    -1.417247E+01    -1.366264E+01    -1.339200E+01    -1.261034E+01    -1.311798E+01    -1.433831E+01    -1.710977E+01    -1.531976E+01    -1.557249E+01    -1.771564E+01    -1.454031E+01    -1.551089E+01    -1.588373E+01    -1.379950E+01    -1.293422E+01    -1.331648E+01    -1.454180E+01    -1.523142E+01    -1.475957E+01    -1.432736E+01    -1.307620E+01    -1.336042E+01    -1.528759E+01    -1.651857E+01    -1.417094E+01    -1.437567E+01    -1.453611E+01    -1.393295E+01    -1.581080E+01    -1.655045E+01    -1.355436E+01    -1.338554E+01    -1.449375E+01    -1.532061E+01    -1.449746E+01    -1.526556E+01    -1.452753E+01    -1.335631E+01    -1.335639E+01    -1.431426E+01    -1.450314E+01    -1.384326E+01    -1.399934E+01    -3.578919E+01    -1.399930E+01    -1.384321E+01    -1.450314E+01    -1.431434E+01    -1.335644E+01    -1.335634E+01    -1.452749E+01    -1.526544E+01    -1.449746E+01    -1.532072E+01    -1.449374E+01    -1.338555E+01    -1.355437E+01    -1.655047E+01    -1.581085E+01    -1.393300E+01    -1.453620E+01    -1.437565E+01    -1.417091E+01    -1.651860E+01    -1.528770E+01    -1.336045E+01    -1.307623E+01    -1.432740E+01    -1.475956E+01    -1.523147E+01    -1.454184E+01    -1.331649E+01    -1.293423E+01    -1.379950E+01    -1.588382E+01    -1.551092E+01    -1.454039E+01    -1.771556E+01    -1.557234E+01    -1.531979E+01    -1.710991E+01    -1.433829E+01    -1.311800E+01    -1.261033E+01    -1.339202E+01    -1.366265E+01    -1.417251E+01    -1.385728E+01    -1.411049E+01    -1.679749E+01    -1.498280E+01    -1.432899E+01    -1.371966E+01    -1.318733E+01    -1.322238E+01    -1.457921E+01    -1.328480E+01    -1.286279E+01    -1.421617E+01    -1.541768E+01    -1.415922E+01    -1.384024E+01    -1.469451E+01    -1.495702E+01    -1.397257E+01    -1.367952E+01    -1.445045E+01    -1.455763E+01    -1.368505E+01    -1.427838E+01    -1.323157E+01    -1.285788E+01    -1.276549E+01    -1.335342E+01    -1.326934E+01    -1.263620E+01    -1.297483E+01    -1.383341E+01    -1.416125E+01    -1.337049E+01    -1.305587E+01    -1.423401E+01    -1.431563E+01    -1.398063E+01    -1.324356E+01    -1.341345E+01    -1.529174E+01    -1.365348E+01    -1.300813E+01    -1.397088E+01    -1.878421E+01    -1.466588E+01    -1.314193E+01    -1.283241E+01    -1.350893E+01    -1.297967E+01    -1.289254E+01    -1.332887E+01    -1.351838E+01    -1.402631E+01    -1.282256E+01    -1.292317E+01    -1.296432E+01    -1.251624E+01    -1.344802E+01    -1.365489E+01    -1.350473E+01    -1.350747E+01    -1.324874E+01    -1.319332E+01    -1.355003E+01    -1.381897E+01    -1.356687E+01    -1.348884E+01    -1.474222E+01    -1.520995E+01    -1.297465E+01    -1.353095E+01    -1.458047E+01    -1.322025E+01    -1.304563E+01    -1.283399E+01    -1.265825E+01    -1.225609E+01    -1.210837E+01    -1.263071E+01    -1.334447E+01    -1.353959E+01    -1.245415E+01    -1.251759E+01    -1.262410E+01    -1.264734E+01    -1.243362E+01    -1.198977E+01    -1.217628E+01    -1.245374E+01    -1.275616E+01    -1.269028E+01    -1.247708E+01    -1.255531E+01    -1.335566E+01    -1.294075E+01    -1.312907E+01    -1.330535E+01    -1.314914E+01    -1.273050E+01    -1.299367E+01    -1.234695E+01    -1.214602E+01    -1.244353E+01    -1.266471E+01    -1.278050E+01    -1.248395E+01    -1.414010E+01    -1.503256E+01    -1.317748E+01    -1.253186E+01    -1.246226E+01    -1.214265E+01    -1.261963E+01    -1.231599E+01    -1.227000E+01    -1.251906E+01    -1.377124E+01    -1.406820E+01    -1.299748E+01    -1.216450E+01    -1.244383E+01    -1.234264E+01    -1.215833E+01    -1.206838E+01    -1.233562E+01    -1.363703E+01    -1.332026E+01    -1.299575E+01    -1.256003E+01    -1.190413E+01    -1.181773E+01    -1.185295E+01    -1.210031E+01    -1.233222E+01    -1.272315E+01    -1.316369E+01    -1.333879E+01    -1.240638E+01    -1.227209E+01    -1.267815E+01    -1.266886E+01    -1.258580E+01    -1.300351E+01    -1.329237E+01    -1.286125E+01    -1.252055E+01    -1.234074E+01    -1.214685E+01    -1.302235E+01    -1.302939E+01    -1.273872E+01    -1.267191E+01    -1.226743E+01    -1.262817E+01    -1.285101E+01    -1.248000E+01    -1.258806E+01    -1.298355E+01    -1.394155E+01    -1.270480E+01    -1.251825E+01    -1.286195E+01    -1.312427E+01    -1.337731E+01    -1.357938E+01    -1.232669E+01    -1.169706E+01    -1.168431E+01    -1.233021E+01    -1.335646E+01    -1.304351E+01    -1.376776E+01    -1.298239E+01    -1.219347E+01    -1.324833E+01    -1.335470E+01    -1.320160E+01    -1.279425E+01    -1.246210E+01    -1.207320E+01    -1.328159E+01    -1.393268E+01    -1.288528E+01    -1.312320E+01    -1.250293E+01    -1.252370E+01    -1.340944E+01    -1.382247E+01    -1.264628E+01    -1.247439E+01    -1.356051E+01    -1.326570E+01    -1.416429E+01    -1.276325E+01    -1.230978E+01    -1.251340E+01    -1.320159E+01    -1.381851E+01    -1.345756E+01    -1.268174E+01    -1.275666E+01    -1.368826E+01    -1.385507E+01    -1.335599E+01    -1.286551E+01    -1.378154E+01    -1.364916E+01    -1.299107E+01    -1.240857E+01    -1.265329E+01    -1.364097E+01    -1.341716E+01    -1.349147E+01    -1.288767E+01    -1.314475E+01    -1.381661E+01    -1.303569E+01    -1.276371E+01    -1.301953E+01    -1.266905E+01    -1.253098E+01    -1.335481E+01    -1.362552E+01    -1.289697E+01    -1.345099E+01    -1.370260E+01    -1.279825E+01    -1.360456E+01    -1.429665E+01    -1.515918E+01    -1.388927E+01    -1.395702E+01    -1.300333E+01    -1.346705E+01    -1.560299E+01    -1.320756E+01    -1.411226E+01    -1.390923E+01    -1.339436E+01    -1.406950E+01    -1.378453E+01    -1.369531E+01    -1.287670E+01    -1.345958E+01    -1.296624E+01    -1.333184E+01    -1.366576E+01    -1.340677E+01    -1.382686E+01    -1.421120E+01    -1.377004E+01    -1.434113E+01    -1.434612E+01    -1.321602E+01    -1.294595E+01    -1.366702E+01    -1.306312E+01    -1.273737E+01    -1.360054E+01    -1.447668E+01    -1.497130E+01    -1.385603E+01    -1.341782E+01    -1.337576E+01    -1.301760E+01    -1.392008E+01    -1.467185E+01    -1.525576E+01    -1.510667E+01    -1.654269E+01    -1.423030E+01    -1.358595E+01    -1.432079E+01    -1.450058E+01    -1.344665E+01    -1.397816E+01    -1.433009E+01    -1.406428E+01    -1.600425E+01    -1.529449E+01    -1.572765E+01    -1.518592E+01    -1.447489E+01    -1.434333E+01    -1.439077E+01    -1.432581E+01    -1.434354E+01    -1.387638E+01    -1.429532E+01    -1.313667E+01    -1.409418E+01    -1.421678E+01    -1.418652E+01    -1.874332E+01    -1.451695E+01    -1.556956E+01    -1.634222E+01    -1.460282E+01    -1.456965E+01    -1.481626E+01    -1.424364E+01    -1.436824E+01    -1.519121E+01    -1.399758E+01    -1.399938E+01    -1.514318E+01    -1.639235E+01    -1.393588E+01    -1.410686E+01    -1.411944E+01    -1.428549E+01    -1.780247E+01    -1.535423E+01    -1.587783E+01    -1.660419E+01    -1.466148E+01    -1.655141E+01    -1.428574E+01    -1.375832E+01    -1.434026E+01    -1.463314E+01    -1.596822E+01    -1.609378E+01    -1.527777E+01    -1.456190E+01    -1.501587E+01    -1.484954E+01    -1.892903E+01    -1.466004E+01    -1.497971E+01    -1.694206E+01    -1.468337E+01    -1.488929E+01    -1.553010E+01    -1.562937E+01    -1.599644E+01    -1.485659E+01    -1.647082E+01    -1.553205E+01    -1.479869E+01    -1.503178E+01    -1.633090E+01    -1.532991E+01    -1.582171E+01    -1.563811E+01    -1.732249E+01    -1.624235E+01    -1.779420E+01    -1.507403E+01    -1.475270E+01    -1.482302E+01    -1.741266E+01    -1.674123E+01    -1.671077E+01    -1.790713E+01    -1.521744E+01    -1.537210E+01    -1.643162E+01    -1.632500E+01    -1.752350E+01    -1.727366E+01    -1.493215E+01    -1.518515E+01    -1.564555E+01    -1.567784E+01    -1.776998E+01    -1.457681E+01    -1.512544E+01    -1.500025E+01    -1.448926E+01    -1.523584E+01    -1.939944E+01    -1.723733E+01    -1.774226E+01    -1.895986E+01    -1.487722E+01    -1.416099E+01    -1.554278E+01    -1.611921E+01    -1.627503E+01    -1.573745E+01    -1.551047E+01    -1.710339E+01    -1.538575E+01    -1.545187E+01    -1.568758E+01    -1.624596E+01    -1.630993E+01    -1.523379E+01    -1.424728E+01    -1.979244E+01    -1.574740E+01    -1.581319E+01    -1.660446E+01    -1.546838E+01    -1.691321E+01    -1.567824E+01    -1.476583E+01    -1.536087E+01    -1.488042E+01    -1.609375E+01    -1.699997E+01    -1.476733E+01    -1.499401E+01    -1.746274E+01    -1.587883E+01    -1.743189E+01    -1.399637E+01    -1.861510E+01    -1.620576E+01    -1.594373E+01    -1.492773E+01    -1.454889E+01    -1.656942E+01    -1.691556E+01    -1.750698E+01    -1.497465E+01    -1.598250E+01    -1.537627E+01    -1.553742E+01    -1.920840E+01    -1.470829E+01    -1.552919E+01    -1.587467E+01    -1.822764E+01    -1.703540E+01    -1.473068E+01    -1.724998E+01    -1.481455E+01    -1.767503E+01    -1.613955E+01    -1.539135E+01    -1.497456E+01    -1.593853E+01    -1.661109E+01    -1.590430E+01    -1.629152E+01    -1.627150E+01    -1.422965E+01    -1.682695E+01    -1.588042E+01    -1.674594E+01    -1.713650E+01    -1.539167E+01    -1.662457E+01    -1.688760E+01    -1.620688E+01    -1.657506E+01    -1.791008E+01    -1.710511E+01    -1.743310E+01    -1.507080E+01    -1.657349E+01    -1.567846E+01    -1.522251E+01    -1.562863E+01    -1.534274E+01    -1.383377E+01    -1.714470E+01    -1.525708E+01    -1.549053E+01    -1.554521E+01    -1.617117E+01    -1.553122E+01    -1.593592E+01    -1.607591E+01    -1.657280E+01    -1.452389E+01
-82.000000    -3.103672E+01    -1.587705E+01    -1.599372E+01    -1.511175E+01    -1.661134E+01    -1.403936E+01    -2.052643E+01    -1.448832E+01    -1.536923E+01    -1.747860E+01    -1.587283E+01    -1.524695E+01    -1.405279E+01    -1.606964E+01    -1.457805E+01    -1.682432E+01    -1.679375E+01    -1.538307E+01    -1.799759E+01    -1.527444E+01    -1.602115E+01    -1.610905E+01    -1.580748E+01    -1.750382E+01    -1.462040E+01    -2.186885E+01    -1.541388E+01    -1.469504E+01    -1.503391E+01    -1.469909E+01    -1.564253E+01    -1.678860E+01    -1.594632E+01    -1.516734E+01    -1.682346E+01    -1.949422E+01    -1.545750E+01    -1.826072E+01    -1.520731E+01    -1.537063E+01    -1.561257E+01    -1.719170E+01    -1.689488E+01    -1.712987E+01    -1.563420E+01    -1.576290E+01    -1.618622E+01    -1.641224E+01    -1.612243E+01    -1.709332E+01    -1.610648E+01    -1.845724E+01    -1.557698E+01    -1.639180E+01    -1.651308E+01    -1.510435E+01    -1.491230E+01    -1.686732E+01    -1.428177E+01    -1.709624E+01    -1.622168E+01    -1.512011E+01    -1.648655E+01    -1.565105E+01    -1.818981E+01    -1.393468E+01    -1.628801E+01    -1.596560E+01    -1.657011E+01    -1.516446E+01    -1.783392E+01    -1.589423E+01    -1.519374E+01    -1.767730E+01    -1.417665E+01    -1.592837E+01    -1.558737E+01    -1.514786E+01    -1.763566E+01    -1.457600E+01    -1.568312E+01    -1.536245E+01    -1.556203E+01    -1.757120E+01    -1.564987E+01    -1.642397E+01    -1.553874E+01    -1.484226E+01    -1.615100E+01    -1.574597E+01    -1.775244E+01    -1.623194E+01    -1.745411E+01    -1.513098E+01    -1.615766E+01    -1.848574E+01    -1.575504E+01    -1.597728E+01    -1.632548E+01    -1.752174E+01    -1.592778E+01    -1.497830E+01    -1.626702E+01    -1.754963E+01    -1.651288E+01    -1.629717E+01    -1.570849E+01    -1.485355E+01    -1.688971E+01    -1.722768E+01    -1.516405E+01    -1.585653E+01    -1.882878E+01    -1.482449E+01    -1.491137E+01    -1.505497E+01    -1.519505E+01    -1.582525E+01    -1.568718E+01    -1.717660E+01    -1.818660E+01    -1.470608E+01    -1.621018E+01    -1.418711E+01    -1.473783E+01    -1.663196E+01    -1.524797E+01    -1.630670E+01    -1.843394E+01    -1.557357E+01    -1.536636E+01    -1.406747E+01    -1.529871E+01    -1.458727E+01    -1.508579E+01    -1.561050E+01    -1.590368E+01    -1.597931E+01    -1.572728E+01    -1.601820E+01    -1.661492E+01    -1.738068E+01    -1.542485E+01    -1.831312E+01    -1.528852E+01    -1.411409E+01    -1.716422E+01    -1.484134E+01    -1.469831E+01    -1.786346E+01    -1.507032E+01    -1.455884E+01    -1.459423E+01    -1.554503E+01    -1.473997E+01    -1.441173E+01    -1.599378E+01    -1.471540E+01    -1.523042E+01    -1.535485E+01    -1.714656E+01    -1.506273E+01    -1.433971E+01    -1.384746E+01    -1.441330E+01    -1.524966E+01    -1.448044E+01    -1.769510E+01    -1.365884E+01    -1.549436E+01    -1.571766E+01    -1.439058E+01    -1.510173E+01    -1.455205E+01    -1.362565E+01    -1.424833E+01    -1.405499E+01    -1.499133E+01    -1.458184E+01    -1.695754E+01    -1.414524E+01    -1.679299E+01    -1.357104E+01    -1.404215E+01    -1.428796E+01    -1.449013E+01    -1.419860E+01    -1.425104E+01    -1.426393E+01    -1.350442E+01    -1.385629E+01    -1.436036E+01    -1.409365E+01    -1.558159E+01    -1.471168E+01    -1.380004E+01    -1.577920E+01    -1.394576E+01    -1.364721E+01    -1.425634E+01    -1.350703E+01    -1.299164E+01    -1.419690E+01    -1.358237E+01    -1.376510E+01    -1.471300E+01    -1.521502E+01    -1.465622E+01    -1.418719E+01    -1.401774E+01    -1.451556E+01    -1.434401E+01    -1.331239E+01    -1.359220E+01    -1.471751E+01    -1.409092E+01    -1.378858E+01    -1.414683E+01    -1.387059E+01    -1.331499E+01    -1.349200E+01    -1.401474E+01    -1.417918E+01    -1.460531E+01    -1.399777E+01    -1.404510E+01    -1.446883E+01    -1.326282E+01    -1.418483E+01    -1.349497E+01    -1.360904E+01    -1.311194E+01    -1.399588E+01    -1.300587E+01    -1.258494E+01    -1.426447E+01    -1.327958E+01    -1.347642E+01    -1.380855E+01    -1.255930E+01    -1.289790E+01    -1.280002E+01    -1.280705E+01    -1.333244E+01    -1.443729E+01    -1.322417E+01    -1.232736E+01    -1.328465E+01    -1.357054E+01    -1.318204E+01    -1.370705E+01    -1.370448E+01    -1.329034E+01    -1.340623E+01    -1.371248E+01    -1.331714E+01    -1.317631E+01    -1.383006E+01    -1.309789E+01    -1.335021E+01    -1.340938E+01    -1.251887E+01    -1.294383E+01    -1.344217E+01    -1.283844E+01    -1.269112E+01    -1.308548E+01    -1.289338E+01    -1.341075E+01    -1.410410E+01    -1.292310E+01    -1.283590E+01    -1.331513E+01    -1.330421E+01    -1.308740E+01    -1.282628E+01    -1.241538E+01    -1.231784E+01    -1.264364E+01    -1.313846E+01    -1.210038E+01    -1.253119E+01    -1.280032E+01    -1.285305E+01    -1.386777E+01    -1.235262E+01    -1.213472E+01    -1.233441E+01    -1.325828E+01    -1.372103E+01    -1.303338E+01    -1.293144E+01    -1.257348E+01    -1.284305E+01    -1.314676E+01    -1.437331E+01    -1.293785E+01    -1.234808E+01    -1.216940E+01    -1.239775E+01    -1.347195E+01    -1.667152E+01    -1.350604E+01    -1.235831E+01    -1.303737E+01    -1.353946E+01    -1.270549E+01    -1.279542E+01    -1.278156E+01    -1.226642E+01    -1.229031E+01    -1.285390E+01    -1.264324E+01    -1.264413E+01    -1.287325E+01    -1.273105E+01    -1.252733E+01    -1.247971E+01    -1.245788E+01    -1.285164E+01    -1.324671E+01    -1.320463E+01    -1.271381E+01    -1.287279E+01    -1.282896E+01    -1.279080E+01    -1.277824E+01    -1.298636E+01    -1.273935E+01    -1.214774E+01    -1.249866E+01    -1.220828E+01    -1.189350E+01    -1.236812E+01    -1.270238E+01    -1.255322E+01    -1.313413E+01    -1.391508E+01    -1.317083E+01    -1.243664E+01    -1.275043E+01    -1.284850E+01    -1.246022E+01    -1.317833E+01    -1.361196E+01    -1.333812E+01    -1.331919E+01    -1.261502E+01    -1.266899E+01    -1.220697E+01    -1.187852E+01    -1.242353E+01    -1.248950E+01    -1.319009E+01    -1.330475E+01    -1.338212E+01    -1.290752E+01    -1.217362E+01    -1.230333E+01    -1.279078E+01    -1.184126E+01    -1.178871E+01    -1.239800E+01    -1.276929E+01    -1.296380E+01    -1.340617E+01    -1.375338E+01    -1.350227E+01    -1.262443E+01    -1.244645E+01    -1.204287E+01    -1.224203E+01    -1.238480E+01    -1.182203E+01    -1.248900E+01    -1.277179E+01    -1.271398E+01    -1.293330E+01    -1.298200E+01    -1.320488E+01    -1.303817E+01    -1.363926E+01    -1.343299E+01    -1.302773E+01    -1.378795E+01    -1.328462E+01    -1.240907E+01    -1.295091E+01    -1.268976E+01    -1.282859E+01    -1.294622E+01    -1.300119E+01    -1.312954E+01    -1.231690E+01    -1.225460E+01    -1.199499E+01    -1.192682E+01    -1.225830E+01    -1.245709E+01    -1.222901E+01    -1.227932E+01    -1.250188E+01    -1.272340E+01    -1.289731E+01    -1.241596E+01    -1.246304E+01    -1.280398E+01    -1.264975E+01    -1.242324E+01    -1.255222E+01    -1.312835E+01    -1.286241E+01    -1.319163E+01    -1.482412E+01    -1.369084E+01    -1.329383E+01    -1.326940E+01    -1.290077E+01    -1.275852E+01    -1.329531E+01    -1.331150E+01    -1.417483E+01    -1.375992E+01    -1.277296E+01    -1.222541E+01    -1.211110E+01    -1.309028E+01    -1.376704E+01    -1.369204E+01    -1.302555E+01    -1.274150E+01    -1.306983E+01    -1.286234E+01    -1.270172E+01    -1.316913E+01    -1.308884E+01    -1.258228E+01    -1.261401E+01    -1.325990E+01    -1.428608E+01    -1.357794E+01    -1.329182E+01    -1.433101E+01    -1.487741E+01    -1.491967E+01    -1.366585E+01    -1.286321E+01    -1.327006E+01    -1.353445E+01    -1.346436E+01    -1.455971E+01    -1.408066E+01    -1.306074E+01    -1.254637E+01    -1.263103E+01    -1.256514E+01    -1.301386E+01    -1.381675E+01    -1.454330E+01    -1.467754E+01    -1.492026E+01    -1.546440E+01    -1.574529E+01    -1.428922E+01    -1.341439E+01    -1.261198E+01    -1.328779E+01    -1.451623E+01    -1.316733E+01    -1.312453E+01    -1.486086E+01    -1.423034E+01    -1.389055E+01    -1.422222E+01    -1.377862E+01    -1.326642E+01    -1.365617E+01    -1.344747E+01    -1.374847E+01    -1.340892E+01    -1.243738E+01    -1.342461E+01    -1.638853E+01    -1.451050E+01    -1.535358E+01    -1.593927E+01    -1.400330E+01    -1.369844E+01    -1.577823E+01    -1.594458E+01    -1.549648E+01    -1.467992E+01    -1.443643E+01    -1.404709E+01    -1.654990E+01    -1.502929E+01    -1.492070E+01    -1.451206E+01    -1.508078E+01    -1.573541E+01    -1.504224E+01    -1.677820E+01    -1.503395E+01    -1.341470E+01    -1.330750E+01    -1.528770E+01    -1.383740E+01    -1.343678E+01    -1.541831E+01    -1.525919E+01    -1.365670E+01    -1.350732E+01    -3.586159E+01    -1.350738E+01    -1.365674E+01    -1.525928E+01    -1.541824E+01    -1.343672E+01    -1.383736E+01    -1.528778E+01    -1.330755E+01    -1.341477E+01    -1.503401E+01    -1.677792E+01    -1.504220E+01    -1.573536E+01    -1.508086E+01    -1.451215E+01    -1.492074E+01    -1.502936E+01    -1.655006E+01    -1.404709E+01    -1.443650E+01    -1.468000E+01    -1.549651E+01    -1.594455E+01    -1.577831E+01    -1.369845E+01    -1.400335E+01    -1.593939E+01    -1.535370E+01    -1.451047E+01    -1.638871E+01    -1.342462E+01    -1.243740E+01    -1.340893E+01    -1.374851E+01    -1.344748E+01    -1.365622E+01    -1.326642E+01    -1.377865E+01    -1.422219E+01    -1.389049E+01    -1.423030E+01    -1.486077E+01    -1.312450E+01    -1.316732E+01    -1.451621E+01    -1.328781E+01    -1.261196E+01    -1.341439E+01    -1.428922E+01    -1.574543E+01    -1.546447E+01    -1.492026E+01    -1.467743E+01    -1.454319E+01    -1.381669E+01    -1.301384E+01    -1.256511E+01    -1.263099E+01    -1.254632E+01    -1.306070E+01    -1.408056E+01    -1.455961E+01    -1.346429E+01    -1.353442E+01    -1.327003E+01    -1.286317E+01    -1.366576E+01    -1.491946E+01    -1.487723E+01    -1.433088E+01    -1.329173E+01    -1.357782E+01    -1.428593E+01    -1.325982E+01    -1.261394E+01    -1.258222E+01    -1.308877E+01    -1.316904E+01    -1.270165E+01    -1.286227E+01    -1.306976E+01    -1.274142E+01    -1.302546E+01    -1.369192E+01    -1.376690E+01    -1.309019E+01    -1.211103E+01    -1.222535E+01    -1.277290E+01    -1.375980E+01    -1.417466E+01    -1.331139E+01    -1.329519E+01    -1.275845E+01    -1.290068E+01    -1.326932E+01    -1.329377E+01    -1.369078E+01    -1.482381E+01    -1.319153E+01    -1.286230E+01    -1.312826E+01    -1.255214E+01    -1.242319E+01    -1.264972E+01    -1.280393E+01    -1.246297E+01    -1.241593E+01    -1.289729E+01    -1.272339E+01    -1.250184E+01    -1.227931E+01    -1.222902E+01    -1.245710E+01    -1.225830E+01    -1.192685E+01    -1.199503E+01    -1.225466E+01    -1.231699E+01    -1.312963E+01    -1.300132E+01    -1.294633E+01    -1.282868E+01    -1.268985E+01    -1.295105E+01    -1.240918E+01    -1.328483E+01    -1.378812E+01    -1.302789E+01    -1.343320E+01    -1.363950E+01    -1.303826E+01    -1.320500E+01    -1.298216E+01    -1.293345E+01    -1.271411E+01    -1.277197E+01    -1.248915E+01    -1.182214E+01    -1.238496E+01    -1.224220E+01    -1.204301E+01    -1.244664E+01    -1.262460E+01    -1.350260E+01    -1.375373E+01    -1.340649E+01    -1.296404E+01    -1.276953E+01    -1.239819E+01    -1.178887E+01    -1.184140E+01    -1.279101E+01    -1.230346E+01    -1.217375E+01    -1.290772E+01    -1.338239E+01    -1.330502E+01    -1.319041E+01    -1.248971E+01    -1.242376E+01    -1.187865E+01    -1.220706E+01    -1.266907E+01    -1.261509E+01    -1.331933E+01    -1.333832E+01    -1.361219E+01    -1.317859E+01    -1.246037E+01    -1.284865E+01    -1.275050E+01    -1.243662E+01    -1.317091E+01    -1.391531E+01    -1.313425E+01    -1.255340E+01    -1.270254E+01    -1.236819E+01    -1.189349E+01    -1.220824E+01    -1.249868E+01    -1.214765E+01    -1.273912E+01    -1.298617E+01    -1.277803E+01    -1.279065E+01    -1.282877E+01    -1.287257E+01    -1.271350E+01    -1.320430E+01    -1.324644E+01    -1.285139E+01    -1.245765E+01    -1.247947E+01    -1.252700E+01    -1.273069E+01    -1.287277E+01    -1.264374E+01    -1.264288E+01    -1.285355E+01    -1.228994E+01    -1.226600E+01    -1.278101E+01    -1.279488E+01    -1.270494E+01    -1.353863E+01    -1.303671E+01    -1.235784E+01    -1.350518E+01    -1.666748E+01    -1.347119E+01    -1.239725E+01    -1.216892E+01    -1.234758E+01    -1.293720E+01    -1.437199E+01    -1.314594E+01    -1.284238E+01    -1.257289E+01    -1.293070E+01    -1.303264E+01    -1.372016E+01    -1.325732E+01    -1.233382E+01    -1.213427E+01    -1.235234E+01    -1.386723E+01    -1.285224E+01    -1.279969E+01    -1.253067E+01    -1.209999E+01    -1.313803E+01    -1.264326E+01    -1.231752E+01    -1.241511E+01    -1.282629E+01    -1.308769E+01    -1.330447E+01    -1.331441E+01    -1.283568E+01    -1.292331E+01    -1.410401E+01    -1.341025E+01    -1.289333E+01    -1.308543E+01    -1.269124E+01    -1.283891E+01    -1.344260E+01    -1.294379E+01    -1.251911E+01    -1.341040E+01    -1.335106E+01    -1.309877E+01    -1.383109E+01    -1.317695E+01    -1.331829E+01    -1.371357E+01    -1.340727E+01    -1.329164E+01    -1.370628E+01    -1.370799E+01    -1.318298E+01    -1.357215E+01    -1.328594E+01    -1.232820E+01    -1.322592E+01    -1.443914E+01    -1.333431E+01    -1.280866E+01    -1.280166E+01    -1.289975E+01    -1.256090E+01    -1.381194E+01    -1.347914E+01    -1.328230E+01    -1.426862E+01    -1.258674E+01    -1.300842E+01    -1.400005E+01    -1.311475E+01    -1.361262E+01    -1.349847E+01    -1.418977E+01    -1.326604E+01    -1.447479E+01    -1.404956E+01    -1.400179E+01    -1.461201E+01    -1.418385E+01    -1.401961E+01    -1.349609E+01    -1.331847E+01    -1.387471E+01    -1.415289E+01    -1.379266E+01    -1.409637E+01    -1.472562E+01    -1.359612E+01    -1.331665E+01    -1.435084E+01    -1.452261E+01    -1.402384E+01    -1.419376E+01    -1.466506E+01    -1.522462E+01    -1.472162E+01    -1.377065E+01    -1.358787E+01    -1.420453E+01    -1.299578E+01    -1.351243E+01    -1.426402E+01    -1.365319E+01    -1.395197E+01    -1.579658E+01    -1.380519E+01    -1.472209E+01    -1.559552E+01    -1.410137E+01    -1.436939E+01    -1.386338E+01    -1.351045E+01    -1.427230E+01    -1.425930E+01    -1.420714E+01    -1.450021E+01    -1.429713E+01    -1.404883E+01    -1.357525E+01    -1.682025E+01    -1.415265E+01    -1.698314E+01    -1.458104E+01    -1.500400E+01    -1.406295E+01    -1.425734E+01    -1.363223E+01    -1.456186E+01    -1.511489E+01    -1.439634E+01    -1.572440E+01    -1.551017E+01    -1.366541E+01    -1.773793E+01    -1.448515E+01    -1.526390E+01    -1.442004E+01    -1.385439E+01    -1.434892E+01    -1.506138E+01    -1.717864E+01    -1.536977E+01    -1.524002E+01    -1.472653E+01    -1.601524E+01    -1.442125E+01    -1.475137E+01    -1.555962E+01    -1.460452E+01    -1.456796E+01    -1.507670E+01    -1.788993E+01    -1.470650E+01    -1.485140E+01    -1.716740E+01    -1.412139E+01    -1.529487E+01    -1.833573E+01    -1.542576E+01    -1.741626E+01    -1.663950E+01    -1.603527E+01    -1.573900E+01    -1.599521E+01    -1.591987E+01    -1.559838E+01    -1.509708E+01    -1.459632E+01    -1.531059E+01    -1.407452E+01    -1.537853E+01    -1.557805E+01    -1.849172E+01    -1.632790E+01    -1.525349E+01    -1.665549E+01    -1.474697E+01    -1.419387E+01    -1.622042E+01    -1.470495E+01    -1.821694E+01    -1.717529E+01    -1.567948E+01    -1.583302E+01    -1.520414E+01    -1.506401E+01    -1.491933E+01    -1.483133E+01    -1.887540E+01    -1.584888E+01    -1.516940E+01    -1.724713E+01    -1.687374E+01    -1.485725E+01    -1.571168E+01    -1.628573E+01    -1.650064E+01    -1.755321E+01    -1.626868E+01    -1.498336E+01    -1.593695E+01    -1.752992E+01    -1.631430E+01    -1.597325E+01    -1.575715E+01    -1.851997E+01    -1.616941E+01    -1.513561E+01    -1.746569E+01    -1.624289E+01    -1.777728E+01    -1.573881E+01    -1.616327E+01    -1.484678E+01    -1.553120E+01    -1.641288E+01    -1.565422E+01    -1.757788E+01    -1.556205E+01    -1.536395E+01    -1.568919E+01    -1.458153E+01    -1.766221E+01    -1.514761E+01    -1.559388E+01    -1.593774E+01    -1.418015E+01    -1.769668E+01    -1.518900E+01    -1.589619E+01    -1.783085E+01    -1.516125E+01    -1.656864E+01    -1.595656E+01    -1.629314E+01    -1.393727E+01    -1.816888E+01    -1.564525E+01    -1.649593E+01    -1.512107E+01    -1.622755E+01    -1.710226E+01    -1.428073E+01    -1.686644E+01    -1.491451E+01    -1.510826E+01    -1.651425E+01    -1.638392E+01    -1.557912E+01    -1.846880E+01    -1.610166E+01    -1.710149E+01    -1.612760E+01    -1.641380E+01    -1.618963E+01    -1.576050E+01    -1.563199E+01    -1.713425E+01    -1.690149E+01    -1.719131E+01    -1.561713E+01    -1.537061E+01    -1.520915E+01    -1.826928E+01    -1.545720E+01    -1.949676E+01    -1.682515E+01    -1.516860E+01    -1.594699E+01    -1.678837E+01    -1.564134E+01    -1.470114E+01    -1.503803E+01    -1.469677E+01    -1.541369E+01    -2.177533E+01    -1.462111E+01    -1.750673E+01    -1.580483E+01    -1.610655E+01    -1.601938E+01    -1.527383E+01    -1.799269E+01    -1.538320E+01    -1.679335E+01    -1.682759E+01    -1.457858E+01    -1.606376E+01    -1.405263E+01    -1.524588E+01    -1.586913E+01    -1.746377E+01    -1.536788E+01    -1.448928E+01    -2.047272E+01    -1.403850E+01    -1.661039E+01    -1.511177E+01    -1.599274E+01    -1.587813E+01
-81.888889    -2.925490E+01    -1.434753E+01    -1.564518E+01    -1.805915E+01    -1.467033E+01    -1.557380E+01    -1.996979E+01    -1.431518E+01    -1.448901E+01    -1.689905E+01    -1.507858E+01    -1.688891E+01    -1.677266E+01    -1.623968E+01    -1.666971E+01    -1.645717E+01    -1.620390E+01    -1.622541E+01    -1.799214E+01    -1.704110E+01    -1.600753E+01    -1.650181E+01    -1.780314E+01    -1.456588E+01    -1.519735E+01    -1.502710E+01    -1.604980E+01    -1.554993E+01    -1.563795E+01    -1.530768E+01    -1.638825E+01    -1.559100E+01    -1.517497E+01    -1.583430E+01    -1.732415E+01    -1.607951E+01    -1.744178E+01    -1.642139E+01    -1.734617E+01    -1.558326E+01    -1.499676E+01    -1.582979E+01    -1.581870E+01    -1.674343E+01    -1.742551E+01    -1.665704E+01    -1.647776E+01    -1.556814E+01    -1.732121E+01    -1.409356E+01    -1.719520E+01    -1.502185E+01    -1.821304E+01    -1.669739E+01    -1.540594E+01    -1.567294E+01    -1.758132E+01    -1.816563E+01    -1.718720E+01    -1.522264E+01    -1.588713E+01    -1.419380E+01    -1.620857E+01    -1.696600E+01    -1.623058E+01    -1.848592E+01    -1.645238E+01    -1.731671E+01    -1.494360E+01    -1.588154E+01    -1.694076E+01    -1.605931E+01    -1.552364E+01    -1.571522E+01    -1.565684E+01    -1.694398E+01    -1.575127E+01    -1.898266E+01    -1.614782E+01    -1.628968E+01    -1.737622E+01    -1.467646E+01    -1.518351E+01    -1.553872E+01    -1.730553E+01    -1.466175E+01    -1.629349E+01    -1.793282E+01    -1.516919E+01    -1.520473E+01    -1.484558E+01    -1.559818E+01    -1.500101E+01    -1.570117E+01    -1.623580E+01    -1.636347E+01    -1.786726E+01    -1.671633E+01    -1.645930E+01    -1.660984E+01    -1.595299E+01    -1.855936E+01    -1.523099E+01    -1.575233E+01    -1.407173E+01    -1.676904E+01    -1.709417E+01    -1.522152E+01    -1.505756E+01    -1.559715E+01    -1.506268E+01    -1.553074E+01    -1.709952E+01    -1.762711E+01    -1.573988E+01    -1.787588E+01    -1.565891E+01    -1.985378E+01    -1.598171E+01    -1.578983E+01    -1.574235E+01    -1.488045E+01    -1.549273E+01    -1.554703E+01    -1.529498E+01    -1.405892E+01    -1.835822E+01    -1.802152E+01    -1.466991E+01    -2.212733E+01    -1.503527E+01    -1.590828E+01    -2.105494E+01    -1.608811E+01    -1.444669E+01    -1.581522E+01    -1.601051E+01    -1.642407E+01    -1.534093E+01    -1.400530E+01    -1.558641E+01    -1.725699E+01    -1.533572E+01    -1.483594E+01    -1.614103E+01    -1.518054E+01    -1.386013E+01    -1.666384E+01    -1.461230E+01    -1.432127E+01    -1.575581E+01    -1.672330E+01    -1.491565E+01    -1.588929E+01    -1.922609E+01    -1.513779E+01    -1.470220E+01    -1.457159E+01    -1.580631E+01    -1.633027E+01    -1.452340E+01    -1.618166E+01    -1.514493E+01    -1.447240E+01    -1.994356E+01    -1.442897E+01    -1.476371E+01    -1.525640E+01    -1.384301E+01    -1.439861E+01    -1.498095E+01    -1.407934E+01    -1.488160E+01    -1.418437E+01    -1.636144E+01    -1.577830E+01    -1.449081E+01    -1.392892E+01    -1.411693E+01    -1.455007E+01    -1.527071E+01    -1.426816E+01    -1.983332E+01    -1.461895E+01    -1.437921E+01    -1.387878E+01    -1.405094E+01    -1.392169E+01    -1.325027E+01    -1.374424E+01    -1.489918E+01    -1.513078E+01    -1.485173E+01    -1.445719E+01    -1.465372E+01    -1.388129E+01    -1.445027E+01    -1.434201E+01    -1.380962E+01    -1.341848E+01    -1.473222E+01    -1.451517E+01    -1.450736E+01    -1.570088E+01    -1.430357E+01    -1.429001E+01    -1.411289E+01    -1.351206E+01    -1.377018E+01    -1.362137E+01    -1.372590E+01    -1.559031E+01    -1.410038E+01    -1.400519E+01    -1.471344E+01    -1.356291E+01    -1.310241E+01    -1.384405E+01    -1.352183E+01    -1.496316E+01    -1.341746E+01    -1.376602E+01    -1.387357E+01    -1.335107E+01    -1.372700E+01    -1.338938E+01    -1.346589E+01    -1.354854E+01    -1.268147E+01    -1.395147E+01    -1.334483E+01    -1.267395E+01    -1.308963E+01    -1.379858E+01    -1.385925E+01    -1.348750E+01    -1.451877E+01    -1.330935E+01    -1.317976E+01    -1.313156E+01    -1.353370E+01    -1.531863E+01    -1.434376E+01    -1.282967E+01    -1.266109E+01    -1.410646E+01    -1.364191E+01    -1.359411E+01    -1.427845E+01    -1.358148E+01    -1.311644E+01    -1.334653E+01    -1.348007E+01    -1.291106E+01    -1.308224E+01    -1.379828E+01    -1.307608E+01    -1.300796E+01    -1.301672E+01    -1.285559E+01    -1.431959E+01    -1.325214E+01    -1.235668E+01    -1.280621E+01    -1.341913E+01    -1.291190E+01    -1.259822E+01    -1.275799E+01    -1.285839E+01    -1.279755E+01    -1.309274E+01    -1.300346E+01    -1.278040E+01    -1.353190E+01    -1.359434E+01    -1.362203E+01    -1.305480E+01    -1.295484E+01    -1.320654E+01    -1.347691E+01    -1.395413E+01    -1.335867E+01    -1.287556E+01    -1.246258E+01    -1.313042E+01    -1.396009E+01    -1.350789E+01    -1.274860E+01    -1.220545E+01    -1.289759E+01    -1.340543E+01    -1.299736E+01    -1.270333E+01    -1.259005E+01    -1.248979E+01    -1.223597E+01    -1.248859E+01    -1.276061E+01    -1.396511E+01    -1.250807E+01    -1.173348E+01    -1.235484E+01    -1.380739E+01    -1.280375E+01    -1.254711E+01    -1.248923E+01    -1.239948E+01    -1.273722E+01    -1.315357E+01    -1.327119E+01    -1.285660E+01    -1.264037E+01    -1.279706E+01    -1.271070E+01    -1.303092E+01    -1.323044E+01    -1.314652E+01    -1.388021E+01    -1.291033E+01    -1.221610E+01    -1.243448E+01    -1.279871E+01    -1.328520E+01    -1.299838E+01    -1.291668E+01    -1.270137E+01    -1.206712E+01    -1.224832E+01    -1.305960E+01    -1.354323E+01    -1.315452E+01    -1.429657E+01    -1.386980E+01    -1.255320E+01    -1.218106E+01    -1.264470E+01    -1.240439E+01    -1.256807E+01    -1.299254E+01    -1.359150E+01    -1.349232E+01    -1.291780E+01    -1.237140E+01    -1.195027E+01    -1.249219E+01    -1.262129E+01    -1.239748E+01    -1.243890E+01    -1.336201E+01    -1.397102E+01    -1.302349E+01    -1.221663E+01    -1.223770E+01    -1.200605E+01    -1.213724E+01    -1.250165E+01    -1.292203E+01    -1.333127E+01    -1.349636E+01    -1.339265E+01    -1.301454E+01    -1.263755E+01    -1.242462E+01    -1.243349E+01    -1.219967E+01    -1.219416E+01    -1.247639E+01    -1.260223E+01    -1.269958E+01    -1.305017E+01    -1.326530E+01    -1.298035E+01    -1.288631E+01    -1.282188E+01    -1.257701E+01    -1.223875E+01    -1.225063E+01    -1.256143E+01    -1.273035E+01    -1.217664E+01    -1.202412E+01    -1.196653E+01    -1.221679E+01    -1.226517E+01    -1.174245E+01    -1.194129E+01    -1.282354E+01    -1.288481E+01    -1.246058E+01    -1.207297E+01    -1.237510E+01    -1.323094E+01    -1.269919E+01    -1.256909E+01    -1.393986E+01    -1.507343E+01    -1.346580E+01    -1.291348E+01    -1.294211E+01    -1.351004E+01    -1.284089E+01    -1.222004E+01    -1.282859E+01    -1.308319E+01    -1.213632E+01    -1.234875E+01    -1.275148E+01    -1.261833E+01    -1.273363E+01    -1.218700E+01    -1.211454E+01    -1.206291E+01    -1.176909E+01    -1.204080E+01    -1.247504E+01    -1.267137E+01    -1.259062E+01    -1.263240E+01    -1.295144E+01    -1.230090E+01    -1.203185E+01    -1.207569E+01    -1.255693E+01    -1.316541E+01    -1.323720E+01    -1.211922E+01    -1.224433E+01    -1.249612E+01    -1.273768E+01    -1.312108E+01    -1.343811E+01    -1.366693E+01    -1.399692E+01    -1.340227E+01    -1.296638E+01    -1.404471E+01    -1.445400E+01    -1.307115E+01    -1.279135E+01    -1.350606E+01    -1.362082E+01    -1.360293E+01    -1.325135E+01    -1.272585E+01    -1.284534E+01    -1.352460E+01    -1.313285E+01    -1.227783E+01    -1.197169E+01    -1.270808E+01    -1.285839E+01    -1.336039E+01    -1.384271E+01    -1.455594E+01    -1.468649E+01    -1.408146E+01    -1.310919E+01    -1.398057E+01    -1.378910E+01    -1.342926E+01    -1.286925E+01    -1.240767E+01    -1.273943E+01    -1.347574E+01    -1.353245E+01    -1.338629E+01    -1.333481E+01    -1.404385E+01    -1.755214E+01    -1.636367E+01    -1.491983E+01    -1.358644E+01    -1.445630E+01    -1.486064E+01    -1.697623E+01    -1.358078E+01    -1.301219E+01    -1.402396E+01    -1.490336E+01    -1.638317E+01    -1.433055E+01    -1.599793E+01    -1.379517E+01    -1.409372E+01    -1.547769E+01    -1.512906E+01    -1.458772E+01    -1.482278E+01    -1.498843E+01    -1.533378E+01    -1.503674E+01    -1.816905E+01    -1.441343E+01    -1.372680E+01    -1.368608E+01    -1.429294E+01    -1.473794E+01    -1.533298E+01    -1.614681E+01    -1.408421E+01    -1.339427E+01    -1.445113E+01    -1.511880E+01    -1.360171E+01    -1.430109E+01    -1.679148E+01    -1.375846E+01    -1.379429E+01    -1.492627E+01    -1.528802E+01    -1.404953E+01    -1.350900E+01    -3.502221E+01    -1.350896E+01    -1.404943E+01    -1.528793E+01    -1.492622E+01    -1.379431E+01    -1.375854E+01    -1.679165E+01    -1.430101E+01    -1.360169E+01    -1.511864E+01    -1.445116E+01    -1.339432E+01    -1.408424E+01    -1.614690E+01    -1.533293E+01    -1.473785E+01    -1.429296E+01    -1.368615E+01    -1.372682E+01    -1.441350E+01    -1.816905E+01    -1.503671E+01    -1.533382E+01    -1.498853E+01    -1.482278E+01    -1.458774E+01    -1.512905E+01    -1.547782E+01    -1.409375E+01    -1.379522E+01    -1.599785E+01    -1.433049E+01    -1.638306E+01    -1.490340E+01    -1.402393E+01    -1.301219E+01    -1.358076E+01    -1.697641E+01    -1.486072E+01    -1.445636E+01    -1.358645E+01    -1.491989E+01    -1.636383E+01    -1.755251E+01    -1.404378E+01    -1.333476E+01    -1.338624E+01    -1.353241E+01    -1.347570E+01    -1.273942E+01    -1.240765E+01    -1.286923E+01    -1.342923E+01    -1.378911E+01    -1.398051E+01    -1.310913E+01    -1.408136E+01    -1.468640E+01    -1.455580E+01    -1.384261E+01    -1.336032E+01    -1.285833E+01    -1.270802E+01    -1.197165E+01    -1.227778E+01    -1.313279E+01    -1.352450E+01    -1.284528E+01    -1.272579E+01    -1.325129E+01    -1.360282E+01    -1.362074E+01    -1.350596E+01    -1.279129E+01    -1.307107E+01    -1.445384E+01    -1.404457E+01    -1.296631E+01    -1.340217E+01    -1.399681E+01    -1.366679E+01    -1.343802E+01    -1.312098E+01    -1.273762E+01    -1.249604E+01    -1.224429E+01    -1.211918E+01    -1.323716E+01    -1.316531E+01    -1.255688E+01    -1.207565E+01    -1.203182E+01    -1.230086E+01    -1.295141E+01    -1.263235E+01    -1.259057E+01    -1.267133E+01    -1.247499E+01    -1.204076E+01    -1.176908E+01    -1.206290E+01    -1.211452E+01    -1.218699E+01    -1.273366E+01    -1.261832E+01    -1.275147E+01    -1.234876E+01    -1.213635E+01    -1.308322E+01    -1.282861E+01    -1.222007E+01    -1.284097E+01    -1.351015E+01    -1.294213E+01    -1.291355E+01    -1.346592E+01    -1.507355E+01    -1.393993E+01    -1.256910E+01    -1.269922E+01    -1.323099E+01    -1.237511E+01    -1.207303E+01    -1.246065E+01    -1.288489E+01    -1.282363E+01    -1.194134E+01    -1.174252E+01    -1.226527E+01    -1.221688E+01    -1.196663E+01    -1.202423E+01    -1.217677E+01    -1.273052E+01    -1.256159E+01    -1.225077E+01    -1.223890E+01    -1.257718E+01    -1.282208E+01    -1.288652E+01    -1.298058E+01    -1.326555E+01    -1.305041E+01    -1.269978E+01    -1.260243E+01    -1.247657E+01    -1.219432E+01    -1.219983E+01    -1.243368E+01    -1.242479E+01    -1.263772E+01    -1.301472E+01    -1.339296E+01    -1.349670E+01    -1.333160E+01    -1.292230E+01    -1.250186E+01    -1.213742E+01    -1.200619E+01    -1.223781E+01    -1.221673E+01    -1.302357E+01    -1.397146E+01    -1.336234E+01    -1.243904E+01    -1.239763E+01    -1.262149E+01    -1.249231E+01    -1.195031E+01    -1.237137E+01    -1.291782E+01    -1.349227E+01    -1.359169E+01    -1.299275E+01    -1.256817E+01    -1.240445E+01    -1.264469E+01    -1.218093E+01    -1.255305E+01    -1.386956E+01    -1.429671E+01    -1.315453E+01    -1.354328E+01    -1.305968E+01    -1.224823E+01    -1.206699E+01    -1.270121E+01    -1.291654E+01    -1.299808E+01    -1.328490E+01    -1.279863E+01    -1.243431E+01    -1.221584E+01    -1.290985E+01    -1.387945E+01    -1.314613E+01    -1.323001E+01    -1.303072E+01    -1.271039E+01    -1.279664E+01    -1.263996E+01    -1.285606E+01    -1.327056E+01    -1.315305E+01    -1.273678E+01    -1.239909E+01    -1.248877E+01    -1.254659E+01    -1.280317E+01    -1.380652E+01    -1.235440E+01    -1.173312E+01    -1.250756E+01    -1.396399E+01    -1.275999E+01    -1.248803E+01    -1.223547E+01    -1.248933E+01    -1.258954E+01    -1.270275E+01    -1.299672E+01    -1.340475E+01    -1.289692E+01    -1.220502E+01    -1.274835E+01    -1.350734E+01    -1.395874E+01    -1.312960E+01    -1.246233E+01    -1.287531E+01    -1.335803E+01    -1.395312E+01    -1.347599E+01    -1.320591E+01    -1.295444E+01    -1.305478E+01    -1.362143E+01    -1.359335E+01    -1.353120E+01    -1.278020E+01    -1.300345E+01    -1.309233E+01    -1.279705E+01    -1.285825E+01    -1.275806E+01    -1.259829E+01    -1.291224E+01    -1.341935E+01    -1.280609E+01    -1.235715E+01    -1.325337E+01    -1.431965E+01    -1.285567E+01    -1.301726E+01    -1.300872E+01    -1.307716E+01    -1.379934E+01    -1.308315E+01    -1.291178E+01    -1.348152E+01    -1.334819E+01    -1.311759E+01    -1.358344E+01    -1.428104E+01    -1.359522E+01    -1.364411E+01    -1.410924E+01    -1.266230E+01    -1.283126E+01    -1.434624E+01    -1.531919E+01    -1.353610E+01    -1.313337E+01    -1.318185E+01    -1.331196E+01    -1.452360E+01    -1.348994E+01    -1.386271E+01    -1.380037E+01    -1.309195E+01    -1.267559E+01    -1.334799E+01    -1.395589E+01    -1.268384E+01    -1.355225E+01    -1.346921E+01    -1.339294E+01    -1.373132E+01    -1.335450E+01    -1.387806E+01    -1.377075E+01    -1.342148E+01    -1.497200E+01    -1.352593E+01    -1.384898E+01    -1.310569E+01    -1.356739E+01    -1.472102E+01    -1.401004E+01    -1.410622E+01    -1.560365E+01    -1.373112E+01    -1.362640E+01    -1.377573E+01    -1.351693E+01    -1.411973E+01    -1.429740E+01    -1.431006E+01    -1.571593E+01    -1.451603E+01    -1.452337E+01    -1.474133E+01    -1.342352E+01    -1.381605E+01    -1.434915E+01    -1.445770E+01    -1.388714E+01    -1.466290E+01    -1.446441E+01    -1.486300E+01    -1.514351E+01    -1.491088E+01    -1.375017E+01    -1.325534E+01    -1.392925E+01    -1.405787E+01    -1.388263E+01    -1.438706E+01    -1.462848E+01    -1.997682E+01    -1.427682E+01    -1.528509E+01    -1.456031E+01    -1.412527E+01    -1.393649E+01    -1.450095E+01    -1.579777E+01    -1.638339E+01    -1.419197E+01    -1.489392E+01    -1.408760E+01    -1.499389E+01    -1.440803E+01    -1.384525E+01    -1.526607E+01    -1.477507E+01    -1.443727E+01    -2.008981E+01    -1.448097E+01    -1.515883E+01    -1.620353E+01    -1.453341E+01    -1.635560E+01    -1.581850E+01    -1.458106E+01    -1.471219E+01    -1.514762E+01    -1.929794E+01    -1.590659E+01    -1.492680E+01    -1.675242E+01    -1.576661E+01    -1.432969E+01    -1.462104E+01    -1.667426E+01    -1.386666E+01    -1.519340E+01    -1.615730E+01    -1.484699E+01    -1.535013E+01    -1.729305E+01    -1.560250E+01    -1.401208E+01    -1.534361E+01    -1.644399E+01    -1.601851E+01    -1.582713E+01    -1.445478E+01    -1.610493E+01    -2.101341E+01    -1.590834E+01    -1.503761E+01    -2.198661E+01    -1.467646E+01    -1.803801E+01    -1.837802E+01    -1.406516E+01    -1.529540E+01    -1.553674E+01    -1.550369E+01    -1.488806E+01    -1.574873E+01    -1.579608E+01    -1.599414E+01    -1.986754E+01    -1.564817E+01    -1.784728E+01    -1.574587E+01    -1.760737E+01    -1.711994E+01    -1.554162E+01    -1.507016E+01    -1.560355E+01    -1.506630E+01    -1.522970E+01    -1.708118E+01    -1.678354E+01    -1.407597E+01    -1.575764E+01    -1.522560E+01    -1.855603E+01    -1.594788E+01    -1.660308E+01    -1.646778E+01    -1.673127E+01    -1.785006E+01    -1.636128E+01    -1.624781E+01    -1.570910E+01    -1.500755E+01    -1.561035E+01    -1.485076E+01    -1.521073E+01    -1.517684E+01    -1.791916E+01    -1.628973E+01    -1.466484E+01    -1.728891E+01    -1.553480E+01    -1.518883E+01    -1.467779E+01    -1.736828E+01    -1.629609E+01    -1.615219E+01    -1.900728E+01    -1.574522E+01    -1.693281E+01    -1.565135E+01    -1.571783E+01    -1.553019E+01    -1.606864E+01    -1.695352E+01    -1.588969E+01    -1.494696E+01    -1.730886E+01    -1.646008E+01    -1.850412E+01    -1.622437E+01    -1.696563E+01    -1.621023E+01    -1.419279E+01    -1.589213E+01    -1.522620E+01    -1.719640E+01    -1.817737E+01    -1.756903E+01    -1.566897E+01    -1.540941E+01    -1.670197E+01    -1.821092E+01    -1.502359E+01    -1.718354E+01    -1.409168E+01    -1.731364E+01    -1.556993E+01    -1.648019E+01    -1.665450E+01    -1.742168E+01    -1.674928E+01    -1.581905E+01    -1.583592E+01    -1.499747E+01    -1.558064E+01    -1.733872E+01    -1.642394E+01    -1.743876E+01    -1.608275E+01    -1.732507E+01    -1.582914E+01    -1.517681E+01    -1.559332E+01    -1.638422E+01    -1.531033E+01    -1.564135E+01    -1.555091E+01    -1.605171E+01    -1.502859E+01    -1.520070E+01    -1.456748E+01    -1.780868E+01    -1.649884E+01    -1.601049E+01    -1.704566E+01    -1.800600E+01    -1.623073E+01    -1.620353E+01    -1.645582E+01    -1.666398E+01    -1.623470E+01    -1.676932E+01    -1.689152E+01    -1.507840E+01    -1.689683E+01    -1.448794E+01    -1.431446E+01    -1.990453E+01    -1.557418E+01    -1.467213E+01    -1.805442E+01    -1.564255E+01    -1.434766E+01
-81.777778    -2.782582E+01    -1.483925E+01    -1.489041E+01    -1.601876E+01    -1.555073E+01    -1.576907E+01    -1.498440E+01    -1.450313E+01    -1.901040E+01    -1.778892E+01    -1.639079E+01    -1.552362E+01    -1.539038E+01    -1.747330E+01    -1.472982E+01    -1.713499E+01    -1.513325E+01    -1.529302E+01    -1.722133E+01    -1.739284E+01    -1.555679E+01    -1.575054E+01    -1.681243E+01    -1.559124E+01    -1.735888E+01    -1.535714E+01    -1.582958E+01    -1.406979E+01    -1.603899E+01    -1.586368E+01    -1.544452E+01    -1.550464E+01    -1.691770E+01    -1.454088E+01    -1.532865E+01    -1.664675E+01    -1.652409E+01    -1.418191E+01    -1.920100E+01    -1.386431E+01    -1.568634E+01    -1.691457E+01    -1.618589E+01    -1.481748E+01    -1.551264E+01    -1.515046E+01    -1.605098E+01    -1.909739E+01    -1.720834E+01    -2.112088E+01    -1.624047E+01    -1.798924E+01    -1.659675E+01    -1.705185E+01    -1.799156E+01    -1.584501E+01    -1.429834E+01    -1.588288E+01    -1.454116E+01    -1.801337E+01    -1.584692E+01    -1.633706E+01    -1.748362E+01    -1.516931E+01    -1.725881E+01    -1.562741E+01    -1.728468E+01    -1.535564E+01    -1.608263E+01    -1.800162E+01    -1.710515E+01    -1.594167E+01    -1.660238E+01    -1.679885E+01    -1.561494E+01    -2.179697E+01    -1.551986E+01    -1.575767E+01    -1.667544E+01    -1.460621E+01    -1.770086E+01    -1.610021E+01    -1.548362E+01    -1.532084E+01    -1.858751E+01    -1.612579E+01    -1.443597E+01    -1.642467E+01    -1.643258E+01    -1.598511E+01    -1.566687E+01    -1.722745E+01    -1.640878E+01    -1.526476E+01    -1.437012E+01    -1.484554E+01    -1.520750E+01    -1.617115E+01    -1.543147E+01    -1.616048E+01    -1.511091E+01    -1.474887E+01    -1.631075E+01    -1.599119E+01    -1.694497E+01    -1.647052E+01    -1.628223E+01    -1.754342E+01    -1.721987E+01    -1.619166E+01    -1.521639E+01    -1.686663E+01    -1.595255E+01    -1.638476E+01    -1.605495E+01    -1.559943E+01    -1.650338E+01    -1.634530E+01    -1.629351E+01    -1.605057E+01    -1.499229E+01    -1.525434E+01    -1.547677E+01    -1.778397E+01    -1.860736E+01    -1.801901E+01    -1.739785E+01    -1.466961E+01    -1.397780E+01    -1.566115E+01    -1.579563E+01    -1.496037E+01    -1.686542E+01    -1.794703E+01    -1.866200E+01    -1.508763E+01    -1.772943E+01    -1.497916E+01    -1.478270E+01    -1.607292E+01    -1.647484E+01    -1.528508E+01    -1.437921E+01    -1.444765E+01    -1.583798E+01    -1.561669E+01    -1.549251E+01    -1.617082E+01    -1.537939E+01    -1.405936E+01    -1.711484E+01    -1.550518E+01    -1.531157E+01    -1.665733E+01    -1.481190E+01    -1.740578E+01    -1.582176E+01    -1.560367E+01    -1.479813E+01    -1.430093E+01    -1.412426E+01    -1.467616E+01    -1.537739E+01    -1.478169E+01    -1.477108E+01    -1.415429E+01    -1.377288E+01    -1.514167E+01    -1.527201E+01    -1.544285E+01    -1.472635E+01    -1.597262E+01    -1.464398E+01    -1.589229E+01    -1.475638E+01    -1.436402E+01    -1.535375E+01    -1.461896E+01    -1.379558E+01    -1.554606E+01    -1.674074E+01    -1.464620E+01    -1.402178E+01    -1.535617E+01    -1.376651E+01    -1.350796E+01    -1.430263E+01    -1.580110E+01    -1.688159E+01    -1.411454E+01    -1.450731E+01    -1.447835E+01    -1.342494E+01    -1.356449E+01    -1.450441E+01    -1.534240E+01    -1.365087E+01    -1.441233E+01    -1.460224E+01    -1.411368E+01    -1.443975E+01    -1.537603E+01    -1.335755E+01    -1.388396E+01    -1.419202E+01    -1.346084E+01    -1.392411E+01    -1.522933E+01    -1.484268E+01    -1.483667E+01    -1.357501E+01    -1.349025E+01    -1.452235E+01    -1.371493E+01    -1.383078E+01    -1.369057E+01    -1.394122E+01    -1.345904E+01    -1.352079E+01    -1.294216E+01    -1.365058E+01    -1.421790E+01    -1.390018E+01    -1.427312E+01    -1.377412E+01    -1.334063E+01    -1.294392E+01    -1.406768E+01    -1.362339E+01    -1.323834E+01    -1.556733E+01    -1.366106E+01    -1.426713E+01    -1.367529E+01    -1.384333E+01    -1.306505E+01    -1.296984E+01    -1.375111E+01    -1.405996E+01    -1.604199E+01    -1.383642E+01    -1.314184E+01    -1.362407E+01    -1.291512E+01    -1.293507E+01    -1.410347E+01    -1.425003E+01    -1.292144E+01    -1.298416E+01    -1.332983E+01    -1.325045E+01    -1.303724E+01    -1.331004E+01    -1.344116E+01    -1.413846E+01    -1.355091E+01    -1.296457E+01    -1.303739E+01    -1.363022E+01    -1.272923E+01    -1.220983E+01    -1.296479E+01    -1.364980E+01    -1.330723E+01    -1.300067E+01    -1.405084E+01    -1.484298E+01    -1.397520E+01    -1.338220E+01    -1.259993E+01    -1.343602E+01    -1.402094E+01    -1.307178E+01    -1.265283E+01    -1.224849E+01    -1.213559E+01    -1.393147E+01    -1.408516E+01    -1.254168E+01    -1.223339E+01    -1.300116E+01    -1.292737E+01    -1.270020E+01    -1.348712E+01    -1.211847E+01    -1.205623E+01    -1.289958E+01    -1.384796E+01    -1.313112E+01    -1.286902E+01    -1.260562E+01    -1.275435E+01    -1.441837E+01    -1.366387E+01    -1.312200E+01    -1.313529E+01    -1.267968E+01    -1.303220E+01    -1.337248E+01    -1.434841E+01    -1.296946E+01    -1.194607E+01    -1.221015E+01    -1.287866E+01    -1.287433E+01    -1.340115E+01    -1.321917E+01    -1.265653E+01    -1.204145E+01    -1.233971E+01    -1.314284E+01    -1.292139E+01    -1.330534E+01    -1.321329E+01    -1.209033E+01    -1.261303E+01    -1.265661E+01    -1.203631E+01    -1.265841E+01    -1.390465E+01    -1.298478E+01    -1.238389E+01    -1.233281E+01    -1.239458E+01    -1.236619E+01    -1.289581E+01    -1.461942E+01    -1.357594E+01    -1.230169E+01    -1.239170E+01    -1.233910E+01    -1.213148E+01    -1.216337E+01    -1.291026E+01    -1.326376E+01    -1.316573E+01    -1.279978E+01    -1.188758E+01    -1.195095E+01    -1.189508E+01    -1.174176E+01    -1.203568E+01    -1.268438E+01    -1.394210E+01    -1.278658E+01    -1.268822E+01    -1.307354E+01    -1.283119E+01    -1.206783E+01    -1.188670E+01    -1.271506E+01    -1.372049E+01    -1.309557E+01    -1.358226E+01    -1.305197E+01    -1.220648E+01    -1.205871E+01    -1.230329E+01    -1.199919E+01    -1.203208E+01    -1.267168E+01    -1.314003E+01    -1.308801E+01    -1.360512E+01    -1.356665E+01    -1.291623E+01    -1.268825E+01    -1.246225E+01    -1.250711E+01    -1.220079E+01    -1.230394E+01    -1.269937E+01    -1.250738E+01    -1.287861E+01    -1.314059E+01    -1.302573E+01    -1.299887E+01    -1.274287E+01    -1.271959E+01    -1.330598E+01    -1.365074E+01    -1.355487E+01    -1.282035E+01    -1.308077E+01    -1.354229E+01    -1.295744E+01    -1.292268E+01    -1.278157E+01    -1.334940E+01    -1.415266E+01    -1.267135E+01    -1.258117E+01    -1.308163E+01    -1.256539E+01    -1.190320E+01    -1.225758E+01    -1.275344E+01    -1.272929E+01    -1.273312E+01    -1.280274E+01    -1.302925E+01    -1.368677E+01    -1.391893E+01    -1.315531E+01    -1.450694E+01    -1.504810E+01    -1.405654E+01    -1.351486E+01    -1.364925E+01    -1.408752E+01    -1.410865E+01    -1.469509E+01    -1.465790E+01    -1.385206E+01    -1.315766E+01    -1.318677E+01    -1.480647E+01    -1.414014E+01    -1.349976E+01    -1.423750E+01    -1.686222E+01    -1.421898E+01    -1.319493E+01    -1.354853E+01    -1.413006E+01    -1.483810E+01    -1.487619E+01    -1.461547E+01    -1.382793E+01    -1.369676E+01    -1.383729E+01    -1.312274E+01    -1.268126E+01    -1.334503E+01    -1.347558E+01    -1.290416E+01    -1.298069E+01    -1.404528E+01    -1.353630E+01    -1.308215E+01    -1.330988E+01    -1.319300E+01    -1.316889E+01    -1.386492E+01    -1.360906E+01    -1.278368E+01    -1.338809E+01    -1.461828E+01    -1.547622E+01    -1.491471E+01    -1.445231E+01    -1.374162E+01    -1.295081E+01    -1.268575E+01    -1.254029E+01    -1.286065E+01    -1.331663E+01    -1.326522E+01    -1.344163E+01    -1.415027E+01    -1.508193E+01    -1.560908E+01    -1.569448E+01    -1.531648E+01    -1.647225E+01    -1.449562E+01    -1.498168E+01    -1.409192E+01    -1.318742E+01    -1.303144E+01    -1.305282E+01    -1.385316E+01    -1.279826E+01    -1.273642E+01    -1.383446E+01    -1.515198E+01    -1.453959E+01    -1.522466E+01    -1.496198E+01    -1.332607E+01    -1.368074E+01    -1.602084E+01    -1.485531E+01    -1.309486E+01    -1.455641E+01    -1.513867E+01    -1.693560E+01    -1.531020E+01    -1.465679E+01    -1.378558E+01    -1.313247E+01    -1.385752E+01    -1.644255E+01    -1.433064E+01    -1.510513E+01    -1.496308E+01    -1.378679E+01    -1.403956E+01    -1.581777E+01    -1.368774E+01    -1.382466E+01    -1.438445E+01    -1.441710E+01    -1.347105E+01    -1.386885E+01    -1.547308E+01    -1.371969E+01    -1.421112E+01    -1.502752E+01    -1.372420E+01    -1.419248E+01    -1.361209E+01    -3.772150E+01    -1.361210E+01    -1.419248E+01    -1.372429E+01    -1.502760E+01    -1.421115E+01    -1.371971E+01    -1.547287E+01    -1.386883E+01    -1.347110E+01    -1.441713E+01    -1.438449E+01    -1.382465E+01    -1.368769E+01    -1.581781E+01    -1.403965E+01    -1.378681E+01    -1.496316E+01    -1.510511E+01    -1.433055E+01    -1.644248E+01    -1.385759E+01    -1.313248E+01    -1.378563E+01    -1.465682E+01    -1.531016E+01    -1.693567E+01    -1.513876E+01    -1.455642E+01    -1.309487E+01    -1.485528E+01    -1.602098E+01    -1.368074E+01    -1.332611E+01    -1.496202E+01    -1.522476E+01    -1.453964E+01    -1.515208E+01    -1.383446E+01    -1.273643E+01    -1.279825E+01    -1.385315E+01    -1.305280E+01    -1.303144E+01    -1.318741E+01    -1.409193E+01    -1.498170E+01    -1.449571E+01    -1.647243E+01    -1.531637E+01    -1.569431E+01    -1.560889E+01    -1.508183E+01    -1.415019E+01    -1.344158E+01    -1.326519E+01    -1.331661E+01    -1.286064E+01    -1.254027E+01    -1.268575E+01    -1.295078E+01    -1.374155E+01    -1.445229E+01    -1.491477E+01    -1.547643E+01    -1.461835E+01    -1.338807E+01    -1.278364E+01    -1.360898E+01    -1.386481E+01    -1.316880E+01    -1.319292E+01    -1.330979E+01    -1.308208E+01    -1.353619E+01    -1.404516E+01    -1.298061E+01    -1.290408E+01    -1.347550E+01    -1.334494E+01    -1.268119E+01    -1.312266E+01    -1.383718E+01    -1.369665E+01    -1.382781E+01    -1.461528E+01    -1.487604E+01    -1.483804E+01    -1.412995E+01    -1.354839E+01    -1.319483E+01    -1.421879E+01    -1.686175E+01    -1.423731E+01    -1.349965E+01    -1.413999E+01    -1.480623E+01    -1.318666E+01    -1.315758E+01    -1.385202E+01    -1.465776E+01    -1.469490E+01    -1.410857E+01    -1.408737E+01    -1.364913E+01    -1.351482E+01    -1.405652E+01    -1.504797E+01    -1.450678E+01    -1.315523E+01    -1.391884E+01    -1.368666E+01    -1.302915E+01    -1.280272E+01    -1.273310E+01    -1.272927E+01    -1.275342E+01    -1.225758E+01    -1.190322E+01    -1.256546E+01    -1.308171E+01    -1.258125E+01    -1.267145E+01    -1.415284E+01    -1.334950E+01    -1.278166E+01    -1.292278E+01    -1.295756E+01    -1.354247E+01    -1.308090E+01    -1.282046E+01    -1.355510E+01    -1.365096E+01    -1.330614E+01    -1.271971E+01    -1.274300E+01    -1.299905E+01    -1.302589E+01    -1.314078E+01    -1.287878E+01    -1.250754E+01    -1.269955E+01    -1.230410E+01    -1.220094E+01    -1.250730E+01    -1.246243E+01    -1.268845E+01    -1.291647E+01    -1.356699E+01    -1.360547E+01    -1.308829E+01    -1.314031E+01    -1.267190E+01    -1.203224E+01    -1.199934E+01    -1.230346E+01    -1.205886E+01    -1.220662E+01    -1.305212E+01    -1.358263E+01    -1.309583E+01    -1.372081E+01    -1.271530E+01    -1.188685E+01    -1.206797E+01    -1.283135E+01    -1.307372E+01    -1.268835E+01    -1.278667E+01    -1.394255E+01    -1.268461E+01    -1.203580E+01    -1.174187E+01    -1.189517E+01    -1.195097E+01    -1.188753E+01    -1.279965E+01    -1.316565E+01    -1.326382E+01    -1.291042E+01    -1.216343E+01    -1.213138E+01    -1.233895E+01    -1.239162E+01    -1.230156E+01    -1.357566E+01    -1.461934E+01    -1.289571E+01    -1.236602E+01    -1.239442E+01    -1.233272E+01    -1.238363E+01    -1.298436E+01    -1.390414E+01    -1.265825E+01    -1.203612E+01    -1.265624E+01    -1.261268E+01    -1.209003E+01    -1.321268E+01    -1.330482E+01    -1.292094E+01    -1.314238E+01    -1.233935E+01    -1.204110E+01    -1.265602E+01    -1.321853E+01    -1.340040E+01    -1.287379E+01    -1.287812E+01    -1.220971E+01    -1.194570E+01    -1.296890E+01    -1.434711E+01    -1.337166E+01    -1.303149E+01    -1.267913E+01    -1.313474E+01    -1.312124E+01    -1.366283E+01    -1.441686E+01    -1.275374E+01    -1.260504E+01    -1.286835E+01    -1.313053E+01    -1.384685E+01    -1.289880E+01    -1.205579E+01    -1.211820E+01    -1.348622E+01    -1.269958E+01    -1.292700E+01    -1.300067E+01    -1.223314E+01    -1.254153E+01    -1.408498E+01    -1.393019E+01    -1.213535E+01    -1.224834E+01    -1.265271E+01    -1.307212E+01    -1.402138E+01    -1.343592E+01    -1.260013E+01    -1.338260E+01    -1.397551E+01    -1.484270E+01    -1.405005E+01    -1.300043E+01    -1.330780E+01    -1.364994E+01    -1.296460E+01    -1.221015E+01    -1.272994E+01    -1.363094E+01    -1.303803E+01    -1.296519E+01    -1.355188E+01    -1.414055E+01    -1.344270E+01    -1.331110E+01    -1.303766E+01    -1.325154E+01    -1.333145E+01    -1.298531E+01    -1.292274E+01    -1.425286E+01    -1.410626E+01    -1.293681E+01    -1.291671E+01    -1.362599E+01    -1.314391E+01    -1.383945E+01    -1.604953E+01    -1.406285E+01    -1.375348E+01    -1.297136E+01    -1.306743E+01    -1.384690E+01    -1.367854E+01    -1.427068E+01    -1.366456E+01    -1.557550E+01    -1.324035E+01    -1.362696E+01    -1.407189E+01    -1.294662E+01    -1.334403E+01    -1.377804E+01    -1.427813E+01    -1.390468E+01    -1.422355E+01    -1.365344E+01    -1.294530E+01    -1.352501E+01    -1.346314E+01    -1.394666E+01    -1.369506E+01    -1.383612E+01    -1.372003E+01    -1.453003E+01    -1.349466E+01    -1.357938E+01    -1.484407E+01    -1.484842E+01    -1.524076E+01    -1.393009E+01    -1.346570E+01    -1.419891E+01    -1.389011E+01    -1.336234E+01    -1.538935E+01    -1.444782E+01    -1.412061E+01    -1.461114E+01    -1.442012E+01    -1.365682E+01    -1.535600E+01    -1.451335E+01    -1.357025E+01    -1.343035E+01    -1.448761E+01    -1.451664E+01    -1.411813E+01    -1.690087E+01    -1.581829E+01    -1.431079E+01    -1.351309E+01    -1.377321E+01    -1.537024E+01    -1.402942E+01    -1.465585E+01    -1.677077E+01    -1.556186E+01    -1.380123E+01    -1.462502E+01    -1.536809E+01    -1.437271E+01    -1.476703E+01    -1.589765E+01    -1.465382E+01    -1.599046E+01    -1.473343E+01    -1.545788E+01    -1.528109E+01    -1.515508E+01    -1.377857E+01    -1.416122E+01    -1.478031E+01    -1.479323E+01    -1.538328E+01    -1.468538E+01    -1.413259E+01    -1.430834E+01    -1.480732E+01    -1.562016E+01    -1.583320E+01    -1.742698E+01    -1.482280E+01    -1.668437E+01    -1.532518E+01    -1.551838E+01    -1.714627E+01    -1.406350E+01    -1.537506E+01    -1.616536E+01    -1.550391E+01    -1.562687E+01    -1.585399E+01    -1.445584E+01    -1.438803E+01    -1.529103E+01    -1.649626E+01    -1.607589E+01    -1.479277E+01    -1.498649E+01    -1.774878E+01    -1.509725E+01    -1.867326E+01    -1.799280E+01    -1.689361E+01    -1.497114E+01    -1.581050E+01    -1.567445E+01    -1.398245E+01    -1.467448E+01    -1.742853E+01    -1.801705E+01    -1.855256E+01    -1.774741E+01    -1.548520E+01    -1.526527E+01    -1.500248E+01    -1.606785E+01    -1.630964E+01    -1.636430E+01    -1.652211E+01    -1.561172E+01    -1.606876E+01    -1.640307E+01    -1.596418E+01    -1.687524E+01    -1.520726E+01    -1.620282E+01    -1.723143E+01    -1.753811E+01    -1.629210E+01    -1.648268E+01    -1.696569E+01    -1.600053E+01    -1.632775E+01    -1.475441E+01    -1.511858E+01    -1.616857E+01    -1.543779E+01    -1.617769E+01    -1.521287E+01    -1.485267E+01    -1.436987E+01    -1.525942E+01    -1.640662E+01    -1.722459E+01    -1.566351E+01    -1.599178E+01    -1.642718E+01    -1.641804E+01    -1.443936E+01    -1.613601E+01    -1.858871E+01    -1.532696E+01    -1.549051E+01    -1.610047E+01    -1.769872E+01    -1.460353E+01    -1.667528E+01    -1.576196E+01    -1.552592E+01    -2.182756E+01    -1.560925E+01    -1.679164E+01    -1.660510E+01    -1.594438E+01    -1.711354E+01    -1.801194E+01    -1.608020E+01    -1.535967E+01    -1.727811E+01    -1.562200E+01    -1.727067E+01    -1.517298E+01    -1.748083E+01    -1.633545E+01    -1.585184E+01    -1.802266E+01    -1.454017E+01    -1.588927E+01    -1.429998E+01    -1.584143E+01    -1.798313E+01    -1.705896E+01    -1.659107E+01    -1.797885E+01    -1.624405E+01    -2.114436E+01    -1.720266E+01    -1.909747E+01    -1.604888E+01    -1.515448E+01    -1.551759E+01    -1.481763E+01    -1.618413E+01    -1.691201E+01    -1.568670E+01    -1.386439E+01    -1.915923E+01    -1.418198E+01    -1.652672E+01    -1.665168E+01    -1.532916E+01    -1.454109E+01    -1.692527E+01    -1.550305E+01    -1.544307E+01    -1.586179E+01    -1.604162E+01    -1.407074E+01    -1.583246E+01    -1.535908E+01    -1.735632E+01    -1.558943E+01    -1.680948E+01    -1.575306E+01    -1.555928E+01    -1.738904E+01    -1.722828E+01    -1.529584E+01    -1.513426E+01    -1.713765E+01    -1.472923E+01    -1.746419E+01    -1.538967E+01    -1.552286E+01    -1.639212E+01    -1.779729E+01    -1.902966E+01    -1.450153E+01    -1.498163E+01    -1.576614E+01    -1.555174E+01    -1.602039E+01    -1.489272E+01    -1.484200E+01
-81.666667    -2.839603E+01    -1.550132E+01    -2.087691E+01    -1.598020E+01    -1.547697E+01    -1.791496E+01    -1.709425E+01    -1.638847E+01    -1.467693E+01    -1.554155E+01    -1.505478E+01    -1.458544E+01    -1.549148E+01    -1.451173E+01    -1.785624E+01    -1.624199E+01    -1.831899E+01    -1.638550E+01    -1.586023E+01    -1.719424E+01    -1.802347E+01    -1.521732E+01    -1.748213E+01    -1.491205E+01    -1.991198E+01    -1.752782E+01    -1.689354E+01    -1.597096E+01    -1.626272E+01    -1.960458E+01    -1.400006E+01    -1.559988E+01    -1.504129E+01    -1.508372E+01    -2.016279E+01    -1.619056E+01    -1.544699E+01    -1.579467E+01    -1.840203E+01    -1.542661E+01    -1.595531E+01    -1.557729E+01    -1.565156E+01    -1.561837E+01    -1.652681E+01    -1.614647E+01    -1.513464E+01    -1.524697E+01    -1.764697E+01    -1.433701E+01    -1.640889E+01    -1.637822E+01    -1.915788E+01    -1.619708E+01    -1.546972E+01    -1.473964E+01    -1.915700E+01    -1.726879E+01    -1.609665E+01    -1.510040E+01    -1.540412E+01    -1.444398E+01    -1.537292E+01    -1.564270E+01    -1.464121E+01    -1.480180E+01    -1.664225E+01    -1.870244E+01    -1.576598E+01    -2.018521E+01    -1.643487E+01    -1.588393E+01    -1.839864E+01    -1.795318E+01    -1.546813E+01    -1.564435E+01    -1.720770E+01    -1.789050E+01    -1.865607E+01    -1.647693E+01    -1.471927E+01    -1.760885E+01    -1.490074E+01    -1.666904E+01    -1.706768E+01    -1.531930E+01    -1.550825E+01    -1.547888E+01    -1.503195E+01    -1.546006E+01    -1.458888E+01    -1.665612E+01    -1.475577E+01    -1.462570E+01    -1.494900E+01    -1.573485E+01    -1.666391E+01    -1.505544E+01    -1.530985E+01    -1.625623E+01    -1.764847E+01    -1.849207E+01    -1.533008E+01    -1.899767E+01    -1.492009E+01    -1.842597E+01    -1.436147E+01    -1.631645E+01    -1.729175E+01    -1.556957E+01    -1.492030E+01    -1.665329E+01    -1.641535E+01    -1.593250E+01    -1.533034E+01    -1.706819E+01    -1.573772E+01    -1.716620E+01    -1.576983E+01    -1.629303E+01    -1.595847E+01    -1.534674E+01    -1.475360E+01    -1.446959E+01    -1.442398E+01    -1.564603E+01    -1.544846E+01    -1.462966E+01    -1.556905E+01    -1.812159E+01    -1.644274E+01    -1.509596E+01    -1.389664E+01    -1.549104E+01    -1.948692E+01    -1.588678E+01    -1.573116E+01    -1.776831E+01    -1.603999E+01    -1.596565E+01    -1.512347E+01    -1.429461E+01    -1.522155E+01    -1.578627E+01    -1.486568E+01    -1.451319E+01    -1.393855E+01    -1.348780E+01    -1.404754E+01    -1.759199E+01    -1.494153E+01    -1.578164E+01    -1.523495E+01    -1.497825E+01    -1.439238E+01    -1.426350E+01    -1.536570E+01    -1.599948E+01    -1.521710E+01    -1.751162E+01    -1.870776E+01    -1.546267E+01    -1.518235E+01    -1.420134E+01    -1.421011E+01    -1.605200E+01    -1.552635E+01    -1.447636E+01    -1.499694E+01    -1.639657E+01    -1.428975E+01    -1.781234E+01    -1.487272E+01    -1.400600E+01    -1.585531E+01    -1.368369E+01    -1.483158E+01    -1.470243E+01    -1.447847E+01    -1.450087E+01    -1.460112E+01    -1.409604E+01    -1.498495E+01    -1.422036E+01    -1.569986E+01    -1.550828E+01    -1.635057E+01    -1.357646E+01    -1.437175E+01    -1.454424E+01    -1.364060E+01    -1.377426E+01    -1.578199E+01    -1.477133E+01    -1.491150E+01    -1.561754E+01    -1.492174E+01    -1.424780E+01    -1.542369E+01    -1.373732E+01    -1.325849E+01    -1.342477E+01    -1.414299E+01    -1.423083E+01    -1.430945E+01    -1.459091E+01    -1.415735E+01    -1.387054E+01    -1.352570E+01    -1.425850E+01    -1.362852E+01    -1.333840E+01    -1.354048E+01    -1.413721E+01    -1.369536E+01    -1.359771E+01    -1.464299E+01    -1.396356E+01    -1.312313E+01    -1.461049E+01    -1.361844E+01    -1.435407E+01    -1.397186E+01    -1.367016E+01    -1.408383E+01    -1.386256E+01    -1.434011E+01    -1.422894E+01    -1.412582E+01    -1.272421E+01    -1.316403E+01    -1.489311E+01    -1.306722E+01    -1.324788E+01    -1.270486E+01    -1.346260E+01    -1.356224E+01    -1.347718E+01    -1.303191E+01    -1.298316E+01    -1.337368E+01    -1.295745E+01    -1.321519E+01    -1.495965E+01    -1.439947E+01    -1.273057E+01    -1.252379E+01    -1.310291E+01    -1.330717E+01    -1.310682E+01    -1.461841E+01    -1.321884E+01    -1.290362E+01    -1.330689E+01    -1.289449E+01    -1.320411E+01    -1.314530E+01    -1.328025E+01    -1.431625E+01    -1.581594E+01    -1.406916E+01    -1.337678E+01    -1.350086E+01    -1.339945E+01    -1.310111E+01    -1.235828E+01    -1.233329E+01    -1.284412E+01    -1.293813E+01    -1.303727E+01    -1.276568E+01    -1.261741E+01    -1.278100E+01    -1.314884E+01    -1.566591E+01    -1.368416E+01    -1.227172E+01    -1.294762E+01    -1.313111E+01    -1.383967E+01    -1.276499E+01    -1.281885E+01    -1.349021E+01    -1.327038E+01    -1.425273E+01    -1.273070E+01    -1.240860E+01    -1.237683E+01    -1.275807E+01    -1.339711E+01    -1.337879E+01    -1.274007E+01    -1.222968E+01    -1.256525E+01    -1.268611E+01    -1.270120E+01    -1.400966E+01    -1.292176E+01    -1.181174E+01    -1.193172E+01    -1.328664E+01    -1.554316E+01    -1.332081E+01    -1.304182E+01    -1.302515E+01    -1.221334E+01    -1.279433E+01    -1.359875E+01    -1.343993E+01    -1.304638E+01    -1.310610E+01    -1.281367E+01    -1.253754E+01    -1.268875E+01    -1.367703E+01    -1.313756E+01    -1.305422E+01    -1.254782E+01    -1.235932E+01    -1.246367E+01    -1.285967E+01    -1.331161E+01    -1.289722E+01    -1.295519E+01    -1.278851E+01    -1.269538E+01    -1.254498E+01    -1.239678E+01    -1.272421E+01    -1.283303E+01    -1.262955E+01    -1.253617E+01    -1.248778E+01    -1.232640E+01    -1.222042E+01    -1.210614E+01    -1.291513E+01    -1.357337E+01    -1.339288E+01    -1.345157E+01    -1.301827E+01    -1.269461E+01    -1.213999E+01    -1.204469E+01    -1.304445E+01    -1.267760E+01    -1.274416E+01    -1.373121E+01    -1.302894E+01    -1.242818E+01    -1.207984E+01    -1.206870E+01    -1.214623E+01    -1.213696E+01    -1.305534E+01    -1.355143E+01    -1.324054E+01    -1.402486E+01    -1.379124E+01    -1.267452E+01    -1.218631E+01    -1.176839E+01    -1.230049E+01    -1.209068E+01    -1.225740E+01    -1.267966E+01    -1.247261E+01    -1.329630E+01    -1.378487E+01    -1.331774E+01    -1.281712E+01    -1.267756E+01    -1.249655E+01    -1.225317E+01    -1.229021E+01    -1.279575E+01    -1.294181E+01    -1.249948E+01    -1.218705E+01    -1.243419E+01    -1.278910E+01    -1.268781E+01    -1.293384E+01    -1.295105E+01    -1.284192E+01    -1.318869E+01    -1.269402E+01    -1.233310E+01    -1.249533E+01    -1.284483E+01    -1.308776E+01    -1.302526E+01    -1.339860E+01    -1.405527E+01    -1.298728E+01    -1.185554E+01    -1.236800E+01    -1.256896E+01    -1.242518E+01    -1.207139E+01    -1.179808E+01    -1.234034E+01    -1.220677E+01    -1.197800E+01    -1.205424E+01    -1.210981E+01    -1.204605E+01    -1.239645E+01    -1.183617E+01    -1.186769E+01    -1.210952E+01    -1.202382E+01    -1.199535E+01    -1.224392E+01    -1.317028E+01    -1.268515E+01    -1.230541E+01    -1.247729E+01    -1.225840E+01    -1.212355E+01    -1.223023E+01    -1.294145E+01    -1.321520E+01    -1.206709E+01    -1.171291E+01    -1.190384E+01    -1.196326E+01    -1.236642E+01    -1.267975E+01    -1.249575E+01    -1.256394E+01    -1.308632E+01    -1.302358E+01    -1.315170E+01    -1.292080E+01    -1.261916E+01    -1.285944E+01    -1.325502E+01    -1.422067E+01    -1.347766E+01    -1.358009E+01    -1.359521E+01    -1.372550E+01    -1.470526E+01    -1.449337E+01    -1.358600E+01    -1.275675E+01    -1.244562E+01    -1.264742E+01    -1.330390E+01    -1.330772E+01    -1.369881E+01    -1.447977E+01    -1.349075E+01    -1.287598E+01    -1.339042E+01    -1.461538E+01    -1.469111E+01    -1.429602E+01    -1.472633E+01    -1.421188E+01    -1.355992E+01    -1.359639E+01    -1.308422E+01    -1.275594E+01    -1.294120E+01    -1.322980E+01    -1.371520E+01    -1.442102E+01    -1.668621E+01    -1.733621E+01    -1.538036E+01    -1.500945E+01    -1.594305E+01    -1.382889E+01    -1.341890E+01    -1.303170E+01    -1.334605E+01    -1.347815E+01    -1.380462E+01    -1.323933E+01    -1.371923E+01    -1.393242E+01    -1.378893E+01    -1.551327E+01    -1.414108E+01    -1.335012E+01    -1.433295E+01    -1.444375E+01    -1.715566E+01    -1.801611E+01    -1.723552E+01    -1.380154E+01    -1.321735E+01    -1.468337E+01    -1.603344E+01    -1.781806E+01    -1.768597E+01    -1.521908E+01    -1.371301E+01    -1.416026E+01    -1.420247E+01    -1.520959E+01    -1.349786E+01    -1.470932E+01    -1.736186E+01    -1.415071E+01    -1.377694E+01    -1.431401E+01    -1.434857E+01    -1.370464E+01    -1.349046E+01    -3.607164E+01    -1.349046E+01    -1.370468E+01    -1.434852E+01    -1.431392E+01    -1.377690E+01    -1.415066E+01    -1.736194E+01    -1.470941E+01    -1.349790E+01    -1.520967E+01    -1.420245E+01    -1.416024E+01    -1.371306E+01    -1.521914E+01    -1.768641E+01    -1.781816E+01    -1.603331E+01    -1.468338E+01    -1.321738E+01    -1.380156E+01    -1.723573E+01    -1.801610E+01    -1.715572E+01    -1.444374E+01    -1.433302E+01    -1.335014E+01    -1.414114E+01    -1.551333E+01    -1.378897E+01    -1.393245E+01    -1.371925E+01    -1.323934E+01    -1.380462E+01    -1.347816E+01    -1.334605E+01    -1.303171E+01    -1.341891E+01    -1.382886E+01    -1.594293E+01    -1.500948E+01    -1.538030E+01    -1.733647E+01    -1.668601E+01    -1.442096E+01    -1.371520E+01    -1.322978E+01    -1.294118E+01    -1.275592E+01    -1.308422E+01    -1.359638E+01    -1.355994E+01    -1.421186E+01    -1.472627E+01    -1.429592E+01    -1.469101E+01    -1.461526E+01    -1.339036E+01    -1.287594E+01    -1.349068E+01    -1.447963E+01    -1.369873E+01    -1.330764E+01    -1.330384E+01    -1.264737E+01    -1.244558E+01    -1.275669E+01    -1.358593E+01    -1.449322E+01    -1.470513E+01    -1.372542E+01    -1.359514E+01    -1.357998E+01    -1.347759E+01    -1.422052E+01    -1.325494E+01    -1.285936E+01    -1.261910E+01    -1.292072E+01    -1.315164E+01    -1.302350E+01    -1.308626E+01    -1.256387E+01    -1.249570E+01    -1.267967E+01    -1.236638E+01    -1.196320E+01    -1.190380E+01    -1.171287E+01    -1.206707E+01    -1.321513E+01    -1.294138E+01    -1.223017E+01    -1.212351E+01    -1.225835E+01    -1.247725E+01    -1.230536E+01    -1.268511E+01    -1.317023E+01    -1.224387E+01    -1.199530E+01    -1.202379E+01    -1.210947E+01    -1.186767E+01    -1.183616E+01    -1.239643E+01    -1.204604E+01    -1.210979E+01    -1.205423E+01    -1.197801E+01    -1.220679E+01    -1.234035E+01    -1.179810E+01    -1.207142E+01    -1.242521E+01    -1.256901E+01    -1.236806E+01    -1.185559E+01    -1.298741E+01    -1.405542E+01    -1.339870E+01    -1.302534E+01    -1.308780E+01    -1.284489E+01    -1.249541E+01    -1.233317E+01    -1.269415E+01    -1.318879E+01    -1.284202E+01    -1.295121E+01    -1.293399E+01    -1.268792E+01    -1.278922E+01    -1.243430E+01    -1.218717E+01    -1.249962E+01    -1.294200E+01    -1.279592E+01    -1.229034E+01    -1.225331E+01    -1.249671E+01    -1.267774E+01    -1.281731E+01    -1.331800E+01    -1.378517E+01    -1.329656E+01    -1.247276E+01    -1.267986E+01    -1.225757E+01    -1.209082E+01    -1.230066E+01    -1.176852E+01    -1.218645E+01    -1.267464E+01    -1.379142E+01    -1.402513E+01    -1.324084E+01    -1.355177E+01    -1.305562E+01    -1.213713E+01    -1.214641E+01    -1.206886E+01    -1.207995E+01    -1.242821E+01    -1.302903E+01    -1.373157E+01    -1.274437E+01    -1.267773E+01    -1.304469E+01    -1.204481E+01    -1.214007E+01    -1.269462E+01    -1.301830E+01    -1.345148E+01    -1.339301E+01    -1.357360E+01    -1.291535E+01    -1.210621E+01    -1.222043E+01    -1.232637E+01    -1.248772E+01    -1.253615E+01    -1.262957E+01    -1.283290E+01    -1.272412E+01    -1.239668E+01    -1.254485E+01    -1.269512E+01    -1.278825E+01    -1.295504E+01    -1.289692E+01    -1.331119E+01    -1.285953E+01    -1.246349E+01    -1.235907E+01    -1.254747E+01    -1.305387E+01    -1.313705E+01    -1.367635E+01    -1.268843E+01    -1.253719E+01    -1.281318E+01    -1.310554E+01    -1.304585E+01    -1.343925E+01    -1.359796E+01    -1.279387E+01    -1.221295E+01    -1.302455E+01    -1.304119E+01    -1.332008E+01    -1.554193E+01    -1.328632E+01    -1.193133E+01    -1.181138E+01    -1.292114E+01    -1.400853E+01    -1.270059E+01    -1.268551E+01    -1.256468E+01    -1.222921E+01    -1.273949E+01    -1.337806E+01    -1.339625E+01    -1.275745E+01    -1.237634E+01    -1.240828E+01    -1.273056E+01    -1.425205E+01    -1.326960E+01    -1.348941E+01    -1.281825E+01    -1.276477E+01    -1.383902E+01    -1.313037E+01    -1.294701E+01    -1.227146E+01    -1.368428E+01    -1.566461E+01    -1.314825E+01    -1.278068E+01    -1.261708E+01    -1.276548E+01    -1.303729E+01    -1.293809E+01    -1.284386E+01    -1.233341E+01    -1.235854E+01    -1.310184E+01    -1.340045E+01    -1.350164E+01    -1.337719E+01    -1.406976E+01    -1.581810E+01    -1.431692E+01    -1.328067E+01    -1.314578E+01    -1.320489E+01    -1.289524E+01    -1.330775E+01    -1.290421E+01    -1.322002E+01    -1.462126E+01    -1.310758E+01    -1.330846E+01    -1.310427E+01    -1.252484E+01    -1.273185E+01    -1.440230E+01    -1.496360E+01    -1.321715E+01    -1.295907E+01    -1.337573E+01    -1.298505E+01    -1.303404E+01    -1.347957E+01    -1.356523E+01    -1.346525E+01    -1.270672E+01    -1.325039E+01    -1.306981E+01    -1.489890E+01    -1.316661E+01    -1.272652E+01    -1.413006E+01    -1.423381E+01    -1.434548E+01    -1.386682E+01    -1.408880E+01    -1.367426E+01    -1.397661E+01    -1.435813E+01    -1.362266E+01    -1.461748E+01    -1.312545E+01    -1.396833E+01    -1.465012E+01    -1.360168E+01    -1.369994E+01    -1.414317E+01    -1.354512E+01    -1.334259E+01    -1.363291E+01    -1.426542E+01    -1.353025E+01    -1.387600E+01    -1.416287E+01    -1.459954E+01    -1.431694E+01    -1.423798E+01    -1.415011E+01    -1.342979E+01    -1.326305E+01    -1.374303E+01    -1.543259E+01    -1.425375E+01    -1.493220E+01    -1.563282E+01    -1.492197E+01    -1.478157E+01    -1.579590E+01    -1.378050E+01    -1.364629E+01    -1.455359E+01    -1.438017E+01    -1.358150E+01    -1.637373E+01    -1.552359E+01    -1.571581E+01    -1.422790E+01    -1.499658E+01    -1.410276E+01    -1.461051E+01    -1.450959E+01    -1.448468E+01    -1.471264E+01    -1.484253E+01    -1.368887E+01    -1.587377E+01    -1.401331E+01    -1.488243E+01    -1.782191E+01    -1.429293E+01    -1.641739E+01    -1.500877E+01    -1.448477E+01    -1.553696E+01    -1.606594E+01    -1.421752E+01    -1.420434E+01    -1.519435E+01    -1.547513E+01    -1.864098E+01    -1.753854E+01    -1.522656E+01    -1.601594E+01    -1.537902E+01    -1.427199E+01    -1.440074E+01    -1.498986E+01    -1.524054E+01    -1.579273E+01    -1.495259E+01    -1.763654E+01    -1.405348E+01    -1.349377E+01    -1.394298E+01    -1.451238E+01    -1.486978E+01    -1.579112E+01    -1.521040E+01    -1.430148E+01    -1.513314E+01    -1.596397E+01    -1.605719E+01    -1.778591E+01    -1.574702E+01    -1.590038E+01    -1.946984E+01    -1.550461E+01    -1.390266E+01    -1.510280E+01    -1.645802E+01    -1.815936E+01    -1.555608E+01    -1.463410E+01    -1.546211E+01    -1.565979E+01    -1.443196E+01    -1.447782E+01    -1.476069E+01    -1.534344E+01    -1.595625E+01    -1.630970E+01    -1.577074E+01    -1.718959E+01    -1.575111E+01    -1.709186E+01    -1.533333E+01    -1.593960E+01    -1.643092E+01    -1.666962E+01    -1.492721E+01    -1.557807E+01    -1.727980E+01    -1.630338E+01    -1.436266E+01    -1.842862E+01    -1.491715E+01    -1.899791E+01    -1.533334E+01    -1.850199E+01    -1.766450E+01    -1.625461E+01    -1.531031E+01    -1.505925E+01    -1.666982E+01    -1.572933E+01    -1.495605E+01    -1.463139E+01    -1.475953E+01    -1.666227E+01    -1.458995E+01    -1.546661E+01    -1.503415E+01    -1.548444E+01    -1.551214E+01    -1.531419E+01    -1.705447E+01    -1.667394E+01    -1.489700E+01    -1.762206E+01    -1.472341E+01    -1.648681E+01    -1.868915E+01    -1.788891E+01    -1.720352E+01    -1.564998E+01    -1.547312E+01    -1.793327E+01    -1.842001E+01    -1.587686E+01    -1.642611E+01    -2.013028E+01    -1.576641E+01    -1.871237E+01    -1.664505E+01    -1.480422E+01    -1.464384E+01    -1.563738E+01    -1.536767E+01    -1.444708E+01    -1.540542E+01    -1.509861E+01    -1.609939E+01    -1.726838E+01    -1.914754E+01    -1.474206E+01    -1.546849E+01    -1.619480E+01    -1.915145E+01    -1.637390E+01    -1.641330E+01    -1.433831E+01    -1.766462E+01    -1.525182E+01    -1.513722E+01    -1.614827E+01    -1.652267E+01    -1.561558E+01    -1.565202E+01    -1.557667E+01    -1.595166E+01    -1.542466E+01    -1.839550E+01    -1.579684E+01    -1.544848E+01    -1.618853E+01    -2.014910E+01    -1.508449E+01    -1.504111E+01    -1.560151E+01    -1.400151E+01    -1.957293E+01    -1.625651E+01    -1.597599E+01    -1.689998E+01    -1.751950E+01    -1.994177E+01    -1.491220E+01    -1.748132E+01    -1.521639E+01    -1.801933E+01    -1.719376E+01    -1.585897E+01    -1.638367E+01    -1.832293E+01    -1.624523E+01    -1.786435E+01    -1.451335E+01    -1.549528E+01    -1.458715E+01    -1.505143E+01    -1.553493E+01    -1.467805E+01    -1.639211E+01    -1.708886E+01    -1.791012E+01    -1.547441E+01    -1.597698E+01    -2.084602E+01    -1.550123E+01
-81.555556    -3.058218E+01    -1.577689E+01    -1.495541E+01    -1.486110E+01    -1.424524E+01    -1.553961E+01    -1.640519E+01    -1.406517E+01    -1.427520E+01    -1.826096E+01    -1.507035E+01    -1.584546E+01    -1.884073E+01    -1.605483E+01    -1.537990E+01    -1.487321E+01    -1.483642E+01    -1.573648E+01    -1.545757E+01    -1.634383E+01    -1.589803E+01    -1.564233E+01    -1.580029E+01    -1.710095E+01    -2.020881E+01    -1.642155E+01    -1.462222E+01    -1.578545E+01    -1.638819E+01    -1.626681E+01    -1.649186E+01    -1.749884E+01    -1.648500E+01    -1.493015E+01    -1.959808E+01    -1.739603E+01    -1.625901E+01    -1.598156E+01    -1.629986E+01    -1.664627E+01    -1.802613E+01    -1.747936E+01    -1.503087E+01    -1.602948E+01    -1.749536E+01    -1.795495E+01    -1.469590E+01    -1.532127E+01    -1.434733E+01    -1.532058E+01    -1.608628E+01    -1.513727E+01    -1.412253E+01    -1.524848E+01    -1.832388E+01    -1.837729E+01    -1.533482E+01    -1.527955E+01    -1.522806E+01    -1.673336E+01    -1.664058E+01    -1.947594E+01    -1.701267E+01    -1.710999E+01    -1.798593E+01    -1.500470E+01    -1.642249E+01    -1.683748E+01    -1.559354E+01    -1.707228E+01    -1.444462E+01    -1.661098E+01    -1.596664E+01    -1.502903E+01    -1.709498E+01    -1.548784E+01    -1.538870E+01    -1.672957E+01    -1.779970E+01    -1.506143E+01    -1.603151E+01    -1.503879E+01    -1.719322E+01    -1.579196E+01    -1.475157E+01    -1.671173E+01    -1.628047E+01    -1.559623E+01    -1.409840E+01    -1.599532E+01    -1.464649E+01    -1.855463E+01    -1.716709E+01    -1.630263E+01    -1.579482E+01    -1.848570E+01    -1.575242E+01    -1.582404E+01    -1.631993E+01    -1.560940E+01    -1.502220E+01    -1.572204E+01    -1.762522E+01    -1.404824E+01    -1.545185E+01    -1.728720E+01    -1.507518E+01    -1.449965E+01    -1.770649E+01    -1.523296E+01    -1.460660E+01    -1.767324E+01    -1.632205E+01    -1.713320E+01    -1.687372E+01    -1.748001E+01    -1.579608E+01    -1.503809E+01    -1.681232E+01    -1.508870E+01    -1.461479E+01    -1.463198E+01    -1.674813E+01    -1.598480E+01    -1.510034E+01    -1.654438E+01    -1.533974E+01    -1.417915E+01    -1.570327E+01    -1.596179E+01    -1.515160E+01    -1.519454E+01    -1.603941E+01    -1.637895E+01    -1.409191E+01    -1.448925E+01    -1.735148E+01    -1.528112E+01    -1.423916E+01    -1.642544E+01    -1.783013E+01    -1.418435E+01    -1.464589E+01    -1.586696E+01    -1.449170E+01    -1.418811E+01    -1.639327E+01    -1.776078E+01    -1.681200E+01    -1.912619E+01    -1.508438E+01    -1.427400E+01    -1.483511E+01    -1.438744E+01    -1.820964E+01    -1.664052E+01    -1.454714E+01    -1.593122E+01    -1.508569E+01    -1.481278E+01    -1.779653E+01    -1.481067E+01    -1.500324E+01    -1.781333E+01    -1.473897E+01    -1.601677E+01    -1.538802E+01    -1.417614E+01    -1.477565E+01    -1.503085E+01    -1.438363E+01    -1.391522E+01    -1.446182E+01    -1.492143E+01    -1.529795E+01    -1.565435E+01    -1.418414E+01    -1.455068E+01    -1.435725E+01    -1.380026E+01    -1.387700E+01    -1.474362E+01    -1.387220E+01    -1.539863E+01    -1.440132E+01    -1.458896E+01    -1.411623E+01    -1.466572E+01    -1.376242E+01    -1.464456E+01    -1.548168E+01    -1.462924E+01    -1.425274E+01    -1.416333E+01    -1.373596E+01    -1.396532E+01    -1.409865E+01    -1.352373E+01    -1.380617E+01    -1.425042E+01    -1.428874E+01    -1.531815E+01    -1.512092E+01    -1.444988E+01    -1.395397E+01    -1.364509E+01    -1.379132E+01    -1.305849E+01    -1.314001E+01    -1.434401E+01    -1.590160E+01    -1.580946E+01    -1.513350E+01    -1.389319E+01    -1.360954E+01    -1.341018E+01    -1.340952E+01    -1.442342E+01    -1.434744E+01    -1.391616E+01    -1.422062E+01    -1.320027E+01    -1.327662E+01    -1.329441E+01    -1.340266E+01    -1.384231E+01    -1.390697E+01    -1.330447E+01    -1.363069E+01    -1.481729E+01    -1.285360E+01    -1.269928E+01    -1.406175E+01    -1.362044E+01    -1.383457E+01    -1.372363E+01    -1.412986E+01    -1.408843E+01    -1.363428E+01    -1.300911E+01    -1.389410E+01    -1.510616E+01    -1.364775E+01    -1.312241E+01    -1.351877E+01    -1.358562E+01    -1.406273E+01    -1.499401E+01    -1.387647E+01    -1.307472E+01    -1.306800E+01    -1.371833E+01    -1.323571E+01    -1.327946E+01    -1.309487E+01    -1.335067E+01    -1.384807E+01    -1.310533E+01    -1.255866E+01    -1.284818E+01    -1.361903E+01    -1.338274E+01    -1.266686E+01    -1.263996E+01    -1.344050E+01    -1.328407E+01    -1.320675E+01    -1.276996E+01    -1.302844E+01    -1.361691E+01    -1.314957E+01    -1.280546E+01    -1.332739E+01    -1.317406E+01    -1.249327E+01    -1.353664E+01    -1.316974E+01    -1.255871E+01    -1.313249E+01    -1.308263E+01    -1.359623E+01    -1.291635E+01    -1.257127E+01    -1.253544E+01    -1.217772E+01    -1.365675E+01    -1.376548E+01    -1.339949E+01    -1.292656E+01    -1.268702E+01    -1.290091E+01    -1.351845E+01    -1.364387E+01    -1.294170E+01    -1.286891E+01    -1.244562E+01    -1.216706E+01    -1.402091E+01    -1.421931E+01    -1.288772E+01    -1.197037E+01    -1.197015E+01    -1.244740E+01    -1.244120E+01    -1.267667E+01    -1.313088E+01    -1.208636E+01    -1.245335E+01    -1.338428E+01    -1.290891E+01    -1.256155E+01    -1.236375E+01    -1.274331E+01    -1.262998E+01    -1.209772E+01    -1.265993E+01    -1.289041E+01    -1.343050E+01    -1.385562E+01    -1.248145E+01    -1.213032E+01    -1.232672E+01    -1.282216E+01    -1.327004E+01    -1.293418E+01    -1.240034E+01    -1.263485E+01    -1.292873E+01    -1.285291E+01    -1.287763E+01    -1.361341E+01    -1.363720E+01    -1.359304E+01    -1.302735E+01    -1.306530E+01    -1.254685E+01    -1.207819E+01    -1.213990E+01    -1.234921E+01    -1.242020E+01    -1.280402E+01    -1.322560E+01    -1.324863E+01    -1.259384E+01    -1.264691E+01    -1.274765E+01    -1.243862E+01    -1.224008E+01    -1.252632E+01    -1.327901E+01    -1.364096E+01    -1.276925E+01    -1.329915E+01    -1.263476E+01    -1.183872E+01    -1.231912E+01    -1.233410E+01    -1.209763E+01    -1.213724E+01    -1.285580E+01    -1.432386E+01    -1.358200E+01    -1.303667E+01    -1.313605E+01    -1.263976E+01    -1.278592E+01    -1.242995E+01    -1.208928E+01    -1.256726E+01    -1.261035E+01    -1.297590E+01    -1.290776E+01    -1.317140E+01    -1.378126E+01    -1.288925E+01    -1.236949E+01    -1.297769E+01    -1.312666E+01    -1.427019E+01    -1.258364E+01    -1.227113E+01    -1.295973E+01    -1.290073E+01    -1.254631E+01    -1.211433E+01    -1.249985E+01    -1.311742E+01    -1.297287E+01    -1.282690E+01    -1.266629E+01    -1.233165E+01    -1.264623E+01    -1.229953E+01    -1.235204E+01    -1.307608E+01    -1.355454E+01    -1.361761E+01    -1.356153E+01    -1.349087E+01    -1.401411E+01    -1.382806E+01    -1.346572E+01    -1.313997E+01    -1.396124E+01    -1.451506E+01    -1.373306E+01    -1.419813E+01    -1.432019E+01    -1.481403E+01    -1.515686E+01    -1.355716E+01    -1.332349E+01    -1.337470E+01    -1.268963E+01    -1.279976E+01    -1.365620E+01    -1.373413E+01    -1.393563E+01    -1.429254E+01    -1.489954E+01    -1.318941E+01    -1.277730E+01    -1.388268E+01    -1.386585E+01    -1.553114E+01    -1.442892E+01    -1.411435E+01    -1.437936E+01    -1.442993E+01    -1.336856E+01    -1.371511E+01    -1.422071E+01    -1.396305E+01    -1.342718E+01    -1.346130E+01    -1.432613E+01    -1.370615E+01    -1.385641E+01    -1.385864E+01    -1.333177E+01    -1.339121E+01    -1.321650E+01    -1.273528E+01    -1.278221E+01    -1.307325E+01    -1.376520E+01    -1.478383E+01    -1.433991E+01    -1.316224E+01    -1.320325E+01    -1.365986E+01    -1.385084E+01    -1.390887E+01    -1.466288E+01    -1.413187E+01    -1.430565E+01    -1.387845E+01    -1.315092E+01    -1.331258E+01    -1.355626E+01    -1.327156E+01    -1.335934E+01    -1.341711E+01    -1.592222E+01    -1.652862E+01    -1.520893E+01    -1.668160E+01    -1.769894E+01    -1.571716E+01    -1.404727E+01    -1.337975E+01    -1.269858E+01    -1.328087E+01    -1.384176E+01    -1.556477E+01    -1.509155E+01    -1.419200E+01    -1.516352E+01    -1.457654E+01    -1.412572E+01    -1.556101E+01    -1.503966E+01    -1.398821E+01    -1.328154E+01    -1.383588E+01    -1.471594E+01    -1.433484E+01    -1.401612E+01    -1.369967E+01    -1.370772E+01    -1.474242E+01    -1.772900E+01    -1.448852E+01    -1.420967E+01    -1.443416E+01    -1.507565E+01    -1.664228E+01    -1.510897E+01    -1.790113E+01    -1.402036E+01    -1.382710E+01    -1.476048E+01    -1.545396E+01    -1.329997E+01    -1.531313E+01    -1.457677E+01    -1.416224E+01    -1.386000E+01    -1.404844E+01    -1.512952E+01    -1.323932E+01    -1.458039E+01    -3.526954E+01    -1.458029E+01    -1.323928E+01    -1.512946E+01    -1.404851E+01    -1.386004E+01    -1.416232E+01    -1.457684E+01    -1.531299E+01    -1.329993E+01    -1.545386E+01    -1.476053E+01    -1.382717E+01    -1.402041E+01    -1.790140E+01    -1.510891E+01    -1.664224E+01    -1.507569E+01    -1.443423E+01    -1.420970E+01    -1.448851E+01    -1.772918E+01    -1.474248E+01    -1.370775E+01    -1.369971E+01    -1.401613E+01    -1.433485E+01    -1.471592E+01    -1.383592E+01    -1.328155E+01    -1.398825E+01    -1.503964E+01    -1.556106E+01    -1.412575E+01    -1.457661E+01    -1.516349E+01    -1.419197E+01    -1.509148E+01    -1.556490E+01    -1.384178E+01    -1.328089E+01    -1.269856E+01    -1.337976E+01    -1.404727E+01    -1.571727E+01    -1.769889E+01    -1.668141E+01    -1.520881E+01    -1.652853E+01    -1.592204E+01    -1.341708E+01    -1.335928E+01    -1.327154E+01    -1.355623E+01    -1.331257E+01    -1.315090E+01    -1.387845E+01    -1.430562E+01    -1.413192E+01    -1.466289E+01    -1.390885E+01    -1.385079E+01    -1.365981E+01    -1.320317E+01    -1.316219E+01    -1.433978E+01    -1.478371E+01    -1.376508E+01    -1.307319E+01    -1.278214E+01    -1.273523E+01    -1.321640E+01    -1.339115E+01    -1.333167E+01    -1.385855E+01    -1.385631E+01    -1.370609E+01    -1.432605E+01    -1.346123E+01    -1.342708E+01    -1.396297E+01    -1.422055E+01    -1.371502E+01    -1.336844E+01    -1.442980E+01    -1.437920E+01    -1.411425E+01    -1.442881E+01    -1.553092E+01    -1.386573E+01    -1.388256E+01    -1.277724E+01    -1.318937E+01    -1.489945E+01    -1.429245E+01    -1.393556E+01    -1.373405E+01    -1.365608E+01    -1.279974E+01    -1.268961E+01    -1.337472E+01    -1.332350E+01    -1.355723E+01    -1.515685E+01    -1.481389E+01    -1.432013E+01    -1.419812E+01    -1.373302E+01    -1.451503E+01    -1.396117E+01    -1.313995E+01    -1.346572E+01    -1.382810E+01    -1.401402E+01    -1.349087E+01    -1.356154E+01    -1.361764E+01    -1.355444E+01    -1.307604E+01    -1.235204E+01    -1.229957E+01    -1.264625E+01    -1.233170E+01    -1.266636E+01    -1.282699E+01    -1.297295E+01    -1.311749E+01    -1.249994E+01    -1.211442E+01    -1.254639E+01    -1.290087E+01    -1.295988E+01    -1.227125E+01    -1.258378E+01    -1.427055E+01    -1.312682E+01    -1.297786E+01    -1.236963E+01    -1.288944E+01    -1.378152E+01    -1.317161E+01    -1.290794E+01    -1.297610E+01    -1.261052E+01    -1.256744E+01    -1.208942E+01    -1.243012E+01    -1.278612E+01    -1.263994E+01    -1.313631E+01    -1.303691E+01    -1.358227E+01    -1.432436E+01    -1.285602E+01    -1.213741E+01    -1.209780E+01    -1.233429E+01    -1.231931E+01    -1.183883E+01    -1.263489E+01    -1.329934E+01    -1.276935E+01    -1.364127E+01    -1.327935E+01    -1.252652E+01    -1.224021E+01    -1.243872E+01    -1.274784E+01    -1.264709E+01    -1.259390E+01    -1.324866E+01    -1.322584E+01    -1.280421E+01    -1.242028E+01    -1.234930E+01    -1.214000E+01    -1.207819E+01    -1.254674E+01    -1.306518E+01    -1.302719E+01    -1.359289E+01    -1.363733E+01    -1.361347E+01    -1.287761E+01    -1.285284E+01    -1.292867E+01    -1.263475E+01    -1.240026E+01    -1.293418E+01    -1.326996E+01    -1.282196E+01    -1.232659E+01    -1.213012E+01    -1.248118E+01    -1.385505E+01    -1.343025E+01    -1.289006E+01    -1.265971E+01    -1.209751E+01    -1.262960E+01    -1.274287E+01    -1.236341E+01    -1.256112E+01    -1.290845E+01    -1.338366E+01    -1.245301E+01    -1.208601E+01    -1.313025E+01    -1.267614E+01    -1.244075E+01    -1.244691E+01    -1.196978E+01    -1.196998E+01    -1.288724E+01    -1.421871E+01    -1.401981E+01    -1.216659E+01    -1.244514E+01    -1.286831E+01    -1.294118E+01    -1.364303E+01    -1.351751E+01    -1.290023E+01    -1.268653E+01    -1.292603E+01    -1.339879E+01    -1.376481E+01    -1.365570E+01    -1.217718E+01    -1.253502E+01    -1.257106E+01    -1.291604E+01    -1.359532E+01    -1.308194E+01    -1.313193E+01    -1.255862E+01    -1.316975E+01    -1.353579E+01    -1.249299E+01    -1.317379E+01    -1.332710E+01    -1.280547E+01    -1.314963E+01    -1.361665E+01    -1.302807E+01    -1.277026E+01    -1.320723E+01    -1.328383E+01    -1.344012E+01    -1.264005E+01    -1.266719E+01    -1.338369E+01    -1.361994E+01    -1.284856E+01    -1.255908E+01    -1.310630E+01    -1.384984E+01    -1.335142E+01    -1.309562E+01    -1.328032E+01    -1.323703E+01    -1.372028E+01    -1.306918E+01    -1.307622E+01    -1.387889E+01    -1.499829E+01    -1.406431E+01    -1.358721E+01    -1.352072E+01    -1.312402E+01    -1.365006E+01    -1.511114E+01    -1.389582E+01    -1.301109E+01    -1.363690E+01    -1.409168E+01    -1.413315E+01    -1.372631E+01    -1.383622E+01    -1.362363E+01    -1.406584E+01    -1.270092E+01    -1.285598E+01    -1.482373E+01    -1.363392E+01    -1.330757E+01    -1.391076E+01    -1.384640E+01    -1.340622E+01    -1.329783E+01    -1.327946E+01    -1.320369E+01    -1.422449E+01    -1.392088E+01    -1.435374E+01    -1.442995E+01    -1.341357E+01    -1.341388E+01    -1.361418E+01    -1.389836E+01    -1.514358E+01    -1.582385E+01    -1.591693E+01    -1.435114E+01    -1.314379E+01    -1.306200E+01    -1.379679E+01    -1.365047E+01    -1.396031E+01    -1.445673E+01    -1.513155E+01    -1.533092E+01    -1.429516E+01    -1.425746E+01    -1.381246E+01    -1.352932E+01    -1.410549E+01    -1.397234E+01    -1.374199E+01    -1.417114E+01    -1.426063E+01    -1.463652E+01    -1.549272E+01    -1.465237E+01    -1.376888E+01    -1.467443E+01    -1.412399E+01    -1.459758E+01    -1.440984E+01    -1.541379E+01    -1.387855E+01    -1.475496E+01    -1.388430E+01    -1.380701E+01    -1.436594E+01    -1.456054E+01    -1.419157E+01    -1.565431E+01    -1.531103E+01    -1.492987E+01    -1.447124E+01    -1.392242E+01    -1.439278E+01    -1.504349E+01    -1.478609E+01    -1.418398E+01    -1.540210E+01    -1.603526E+01    -1.474697E+01    -1.786273E+01    -1.501502E+01    -1.481629E+01    -1.780498E+01    -1.482352E+01    -1.509325E+01    -1.593038E+01    -1.455565E+01    -1.666588E+01    -1.816439E+01    -1.439603E+01    -1.484568E+01    -1.428024E+01    -1.508887E+01    -1.904888E+01    -1.682955E+01    -1.780356E+01    -1.639802E+01    -1.419419E+01    -1.450082E+01    -1.586998E+01    -1.465327E+01    -1.419245E+01    -1.787059E+01    -1.644075E+01    -1.424556E+01    -1.529331E+01    -1.738307E+01    -1.449731E+01    -1.409764E+01    -1.639424E+01    -1.602885E+01    -1.518512E+01    -1.515888E+01    -1.596533E+01    -1.570424E+01    -1.418546E+01    -1.534901E+01    -1.652520E+01    -1.509921E+01    -1.599002E+01    -1.672932E+01    -1.463890E+01    -1.462270E+01    -1.509004E+01    -1.682477E+01    -1.504658E+01    -1.580493E+01    -1.745523E+01    -1.687985E+01    -1.715665E+01    -1.630541E+01    -1.764197E+01    -1.461389E+01    -1.524294E+01    -1.769005E+01    -1.450616E+01    -1.508475E+01    -1.729050E+01    -1.546262E+01    -1.405325E+01    -1.765561E+01    -1.571035E+01    -1.501641E+01    -1.560944E+01    -1.632728E+01    -1.583238E+01    -1.575571E+01    -1.846875E+01    -1.579691E+01    -1.630064E+01    -1.718440E+01    -1.858976E+01    -1.464402E+01    -1.599201E+01    -1.410081E+01    -1.560465E+01    -1.627212E+01    -1.671842E+01    -1.475708E+01    -1.579829E+01    -1.718792E+01    -1.504045E+01    -1.603267E+01    -1.505945E+01    -1.779967E+01    -1.672800E+01    -1.538504E+01    -1.548842E+01    -1.710970E+01    -1.503388E+01    -1.597475E+01    -1.662261E+01    -1.444725E+01    -1.708053E+01    -1.559324E+01    -1.683909E+01    -1.642000E+01    -1.500296E+01    -1.797410E+01    -1.711633E+01    -1.702270E+01    -1.950414E+01    -1.663649E+01    -1.674097E+01    -1.522923E+01    -1.527741E+01    -1.533645E+01    -1.840355E+01    -1.834429E+01    -1.525427E+01    -1.412599E+01    -1.514088E+01    -1.608937E+01    -1.532191E+01    -1.434764E+01    -1.532319E+01    -1.469753E+01    -1.796263E+01    -1.750025E+01    -1.603528E+01    -1.503444E+01    -1.748773E+01    -1.801392E+01    -1.665106E+01    -1.629564E+01    -1.597734E+01    -1.626336E+01    -1.740106E+01    -1.957656E+01    -1.492941E+01    -1.648651E+01    -1.750206E+01    -1.649308E+01    -1.626765E+01    -1.638865E+01    -1.578641E+01    -1.462259E+01    -1.642187E+01    -2.018842E+01    -1.710365E+01    -1.580204E+01    -1.564387E+01    -1.589965E+01    -1.634400E+01    -1.545704E+01    -1.573329E+01    -1.483937E+01    -1.487697E+01    -1.537833E+01    -1.605409E+01    -1.883810E+01    -1.584373E+01    -1.506869E+01    -1.824638E+01    -1.427597E+01    -1.406591E+01    -1.639437E+01    -1.553448E+01    -1.424706E+01    -1.486427E+01    -1.495889E+01    -1.577945E+01
-81.444444    -2.977123E+01    -1.442905E+01    -1.739792E+01    -1.434778E+01    -1.503067E+01    -1.730462E+01    -1.631719E+01    -1.483258E+01    -1.489070E+01    -1.707983E+01    -1.590259E+01    -1.488850E+01    -1.756410E+01    -1.573453E+01    -1.601647E+01    -1.743147E+01    -1.841606E+01    -1.605507E+01    -1.432799E+01    -1.621881E+01    -1.460070E+01    -1.597666E+01    -1.607101E+01    -1.461428E+01    -1.655855E+01    -1.607527E+01    -1.611790E+01    -2.220049E+01    -2.062787E+01    -1.672033E+01    -1.508174E+01    -1.631580E+01    -1.518941E+01    -1.585033E+01    -1.502806E+01    -1.581303E+01    -1.392966E+01    -1.604689E+01    -1.615590E+01    -1.583197E+01    -1.458525E+01    -1.581285E+01    -1.394262E+01    -1.514843E+01    -1.690666E+01    -1.470251E+01    -1.587384E+01    -1.933049E+01    -1.643313E+01    -1.553691E+01    -1.549316E+01    -1.892573E+01    -1.533575E+01    -1.569614E+01    -1.675430E+01    -1.634024E+01    -1.752142E+01    -1.647486E+01    -1.696357E+01    -1.635506E+01    -1.723880E+01    -1.525938E+01    -1.504891E+01    -1.590468E+01    -1.518195E+01    -1.555310E+01    -1.754370E+01    -1.670133E+01    -1.523931E+01    -1.610033E+01    -1.522783E+01    -1.676234E+01    -1.633552E+01    -1.681229E+01    -1.900909E+01    -1.709068E+01    -1.517001E+01    -1.639730E+01    -1.506821E+01    -1.629142E+01    -1.540651E+01    -1.513184E+01    -1.427859E+01    -1.730167E+01    -1.636008E+01    -1.510610E+01    -1.676110E+01    -1.562248E+01    -1.637983E+01    -1.644364E+01    -1.510909E+01    -1.568926E+01    -1.593635E+01    -1.536657E+01    -1.576622E+01    -1.672779E+01    -1.591495E+01    -1.481547E+01    -1.581794E+01    -1.556434E+01    -1.530275E+01    -1.511585E+01    -1.572769E+01    -2.031905E+01    -1.517625E+01    -1.552870E+01    -1.515853E+01    -1.630566E+01    -1.518378E+01    -1.763369E+01    -1.560075E+01    -1.703689E+01    -1.619346E+01    -1.750736E+01    -1.613982E+01    -1.554679E+01    -1.569464E+01    -1.792404E+01    -1.609210E+01    -1.901861E+01    -1.562745E+01    -1.503847E+01    -1.484564E+01    -1.735787E+01    -1.566203E+01    -1.480831E+01    -1.748862E+01    -1.456853E+01    -1.413664E+01    -1.524456E+01    -1.653548E+01    -1.478499E+01    -1.646866E+01    -1.556947E+01    -1.528510E+01    -1.762644E+01    -1.837271E+01    -1.685282E+01    -1.732702E+01    -1.591228E+01    -1.553130E+01    -1.520784E+01    -1.434600E+01    -1.539705E+01    -1.508805E+01    -1.423065E+01    -1.496934E+01    -1.525707E+01    -1.506774E+01    -1.545991E+01    -1.550701E+01    -1.541863E+01    -1.532219E+01    -1.505322E+01    -1.483193E+01    -1.702757E+01    -1.409147E+01    -1.424933E+01    -1.471158E+01    -1.387826E+01    -1.419150E+01    -1.456810E+01    -1.513483E+01    -1.470089E+01    -1.706744E+01    -1.407642E+01    -1.429388E+01    -1.450443E+01    -1.528392E+01    -1.457831E+01    -1.579700E+01    -1.553680E+01    -1.645532E+01    -1.512807E+01    -1.438218E+01    -1.413039E+01    -1.675631E+01    -1.449296E+01    -1.652205E+01    -1.461318E+01    -1.424086E+01    -1.564845E+01    -1.570157E+01    -1.529189E+01    -1.574198E+01    -1.380521E+01    -1.481992E+01    -1.504929E+01    -1.465809E+01    -1.383924E+01    -1.449213E+01    -1.391115E+01    -1.349155E+01    -1.407049E+01    -1.508215E+01    -1.411553E+01    -1.504667E+01    -1.452638E+01    -1.400453E+01    -1.587754E+01    -1.440369E+01    -1.332397E+01    -1.364397E+01    -1.314364E+01    -1.388282E+01    -1.450194E+01    -1.364726E+01    -1.508397E+01    -1.516285E+01    -1.385337E+01    -1.366674E+01    -1.360520E+01    -1.407567E+01    -1.347389E+01    -1.501047E+01    -1.458166E+01    -1.378869E+01    -1.370332E+01    -1.352682E+01    -1.271276E+01    -1.284249E+01    -1.369578E+01    -1.342156E+01    -1.468004E+01    -1.327873E+01    -1.497146E+01    -1.514702E+01    -1.469994E+01    -1.389156E+01    -1.425378E+01    -1.527716E+01    -1.341922E+01    -1.412498E+01    -1.359967E+01    -1.323177E+01    -1.368236E+01    -1.303604E+01    -1.313929E+01    -1.382384E+01    -1.420698E+01    -1.326146E+01    -1.321596E+01    -1.309069E+01    -1.279824E+01    -1.346928E+01    -1.444435E+01    -1.324735E+01    -1.272482E+01    -1.285532E+01    -1.313478E+01    -1.280858E+01    -1.293742E+01    -1.361794E+01    -1.433664E+01    -1.401687E+01    -1.311063E+01    -1.312389E+01    -1.411719E+01    -1.353501E+01    -1.291735E+01    -1.299908E+01    -1.390456E+01    -1.326239E+01    -1.340083E+01    -1.323219E+01    -1.282932E+01    -1.304942E+01    -1.368006E+01    -1.286684E+01    -1.283410E+01    -1.265671E+01    -1.307912E+01    -1.370362E+01    -1.291669E+01    -1.263922E+01    -1.270191E+01    -1.355372E+01    -1.398740E+01    -1.366306E+01    -1.239199E+01    -1.222992E+01    -1.304431E+01    -1.322511E+01    -1.250847E+01    -1.245496E+01    -1.235223E+01    -1.224630E+01    -1.276537E+01    -1.277050E+01    -1.238476E+01    -1.254131E+01    -1.269511E+01    -1.274191E+01    -1.354204E+01    -1.332746E+01    -1.373232E+01    -1.269584E+01    -1.220293E+01    -1.278581E+01    -1.317129E+01    -1.312303E+01    -1.280883E+01    -1.268550E+01    -1.281833E+01    -1.314039E+01    -1.365340E+01    -1.412844E+01    -1.254972E+01    -1.253305E+01    -1.232785E+01    -1.239403E+01    -1.311002E+01    -1.267984E+01    -1.334194E+01    -1.344263E+01    -1.229852E+01    -1.221000E+01    -1.262048E+01    -1.282162E+01    -1.319718E+01    -1.340905E+01    -1.323480E+01    -1.240417E+01    -1.190330E+01    -1.241049E+01    -1.325202E+01    -1.302079E+01    -1.276376E+01    -1.287287E+01    -1.248932E+01    -1.185170E+01    -1.234312E+01    -1.190389E+01    -1.208950E+01    -1.253242E+01    -1.319238E+01    -1.403280E+01    -1.310153E+01    -1.308649E+01    -1.265066E+01    -1.190527E+01    -1.227959E+01    -1.267327E+01    -1.332467E+01    -1.282982E+01    -1.280807E+01    -1.325408E+01    -1.271395E+01    -1.222253E+01    -1.202840E+01    -1.217285E+01    -1.250649E+01    -1.342040E+01    -1.319992E+01    -1.338660E+01    -1.291226E+01    -1.280719E+01    -1.227720E+01    -1.204150E+01    -1.195087E+01    -1.186719E+01    -1.223594E+01    -1.249780E+01    -1.221552E+01    -1.244884E+01    -1.294832E+01    -1.315815E+01    -1.314337E+01    -1.277435E+01    -1.263142E+01    -1.246839E+01    -1.243801E+01    -1.226822E+01    -1.251852E+01    -1.293773E+01    -1.286129E+01    -1.215321E+01    -1.199846E+01    -1.195828E+01    -1.275922E+01    -1.315933E+01    -1.267269E+01    -1.313995E+01    -1.333525E+01    -1.453720E+01    -1.333885E+01    -1.258374E+01    -1.266613E+01    -1.341669E+01    -1.273462E+01    -1.314893E+01    -1.316800E+01    -1.252012E+01    -1.267994E+01    -1.208241E+01    -1.219061E+01    -1.257414E+01    -1.222504E+01    -1.205479E+01    -1.214350E+01    -1.242334E+01    -1.249893E+01    -1.247087E+01    -1.239785E+01    -1.308696E+01    -1.246771E+01    -1.254507E+01    -1.260307E+01    -1.236426E+01    -1.235514E+01    -1.221926E+01    -1.298317E+01    -1.338201E+01    -1.287200E+01    -1.268961E+01    -1.289606E+01    -1.243412E+01    -1.209585E+01    -1.229097E+01    -1.240747E+01    -1.304111E+01    -1.375363E+01    -1.295163E+01    -1.243758E+01    -1.252537E+01    -1.340329E+01    -1.317261E+01    -1.263311E+01    -1.291737E+01    -1.358428E+01    -1.310269E+01    -1.216753E+01    -1.261812E+01    -1.325142E+01    -1.262915E+01    -1.278421E+01    -1.276211E+01    -1.278986E+01    -1.283512E+01    -1.289853E+01    -1.307528E+01    -1.415894E+01    -1.458491E+01    -1.332835E+01    -1.355491E+01    -1.299857E+01    -1.264839E+01    -1.265305E+01    -1.335113E+01    -1.392081E+01    -1.344441E+01    -1.318477E+01    -1.268010E+01    -1.272616E+01    -1.239387E+01    -1.263616E+01    -1.334733E+01    -1.326654E+01    -1.343801E+01    -1.373901E+01    -1.473425E+01    -1.483168E+01    -1.433412E+01    -1.366104E+01    -1.349538E+01    -1.238277E+01    -1.295342E+01    -1.302167E+01    -1.272979E+01    -1.334325E+01    -1.358234E+01    -1.405976E+01    -1.362260E+01    -1.348746E+01    -1.315314E+01    -1.349964E+01    -1.455727E+01    -1.438675E+01    -1.271029E+01    -1.261398E+01    -1.350472E+01    -1.352258E+01    -1.609803E+01    -1.742591E+01    -1.474934E+01    -1.432795E+01    -1.393292E+01    -1.364265E+01    -1.673143E+01    -1.472206E+01    -1.431125E+01    -1.487780E+01    -1.482859E+01    -1.385452E+01    -1.567715E+01    -1.505820E+01    -1.366738E+01    -1.438897E+01    -1.633805E+01    -1.406180E+01    -1.401577E+01    -1.518264E+01    -1.357262E+01    -1.331985E+01    -1.362173E+01    -1.712998E+01    -1.433717E+01    -1.466399E+01    -1.442052E+01    -1.450059E+01    -1.478351E+01    -1.424924E+01    -3.607622E+01    -1.424928E+01    -1.478360E+01    -1.450066E+01    -1.442052E+01    -1.466392E+01    -1.433710E+01    -1.712986E+01    -1.362177E+01    -1.331988E+01    -1.357269E+01    -1.518270E+01    -1.401570E+01    -1.406178E+01    -1.633822E+01    -1.438900E+01    -1.366745E+01    -1.505826E+01    -1.567698E+01    -1.385450E+01    -1.482859E+01    -1.487783E+01    -1.431133E+01    -1.472207E+01    -1.673165E+01    -1.364266E+01    -1.393295E+01    -1.432796E+01    -1.474941E+01    -1.742588E+01    -1.609798E+01    -1.352259E+01    -1.350476E+01    -1.261399E+01    -1.271030E+01    -1.438679E+01    -1.455734E+01    -1.349965E+01    -1.315316E+01    -1.348744E+01    -1.362257E+01    -1.405972E+01    -1.358232E+01    -1.334322E+01    -1.272978E+01    -1.302165E+01    -1.295343E+01    -1.238276E+01    -1.349540E+01    -1.366099E+01    -1.433413E+01    -1.483166E+01    -1.473414E+01    -1.373895E+01    -1.343796E+01    -1.326650E+01    -1.334728E+01    -1.263613E+01    -1.239384E+01    -1.272612E+01    -1.268005E+01    -1.318471E+01    -1.344438E+01    -1.392078E+01    -1.335115E+01    -1.265303E+01    -1.264837E+01    -1.299853E+01    -1.355485E+01    -1.332828E+01    -1.458475E+01    -1.415884E+01    -1.307521E+01    -1.289846E+01    -1.283506E+01    -1.278979E+01    -1.276205E+01    -1.278414E+01    -1.262909E+01    -1.325133E+01    -1.261806E+01    -1.216748E+01    -1.310261E+01    -1.358420E+01    -1.291730E+01    -1.263305E+01    -1.317253E+01    -1.340319E+01    -1.252531E+01    -1.243752E+01    -1.295155E+01    -1.375349E+01    -1.304103E+01    -1.240740E+01    -1.229091E+01    -1.209579E+01    -1.243406E+01    -1.289599E+01    -1.268954E+01    -1.287193E+01    -1.338192E+01    -1.298309E+01    -1.221920E+01    -1.235508E+01    -1.236423E+01    -1.260302E+01    -1.254504E+01    -1.246768E+01    -1.308691E+01    -1.239781E+01    -1.247084E+01    -1.249893E+01    -1.242332E+01    -1.214349E+01    -1.205480E+01    -1.222507E+01    -1.257414E+01    -1.219063E+01    -1.208245E+01    -1.268003E+01    -1.252018E+01    -1.316809E+01    -1.314902E+01    -1.273471E+01    -1.341682E+01    -1.266621E+01    -1.258382E+01    -1.333904E+01    -1.453745E+01    -1.333540E+01    -1.314004E+01    -1.267277E+01    -1.315945E+01    -1.275931E+01    -1.195834E+01    -1.199856E+01    -1.215333E+01    -1.286148E+01    -1.293790E+01    -1.251867E+01    -1.226836E+01    -1.243817E+01    -1.246854E+01    -1.263161E+01    -1.277454E+01    -1.314363E+01    -1.315840E+01    -1.294855E+01    -1.244902E+01    -1.221569E+01    -1.249799E+01    -1.223612E+01    -1.186733E+01    -1.195101E+01    -1.204162E+01    -1.227734E+01    -1.280732E+01    -1.291246E+01    -1.338684E+01    -1.320021E+01    -1.342073E+01    -1.250670E+01    -1.217299E+01    -1.202852E+01    -1.222266E+01    -1.271409E+01    -1.325422E+01    -1.280821E+01    -1.282991E+01    -1.332491E+01    -1.267341E+01    -1.227971E+01    -1.190529E+01    -1.265071E+01    -1.308640E+01    -1.310146E+01    -1.403285E+01    -1.319266E+01    -1.253258E+01    -1.208961E+01    -1.190393E+01    -1.234308E+01    -1.185160E+01    -1.248918E+01    -1.287281E+01    -1.276368E+01    -1.302060E+01    -1.325191E+01    -1.241037E+01    -1.190313E+01    -1.240394E+01    -1.323442E+01    -1.340868E+01    -1.319683E+01    -1.282141E+01    -1.262021E+01    -1.220972E+01    -1.229822E+01    -1.344200E+01    -1.334144E+01    -1.267945E+01    -1.310957E+01    -1.239373E+01    -1.232748E+01    -1.253260E+01    -1.254928E+01    -1.412749E+01    -1.365276E+01    -1.313977E+01    -1.281779E+01    -1.268498E+01    -1.280826E+01    -1.312238E+01    -1.317061E+01    -1.278523E+01    -1.220249E+01    -1.269534E+01    -1.373134E+01    -1.332664E+01    -1.354110E+01    -1.274127E+01    -1.269454E+01    -1.254082E+01    -1.238422E+01    -1.276984E+01    -1.276480E+01    -1.224587E+01    -1.235175E+01    -1.245464E+01    -1.250831E+01    -1.322457E+01    -1.304353E+01    -1.222970E+01    -1.239198E+01    -1.366287E+01    -1.398680E+01    -1.355276E+01    -1.270163E+01    -1.263909E+01    -1.291651E+01    -1.370325E+01    -1.307868E+01    -1.265656E+01    -1.283409E+01    -1.286714E+01    -1.368040E+01    -1.304954E+01    -1.282985E+01    -1.323299E+01    -1.340081E+01    -1.326255E+01    -1.390533E+01    -1.299931E+01    -1.291791E+01    -1.353638E+01    -1.411779E+01    -1.312415E+01    -1.311171E+01    -1.401771E+01    -1.433784E+01    -1.361935E+01    -1.293817E+01    -1.280938E+01    -1.313576E+01    -1.285658E+01    -1.272600E+01    -1.324901E+01    -1.444692E+01    -1.347109E+01    -1.279973E+01    -1.309262E+01    -1.321780E+01    -1.326370E+01    -1.421076E+01    -1.382651E+01    -1.314136E+01    -1.303829E+01    -1.368536E+01    -1.323438E+01    -1.360271E+01    -1.412843E+01    -1.342225E+01    -1.528489E+01    -1.425817E+01    -1.389550E+01    -1.470604E+01    -1.515420E+01    -1.497667E+01    -1.328151E+01    -1.468413E+01    -1.342494E+01    -1.370004E+01    -1.284510E+01    -1.271550E+01    -1.353050E+01    -1.370719E+01    -1.379260E+01    -1.458905E+01    -1.501958E+01    -1.347761E+01    -1.408161E+01    -1.361000E+01    -1.367170E+01    -1.385892E+01    -1.516704E+01    -1.509463E+01    -1.365246E+01    -1.451005E+01    -1.388882E+01    -1.314786E+01    -1.364932E+01    -1.332850E+01    -1.441068E+01    -1.588416E+01    -1.401115E+01    -1.453429E+01    -1.505691E+01    -1.412285E+01    -1.509373E+01    -1.407774E+01    -1.349701E+01    -1.391800E+01    -1.450133E+01    -1.384458E+01    -1.466245E+01    -1.505973E+01    -1.483046E+01    -1.381126E+01    -1.575790E+01    -1.530445E+01    -1.571446E+01    -1.566420E+01    -1.424902E+01    -1.462147E+01    -1.654636E+01    -1.449910E+01    -1.677872E+01    -1.413776E+01    -1.439065E+01    -1.514074E+01    -1.647838E+01    -1.554575E+01    -1.581507E+01    -1.458788E+01    -1.529605E+01    -1.451327E+01    -1.430267E+01    -1.408359E+01    -1.709697E+01    -1.470808E+01    -1.514779E+01    -1.457852E+01    -1.420021E+01    -1.388544E+01    -1.472190E+01    -1.425811E+01    -1.409936E+01    -1.706011E+01    -1.484109E+01    -1.506135E+01    -1.532317E+01    -1.541392E+01    -1.551377E+01    -1.547421E+01    -1.507916E+01    -1.527018E+01    -1.498050E+01    -1.423860E+01    -1.509870E+01    -1.540833E+01    -1.435152E+01    -1.520449E+01    -1.553457E+01    -1.592610E+01    -1.731118E+01    -1.683469E+01    -1.842070E+01    -1.766020E+01    -1.528623E+01    -1.558290E+01    -1.648760E+01    -1.479359E+01    -1.655716E+01    -1.525667E+01    -1.414247E+01    -1.456740E+01    -1.751864E+01    -1.481305E+01    -1.567513E+01    -1.736706E+01    -1.485391E+01    -1.504432E+01    -1.561671E+01    -1.896893E+01    -1.610581E+01    -1.793100E+01    -1.569478E+01    -1.555701E+01    -1.615288E+01    -1.753239E+01    -1.620669E+01    -1.705815E+01    -1.559072E+01    -1.761103E+01    -1.519182E+01    -1.631572E+01    -1.515614E+01    -1.553311E+01    -1.518296E+01    -2.021000E+01    -1.573619E+01    -1.512456E+01    -1.531221E+01    -1.557506E+01    -1.582893E+01    -1.481846E+01    -1.592093E+01    -1.674173E+01    -1.576087E+01    -1.536238E+01    -1.593230E+01    -1.569661E+01    -1.511348E+01    -1.644227E+01    -1.637118E+01    -1.561611E+01    -1.677106E+01    -1.511191E+01    -1.635068E+01    -1.728505E+01    -1.428228E+01    -1.513728E+01    -1.539966E+01    -1.630041E+01    -1.506763E+01    -1.638968E+01    -1.517435E+01    -1.709355E+01    -1.899451E+01    -1.681641E+01    -1.633196E+01    -1.675531E+01    -1.522810E+01    -1.610836E+01    -1.524481E+01    -1.670027E+01    -1.756487E+01    -1.555592E+01    -1.517844E+01    -1.591042E+01    -1.505290E+01    -1.525661E+01    -1.724760E+01    -1.636084E+01    -1.696420E+01    -1.647536E+01    -1.753379E+01    -1.634203E+01    -1.675121E+01    -1.569111E+01    -1.533148E+01    -1.894707E+01    -1.549793E+01    -1.554075E+01    -1.643202E+01    -1.934853E+01    -1.587810E+01    -1.470467E+01    -1.691228E+01    -1.514551E+01    -1.394103E+01    -1.580840E+01    -1.458650E+01    -1.583462E+01    -1.616035E+01    -1.604945E+01    -1.392968E+01    -1.581376E+01    -1.502861E+01    -1.585128E+01    -1.518999E+01    -1.631916E+01    -1.508170E+01    -1.671719E+01    -2.060431E+01    -2.225020E+01    -1.612025E+01    -1.607846E+01    -1.656096E+01    -1.461340E+01    -1.606826E+01    -1.597543E+01    -1.460122E+01    -1.622311E+01    -1.432892E+01    -1.605378E+01    -1.841281E+01    -1.743228E+01    -1.601702E+01    -1.573678E+01    -1.756157E+01    -1.488734E+01    -1.590757E+01    -1.708947E+01    -1.488921E+01    -1.483110E+01    -1.631144E+01    -1.729455E+01    -1.503121E+01    -1.434825E+01    -1.741230E+01    -1.443080E+01
-81.333333    -2.997047E+01    -1.627709E+01    -1.537026E+01    -1.565999E+01    -1.509150E+01    -1.471577E+01    -1.630174E+01    -1.478509E+01    -1.733657E+01    -1.571902E+01    -1.824338E+01    -1.616711E+01    -1.557282E+01    -1.606620E+01    -1.507409E+01    -1.865203E+01    -1.579879E+01    -1.498764E+01    -1.690149E+01    -1.722715E+01    -1.755016E+01    -1.729348E+01    -1.897846E+01    -1.782711E+01    -1.537748E+01    -1.784545E+01    -1.639033E+01    -1.510805E+01    -1.627803E+01    -1.440422E+01    -1.682961E+01    -1.740088E+01    -1.788578E+01    -1.558979E+01    -1.520400E+01    -1.560366E+01    -1.459466E+01    -1.642523E+01    -1.520866E+01    -1.616856E+01    -1.666675E+01    -1.676982E+01    -1.567865E+01    -1.766227E+01    -1.657735E+01    -1.573585E+01    -1.470613E+01    -1.467701E+01    -1.452080E+01    -1.600227E+01    -1.814783E+01    -1.506695E+01    -1.579898E+01    -1.856723E+01    -1.756026E+01    -1.498836E+01    -1.580943E+01    -1.479607E+01    -1.569598E+01    -1.691965E+01    -1.585358E+01    -1.585986E+01    -1.746097E+01    -1.720729E+01    -1.702676E+01    -1.554925E+01    -1.594441E+01    -1.840235E+01    -1.585164E+01    -1.675408E+01    -1.776179E+01    -1.594921E+01    -1.565142E+01    -1.656541E+01    -1.606277E+01    -1.532043E+01    -1.588279E+01    -1.513292E+01    -1.609964E+01    -1.454543E+01    -1.640271E+01    -1.554258E+01    -1.760811E+01    -1.690001E+01    -1.634872E+01    -1.805759E+01    -1.790048E+01    -1.464917E+01    -1.433893E+01    -1.588647E+01    -1.672494E+01    -1.505133E+01    -1.501905E+01    -1.494997E+01    -1.504982E+01    -1.533940E+01    -1.616531E+01    -1.561936E+01    -1.935288E+01    -1.505395E+01    -1.577799E+01    -1.467619E+01    -1.634983E+01    -1.486225E+01    -1.810342E+01    -1.637475E+01    -1.620673E+01    -1.553667E+01    -1.630055E+01    -1.673225E+01    -1.729163E+01    -1.565199E+01    -1.485724E+01    -1.719354E+01    -1.742223E+01    -1.476048E+01    -1.661441E+01    -1.743854E+01    -1.627208E+01    -1.501659E+01    -1.631633E+01    -1.524665E+01    -1.879535E+01    -1.486730E+01    -1.418914E+01    -1.521758E+01    -1.777575E+01    -1.631128E+01    -1.581962E+01    -1.626609E+01    -1.755255E+01    -1.519623E+01    -1.586086E+01    -1.527852E+01    -1.529018E+01    -1.758205E+01    -1.447403E+01    -1.475784E+01    -1.697605E+01    -1.501444E+01    -1.496233E+01    -1.558537E+01    -1.632249E+01    -1.471369E+01    -1.493183E+01    -1.356216E+01    -1.448504E+01    -1.539015E+01    -1.434471E+01    -1.434410E+01    -1.424526E+01    -1.434575E+01    -1.695027E+01    -1.595248E+01    -1.377152E+01    -1.488189E+01    -1.616234E+01    -1.449337E+01    -1.600775E+01    -1.558499E+01    -1.520521E+01    -1.513626E+01    -1.535427E+01    -1.485969E+01    -1.505496E+01    -1.624956E+01    -1.507882E+01    -1.771214E+01    -1.465415E+01    -1.514448E+01    -1.511025E+01    -1.417475E+01    -1.486610E+01    -1.544264E+01    -1.511053E+01    -1.424129E+01    -1.439600E+01    -1.586261E+01    -1.389844E+01    -1.461623E+01    -1.468597E+01    -1.471111E+01    -1.391839E+01    -1.447635E+01    -1.450108E+01    -1.573267E+01    -1.439685E+01    -1.451978E+01    -1.479160E+01    -1.405627E+01    -1.360052E+01    -1.532661E+01    -1.485072E+01    -1.490413E+01    -1.457686E+01    -1.427584E+01    -1.392841E+01    -1.770382E+01    -1.486957E+01    -1.432340E+01    -1.371957E+01    -1.478935E+01    -1.437298E+01    -1.485758E+01    -1.463450E+01    -1.472294E+01    -1.389216E+01    -1.404062E+01    -1.341981E+01    -1.337773E+01    -1.340325E+01    -1.419928E+01    -1.394222E+01    -1.363456E+01    -1.434765E+01    -1.366297E+01    -1.361003E+01    -1.366164E+01    -1.361684E+01    -1.504387E+01    -1.517288E+01    -1.385459E+01    -1.350126E+01    -1.320072E+01    -1.422767E+01    -1.286483E+01    -1.387821E+01    -1.323134E+01    -1.345456E+01    -1.319309E+01    -1.344580E+01    -1.428703E+01    -1.282863E+01    -1.281161E+01    -1.333774E+01    -1.361727E+01    -1.358640E+01    -1.285907E+01    -1.308072E+01    -1.318260E+01    -1.333104E+01    -1.272744E+01    -1.389844E+01    -1.820857E+01    -1.370147E+01    -1.341097E+01    -1.352210E+01    -1.268147E+01    -1.378130E+01    -1.438238E+01    -1.324669E+01    -1.306644E+01    -1.312160E+01    -1.293728E+01    -1.324482E+01    -1.329606E+01    -1.262286E+01    -1.287689E+01    -1.371560E+01    -1.369985E+01    -1.281135E+01    -1.285386E+01    -1.424602E+01    -1.338529E+01    -1.308581E+01    -1.317723E+01    -1.310426E+01    -1.312404E+01    -1.305462E+01    -1.345340E+01    -1.370695E+01    -1.246437E+01    -1.243551E+01    -1.302721E+01    -1.359266E+01    -1.281678E+01    -1.233522E+01    -1.239531E+01    -1.221232E+01    -1.283978E+01    -1.393266E+01    -1.256762E+01    -1.260174E+01    -1.336474E+01    -1.548978E+01    -1.352165E+01    -1.292857E+01    -1.290843E+01    -1.316067E+01    -1.362906E+01    -1.327978E+01    -1.293556E+01    -1.249245E+01    -1.213601E+01    -1.207186E+01    -1.288031E+01    -1.490748E+01    -1.257065E+01    -1.162187E+01    -1.245786E+01    -1.267162E+01    -1.321562E+01    -1.402647E+01    -1.349257E+01    -1.225481E+01    -1.216271E+01    -1.241449E+01    -1.259213E+01    -1.273517E+01    -1.417941E+01    -1.314505E+01    -1.260026E+01    -1.257115E+01    -1.231218E+01    -1.262020E+01    -1.327995E+01    -1.368266E+01    -1.272777E+01    -1.218921E+01    -1.249623E+01    -1.270759E+01    -1.253850E+01    -1.295280E+01    -1.370893E+01    -1.261074E+01    -1.228544E+01    -1.260209E+01    -1.264860E+01    -1.239481E+01    -1.248249E+01    -1.331555E+01    -1.294555E+01    -1.349536E+01    -1.304477E+01    -1.257737E+01    -1.200532E+01    -1.214595E+01    -1.278201E+01    -1.263266E+01    -1.366609E+01    -1.393018E+01    -1.254130E+01    -1.247595E+01    -1.226127E+01    -1.217392E+01    -1.203991E+01    -1.212437E+01    -1.308613E+01    -1.334898E+01    -1.375179E+01    -1.333965E+01    -1.233656E+01    -1.177088E+01    -1.214453E+01    -1.231877E+01    -1.245795E+01    -1.238348E+01    -1.303039E+01    -1.429287E+01    -1.340199E+01    -1.303835E+01    -1.264307E+01    -1.265802E+01    -1.289681E+01    -1.220986E+01    -1.187046E+01    -1.207292E+01    -1.272113E+01    -1.269859E+01    -1.266068E+01    -1.331464E+01    -1.311555E+01    -1.288750E+01    -1.254294E+01    -1.225091E+01    -1.312844E+01    -1.333202E+01    -1.282264E+01    -1.234569E+01    -1.216184E+01    -1.267487E+01    -1.231048E+01    -1.205698E+01    -1.238051E+01    -1.218054E+01    -1.235790E+01    -1.260778E+01    -1.237347E+01    -1.243358E+01    -1.267352E+01    -1.237195E+01    -1.270801E+01    -1.302394E+01    -1.340079E+01    -1.449122E+01    -1.333128E+01    -1.371015E+01    -1.362984E+01    -1.342237E+01    -1.301599E+01    -1.243295E+01    -1.273971E+01    -1.302769E+01    -1.228732E+01    -1.204699E+01    -1.264510E+01    -1.291173E+01    -1.242180E+01    -1.271687E+01    -1.276662E+01    -1.209924E+01    -1.195505E+01    -1.224904E+01    -1.253154E+01    -1.305848E+01    -1.269966E+01    -1.249778E+01    -1.281486E+01    -1.215711E+01    -1.199738E+01    -1.234797E+01    -1.272321E+01    -1.273966E+01    -1.291838E+01    -1.238093E+01    -1.193463E+01    -1.243412E+01    -1.312666E+01    -1.245034E+01    -1.285153E+01    -1.375562E+01    -1.363519E+01    -1.336522E+01    -1.394092E+01    -1.440466E+01    -1.345956E+01    -1.347958E+01    -1.364862E+01    -1.361576E+01    -1.429725E+01    -1.407479E+01    -1.287469E+01    -1.294748E+01    -1.460455E+01    -1.380849E+01    -1.286618E+01    -1.248218E+01    -1.234443E+01    -1.232272E+01    -1.230672E+01    -1.315385E+01    -1.478309E+01    -1.547352E+01    -1.553771E+01    -1.636208E+01    -1.579392E+01    -1.523363E+01    -1.548786E+01    -1.432225E+01    -1.350069E+01    -1.342452E+01    -1.309932E+01    -1.302468E+01    -1.302610E+01    -1.283734E+01    -1.337993E+01    -1.399141E+01    -1.493012E+01    -1.564940E+01    -1.537371E+01    -1.412801E+01    -1.286126E+01    -1.321714E+01    -1.464329E+01    -1.592474E+01    -1.428878E+01    -1.314065E+01    -1.453721E+01    -1.573355E+01    -1.445545E+01    -1.427609E+01    -1.660081E+01    -1.472760E+01    -1.534158E+01    -1.454390E+01    -1.426285E+01    -1.372984E+01    -1.400258E+01    -1.435304E+01    -1.572307E+01    -1.526405E+01    -1.416129E+01    -1.403526E+01    -1.371312E+01    -1.415584E+01    -1.747702E+01    -1.661657E+01    -1.646431E+01    -1.494925E+01    -1.345836E+01    -1.341346E+01    -1.554831E+01    -1.465974E+01    -1.397939E+01    -1.355450E+01    -1.729236E+01    -1.413396E+01    -1.378184E+01    -1.402677E+01    -1.439980E+01    -1.407491E+01    -1.456103E+01    -3.656843E+01    -1.456101E+01    -1.407490E+01    -1.439971E+01    -1.402676E+01    -1.378185E+01    -1.413400E+01    -1.729267E+01    -1.355451E+01    -1.397942E+01    -1.465969E+01    -1.554834E+01    -1.341349E+01    -1.345839E+01    -1.494933E+01    -1.646454E+01    -1.661646E+01    -1.747725E+01    -1.415588E+01    -1.371316E+01    -1.403529E+01    -1.416132E+01    -1.526398E+01    -1.572300E+01    -1.435309E+01    -1.400262E+01    -1.372984E+01    -1.426290E+01    -1.454394E+01    -1.534167E+01    -1.472767E+01    -1.660091E+01    -1.427607E+01    -1.445542E+01    -1.573348E+01    -1.453722E+01    -1.314064E+01    -1.428878E+01    -1.592467E+01    -1.464332E+01    -1.321717E+01    -1.286129E+01    -1.412806E+01    -1.537373E+01    -1.564944E+01    -1.493012E+01    -1.399136E+01    -1.337989E+01    -1.283731E+01    -1.302608E+01    -1.302467E+01    -1.309929E+01    -1.342450E+01    -1.350067E+01    -1.432222E+01    -1.548781E+01    -1.523356E+01    -1.579370E+01    -1.636208E+01    -1.553752E+01    -1.547335E+01    -1.478297E+01    -1.315379E+01    -1.230667E+01    -1.232267E+01    -1.234439E+01    -1.248212E+01    -1.286612E+01    -1.380839E+01    -1.460445E+01    -1.294743E+01    -1.287463E+01    -1.407469E+01    -1.429715E+01    -1.361568E+01    -1.364851E+01    -1.347949E+01    -1.345947E+01    -1.440451E+01    -1.394082E+01    -1.336514E+01    -1.363511E+01    -1.375550E+01    -1.285146E+01    -1.245029E+01    -1.312658E+01    -1.243407E+01    -1.193460E+01    -1.238091E+01    -1.291835E+01    -1.273962E+01    -1.272316E+01    -1.234794E+01    -1.199736E+01    -1.215709E+01    -1.281484E+01    -1.249777E+01    -1.269963E+01    -1.305847E+01    -1.253151E+01    -1.224901E+01    -1.195503E+01    -1.209926E+01    -1.276664E+01    -1.271688E+01    -1.242180E+01    -1.291176E+01    -1.264508E+01    -1.204700E+01    -1.228735E+01    -1.302776E+01    -1.273974E+01    -1.243300E+01    -1.301607E+01    -1.342249E+01    -1.362992E+01    -1.371024E+01    -1.333139E+01    -1.449138E+01    -1.340078E+01    -1.302391E+01    -1.270803E+01    -1.237200E+01    -1.267357E+01    -1.243362E+01    -1.237355E+01    -1.260788E+01    -1.235797E+01    -1.218062E+01    -1.238058E+01    -1.205708E+01    -1.231060E+01    -1.267501E+01    -1.216194E+01    -1.234583E+01    -1.282280E+01    -1.333224E+01    -1.312862E+01    -1.225105E+01    -1.254309E+01    -1.288769E+01    -1.311577E+01    -1.331490E+01    -1.266086E+01    -1.269878E+01    -1.272132E+01    -1.207306E+01    -1.187059E+01    -1.221000E+01    -1.289697E+01    -1.265821E+01    -1.264323E+01    -1.303854E+01    -1.340225E+01    -1.429337E+01    -1.303066E+01    -1.238368E+01    -1.245815E+01    -1.231895E+01    -1.214465E+01    -1.177099E+01    -1.233667E+01    -1.333977E+01    -1.375201E+01    -1.334916E+01    -1.308642E+01    -1.212454E+01    -1.204000E+01    -1.217401E+01    -1.226134E+01    -1.247604E+01    -1.254126E+01    -1.393006E+01    -1.366637E+01    -1.263280E+01    -1.278211E+01    -1.214602E+01    -1.200531E+01    -1.257730E+01    -1.304461E+01    -1.349510E+01    -1.294548E+01    -1.331570E+01    -1.248259E+01    -1.239473E+01    -1.264839E+01    -1.260204E+01    -1.228530E+01    -1.261047E+01    -1.370876E+01    -1.295277E+01    -1.253835E+01    -1.270731E+01    -1.249602E+01    -1.218900E+01    -1.272739E+01    -1.368219E+01    -1.327965E+01    -1.261990E+01    -1.231186E+01    -1.257079E+01    -1.259986E+01    -1.314447E+01    -1.417837E+01    -1.273474E+01    -1.259174E+01    -1.241409E+01    -1.216231E+01    -1.225440E+01    -1.349179E+01    -1.402548E+01    -1.321501E+01    -1.267114E+01    -1.245734E+01    -1.162155E+01    -1.257016E+01    -1.490577E+01    -1.287964E+01    -1.207143E+01    -1.213559E+01    -1.249211E+01    -1.293510E+01    -1.327898E+01    -1.362828E+01    -1.316011E+01    -1.290786E+01    -1.292794E+01    -1.352128E+01    -1.549001E+01    -1.336372E+01    -1.260109E+01    -1.256725E+01    -1.393160E+01    -1.283904E+01    -1.221196E+01    -1.239487E+01    -1.233497E+01    -1.281686E+01    -1.359241E+01    -1.302693E+01    -1.243536E+01    -1.246442E+01    -1.370714E+01    -1.345347E+01    -1.305450E+01    -1.312382E+01    -1.310439E+01    -1.317755E+01    -1.308628E+01    -1.338610E+01    -1.424658E+01    -1.285385E+01    -1.281173E+01    -1.370073E+01    -1.371544E+01    -1.287734E+01    -1.262363E+01    -1.329687E+01    -1.324579E+01    -1.293832E+01    -1.312259E+01    -1.306755E+01    -1.324810E+01    -1.438461E+01    -1.378278E+01    -1.268271E+01    -1.352418E+01    -1.341288E+01    -1.370359E+01    -1.823346E+01    -1.389995E+01    -1.272873E+01    -1.333295E+01    -1.318409E+01    -1.308278E+01    -1.286112E+01    -1.358918E+01    -1.362009E+01    -1.334041E+01    -1.281335E+01    -1.283079E+01    -1.429191E+01    -1.344893E+01    -1.319606E+01    -1.345797E+01    -1.323448E+01    -1.388248E+01    -1.286749E+01    -1.423310E+01    -1.320404E+01    -1.350505E+01    -1.385933E+01    -1.518197E+01    -1.505270E+01    -1.362118E+01    -1.366542E+01    -1.361457E+01    -1.366646E+01    -1.435422E+01    -1.363908E+01    -1.394751E+01    -1.420518E+01    -1.340770E+01    -1.338222E+01    -1.342351E+01    -1.404570E+01    -1.389792E+01    -1.473183E+01    -1.464242E+01    -1.486727E+01    -1.438028E+01    -1.479868E+01    -1.372465E+01    -1.433100E+01    -1.487903E+01    -1.770140E+01    -1.393475E+01    -1.428325E+01    -1.458477E+01    -1.491339E+01    -1.486108E+01    -1.533693E+01    -1.360624E+01    -1.406354E+01    -1.480202E+01    -1.452902E+01    -1.440559E+01    -1.574821E+01    -1.450840E+01    -1.448497E+01    -1.392495E+01    -1.472147E+01    -1.469131E+01    -1.462608E+01    -1.390521E+01    -1.587972E+01    -1.440508E+01    -1.424980E+01    -1.512371E+01    -1.545668E+01    -1.487760E+01    -1.418038E+01    -1.511726E+01    -1.515519E+01    -1.466216E+01    -1.773750E+01    -1.509074E+01    -1.627001E+01    -1.506346E+01    -1.486994E+01    -1.536839E+01    -1.514927E+01    -1.521807E+01    -1.558583E+01    -1.602465E+01    -1.450219E+01    -1.615291E+01    -1.489293E+01    -1.377772E+01    -1.596939E+01    -1.698146E+01    -1.435399E+01    -1.425356E+01    -1.435294E+01    -1.435304E+01    -1.540151E+01    -1.448875E+01    -1.356032E+01    -1.492445E+01    -1.472146E+01    -1.634097E+01    -1.559193E+01    -1.497319E+01    -1.502541E+01    -1.700492E+01    -1.476755E+01    -1.448272E+01    -1.759809E+01    -1.530285E+01    -1.528468E+01    -1.587534E+01    -1.520374E+01    -1.753503E+01    -1.627194E+01    -1.583320E+01    -1.632265E+01    -1.775663E+01    -1.522715E+01    -1.419191E+01    -1.487428E+01    -1.885703E+01    -1.523981E+01    -1.632530E+01    -1.502492E+01    -1.628910E+01    -1.746824E+01    -1.663534E+01    -1.476445E+01    -1.741881E+01    -1.721571E+01    -1.486441E+01    -1.566234E+01    -1.730329E+01    -1.674033E+01    -1.631015E+01    -1.553096E+01    -1.619640E+01    -1.638689E+01    -1.808564E+01    -1.486186E+01    -1.635638E+01    -1.467806E+01    -1.578079E+01    -1.505534E+01    -1.938207E+01    -1.561286E+01    -1.617345E+01    -1.534951E+01    -1.505758E+01    -1.495706E+01    -1.502660E+01    -1.505601E+01    -1.673462E+01    -1.589235E+01    -1.433887E+01    -1.464931E+01    -1.790247E+01    -1.804107E+01    -1.634261E+01    -1.689107E+01    -1.761562E+01    -1.554170E+01    -1.641338E+01    -1.454859E+01    -1.609793E+01    -1.513066E+01    -1.588856E+01    -1.532219E+01    -1.606760E+01    -1.657312E+01    -1.564715E+01    -1.594897E+01    -1.777762E+01    -1.674881E+01    -1.585904E+01    -1.842672E+01    -1.594669E+01    -1.555233E+01    -1.701990E+01    -1.721460E+01    -1.745112E+01    -1.585980E+01    -1.585905E+01    -1.692579E+01    -1.569151E+01    -1.479809E+01    -1.581105E+01    -1.498758E+01    -1.756582E+01    -1.857291E+01    -1.579897E+01    -1.507019E+01    -1.816713E+01    -1.600847E+01    -1.452431E+01    -1.467864E+01    -1.470569E+01    -1.573551E+01    -1.657179E+01    -1.766839E+01    -1.568177E+01    -1.677299E+01    -1.666359E+01    -1.616607E+01    -1.520572E+01    -1.642752E+01    -1.459620E+01    -1.560776E+01    -1.520521E+01    -1.558933E+01    -1.788973E+01    -1.740286E+01    -1.682832E+01    -1.440559E+01    -1.628524E+01    -1.510778E+01    -1.639223E+01    -1.783748E+01    -1.537621E+01    -1.782767E+01    -1.898166E+01    -1.729111E+01    -1.755226E+01    -1.721757E+01    -1.690389E+01    -1.498908E+01    -1.579944E+01    -1.865354E+01    -1.507398E+01    -1.606126E+01    -1.557139E+01    -1.616700E+01    -1.824152E+01    -1.571790E+01    -1.734578E+01    -1.478755E+01    -1.629789E+01    -1.471379E+01    -1.508994E+01    -1.565882E+01    -1.537258E+01    -1.628163E+01
[truncated: 17,413,901 more chars]
