# Supplementary material for: Fluorescence from a single-molecule probe directly attached to a plasmonic STM tip
Source: Nat Commun. 2024 Nov 10;15:9733. doi: 10.1038/s41467-024-53707-2 (PMC11551166; doi:10.1038/s41467-024-53707-2)
Supplement: Supplementary file 6 — Source Data [file 41467_2024_53707_MOESM6_ESM.zip › SFig 7/LUMO2_perp_xz_dens.txt]

ln(|psi|^2)
z(a.u.)\x(a.u.)    -91.364611    -91.253500    -91.142389    -91.031278    -90.920167    -90.809056    -90.697944    -90.586833    -90.475722    -90.364611    -90.253500    -90.142389    -90.031278    -89.920167    -89.809056    -89.697944    -89.586833    -89.475722    -89.364611    -89.253500    -89.142389    -89.031278    -88.920167    -88.809056    -88.697944    -88.586833    -88.475722    -88.364611    -88.253500    -88.142389    -88.031278    -87.920167    -87.809056    -87.697944    -87.586833    -87.475722    -87.364611    -87.253500    -87.142389    -87.031278    -86.920167    -86.809056    -86.697944    -86.586833    -86.475722    -86.364611    -86.253500    -86.142389    -86.031278    -85.920167    -85.809056    -85.697944    -85.586833    -85.475722    -85.364611    -85.253500    -85.142389    -85.031278    -84.920167    -84.809056    -84.697944    -84.586833    -84.475722    -84.364611    -84.253500    -84.142389    -84.031278    -83.920167    -83.809056    -83.697944    -83.586833    -83.475722    -83.364611    -83.253500    -83.142389    -83.031278    -82.920167    -82.809056    -82.697944    -82.586833    -82.475722    -82.364611    -82.253500    -82.142389    -82.031278    -81.920167    -81.809056    -81.697944    -81.586833    -81.475722    -81.364611    -81.253500    -81.142389    -81.031278    -80.920167    -80.809056    -80.697944    -80.586833    -80.475722    -80.364611    -80.253500    -80.142389    -80.031278    -79.920167    -79.809056    -79.697944    -79.586833    -79.475722    -79.364611    -79.253500    -79.142389    -79.031278    -78.920167    -78.809056    -78.697944    -78.586833    -78.475722    -78.364611    -78.253500    -78.142389    -78.031278    -77.920167    -77.809056    -77.697944    -77.586833    -77.475722    -77.364611    -77.253500    -77.142389    -77.031278    -76.920167    -76.809056    -76.697944    -76.586833    -76.475722    -76.364611    -76.253500    -76.142389    -76.031278    -75.920167    -75.809056    -75.697944    -75.586833    -75.475722    -75.364611    -75.253500    -75.142389    -75.031278    -74.920167    -74.809056    -74.697944    -74.586833    -74.475722    -74.364611    -74.253500    -74.142389    -74.031278    -73.920167    -73.809056    -73.697944    -73.586833    -73.475722    -73.364611    -73.253500    -73.142389    -73.031278    -72.920167    -72.809056    -72.697944    -72.586833    -72.475722    -72.364611    -72.253500    -72.142389    -72.031278    -71.920167    -71.809056    -71.697944    -71.586833    -71.475722    -71.364611    -71.253500    -71.142389    -71.031278    -70.920167    -70.809056    -70.697944    -70.586833    -70.475722    -70.364611    -70.253500    -70.142389    -70.031278    -69.920167    -69.809056    -69.697944    -69.586833    -69.475722    -69.364611    -69.253500    -69.142389    -69.031278    -68.920167    -68.809056    -68.697944    -68.586833    -68.475722    -68.364611    -68.253500    -68.142389    -68.031278    -67.920167    -67.809056    -67.697944    -67.586833    -67.475722    -67.364611    -67.253500    -67.142389    -67.031278    -66.920167    -66.809056    -66.697944    -66.586833    -66.475722    -66.364611    -66.253500    -66.142389    -66.031278    -65.920167    -65.809056    -65.697944    -65.586833    -65.475722    -65.364611    -65.253500    -65.142389    -65.031278    -64.920167    -64.809056    -64.697944    -64.586833    -64.475722    -64.364611    -64.253500    -64.142389    -64.031278    -63.920167    -63.809056    -63.697944    -63.586833    -63.475722    -63.364611    -63.253500    -63.142389    -63.031278    -62.920167    -62.809056    -62.697944    -62.586833    -62.475722    -62.364611    -62.253500    -62.142389    -62.031278    -61.920167    -61.809056    -61.697944    -61.586833    -61.475722    -61.364611    -61.253500    -61.142389    -61.031278    -60.920167    -60.809056    -60.697944    -60.586833    -60.475722    -60.364611    -60.253500    -60.142389    -60.031278    -59.920167    -59.809056    -59.697944    -59.586833    -59.475722    -59.364611    -59.253500    -59.142389    -59.031278    -58.920167    -58.809056    -58.697944    -58.586833    -58.475722    -58.364611    -58.253500    -58.142389    -58.031278    -57.920167    -57.809056    -57.697944    -57.586833    -57.475722    -57.364611    -57.253500    -57.142389    -57.031278    -56.920167    -56.809056    -56.697944    -56.586833    -56.475722    -56.364611    -56.253500    -56.142389    -56.031278    -55.920167    -55.809056    -55.697944    -55.586833    -55.475722    -55.364611    -55.253500    -55.142389    -55.031278    -54.920167    -54.809056    -54.697944    -54.586833    -54.475722    -54.364611    -54.253500    -54.142389    -54.031278    -53.920167    -53.809056    -53.697944    -53.586833    -53.475722    -53.364611    -53.253500    -53.142389    -53.031278    -52.920167    -52.809056    -52.697944    -52.586833    -52.475722    -52.364611    -52.253500    -52.142389    -52.031278    -51.920167    -51.809056    -51.697944    -51.586833    -51.475722    -51.364611    -51.253500    -51.142389    -51.031278    -50.920167    -50.809056    -50.697944    -50.586833    -50.475722    -50.364611    -50.253500    -50.142389    -50.031278    -49.920167    -49.809056    -49.697944    -49.586833    -49.475722    -49.364611    -49.253500    -49.142389    -49.031278    -48.920167    -48.809056    -48.697944    -48.586833    -48.475722    -48.364611    -48.253500    -48.142389    -48.031278    -47.920167    -47.809056    -47.697944    -47.586833    -47.475722    -47.364611    -47.253500    -47.142389    -47.031278    -46.920167    -46.809056    -46.697944    -46.586833    -46.475722    -46.364611    -46.253500    -46.142389    -46.031278    -45.920167    -45.809056    -45.697944    -45.586833    -45.475722    -45.364611    -45.253500    -45.142389    -45.031278    -44.920167    -44.809056    -44.697944    -44.586833    -44.475722    -44.364611    -44.253500    -44.142389    -44.031278    -43.920167    -43.809056    -43.697944    -43.586833    -43.475722    -43.364611    -43.253500    -43.142389    -43.031278    -42.920167    -42.809056    -42.697944    -42.586833    -42.475722    -42.364611    -42.253500    -42.142389    -42.031278    -41.920167    -41.809056    -41.697944    -41.586833    -41.475722    -41.364611    -41.253500    -41.142389    -41.031278    -40.920167    -40.809056    -40.697944    -40.586833    -40.475722    -40.364611    -40.253500    -40.142389    -40.031278    -39.920167    -39.809056    -39.697944    -39.586833    -39.475722    -39.364611    -39.253500    -39.142389    -39.031278    -38.920167    -38.809056    -38.697944    -38.586833    -38.475722    -38.364611    -38.253500    -38.142389    -38.031278    -37.920167    -37.809056    -37.697944    -37.586833    -37.475722    -37.364611    -37.253500    -37.142389    -37.031278    -36.920167    -36.809056    -36.697944    -36.586833    -36.475722    -36.364611    -36.253500    -36.142389    -36.031278    -35.920167    -35.809056    -35.697944    -35.586833    -35.475722    -35.364611    -35.253500    -35.142389    -35.031278    -34.920167    -34.809056    -34.697944    -34.586833    -34.475722    -34.364611    -34.253500    -34.142389    -34.031278    -33.920167    -33.809056    -33.697944    -33.586833    -33.475722    -33.364611    -33.253500    -33.142389    -33.031278    -32.920167    -32.809056    -32.697944    -32.586833    -32.475722    -32.364611    -32.253500    -32.142389    -32.031278    -31.920167    -31.809056    -31.697944    -31.586833    -31.475722    -31.364611    -31.253500    -31.142389    -31.031278    -30.920167    -30.809056    -30.697944    -30.586833    -30.475722    -30.364611    -30.253500    -30.142389    -30.031278    -29.920167    -29.809056    -29.697944    -29.586833    -29.475722    -29.364611    -29.253500    -29.142389    -29.031278    -28.920167    -28.809056    -28.697944    -28.586833    -28.475722    -28.364611    -28.253500    -28.142389    -28.031278    -27.920167    -27.809056    -27.697944    -27.586833    -27.475722    -27.364611    -27.253500    -27.142389    -27.031278    -26.920167    -26.809056    -26.697944    -26.586833    -26.475722    -26.364611    -26.253500    -26.142389    -26.031278    -25.920167    -25.809056    -25.697944    -25.586833    -25.475722    -25.364611    -25.253500    -25.142389    -25.031278    -24.920167    -24.809056    -24.697944    -24.586833    -24.475722    -24.364611    -24.253500    -24.142389    -24.031278    -23.920167    -23.809056    -23.697944    -23.586833    -23.475722    -23.364611    -23.253500    -23.142389    -23.031278    -22.920167    -22.809056    -22.697944    -22.586833    -22.475722    -22.364611    -22.253500    -22.142389    -22.031278    -21.920167    -21.809056    -21.697944    -21.586833    -21.475722    -21.364611    -21.253500    -21.142389    -21.031278    -20.920167    -20.809056    -20.697944    -20.586833    -20.475722    -20.364611    -20.253500    -20.142389    -20.031278    -19.920167    -19.809056    -19.697944    -19.586833    -19.475722    -19.364611    -19.253500    -19.142389    -19.031278    -18.920167    -18.809056    -18.697944    -18.586833    -18.475722    -18.364611    -18.253500    -18.142389    -18.031278    -17.920167    -17.809056    -17.697944    -17.586833    -17.475722    -17.364611    -17.253500    -17.142389    -17.031278    -16.920167    -16.809056    -16.697944    -16.586833    -16.475722    -16.364611    -16.253500    -16.142389    -16.031278    -15.920167    -15.809056    -15.697944    -15.586833    -15.475722    -15.364611    -15.253500    -15.142389    -15.031278    -14.920167    -14.809056    -14.697944    -14.586833    -14.475722    -14.364611    -14.253500    -14.142389    -14.031278    -13.920167    -13.809056    -13.697944    -13.586833    -13.475722    -13.364611    -13.253500    -13.142389    -13.031278    -12.920167    -12.809056    -12.697944    -12.586833    -12.475722    -12.364611    -12.253500    -12.142389    -12.031278    -11.920167    -11.809056    -11.697944    -11.586833    -11.475722    -11.364611    -11.253500    -11.142389    -11.031278    -10.920167    -10.809056    -10.697944    -10.586833    -10.475722    -10.364611    -10.253500    -10.142389    -10.031278    -9.920167    -9.809056    -9.697944    -9.586833    -9.475722    -9.364611    -9.253500    -9.142389    -9.031278    -8.920167    -8.809056    -8.697944    -8.586833    -8.475722    -8.364611    -8.253500    -8.142389    -8.031278    -7.920167    -7.809056    -7.697944    -7.586833    -7.475722    -7.364611    -7.253500    -7.142389    -7.031278    -6.920167    -6.809056    -6.697944    -6.586833    -6.475722    -6.364611    -6.253500    -6.142389    -6.031278    -5.920167    -5.809056    -5.697944    -5.586833    -5.475722    -5.364611    -5.253500    -5.142389    -5.031278    -4.920167    -4.809056    -4.697944    -4.586833    -4.475722    -4.364611    -4.253500    -4.142389    -4.031278    -3.920167    -3.809056    -3.697944    -3.586833    -3.475722    -3.364611    -3.253500    -3.142389    -3.031278    -2.920167    -2.809056    -2.697944    -2.586833    -2.475722    -2.364611    -2.253500    -2.142389    -2.031278    -1.920167    -1.809056    -1.697944    -1.586833    -1.475722    -1.364611    -1.253500    -1.142389    -1.031278    -0.920167    -0.809056    -0.697944    -0.586833    -0.475722    -0.364611    -0.253500    -0.142389    -0.031278    0.079833    0.190944    0.302056    0.413167    0.524278    0.635389    0.746500    0.857611    0.968722    1.079833    1.190944    1.302056    1.413167    1.524278    1.635389    1.746500    1.857611    1.968722    2.079833    2.190944    2.302056    2.413167    2.524278    2.635389    2.746500    2.857611    2.968722    3.079833    3.190944    3.302056    3.413167    3.524278    3.635389    3.746500    3.857611    3.968722    4.079833    4.190944    4.302056    4.413167    4.524278    4.635389    4.746500    4.857611    4.968722    5.079833    5.190944    5.302056    5.413167    5.524278    5.635389    5.746500    5.857611    5.968722    6.079833    6.190944    6.302056    6.413167    6.524278    6.635389    6.746500    6.857611    6.968722    7.079833    7.190944    7.302056    7.413167    7.524278    7.635389    7.746500    7.857611    7.968722    8.079833    8.190944    8.302056    8.413167    8.524278    8.635389    8.746500    8.857611    8.968722    9.079833    9.190944    9.302056    9.413167    9.524278    9.635389    9.746500    9.857611    9.968722    10.079833    10.190944    10.302056    10.413167    10.524278    10.635389    10.746500    10.857611    10.968722    11.079833    11.190944    11.302056    11.413167    11.524278    11.635389    11.746500    11.857611    11.968722    12.079833    12.190944    12.302056    12.413167    12.524278    12.635389    12.746500    12.857611    12.968722    13.079833    13.190944    13.302056    13.413167    13.524278    13.635389    13.746500    13.857611    13.968722    14.079833    14.190944    14.302056    14.413167    14.524278    14.635389    14.746500    14.857611    14.968722    15.079833    15.190944    15.302056    15.413167    15.524278    15.635389    15.746500    15.857611    15.968722    16.079833    16.190944    16.302056    16.413167    16.524278    16.635389    16.746500    16.857611    16.968722    17.079833    17.190944    17.302056    17.413167    17.524278    17.635389    17.746500    17.857611    17.968722    18.079833    18.190944    18.302056    18.413167    18.524278    18.635389    18.746500    18.857611    18.968722    19.079833    19.190944    19.302056    19.413167    19.524278    19.635389    19.746500    19.857611    19.968722    20.079833    20.190944    20.302056    20.413167    20.524278    20.635389    20.746500    20.857611    20.968722    21.079833    21.190944    21.302056    21.413167    21.524278    21.635389    21.746500    21.857611    21.968722    22.079833    22.190944    22.302056    22.413167    22.524278    22.635389    22.746500    22.857611    22.968722    23.079833    23.190944    23.302056    23.413167    23.524278    23.635389    23.746500    23.857611    23.968722    24.079833    24.190944    24.302056    24.413167    24.524278    24.635389    24.746500    24.857611    24.968722    25.079833    25.190944    25.302056    25.413167    25.524278    25.635389    25.746500    25.857611    25.968722    26.079833    26.190944    26.302056    26.413167    26.524278    26.635389    26.746500    26.857611    26.968722    27.079833    27.190944    27.302056    27.413167    27.524278    27.635389    27.746500    27.857611    27.968722    28.079833    28.190944    28.302056    28.413167    28.524278    28.635389    28.746500    28.857611    28.968722    29.079833    29.190944    29.302056    29.413167    29.524278    29.635389    29.746500    29.857611    29.968722    30.079833    30.190944    30.302056    30.413167    30.524278    30.635389    30.746500    30.857611    30.968722    31.079833    31.190944    31.302056    31.413167    31.524278    31.635389    31.746500    31.857611    31.968722    32.079833    32.190944    32.302056    32.413167    32.524278    32.635389    32.746500    32.857611    32.968722    33.079833    33.190944    33.302056    33.413167    33.524278    33.635389    33.746500    33.857611    33.968722    34.079833    34.190944    34.302056    34.413167    34.524278    34.635389    34.746500    34.857611    34.968722    35.079833    35.190944    35.302056    35.413167    35.524278    35.635389    35.746500    35.857611    35.968722    36.079833    36.190944    36.302056    36.413167    36.524278    36.635389    36.746500    36.857611    36.968722    37.079833    37.190944    37.302056    37.413167    37.524278    37.635389    37.746500    37.857611    37.968722    38.079833    38.190944    38.302056    38.413167    38.524278    38.635389    38.746500    38.857611    38.968722    39.079833    39.190944    39.302056    39.413167    39.524278    39.635389    39.746500    39.857611    39.968722    40.079833    40.190944    40.302056    40.413167    40.524278    40.635389    40.746500    40.857611    40.968722    41.079833    41.190944    41.302056    41.413167    41.524278    41.635389    41.746500    41.857611    41.968722    42.079833    42.190944    42.302056    42.413167    42.524278    42.635389    42.746500    42.857611    42.968722    43.079833    43.190944    43.302056    43.413167    43.524278    43.635389    43.746500    43.857611    43.968722    44.079833    44.190944    44.302056    44.413167    44.524278    44.635389    44.746500    44.857611    44.968722    45.079833    45.190944    45.302056    45.413167    45.524278    45.635389    45.746500    45.857611    45.968722    46.079833    46.190944    46.302056    46.413167    46.524278    46.635389    46.746500    46.857611    46.968722    47.079833    47.190944    47.302056    47.413167    47.524278    47.635389    47.746500    47.857611    47.968722    48.079833    48.190944    48.302056    48.413167    48.524278    48.635389    48.746500    48.857611    48.968722    49.079833    49.190944    49.302056    49.413167    49.524278    49.635389    49.746500    49.857611    49.968722    50.079833    50.190944    50.302056    50.413167    50.524278    50.635389    50.746500
-56.888889    -2.804957E+01    -2.873264E+01    -2.785044E+01    -2.809909E+01    -2.826878E+01    -2.754080E+01    -2.763022E+01    -2.776184E+01    -2.850229E+01    -2.759308E+01    -2.787945E+01    -3.029341E+01    -2.934569E+01    -2.776452E+01    -3.044696E+01    -2.809099E+01    -2.925979E+01    -2.898246E+01    -2.769740E+01    -2.893979E+01    -2.868624E+01    -2.760418E+01    -2.935954E+01    -2.869462E+01    -2.776868E+01    -2.694139E+01    -2.899270E+01    -2.834476E+01    -2.753011E+01    -2.983514E+01    -2.827172E+01    -2.704715E+01    -3.242303E+01    -3.116378E+01    -2.759842E+01    -2.741603E+01    -2.771642E+01    -2.671907E+01    -2.743145E+01    -2.672811E+01    -2.674948E+01    -2.747696E+01    -2.789892E+01    -2.691811E+01    -2.735851E+01    -2.684958E+01    -2.704480E+01    -2.846488E+01    -2.689956E+01    -2.675465E+01    -2.695806E+01    -2.654332E+01    -2.711966E+01    -2.842759E+01    -2.699058E+01    -2.661833E+01    -2.664090E+01    -2.656114E+01    -2.666927E+01    -2.807551E+01    -2.724036E+01    -2.629814E+01    -2.668753E+01    -2.617185E+01    -2.599522E+01    -2.635126E+01    -2.629523E+01    -2.600241E+01    -2.594674E+01    -2.583358E+01    -2.655600E+01    -2.587939E+01    -2.627830E+01    -2.685118E+01    -2.583535E+01    -2.583079E+01    -2.607036E+01    -2.562601E+01    -2.601640E+01    -2.621522E+01    -2.518839E+01    -2.525366E+01    -2.565956E+01    -2.581673E+01    -2.558823E+01    -2.570955E+01    -2.521160E+01    -2.515809E+01    -2.532967E+01    -2.528575E+01    -2.530757E+01    -2.559681E+01    -2.520274E+01    -2.482236E+01    -2.486194E+01    -2.519352E+01    -2.522992E+01    -2.504852E+01    -2.488824E+01    -2.477461E+01    -2.467170E+01    -2.458921E+01    -2.507140E+01    -2.508590E+01    -2.487046E+01    -2.464822E+01    -2.450942E+01    -2.444283E+01    -2.446984E+01    -2.446098E+01    -2.463661E+01    -2.446005E+01    -2.434406E+01    -2.420523E+01    -2.434493E+01    -2.408296E+01    -2.406102E+01    -2.427427E+01    -2.430500E+01    -2.410604E+01    -2.406598E+01    -2.407426E+01    -2.412547E+01    -2.401565E+01    -2.391866E+01    -2.379270E+01    -2.376848E+01    -2.378786E+01    -2.370139E+01    -2.379392E+01    -2.378244E+01    -2.366106E+01    -2.368945E+01    -2.368158E+01    -2.355752E+01    -2.343969E+01    -2.359266E+01    -2.355066E+01    -2.338020E+01    -2.343039E+01    -2.337639E+01    -2.326309E+01    -2.326613E+01    -2.325785E+01    -2.335965E+01    -2.327239E+01    -2.313241E+01    -2.312731E+01    -2.312275E+01    -2.297098E+01    -2.293108E+01    -2.306621E+01    -2.309811E+01    -2.299916E+01    -2.293020E+01    -2.288878E+01    -2.286873E+01    -2.290595E+01    -2.285727E+01    -2.271234E+01    -2.272779E+01    -2.258730E+01    -2.261396E+01    -2.269876E+01    -2.264041E+01    -2.262151E+01    -2.259093E+01    -2.248729E+01    -2.249691E+01    -2.252891E+01    -2.241016E+01    -2.243453E+01    -2.251774E+01    -2.240531E+01    -2.230716E+01    -2.232923E+01    -2.228156E+01    -2.223646E+01    -2.228637E+01    -2.223900E+01    -2.212396E+01    -2.215791E+01    -2.206502E+01    -2.213750E+01    -2.209619E+01    -2.207254E+01    -2.200243E+01    -2.202348E+01    -2.198672E+01    -2.190740E+01    -2.193429E+01    -2.193268E+01    -2.190032E+01    -2.186111E+01    -2.180640E+01    -2.182027E+01    -2.176541E+01    -2.174687E+01    -2.174202E+01    -2.170032E+01    -2.170363E+01    -2.165951E+01    -2.158956E+01    -2.156059E+01    -2.162235E+01    -2.160445E+01    -2.156058E+01    -2.148400E+01    -2.149833E+01    -2.148704E+01    -2.145797E+01    -2.150969E+01    -2.138218E+01    -2.138486E+01    -2.143772E+01    -2.137160E+01    -2.132553E+01    -2.132675E+01    -2.129497E+01    -2.131148E+01    -2.129807E+01    -2.123404E+01    -2.120125E+01    -2.119210E+01    -2.117360E+01    -2.112178E+01    -2.111854E+01    -2.115801E+01    -2.111050E+01    -2.112941E+01    -2.110152E+01    -2.104013E+01    -2.103735E+01    -2.100198E+01    -2.098830E+01    -2.100723E+01    -2.100338E+01    -2.093319E+01    -2.089673E+01    -2.089073E+01    -2.088998E+01    -2.093197E+01    -2.085395E+01    -2.077418E+01    -2.080929E+01    -2.082361E+01    -2.078525E+01    -2.078536E+01    -2.079606E+01    -2.072368E+01    -2.069773E+01    -2.073244E+01    -2.071902E+01    -2.067483E+01    -2.071267E+01    -2.066979E+01    -2.060347E+01    -2.062085E+01    -2.059514E+01    -2.057825E+01    -2.059175E+01    -2.055891E+01    -2.055477E+01    -2.053980E+01    -2.054029E+01    -2.051605E+01    -2.051864E+01    -2.049668E+01    -2.044647E+01    -2.042338E+01    -2.044667E+01    -2.043891E+01    -2.042771E+01    -2.042537E+01    -2.034648E+01    -2.037499E+01    -2.040304E+01    -2.038986E+01    -2.034869E+01    -2.033121E+01    -2.031986E+01    -2.031410E+01    -2.031092E+01    -2.028167E+01    -2.027229E+01    -2.027568E+01    -2.023986E+01    -2.024240E+01    -2.023134E+01    -2.023149E+01    -2.022917E+01    -2.020223E+01    -2.018332E+01    -2.015997E+01    -2.016439E+01    -2.016993E+01    -2.015902E+01    -2.014801E+01    -2.011630E+01    -2.013039E+01    -2.012178E+01    -2.009905E+01    -2.008037E+01    -2.010503E+01    -2.006145E+01    -2.007072E+01    -2.006203E+01    -2.003480E+01    -2.006166E+01    -2.004346E+01    -2.002345E+01    -2.001458E+01    -2.001787E+01    -1.999908E+01    -1.998569E+01    -1.999518E+01    -1.995800E+01    -1.996760E+01    -1.997258E+01    -1.994713E+01    -1.995754E+01    -1.995702E+01    -1.991172E+01    -1.990875E+01    -1.989848E+01    -1.990145E+01    -1.993711E+01    -1.988834E+01    -1.986279E+01    -1.988696E+01    -1.986452E+01    -1.985439E+01    -1.989349E+01    -1.988218E+01    -1.983054E+01    -1.986624E+01    -1.985618E+01    -1.982299E+01    -1.981550E+01    -1.982851E+01    -1.981586E+01    -1.982083E+01    -1.984087E+01    -1.982552E+01    -1.978338E+01    -1.979070E+01    -1.978759E+01    -1.976210E+01    -1.978520E+01    -1.976929E+01    -1.975697E+01    -1.975384E+01    -1.975443E+01    -1.977052E+01    -1.974778E+01    -1.974701E+01    -1.975399E+01    -1.972046E+01    -1.974522E+01    -1.974318E+01    -1.969620E+01    -1.971452E+01    -1.974038E+01    -1.970520E+01    -1.969806E+01    -1.973811E+01    -1.971611E+01    -1.969966E+01    -1.972175E+01    -1.973620E+01    -1.970737E+01    -1.969526E+01    -1.968017E+01    -1.966268E+01    -1.970576E+01    -1.967842E+01    -1.967773E+01    -1.967174E+01    -1.965634E+01    -1.966968E+01    -1.967347E+01    -1.965888E+01    -1.966950E+01    -1.967923E+01    -1.967937E+01    -1.965678E+01    -1.965296E+01    -1.967560E+01    -1.969071E+01    -1.965658E+01    -1.966553E+01    -1.965863E+01    -1.960970E+01    -1.964430E+01    -1.966347E+01    -1.964595E+01    -1.965144E+01    -1.966303E+01    -1.964260E+01    -1.962625E+01    -1.963525E+01    -1.964645E+01    -1.964306E+01    -1.965488E+01    -1.965344E+01    -1.963241E+01    -1.963061E+01    -1.965492E+01    -1.964627E+01    -1.965681E+01    -1.966842E+01    -1.966207E+01    -1.963241E+01    -1.961997E+01    -1.963289E+01    -1.964626E+01    -1.965330E+01    -1.966705E+01    -1.965801E+01    -1.963142E+01    -1.965226E+01    -1.962451E+01    -1.963004E+01    -1.965625E+01    -1.964443E+01    -1.964370E+01    -1.966665E+01    -1.965097E+01    -1.964496E+01    -1.963787E+01    -1.963995E+01    -1.968027E+01    -1.968396E+01    -1.966627E+01    -1.966460E+01    -1.965323E+01    -1.965691E+01    -1.968859E+01    -1.967325E+01    -1.965661E+01    -1.966674E+01    -1.964766E+01    -1.966673E+01    -1.967748E+01    -1.969279E+01    -1.967725E+01    -1.968923E+01    -1.970616E+01    -1.970220E+01    -1.968491E+01    -1.970053E+01    -1.970222E+01    -1.969346E+01    -1.969622E+01    -1.971555E+01    -1.969685E+01    -1.970536E+01    -1.971267E+01    -1.970438E+01    -1.972450E+01    -1.976076E+01    -1.972921E+01    -1.973570E+01    -1.973570E+01    -1.973062E+01    -1.971923E+01    -1.973834E+01    -1.973204E+01    -1.974982E+01    -1.975257E+01    -1.973126E+01    -1.974980E+01    -1.973739E+01    -1.973351E+01    -1.977167E+01    -1.977636E+01    -1.976376E+01    -1.975317E+01    -1.977594E+01    -1.979198E+01    -1.977876E+01    -1.978593E+01    -1.979356E+01    -1.980309E+01    -1.980699E+01    -1.980050E+01    -1.979778E+01    -1.980341E+01    -1.981201E+01    -1.980335E+01    -1.981024E+01    -1.982820E+01    -1.983161E+01    -1.982992E+01    -1.981290E+01    -1.982802E+01    -1.985216E+01    -1.986933E+01    -1.985839E+01    -1.983842E+01    -1.986083E+01    -1.984470E+01    -1.983607E+01    -1.986345E+01    -1.987508E+01    -1.988027E+01    -1.988387E+01    -1.987137E+01    -1.987964E+01    -1.992653E+01    -1.990903E+01    -1.987790E+01    -1.990246E+01    -1.994563E+01    -1.994782E+01    -1.992594E+01    -1.992053E+01    -1.994976E+01    -1.992744E+01    -1.991313E+01    -1.992760E+01    -1.992984E+01    -1.993306E+01    -1.995559E+01    -1.995044E+01    -1.996843E+01    -1.997576E+01    -1.998180E+01    -2.001570E+01    -2.000965E+01    -1.999153E+01    -1.999638E+01    -1.998681E+01    -2.000562E+01    -2.002951E+01    -2.001720E+01    -2.002352E+01    -2.003775E+01    -2.003157E+01    -2.002004E+01    -2.002504E+01    -2.004258E+01    -2.003801E+01    -2.003102E+01    -2.005355E+01    -2.009089E+01    -2.011402E+01    -2.009689E+01    -2.010990E+01    -2.012324E+01    -2.013061E+01    -2.011097E+01    -2.010607E+01    -2.013452E+01    -2.011929E+01    -2.010255E+01    -2.013389E+01    -2.012651E+01    -2.014183E+01    -2.014756E+01    -2.015765E+01    -2.017262E+01    -2.020191E+01    -2.017640E+01    -2.017202E+01    -2.016598E+01    -2.018355E+01    -2.019853E+01    -2.023392E+01    -2.019747E+01    -2.020895E+01    -2.023225E+01    -2.021023E+01    -2.022528E+01    -2.026500E+01    -2.023722E+01    -2.026198E+01    -2.030327E+01    -2.027214E+01    -2.025459E+01    -2.028721E+01    -2.031246E+01    -2.031746E+01    -2.029237E+01    -2.028246E+01    -2.031479E+01    -2.030885E+01    -2.029766E+01    -2.033902E+01    -2.036456E+01    -2.036783E+01    -2.037530E+01    -2.035982E+01    -2.035265E+01    -2.035319E+01    -2.039454E+01    -2.041405E+01    -2.039878E+01    -2.041617E+01    -2.041987E+01    -2.040797E+01    -2.044413E+01    -2.044808E+01    -2.044223E+01    -2.044538E+01    -2.039706E+01    -2.043737E+01    -2.048513E+01    -2.046039E+01    -2.052138E+01    -2.052014E+01    -2.049146E+01    -2.054861E+01    -2.056273E+01    -2.055688E+01    -2.056771E+01    -2.051844E+01    -2.056709E+01    -2.061122E+01    -2.056736E+01    -2.057820E+01    -2.058666E+01    -2.056656E+01    -2.061542E+01    -2.062763E+01    -2.063288E+01    -2.066599E+01    -2.064240E+01    -2.062664E+01    -2.065290E+01    -2.065062E+01    -2.066778E+01    -2.070324E+01    -2.066230E+01    -2.066827E+01    -2.073849E+01    -2.078765E+01    -2.078227E+01    -2.077183E+01    -2.074803E+01    -2.078062E+01    -2.078707E+01    -2.076945E+01    -2.081937E+01    -2.086092E+01    -2.081935E+01    -2.077988E+01    -2.080798E+01    -2.082350E+01    -2.084668E+01    -2.084040E+01    -2.086012E+01    -2.087808E+01    -2.087827E+01    -2.089863E+01    -2.095957E+01    -2.094706E+01    -2.095438E+01    -2.101785E+01    -2.098504E+01    -2.098227E+01    -2.100533E+01    -2.099152E+01    -2.098721E+01    -2.099505E+01    -2.105809E+01    -2.109404E+01    -2.101401E+01    -2.107718E+01    -2.116640E+01    -2.111131E+01    -2.113044E+01    -2.112348E+01    -2.110587E+01    -2.111650E+01    -2.116719E+01    -2.117158E+01    -2.120051E+01    -2.116370E+01    -2.115911E+01    -2.120372E+01    -2.118638E+01    -2.118392E+01    -2.125589E+01    -2.127263E+01    -2.129379E+01    -2.131049E+01    -2.135744E+01    -2.137831E+01    -2.137622E+01    -2.138963E+01    -2.138236E+01    -2.136136E+01    -2.142254E+01    -2.141200E+01    -2.140354E+01    -2.142506E+01    -2.141167E+01    -2.144458E+01    -2.146121E+01    -2.152327E+01    -2.153757E+01    -2.147336E+01    -2.152270E+01    -2.156303E+01    -2.159422E+01    -2.163957E+01    -2.164341E+01    -2.165719E+01    -2.166546E+01    -2.166687E+01    -2.173340E+01    -2.169409E+01    -2.171503E+01    -2.175108E+01    -2.169767E+01    -2.176356E+01    -2.180280E+01    -2.174599E+01    -2.178757E+01    -2.183209E+01    -2.187320E+01    -2.190694E+01    -2.193178E+01    -2.203780E+01    -2.206934E+01    -2.194774E+01    -2.196643E+01    -2.201292E+01    -2.199997E+01    -2.203751E+01    -2.207220E+01    -2.211379E+01    -2.212928E+01    -2.209213E+01    -2.205666E+01    -2.208640E+01    -2.205225E+01    -2.209758E+01    -2.219281E+01    -2.216181E+01    -2.224449E+01    -2.231112E+01    -2.221053E+01    -2.231818E+01    -2.239386E+01    -2.235637E+01    -2.243219E+01    -2.243049E+01    -2.253891E+01    -2.255079E+01    -2.245672E+01    -2.265897E+01    -2.274979E+01    -2.266501E+01    -2.270346E+01    -2.261293E+01    -2.259064E+01    -2.274663E+01    -2.274880E+01    -2.272332E+01    -2.278229E+01    -2.275071E+01    -2.285089E+01    -2.291261E+01    -2.286679E+01    -2.299803E+01    -2.303663E+01    -2.295763E+01    -2.297328E+01    -2.298443E+01    -2.295194E+01    -2.312497E+01    -2.326408E+01    -2.325789E+01    -2.336394E+01    -2.336073E+01    -2.338473E+01    -2.348450E+01    -2.347487E+01    -2.356403E+01    -2.357024E+01    -2.347889E+01    -2.357413E+01    -2.360199E+01    -2.368681E+01    -2.368936E+01    -2.363063E+01    -2.378061E+01    -2.382100E+01    -2.373277E+01    -2.388622E+01    -2.391837E+01    -2.392369E+01    -2.402373E+01    -2.424153E+01    -2.446911E+01    -2.429759E+01    -2.412249E+01    -2.410588E+01    -2.403720E+01    -2.439870E+01    -2.453249E+01    -2.437487E+01    -2.462870E+01    -2.480927E+01    -2.487954E+01    -2.522669E+01    -2.508358E+01    -2.530588E+01    -2.534537E+01    -2.523379E+01    -2.570636E+01    -2.562788E+01    -2.579979E+01    -2.600137E+01    -2.601680E+01    -2.668555E+01    -2.746064E+01    -2.788569E+01    -2.795134E+01    -2.693211E+01    -2.645764E+01    -2.660163E+01    -2.669947E+01    -2.663293E+01    -2.770289E+01    -2.718924E+01    -2.689945E+01    -2.734107E+01    -2.657343E+01    -2.686721E+01    -2.789620E+01    -2.656234E+01    -2.842675E+01    -2.968142E+01    -2.752935E+01    -2.928673E+01    -2.846220E+01    -2.822662E+01    -2.994904E+01    -2.711647E+01    -2.935156E+01    -2.978681E+01    -2.831292E+01    -2.847839E+01    -3.029984E+01    -2.844054E+01    -3.055299E+01    -2.855288E+01    -2.994228E+01    -3.048691E+01    -2.850376E+01    -2.961078E+01    -3.072025E+01    -2.951834E+01    -3.075184E+01    -2.736297E+01    -2.895314E+01    -2.759150E+01    -2.852452E+01    -3.104122E+01    -3.066248E+01    -3.070956E+01    -2.842232E+01    -3.131980E+01    -2.963087E+01    -3.284112E+01    -2.927767E+01    -3.278906E+01    -2.836208E+01    -2.907807E+01    -2.949491E+01    -2.969371E+01    -3.152589E+01    -2.926294E+01    -2.897446E+01    -3.035784E+01    -2.865607E+01    -2.779035E+01    -2.738069E+01    -2.816068E+01    -2.835555E+01    -2.863509E+01    -2.860417E+01    -2.808057E+01    -2.889718E+01    -2.940221E+01    -3.031630E+01    -2.904888E+01    -2.944038E+01    -2.988816E+01    -2.881467E+01    -3.129435E+01    -2.957215E+01    -2.885811E+01    -2.946694E+01    -2.825373E+01    -2.835527E+01    -2.929372E+01    -2.885099E+01    -2.971196E+01    -2.851547E+01    -2.754325E+01    -2.838145E+01    -2.782308E+01    -2.888699E+01    -2.960675E+01    -2.867655E+01    -3.094720E+01    -2.932095E+01    -2.935255E+01    -2.829467E+01    -2.747392E+01    -2.759979E+01    -2.850968E+01    -2.885744E+01    -2.877174E+01    -2.848378E+01    -2.829591E+01    -2.799354E+01    -2.812011E+01    -2.883764E+01    -2.892348E+01    -2.846517E+01    -2.914144E+01    -2.967514E+01    -3.120177E+01    -2.895802E+01    -2.787753E+01    -2.969150E+01    -2.848261E+01    -2.927006E+01    -2.994771E+01    -2.835352E+01    -2.918146E+01    -2.803881E+01    -3.039536E+01    -2.906718E+01    -2.786382E+01    -2.802165E+01    -2.802148E+01    -2.775115E+01    -2.853836E+01    -2.970389E+01    -2.925991E+01    -2.800093E+01    -2.835541E+01    -2.950075E+01    -2.930770E+01    -3.027247E+01    -2.868328E+01    -3.031848E+01    -2.833927E+01    -2.879624E+01    -2.775879E+01    -2.804074E+01    -3.334889E+01    -2.917050E+01    -2.912129E+01    -3.103016E+01    -3.146385E+01    -3.046244E+01    -2.926146E+01    -3.250060E+01    -2.832513E+01    -3.146697E+01    -3.173758E+01    -3.061355E+01    -2.937912E+01    -2.879824E+01    -2.993947E+01    -2.760709E+01    -2.760173E+01    -2.863272E+01    -2.819864E+01    -2.906901E+01    -2.803310E+01    -3.194106E+01    -2.904317E+01    -2.918620E+01    -2.861783E+01    -2.825635E+01    -2.956371E+01    -2.953270E+01    -2.967327E+01    -2.820861E+01    -2.884796E+01    -2.931900E+01    -2.869744E+01    -3.012242E+01    -2.963371E+01    -2.896897E+01    -2.899061E+01    -2.786169E+01    -2.807201E+01    -2.840472E+01    -2.758210E+01    -2.811134E+01    -2.736544E+01    -2.872240E+01    -3.093747E+01    -2.907311E+01    -2.899999E+01    -2.823062E+01    -2.811046E+01    -2.985629E+01    -2.903422E+01    -2.800035E+01    -2.947004E+01    -2.816162E+01    -2.931785E+01    -2.829926E+01    -2.839388E+01    -2.729528E+01    -2.765358E+01    -2.820006E+01    -2.891100E+01    -2.909345E+01    -3.133008E+01    -2.840827E+01    -3.202600E+01    -2.922033E+01    -2.751040E+01    -2.821977E+01    -2.765147E+01    -2.912303E+01    -2.902136E+01    -2.925269E+01    -3.112749E+01    -2.891712E+01    -2.794214E+01    -2.901135E+01    -2.856189E+01    -2.916702E+01    -2.956879E+01    -3.019768E+01    -3.013683E+01    -2.840092E+01    -3.039592E+01    -3.081104E+01    -2.930475E+01    -2.926285E+01    -2.873526E+01    -2.999396E+01    -2.865644E+01    -2.844845E+01    -2.964476E+01    -2.753413E+01    -2.810038E+01    -2.866634E+01    -3.062965E+01    -2.900762E+01    -2.881419E+01    -3.100603E+01    -2.974810E+01    -2.895464E+01    -2.879674E+01    -2.824225E+01    -3.124699E+01    -2.933724E+01    -3.022136E+01    -3.352044E+01    -3.332126E+01    -2.829424E+01    -2.954585E+01    -2.832255E+01    -2.949169E+01    -2.842299E+01    -2.762793E+01    -2.896677E+01    -2.735254E+01    -2.976361E+01    -2.966538E+01    -3.054897E+01    -2.996901E+01    -2.885720E+01    -3.116875E+01    -2.879573E+01    -2.911996E+01    -2.912485E+01    -3.006876E+01    -2.869575E+01    -2.866463E+01    -2.915280E+01    -2.890324E+01    -2.946904E+01    -2.722243E+01    -2.981505E+01    -3.117890E+01    -2.784544E+01    -3.011680E+01    -2.785284E+01    -2.943030E+01    -3.102873E+01    -2.795057E+01    -2.988178E+01    -2.953122E+01    -2.795729E+01    -2.955000E+01    -2.806015E+01    -2.835122E+01    -2.942981E+01    -2.764536E+01    -2.768891E+01    -2.786071E+01    -2.721872E+01    -2.728721E+01    -2.664407E+01    -2.748287E+01    -2.767355E+01    -2.791467E+01    -2.999429E+01    -2.825430E+01    -2.962538E+01    -2.962643E+01    -3.031320E+01    -2.955322E+01    -3.031811E+01    -2.849913E+01    -2.920160E+01    -2.732772E+01    -2.822628E+01    -2.800046E+01    -2.762943E+01    -2.958086E+01    -3.161758E+01    -2.833687E+01    -2.850861E+01    -3.079202E+01    -3.260147E+01    -3.086769E+01    -2.855882E+01    -3.020085E+01    -3.033424E+01    -2.970978E+01    -3.034559E+01    -2.871840E+01    -2.836162E+01    -3.099055E+01    -3.057166E+01    -2.856442E+01    -2.952477E+01    -2.994545E+01    -2.909349E+01    -2.936033E+01    -2.795785E+01    -2.986799E+01    -3.081803E+01    -3.075061E+01    -2.986689E+01    -2.895419E+01    -2.948137E+01    -2.929328E+01    -2.939793E+01    -2.774352E+01    -2.805083E+01    -2.771644E+01    -2.850009E+01    -2.914520E+01    -2.874696E+01    -3.220237E+01    -3.180038E+01    -3.125664E+01    -3.113973E+01    -3.105667E+01    -2.847277E+01    -2.923097E+01    -2.882539E+01    -3.124194E+01    -2.885673E+01    -2.872744E+01    -2.784740E+01    -2.828440E+01    -2.890581E+01    -2.971979E+01    -2.780934E+01    -2.836696E+01    -3.161931E+01    -2.895921E+01    -3.141725E+01    -3.100632E+01    -2.857295E+01    -2.831115E+01    -2.893108E+01    -3.052842E+01    -2.816713E+01    -2.738947E+01    -2.844544E+01    -2.848992E+01    -2.813635E+01    -2.760282E+01    -3.042236E+01    -3.045459E+01    -2.973656E+01    -3.088566E+01    -2.820995E+01    -2.868674E+01    -3.072176E+01    -3.037688E+01    -2.853462E+01    -2.774638E+01    -2.797001E+01    -2.937112E+01    -2.827490E+01    -2.955252E+01    -2.993813E+01    -2.956515E+01    -2.952758E+01    -3.040952E+01    -3.145497E+01    -2.872410E+01    -2.894424E+01    -2.899526E+01    -2.883333E+01    -2.943765E+01    -2.861105E+01    -2.809583E+01    -2.992272E+01    -3.055419E+01    -3.164773E+01    -3.012607E+01    -2.965785E+01    -3.086727E+01    -3.053729E+01    -2.851527E+01    -2.974970E+01    -2.951110E+01    -2.866151E+01    -2.982057E+01    -2.990604E+01    -2.976055E+01    -3.079092E+01    -2.987691E+01    -2.974269E+01    -2.924493E+01    -2.931133E+01    -2.773283E+01    -2.941211E+01    -2.945996E+01    -3.005878E+01    -3.030322E+01    -2.925659E+01    -2.787627E+01    -2.876177E+01    -2.915871E+01    -2.885831E+01    -2.876950E+01    -3.218795E+01    -2.827322E+01    -2.914544E+01    -2.941235E+01    -3.043534E+01    -2.863780E+01    -2.816390E+01    -2.911273E+01    -2.779937E+01    -2.924191E+01    -2.974488E+01    -2.841223E+01    -2.899425E+01    -2.990609E+01    -3.079176E+01    -2.830476E+01    -2.930751E+01    -2.929822E+01    -2.875077E+01    -3.214872E+01    -2.977370E+01    -2.854788E+01    -3.003315E+01    -2.888520E+01    -2.960171E+01    -3.046713E+01    -2.970417E+01    -2.946127E+01    -3.059175E+01    -3.496855E+01    -3.163462E+01    -2.982400E+01
-56.777778    -1.350529E+01    -1.417779E+01    -1.422576E+01    -1.482241E+01    -1.502529E+01    -1.417654E+01    -1.417191E+01    -1.516653E+01    -1.599228E+01    -1.419184E+01    -1.438420E+01    -1.481871E+01    -1.536290E+01    -1.475751E+01    -1.527576E+01    -1.517668E+01    -1.520662E+01    -1.611350E+01    -1.669589E+01    -1.598006E+01    -1.450746E+01    -1.400140E+01    -1.527619E+01    -1.411575E+01    -1.498455E+01    -1.456411E+01    -1.635874E+01    -1.463076E+01    -1.453853E+01    -1.374351E+01    -1.789800E+01    -1.398734E+01    -1.462461E+01    -1.410315E+01    -1.417981E+01    -1.537404E+01    -1.526915E+01    -1.473827E+01    -1.407778E+01    -1.355967E+01    -1.362568E+01    -1.436143E+01    -1.434109E+01    -1.449616E+01    -1.537405E+01    -1.555586E+01    -1.538842E+01    -1.428268E+01    -2.025089E+01    -1.486054E+01    -1.503993E+01    -1.409436E+01    -1.511074E+01    -1.416713E+01    -1.719880E+01    -1.536169E+01    -1.494380E+01    -1.508393E+01    -1.558775E+01    -1.359464E+01    -1.418374E+01    -1.607388E+01    -1.691582E+01    -1.357624E+01    -1.347959E+01    -1.377724E+01    -1.661127E+01    -1.513803E+01    -1.613310E+01    -1.350199E+01    -1.400832E+01    -1.451474E+01    -1.448875E+01    -1.428283E+01    -1.689204E+01    -1.655730E+01    -1.687718E+01    -1.564849E+01    -1.630148E+01    -1.464833E+01    -1.428864E+01    -1.494531E+01    -1.434036E+01    -1.584587E+01    -1.395903E+01    -1.537262E+01    -1.575358E+01    -1.593461E+01    -1.585431E+01    -1.639360E+01    -1.477508E+01    -1.476666E+01    -1.668695E+01    -1.419337E+01    -1.409971E+01    -1.513302E+01    -1.398691E+01    -1.460181E+01    -1.726528E+01    -1.547862E+01    -1.405882E+01    -1.488604E+01    -1.437402E+01    -1.370639E+01    -1.399119E+01    -1.483935E+01    -1.574792E+01    -1.547979E+01    -1.508891E+01    -1.783481E+01    -1.460887E+01    -1.565397E+01    -1.665011E+01    -1.477484E+01    -1.400230E+01    -1.516134E+01    -1.425455E+01    -1.712590E+01    -1.568958E+01    -1.529952E+01    -1.555257E+01    -1.482577E+01    -1.543577E+01    -1.741747E+01    -1.623078E+01    -1.427445E+01    -1.410289E+01    -1.533081E+01    -1.333296E+01    -1.508820E+01    -1.549177E+01    -1.548265E+01    -1.525455E+01    -1.410675E+01    -1.550864E+01    -1.371347E+01    -1.386711E+01    -1.417599E+01    -1.409288E+01    -1.435334E+01    -1.565472E+01    -1.472970E+01    -1.535306E+01    -1.528722E+01    -1.364079E+01    -1.545163E+01    -1.553806E+01    -1.559346E+01    -1.494800E+01    -1.356193E+01    -1.419678E+01    -1.437034E+01    -1.473785E+01    -1.364450E+01    -1.526074E+01    -1.608470E+01    -1.530105E+01    -1.604651E+01    -1.458724E+01    -1.504816E+01    -1.571487E+01    -1.408664E+01    -1.437514E+01    -1.781599E+01    -1.641601E+01    -1.538194E+01    -1.700861E+01    -1.529092E+01    -1.644180E+01    -1.508118E+01    -1.605372E+01    -1.815246E+01    -1.377392E+01    -1.600602E+01    -1.520293E+01    -1.364102E+01    -1.461084E+01    -1.519017E+01    -1.652321E+01    -1.496006E+01    -1.444990E+01    -1.710830E+01    -1.373445E+01    -1.541274E+01    -1.798220E+01    -1.585229E+01    -1.444452E+01    -1.442010E+01    -1.419399E+01    -1.347846E+01    -1.874707E+01    -1.899030E+01    -1.737769E+01    -1.626511E+01    -1.478926E+01    -1.818882E+01    -1.447692E+01    -1.589611E+01    -1.631731E+01    -1.509091E+01    -1.591124E+01    -1.544513E+01    -1.410464E+01    -1.396314E+01    -1.508656E+01    -1.577616E+01    -1.800862E+01    -1.418404E+01    -1.447131E+01    -1.860949E+01    -1.746902E+01    -1.365096E+01    -1.478212E+01    -1.661849E+01    -1.469088E+01    -1.481699E+01    -1.502695E+01    -1.518927E+01    -1.634549E+01    -1.459557E+01    -1.435450E+01    -1.414049E+01    -1.441530E+01    -1.484640E+01    -1.446201E+01    -1.450677E+01    -1.607723E+01    -1.512256E+01    -1.423339E+01    -1.506969E+01    -1.503667E+01    -1.538928E+01    -1.626981E+01    -1.422226E+01    -1.528009E+01    -1.440526E+01    -1.454904E+01    -1.573633E+01    -1.506166E+01    -1.563105E+01    -1.591488E+01    -1.392517E+01    -1.465035E+01    -1.336590E+01    -1.465770E+01    -1.423020E+01    -1.713753E+01    -1.747122E+01    -1.446605E+01    -1.381682E+01    -1.347840E+01    -1.629415E+01    -1.493397E+01    -1.553093E+01    -1.465437E+01    -1.501860E+01    -1.383709E+01    -1.443395E+01    -1.575208E+01    -1.464940E+01    -1.514404E+01    -1.689894E+01    -1.602575E+01    -1.365084E+01    -1.592514E+01    -1.445164E+01    -1.534724E+01    -1.428071E+01    -1.400986E+01    -1.449721E+01    -1.359584E+01    -1.548163E+01    -1.393661E+01    -1.460628E+01    -1.312265E+01    -1.602669E+01    -1.416792E+01    -1.414377E+01    -1.444889E+01    -1.564749E+01    -1.442150E+01    -1.724234E+01    -1.562859E+01    -1.405117E+01    -1.567474E+01    -1.568463E+01    -1.335101E+01    -1.436250E+01    -1.365008E+01    -1.581285E+01    -1.360815E+01    -1.494728E+01    -1.737694E+01    -1.396186E+01    -1.697162E+01    -1.523882E+01    -1.401978E+01    -1.526841E+01    -1.405592E+01    -1.765979E+01    -1.640700E+01    -1.551751E+01    -1.408578E+01    -1.610586E+01    -1.463652E+01    -1.361849E+01    -1.562240E+01    -1.470322E+01    -1.532337E+01    -1.748172E+01    -1.566624E+01    -1.494393E+01    -1.484812E+01    -1.546803E+01    -1.315889E+01    -1.677652E+01    -1.459063E+01    -1.579361E+01    -1.736230E+01    -1.677012E+01    -1.492967E+01    -1.404967E+01    -1.433160E+01    -1.353679E+01    -1.389916E+01    -1.731396E+01    -1.478063E+01    -1.470900E+01    -1.449539E+01    -2.097340E+01    -1.399601E+01    -1.416810E+01    -1.440000E+01    -1.356263E+01    -1.359863E+01    -1.555215E+01    -1.506702E+01    -1.379410E+01    -1.403239E+01    -1.748531E+01    -1.407375E+01    -1.587159E+01    -1.364325E+01    -1.359329E+01    -1.406643E+01    -1.476360E+01    -1.352163E+01    -1.332408E+01    -1.549300E+01    -1.761479E+01    -1.618014E+01    -1.449502E+01    -1.589164E+01    -1.598907E+01    -1.472797E+01    -1.493854E+01    -1.346665E+01    -1.392337E+01    -1.537412E+01    -1.502892E+01    -1.311169E+01    -1.377623E+01    -1.552221E+01    -1.503172E+01    -1.405729E+01    -1.360126E+01    -1.603295E+01    -1.505582E+01    -1.581417E+01    -1.357223E+01    -1.262534E+01    -1.417468E+01    -1.571499E+01    -1.298423E+01    -1.809723E+01    -1.511012E+01    -1.545194E+01    -1.269517E+01    -1.357479E+01    -1.426331E+01    -1.562113E+01    -1.408346E+01    -1.410704E+01    -1.616574E+01    -1.412462E+01    -1.502450E+01    -1.533833E+01    -1.548941E+01    -1.426690E+01    -1.389026E+01    -1.528520E+01    -1.407800E+01    -1.257131E+01    -1.513334E+01    -1.741712E+01    -1.604062E+01    -1.682323E+01    -1.526123E+01    -1.513558E+01    -1.289689E+01    -1.610325E+01    -1.491287E+01    -1.488169E+01    -1.424079E+01    -1.730188E+01    -1.374186E+01    -1.460441E+01    -1.470378E+01    -1.879198E+01    -1.634363E+01    -1.498394E+01    -1.305223E+01    -1.364968E+01    -1.355188E+01    -1.426856E+01    -1.633951E+01    -1.596803E+01    -1.459963E+01    -1.353190E+01    -1.318016E+01    -1.687065E+01    -1.346654E+01    -1.347144E+01    -1.507440E+01    -1.470823E+01    -1.428422E+01    -1.615373E+01    -1.587441E+01    -1.397899E+01    -1.419814E+01    -1.446930E+01    -1.491662E+01    -1.570625E+01    -1.709241E+01    -1.469383E+01    -1.446125E+01    -1.409913E+01    -1.431738E+01    -1.581011E+01    -1.340757E+01    -1.338393E+01    -1.366697E+01    -1.536823E+01    -1.581835E+01    -1.449852E+01    -1.411877E+01    -1.527876E+01    -1.433748E+01    -1.340891E+01    -1.430866E+01    -1.837763E+01    -1.580479E+01    -1.401122E+01    -1.446696E+01    -1.540698E+01    -1.412058E+01    -1.447264E+01    -1.749825E+01    -1.494173E+01    -1.498957E+01    -1.440592E+01    -1.891523E+01    -1.355526E+01    -1.369806E+01    -1.464701E+01    -1.388580E+01    -1.649146E+01    -1.499253E+01    -1.434604E+01    -1.580283E+01    -1.393861E+01    -1.420908E+01    -1.385152E+01    -1.313860E+01    -1.640774E+01    -1.768815E+01    -1.373794E+01    -1.347989E+01    -1.406196E+01    -1.557166E+01    -1.541487E+01    -1.382419E+01    -1.635661E+01    -1.480924E+01    -1.435013E+01    -1.328443E+01    -1.627224E+01    -1.489680E+01    -1.813064E+01    -1.890300E+01    -1.472996E+01    -1.447993E+01    -1.669394E+01    -1.368322E+01    -1.274403E+01    -1.409008E+01    -1.788487E+01    -1.485517E+01    -1.498323E+01    -1.565621E+01    -1.518901E+01    -1.372432E+01    -1.369277E+01    -1.509191E+01    -1.522215E+01    -1.958442E+01    -1.680340E+01    -1.438354E+01    -1.495258E+01    -1.404124E+01    -1.518803E+01    -1.293396E+01    -1.413605E+01    -1.441544E+01    -1.340036E+01    -1.579828E+01    -1.344654E+01    -1.380354E+01    -1.345595E+01    -1.282367E+01    -1.377150E+01    -1.348331E+01    -1.327294E+01    -1.580388E+01    -1.432298E+01    -1.791821E+01    -1.594267E+01    -1.433692E+01    -1.452866E+01    -1.533933E+01    -1.398889E+01    -1.384715E+01    -1.397701E+01    -1.641217E+01    -1.366107E+01    -1.667605E+01    -2.006428E+01    -1.534271E+01    -1.356959E+01    -1.316589E+01    -1.366439E+01    -1.483791E+01    -1.400412E+01    -1.328315E+01    -1.424013E+01    -1.687396E+01    -1.500987E+01    -1.581796E+01    -1.678627E+01    -1.433984E+01    -1.335620E+01    -1.501674E+01    -1.435081E+01    -1.734739E+01    -1.504687E+01    -1.329653E+01    -1.473228E+01    -1.478328E+01    -1.546239E+01    -1.430845E+01    -1.606635E+01    -1.706400E+01    -1.473109E+01    -1.659062E+01    -1.344873E+01    -1.372642E+01    -1.528606E+01    -1.460293E+01    -1.459575E+01    -1.402637E+01    -1.434404E+01    -1.642810E+01    -1.444398E+01    -1.394296E+01    -1.419479E+01    -1.468828E+01    -1.492941E+01    -1.391054E+01    -1.463506E+01    -1.552984E+01    -1.561144E+01    -1.464308E+01    -1.313992E+01    -1.309227E+01    -1.302986E+01    -1.511965E+01    -1.377651E+01    -1.363522E+01    -1.468789E+01    -1.622360E+01    -1.712360E+01    -1.637564E+01    -1.505417E+01    -1.439477E+01    -1.382254E+01    -1.505859E+01    -1.603444E+01    -1.454648E+01    -1.544232E+01    -1.583680E+01    -1.357986E+01    -1.598485E+01    -1.492673E+01    -1.395531E+01    -1.380055E+01    -1.260090E+01    -1.318842E+01    -1.359067E+01    -1.462529E+01    -1.496139E+01    -1.488488E+01    -1.437834E+01    -1.453149E+01    -1.425239E+01    -1.442831E+01    -1.573849E+01    -1.383349E+01    -1.543056E+01    -1.390904E+01    -1.452770E+01    -1.498483E+01    -1.677498E+01    -1.414308E+01    -1.475901E+01    -1.546360E+01    -1.512956E+01    -1.418293E+01    -1.571653E+01    -1.360121E+01    -1.390539E+01    -1.398207E+01    -1.457105E+01    -1.698097E+01    -1.425453E+01    -1.335032E+01    -1.455809E+01    -1.338266E+01    -1.440746E+01    -1.578194E+01    -1.506235E+01    -1.572847E+01    -1.824623E+01    -1.546917E+01    -1.534880E+01    -1.337579E+01    -1.347200E+01    -1.230512E+01    -1.317940E+01    -1.486121E+01    -1.635004E+01    -1.444203E+01    -1.403851E+01    -1.384532E+01    -1.362709E+01    -1.466248E+01    -1.602987E+01    -1.459427E+01    -1.625414E+01    -1.391262E+01    -1.417598E+01    -1.458301E+01    -1.802006E+01    -1.470759E+01    -1.364147E+01    -1.469239E+01    -1.550360E+01    -1.519332E+01    -1.366166E+01    -1.404812E+01    -1.390743E+01    -1.478961E+01    -1.469832E+01    -1.322578E+01    -1.422308E+01    -1.432591E+01    -1.672950E+01    -1.531518E+01    -1.493408E+01    -1.463825E+01    -1.459193E+01    -1.366154E+01    -1.363309E+01    -1.273461E+01    -1.312312E+01    -1.358769E+01    -1.682037E+01    -1.615841E+01    -1.423461E+01    -1.553301E+01    -1.516547E+01    -1.473791E+01    -1.378493E+01    -1.464408E+01    -1.723844E+01    -1.481607E+01    -1.510153E+01    -1.426886E+01    -1.381947E+01    -1.460027E+01    -1.697442E+01    -1.646362E+01    -1.813460E+01    -1.439915E+01    -1.480415E+01    -1.536791E+01    -1.610812E+01    -1.582286E+01    -1.835527E+01    -1.757188E+01    -1.653350E+01    -1.829677E+01    -1.535535E+01    -1.517246E+01    -1.444224E+01    -1.542783E+01    -1.486079E+01    -1.573378E+01    -1.535952E+01    -1.369487E+01    -1.457507E+01    -1.451882E+01    -1.488187E+01    -1.464271E+01    -1.494194E+01    -1.344586E+01    -1.303162E+01    -1.371857E+01    -1.329510E+01    -1.646748E+01    -1.474210E+01    -1.390293E+01    -1.630937E+01    -1.678988E+01    -1.441035E+01    -1.406739E+01    -1.258381E+01    -1.345360E+01    -1.298737E+01    -1.316385E+01    -1.381979E+01    -1.392294E+01    -1.573139E+01    -1.462564E+01    -1.321866E+01    -1.452711E+01    -1.454217E+01    -1.459501E+01    -1.426827E+01    -1.422742E+01    -1.457223E+01    -1.385359E+01    -1.430667E+01    -1.361315E+01    -1.261485E+01    -1.393349E+01    -1.347093E+01    -1.373876E+01    -1.366282E+01    -1.571577E+01    -1.669964E+01    -1.426311E+01    -1.483393E+01    -1.516597E+01    -1.551337E+01    -1.476902E+01    -1.698070E+01    -1.413392E+01    -1.486491E+01    -1.447492E+01    -1.369520E+01    -1.437515E+01    -1.323604E+01    -1.396495E+01    -1.456507E+01    -1.480755E+01    -1.459996E+01    -1.619920E+01    -1.394193E+01    -1.631591E+01    -1.569730E+01    -1.506711E+01    -1.514543E+01    -1.364305E+01    -1.405382E+01    -1.494669E+01    -1.617859E+01    -1.559570E+01    -1.568631E+01    -1.521721E+01    -1.511352E+01    -1.511647E+01    -1.523368E+01    -1.626338E+01    -1.469194E+01    -1.628842E+01    -1.501218E+01    -1.423077E+01    -1.359579E+01    -1.343928E+01    -1.329097E+01    -1.292047E+01    -1.330984E+01    -1.659146E+01    -1.488987E+01    -1.390822E+01    -1.516056E+01    -1.487472E+01    -1.390410E+01    -1.549947E+01    -1.547137E+01    -1.790390E+01    -1.488971E+01    -1.433865E+01    -1.562628E+01    -1.610586E+01    -1.474514E+01    -1.377129E+01    -1.462235E+01    -1.357808E+01    -1.309964E+01    -1.224122E+01    -1.299665E+01    -1.329849E+01    -1.399581E+01    -1.425146E+01    -1.450132E+01    -1.467348E+01    -1.528093E+01    -1.410617E+01    -1.348551E+01    -1.285877E+01    -1.408559E+01    -1.490278E+01    -1.313257E+01    -1.512782E+01    -1.597101E+01    -1.564779E+01    -1.659517E+01    -1.872427E+01    -1.488973E+01    -1.555127E+01    -1.400747E+01    -1.604088E+01    -1.498088E+01    -1.477250E+01    -1.457374E+01    -1.599581E+01    -1.526168E+01    -1.606730E+01    -1.452207E+01    -1.456656E+01    -1.410111E+01    -1.558168E+01    -1.499810E+01    -1.738908E+01    -1.591369E+01    -1.645840E+01    -1.361855E+01    -1.405671E+01    -1.323111E+01    -1.435806E+01    -1.692708E+01    -1.628795E+01    -1.631909E+01    -1.432064E+01    -1.513532E+01    -1.444361E+01    -1.471566E+01    -1.558567E+01    -1.638352E+01    -1.342145E+01    -1.395008E+01    -1.490392E+01    -1.632052E+01    -1.865594E+01    -1.573574E+01    -1.512538E+01    -1.565799E+01    -1.421024E+01    -1.413723E+01    -1.302903E+01    -1.387473E+01    -1.445333E+01    -1.440534E+01    -1.386694E+01    -1.379264E+01    -1.524360E+01    -1.483891E+01    -1.734425E+01    -1.461857E+01    -1.558487E+01    -1.533723E+01    -1.473811E+01    -1.579654E+01    -1.605447E+01    -1.558973E+01    -1.553132E+01    -1.417796E+01    -1.445727E+01    -1.511815E+01    -1.465868E+01    -1.511456E+01    -1.498980E+01    -1.306407E+01    -1.293629E+01    -1.305738E+01    -1.433404E+01    -1.487947E+01    -1.386990E+01    -1.571602E+01    -1.510837E+01    -1.481823E+01    -1.412323E+01    -1.332910E+01    -1.325686E+01    -1.350358E+01    -1.426125E+01    -1.583092E+01    -1.416268E+01    -1.437285E+01    -1.315737E+01    -1.313046E+01    -1.420311E+01    -1.444302E+01    -1.460137E+01    -1.500007E+01    -1.666213E+01    -1.527055E+01    -1.518090E+01    -1.412631E+01    -1.619721E+01    -1.408256E+01    -1.437382E+01    -1.459959E+01    -1.408397E+01    -1.438273E+01    -1.470256E+01    -1.590543E+01    -1.430848E+01    -1.397412E+01    -1.343124E+01    -1.369671E+01    -1.372756E+01    -1.428825E+01    -1.688345E+01    -1.524888E+01    -1.386769E+01    -1.443734E+01    -1.485888E+01    -1.451950E+01    -1.731669E+01    -1.455730E+01    -1.448478E+01    -1.423852E+01    -1.468782E+01    -1.356413E+01    -1.399713E+01    -1.938615E+01    -1.776965E+01    -1.576091E+01    -1.541515E+01    -1.496960E+01    -1.676510E+01    -1.740282E+01    -1.756711E+01    -1.572555E+01    -1.768154E+01    -1.611503E+01    -1.937022E+01    -1.527449E+01    -1.588775E+01    -1.611790E+01    -1.338425E+01    -1.324017E+01    -1.408998E+01    -1.372424E+01    -1.365560E+01    -1.383702E+01    -1.547360E+01    -1.447278E+01    -1.510756E+01    -1.464756E+01    -1.384183E+01    -1.612157E+01    -1.684494E+01    -1.615773E+01    -1.414638E+01    -1.446965E+01    -1.414078E+01    -1.528530E+01    -1.558301E+01    -1.610618E+01    -1.468308E+01    -1.370784E+01    -1.330707E+01    -1.325706E+01    -1.351524E+01    -1.326436E+01    -1.419491E+01    -1.341472E+01    -1.464816E+01    -1.588936E+01    -1.589205E+01    -1.487010E+01    -1.406690E+01    -1.402205E+01    -1.467969E+01    -1.355991E+01    -1.333362E+01    -1.549743E+01    -1.391198E+01    -1.805113E+01    -1.389765E+01    -1.320697E+01    -1.304154E+01    -1.362883E+01    -1.401563E+01    -1.424838E+01    -1.450057E+01    -1.785596E+01    -1.380380E+01    -1.507382E+01    -1.432996E+01    -1.303488E+01    -1.298533E+01    -1.303719E+01    -1.582975E+01    -1.496109E+01    -1.489122E+01    -1.634764E+01    -1.470581E+01    -1.358572E+01    -1.509337E+01    -1.481921E+01    -1.524361E+01    -1.509933E+01    -1.581438E+01    -1.497682E+01    -1.407456E+01    -1.434018E+01    -1.547155E+01    -1.512755E+01    -1.682853E+01    -1.495970E+01    -1.503669E+01    -1.494416E+01    -1.446501E+01    -1.498059E+01    -1.331836E+01    -1.410338E+01    -1.438252E+01    -1.542582E+01    -1.527351E+01    -1.532036E+01    -1.661111E+01    -1.615455E+01    -1.484541E+01    -1.402108E+01    -1.339999E+01    -1.750385E+01    -1.594760E+01    -1.573558E+01    -1.658250E+01    -1.671966E+01    -1.395700E+01    -1.513665E+01    -1.397293E+01    -1.493894E+01    -1.434525E+01    -1.342132E+01    -1.431709E+01    -1.355747E+01    -1.557934E+01    -1.626147E+01    -1.822216E+01    -1.573767E+01    -1.514857E+01    -1.446479E+01    -1.417370E+01    -1.453270E+01    -1.532408E+01    -1.530517E+01    -1.412166E+01    -1.573250E+01    -1.459605E+01    -1.457750E+01    -1.576154E+01    -1.362848E+01    -1.678314E+01    -1.716761E+01    -1.378276E+01    -1.479006E+01    -1.406705E+01    -1.454615E+01    -1.481858E+01    -1.369521E+01    -1.516652E+01    -1.613475E+01    -1.315739E+01    -1.350358E+01    -1.366705E+01    -1.528001E+01    -1.546620E+01    -1.324953E+01    -1.311401E+01    -1.339772E+01    -1.267350E+01    -1.309441E+01    -1.242975E+01    -1.330956E+01    -1.359321E+01    -1.438579E+01    -1.515530E+01    -1.461111E+01    -1.547668E+01    -1.793759E+01    -1.663413E+01    -1.473488E+01    -1.472911E+01    -1.336257E+01    -1.384671E+01    -1.315210E+01    -1.371554E+01    -1.425252E+01    -1.410785E+01    -1.573831E+01    -1.670442E+01    -1.504566E+01    -1.530180E+01    -1.641709E+01    -1.640306E+01    -1.620925E+01    -1.429839E+01    -1.595781E+01    -1.569269E+01    -1.412996E+01    -1.434485E+01    -1.388022E+01    -1.454201E+01    -1.781521E+01    -2.018445E+01    -1.728191E+01    -1.828667E+01    -1.512786E+01    -1.442408E+01    -1.509245E+01    -1.381146E+01    -1.479947E+01    -1.424930E+01    -1.404486E+01    -1.545382E+01    -1.486339E+01    -1.540661E+01    -1.454212E+01    -1.334456E+01    -1.322023E+01    -1.351725E+01    -1.311614E+01    -1.393515E+01    -1.510507E+01    -1.445409E+01    -1.706873E+01    -1.643728E+01    -1.812247E+01    -1.386123E+01    -1.364692E+01    -1.356638E+01    -1.444264E+01    -1.353496E+01    -1.583503E+01    -1.428351E+01    -1.425022E+01    -1.310925E+01    -1.304056E+01    -1.359919E+01    -1.468939E+01    -1.350563E+01    -1.380090E+01    -1.542381E+01    -1.427005E+01    -1.956636E+01    -2.085521E+01    -1.522720E+01    -1.471792E+01    -1.477122E+01    -1.604041E+01    -1.485849E+01    -1.308780E+01    -1.390299E+01    -1.394101E+01    -1.380453E+01    -1.402676E+01    -1.609061E+01    -1.458736E+01    -1.502308E+01    -1.723874E+01    -1.414186E+01    -1.568717E+01    -1.577664E+01    -1.458906E+01    -1.330404E+01    -1.325122E+01    -1.304430E+01    -1.377311E+01    -1.374697E+01    -1.702686E+01    -1.601216E+01    -1.608892E+01    -1.484918E+01    -1.824249E+01    -1.601706E+01    -1.588553E+01    -1.383192E+01    -1.562862E+01    -1.502306E+01    -1.559888E+01    -1.430034E+01    -1.365567E+01    -1.557232E+01    -1.460488E+01    -1.634648E+01    -1.740825E+01    -1.671464E+01    -1.651010E+01    -1.731990E+01    -1.406619E+01    -1.530141E+01    -1.468513E+01    -1.468352E+01    -1.463446E+01    -1.558316E+01    -1.603479E+01    -1.812281E+01    -1.751529E+01    -1.595782E+01    -1.435928E+01    -1.518220E+01    -1.353041E+01    -1.507081E+01    -1.511571E+01    -1.473404E+01    -1.545132E+01    -1.458265E+01    -1.337600E+01    -1.348743E+01    -1.392565E+01    -1.374986E+01    -1.442117E+01    -1.698353E+01    -1.522581E+01    -1.688360E+01    -1.572702E+01    -1.509921E+01    -1.405392E+01    -1.389389E+01    -1.404332E+01    -1.356049E+01    -1.423800E+01    -1.816542E+01    -1.392614E+01    -1.654661E+01    -1.467317E+01    -1.676150E+01    -1.386769E+01    -1.539480E+01    -1.538092E+01    -1.469442E+01    -1.643290E+01    -1.531648E+01    -1.396973E+01    -1.424284E+01    -1.434879E+01    -1.544801E+01    -1.486629E+01    -1.515245E+01    -1.476232E+01    -1.523346E+01    -1.516276E+01    -1.480052E+01    -1.440935E+01
-56.666667    -1.421223E+01    -1.355353E+01    -1.415507E+01    -1.504712E+01    -1.441188E+01    -1.465065E+01    -1.456887E+01    -1.486959E+01    -1.394841E+01    -1.470192E+01    -1.483669E+01    -1.639687E+01    -1.727120E+01    -1.639484E+01    -1.601900E+01    -1.443216E+01    -1.487725E+01    -1.466655E+01    -1.501615E+01    -1.525991E+01    -1.493283E+01    -1.506598E+01    -1.679617E+01    -1.444827E+01    -1.490487E+01    -1.489771E+01    -1.512465E+01    -1.518542E+01    -1.540173E+01    -1.922707E+01    -1.544250E+01    -1.446175E+01    -1.466465E+01    -1.353428E+01    -1.414746E+01    -1.386149E+01    -1.520252E+01    -1.464399E+01    -1.464103E+01    -1.483922E+01    -1.417394E+01    -1.362828E+01    -1.555815E+01    -1.427669E+01    -1.617055E+01    -1.568078E+01    -1.521982E+01    -1.433880E+01    -1.481837E+01    -1.458908E+01    -1.466152E+01    -1.426038E+01    -1.652140E+01    -1.572953E+01    -1.638328E+01    -1.471905E+01    -1.462669E+01    -1.467283E+01    -1.446945E+01    -1.516107E+01    -1.496715E+01    -1.898902E+01    -1.687377E+01    -1.375369E+01    -1.355497E+01    -1.417863E+01    -1.820098E+01    -1.459103E+01    -1.377946E+01    -1.421172E+01    -1.593410E+01    -1.481546E+01    -1.902145E+01    -1.757868E+01    -1.627284E+01    -1.491994E+01    -1.461478E+01    -1.527185E+01    -1.736008E+01    -1.634148E+01    -1.534992E+01    -1.443257E+01    -1.513151E+01    -1.474041E+01    -1.446181E+01    -1.614168E+01    -1.445608E+01    -1.430400E+01    -1.865691E+01    -1.612941E+01    -1.455796E+01    -1.465662E+01    -1.662910E+01    -1.569841E+01    -1.548969E+01    -1.631079E+01    -1.518337E+01    -1.755550E+01    -1.757862E+01    -1.592762E+01    -1.399322E+01    -1.443826E+01    -1.639151E+01    -1.494556E+01    -1.428029E+01    -1.490502E+01    -1.663997E+01    -1.686150E+01    -1.724530E+01    -1.487881E+01    -1.503821E+01    -1.457703E+01    -1.518714E+01    -1.519336E+01    -1.518933E+01    -1.691661E+01    -1.526174E+01    -1.529657E+01    -1.550320E+01    -1.603939E+01    -1.587387E+01    -1.451357E+01    -1.438865E+01    -1.721550E+01    -1.602157E+01    -1.422470E+01    -1.518172E+01    -1.700622E+01    -1.422142E+01    -1.433772E+01    -1.570198E+01    -1.543355E+01    -1.559784E+01    -1.359197E+01    -1.793052E+01    -1.400765E+01    -1.542595E+01    -1.569254E+01    -1.715487E+01    -1.542427E+01    -1.537226E+01    -1.558635E+01    -1.387667E+01    -1.824886E+01    -1.389581E+01    -1.451755E+01    -1.528102E+01    -1.390281E+01    -1.472722E+01    -1.522074E+01    -1.605891E+01    -1.481213E+01    -1.497290E+01    -1.493032E+01    -1.463496E+01    -1.549626E+01    -1.559892E+01    -1.433093E+01    -1.514566E+01    -1.658170E+01    -1.558178E+01    -1.558769E+01    -1.491597E+01    -1.670565E+01    -1.401962E+01    -1.480580E+01    -1.523804E+01    -1.770964E+01    -1.502591E+01    -1.458782E+01    -1.479872E+01    -1.562261E+01    -1.502483E+01    -1.547680E+01    -1.552103E+01    -1.656121E+01    -1.441322E+01    -1.537752E+01    -1.622216E+01    -1.422633E+01    -1.354198E+01    -1.538651E+01    -1.459930E+01    -1.455878E+01    -1.508047E+01    -1.478868E+01    -1.655147E+01    -1.592807E+01    -1.608335E+01    -1.502811E+01    -1.502370E+01    -1.481659E+01    -1.468625E+01    -1.690624E+01    -1.558982E+01    -1.594193E+01    -1.461280E+01    -1.470582E+01    -1.469432E+01    -1.660090E+01    -1.627386E+01    -1.437641E+01    -1.706160E+01    -1.764240E+01    -1.880778E+01    -1.899488E+01    -1.376669E+01    -1.511279E+01    -1.488146E+01    -1.424815E+01    -1.604530E+01    -1.365614E+01    -1.514262E+01    -1.369499E+01    -1.651793E+01    -1.636104E+01    -1.671442E+01    -1.478191E+01    -1.666517E+01    -1.642982E+01    -1.486511E+01    -1.537873E+01    -1.524883E+01    -1.382386E+01    -1.346296E+01    -1.396762E+01    -1.749753E+01    -1.542225E+01    -1.458235E+01    -1.445066E+01    -1.884457E+01    -1.587918E+01    -1.538345E+01    -1.682347E+01    -1.454091E+01    -1.566585E+01    -1.670055E+01    -1.534842E+01    -1.415109E+01    -1.632329E+01    -1.787734E+01    -1.759697E+01    -1.463972E+01    -1.579299E+01    -1.620971E+01    -1.415697E+01    -1.311624E+01    -1.348280E+01    -1.473850E+01    -1.438112E+01    -1.447912E+01    -1.682944E+01    -1.392146E+01    -1.360811E+01    -1.349887E+01    -1.532041E+01    -1.496151E+01    -1.567892E+01    -1.421499E+01    -1.437721E+01    -1.691470E+01    -1.526332E+01    -1.784455E+01    -1.499566E+01    -1.311726E+01    -1.398518E+01    -1.545452E+01    -1.623815E+01    -1.588497E+01    -1.645956E+01    -1.513046E+01    -1.368153E+01    -1.461685E+01    -1.474862E+01    -1.543096E+01    -1.498749E+01    -1.417513E+01    -1.423971E+01    -1.462786E+01    -1.572831E+01    -1.577186E+01    -1.484138E+01    -1.377562E+01    -1.402775E+01    -1.523019E+01    -1.574364E+01    -1.490383E+01    -1.571695E+01    -1.449630E+01    -1.346918E+01    -1.402086E+01    -1.517439E+01    -1.352829E+01    -1.341556E+01    -1.398072E+01    -1.719577E+01    -1.415465E+01    -1.508967E+01    -1.513893E+01    -1.411113E+01    -1.615379E+01    -1.472184E+01    -1.501191E+01    -1.594619E+01    -1.901674E+01    -1.499203E+01    -1.355281E+01    -1.750280E+01    -1.443899E+01    -1.629495E+01    -1.363076E+01    -1.357084E+01    -1.417096E+01    -1.533448E+01    -1.553104E+01    -1.453402E+01    -1.403287E+01    -1.299385E+01    -1.471354E+01    -1.345531E+01    -1.507625E+01    -1.661820E+01    -1.439073E+01    -1.488392E+01    -1.458804E+01    -1.396321E+01    -1.530051E+01    -1.464620E+01    -1.369480E+01    -1.598481E+01    -1.398225E+01    -1.472880E+01    -1.429106E+01    -1.342860E+01    -1.364438E+01    -1.395860E+01    -1.699507E+01    -1.486566E+01    -1.441565E+01    -1.623797E+01    -1.607869E+01    -1.765269E+01    -1.396395E+01    -1.377187E+01    -1.470198E+01    -1.799792E+01    -1.624301E+01    -1.556515E+01    -1.378893E+01    -1.274296E+01    -1.317973E+01    -1.481895E+01    -1.483317E+01    -1.479947E+01    -1.538707E+01    -1.403117E+01    -1.529056E+01    -1.517638E+01    -1.457300E+01    -1.462777E+01    -1.384818E+01    -1.335534E+01    -1.334614E+01    -1.301130E+01    -1.312114E+01    -1.306285E+01    -1.432193E+01    -1.412596E+01    -1.353662E+01    -1.268137E+01    -1.297993E+01    -1.366992E+01    -1.395351E+01    -1.571313E+01    -1.548581E+01    -1.567880E+01    -1.273345E+01    -1.339251E+01    -1.557825E+01    -1.686292E+01    -1.769625E+01    -1.465242E+01    -1.429150E+01    -1.381015E+01    -1.344403E+01    -1.389591E+01    -1.409441E+01    -1.548796E+01    -1.586663E+01    -1.450629E+01    -1.371043E+01    -1.468387E+01    -1.481783E+01    -1.470084E+01    -1.446294E+01    -1.295965E+01    -1.265576E+01    -1.266327E+01    -1.315933E+01    -1.404883E+01    -1.363710E+01    -1.497483E+01    -1.407713E+01    -1.325977E+01    -1.568913E+01    -1.304920E+01    -1.324841E+01    -1.384862E+01    -1.404863E+01    -1.446011E+01    -1.441914E+01    -1.314026E+01    -1.462246E+01    -1.344343E+01    -1.512945E+01    -1.515505E+01    -1.559383E+01    -1.418162E+01    -1.422028E+01    -1.482464E+01    -1.505429E+01    -1.509753E+01    -1.313719E+01    -1.381921E+01    -1.658797E+01    -1.331414E+01    -1.347638E+01    -1.312151E+01    -1.445695E+01    -1.428371E+01    -1.418993E+01    -1.431460E+01    -1.450143E+01    -1.380345E+01    -1.294917E+01    -1.384468E+01    -1.384627E+01    -1.410666E+01    -1.592670E+01    -1.531395E+01    -1.669790E+01    -1.485549E+01    -1.254246E+01    -1.380098E+01    -1.377069E+01    -1.359066E+01    -1.387853E+01    -1.601830E+01    -1.706620E+01    -1.453704E+01    -1.457288E+01    -1.361768E+01    -1.684136E+01    -1.420986E+01    -1.355770E+01    -1.437348E+01    -1.437836E+01    -1.388217E+01    -1.424475E+01    -1.397686E+01    -1.634912E+01    -1.443176E+01    -1.473565E+01    -1.520441E+01    -1.506915E+01    -1.365206E+01    -1.286376E+01    -1.344392E+01    -1.439104E+01    -1.560206E+01    -1.380321E+01    -1.378194E+01    -1.598245E+01    -1.398708E+01    -1.397549E+01    -1.476442E+01    -1.461220E+01    -1.466797E+01    -1.377544E+01    -1.316685E+01    -1.364785E+01    -1.336777E+01    -1.411460E+01    -1.486397E+01    -1.378336E+01    -1.521544E+01    -1.365473E+01    -1.359866E+01    -1.293263E+01    -1.321784E+01    -1.302027E+01    -1.437241E+01    -1.553171E+01    -1.424797E+01    -1.476191E+01    -1.473731E+01    -1.413260E+01    -1.302619E+01    -1.277136E+01    -1.338585E+01    -1.412511E+01    -1.351737E+01    -1.375067E+01    -1.543411E+01    -1.334308E+01    -1.350734E+01    -1.482680E+01    -1.340549E+01    -1.428682E+01    -1.448959E+01    -1.428417E+01    -1.598042E+01    -1.422030E+01    -1.281667E+01    -1.308847E+01    -1.382488E+01    -1.484028E+01    -1.468635E+01    -1.395785E+01    -1.444006E+01    -1.462118E+01    -1.429668E+01    -1.377880E+01    -1.365492E+01    -1.251930E+01    -1.262910E+01    -1.429283E+01    -1.376903E+01    -1.383262E+01    -1.505354E+01    -1.458345E+01    -1.566951E+01    -1.345381E+01    -1.394240E+01    -1.439976E+01    -1.454839E+01    -1.345589E+01    -1.481261E+01    -1.371718E+01    -1.404992E+01    -1.471314E+01    -1.382746E+01    -1.494291E+01    -1.402929E+01    -1.429426E+01    -1.457104E+01    -1.390415E+01    -1.492826E+01    -1.377986E+01    -1.409859E+01    -1.436609E+01    -1.424978E+01    -1.334855E+01    -1.378258E+01    -1.422528E+01    -1.508021E+01    -1.370316E+01    -1.420277E+01    -1.330293E+01    -1.417994E+01    -1.402218E+01    -1.369332E+01    -1.316065E+01    -1.324281E+01    -1.429516E+01    -2.034827E+01    -1.382699E+01    -1.486732E+01    -1.532792E+01    -1.521173E+01    -1.379627E+01    -1.478662E+01    -1.509362E+01    -1.415042E+01    -1.575058E+01    -1.380971E+01    -1.365402E+01    -1.323445E+01    -1.247073E+01    -1.312682E+01    -1.414082E+01    -1.512894E+01    -1.360067E+01    -1.577145E+01    -1.445425E+01    -1.450652E+01    -1.895605E+01    -1.634417E+01    -1.632678E+01    -1.385179E+01    -1.401525E+01    -1.330668E+01    -1.367321E+01    -1.406525E+01    -1.373945E+01    -1.275567E+01    -1.309101E+01    -1.370653E+01    -1.412360E+01    -1.302103E+01    -1.335569E+01    -1.537499E+01    -1.663745E+01    -2.040962E+01    -1.533454E+01    -1.410461E+01    -1.302479E+01    -1.346282E+01    -1.295591E+01    -1.385701E+01    -1.704398E+01    -1.381418E+01    -1.381918E+01    -1.309394E+01    -1.426375E+01    -1.512979E+01    -1.562065E+01    -1.327168E+01    -1.382742E+01    -1.395624E+01    -1.476304E+01    -1.430728E+01    -1.565440E+01    -1.513593E+01    -1.709978E+01    -1.352320E+01    -1.413499E+01    -1.547280E+01    -1.626764E+01    -1.386118E+01    -1.324882E+01    -1.281342E+01    -1.310183E+01    -1.485795E+01    -1.463926E+01    -1.398028E+01    -1.365261E+01    -1.332444E+01    -1.424613E+01    -1.520105E+01    -1.473596E+01    -1.454430E+01    -1.325225E+01    -1.264901E+01    -1.283521E+01    -1.248111E+01    -1.344666E+01    -1.590165E+01    -1.369382E+01    -1.330598E+01    -1.508251E+01    -1.417525E+01    -1.338577E+01    -1.392243E+01    -1.500507E+01    -1.478526E+01    -1.304389E+01    -1.315739E+01    -1.441668E+01    -1.629354E+01    -1.589035E+01    -1.480752E+01    -1.387791E+01    -1.409736E+01    -1.455245E+01    -1.350897E+01    -1.476284E+01    -1.609963E+01    -1.440335E+01    -1.303733E+01    -1.280307E+01    -1.362279E+01    -1.688549E+01    -1.664388E+01    -1.968985E+01    -1.445332E+01    -1.437526E+01    -1.486457E+01    -1.374441E+01    -1.316496E+01    -1.566306E+01    -1.409188E+01    -1.460015E+01    -1.253733E+01    -1.354984E+01    -1.445380E+01    -1.422538E+01    -1.415619E+01    -1.524523E+01    -1.429630E+01    -1.409145E+01    -1.500143E+01    -1.481678E+01    -1.431258E+01    -1.349433E+01    -1.401184E+01    -1.515742E+01    -1.499471E+01    -1.493679E+01    -1.479381E+01    -1.518460E+01    -1.589550E+01    -1.775247E+01    -1.546237E+01    -1.534941E+01    -1.606019E+01    -1.671401E+01    -1.430385E+01    -1.338014E+01    -1.355753E+01    -1.291250E+01    -1.389103E+01    -1.353371E+01    -1.383587E+01    -1.523159E+01    -1.391125E+01    -1.454855E+01    -1.687735E+01    -1.431608E+01    -1.460115E+01    -1.510910E+01    -1.462769E+01    -1.590732E+01    -1.448513E+01    -1.415355E+01    -1.337878E+01    -1.305146E+01    -1.363962E+01    -1.402025E+01    -1.408958E+01    -1.363346E+01    -1.520608E+01    -1.367447E+01    -1.392731E+01    -1.544458E+01    -2.211213E+01    -1.607652E+01    -1.679170E+01    -1.330591E+01    -1.428944E+01    -1.375084E+01    -1.506476E+01    -1.867030E+01    -1.701426E+01    -1.482924E+01    -1.558289E+01    -1.449571E+01    -1.560696E+01    -1.587528E+01    -1.402949E+01    -1.478534E+01    -1.371323E+01    -1.341140E+01    -1.335952E+01    -1.274309E+01    -1.475449E+01    -1.451874E+01    -1.507049E+01    -1.528949E+01    -1.491678E+01    -1.495756E+01    -1.541295E+01    -1.643805E+01    -1.352266E+01    -1.345434E+01    -1.293996E+01    -1.281893E+01    -1.270689E+01    -1.266218E+01    -1.283472E+01    -1.301714E+01    -1.382957E+01    -1.275244E+01    -1.378384E+01    -1.419419E+01    -1.969698E+01    -1.808814E+01    -1.647594E+01    -1.617796E+01    -1.482387E+01    -1.819771E+01    -1.385180E+01    -1.334442E+01    -1.324171E+01    -1.349310E+01    -1.361661E+01    -1.428576E+01    -1.642523E+01    -1.555524E+01    -1.512319E+01    -1.449568E+01    -1.420043E+01    -1.445551E+01    -1.478100E+01    -1.370265E+01    -1.328189E+01    -1.322470E+01    -1.348418E+01    -1.388722E+01    -1.564944E+01    -1.548674E+01    -1.654142E+01    -1.458397E+01    -1.479957E+01    -1.480398E+01    -1.478089E+01    -1.772975E+01    -1.650220E+01    -1.713265E+01    -1.674680E+01    -1.504237E+01    -1.449595E+01    -1.390148E+01    -1.415119E+01    -1.435208E+01    -1.502456E+01    -1.483209E+01    -1.492467E+01    -1.600438E+01    -1.336935E+01    -1.363112E+01    -1.445160E+01    -1.395329E+01    -1.397758E+01    -1.441942E+01    -1.520600E+01    -1.527758E+01    -1.480783E+01    -1.484368E+01    -1.293437E+01    -1.305147E+01    -1.329068E+01    -1.294662E+01    -1.272475E+01    -1.219738E+01    -1.281791E+01    -1.301135E+01    -1.332896E+01    -1.300332E+01    -1.401838E+01    -1.948918E+01    -1.557821E+01    -1.415667E+01    -1.499278E+01    -1.376908E+01    -1.473280E+01    -1.680995E+01    -1.396446E+01    -1.379872E+01    -1.352794E+01    -1.243936E+01    -1.228564E+01    -1.246526E+01    -1.400980E+01    -1.484836E+01    -1.508015E+01    -1.534682E+01    -1.374636E+01    -1.320240E+01    -1.367393E+01    -1.341461E+01    -1.449625E+01    -1.630774E+01    -1.510969E+01    -1.534484E+01    -1.561886E+01    -1.333210E+01    -1.276149E+01    -1.283625E+01    -1.279337E+01    -1.274670E+01    -1.231735E+01    -1.390144E+01    -1.583679E+01    -1.577984E+01    -1.361570E+01    -1.430316E+01    -1.285088E+01    -1.255560E+01    -1.347088E+01    -1.452232E+01    -1.510643E+01    -1.429321E+01    -1.294371E+01    -1.349918E+01    -1.322527E+01    -1.246177E+01    -1.372185E+01    -1.504314E+01    -1.649490E+01    -1.576496E+01    -1.396775E+01    -1.327027E+01    -1.372753E+01    -1.313903E+01    -1.321283E+01    -1.448272E+01    -1.573574E+01    -1.710583E+01    -1.650119E+01    -1.469804E+01    -1.711215E+01    -1.461208E+01    -1.336475E+01    -1.233547E+01    -1.264875E+01    -1.280450E+01    -1.262066E+01    -1.347404E+01    -1.405348E+01    -1.460898E+01    -1.549154E+01    -1.788885E+01    -1.563804E+01    -1.453789E+01    -1.470901E+01    -1.702911E+01    -1.330945E+01    -1.360087E+01    -1.403915E+01    -1.299410E+01    -1.311532E+01    -1.370026E+01    -1.609666E+01    -1.445740E+01    -1.449991E+01    -1.347513E+01    -1.334140E+01    -1.478182E+01    -1.425462E+01    -1.593522E+01    -1.343494E+01    -1.273117E+01    -1.285796E+01    -1.325950E+01    -1.292299E+01    -1.364169E+01    -1.562483E+01    -1.516143E+01    -1.359247E+01    -1.390601E+01    -1.291372E+01    -1.307700E+01    -1.455574E+01    -1.309585E+01    -1.563229E+01    -1.555015E+01    -1.568919E+01    -1.461003E+01    -1.459054E+01    -1.408154E+01    -1.450542E+01    -1.365483E+01    -1.373707E+01    -1.421896E+01    -1.335254E+01    -1.401775E+01    -1.426154E+01    -1.351942E+01    -1.306945E+01    -1.324360E+01    -1.346894E+01    -1.439615E+01    -1.511696E+01    -1.894066E+01    -1.517248E+01    -1.429014E+01    -1.350901E+01    -1.363244E+01    -1.312012E+01    -1.356016E+01    -1.394871E+01    -1.410601E+01    -1.308953E+01    -1.372902E+01    -1.334005E+01    -1.318803E+01    -1.491186E+01    -1.415872E+01    -1.477341E+01    -1.472807E+01    -1.508780E+01    -1.426097E+01    -1.440743E+01    -1.350313E+01    -1.493138E+01    -1.355911E+01    -1.292104E+01    -1.436851E+01    -1.447230E+01    -1.588225E+01    -1.509974E+01    -1.398407E+01    -1.284498E+01    -1.281282E+01    -1.286921E+01    -1.251200E+01    -1.319603E+01    -1.602739E+01    -1.499432E+01    -1.564718E+01    -1.347572E+01    -1.372158E+01    -1.523705E+01    -1.491040E+01    -1.519711E+01    -1.340454E+01    -1.276215E+01    -1.278152E+01    -1.347905E+01    -1.372693E+01    -1.330427E+01    -1.804105E+01    -1.342907E+01    -1.412561E+01    -1.490089E+01    -1.425602E+01    -1.368899E+01    -1.511669E+01    -1.438130E+01    -1.359937E+01    -1.268252E+01    -1.254721E+01    -1.265289E+01    -1.236430E+01    -1.327109E+01    -1.426387E+01    -1.566654E+01    -1.422094E+01    -1.557598E+01    -1.575672E+01    -1.494266E+01    -1.640410E+01    -1.408493E+01    -1.351752E+01    -1.392172E+01    -1.345167E+01    -1.365873E+01    -1.480505E+01    -1.492455E+01    -1.732631E+01    -1.464729E+01    -1.303049E+01    -1.351384E+01    -1.455748E+01    -1.302239E+01    -1.379358E+01    -1.466657E+01    -1.408856E+01    -1.342193E+01    -1.302204E+01    -1.302528E+01    -1.436630E+01    -1.440118E+01    -1.546162E+01    -1.441736E+01    -1.427144E+01    -1.243198E+01    -1.313558E+01    -1.290174E+01    -1.349829E+01    -1.386432E+01    -1.445158E+01    -1.719127E+01    -1.599569E+01    -1.397176E+01    -1.589110E+01    -1.395287E+01    -1.361714E+01    -1.507807E+01    -1.412930E+01    -1.437752E+01    -1.655882E+01    -1.437953E+01    -1.411290E+01    -1.404943E+01    -1.255610E+01    -1.263728E+01    -1.248066E+01    -1.343897E+01    -1.368335E+01    -1.307926E+01    -1.531273E+01    -1.452642E+01    -1.514126E+01    -1.637434E+01    -1.596901E+01    -1.490552E+01    -1.547709E+01    -1.356477E+01    -1.337161E+01    -1.349030E+01    -1.321726E+01    -1.436727E+01    -1.317069E+01    -1.373484E+01    -1.419598E+01    -1.399068E+01    -1.367340E+01    -1.272028E+01    -1.420312E+01    -1.552929E+01    -1.542062E+01    -1.874380E+01    -1.486491E+01    -1.399821E+01    -1.416529E+01    -1.416379E+01    -1.453267E+01    -1.375341E+01    -1.616138E+01    -1.531815E+01    -1.602594E+01    -1.612367E+01    -1.635048E+01    -1.618336E+01    -1.506650E+01    -1.448863E+01    -1.354931E+01    -1.408256E+01    -1.397720E+01    -1.587761E+01    -1.437337E+01    -1.799082E+01    -1.379357E+01    -1.424238E+01    -1.362179E+01    -1.389286E+01    -1.503429E+01    -1.403196E+01    -1.424384E+01    -1.433204E+01    -1.537344E+01    -1.936483E+01    -1.547526E+01    -1.390347E+01    -1.366989E+01    -1.353780E+01    -1.410478E+01    -1.442099E+01    -1.941107E+01    -1.497714E+01    -1.436624E+01    -1.436443E+01    -1.470706E+01    -1.450112E+01    -1.377570E+01    -1.375033E+01    -1.373948E+01    -1.310676E+01    -1.496770E+01    -1.722860E+01    -1.786431E+01    -1.525760E+01    -1.263560E+01    -1.303626E+01    -1.291239E+01    -1.368260E+01    -1.402307E+01    -1.367438E+01    -1.370269E+01    -1.451955E+01    -1.360576E+01    -1.342339E+01    -1.309254E+01    -1.254769E+01    -1.328752E+01    -1.365051E+01    -1.343346E+01    -1.662786E+01    -1.527996E+01    -1.579174E+01    -1.415317E+01    -1.356546E+01    -1.450914E+01    -1.418439E+01    -1.470111E+01    -1.413510E+01    -1.396085E+01    -1.543619E+01    -1.618098E+01    -1.762828E+01    -1.600578E+01    -1.808622E+01    -1.671973E+01    -1.564724E+01    -1.469296E+01    -1.591813E+01    -1.395532E+01    -1.476578E+01    -1.468824E+01    -1.818616E+01    -1.519673E+01    -1.398799E+01    -1.454941E+01    -1.448031E+01    -1.299057E+01    -1.287864E+01    -1.335835E+01    -1.284194E+01    -1.254783E+01    -1.312393E+01    -1.391051E+01    -1.499450E+01    -1.530382E+01    -1.504507E+01    -1.384992E+01    -1.388877E+01    -1.552065E+01    -1.506065E+01    -1.579762E+01    -1.428701E+01    -1.435001E+01    -1.688762E+01    -1.478118E+01    -1.375524E+01    -1.324004E+01    -1.339049E+01    -1.367628E+01    -1.421353E+01    -1.480054E+01    -1.524209E+01    -1.766211E+01    -1.702183E+01    -1.751256E+01    -1.610265E+01    -1.592566E+01    -1.563900E+01    -1.452288E+01    -1.544462E+01    -1.667541E+01    -1.469743E+01    -1.417291E+01    -1.703629E+01    -1.476423E+01    -1.761033E+01    -1.478290E+01    -1.487264E+01    -1.442099E+01    -1.484533E+01    -1.552379E+01    -1.493316E+01    -1.611667E+01    -1.394933E+01    -1.374119E+01    -1.316487E+01    -1.364559E+01    -1.465904E+01    -1.467877E+01    -1.529151E+01    -1.449107E+01    -1.419872E+01    -1.421998E+01    -1.346868E+01    -1.556138E+01    -1.539311E+01    -1.408625E+01    -1.534725E+01    -1.598211E+01    -1.387545E+01    -1.395729E+01    -1.346337E+01    -1.441555E+01    -1.554981E+01    -1.400631E+01    -1.456664E+01    -1.837356E+01    -1.585081E+01    -1.485014E+01    -1.346883E+01    -1.295990E+01    -1.302894E+01    -1.326337E+01    -1.428889E+01    -1.371731E+01    -1.506354E+01    -1.662194E+01    -1.500806E+01    -1.564443E+01    -1.562767E+01
-56.555556    -1.556378E+01    -1.613127E+01    -1.511000E+01    -1.585147E+01    -1.537972E+01    -1.545603E+01    -1.838464E+01    -1.401759E+01    -1.386706E+01    -1.510000E+01    -1.557370E+01    -1.610128E+01    -1.574980E+01    -1.707849E+01    -1.526723E+01    -1.762203E+01    -1.522653E+01    -1.530680E+01    -1.423579E+01    -1.527392E+01    -1.524709E+01    -1.470669E+01    -1.645219E+01    -1.604155E+01    -1.398335E+01    -1.481419E+01    -1.452302E+01    -1.599359E+01    -1.536027E+01    -1.532287E+01    -1.738971E+01    -1.540990E+01    -1.550154E+01    -1.538801E+01    -1.594583E+01    -1.474477E+01    -1.612242E+01    -1.635232E+01    -1.699537E+01    -1.679366E+01    -1.602109E+01    -1.440311E+01    -1.491775E+01    -1.588281E+01    -1.735551E+01    -1.582630E+01    -1.653739E+01    -2.003346E+01    -1.566958E+01    -1.502645E+01    -1.548618E+01    -1.516798E+01    -1.732314E+01    -1.548197E+01    -1.650909E+01    -1.645492E+01    -1.547475E+01    -1.831275E+01    -1.497857E+01    -1.598434E+01    -1.647593E+01    -1.625772E+01    -1.604330E+01    -1.514700E+01    -1.537454E+01    -1.527802E+01    -1.514445E+01    -1.438175E+01    -1.600532E+01    -1.500713E+01    -1.655785E+01    -1.676306E+01    -1.503749E+01    -1.527282E+01    -1.578840E+01    -1.944205E+01    -1.502474E+01    -1.641068E+01    -1.542345E+01    -1.493526E+01    -1.469967E+01    -1.710000E+01    -1.463043E+01    -1.693792E+01    -1.514131E+01    -1.607853E+01    -1.643994E+01    -1.582695E+01    -1.522966E+01    -1.602136E+01    -1.416164E+01    -1.832331E+01    -1.547162E+01    -1.595238E+01    -1.551502E+01    -1.436496E+01    -1.698999E+01    -1.520054E+01    -1.545589E+01    -1.443239E+01    -2.013533E+01    -1.517324E+01    -1.859853E+01    -1.554952E+01    -1.661805E+01    -1.492646E+01    -1.856856E+01    -1.715852E+01    -2.072617E+01    -1.596521E+01    -2.043970E+01    -1.635597E+01    -1.745208E+01    -1.987710E+01    -1.761525E+01    -1.766403E+01    -1.572538E+01    -1.525412E+01    -1.696768E+01    -1.553798E+01    -1.814823E+01    -1.550441E+01    -1.515004E+01    -1.720632E+01    -1.639724E+01    -1.427510E+01    -1.629981E+01    -1.637750E+01    -1.502004E+01    -1.377215E+01    -1.521869E+01    -1.529940E+01    -1.491967E+01    -1.443166E+01    -1.527679E+01    -1.546709E+01    -1.474553E+01    -1.510682E+01    -1.421198E+01    -1.757744E+01    -1.494305E+01    -1.568432E+01    -1.570500E+01    -1.531992E+01    -1.655943E+01    -1.682795E+01    -1.503614E+01    -1.668381E+01    -1.471575E+01    -1.529060E+01    -1.589197E+01    -1.478530E+01    -1.704617E+01    -1.527197E+01    -1.457528E+01    -1.492637E+01    -1.420625E+01    -1.546023E+01    -1.707588E+01    -1.565828E+01    -1.766744E+01    -1.526307E+01    -1.628592E+01    -1.523726E+01    -1.439685E+01    -1.567081E+01    -1.476842E+01    -1.746859E+01    -1.385436E+01    -1.569653E+01    -1.611787E+01    -1.470412E+01    -1.396795E+01    -1.564505E+01    -1.510348E+01    -1.362524E+01    -1.510019E+01    -1.422860E+01    -1.669012E+01    -1.552440E+01    -1.438184E+01    -1.558264E+01    -1.589634E+01    -1.593651E+01    -1.448728E+01    -1.509839E+01    -1.578619E+01    -1.497588E+01    -1.463482E+01    -1.546612E+01    -1.552438E+01    -1.628363E+01    -1.468631E+01    -1.692019E+01    -1.337138E+01    -1.555351E+01    -1.731026E+01    -1.515015E+01    -1.511578E+01    -1.820099E+01    -1.469340E+01    -1.417321E+01    -1.379977E+01    -1.611160E+01    -1.480658E+01    -1.495919E+01    -1.616554E+01    -1.382563E+01    -1.461691E+01    -1.429678E+01    -1.547837E+01    -1.541574E+01    -1.676466E+01    -1.518132E+01    -1.512432E+01    -1.432711E+01    -1.512893E+01    -1.427961E+01    -1.477907E+01    -1.635699E+01    -1.390118E+01    -1.419692E+01    -1.483627E+01    -1.471045E+01    -1.513208E+01    -1.626084E+01    -1.431656E+01    -1.483918E+01    -1.765379E+01    -1.583635E+01    -1.451159E+01    -1.759068E+01    -1.443759E+01    -1.473884E+01    -1.709735E+01    -1.518826E+01    -1.418487E+01    -1.454662E+01    -1.539039E+01    -1.424253E+01    -1.641773E+01    -1.471106E+01    -1.361482E+01    -1.470806E+01    -1.394140E+01    -1.420313E+01    -1.498296E+01    -1.514932E+01    -1.454974E+01    -1.431343E+01    -1.475845E+01    -1.318771E+01    -1.392709E+01    -1.557870E+01    -1.382646E+01    -1.441864E+01    -1.641725E+01    -1.489852E+01    -1.337038E+01    -1.515822E+01    -1.449325E+01    -1.368212E+01    -1.393652E+01    -1.441066E+01    -1.485412E+01    -1.335394E+01    -1.483500E+01    -1.508747E+01    -1.340078E+01    -1.362085E+01    -1.676325E+01    -1.459395E+01    -1.320509E+01    -1.345406E+01    -1.354019E+01    -1.308707E+01    -1.558477E+01    -1.635100E+01    -1.396451E+01    -1.354487E+01    -1.561069E+01    -1.411264E+01    -1.436467E+01    -1.433098E+01    -1.464200E+01    -1.293035E+01    -1.524957E+01    -1.425633E+01    -1.289294E+01    -1.412287E+01    -1.443792E+01    -1.324109E+01    -1.423290E+01    -1.438269E+01    -1.526543E+01    -1.535500E+01    -1.465185E+01    -1.374635E+01    -1.356788E+01    -1.455922E+01    -1.306725E+01    -1.469209E+01    -1.464549E+01    -1.398971E+01    -1.449786E+01    -1.544215E+01    -1.385252E+01    -1.380468E+01    -1.448172E+01    -1.323205E+01    -1.422579E+01    -1.425244E+01    -1.319870E+01    -1.466489E+01    -1.576489E+01    -1.360069E+01    -1.381858E+01    -1.512320E+01    -1.403528E+01    -1.351983E+01    -1.530989E+01    -1.398211E+01    -1.358434E+01    -1.630102E+01    -1.535032E+01    -1.282758E+01    -1.388041E+01    -1.451396E+01    -1.321824E+01    -1.229547E+01    -1.390971E+01    -1.457072E+01    -1.324969E+01    -1.433868E+01    -1.514834E+01    -1.355784E+01    -1.365927E+01    -1.597099E+01    -1.285283E+01    -1.249333E+01    -1.476009E+01    -1.367966E+01    -1.296099E+01    -1.450319E+01    -1.462508E+01    -1.325918E+01    -1.376940E+01    -1.488650E+01    -1.378278E+01    -1.331103E+01    -1.396887E+01    -1.280003E+01    -1.300333E+01    -1.360781E+01    -1.325568E+01    -1.376875E+01    -1.331236E+01    -1.388614E+01    -1.364700E+01    -1.267916E+01    -1.353792E+01    -1.444429E+01    -1.285183E+01    -1.651552E+01    -1.447292E+01    -1.268499E+01    -1.397923E+01    -1.679850E+01    -1.400319E+01    -1.447390E+01    -1.486684E+01    -1.338453E+01    -1.226912E+01    -1.336576E+01    -1.425501E+01    -1.266742E+01    -1.542864E+01    -1.464764E+01    -1.310040E+01    -1.408413E+01    -1.346492E+01    -1.362672E+01    -1.377092E+01    -1.288311E+01    -1.279897E+01    -1.428704E+01    -1.312174E+01    -1.283566E+01    -1.402378E+01    -1.454841E+01    -1.328815E+01    -1.268638E+01    -1.348851E+01    -1.339687E+01    -1.265099E+01    -1.534350E+01    -1.619826E+01    -1.288068E+01    -1.365310E+01    -1.347527E+01    -1.295489E+01    -1.340997E+01    -1.354696E+01    -1.372271E+01    -1.338110E+01    -1.587263E+01    -1.358059E+01    -1.325618E+01    -1.348677E+01    -1.342780E+01    -1.303248E+01    -1.353292E+01    -1.349224E+01    -1.441917E+01    -1.296490E+01    -1.332624E+01    -1.364270E+01    -1.305589E+01    -1.362764E+01    -1.428662E+01    -1.306977E+01    -1.292315E+01    -1.418242E+01    -1.348871E+01    -1.358205E+01    -1.570627E+01    -1.276630E+01    -1.269477E+01    -1.382172E+01    -1.349069E+01    -1.356678E+01    -1.477232E+01    -1.398462E+01    -1.419862E+01    -1.421650E+01    -1.362480E+01    -1.439176E+01    -1.317514E+01    -1.230727E+01    -1.365731E+01    -1.277879E+01    -1.241540E+01    -1.419388E+01    -1.331060E+01    -1.349680E+01    -1.533380E+01    -1.322130E+01    -1.298556E+01    -1.385436E+01    -1.384628E+01    -1.271106E+01    -1.343545E+01    -1.433286E+01    -1.388029E+01    -1.292573E+01    -1.322520E+01    -1.460829E+01    -1.326622E+01    -1.316915E+01    -1.387740E+01    -1.299732E+01    -1.303504E+01    -1.381672E+01    -1.401225E+01    -1.417762E+01    -1.457029E+01    -1.382234E+01    -1.310571E+01    -1.447746E+01    -1.341825E+01    -1.318642E+01    -1.270523E+01    -1.284122E+01    -1.423499E+01    -1.392665E+01    -1.346223E+01    -1.504539E+01    -1.283181E+01    -1.276433E+01    -1.355198E+01    -1.395165E+01    -1.397757E+01    -1.289701E+01    -1.247928E+01    -1.303411E+01    -1.256372E+01    -1.226935E+01    -1.372514E+01    -1.356533E+01    -1.322538E+01    -1.883605E+01    -1.435303E+01    -1.330939E+01    -1.371317E+01    -1.323387E+01    -1.300394E+01    -1.340269E+01    -1.327403E+01    -1.372205E+01    -1.351979E+01    -1.313958E+01    -1.358274E+01    -1.321727E+01    -1.333696E+01    -1.397945E+01    -1.364485E+01    -1.308682E+01    -1.408240E+01    -1.301079E+01    -1.298630E+01    -1.425975E+01    -1.397839E+01    -1.459920E+01    -1.381531E+01    -1.270078E+01    -1.504088E+01    -1.324028E+01    -1.253628E+01    -1.368488E+01    -1.429951E+01    -1.272646E+01    -1.303581E+01    -1.515438E+01    -1.383167E+01    -1.449954E+01    -1.427537E+01    -1.350545E+01    -1.430165E+01    -1.383108E+01    -1.275504E+01    -1.390330E+01    -1.333905E+01    -1.323305E+01    -1.342144E+01    -1.326582E+01    -1.362686E+01    -1.279237E+01    -1.248122E+01    -1.400114E+01    -1.324935E+01    -1.269898E+01    -1.257877E+01    -1.282218E+01    -1.344420E+01    -1.359522E+01    -1.320208E+01    -1.497421E+01    -1.416329E+01    -1.379578E+01    -1.456441E+01    -1.366798E+01    -1.420250E+01    -1.659795E+01    -1.376595E+01    -1.351028E+01    -1.499949E+01    -1.319675E+01    -1.261869E+01    -1.405130E+01    -1.400031E+01    -1.328565E+01    -1.433253E+01    -1.331433E+01    -1.433366E+01    -1.389483E+01    -1.322782E+01    -1.349170E+01    -1.334421E+01    -1.364129E+01    -1.457669E+01    -1.367596E+01    -1.323779E+01    -1.283697E+01    -1.344857E+01    -1.394213E+01    -1.370723E+01    -1.368840E+01    -1.355823E+01    -1.300733E+01    -1.464569E+01    -1.471159E+01    -1.316074E+01    -1.366849E+01    -1.397159E+01    -1.355505E+01    -1.368675E+01    -1.322504E+01    -1.372249E+01    -1.450330E+01    -1.343804E+01    -1.560365E+01    -1.414592E+01    -1.339358E+01    -1.449308E+01    -1.420877E+01    -1.353119E+01    -1.445453E+01    -1.307236E+01    -1.338461E+01    -1.396751E+01    -1.359722E+01    -1.387451E+01    -1.348290E+01    -1.235945E+01    -1.357660E+01    -1.372429E+01    -1.388395E+01    -1.558104E+01    -1.510536E+01    -1.378255E+01    -1.495207E+01    -1.526555E+01    -1.468471E+01    -1.323736E+01    -1.381868E+01    -1.379420E+01    -1.338745E+01    -1.306696E+01    -1.320479E+01    -1.360674E+01    -1.368683E+01    -1.270015E+01    -1.319483E+01    -1.363053E+01    -1.407814E+01    -1.520887E+01    -1.449039E+01    -1.349912E+01    -1.342014E+01    -1.383459E+01    -1.406427E+01    -1.555513E+01    -1.418020E+01    -1.349384E+01    -1.471392E+01    -1.448567E+01    -1.471824E+01    -1.474971E+01    -1.423893E+01    -1.312632E+01    -1.360176E+01    -1.353695E+01    -1.368923E+01    -1.475881E+01    -1.404316E+01    -1.553217E+01    -1.465887E+01    -1.348266E+01    -1.411539E+01    -1.454600E+01    -1.396929E+01    -1.414043E+01    -1.435028E+01    -1.308512E+01    -1.320478E+01    -1.454290E+01    -1.569619E+01    -1.422722E+01    -1.395058E+01    -1.395125E+01    -1.356543E+01    -1.311456E+01    -1.350882E+01    -1.505006E+01    -1.432525E+01    -1.445996E+01    -1.536713E+01    -1.392019E+01    -1.554978E+01    -1.810830E+01    -1.553122E+01    -1.586493E+01    -1.464774E+01    -1.361332E+01    -1.414979E+01    -1.392652E+01    -1.523172E+01    -1.660682E+01    -1.449876E+01    -1.365776E+01    -1.365278E+01    -1.331848E+01    -1.294906E+01    -1.324118E+01    -1.519234E+01    -1.543786E+01    -1.468143E+01    -1.383663E+01    -1.437004E+01    -1.484843E+01    -1.646435E+01    -1.433755E+01    -1.443431E+01    -1.465995E+01    -1.397359E+01    -1.362431E+01    -1.403246E+01    -1.364853E+01    -1.375233E+01    -1.386983E+01    -1.559620E+01    -1.421525E+01    -1.376118E+01    -1.365427E+01    -1.424567E+01    -1.370881E+01    -1.479243E+01    -1.474921E+01    -1.536126E+01    -1.408993E+01    -1.514871E+01    -1.580945E+01    -1.472746E+01    -1.502334E+01    -1.582756E+01    -1.439427E+01    -1.355506E+01    -1.499354E+01    -1.749586E+01    -1.508228E+01    -1.524174E+01    -1.403496E+01    -1.478228E+01    -1.549828E+01    -1.484652E+01    -1.383904E+01    -1.350822E+01    -1.310859E+01    -1.366437E+01    -1.314919E+01    -1.371551E+01    -1.450818E+01    -1.695088E+01    -1.577773E+01    -1.808907E+01    -1.536397E+01    -1.404747E+01    -1.363556E+01    -1.472019E+01    -1.550403E+01    -1.807671E+01    -1.835082E+01    -1.478957E+01    -1.609123E+01    -1.576215E+01    -1.672736E+01    -1.554139E+01    -1.505563E+01    -1.469781E+01    -1.579700E+01    -1.600730E+01    -2.006774E+01    -1.551781E+01    -1.497404E+01    -1.423405E+01    -1.461508E+01    -1.409729E+01    -1.371726E+01    -1.349962E+01    -1.470564E+01    -1.432975E+01    -1.460107E+01    -1.446241E+01    -1.500258E+01    -1.648255E+01    -1.531802E+01    -1.420561E+01    -1.393082E+01    -1.350249E+01    -1.291034E+01    -1.278602E+01    -1.368772E+01    -1.348049E+01    -1.342041E+01    -1.371418E+01    -1.525095E+01    -1.728030E+01    -1.494047E+01    -1.530982E+01    -1.437984E+01    -1.481092E+01    -1.436277E+01    -1.468767E+01    -1.512809E+01    -1.486385E+01    -1.482966E+01    -1.716039E+01    -1.485591E+01    -1.617294E+01    -1.533474E+01    -1.402163E+01    -1.472222E+01    -1.564324E+01    -1.433893E+01    -1.379430E+01    -1.433136E+01    -1.322443E+01    -1.404459E+01    -1.416514E+01    -1.379696E+01    -1.385714E+01    -1.562084E+01    -1.628224E+01    -1.541792E+01    -1.498833E+01    -1.401260E+01    -1.405022E+01    -1.718209E+01    -1.503306E+01    -1.382121E+01    -1.492736E+01    -1.658234E+01    -1.602940E+01    -1.506680E+01    -1.511784E+01    -1.569849E+01    -1.562452E+01    -1.574223E+01    -1.454999E+01    -1.397654E+01    -1.404594E+01    -1.422793E+01    -1.407934E+01    -1.374748E+01    -1.483852E+01    -1.607347E+01    -1.563997E+01    -1.452377E+01    -1.543724E+01    -1.493672E+01    -1.389170E+01    -1.303398E+01    -1.353659E+01    -1.313409E+01    -1.287091E+01    -1.298501E+01    -1.328384E+01    -1.381538E+01    -1.431625E+01    -1.581901E+01    -1.588588E+01    -1.461970E+01    -1.513282E+01    -1.489070E+01    -1.413760E+01    -1.437447E+01    -1.496121E+01    -1.376984E+01    -1.397656E+01    -1.303878E+01    -1.308536E+01    -1.289223E+01    -1.289370E+01    -1.284218E+01    -1.499246E+01    -1.450364E+01    -1.401149E+01    -1.337280E+01    -1.326007E+01    -1.338390E+01    -1.319409E+01    -1.369359E+01    -1.382283E+01    -1.643318E+01    -1.571375E+01    -1.415000E+01    -1.468580E+01    -1.425030E+01    -1.277134E+01    -1.249272E+01    -1.366345E+01    -1.442901E+01    -1.432544E+01    -1.400648E+01    -1.501446E+01    -1.509369E+01    -1.347394E+01    -1.291900E+01    -1.329709E+01    -1.369040E+01    -1.349930E+01    -1.510673E+01    -1.620810E+01    -1.443748E+01    -1.332764E+01    -1.331671E+01    -1.395205E+01    -1.475615E+01    -1.425861E+01    -1.576219E+01    -1.429666E+01    -1.390397E+01    -1.385060E+01    -1.370258E+01    -1.358524E+01    -1.412139E+01    -1.479977E+01    -1.561309E+01    -1.742535E+01    -1.544122E+01    -1.412707E+01    -1.647484E+01    -1.494214E+01    -1.469856E+01    -1.474024E+01    -1.373288E+01    -1.276390E+01    -1.341001E+01    -1.450768E+01    -1.561228E+01    -1.566706E+01    -1.702827E+01    -1.518740E+01    -1.450050E+01    -1.485656E+01    -1.891405E+01    -1.593729E+01    -1.444693E+01    -1.391281E+01    -1.323911E+01    -1.357005E+01    -1.462571E+01    -1.391271E+01    -1.545006E+01    -1.571039E+01    -1.394870E+01    -1.409603E+01    -1.448448E+01    -1.386708E+01    -1.369279E+01    -1.632205E+01    -1.368092E+01    -1.388681E+01    -1.318821E+01    -1.283215E+01    -1.352081E+01    -1.407753E+01    -1.442574E+01    -1.522021E+01    -1.526109E+01    -1.413991E+01    -1.412730E+01    -1.355403E+01    -1.553553E+01    -1.706762E+01    -1.552941E+01    -1.733377E+01    -1.631971E+01    -1.476688E+01    -1.524884E+01    -1.511508E+01    -1.539305E+01    -1.549367E+01    -1.413601E+01    -1.451575E+01    -1.426926E+01    -1.528149E+01    -1.738515E+01    -1.997418E+01    -1.388592E+01    -1.397184E+01    -1.545566E+01    -1.465851E+01    -1.637315E+01    -1.585403E+01    -1.492087E+01    -1.437100E+01    -1.533243E+01    -1.388094E+01    -1.349343E+01    -1.695700E+01    -1.738097E+01    -1.575627E+01    -1.425323E+01    -1.380539E+01    -1.428881E+01    -1.530371E+01    -1.508772E+01    -1.555053E+01    -1.435693E+01    -1.408945E+01    -1.495948E+01    -1.505889E+01    -1.459355E+01    -1.656091E+01    -1.627728E+01    -1.397211E+01    -1.472253E+01    -1.523697E+01    -1.578013E+01    -1.561080E+01    -1.465145E+01    -1.349948E+01    -1.355409E+01    -1.278447E+01    -1.287656E+01    -1.351406E+01    -1.357416E+01    -1.661112E+01    -1.389175E+01    -1.414933E+01    -1.484028E+01    -1.447136E+01    -1.395915E+01    -1.675157E+01    -1.423205E+01    -1.402369E+01    -1.400012E+01    -1.341612E+01    -1.311548E+01    -1.361381E+01    -1.519500E+01    -1.708339E+01    -1.607592E+01    -1.383019E+01    -1.340422E+01    -1.381870E+01    -1.515745E+01    -1.468706E+01    -1.474243E+01    -1.445575E+01    -1.380673E+01    -1.295034E+01    -1.345041E+01    -1.546225E+01    -1.516277E+01    -1.552838E+01    -1.566589E+01    -1.383751E+01    -1.416816E+01    -1.501936E+01    -1.496511E+01    -1.450754E+01    -1.474609E+01    -1.444816E+01    -1.365993E+01    -1.391228E+01    -1.385919E+01    -1.419399E+01    -1.620123E+01    -1.571198E+01    -1.645488E+01    -1.494520E+01    -1.411796E+01    -1.350897E+01    -1.445017E+01    -1.490654E+01    -1.413790E+01    -1.358906E+01    -1.362502E+01    -1.340662E+01    -1.310102E+01    -1.394310E+01    -1.574016E+01    -1.733609E+01    -1.418082E+01    -1.441377E+01    -1.460929E+01    -1.404205E+01    -1.280828E+01    -1.345981E+01    -1.565733E+01    -1.713892E+01    -1.544954E+01    -1.514486E+01    -1.421989E+01    -1.365661E+01    -1.334035E+01    -1.333331E+01    -1.360354E+01    -1.352999E+01    -1.403419E+01    -1.452521E+01    -1.463167E+01    -1.514493E+01    -1.280602E+01    -1.312598E+01    -1.324421E+01    -1.318176E+01    -1.302949E+01    -1.388435E+01    -1.366733E+01    -1.415649E+01    -1.519504E+01    -1.574436E+01    -1.693941E+01    -1.822417E+01    -1.623484E+01    -1.509680E+01    -1.423500E+01    -1.418369E+01    -1.416682E+01    -1.377039E+01    -1.368802E+01    -1.478225E+01    -1.441777E+01    -1.455321E+01    -1.392035E+01    -1.457568E+01    -1.664968E+01    -1.445115E+01    -1.335397E+01    -1.505050E+01    -1.612848E+01    -1.473273E+01    -1.404910E+01    -1.390982E+01    -1.354020E+01    -1.367743E+01    -1.372533E+01    -1.387451E+01    -1.443509E+01    -1.773141E+01    -1.527110E+01    -1.433540E+01    -1.438012E+01    -1.519789E+01    -1.605044E+01    -1.526908E+01    -1.563305E+01    -1.682372E+01    -1.429758E+01    -1.497991E+01    -1.595010E+01    -1.423885E+01    -1.412913E+01    -1.442741E+01    -1.584107E+01    -1.428162E+01    -1.502925E+01    -1.553358E+01    -1.431083E+01    -1.487748E+01    -1.594727E+01    -1.690921E+01    -1.474401E+01    -1.512829E+01    -1.530281E+01    -1.535231E+01    -1.425026E+01    -1.471916E+01    -1.537427E+01    -1.604765E+01    -1.449296E+01    -1.414562E+01    -1.444583E+01    -1.409908E+01    -1.418814E+01    -1.426883E+01    -1.380955E+01    -1.515610E+01    -1.512156E+01    -1.448931E+01    -1.452560E+01    -1.408737E+01    -1.358862E+01    -1.390529E+01    -1.419415E+01    -1.365033E+01    -1.336083E+01    -1.345969E+01    -1.400619E+01    -1.359460E+01    -1.332921E+01    -1.405458E+01    -1.491727E+01    -1.428621E+01    -1.437655E+01    -1.547788E+01    -1.507757E+01    -1.499737E+01    -1.483397E+01    -1.468963E+01    -1.442933E+01    -1.515919E+01    -1.415630E+01    -1.430712E+01    -1.677090E+01    -1.561510E+01    -1.824744E+01    -1.919433E+01    -1.599403E+01    -1.595268E+01    -1.552641E+01    -1.468604E+01    -1.487841E+01    -1.424231E+01    -1.529524E+01    -1.623029E+01    -1.420742E+01    -1.516221E+01    -1.486686E+01    -1.432084E+01    -1.546564E+01    -1.501188E+01    -1.413353E+01    -1.385368E+01    -1.305183E+01    -1.410055E+01    -1.387000E+01    -1.456119E+01    -1.583256E+01    -1.576213E+01    -1.712742E+01    -2.122171E+01    -1.653852E+01    -1.636912E+01    -1.425055E+01    -1.583492E+01    -1.592092E+01    -1.485064E+01    -1.579353E+01    -1.437387E+01    -1.459408E+01    -1.455901E+01    -1.520393E+01    -1.516912E+01    -1.429746E+01    -1.540139E+01    -1.769107E+01    -1.653164E+01    -1.527587E+01    -1.575352E+01    -1.665351E+01    -1.541772E+01    -1.649809E+01    -1.821112E+01    -1.829395E+01    -1.506744E+01    -1.639253E+01    -1.629828E+01    -1.613625E+01    -1.704740E+01    -1.632742E+01    -1.678262E+01    -1.698108E+01    -1.490716E+01    -1.414904E+01    -1.449272E+01    -1.773856E+01    -1.460249E+01    -1.419149E+01    -1.664286E+01    -1.405907E+01    -1.365431E+01    -1.463943E+01    -1.737430E+01    -1.627792E+01    -1.670960E+01    -1.605403E+01    -1.467788E+01    -1.432991E+01    -1.403896E+01    -1.567895E+01    -1.507874E+01    -1.620339E+01    -1.690166E+01    -1.700628E+01    -1.423873E+01    -1.471762E+01    -1.658405E+01    -1.484577E+01    -1.546396E+01    -1.505959E+01    -1.386791E+01    -1.450516E+01    -1.425686E+01    -1.789501E+01    -1.546281E+01    -1.486424E+01    -1.629572E+01    -1.650654E+01    -1.550858E+01    -1.499849E+01    -1.810484E+01    -1.431613E+01    -1.706887E+01    -1.556762E+01    -1.743126E+01    -1.690924E+01
-56.444444    -1.504902E+01    -1.662018E+01    -1.685219E+01    -1.902615E+01    -1.728017E+01    -1.452615E+01    -1.456231E+01    -1.780232E+01    -1.624902E+01    -1.551413E+01    -1.346806E+01    -1.422048E+01    -1.576466E+01    -2.107493E+01    -1.501089E+01    -1.367540E+01    -1.576421E+01    -1.437085E+01    -1.461867E+01    -2.150020E+01    -1.561027E+01    -1.635540E+01    -1.781497E+01    -1.349311E+01    -1.479006E+01    -1.357183E+01    -1.489857E+01    -1.428629E+01    -1.470823E+01    -1.632197E+01    -1.519359E+01    -1.440531E+01    -1.407345E+01    -1.528660E+01    -1.461127E+01    -1.367653E+01    -1.454621E+01    -1.510557E+01    -1.490329E+01    -1.502958E+01    -1.428748E+01    -1.365931E+01    -1.599863E+01    -1.480114E+01    -1.598486E+01    -1.401378E+01    -1.463026E+01    -1.572558E+01    -1.412023E+01    -1.621507E+01    -1.391436E+01    -1.658657E+01    -1.601268E+01    -1.608215E+01    -1.674394E+01    -1.492409E+01    -1.862149E+01    -1.684070E+01    -1.500473E+01    -1.388034E+01    -1.406354E+01    -1.447909E+01    -1.647939E+01    -1.879205E+01    -1.435422E+01    -1.444407E+01    -1.537670E+01    -1.601728E+01    -1.447407E+01    -1.395500E+01    -1.967712E+01    -1.700138E+01    -1.444607E+01    -1.535369E+01    -1.450664E+01    -1.935626E+01    -1.434547E+01    -1.661576E+01    -1.472500E+01    -1.496171E+01    -1.485755E+01    -1.426009E+01    -1.559861E+01    -1.433193E+01    -1.831982E+01    -1.625508E+01    -2.023046E+01    -1.390960E+01    -1.486558E+01    -1.421818E+01    -1.419818E+01    -1.490963E+01    -1.630529E+01    -1.524625E+01    -1.420184E+01    -1.928364E+01    -1.427515E+01    -1.797949E+01    -1.483676E+01    -1.686008E+01    -1.510645E+01    -1.446488E+01    -1.537342E+01    -1.481119E+01    -1.481174E+01    -1.446555E+01    -1.441799E+01    -1.524877E+01    -1.811359E+01    -1.590565E+01    -1.498890E+01    -1.702638E+01    -1.427711E+01    -1.702875E+01    -1.709311E+01    -1.467416E+01    -1.550116E+01    -1.446039E+01    -1.773899E+01    -1.693165E+01    -1.514735E+01    -1.508381E+01    -1.709462E+01    -1.620122E+01    -1.491831E+01    -1.713561E+01    -1.475353E+01    -1.612586E+01    -1.521466E+01    -1.610606E+01    -1.489370E+01    -1.586657E+01    -1.534958E+01    -1.485276E+01    -1.556444E+01    -1.363336E+01    -1.516179E+01    -1.375020E+01    -1.588027E+01    -1.542670E+01    -1.447703E+01    -1.478409E+01    -1.414868E+01    -1.525348E+01    -1.541360E+01    -1.596059E+01    -1.894868E+01    -1.369135E+01    -1.484256E+01    -1.499009E+01    -1.469251E+01    -1.493406E+01    -1.474541E+01    -1.568291E+01    -1.842402E+01    -1.483575E+01    -1.573889E+01    -1.615132E+01    -1.606801E+01    -1.349784E+01    -1.492530E+01    -1.595205E+01    -1.505168E+01    -1.577465E+01    -1.745450E+01    -2.054546E+01    -1.364254E+01    -1.531145E+01    -1.454308E+01    -1.425582E+01    -1.516414E+01    -1.531042E+01    -1.473286E+01    -1.657126E+01    -1.504417E+01    -1.462546E+01    -1.488346E+01    -1.407578E+01    -1.446535E+01    -1.706546E+01    -1.803459E+01    -1.529836E+01    -1.409866E+01    -1.398670E+01    -1.460405E+01    -1.507474E+01    -1.615697E+01    -1.572954E+01    -1.611196E+01    -1.500883E+01    -1.363431E+01    -1.489257E+01    -1.622273E+01    -1.528534E+01    -1.539661E+01    -1.572336E+01    -1.502240E+01    -1.839921E+01    -1.422546E+01    -1.617109E+01    -1.434313E+01    -1.513123E+01    -1.857003E+01    -1.375263E+01    -1.437025E+01    -1.362640E+01    -1.700522E+01    -1.429670E+01    -1.483765E+01    -1.442953E+01    -1.644712E+01    -1.677036E+01    -1.674724E+01    -1.516447E+01    -1.393631E+01    -1.555368E+01    -1.407401E+01    -1.403269E+01    -1.661405E+01    -1.649363E+01    -1.592387E+01    -1.437414E+01    -1.466624E+01    -1.403540E+01    -1.487494E+01    -1.751040E+01    -1.523220E+01    -1.543417E+01    -1.533839E+01    -1.503915E+01    -1.390516E+01    -1.389680E+01    -1.374221E+01    -1.357019E+01    -1.455618E+01    -1.384029E+01    -1.455082E+01    -1.458371E+01    -1.463748E+01    -1.684333E+01    -1.395228E+01    -1.389478E+01    -1.403245E+01    -1.550379E+01    -1.352446E+01    -1.489953E+01    -1.562341E+01    -1.793104E+01    -1.411155E+01    -1.352935E+01    -1.410034E+01    -1.386812E+01    -1.406110E+01    -1.478098E+01    -1.523494E+01    -1.412317E+01    -1.357894E+01    -1.530588E+01    -1.460891E+01    -1.483163E+01    -1.341954E+01    -1.372552E+01    -1.424493E+01    -1.412128E+01    -1.679863E+01    -1.694889E+01    -1.293673E+01    -1.368235E+01    -1.412705E+01    -1.323248E+01    -1.405028E+01    -1.605331E+01    -1.373072E+01    -1.332065E+01    -1.442961E+01    -1.584554E+01    -1.359821E+01    -1.404111E+01    -1.419086E+01    -1.340490E+01    -1.415027E+01    -1.403377E+01    -1.424956E+01    -1.343805E+01    -1.350135E+01    -1.276065E+01    -1.339800E+01    -1.463972E+01    -1.501270E+01    -1.685587E+01    -1.527201E+01    -1.352209E+01    -1.482444E+01    -1.424991E+01    -1.410297E+01    -1.411192E+01    -1.375040E+01    -1.322802E+01    -1.365178E+01    -1.482250E+01    -1.337910E+01    -1.367585E+01    -1.348128E+01    -1.310243E+01    -1.323082E+01    -1.393503E+01    -1.486508E+01    -1.328228E+01    -1.346613E+01    -1.292648E+01    -1.476640E+01    -1.463669E+01    -1.362608E+01    -1.345335E+01    -1.342448E+01    -1.347414E+01    -1.349519E+01    -1.379694E+01    -1.363120E+01    -1.356457E+01    -1.343511E+01    -1.368121E+01    -1.320127E+01    -1.283435E+01    -1.379218E+01    -1.357245E+01    -1.364873E+01    -1.333380E+01    -1.424154E+01    -1.386387E+01    -1.317856E+01    -1.420635E+01    -1.384296E+01    -1.296655E+01    -1.333483E+01    -1.384777E+01    -1.244661E+01    -1.298486E+01    -1.367854E+01    -1.359657E+01    -1.325391E+01    -1.301083E+01    -1.366744E+01    -1.356467E+01    -1.393336E+01    -1.306587E+01    -1.373308E+01    -1.299654E+01    -1.348233E+01    -1.417184E+01    -1.461517E+01    -1.309063E+01    -1.315400E+01    -1.333895E+01    -1.309839E+01    -1.295732E+01    -1.328229E+01    -1.297619E+01    -1.303705E+01    -1.349053E+01    -1.328528E+01    -1.314744E+01    -1.292891E+01    -1.326461E+01    -1.396517E+01    -1.446674E+01    -1.331306E+01    -1.340489E+01    -1.276729E+01    -1.385241E+01    -1.362414E+01    -1.351280E+01    -1.374138E+01    -1.290568E+01    -1.262619E+01    -1.359149E+01    -1.429725E+01    -1.284483E+01    -1.276740E+01    -1.309436E+01    -1.234115E+01    -1.242303E+01    -1.244761E+01    -1.319741E+01    -1.295764E+01    -1.413831E+01    -1.301673E+01    -1.265599E+01    -1.243142E+01    -1.260959E+01    -1.324954E+01    -1.434160E+01    -1.389873E+01    -1.323241E+01    -1.303020E+01    -1.282377E+01    -1.355508E+01    -1.328462E+01    -1.324993E+01    -1.266312E+01    -1.216337E+01    -1.246706E+01    -1.281866E+01    -1.222546E+01    -1.295154E+01    -1.304087E+01    -1.362074E+01    -1.426543E+01    -1.299547E+01    -1.340415E+01    -1.391267E+01    -1.294241E+01    -1.284950E+01    -1.298709E+01    -1.275282E+01    -1.286474E+01    -1.328981E+01    -1.308376E+01    -1.492456E+01    -1.301450E+01    -1.321596E+01    -1.341477E+01    -1.346791E+01    -1.221629E+01    -1.229746E+01    -1.326159E+01    -1.336552E+01    -1.404213E+01    -1.307757E+01    -1.253702E+01    -1.228659E+01    -1.256193E+01    -1.261823E+01    -1.309650E+01    -1.269987E+01    -1.261278E+01    -1.294000E+01    -1.296402E+01    -1.325807E+01    -1.252852E+01    -1.300733E+01    -1.335989E+01    -1.403803E+01    -1.378995E+01    -1.286966E+01    -1.277776E+01    -1.351265E+01    -1.278644E+01    -1.249166E+01    -1.356465E+01    -1.329920E+01    -1.331534E+01    -1.228100E+01    -1.252535E+01    -1.322228E+01    -1.300456E+01    -1.226761E+01    -1.299590E+01    -1.363073E+01    -1.314009E+01    -1.291603E+01    -1.316966E+01    -1.303093E+01    -1.230011E+01    -1.218602E+01    -1.257556E+01    -1.307135E+01    -1.340880E+01    -1.272388E+01    -1.253830E+01    -1.318463E+01    -1.400243E+01    -1.257316E+01    -1.296907E+01    -1.286997E+01    -1.271408E+01    -1.264853E+01    -1.242303E+01    -1.277919E+01    -1.467340E+01    -1.311480E+01    -1.262354E+01    -1.332641E+01    -1.326980E+01    -1.273332E+01    -1.388625E+01    -1.353361E+01    -1.388001E+01    -1.387951E+01    -1.206972E+01    -1.243286E+01    -1.320271E+01    -1.253783E+01    -1.285036E+01    -1.292692E+01    -1.301697E+01    -1.416193E+01    -1.333263E+01    -1.282060E+01    -1.341995E+01    -1.326655E+01    -1.218789E+01    -1.303020E+01    -1.287486E+01    -1.326388E+01    -1.373108E+01    -1.295599E+01    -1.237764E+01    -1.313611E+01    -1.303876E+01    -1.289219E+01    -1.203239E+01    -1.227711E+01    -1.375030E+01    -1.412584E+01    -1.261916E+01    -1.285803E+01    -1.311338E+01    -1.261572E+01    -1.309150E+01    -1.234065E+01    -1.227998E+01    -1.253043E+01    -1.277213E+01    -1.384061E+01    -1.390192E+01    -1.311175E+01    -1.333497E+01    -1.363910E+01    -1.347646E+01    -1.259030E+01    -1.226023E+01    -1.276795E+01    -1.373642E+01    -1.269667E+01    -1.224075E+01    -1.253738E+01    -1.403754E+01    -1.292402E+01    -1.321928E+01    -1.376773E+01    -1.441590E+01    -1.345917E+01    -1.295126E+01    -1.311280E+01    -1.287746E+01    -1.266863E+01    -1.300301E+01    -1.251811E+01    -1.241358E+01    -1.321218E+01    -1.251057E+01    -1.265276E+01    -1.261536E+01    -1.272785E+01    -1.251481E+01    -1.268853E+01    -1.340018E+01    -1.705635E+01    -1.378629E+01    -1.347255E+01    -1.416889E+01    -1.428145E+01    -1.322951E+01    -1.422515E+01    -1.248234E+01    -1.281862E+01    -1.369080E+01    -1.258498E+01    -1.256501E+01    -1.443905E+01    -1.314088E+01    -1.339288E+01    -1.319690E+01    -1.255686E+01    -1.307828E+01    -1.312103E+01    -1.338982E+01    -1.499669E+01    -1.290426E+01    -1.244622E+01    -1.282113E+01    -1.241657E+01    -1.305587E+01    -1.310507E+01    -1.303151E+01    -1.370231E+01    -1.234495E+01    -1.168915E+01    -1.260727E+01    -1.260952E+01    -1.292049E+01    -1.258204E+01    -1.248525E+01    -1.303516E+01    -1.413237E+01    -1.388340E+01    -1.472916E+01    -1.365200E+01    -1.436238E+01    -1.417510E+01    -1.284852E+01    -1.323880E+01    -1.342372E+01    -1.257048E+01    -1.324724E+01    -1.284839E+01    -1.382711E+01    -1.469154E+01    -1.308378E+01    -1.290230E+01    -1.316535E+01    -1.302069E+01    -1.442448E+01    -1.356250E+01    -1.243314E+01    -1.351262E+01    -1.518796E+01    -1.496248E+01    -1.451759E+01    -1.447660E+01    -1.383049E+01    -1.375869E+01    -1.265289E+01    -1.225668E+01    -1.314477E+01    -1.306824E+01    -1.303826E+01    -1.251727E+01    -1.173356E+01    -1.305528E+01    -1.445519E+01    -1.551787E+01    -1.299820E+01    -1.327617E+01    -1.392557E+01    -1.420793E+01    -1.391561E+01    -1.328118E+01    -1.352038E+01    -1.347630E+01    -1.284117E+01    -1.305295E+01    -1.350951E+01    -1.507450E+01    -1.385170E+01    -1.349468E+01    -1.356145E+01    -1.562938E+01    -1.451678E+01    -1.299455E+01    -1.266992E+01    -1.271637E+01    -1.270279E+01    -1.328818E+01    -1.286246E+01    -1.374273E+01    -1.592726E+01    -1.476453E+01    -1.322015E+01    -1.472510E+01    -1.575954E+01    -1.401084E+01    -1.317859E+01    -1.372192E+01    -1.330226E+01    -1.249586E+01    -1.214940E+01    -1.235611E+01    -1.232283E+01    -1.318526E+01    -1.338957E+01    -1.230136E+01    -1.272517E+01    -1.367497E+01    -1.354908E+01    -1.368197E+01    -1.377188E+01    -1.396956E+01    -1.580599E+01    -1.473667E+01    -1.384297E+01    -1.488811E+01    -1.530455E+01    -1.428377E+01    -1.344704E+01    -1.274373E+01    -1.341012E+01    -1.476960E+01    -1.404973E+01    -1.382808E+01    -1.574030E+01    -1.476724E+01    -1.549409E+01    -1.481070E+01    -1.452716E+01    -1.353805E+01    -1.392365E+01    -1.337195E+01    -1.271716E+01    -1.308266E+01    -1.328971E+01    -1.303220E+01    -1.287961E+01    -1.298614E+01    -1.358307E+01    -1.407609E+01    -1.310286E+01    -1.277273E+01    -1.376394E+01    -1.435081E+01    -1.493191E+01    -1.506674E+01    -1.472439E+01    -1.419951E+01    -1.549651E+01    -1.609114E+01    -1.480367E+01    -1.409998E+01    -1.549481E+01    -1.520803E+01    -1.464754E+01    -1.362657E+01    -1.446204E+01    -1.693809E+01    -1.585450E+01    -1.552958E+01    -1.474626E+01    -1.447596E+01    -1.778942E+01    -1.458282E+01    -1.264299E+01    -1.484503E+01    -1.414081E+01    -1.461465E+01    -1.480319E+01    -1.431403E+01    -1.450915E+01    -1.492257E+01    -1.424249E+01    -1.359801E+01    -1.349497E+01    -1.334169E+01    -1.428410E+01    -1.347429E+01    -1.376786E+01    -1.395079E+01    -1.332629E+01    -1.449151E+01    -1.401913E+01    -1.376819E+01    -1.443140E+01    -1.335755E+01    -1.432972E+01    -1.383871E+01    -1.514782E+01    -1.477801E+01    -1.631282E+01    -1.569286E+01    -1.472678E+01    -1.540924E+01    -1.373500E+01    -1.455351E+01    -1.664653E+01    -1.431456E+01    -1.553475E+01    -1.691902E+01    -1.534741E+01    -1.567581E+01    -1.507088E+01    -1.402845E+01    -1.546205E+01    -1.366637E+01    -1.329807E+01    -1.410221E+01    -1.332954E+01    -1.294566E+01    -1.283613E+01    -1.355652E+01    -1.420161E+01    -1.337315E+01    -1.335792E+01    -1.365713E+01    -1.344033E+01    -1.354456E+01    -1.353064E+01    -1.535720E+01    -1.718514E+01    -1.569495E+01    -1.576785E+01    -1.624043E+01    -1.534354E+01    -1.762080E+01    -1.432661E+01    -1.515797E+01    -1.614490E+01    -1.460984E+01    -1.581645E+01    -1.683828E+01    -1.512327E+01    -1.403431E+01    -1.383075E+01    -1.383771E+01    -1.458046E+01    -1.483563E+01    -1.546945E+01    -1.428349E+01    -1.490531E+01    -1.531763E+01    -1.410349E+01    -1.387438E+01    -1.758601E+01    -1.773302E+01    -1.355120E+01    -1.383878E+01    -1.374265E+01    -1.427552E+01    -1.333561E+01    -1.352836E+01    -1.649466E+01    -1.448230E+01    -1.447654E+01    -1.395204E+01    -1.374268E+01    -1.456000E+01    -1.541253E+01    -1.641683E+01    -1.405175E+01    -1.719578E+01    -1.517916E+01    -1.735287E+01    -1.936160E+01    -1.749812E+01    -1.571664E+01    -1.553979E+01    -1.655125E+01    -1.853332E+01    -1.479018E+01    -1.616670E+01    -1.459274E+01    -1.732879E+01    -1.497659E+01    -1.451812E+01    -1.584036E+01    -1.485678E+01    -1.618070E+01    -1.449127E+01    -1.494784E+01    -1.576147E+01    -1.445987E+01    -1.588078E+01    -1.553614E+01    -1.415965E+01    -1.471682E+01    -1.387703E+01    -1.403193E+01    -1.512893E+01    -1.393581E+01    -1.561956E+01    -1.533574E+01    -1.416183E+01    -1.408839E+01    -1.366880E+01    -1.547720E+01    -1.618406E+01    -1.523610E+01    -1.476179E+01    -1.622470E+01    -1.416695E+01    -1.380313E+01    -1.834553E+01    -1.495871E+01    -1.398590E+01    -1.394414E+01    -1.534602E+01    -1.494309E+01    -1.358660E+01    -1.549427E+01    -1.506955E+01    -1.459302E+01    -1.592159E+01    -1.727367E+01    -1.608363E+01    -1.500756E+01    -1.669804E+01    -1.425940E+01    -1.561844E+01    -1.838382E+01    -1.481356E+01    -1.632319E+01    -1.677231E+01    -1.735523E+01    -1.692151E+01    -1.610764E+01    -1.559269E+01    -1.471214E+01    -1.647558E+01    -1.543471E+01    -1.442161E+01    -1.426114E+01    -1.467139E+01    -1.472550E+01    -1.421628E+01    -1.514130E+01    -1.576813E+01    -1.809915E+01    -1.481291E+01    -1.681137E+01    -1.673099E+01    -1.541786E+01    -1.479303E+01    -1.395641E+01    -1.393538E+01    -1.415019E+01    -1.484139E+01    -1.569598E+01    -1.381902E+01    -1.384215E+01    -1.432962E+01    -1.535077E+01    -1.486974E+01    -1.516187E+01    -1.554015E+01    -1.481720E+01    -1.530323E+01    -1.753714E+01    -1.460077E+01    -1.404159E+01    -1.623713E+01    -1.605114E+01    -1.769311E+01    -1.613464E+01    -1.488127E+01    -1.476668E+01    -1.530167E+01    -1.466735E+01    -1.397139E+01    -1.400032E+01    -1.426861E+01    -1.501294E+01    -1.305797E+01    -1.510884E+01    -1.804939E+01    -1.420694E+01    -1.482659E+01    -1.533099E+01    -1.584728E+01    -1.466056E+01    -1.563323E+01    -1.511435E+01    -1.348821E+01    -1.485836E+01    -1.410870E+01    -1.297448E+01    -1.353965E+01    -1.380904E+01    -1.374697E+01    -1.410368E+01    -1.380902E+01    -1.517474E+01    -1.558180E+01    -1.575982E+01    -1.630519E+01    -1.786756E+01    -1.624536E+01    -1.500852E+01    -1.713561E+01    -1.550999E+01    -1.437917E+01    -1.422430E+01    -1.378806E+01    -1.434942E+01    -1.446535E+01    -1.391482E+01    -1.315938E+01    -1.330704E+01    -1.466507E+01    -1.556856E+01    -1.445431E+01    -1.519861E+01    -1.490560E+01    -1.467530E+01    -1.644381E+01    -1.471936E+01    -1.403290E+01    -1.444060E+01    -1.864861E+01    -1.485184E+01    -1.362075E+01    -1.482239E+01    -1.474272E+01    -1.443143E+01    -1.352413E+01    -1.438200E+01    -1.501493E+01    -1.428493E+01    -1.683838E+01    -1.527451E+01    -1.924254E+01    -1.746683E+01    -1.647781E+01    -1.389503E+01    -1.425599E+01    -1.653633E+01    -1.563332E+01    -1.448616E+01    -1.634190E+01    -1.509939E+01    -1.545659E+01    -1.755363E+01    -1.526590E+01    -1.421583E+01    -1.474683E+01    -1.577816E+01    -1.433633E+01    -1.379897E+01    -1.350387E+01    -1.384528E+01    -1.478837E+01    -1.467644E+01    -1.586477E+01    -1.661714E+01    -1.656641E+01    -1.712729E+01    -1.447747E+01    -1.469736E+01    -1.418541E+01    -1.499007E+01    -1.477499E+01    -1.397794E+01    -1.396071E+01    -1.475603E+01    -1.523656E+01    -1.424385E+01    -1.481731E+01    -1.635453E+01    -1.631805E+01    -1.593750E+01    -1.843042E+01    -1.772638E+01    -1.516904E+01    -1.798733E+01    -1.560174E+01    -1.467142E+01    -1.505627E+01    -1.494544E+01    -1.589028E+01    -1.568286E+01    -1.537187E+01    -1.390068E+01    -1.422942E+01    -1.499330E+01    -1.367035E+01    -1.466402E+01    -1.499394E+01    -1.391057E+01    -1.435218E+01    -1.432180E+01    -1.728791E+01    -1.465868E+01    -1.427543E+01    -1.630577E+01    -1.455357E+01    -1.665781E+01    -1.455853E+01    -1.607725E+01    -1.363780E+01    -1.368346E+01    -1.439822E+01    -1.487856E+01    -1.533319E+01    -1.399717E+01    -1.528654E+01    -1.390243E+01    -1.410531E+01    -1.487282E+01    -1.438946E+01    -1.598029E+01    -1.654757E+01    -1.401933E+01    -1.566246E+01    -1.538352E+01    -1.426455E+01    -1.872703E+01    -1.418302E+01    -1.524861E+01    -1.479058E+01    -1.462851E+01    -1.621309E+01    -1.447098E+01    -1.524073E+01    -1.480303E+01    -1.497462E+01    -1.665967E+01    -1.447310E+01    -1.585474E+01    -1.638256E+01    -1.646490E+01    -1.709166E+01    -1.479148E+01    -1.764284E+01    -1.376338E+01    -1.851241E+01    -1.462930E+01    -1.409960E+01    -1.363440E+01    -1.367622E+01    -1.443726E+01    -1.380030E+01    -1.481663E+01    -1.396793E+01    -1.342164E+01    -1.440481E+01    -1.350026E+01    -1.473320E+01    -1.415900E+01    -1.619905E+01    -1.593258E+01    -1.498009E+01    -1.411500E+01    -1.577434E+01    -1.469874E+01    -1.631826E+01    -1.677567E+01    -1.401694E+01    -1.418828E+01    -1.437223E+01    -1.521756E+01    -1.468315E+01    -1.568596E+01    -1.567196E+01    -1.760562E+01    -1.580346E+01    -1.778549E+01    -1.571491E+01    -1.367019E+01    -1.565528E+01    -1.427824E+01    -1.532468E+01    -1.653588E+01    -1.471057E+01    -1.409035E+01    -1.403883E+01    -1.317296E+01    -1.339069E+01    -1.422846E+01    -1.732678E+01    -1.793305E+01    -1.408204E+01    -1.356096E+01    -1.505002E+01    -1.426334E+01    -1.433081E+01    -1.478416E+01    -1.699641E+01    -1.643600E+01    -1.414288E+01    -1.636371E+01    -1.533940E+01    -1.560361E+01    -1.465030E+01    -1.532669E+01    -1.604433E+01    -2.021345E+01    -1.410911E+01    -1.433231E+01    -1.613880E+01    -1.340736E+01    -1.399503E+01    -1.452859E+01    -1.561740E+01    -1.546516E+01    -1.435621E+01    -1.463520E+01    -1.401775E+01    -1.434235E+01    -1.921601E+01    -1.521278E+01    -1.606418E+01    -1.533015E+01    -1.501174E+01    -1.571988E+01    -1.541039E+01    -1.691821E+01    -1.701887E+01    -1.428085E+01    -1.503266E+01    -1.491569E+01    -1.491565E+01    -1.642230E+01    -1.468059E+01    -1.447624E+01    -1.515248E+01    -2.187807E+01    -1.518132E+01    -1.430159E+01    -1.449731E+01    -1.522245E+01    -1.939771E+01    -1.481321E+01    -1.591878E+01    -1.487971E+01    -1.551376E+01    -1.658843E+01    -1.491079E+01    -1.510361E+01    -1.401478E+01    -1.403536E+01    -1.893225E+01    -1.676732E+01    -1.351936E+01    -1.364839E+01    -1.520696E+01    -1.567974E+01    -1.455739E+01    -1.382632E+01    -1.489031E+01    -1.361988E+01    -1.384577E+01    -1.473380E+01    -1.558913E+01    -1.503084E+01    -1.421333E+01    -1.398878E+01    -1.509782E+01    -1.533230E+01    -1.766849E+01    -1.558889E+01    -1.380851E+01    -1.668911E+01    -1.585893E+01    -1.631289E+01    -1.414619E+01    -1.633200E+01    -1.390733E+01    -1.562007E+01    -1.554904E+01    -1.420689E+01    -1.591982E+01    -1.542796E+01    -1.429367E+01    -1.336098E+01    -1.350002E+01    -1.426415E+01    -1.370853E+01    -1.534216E+01    -1.726983E+01    -1.386603E+01    -1.414430E+01    -1.392693E+01    -1.444528E+01    -1.523339E+01    -1.534603E+01    -1.739588E+01    -1.373592E+01    -1.382296E+01    -1.930338E+01    -1.379583E+01    -1.364203E+01    -1.365245E+01    -1.444634E+01    -1.465140E+01    -1.445429E+01    -1.532645E+01    -1.803539E+01    -1.566433E+01    -1.385624E+01    -1.606613E+01    -1.632385E+01    -1.401970E+01    -1.386191E+01    -1.366113E+01    -1.405612E+01    -1.417437E+01    -1.445810E+01    -1.507100E+01    -1.511422E+01    -1.562198E+01    -1.483695E+01    -1.543900E+01
-56.333333    -1.388287E+01    -1.502388E+01    -1.560840E+01    -1.648063E+01    -1.532734E+01    -1.464646E+01    -1.443399E+01    -1.338028E+01    -1.447686E+01    -1.663981E+01    -1.442490E+01    -1.509333E+01    -1.424891E+01    -1.448406E+01    -1.493257E+01    -1.382224E+01    -1.444072E+01    -1.538389E+01    -1.438349E+01    -1.539143E+01    -1.514569E+01    -1.391273E+01    -1.565152E+01    -1.465229E+01    -1.720647E+01    -1.469775E+01    -1.398619E+01    -1.387248E+01    -1.395174E+01    -1.674245E+01    -1.855104E+01    -1.609990E+01    -1.575521E+01    -1.529364E+01    -1.530894E+01    -1.406501E+01    -1.410816E+01    -1.508444E+01    -1.403540E+01    -1.530927E+01    -1.353110E+01    -1.443879E+01    -1.423338E+01    -1.506999E+01    -1.866655E+01    -1.494460E+01    -1.472349E+01    -1.535951E+01    -1.364730E+01    -1.501626E+01    -1.572334E+01    -1.453874E+01    -1.468952E+01    -1.616019E+01    -1.414388E+01    -1.530609E+01    -1.457944E+01    -1.384647E+01    -1.369257E+01    -1.474911E+01    -1.502461E+01    -1.457912E+01    -1.377786E+01    -1.385161E+01    -1.613650E+01    -1.741528E+01    -1.659129E+01    -1.614378E+01    -1.823544E+01    -1.525551E+01    -1.458378E+01    -1.452518E+01    -1.380450E+01    -1.540379E+01    -1.517573E+01    -1.463845E+01    -1.438570E+01    -1.491886E+01    -1.466144E+01    -1.637034E+01    -1.508971E+01    -1.415138E+01    -1.502280E+01    -1.467292E+01    -1.481256E+01    -1.543391E+01    -1.810667E+01    -1.454129E+01    -1.526096E+01    -1.500090E+01    -1.529100E+01    -1.554289E+01    -1.525339E+01    -1.523812E+01    -1.490704E+01    -1.976684E+01    -1.428439E+01    -1.570104E+01    -1.542567E+01    -1.510529E+01    -1.552685E+01    -1.451391E+01    -1.520914E+01    -1.378489E+01    -1.441021E+01    -1.649916E+01    -1.821812E+01    -1.605059E+01    -1.625407E+01    -1.591116E+01    -1.548835E+01    -1.906070E+01    -1.523268E+01    -1.899947E+01    -1.544616E+01    -1.440366E+01    -1.617011E+01    -1.648030E+01    -1.678319E+01    -1.653487E+01    -1.489980E+01    -1.485675E+01    -1.551442E+01    -1.474089E+01    -1.525118E+01    -1.414497E+01    -1.460663E+01    -1.646710E+01    -1.413949E+01    -1.388869E+01    -1.540639E+01    -1.560896E+01    -1.480803E+01    -1.596356E+01    -1.645378E+01    -1.576680E+01    -1.593555E+01    -1.573013E+01    -1.570379E+01    -1.606692E+01    -1.822672E+01    -1.577014E+01    -1.820255E+01    -1.651879E+01    -1.397651E+01    -1.448270E+01    -1.754589E+01    -1.600999E+01    -1.841291E+01    -1.567229E+01    -1.713175E+01    -1.428666E+01    -1.386035E+01    -1.373392E+01    -1.540362E+01    -1.685767E+01    -1.537334E+01    -1.535793E+01    -1.675310E+01    -1.500246E+01    -1.765584E+01    -1.504120E+01    -1.552239E+01    -1.531885E+01    -1.478185E+01    -1.412411E+01    -1.540896E+01    -1.585439E+01    -1.518686E+01    -1.600299E+01    -1.443316E+01    -1.454467E+01    -1.516534E+01    -1.500820E+01    -1.493240E+01    -1.670031E+01    -1.616532E+01    -1.604088E+01    -1.357967E+01    -1.378038E+01    -1.462098E+01    -1.528636E+01    -1.567219E+01    -1.446605E+01    -1.647198E+01    -1.562141E+01    -1.425478E+01    -1.554638E+01    -1.483035E+01    -1.769628E+01    -1.453257E+01    -1.464992E+01    -1.364527E+01    -1.426817E+01    -1.627516E+01    -2.331892E+01    -1.605439E+01    -1.461970E+01    -1.524734E+01    -1.367534E+01    -1.529773E+01    -1.540086E+01    -1.598406E+01    -1.697411E+01    -1.486644E+01    -1.626123E+01    -1.402642E+01    -1.419990E+01    -1.342466E+01    -1.372514E+01    -1.401633E+01    -1.473085E+01    -1.379862E+01    -1.351449E+01    -1.529757E+01    -1.408488E+01    -1.489505E+01    -1.587495E+01    -1.357491E+01    -1.574144E+01    -1.518544E+01    -1.567867E+01    -1.408136E+01    -1.545417E+01    -1.408088E+01    -1.339045E+01    -1.502488E+01    -1.427993E+01    -1.531009E+01    -1.404227E+01    -1.443949E+01    -1.323187E+01    -1.453363E+01    -1.594326E+01    -1.434399E+01    -1.358517E+01    -1.281236E+01    -1.406359E+01    -1.640920E+01    -1.506132E+01    -1.405855E+01    -1.402322E+01    -1.591130E+01    -1.473504E+01    -1.507550E+01    -1.326630E+01    -1.284197E+01    -1.231612E+01    -1.461176E+01    -1.368083E+01    -1.418864E+01    -1.584613E+01    -1.414444E+01    -1.222878E+01    -1.313202E+01    -1.402707E+01    -1.476884E+01    -1.432228E+01    -1.491006E+01    -1.327518E+01    -1.348833E+01    -1.549133E+01    -1.437768E+01    -1.348736E+01    -1.349177E+01    -1.395962E+01    -1.272059E+01    -1.320002E+01    -1.441029E+01    -1.469017E+01    -1.347604E+01    -1.278081E+01    -1.445560E+01    -1.357149E+01    -1.512984E+01    -1.500554E+01    -1.328515E+01    -1.260353E+01    -1.349922E+01    -1.461065E+01    -1.296338E+01    -1.431454E+01    -1.290749E+01    -1.232372E+01    -1.335672E+01    -1.445960E+01    -1.396799E+01    -1.395061E+01    -1.369867E+01    -1.281247E+01    -1.286556E+01    -1.471754E+01    -1.359734E+01    -1.288191E+01    -1.264547E+01    -1.292270E+01    -1.392639E+01    -1.417243E+01    -1.312592E+01    -1.291339E+01    -1.383855E+01    -1.255097E+01    -1.400871E+01    -1.354738E+01    -1.291787E+01    -1.358699E+01    -1.354629E+01    -1.394956E+01    -1.281436E+01    -1.434078E+01    -1.295956E+01    -1.347472E+01    -1.378471E+01    -1.286987E+01    -1.283080E+01    -1.292419E+01    -1.373462E+01    -1.259928E+01    -1.303922E+01    -1.277240E+01    -1.215686E+01    -1.300693E+01    -1.439304E+01    -1.315992E+01    -1.293735E+01    -1.354408E+01    -1.249660E+01    -1.235821E+01    -1.399837E+01    -1.413365E+01    -1.294989E+01    -1.267380E+01    -1.385942E+01    -1.241565E+01    -1.239906E+01    -1.364932E+01    -1.378990E+01    -1.220757E+01    -1.359819E+01    -1.371517E+01    -1.224226E+01    -1.266858E+01    -1.302148E+01    -1.284535E+01    -1.272036E+01    -1.408577E+01    -1.325746E+01    -1.278713E+01    -1.261241E+01    -1.272281E+01    -1.229092E+01    -1.309553E+01    -1.340535E+01    -1.266171E+01    -1.259534E+01    -1.315151E+01    -1.328786E+01    -1.293483E+01    -1.394213E+01    -1.291264E+01    -1.249387E+01    -1.265230E+01    -1.276861E+01    -1.242477E+01    -1.205477E+01    -1.307843E+01    -1.256165E+01    -1.167292E+01    -1.277119E+01    -1.226166E+01    -1.199859E+01    -1.319630E+01    -1.446884E+01    -1.308245E+01    -1.243504E+01    -1.259529E+01    -1.221584E+01    -1.312344E+01    -1.400619E+01    -1.323287E+01    -1.293560E+01    -1.259767E+01    -1.273338E+01    -1.233571E+01    -1.317221E+01    -1.241779E+01    -1.260697E+01    -1.274810E+01    -1.234842E+01    -1.194602E+01    -1.364339E+01    -1.374485E+01    -1.329509E+01    -1.307331E+01    -1.293350E+01    -1.155630E+01    -1.184017E+01    -1.403395E+01    -1.287853E+01    -1.267370E+01    -1.312436E+01    -1.287612E+01    -1.185985E+01    -1.269743E+01    -1.298146E+01    -1.225961E+01    -1.248549E+01    -1.274959E+01    -1.252256E+01    -1.233630E+01    -1.228048E+01    -1.257338E+01    -1.326403E+01    -1.353631E+01    -1.309010E+01    -1.199451E+01    -1.208304E+01    -1.327182E+01    -1.252723E+01    -1.305821E+01    -1.291350E+01    -1.292601E+01    -1.235017E+01    -1.271742E+01    -1.262008E+01    -1.217065E+01    -1.261789E+01    -1.251481E+01    -1.259283E+01    -1.246229E+01    -1.251520E+01    -1.208018E+01    -1.209163E+01    -1.248217E+01    -1.321033E+01    -1.301324E+01    -1.238913E+01    -1.239683E+01    -1.268147E+01    -1.289593E+01    -1.269403E+01    -1.302067E+01    -1.259717E+01    -1.266927E+01    -1.212550E+01    -1.225309E+01    -1.216735E+01    -1.290252E+01    -1.355363E+01    -1.232569E+01    -1.329622E+01    -1.228295E+01    -1.202917E+01    -1.256115E+01    -1.338971E+01    -1.253796E+01    -1.267351E+01    -1.315790E+01    -1.224589E+01    -1.204978E+01    -1.288078E+01    -1.262511E+01    -1.284697E+01    -1.295632E+01    -1.261717E+01    -1.267315E+01    -1.237470E+01    -1.250090E+01    -1.234495E+01    -1.234701E+01    -1.334130E+01    -1.325809E+01    -1.319007E+01    -1.226796E+01    -1.254482E+01    -1.231107E+01    -1.209989E+01    -1.262027E+01    -1.345834E+01    -1.226552E+01    -1.200405E+01    -1.248336E+01    -1.221187E+01    -1.199510E+01    -1.238731E+01    -1.266801E+01    -1.227722E+01    -1.241630E+01    -1.227023E+01    -1.265593E+01    -1.212672E+01    -1.213574E+01    -1.289294E+01    -1.379538E+01    -1.352101E+01    -1.298314E+01    -1.231892E+01    -1.194994E+01    -1.212953E+01    -1.254830E+01    -1.255709E+01    -1.307356E+01    -1.312084E+01    -1.290676E+01    -1.244004E+01    -1.262231E+01    -1.293569E+01    -1.318608E+01    -1.289780E+01    -1.278240E+01    -1.282093E+01    -1.301463E+01    -1.257889E+01    -1.265692E+01    -1.185784E+01    -1.193755E+01    -1.260350E+01    -1.248447E+01    -1.241564E+01    -1.261411E+01    -1.309086E+01    -1.419724E+01    -1.229422E+01    -1.211093E+01    -1.282226E+01    -1.287003E+01    -1.215683E+01    -1.263988E+01    -1.211445E+01    -1.233374E+01    -1.326891E+01    -1.326941E+01    -1.325335E+01    -1.241518E+01    -1.220535E+01    -1.287792E+01    -1.247050E+01    -1.199170E+01    -1.298333E+01    -1.300861E+01    -1.247603E+01    -1.269493E+01    -1.265920E+01    -1.229023E+01    -1.344706E+01    -1.296498E+01    -1.260579E+01    -1.246822E+01    -1.268132E+01    -1.367938E+01    -1.306359E+01    -1.250342E+01    -1.266511E+01    -1.218702E+01    -1.208536E+01    -1.247963E+01    -1.280209E+01    -1.279218E+01    -1.247737E+01    -1.236411E+01    -1.276893E+01    -1.215813E+01    -1.234504E+01    -1.269655E+01    -1.323258E+01    -1.309012E+01    -1.292786E+01    -1.271301E+01    -1.218380E+01    -1.252322E+01    -1.308736E+01    -1.386125E+01    -1.308023E+01    -1.240679E+01    -1.234944E+01    -1.239492E+01    -1.212131E+01    -1.289216E+01    -1.284443E+01    -1.259666E+01    -1.252157E+01    -1.279640E+01    -1.269028E+01    -1.305158E+01    -1.360952E+01    -1.432639E+01    -1.282501E+01    -1.349651E+01    -1.420349E+01    -1.282015E+01    -1.180003E+01    -1.304573E+01    -1.457092E+01    -1.353402E+01    -1.202590E+01    -1.227975E+01    -1.273028E+01    -1.316174E+01    -1.311296E+01    -1.308426E+01    -1.230510E+01    -1.228249E+01    -1.292048E+01    -1.334393E+01    -1.355969E+01    -1.412386E+01    -1.288137E+01    -1.248515E+01    -1.247489E+01    -1.322221E+01    -1.296846E+01    -1.220538E+01    -1.194064E+01    -1.227370E+01    -1.262193E+01    -1.244012E+01    -1.270140E+01    -1.277448E+01    -1.249724E+01    -1.235965E+01    -1.308066E+01    -1.355880E+01    -1.325348E+01    -1.293454E+01    -1.344465E+01    -1.288865E+01    -1.229664E+01    -1.282443E+01    -1.520797E+01    -1.507899E+01    -1.254950E+01    -1.217815E+01    -1.325250E+01    -1.467738E+01    -1.435113E+01    -1.274059E+01    -1.218243E+01    -1.250303E+01    -1.309900E+01    -1.287974E+01    -1.338776E+01    -1.388513E+01    -1.351636E+01    -1.264597E+01    -1.233830E+01    -1.288202E+01    -1.428220E+01    -1.582385E+01    -1.340365E+01    -1.287221E+01    -1.274081E+01    -1.312376E+01    -1.299924E+01    -1.412550E+01    -1.410614E+01    -1.243159E+01    -1.193022E+01    -1.254545E+01    -1.255467E+01    -1.304145E+01    -1.314927E+01    -1.342233E+01    -1.401281E+01    -1.367959E+01    -1.300080E+01    -1.335799E+01    -1.350866E+01    -1.312618E+01    -1.320931E+01    -1.321348E+01    -1.208741E+01    -1.267850E+01    -1.460855E+01    -1.593051E+01    -1.332602E+01    -1.448579E+01    -1.459288E+01    -1.369861E+01    -1.295018E+01    -1.360932E+01    -1.427251E+01    -1.400027E+01    -1.376661E+01    -1.307659E+01    -1.180926E+01    -1.211786E+01    -1.313727E+01    -1.450752E+01    -1.281780E+01    -1.285766E+01    -1.352247E+01    -1.398658E+01    -1.350951E+01    -1.516198E+01    -1.489754E+01    -1.415529E+01    -1.667958E+01    -1.437425E+01    -1.363068E+01    -1.341533E+01    -1.290043E+01    -1.307950E+01    -1.446081E+01    -1.532348E+01    -1.421047E+01    -1.400030E+01    -1.334142E+01    -1.464624E+01    -1.376135E+01    -1.312121E+01    -1.360389E+01    -1.347278E+01    -1.359544E+01    -1.392906E+01    -1.405041E+01    -1.423657E+01    -1.395808E+01    -1.338566E+01    -1.446207E+01    -1.340815E+01    -1.308903E+01    -1.537708E+01    -1.344068E+01    -1.246152E+01    -1.286022E+01    -1.333958E+01    -1.395956E+01    -1.372466E+01    -1.382736E+01    -1.362840E+01    -1.340735E+01    -1.345604E+01    -1.393241E+01    -1.295931E+01    -1.421732E+01    -1.369486E+01    -1.484680E+01    -1.509674E+01    -1.433185E+01    -1.312203E+01    -1.520572E+01    -1.449556E+01    -1.418736E+01    -1.458200E+01    -1.382440E+01    -1.402329E+01    -1.407450E+01    -1.341479E+01    -1.455323E+01    -1.434603E+01    -1.302835E+01    -1.377123E+01    -1.362753E+01    -1.299640E+01    -1.349427E+01    -1.351876E+01    -1.452412E+01    -1.577204E+01    -1.455424E+01    -1.409156E+01    -1.492464E+01    -1.476386E+01    -1.918990E+01    -1.509732E+01    -1.506185E+01    -1.423228E+01    -1.354650E+01    -1.555533E+01    -1.639791E+01    -1.495874E+01    -1.751372E+01    -1.417637E+01    -1.407435E+01    -1.376567E+01    -1.354639E+01    -1.328271E+01    -1.579675E+01    -1.631737E+01    -1.563581E+01    -1.411350E+01    -1.470283E+01    -1.814801E+01    -1.825728E+01    -1.599816E+01    -1.392961E+01    -1.390001E+01    -1.396602E+01    -1.430374E+01    -1.547240E+01    -1.600420E+01    -1.542910E+01    -1.520974E+01    -1.605870E+01    -1.467902E+01    -1.504511E+01    -1.413449E+01    -1.344491E+01    -1.348863E+01    -1.450790E+01    -1.406228E+01    -1.388159E+01    -1.357169E+01    -1.389432E+01    -1.581192E+01    -1.517577E+01    -1.603955E+01    -1.496391E+01    -1.329791E+01    -1.431190E+01    -1.552989E+01    -1.877370E+01    -1.672075E+01    -1.519416E+01    -1.533526E+01    -1.533804E+01    -1.613661E+01    -1.399834E+01    -1.545571E+01    -1.366164E+01    -1.378506E+01    -1.323312E+01    -1.456804E+01    -1.488686E+01    -1.406912E+01    -1.617703E+01    -1.613128E+01    -1.601048E+01    -1.599928E+01    -1.410091E+01    -1.447142E+01    -1.373154E+01    -1.419089E+01    -1.691050E+01    -1.487976E+01    -1.554736E+01    -1.545716E+01    -1.689623E+01    -1.431837E+01    -1.611124E+01    -1.502380E+01    -1.481795E+01    -1.349751E+01    -1.472361E+01    -1.503183E+01    -1.614935E+01    -1.532678E+01    -1.442886E+01    -1.457691E+01    -1.623352E+01    -1.375691E+01    -1.750878E+01    -1.538751E+01    -1.702783E+01    -1.458299E+01    -1.410634E+01    -1.330878E+01    -1.490650E+01    -1.501486E+01    -1.602133E+01    -1.497115E+01    -1.755019E+01    -1.457981E+01    -1.613613E+01    -1.399640E+01    -1.487617E+01    -1.489431E+01    -1.430650E+01    -1.725776E+01    -1.528810E+01    -1.578870E+01    -1.636014E+01    -1.522893E+01    -1.466566E+01    -1.484076E+01    -1.375283E+01    -1.400995E+01    -1.628021E+01    -1.751229E+01    -1.787357E+01    -1.573157E+01    -1.373495E+01    -1.344103E+01    -1.354122E+01    -1.329864E+01    -1.308387E+01    -1.369215E+01    -1.675398E+01    -1.536152E+01    -1.520443E+01    -1.524991E+01    -1.519755E+01    -1.478314E+01    -1.508898E+01    -1.598491E+01    -1.727268E+01    -1.689896E+01    -1.455151E+01    -1.405644E+01    -1.469779E+01    -1.436764E+01    -1.420958E+01    -1.457309E+01    -1.585057E+01    -1.525802E+01    -1.467328E+01    -1.411413E+01    -1.452614E+01    -1.551189E+01    -1.520611E+01    -1.682942E+01    -1.740122E+01    -1.957639E+01    -1.565336E+01    -1.460725E+01    -1.347193E+01    -1.394741E+01    -1.518128E+01    -1.424892E+01    -1.498042E+01    -1.552757E+01    -1.561391E+01    -1.466213E+01    -1.569140E+01    -1.498081E+01    -1.527197E+01    -1.611262E+01    -1.643568E+01    -1.761817E+01    -1.606308E+01    -1.359912E+01    -1.614734E+01    -1.474641E+01    -1.418719E+01    -1.487796E+01    -1.564645E+01    -1.587097E+01    -1.435070E+01    -1.760281E+01    -1.791671E+01    -1.450753E+01    -1.632737E+01    -1.463315E+01    -1.459744E+01    -1.531655E+01    -1.531324E+01    -1.560959E+01    -1.708707E+01    -1.388736E+01    -1.479436E+01    -1.713380E+01    -1.506497E+01    -1.459830E+01    -1.502302E+01    -1.601351E+01    -1.434665E+01    -1.634606E+01    -1.433593E+01    -1.488610E+01    -2.008276E+01    -1.590116E+01    -1.693946E+01    -1.628288E+01    -1.699475E+01    -1.607639E+01    -1.790142E+01    -1.510462E+01    -1.730476E+01    -1.794776E+01    -1.709189E+01    -1.453019E+01    -1.762922E+01    -1.560799E+01    -1.521255E+01    -1.594346E+01    -1.433811E+01    -1.740926E+01    -1.576278E+01    -1.416830E+01    -1.503184E+01    -1.581333E+01    -1.411513E+01    -1.379885E+01    -1.712702E+01    -1.554258E+01    -1.489664E+01    -1.677737E+01    -1.429727E+01    -1.455870E+01    -1.617177E+01    -1.528377E+01    -1.639056E+01    -1.765866E+01    -1.403873E+01    -1.549767E+01    -1.490648E+01    -1.373400E+01    -1.392285E+01    -1.436508E+01    -1.563071E+01    -1.332422E+01    -1.597206E+01    -1.694033E+01    -1.585274E+01    -1.560109E+01    -1.587726E+01    -1.494492E+01    -1.622373E+01    -1.562961E+01    -1.637194E+01    -1.682540E+01    -1.465073E+01    -1.391416E+01    -1.416911E+01    -1.344340E+01    -1.306503E+01    -1.428027E+01    -1.658531E+01    -1.755018E+01    -1.533902E+01    -1.624252E+01    -1.570973E+01    -1.462037E+01    -1.438109E+01    -1.417302E+01    -1.552214E+01    -1.520406E+01    -1.655559E+01    -1.430587E+01    -1.500181E+01    -1.438127E+01    -1.469708E+01    -1.436723E+01    -1.468680E+01    -1.863934E+01    -1.672579E+01    -1.489168E+01    -1.504667E+01    -1.461740E+01    -1.413867E+01    -1.466408E+01    -1.429225E+01    -1.464781E+01    -1.656051E+01    -1.385373E+01    -1.321327E+01    -1.315375E+01    -1.344019E+01    -1.352377E+01    -1.376239E+01    -1.503974E+01    -1.858721E+01    -1.741437E+01    -1.573007E+01    -1.369014E+01    -1.365193E+01    -1.416824E+01    -1.424671E+01    -1.625436E+01    -1.543694E+01    -1.550685E+01    -1.558165E+01    -1.624627E+01    -1.372121E+01    -1.629443E+01    -1.503390E+01    -1.471335E+01    -1.464848E+01    -1.488897E+01    -1.511886E+01    -1.407961E+01    -1.627267E+01    -1.519113E+01    -1.525139E+01    -1.469238E+01    -1.518456E+01    -1.535522E+01    -1.706292E+01    -1.442448E+01    -1.615259E+01    -1.454631E+01    -1.540313E+01    -1.689202E+01    -1.460453E+01    -1.562239E+01    -1.520371E+01    -1.455958E+01    -1.548417E+01    -1.434081E+01    -1.483260E+01    -1.563276E+01    -1.429351E+01    -1.603780E+01    -1.381200E+01    -1.370518E+01    -1.509397E+01    -1.540280E+01    -1.517239E+01    -1.508003E+01    -1.404556E+01    -1.469450E+01    -1.416386E+01    -1.502444E+01    -1.688970E+01    -1.438919E+01    -1.436014E+01    -1.406923E+01    -1.360416E+01    -1.465872E+01    -1.384658E+01    -1.420659E+01    -1.368806E+01    -1.591347E+01    -1.450800E+01    -1.747341E+01    -1.685489E+01    -1.586276E+01    -1.554937E+01    -1.514496E+01    -1.473181E+01    -1.350422E+01    -1.429841E+01    -1.329143E+01    -1.424738E+01    -1.469732E+01    -1.609320E+01    -1.651137E+01    -1.663429E+01    -1.514188E+01    -1.430053E+01    -1.419511E+01    -1.535678E+01    -1.604836E+01    -1.680043E+01    -1.556253E+01    -1.441771E+01    -1.638339E+01    -1.504328E+01    -1.504053E+01    -1.721163E+01    -1.467848E+01    -1.602693E+01    -1.413788E+01    -1.399360E+01    -1.459736E+01    -1.473604E+01    -1.606501E+01    -1.537712E+01    -1.532904E+01    -1.589655E+01    -1.429579E+01    -1.663547E+01    -1.440090E+01    -1.353422E+01    -1.385560E+01    -1.332690E+01    -1.409208E+01    -1.428612E+01    -1.405112E+01    -1.608511E+01    -1.913621E+01    -1.540372E+01    -1.587369E+01    -1.448358E+01    -1.340996E+01    -1.393696E+01    -1.355610E+01    -1.348911E+01    -1.471882E+01    -1.455189E+01    -1.526773E+01    -1.455555E+01    -1.400387E+01    -1.451936E+01    -1.392203E+01    -1.439921E+01    -1.635328E+01    -1.398787E+01    -1.491120E+01    -1.581886E+01    -1.533672E+01    -1.633213E+01    -1.624310E+01    -1.618971E+01    -1.527996E+01    -1.513527E+01    -1.550293E+01    -1.538469E+01    -1.444209E+01    -1.440160E+01    -1.358489E+01    -1.351578E+01    -1.423512E+01    -1.526318E+01    -1.444087E+01    -1.547788E+01    -1.563014E+01    -1.501279E+01    -1.370670E+01    -1.441263E+01    -1.330560E+01    -1.452761E+01    -1.573824E+01    -1.438295E+01    -1.454870E+01    -1.430906E+01    -1.361199E+01    -1.425079E+01    -1.455487E+01    -1.468272E+01    -1.506006E+01    -1.803166E+01    -1.759574E+01    -1.584230E+01    -1.459891E+01    -1.520534E+01    -1.539790E+01    -1.498555E+01    -1.431807E+01    -1.513613E+01    -1.651330E+01    -1.790738E+01    -1.854795E+01    -1.574160E+01    -1.543657E+01    -1.526012E+01    -1.419384E+01    -1.408625E+01    -1.452908E+01    -1.404765E+01    -1.448841E+01    -1.456174E+01    -1.764716E+01    -1.841091E+01    -1.480437E+01    -1.529276E+01    -1.446294E+01    -1.597253E+01    -1.421790E+01    -1.427028E+01    -1.652224E+01    -1.642232E+01    -1.485368E+01    -1.333255E+01    -1.398704E+01    -1.462452E+01    -1.606847E+01    -1.921910E+01    -1.487617E+01    -1.393510E+01    -1.431554E+01    -1.452451E+01    -1.575778E+01    -1.474225E+01    -1.746897E+01    -1.573950E+01    -2.130309E+01    -1.425973E+01    -1.421893E+01    -1.494522E+01    -1.555160E+01    -1.630600E+01    -1.570703E+01    -1.579319E+01    -1.518800E+01    -1.501107E+01    -1.512547E+01    -1.593501E+01    -1.420726E+01    -1.407950E+01    -1.412169E+01    -1.470631E+01    -1.474844E+01    -1.413546E+01    -1.432544E+01    -1.854536E+01    -1.479980E+01    -1.877315E+01    -1.591227E+01    -1.423926E+01    -1.391787E+01
-56.222222    -1.567716E+01    -1.467242E+01    -1.502747E+01    -1.955862E+01    -1.434994E+01    -1.460395E+01    -1.432418E+01    -1.426085E+01    -1.543959E+01    -1.609764E+01    -1.446046E+01    -1.458651E+01    -1.519938E+01    -1.390217E+01    -1.867041E+01    -1.710797E+01    -1.820136E+01    -1.484972E+01    -1.543964E+01    -1.562016E+01    -1.490115E+01    -1.486701E+01    -1.435090E+01    -1.520290E+01    -1.650866E+01    -1.382355E+01    -1.513624E+01    -1.339985E+01    -1.500514E+01    -1.503102E+01    -1.431161E+01    -1.520166E+01    -1.469774E+01    -1.616617E+01    -1.503573E+01    -1.539806E+01    -1.582575E+01    -1.689243E+01    -1.429896E+01    -1.589284E+01    -1.412924E+01    -1.620818E+01    -1.671861E+01    -1.614636E+01    -1.443029E+01    -1.502546E+01    -1.467757E+01    -1.572341E+01    -1.487867E+01    -1.549485E+01    -1.573288E+01    -1.710401E+01    -1.451881E+01    -1.555312E+01    -1.611629E+01    -1.510230E+01    -1.528853E+01    -1.404628E+01    -1.461011E+01    -1.558684E+01    -1.613059E+01    -1.523003E+01    -1.396048E+01    -1.423129E+01    -1.702719E+01    -1.589115E+01    -1.524035E+01    -1.455216E+01    -1.818958E+01    -1.460637E+01    -1.596717E+01    -1.439057E+01    -1.742520E+01    -1.494850E+01    -1.526218E+01    -1.514638E+01    -1.662277E+01    -1.573708E+01    -1.697131E+01    -1.466081E+01    -1.440319E+01    -1.627221E+01    -1.541839E+01    -1.557561E+01    -1.630734E+01    -1.498992E+01    -1.633785E+01    -1.406687E+01    -1.527474E+01    -1.444666E+01    -1.560110E+01    -1.563663E+01    -1.494039E+01    -1.537998E+01    -1.505022E+01    -1.691627E+01    -1.429241E+01    -1.527784E+01    -1.677341E+01    -1.504853E+01    -1.509946E+01    -1.699321E+01    -1.661900E+01    -1.474673E+01    -1.526778E+01    -1.549724E+01    -1.647210E+01    -1.526143E+01    -1.718054E+01    -1.856941E+01    -1.490378E+01    -1.630337E+01    -1.756122E+01    -1.826781E+01    -1.478306E+01    -1.608931E+01    -1.643498E+01    -1.714104E+01    -1.420572E+01    -1.463766E+01    -1.511291E+01    -1.545122E+01    -1.408282E+01    -1.624501E+01    -1.579020E+01    -1.391428E+01    -1.602817E+01    -1.638798E+01    -1.512622E+01    -1.425111E+01    -1.463852E+01    -1.698924E+01    -1.424692E+01    -1.596326E+01    -1.710434E+01    -1.600526E+01    -1.439347E+01    -1.333318E+01    -1.471073E+01    -1.653559E+01    -1.386242E+01    -1.563326E+01    -1.686338E+01    -1.492968E+01    -1.584181E+01    -1.635129E+01    -1.552957E+01    -1.635516E+01    -1.422514E+01    -1.427030E+01    -1.747426E+01    -1.524796E+01    -1.516319E+01    -1.711774E+01    -1.473033E+01    -1.339179E+01    -1.515072E+01    -1.424542E+01    -1.416221E+01    -1.573293E+01    -1.694747E+01    -1.348168E+01    -1.481509E+01    -1.629694E+01    -1.836510E+01    -1.605189E+01    -1.423179E+01    -1.476351E+01    -1.365879E+01    -1.431012E+01    -1.441739E+01    -1.634155E+01    -1.686585E+01    -1.390847E+01    -1.378124E+01    -1.504749E+01    -1.369733E+01    -2.170462E+01    -1.376749E+01    -1.472047E+01    -1.437068E+01    -1.807305E+01    -1.436171E+01    -1.336927E+01    -1.705309E+01    -1.460816E+01    -1.630503E+01    -1.353369E+01    -1.500017E+01    -1.441746E+01    -1.548084E+01    -1.539454E+01    -1.459616E+01    -1.470481E+01    -1.388336E+01    -1.320556E+01    -1.397091E+01    -1.905502E+01    -1.940113E+01    -1.441976E+01    -1.381887E+01    -1.386758E+01    -1.424432E+01    -1.365562E+01    -1.501510E+01    -1.626803E+01    -1.478788E+01    -1.486651E+01    -1.585600E+01    -1.466079E+01    -1.437136E+01    -1.518241E+01    -1.387435E+01    -1.411140E+01    -1.390172E+01    -1.459920E+01    -1.529310E+01    -1.499329E+01    -1.466693E+01    -1.305076E+01    -1.497265E+01    -1.363616E+01    -1.356998E+01    -1.566362E+01    -1.406390E+01    -1.367447E+01    -1.376275E+01    -1.473267E+01    -1.348216E+01    -1.483576E+01    -1.452475E+01    -1.449045E+01    -1.323109E+01    -1.514322E+01    -1.421496E+01    -1.367943E+01    -1.332514E+01    -1.333272E+01    -1.380661E+01    -1.357732E+01    -1.347577E+01    -1.430307E+01    -1.306491E+01    -1.342785E+01    -1.333162E+01    -1.348387E+01    -1.327863E+01    -1.381768E+01    -1.554693E+01    -1.296631E+01    -1.259892E+01    -1.319812E+01    -1.418004E+01    -1.500635E+01    -1.453959E+01    -1.347334E+01    -1.303224E+01    -1.325516E+01    -1.329252E+01    -1.448068E+01    -1.467655E+01    -1.330469E+01    -1.341192E+01    -1.381671E+01    -1.322266E+01    -1.320678E+01    -1.505958E+01    -1.283748E+01    -1.254288E+01    -1.737265E+01    -1.404305E+01    -1.307686E+01    -1.293053E+01    -1.351487E+01    -1.215477E+01    -1.295512E+01    -1.554562E+01    -1.351118E+01    -1.343107E+01    -1.363858E+01    -1.316501E+01    -1.308319E+01    -1.518715E+01    -1.475125E+01    -1.393298E+01    -1.328749E+01    -1.252235E+01    -1.300501E+01    -1.350571E+01    -1.259304E+01    -1.277278E+01    -1.316880E+01    -1.304240E+01    -1.287569E+01    -1.469516E+01    -1.302783E+01    -1.249191E+01    -1.300899E+01    -1.280880E+01    -1.270365E+01    -1.318142E+01    -1.377025E+01    -1.236683E+01    -1.300924E+01    -1.362804E+01    -1.324422E+01    -1.384740E+01    -1.276682E+01    -1.309927E+01    -1.274322E+01    -1.296375E+01    -1.256509E+01    -1.311604E+01    -1.262837E+01    -1.208554E+01    -1.275508E+01    -1.294199E+01    -1.385980E+01    -1.280891E+01    -1.315852E+01    -1.276912E+01    -1.268836E+01    -1.245968E+01    -1.253248E+01    -1.259886E+01    -1.287887E+01    -1.309656E+01    -1.282018E+01    -1.179844E+01    -1.204556E+01    -1.306194E+01    -1.198127E+01    -1.266157E+01    -1.515157E+01    -1.307690E+01    -1.275418E+01    -1.323865E+01    -1.284590E+01    -1.271321E+01    -1.250596E+01    -1.270129E+01    -1.235012E+01    -1.253889E+01    -1.258399E+01    -1.284544E+01    -1.253949E+01    -1.177901E+01    -1.230341E+01    -1.294617E+01    -1.254297E+01    -1.297617E+01    -1.293848E+01    -1.226803E+01    -1.213648E+01    -1.250334E+01    -1.279767E+01    -1.242324E+01    -1.213279E+01    -1.193854E+01    -1.212266E+01    -1.235215E+01    -1.234977E+01    -1.361918E+01    -1.297711E+01    -1.306332E+01    -1.270526E+01    -1.236098E+01    -1.238496E+01    -1.303901E+01    -1.323812E+01    -1.261654E+01    -1.262254E+01    -1.168360E+01    -1.169564E+01    -1.250314E+01    -1.233419E+01    -1.239605E+01    -1.287775E+01    -1.219472E+01    -1.173475E+01    -1.177789E+01    -1.267970E+01    -1.240627E+01    -1.315645E+01    -1.260312E+01    -1.227406E+01    -1.240477E+01    -1.253674E+01    -1.270032E+01    -1.298490E+01    -1.246477E+01    -1.200065E+01    -1.171407E+01    -1.185331E+01    -1.191045E+01    -1.248036E+01    -1.258792E+01    -1.282190E+01    -1.277515E+01    -1.180097E+01    -1.297609E+01    -1.283634E+01    -1.239265E+01    -1.244345E+01    -1.252138E+01    -1.313791E+01    -1.264874E+01    -1.184018E+01    -1.207104E+01    -1.183476E+01    -1.167559E+01    -1.219906E+01    -1.292204E+01    -1.272730E+01    -1.229662E+01    -1.208406E+01    -1.215261E+01    -1.193262E+01    -1.207483E+01    -1.173206E+01    -1.246811E+01    -1.221302E+01    -1.215089E+01    -1.288818E+01    -1.273831E+01    -1.194571E+01    -1.217934E+01    -1.222779E+01    -1.191549E+01    -1.270131E+01    -1.236269E+01    -1.220940E+01    -1.261505E+01    -1.252026E+01    -1.274813E+01    -1.293413E+01    -1.211763E+01    -1.258781E+01    -1.216432E+01    -1.160768E+01    -1.166743E+01    -1.208866E+01    -1.170999E+01    -1.220008E+01    -1.335868E+01    -1.233324E+01    -1.234698E+01    -1.253081E+01    -1.186042E+01    -1.188083E+01    -1.216445E+01    -1.252939E+01    -1.262152E+01    -1.172883E+01    -1.178669E+01    -1.217175E+01    -1.232126E+01    -1.207430E+01    -1.216070E+01    -1.224808E+01    -1.188778E+01    -1.216503E+01    -1.186711E+01    -1.227090E+01    -1.268443E+01    -1.262901E+01    -1.281895E+01    -1.223701E+01    -1.216261E+01    -1.255177E+01    -1.174969E+01    -1.178351E+01    -1.203129E+01    -1.240944E+01    -1.241467E+01    -1.247209E+01    -1.248527E+01    -1.183686E+01    -1.227709E+01    -1.208662E+01    -1.287062E+01    -1.274713E+01    -1.205233E+01    -1.211774E+01    -1.205752E+01    -1.190703E+01    -1.252693E+01    -1.163807E+01    -1.226884E+01    -1.343568E+01    -1.306868E+01    -1.237966E+01    -1.263440E+01    -1.183910E+01    -1.177494E+01    -1.206318E+01    -1.181382E+01    -1.236063E+01    -1.277005E+01    -1.224113E+01    -1.275830E+01    -1.232870E+01    -1.207937E+01    -1.228812E+01    -1.206191E+01    -1.192112E+01    -1.206039E+01    -1.203943E+01    -1.230792E+01    -1.176654E+01    -1.155497E+01    -1.268545E+01    -1.340647E+01    -1.222056E+01    -1.303567E+01    -1.292632E+01    -1.207816E+01    -1.233616E+01    -1.223690E+01    -1.219890E+01    -1.293036E+01    -1.206650E+01    -1.259452E+01    -1.322617E+01    -1.216310E+01    -1.187305E+01    -1.283006E+01    -1.194360E+01    -1.175446E+01    -1.202249E+01    -1.247261E+01    -1.273413E+01    -1.244741E+01    -1.237182E+01    -1.244884E+01    -1.234427E+01    -1.223899E+01    -1.210117E+01    -1.179447E+01    -1.186965E+01    -1.185697E+01    -1.166939E+01    -1.154650E+01    -1.225167E+01    -1.209635E+01    -1.222935E+01    -1.253792E+01    -1.290911E+01    -1.265525E+01    -1.216712E+01    -1.250285E+01    -1.420306E+01    -1.226647E+01    -1.301690E+01    -1.283811E+01    -1.222751E+01    -1.220018E+01    -1.246700E+01    -1.180248E+01    -1.234164E+01    -1.219490E+01    -1.236461E+01    -1.238182E+01    -1.271667E+01    -1.241633E+01    -1.296345E+01    -1.178804E+01    -1.185939E+01    -1.312707E+01    -1.282826E+01    -1.214392E+01    -1.229024E+01    -1.253179E+01    -1.233833E+01    -1.206700E+01    -1.237029E+01    -1.288163E+01    -1.219026E+01    -1.239668E+01    -1.316051E+01    -1.348891E+01    -1.224210E+01    -1.217682E+01    -1.272922E+01    -1.276421E+01    -1.180809E+01    -1.216513E+01    -1.206585E+01    -1.242807E+01    -1.276557E+01    -1.384478E+01    -1.280646E+01    -1.292528E+01    -1.245722E+01    -1.308643E+01    -1.265162E+01    -1.220977E+01    -1.243362E+01    -1.241819E+01    -1.205889E+01    -1.312493E+01    -1.279946E+01    -1.222620E+01    -1.204631E+01    -1.262124E+01    -1.246046E+01    -1.357858E+01    -1.361905E+01    -1.261348E+01    -1.231798E+01    -1.243115E+01    -1.241650E+01    -1.303265E+01    -1.259160E+01    -1.232505E+01    -1.266464E+01    -1.228155E+01    -1.212293E+01    -1.272846E+01    -1.251588E+01    -1.198367E+01    -1.195696E+01    -1.182550E+01    -1.239723E+01    -1.317373E+01    -1.298165E+01    -1.320039E+01    -1.304638E+01    -1.215100E+01    -1.348043E+01    -1.431063E+01    -1.264989E+01    -1.229871E+01    -1.259405E+01    -1.244120E+01    -1.301152E+01    -1.268573E+01    -1.333079E+01    -1.317417E+01    -1.206830E+01    -1.207544E+01    -1.276220E+01    -1.275482E+01    -1.409003E+01    -1.319428E+01    -1.304012E+01    -1.286879E+01    -1.215442E+01    -1.201496E+01    -1.329784E+01    -1.446824E+01    -1.376359E+01    -1.221074E+01    -1.241030E+01    -1.264705E+01    -1.314149E+01    -1.407775E+01    -1.269730E+01    -1.287943E+01    -1.269919E+01    -1.236883E+01    -1.228990E+01    -1.200220E+01    -1.350495E+01    -1.540104E+01    -1.248984E+01    -1.249549E+01    -1.390243E+01    -1.451968E+01    -1.406511E+01    -1.698248E+01    -1.467900E+01    -1.252102E+01    -1.248306E+01    -1.294495E+01    -1.269290E+01    -1.306092E+01    -1.366808E+01    -1.374646E+01    -1.255868E+01    -1.262011E+01    -1.284504E+01    -1.245962E+01    -1.268347E+01    -1.397372E+01    -1.532508E+01    -1.385561E+01    -1.292575E+01    -1.356005E+01    -1.333366E+01    -1.354396E+01    -1.329497E+01    -1.249369E+01    -1.205972E+01    -1.271015E+01    -1.307069E+01    -1.260987E+01    -1.218434E+01    -1.263496E+01    -1.344204E+01    -1.363483E+01    -1.390811E+01    -1.373369E+01    -1.304214E+01    -1.296206E+01    -1.373714E+01    -1.332658E+01    -1.412625E+01    -1.425162E+01    -1.366822E+01    -1.487164E+01    -1.443013E+01    -1.344824E+01    -1.336588E+01    -1.312868E+01    -1.324608E+01    -1.327664E+01    -1.320368E+01    -1.370546E+01    -1.381828E+01    -1.254470E+01    -1.288362E+01    -1.400005E+01    -1.642354E+01    -1.401684E+01    -1.332921E+01    -1.291399E+01    -1.307580E+01    -1.235972E+01    -1.302945E+01    -1.415823E+01    -1.489412E+01    -1.722541E+01    -1.477248E+01    -1.364809E+01    -1.270193E+01    -1.265837E+01    -1.315059E+01    -1.354990E+01    -1.374628E+01    -1.453845E+01    -1.508874E+01    -1.407542E+01    -1.505264E+01    -1.656347E+01    -1.523089E+01    -1.531066E+01    -1.705383E+01    -1.438291E+01    -1.393397E+01    -1.481779E+01    -1.569399E+01    -1.735370E+01    -1.502512E+01    -1.281140E+01    -1.264456E+01    -1.351511E+01    -1.327503E+01    -1.294260E+01    -1.315702E+01    -1.390014E+01    -1.557189E+01    -1.366217E+01    -1.315707E+01    -1.535866E+01    -1.527844E+01    -1.559491E+01    -1.461683E+01    -1.322648E+01    -1.253001E+01    -1.254160E+01    -1.272915E+01    -1.332296E+01    -1.298853E+01    -1.440423E+01    -1.546005E+01    -1.456749E+01    -1.580902E+01    -1.595576E+01    -1.517978E+01    -1.411740E+01    -1.394140E+01    -1.410929E+01    -1.339212E+01    -1.464759E+01    -1.478318E+01    -1.657092E+01    -1.638823E+01    -1.456469E+01    -1.449320E+01    -1.453599E+01    -1.381171E+01    -1.736417E+01    -1.448647E+01    -1.548259E+01    -1.478968E+01    -1.360887E+01    -1.284643E+01    -1.355347E+01    -1.286144E+01    -1.291917E+01    -1.339396E+01    -1.465359E+01    -1.549069E+01    -1.422831E+01    -1.366113E+01    -1.443565E+01    -1.498922E+01    -1.530070E+01    -1.488780E+01    -1.408357E+01    -1.620202E+01    -1.620908E+01    -1.490468E+01    -1.521815E+01    -1.531692E+01    -1.508733E+01    -1.465721E+01    -1.418297E+01    -1.333494E+01    -1.343241E+01    -1.453569E+01    -1.331221E+01    -1.318333E+01    -1.397384E+01    -1.569403E+01    -1.835431E+01    -1.597375E+01    -1.513868E+01    -1.509195E+01    -1.428875E+01    -1.335003E+01    -1.373593E+01    -1.432941E+01    -1.282919E+01    -1.378771E+01    -1.467585E+01    -1.333003E+01    -1.313930E+01    -1.411469E+01    -1.642186E+01    -1.522105E+01    -1.432670E+01    -1.600645E+01    -1.507558E+01    -1.627320E+01    -1.435837E+01    -1.425235E+01    -1.392946E+01    -1.373617E+01    -1.334552E+01    -1.377953E+01    -1.441849E+01    -1.461747E+01    -1.680379E+01    -1.504086E+01    -1.363863E+01    -1.403403E+01    -1.342679E+01    -1.530946E+01    -1.370743E+01    -1.416610E+01    -1.466004E+01    -1.518120E+01    -1.505598E+01    -1.504569E+01    -1.499455E+01    -1.406420E+01    -1.303135E+01    -1.270863E+01    -1.446660E+01    -1.458916E+01    -1.474810E+01    -1.465820E+01    -1.626100E+01    -1.424819E+01    -1.309618E+01    -1.355062E+01    -1.308940E+01    -1.327750E+01    -1.538578E+01    -1.580441E+01    -1.566786E+01    -1.488061E+01    -1.347470E+01    -1.291084E+01    -1.473114E+01    -1.458425E+01    -1.444128E+01    -1.726818E+01    -1.502059E+01    -1.484143E+01    -1.429139E+01    -1.439752E+01    -1.502079E+01    -1.705003E+01    -2.084128E+01    -1.635340E+01    -1.418880E+01    -1.398453E+01    -1.501151E+01    -1.650123E+01    -1.558688E+01    -1.428005E+01    -1.370743E+01    -1.365061E+01    -1.339991E+01    -1.379817E+01    -1.582619E+01    -1.795293E+01    -1.824320E+01    -1.496367E+01    -1.344217E+01    -1.392921E+01    -1.305781E+01    -1.384079E+01    -1.583118E+01    -1.565036E+01    -1.538198E+01    -1.417450E+01    -1.402953E+01    -1.422700E+01    -1.420456E+01    -1.491925E+01    -1.573819E+01    -1.443534E+01    -1.396807E+01    -1.365659E+01    -1.389439E+01    -1.650724E+01    -1.663302E+01    -1.497585E+01    -1.369193E+01    -1.368953E+01    -1.379347E+01    -1.365061E+01    -1.338503E+01    -1.738735E+01    -1.788296E+01    -1.383265E+01    -1.376763E+01    -1.398981E+01    -1.415923E+01    -1.437344E+01    -1.726041E+01    -1.664934E+01    -1.537268E+01    -1.601796E+01    -1.444975E+01    -1.885161E+01    -1.462874E+01    -1.628633E+01    -1.448807E+01    -1.276642E+01    -1.330381E+01    -1.493379E+01    -1.451540E+01    -1.489522E+01    -1.612483E+01    -1.467774E+01    -1.539836E+01    -1.536231E+01    -1.521206E+01    -1.545635E+01    -1.863206E+01    -1.557058E+01    -1.504591E+01    -1.591701E+01    -1.515425E+01    -1.527191E+01    -1.539747E+01    -1.464353E+01    -1.450253E+01    -1.402660E+01    -1.314809E+01    -1.285389E+01    -1.430800E+01    -1.738192E+01    -1.491492E+01    -1.685468E+01    -1.361347E+01    -1.483345E+01    -1.526145E+01    -1.450797E+01    -1.603454E+01    -1.538693E+01    -1.451858E+01    -1.493952E+01    -1.451492E+01    -1.484331E+01    -1.662116E+01    -1.498039E+01    -1.324375E+01    -1.335151E+01    -1.346262E+01    -1.319093E+01    -1.303397E+01    -1.403222E+01    -1.652345E+01    -1.642825E+01    -1.411301E+01    -1.339014E+01    -1.362270E+01    -1.436296E+01    -1.495205E+01    -1.482671E+01    -1.444276E+01    -1.511545E+01    -1.394788E+01    -1.424680E+01    -1.824421E+01    -1.502049E+01    -1.404606E+01    -1.299718E+01    -1.271925E+01    -1.294411E+01    -1.290850E+01    -1.368343E+01    -1.519007E+01    -1.576184E+01    -1.533965E+01    -1.348321E+01    -1.316057E+01    -1.381397E+01    -1.427582E+01    -1.432716E+01    -1.748889E+01    -1.536776E+01    -1.442401E+01    -1.348987E+01    -1.365668E+01    -1.500906E+01    -1.623622E+01    -1.654841E+01    -1.518491E+01    -1.422440E+01    -1.391412E+01    -1.424327E+01    -1.407798E+01    -1.509773E+01    -1.718972E+01    -1.732845E+01    -1.653421E+01    -1.382161E+01    -1.374889E+01    -1.623770E+01    -1.729884E+01    -1.513888E+01    -1.496053E+01    -1.330995E+01    -1.308825E+01    -1.386466E+01    -1.340527E+01    -1.436595E+01    -1.519809E+01    -1.485705E+01    -1.526777E+01    -1.452324E+01    -1.440984E+01    -1.302501E+01    -1.337628E+01    -1.420532E+01    -1.468937E+01    -1.716237E+01    -1.823679E+01    -1.430815E+01    -1.410416E+01    -1.366426E+01    -1.359755E+01    -1.643143E+01    -1.400114E+01    -1.447624E+01    -1.451632E+01    -1.699039E+01    -1.518052E+01    -1.397283E+01    -1.442554E+01    -1.391767E+01    -1.294966E+01    -1.361484E+01    -1.437523E+01    -1.407171E+01    -1.403783E+01    -1.451286E+01    -1.672518E+01    -1.527547E+01    -1.484078E+01    -1.519384E+01    -1.650754E+01    -1.672261E+01    -1.372223E+01    -1.439935E+01    -1.655118E+01    -1.526895E+01    -1.380283E+01    -1.575031E+01    -1.627972E+01    -1.397616E+01    -1.503498E+01    -1.407711E+01    -1.480457E+01    -1.450793E+01    -1.508307E+01    -1.579172E+01    -1.429007E+01    -1.323507E+01    -1.302414E+01    -1.382890E+01    -1.341543E+01    -1.299534E+01    -1.388837E+01    -1.459015E+01    -1.569485E+01    -1.820793E+01    -1.444232E+01    -1.414547E+01    -1.536962E+01    -1.569797E+01    -1.513967E+01    -1.697203E+01    -1.581751E+01    -1.463993E+01    -1.346554E+01    -1.341975E+01    -1.413887E+01    -1.537268E+01    -1.440902E+01    -1.399705E+01    -1.357403E+01    -1.456505E+01    -1.759538E+01    -1.439571E+01    -1.675339E+01    -1.538241E+01    -1.580559E+01    -1.791941E+01    -1.414184E+01    -1.594956E+01    -1.616636E+01    -1.493463E+01    -1.580045E+01    -1.863648E+01    -1.690262E+01    -1.507439E+01    -1.440589E+01    -1.360566E+01    -1.434836E+01    -1.389980E+01    -1.351253E+01    -1.465455E+01    -1.583955E+01    -1.427847E+01    -1.447723E+01    -1.353018E+01    -1.415722E+01    -1.322316E+01    -1.334566E+01    -1.462110E+01    -1.325680E+01    -1.313323E+01    -1.363302E+01    -1.415071E+01    -1.376306E+01    -1.278898E+01    -1.287435E+01    -1.383950E+01    -1.402643E+01    -1.628173E+01    -1.534860E+01    -1.817946E+01    -1.754705E+01    -1.378704E+01    -1.321312E+01    -1.432593E+01    -1.365904E+01    -1.364159E+01    -1.448208E+01    -1.494694E+01    -1.438276E+01    -1.558073E+01    -1.620946E+01    -2.004716E+01    -1.566116E+01    -1.494007E+01    -1.601165E+01    -1.502809E+01    -1.446369E+01    -1.512379E+01    -1.480928E+01    -1.411250E+01    -1.606485E+01    -1.610895E+01    -1.369108E+01    -1.346832E+01    -1.369704E+01    -1.368396E+01    -1.319773E+01    -1.363374E+01    -1.342575E+01    -1.376137E+01    -1.441934E+01    -1.838653E+01    -1.506071E+01    -1.506985E+01    -1.441405E+01    -1.338694E+01    -1.362073E+01    -1.928370E+01    -1.556152E+01    -1.515768E+01    -1.432775E+01    -1.608436E+01    -1.429515E+01    -1.418383E+01    -1.404752E+01    -1.685134E+01    -1.515603E+01    -1.518116E+01    -1.498109E+01    -1.810971E+01    -1.513722E+01    -1.432644E+01    -1.551255E+01    -1.499257E+01    -1.447733E+01    -1.446428E+01    -1.459154E+01    -1.517127E+01    -1.574183E+01    -1.536284E+01    -1.632817E+01    -1.507733E+01    -1.978844E+01    -1.516586E+01    -1.465264E+01    -1.505044E+01    -1.426622E+01    -1.401724E+01    -1.722171E+01    -1.499172E+01    -1.513172E+01    -1.478007E+01    -1.332489E+01    -1.434998E+01    -1.359538E+01    -1.431279E+01    -1.492790E+01    -1.444805E+01    -1.581110E+01    -1.683089E+01    -1.430509E+01    -1.491909E+01    -1.372906E+01    -1.346911E+01    -1.390216E+01    -1.637672E+01    -1.477294E+01    -1.382691E+01    -1.698030E+01    -1.550778E+01    -1.641462E+01    -1.490836E+01    -1.558067E+01    -1.375597E+01    -1.482451E+01    -1.365320E+01    -1.513648E+01    -1.457260E+01    -1.578290E+01    -1.572663E+01    -1.541534E+01    -1.503567E+01    -1.494216E+01    -1.480762E+01    -1.627809E+01    -1.592238E+01    -1.383160E+01    -1.684840E+01    -1.411298E+01    -1.417179E+01
-56.111111    -1.489509E+01    -1.403600E+01    -1.444895E+01    -1.786486E+01    -1.497013E+01    -1.536514E+01    -1.438907E+01    -1.529351E+01    -1.605561E+01    -1.579808E+01    -1.584531E+01    -1.810538E+01    -1.608597E+01    -1.608698E+01    -1.536654E+01    -1.359112E+01    -1.471592E+01    -1.419248E+01    -1.482846E+01    -1.703347E+01    -1.558190E+01    -1.520464E+01    -1.403240E+01    -1.565157E+01    -1.606473E+01    -1.650269E+01    -1.562011E+01    -1.555423E+01    -1.546475E+01    -1.374011E+01    -1.497594E+01    -1.344296E+01    -1.477453E+01    -1.459069E+01    -1.457352E+01    -1.497185E+01    -1.404119E+01    -1.756114E+01    -1.526767E+01    -1.623462E+01    -1.493491E+01    -1.577117E+01    -1.680138E+01    -1.460281E+01    -1.556281E+01    -1.483624E+01    -1.654257E+01    -1.507339E+01    -1.633997E+01    -1.487257E+01    -1.621585E+01    -1.473082E+01    -1.625997E+01    -1.453745E+01    -1.630483E+01    -1.524880E+01    -1.572928E+01    -1.467244E+01    -1.660611E+01    -1.574744E+01    -1.705403E+01    -1.551227E+01    -1.566636E+01    -1.566577E+01    -1.694310E+01    -1.540281E+01    -1.492553E+01    -1.410974E+01    -1.509907E+01    -1.428329E+01    -1.456126E+01    -1.927601E+01    -1.471334E+01    -1.521620E+01    -1.778827E+01    -1.474681E+01    -1.517011E+01    -1.509727E+01    -1.570922E+01    -1.375389E+01    -1.554945E+01    -1.468981E+01    -1.444785E+01    -1.429642E+01    -1.631232E+01    -1.411279E+01    -1.383701E+01    -1.460017E+01    -1.439284E+01    -1.511458E+01    -1.668418E+01    -1.488166E+01    -1.397407E+01    -1.420548E+01    -1.396593E+01    -1.390750E+01    -1.439488E+01    -1.529265E+01    -1.766289E+01    -1.704430E+01    -1.508527E+01    -1.635106E+01    -1.626964E+01    -1.499569E+01    -1.503357E+01    -1.448092E+01    -1.935702E+01    -1.374272E+01    -1.711769E+01    -1.676977E+01    -1.609619E+01    -1.606040E+01    -1.934236E+01    -1.840398E+01    -1.463571E+01    -1.723608E+01    -1.486193E+01    -1.531051E+01    -1.378528E+01    -1.518483E+01    -1.561958E+01    -1.490967E+01    -1.475061E+01    -1.475602E+01    -1.472395E+01    -1.725038E+01    -1.497059E+01    -1.437809E+01    -1.460758E+01    -1.477516E+01    -1.931887E+01    -1.462088E+01    -1.550052E+01    -1.494829E+01    -1.377969E+01    -1.479047E+01    -1.588430E+01    -1.556185E+01    -1.467887E+01    -1.562262E+01    -1.537900E+01    -1.635126E+01    -1.502457E+01    -1.380220E+01    -1.719037E+01    -1.670636E+01    -1.384126E+01    -1.564942E+01    -1.556434E+01    -1.421277E+01    -1.510674E+01    -1.426089E+01    -1.462843E+01    -1.650283E+01    -1.635134E+01    -1.541063E+01    -1.592248E+01    -1.578403E+01    -1.546594E+01    -1.394290E+01    -1.396553E+01    -1.514937E+01    -1.357146E+01    -1.395401E+01    -1.402396E+01    -1.528756E+01    -1.429600E+01    -1.588589E+01    -1.719862E+01    -1.653677E+01    -1.416021E+01    -1.542153E+01    -1.490101E+01    -1.582455E+01    -1.425525E+01    -1.460920E+01    -1.547562E+01    -1.506339E+01    -1.388083E+01    -1.427285E+01    -1.473361E+01    -1.577666E+01    -1.442300E+01    -1.496696E+01    -1.422225E+01    -1.478857E+01    -1.474317E+01    -1.697890E+01    -1.417444E+01    -1.349858E+01    -1.349168E+01    -1.372581E+01    -1.433061E+01    -1.473902E+01    -1.471700E+01    -1.566645E+01    -1.429593E+01    -1.459786E+01    -1.349751E+01    -1.661733E+01    -1.516812E+01    -1.388158E+01    -1.534734E+01    -1.664844E+01    -1.405671E+01    -1.338662E+01    -1.418186E+01    -1.432449E+01    -1.372559E+01    -1.401330E+01    -1.495972E+01    -1.458444E+01    -1.637665E+01    -1.378838E+01    -1.345273E+01    -1.503640E+01    -1.394082E+01    -1.345920E+01    -1.494658E+01    -1.593964E+01    -1.441749E+01    -1.337331E+01    -1.385160E+01    -1.350589E+01    -1.333147E+01    -1.553751E+01    -1.384192E+01    -1.340647E+01    -1.447777E+01    -1.341098E+01    -1.421175E+01    -1.399594E+01    -1.383693E+01    -1.292839E+01    -1.349616E+01    -1.416001E+01    -1.452140E+01    -1.402326E+01    -1.322920E+01    -1.311788E+01    -1.380392E+01    -1.425787E+01    -1.318289E+01    -1.369789E+01    -1.357876E+01    -1.262958E+01    -1.286413E+01    -1.410881E+01    -1.293068E+01    -1.413970E+01    -1.394880E+01    -1.254531E+01    -1.362332E+01    -1.399020E+01    -1.369472E+01    -1.264405E+01    -1.388618E+01    -1.357681E+01    -1.248193E+01    -1.301037E+01    -1.342731E+01    -1.269626E+01    -1.299467E+01    -1.376090E+01    -1.358516E+01    -1.301380E+01    -1.477569E+01    -1.424530E+01    -1.279812E+01    -1.260373E+01    -1.273282E+01    -1.276303E+01    -1.350253E+01    -1.374694E+01    -1.362272E+01    -1.269485E+01    -1.266428E+01    -1.371958E+01    -1.244585E+01    -1.288641E+01    -1.322251E+01    -1.258766E+01    -1.293437E+01    -1.305094E+01    -1.325138E+01    -1.246532E+01    -1.286044E+01    -1.321127E+01    -1.286274E+01    -1.404621E+01    -1.327056E+01    -1.246498E+01    -1.270299E+01    -1.270973E+01    -1.258794E+01    -1.314800E+01    -1.272176E+01    -1.291242E+01    -1.326413E+01    -1.356297E+01    -1.263418E+01    -1.299638E+01    -1.279412E+01    -1.219653E+01    -1.265314E+01    -1.227350E+01    -1.215914E+01    -1.282727E+01    -1.270185E+01    -1.229830E+01    -1.254232E+01    -1.279057E+01    -1.266245E+01    -1.264249E+01    -1.317727E+01    -1.244945E+01    -1.239632E+01    -1.287018E+01    -1.212961E+01    -1.264394E+01    -1.326844E+01    -1.265870E+01    -1.235247E+01    -1.322085E+01    -1.295238E+01    -1.202135E+01    -1.254446E+01    -1.333718E+01    -1.242738E+01    -1.233127E+01    -1.328739E+01    -1.265030E+01    -1.165682E+01    -1.210083E+01    -1.226360E+01    -1.166970E+01    -1.188013E+01    -1.306701E+01    -1.203610E+01    -1.204685E+01    -1.254517E+01    -1.278947E+01    -1.242951E+01    -1.251748E+01    -1.291681E+01    -1.194789E+01    -1.230285E+01    -1.258565E+01    -1.199611E+01    -1.252064E+01    -1.240041E+01    -1.233633E+01    -1.206324E+01    -1.244708E+01    -1.230174E+01    -1.227487E+01    -1.205724E+01    -1.277199E+01    -1.227006E+01    -1.204156E+01    -1.247531E+01    -1.222229E+01    -1.160365E+01    -1.220038E+01    -1.223097E+01    -1.202794E+01    -1.195264E+01    -1.304146E+01    -1.182222E+01    -1.167630E+01    -1.273531E+01    -1.194661E+01    -1.217461E+01    -1.289027E+01    -1.300282E+01    -1.197081E+01    -1.182219E+01    -1.161968E+01    -1.192114E+01    -1.203360E+01    -1.232300E+01    -1.199134E+01    -1.190438E+01    -1.218987E+01    -1.204698E+01    -1.212271E+01    -1.258078E+01    -1.190830E+01    -1.229808E+01    -1.247579E+01    -1.174280E+01    -1.199413E+01    -1.274236E+01    -1.212465E+01    -1.221259E+01    -1.233769E+01    -1.225499E+01    -1.140335E+01    -1.178857E+01    -1.260079E+01    -1.172843E+01    -1.216584E+01    -1.284980E+01    -1.178883E+01    -1.155430E+01    -1.173671E+01    -1.161751E+01    -1.187876E+01    -1.229500E+01    -1.317721E+01    -1.205564E+01    -1.199399E+01    -1.153551E+01    -1.136126E+01    -1.172849E+01    -1.243892E+01    -1.227924E+01    -1.226656E+01    -1.230866E+01    -1.205113E+01    -1.162892E+01    -1.206288E+01    -1.226507E+01    -1.190656E+01    -1.178291E+01    -1.226875E+01    -1.240626E+01    -1.244902E+01    -1.212103E+01    -1.231601E+01    -1.187535E+01    -1.196586E+01    -1.193794E+01    -1.161155E+01    -1.130428E+01    -1.179665E+01    -1.194590E+01    -1.193633E+01    -1.269820E+01    -1.191867E+01    -1.237367E+01    -1.258192E+01    -1.237612E+01    -1.168497E+01    -1.155276E+01    -1.208414E+01    -1.225532E+01    -1.157330E+01    -1.203879E+01    -1.258142E+01    -1.175544E+01    -1.202886E+01    -1.243697E+01    -1.255354E+01    -1.210223E+01    -1.216499E+01    -1.176977E+01    -1.160248E+01    -1.211524E+01    -1.233842E+01    -1.238673E+01    -1.182856E+01    -1.201879E+01    -1.122611E+01    -1.128137E+01    -1.128307E+01    -1.154988E+01    -1.144061E+01    -1.171395E+01    -1.230469E+01    -1.253122E+01    -1.182709E+01    -1.178460E+01    -1.155246E+01    -1.178809E+01    -1.230528E+01    -1.189115E+01    -1.222016E+01    -1.194789E+01    -1.210458E+01    -1.227329E+01    -1.183571E+01    -1.199401E+01    -1.333791E+01    -1.298063E+01    -1.237697E+01    -1.255437E+01    -1.286474E+01    -1.179325E+01    -1.148838E+01    -1.136840E+01    -1.170155E+01    -1.182150E+01    -1.160914E+01    -1.188854E+01    -1.235437E+01    -1.200347E+01    -1.209462E+01    -1.193388E+01    -1.163825E+01    -1.172893E+01    -1.187428E+01    -1.150542E+01    -1.181887E+01    -1.223171E+01    -1.189560E+01    -1.185475E+01    -1.170298E+01    -1.217723E+01    -1.246153E+01    -1.181844E+01    -1.168583E+01    -1.168993E+01    -1.157323E+01    -1.194662E+01    -1.189464E+01    -1.182131E+01    -1.215580E+01    -1.257798E+01    -1.213423E+01    -1.151503E+01    -1.149631E+01    -1.176129E+01    -1.182491E+01    -1.157078E+01    -1.164925E+01    -1.187459E+01    -1.265716E+01    -1.337921E+01    -1.280604E+01    -1.146728E+01    -1.194094E+01    -1.196928E+01    -1.183630E+01    -1.230725E+01    -1.200764E+01    -1.231924E+01    -1.299662E+01    -1.259664E+01    -1.257893E+01    -1.291909E+01    -1.286672E+01    -1.331669E+01    -1.213753E+01    -1.180052E+01    -1.208463E+01    -1.172018E+01    -1.134116E+01    -1.193903E+01    -1.185859E+01    -1.154540E+01    -1.140411E+01    -1.177152E+01    -1.177390E+01    -1.247345E+01    -1.218672E+01    -1.228975E+01    -1.232021E+01    -1.233109E+01    -1.271196E+01    -1.205560E+01    -1.171122E+01    -1.246324E+01    -1.188147E+01    -1.141654E+01    -1.201490E+01    -1.248317E+01    -1.273782E+01    -1.217218E+01    -1.185789E+01    -1.223559E+01    -1.224841E+01    -1.185187E+01    -1.263642E+01    -1.275542E+01    -1.268531E+01    -1.207699E+01    -1.206177E+01    -1.191614E+01    -1.181625E+01    -1.169845E+01    -1.243191E+01    -1.237431E+01    -1.177321E+01    -1.174585E+01    -1.200501E+01    -1.181999E+01    -1.202745E+01    -1.170665E+01    -1.207555E+01    -1.233539E+01    -1.221244E+01    -1.169158E+01    -1.167122E+01    -1.235021E+01    -1.297678E+01    -1.250269E+01    -1.211974E+01    -1.219203E+01    -1.238624E+01    -1.295124E+01    -1.281786E+01    -1.267092E+01    -1.271880E+01    -1.220113E+01    -1.191549E+01    -1.184717E+01    -1.182949E+01    -1.237591E+01    -1.205861E+01    -1.205532E+01    -1.239069E+01    -1.382788E+01    -1.331919E+01    -1.275131E+01    -1.291118E+01    -1.368424E+01    -1.293327E+01    -1.306805E+01    -1.235814E+01    -1.245531E+01    -1.330660E+01    -1.293750E+01    -1.216780E+01    -1.190323E+01    -1.191127E+01    -1.242543E+01    -1.251869E+01    -1.197153E+01    -1.175514E+01    -1.209889E+01    -1.240851E+01    -1.252576E+01    -1.128401E+01    -1.141964E+01    -1.270494E+01    -1.264373E+01    -1.194444E+01    -1.229153E+01    -1.270933E+01    -1.295800E+01    -1.259801E+01    -1.198608E+01    -1.241372E+01    -1.259178E+01    -1.235967E+01    -1.217540E+01    -1.213983E+01    -1.204480E+01    -1.223621E+01    -1.207782E+01    -1.233084E+01    -1.295721E+01    -1.322584E+01    -1.350448E+01    -1.284108E+01    -1.294064E+01    -1.326249E+01    -1.333705E+01    -1.558938E+01    -1.473342E+01    -1.322802E+01    -1.283611E+01    -1.201717E+01    -1.171951E+01    -1.297829E+01    -1.377004E+01    -1.279809E+01    -1.194604E+01    -1.285308E+01    -1.302901E+01    -1.213057E+01    -1.244239E+01    -1.286307E+01    -1.297424E+01    -1.325939E+01    -1.220102E+01    -1.182224E+01    -1.250360E+01    -1.293416E+01    -1.338586E+01    -1.269540E+01    -1.318202E+01    -1.520619E+01    -1.326219E+01    -1.237595E+01    -1.283940E+01    -1.259298E+01    -1.256627E+01    -1.351278E+01    -1.319939E+01    -1.218045E+01    -1.246636E+01    -1.279723E+01    -1.249569E+01    -1.251512E+01    -1.280183E+01    -1.269449E+01    -1.312072E+01    -1.378736E+01    -1.407053E+01    -1.341936E+01    -1.365868E+01    -1.388840E+01    -1.407228E+01    -1.410714E+01    -1.384862E+01    -1.285502E+01    -1.313770E+01    -1.271543E+01    -1.268904E+01    -1.310027E+01    -1.260955E+01    -1.265750E+01    -1.367112E+01    -1.398656E+01    -1.400006E+01    -1.322772E+01    -1.358226E+01    -1.490003E+01    -1.482575E+01    -1.416658E+01    -1.314578E+01    -1.319262E+01    -1.515371E+01    -1.486974E+01    -1.548015E+01    -1.529773E+01    -1.411917E+01    -1.288763E+01    -1.231541E+01    -1.243572E+01    -1.215904E+01    -1.290019E+01    -1.298953E+01    -1.308076E+01    -1.302774E+01    -1.318810E+01    -1.404287E+01    -1.339907E+01    -1.237216E+01    -1.320853E+01    -1.337927E+01    -1.290416E+01    -1.376870E+01    -1.428621E+01    -1.374313E+01    -1.380735E+01    -1.413851E+01    -1.548014E+01    -1.567796E+01    -1.343429E+01    -1.450299E+01    -1.633465E+01    -1.435501E+01    -1.751877E+01    -1.432695E+01    -1.363894E+01    -1.504274E+01    -1.782569E+01    -1.283602E+01    -1.287889E+01    -1.350614E+01    -1.268675E+01    -1.215770E+01    -1.207488E+01    -1.284516E+01    -1.255073E+01    -1.237875E+01    -1.339864E+01    -1.287388E+01    -1.464732E+01    -1.468641E+01    -1.408137E+01    -1.294067E+01    -1.374744E+01    -1.282365E+01    -1.310724E+01    -1.390727E+01    -1.360749E+01    -1.405303E+01    -1.386663E+01    -1.489389E+01    -1.606773E+01    -1.534215E+01    -1.544360E+01    -1.490296E+01    -1.488948E+01    -1.388420E+01    -1.602441E+01    -1.617917E+01    -1.393403E+01    -1.366529E+01    -1.367549E+01    -1.267633E+01    -1.304483E+01    -1.300268E+01    -1.371316E+01    -1.332176E+01    -1.297436E+01    -1.318970E+01    -1.438951E+01    -1.470734E+01    -1.389483E+01    -1.467495E+01    -1.479007E+01    -1.349649E+01    -1.316201E+01    -1.349106E+01    -1.314060E+01    -1.416152E+01    -1.440248E+01    -1.465457E+01    -1.465541E+01    -1.350298E+01    -1.628130E+01    -1.626194E+01    -1.580759E+01    -1.566315E+01    -1.474163E+01    -1.616706E+01    -1.403059E+01    -1.565332E+01    -1.340570E+01    -1.387621E+01    -1.327865E+01    -1.401298E+01    -1.733106E+01    -1.463897E+01    -1.604749E+01    -1.448183E+01    -1.338080E+01    -1.291904E+01    -1.252742E+01    -1.224912E+01    -1.256170E+01    -1.206772E+01    -1.221982E+01    -1.248590E+01    -1.324946E+01    -1.391192E+01    -1.372673E+01    -1.408790E+01    -1.548091E+01    -1.524045E+01    -1.465289E+01    -1.511510E+01    -1.412943E+01    -1.324885E+01    -1.251872E+01    -1.205733E+01    -1.289292E+01    -1.245830E+01    -1.240198E+01    -1.347244E+01    -1.305538E+01    -1.295399E+01    -1.337528E+01    -1.294232E+01    -1.309794E+01    -1.320489E+01    -1.352309E+01    -1.412579E+01    -1.347533E+01    -1.393852E+01    -1.369309E+01    -1.264586E+01    -1.265666E+01    -1.243801E+01    -1.221763E+01    -1.246644E+01    -1.259811E+01    -1.295775E+01    -1.364139E+01    -1.326013E+01    -1.286736E+01    -1.229996E+01    -1.176944E+01    -1.210018E+01    -1.219591E+01    -1.178959E+01    -1.229409E+01    -1.325997E+01    -1.225259E+01    -1.183690E+01    -1.198259E+01    -1.235397E+01    -1.275077E+01    -1.249349E+01    -1.423316E+01    -1.705129E+01    -1.476274E+01    -1.368046E+01    -1.379075E+01    -1.337361E+01    -1.335452E+01    -1.386368E+01    -1.307480E+01    -1.364243E+01    -1.455279E+01    -1.415526E+01    -1.521677E+01    -1.486029E+01    -1.517541E+01    -1.396760E+01    -1.379486E+01    -1.379412E+01    -1.406777E+01    -1.404821E+01    -1.471524E+01    -1.590457E+01    -1.508750E+01    -1.617111E+01    -1.551629E+01    -1.636863E+01    -1.520630E+01    -1.686026E+01    -1.573212E+01    -1.485350E+01    -1.335007E+01    -1.342849E+01    -1.462351E+01    -1.641924E+01    -1.682511E+01    -1.432636E+01    -1.335552E+01    -1.254572E+01    -1.298337E+01    -1.283735E+01    -1.363681E+01    -1.392579E+01    -1.443963E+01    -1.456985E+01    -1.336247E+01    -1.269949E+01    -1.417974E+01    -1.579798E+01    -1.575004E+01    -1.643273E+01    -1.316268E+01    -1.280465E+01    -1.250261E+01    -1.273252E+01    -1.327589E+01    -1.354771E+01    -1.448194E+01    -1.449336E+01    -1.595545E+01    -1.631046E+01    -1.684677E+01    -1.724641E+01    -1.980906E+01    -1.386052E+01    -1.297884E+01    -1.401993E+01    -1.426790E+01    -1.463636E+01    -1.431095E+01    -1.416382E+01    -1.323472E+01    -1.297525E+01    -1.329682E+01    -1.416680E+01    -1.417571E+01    -1.759228E+01    -1.499364E+01    -1.529922E+01    -1.393616E+01    -1.337204E+01    -1.364923E+01    -1.508074E+01    -1.483771E+01    -1.473178E+01    -1.364828E+01    -1.319269E+01    -1.283458E+01    -1.382954E+01    -1.616265E+01    -1.625465E+01    -1.881173E+01    -1.501093E+01    -1.478342E+01    -1.405809E+01    -1.470525E+01    -1.374904E+01    -1.349717E+01    -1.277272E+01    -1.272499E+01    -1.313234E+01    -1.323741E+01    -1.552948E+01    -1.507259E+01    -1.446342E+01    -1.395060E+01    -1.268858E+01    -1.302341E+01    -1.458707E+01    -1.483870E+01    -1.442242E+01    -1.354896E+01    -1.276915E+01    -1.313841E+01    -1.265110E+01    -1.328377E+01    -1.440067E+01    -1.640869E+01    -1.495701E+01    -1.480364E+01    -1.318452E+01    -1.323107E+01    -1.547326E+01    -1.870054E+01    -1.575214E+01    -1.942503E+01    -1.469490E+01    -1.301458E+01    -1.374433E+01    -1.446596E+01    -1.402922E+01    -1.590988E+01    -1.437755E+01    -1.411408E+01    -1.353917E+01    -1.354087E+01    -1.358603E+01    -1.424055E+01    -1.419514E+01    -1.479254E+01    -1.406483E+01    -1.538063E+01    -1.390480E+01    -1.334886E+01    -1.509058E+01    -1.474853E+01    -1.420452E+01    -1.495579E+01    -1.424025E+01    -1.549871E+01    -1.577133E+01    -1.674787E+01    -1.285955E+01    -1.310076E+01    -1.268909E+01    -1.228946E+01    -1.204836E+01    -1.212436E+01    -1.307626E+01    -1.248973E+01    -1.180993E+01    -1.226585E+01    -1.231326E+01    -1.222693E+01    -1.273290E+01    -1.366660E+01    -1.408957E+01    -1.498683E+01    -1.320413E+01    -1.284571E+01    -1.268175E+01    -1.262268E+01    -1.299927E+01    -1.349601E+01    -1.344054E+01    -1.543509E+01    -1.543096E+01    -1.353998E+01    -1.404191E+01    -1.392783E+01    -1.441930E+01    -1.469313E+01    -1.343283E+01    -1.390690E+01    -1.403126E+01    -1.359076E+01    -1.393026E+01    -1.270649E+01    -1.270533E+01    -1.382833E+01    -1.242405E+01    -1.319262E+01    -1.358522E+01    -1.467480E+01    -1.632748E+01    -1.484254E+01    -1.463374E+01    -1.295576E+01    -1.372826E+01    -1.293108E+01    -1.282912E+01    -1.302262E+01    -1.263053E+01    -1.307930E+01    -1.268320E+01    -1.365850E+01    -1.328149E+01    -1.343747E+01    -1.557343E+01    -1.399799E+01    -1.431159E+01    -1.655484E+01    -1.567159E+01    -1.585000E+01    -1.626633E+01    -1.454234E+01    -1.808879E+01    -1.502918E+01    -1.653941E+01    -1.352952E+01    -1.449162E+01    -1.429744E+01    -1.464438E+01    -1.476138E+01    -1.391097E+01    -1.494020E+01    -1.274796E+01    -1.380020E+01    -1.435638E+01    -1.501848E+01    -1.461803E+01    -1.342743E+01    -1.403161E+01    -1.419971E+01    -1.334928E+01    -1.377629E+01    -1.352450E+01    -1.294834E+01    -1.337701E+01    -1.328562E+01    -1.289757E+01    -1.297819E+01    -1.428477E+01    -1.634974E+01    -1.487531E+01    -1.548568E+01    -1.428010E+01    -1.547753E+01    -1.425085E+01    -1.414205E+01    -1.613319E+01    -1.547187E+01    -1.357094E+01    -1.357635E+01    -1.340142E+01    -1.428516E+01    -1.350030E+01    -1.336229E+01    -1.470416E+01    -1.453241E+01    -1.409294E+01    -1.384048E+01    -1.525287E+01    -1.484719E+01    -1.368725E+01    -1.577018E+01    -1.393225E+01    -1.417430E+01    -1.368176E+01    -1.417936E+01    -1.233183E+01    -1.294515E+01    -1.380776E+01    -1.292622E+01    -1.347994E+01    -1.315581E+01    -1.382284E+01    -1.450109E+01    -1.481717E+01    -1.581696E+01    -1.397502E+01    -1.567652E+01    -1.555023E+01    -1.429688E+01    -1.339357E+01    -1.384013E+01    -1.510820E+01    -1.479419E+01    -1.476514E+01    -1.461856E+01    -1.788771E+01    -1.731392E+01    -1.724866E+01    -1.826063E+01    -1.511807E+01    -1.602219E+01    -1.427866E+01    -1.715008E+01    -1.493582E+01    -1.615959E+01    -1.495585E+01    -1.689911E+01    -1.523178E+01    -1.522090E+01    -1.401489E+01    -1.397519E+01    -1.306616E+01    -1.274173E+01    -1.426424E+01    -1.387021E+01    -1.345063E+01    -1.375511E+01    -1.572111E+01    -1.643982E+01    -1.518116E+01    -1.798874E+01    -1.495090E+01    -1.643289E+01    -1.493417E+01    -1.559231E+01    -1.501962E+01    -1.515132E+01    -1.804751E+01    -1.452952E+01    -1.529082E+01    -1.343113E+01    -1.337499E+01    -1.389280E+01    -1.720104E+01    -1.448889E+01    -1.465238E+01    -1.450246E+01    -1.505499E+01    -1.536106E+01    -1.578484E+01    -1.654714E+01    -1.540877E+01    -1.680524E+01    -1.557245E+01    -1.542939E+01    -1.458117E+01    -1.456407E+01    -1.444350E+01    -1.708776E+01    -1.509898E+01    -1.428064E+01    -1.650575E+01    -1.536427E+01    -1.483009E+01    -1.378212E+01    -1.415940E+01    -1.634055E+01    -1.360159E+01    -1.383495E+01    -1.340577E+01    -1.277130E+01    -1.368438E+01    -1.453277E+01    -1.483795E+01    -1.394665E+01    -1.438070E+01    -1.856147E+01    -1.590842E+01    -1.462924E+01    -1.376665E+01    -1.363809E+01    -1.395999E+01    -1.483972E+01    -1.532945E+01    -1.419637E+01    -1.332293E+01    -1.338859E+01    -1.547453E+01    -1.422560E+01    -1.304105E+01    -1.282301E+01    -1.419461E+01    -1.410100E+01    -1.531002E+01    -1.555957E+01    -1.782160E+01    -1.568565E+01    -1.481853E+01    -1.508273E+01    -1.530297E+01    -1.462319E+01    -1.475550E+01    -1.484396E+01    -1.379231E+01    -1.466013E+01    -1.455878E+01    -1.766687E+01
-56.000000    -1.562863E+01    -1.378195E+01    -1.393844E+01    -1.720983E+01    -1.434228E+01    -1.775963E+01    -1.625261E+01    -1.477511E+01    -1.469883E+01    -1.498508E+01    -1.518128E+01    -1.492675E+01    -1.389130E+01    -1.641720E+01    -1.489780E+01    -1.494376E+01    -1.410680E+01    -1.570936E+01    -1.367723E+01    -1.657251E+01    -1.520930E+01    -1.576146E+01    -1.507314E+01    -1.426885E+01    -1.706291E+01    -1.589133E+01    -1.386582E+01    -1.415698E+01    -1.484266E+01    -1.530567E+01    -1.343612E+01    -1.404125E+01    -1.410276E+01    -1.414326E+01    -1.415362E+01    -1.590464E+01    -1.434747E+01    -1.506805E+01    -1.399475E+01    -1.530647E+01    -1.411140E+01    -1.361881E+01    -1.428335E+01    -1.342478E+01    -1.484550E+01    -1.485656E+01    -1.854220E+01    -1.402767E+01    -1.666159E+01    -1.738943E+01    -1.696797E+01    -1.642164E+01    -1.602236E+01    -1.486447E+01    -1.498535E+01    -1.456976E+01    -1.698049E+01    -1.759425E+01    -1.717994E+01    -1.399724E+01    -1.577191E+01    -1.374333E+01    -1.768678E+01    -1.455992E+01    -1.554674E+01    -1.483243E+01    -1.593061E+01    -1.831978E+01    -1.649614E+01    -1.668252E+01    -1.532782E+01    -1.456683E+01    -1.819486E+01    -1.463772E+01    -1.679572E+01    -1.432862E+01    -1.820467E+01    -1.543185E+01    -1.653257E+01    -1.525257E+01    -1.554434E+01    -1.611816E+01    -1.382970E+01    -1.440124E+01    -1.586477E+01    -1.691317E+01    -1.486060E+01    -1.684498E+01    -1.401353E+01    -1.479887E+01    -1.570675E+01    -1.697248E+01    -1.613377E+01    -1.557930E+01    -1.455362E+01    -1.513635E+01    -1.524939E+01    -1.612477E+01    -1.695168E+01    -1.685610E+01    -1.485535E+01    -1.790081E+01    -2.003137E+01    -1.591255E+01    -1.542093E+01    -1.424007E+01    -1.522885E+01    -1.513663E+01    -1.464698E+01    -1.515017E+01    -1.480914E+01    -1.534402E+01    -1.715852E+01    -1.598001E+01    -1.823280E+01    -1.588849E+01    -1.513450E+01    -1.516253E+01    -1.586246E+01    -1.466317E+01    -1.449164E+01    -1.628799E+01    -1.682035E+01    -1.547396E+01    -1.638740E+01    -1.555956E+01    -1.805130E+01    -1.597167E+01    -1.410466E+01    -1.548337E+01    -1.606719E+01    -1.596030E+01    -1.381605E+01    -1.461767E+01    -1.631256E+01    -1.546784E+01    -1.813515E+01    -1.531866E+01    -1.414366E+01    -1.459591E+01    -1.542681E+01    -1.579882E+01    -1.896258E+01    -1.508846E+01    -1.543006E+01    -1.456218E+01    -1.596027E+01    -1.738046E+01    -1.704066E+01    -1.419164E+01    -1.486012E+01    -1.492609E+01    -1.544606E+01    -1.465887E+01    -1.411496E+01    -1.506870E+01    -1.462378E+01    -1.729415E+01    -1.514783E+01    -1.627089E+01    -1.411193E+01    -1.582337E+01    -1.640615E+01    -1.414990E+01    -1.386761E+01    -1.330726E+01    -1.465367E+01    -1.553328E+01    -1.421666E+01    -1.480381E+01    -1.504826E+01    -1.380899E+01    -1.457482E+01    -1.508731E+01    -1.419097E+01    -1.343199E+01    -1.436068E+01    -1.492622E+01    -1.516470E+01    -1.770296E+01    -1.648764E+01    -1.306203E+01    -1.638935E+01    -1.467317E+01    -1.387776E+01    -1.389694E+01    -1.468941E+01    -1.422348E+01    -1.524786E+01    -1.591139E+01    -1.408980E+01    -1.382915E+01    -1.354259E+01    -1.422516E+01    -1.444201E+01    -1.506203E+01    -1.464489E+01    -1.327763E+01    -1.540047E+01    -1.380169E+01    -1.628434E+01    -1.472986E+01    -1.366248E+01    -1.462901E+01    -1.379251E+01    -1.399822E+01    -1.420987E+01    -1.316056E+01    -1.424749E+01    -1.418605E+01    -1.435069E+01    -1.336688E+01    -1.371944E+01    -1.388446E+01    -1.398857E+01    -1.360046E+01    -1.422482E+01    -1.416961E+01    -1.369514E+01    -1.438816E+01    -1.300103E+01    -1.766071E+01    -1.446110E+01    -1.397651E+01    -1.349250E+01    -1.361454E+01    -1.338738E+01    -1.281393E+01    -1.350519E+01    -1.321778E+01    -1.391541E+01    -1.540361E+01    -1.407818E+01    -1.346650E+01    -1.272835E+01    -1.420293E+01    -1.366361E+01    -1.317786E+01    -1.281396E+01    -1.365785E+01    -1.303643E+01    -1.288868E+01    -1.317826E+01    -1.409875E+01    -1.335999E+01    -1.378026E+01    -1.361948E+01    -1.270796E+01    -1.252048E+01    -1.387917E+01    -1.325438E+01    -1.343119E+01    -1.227829E+01    -1.255561E+01    -1.305921E+01    -1.397489E+01    -1.363923E+01    -1.318299E+01    -1.430028E+01    -1.269774E+01    -1.288391E+01    -1.503514E+01    -1.295501E+01    -1.283531E+01    -1.302583E+01    -1.301469E+01    -1.258598E+01    -1.338883E+01    -1.357980E+01    -1.210029E+01    -1.202316E+01    -1.408063E+01    -1.334233E+01    -1.243924E+01    -1.429435E+01    -1.291925E+01    -1.239473E+01    -1.260502E+01    -1.326321E+01    -1.282612E+01    -1.295781E+01    -1.337503E+01    -1.240303E+01    -1.292618E+01    -1.294425E+01    -1.306372E+01    -1.388397E+01    -1.236860E+01    -1.188242E+01    -1.241915E+01    -1.313409E+01    -1.248228E+01    -1.263297E+01    -1.273946E+01    -1.175875E+01    -1.239026E+01    -1.339026E+01    -1.210019E+01    -1.255501E+01    -1.234513E+01    -1.250559E+01    -1.221366E+01    -1.380030E+01    -1.302910E+01    -1.234753E+01    -1.236343E+01    -1.220019E+01    -1.255415E+01    -1.241696E+01    -1.302407E+01    -1.229744E+01    -1.233756E+01    -1.228275E+01    -1.259221E+01    -1.329522E+01    -1.218575E+01    -1.187607E+01    -1.183003E+01    -1.207719E+01    -1.202831E+01    -1.216454E+01    -1.247252E+01    -1.251741E+01    -1.190163E+01    -1.227587E+01    -1.304001E+01    -1.179548E+01    -1.239291E+01    -1.276802E+01    -1.206554E+01    -1.204030E+01    -1.281618E+01    -1.242248E+01    -1.162521E+01    -1.249948E+01    -1.250196E+01    -1.214397E+01    -1.199465E+01    -1.233134E+01    -1.220046E+01    -1.248535E+01    -1.220704E+01    -1.220897E+01    -1.203989E+01    -1.151622E+01    -1.199514E+01    -1.306814E+01    -1.247995E+01    -1.192955E+01    -1.202551E+01    -1.202236E+01    -1.142579E+01    -1.231427E+01    -1.216920E+01    -1.178251E+01    -1.168428E+01    -1.192444E+01    -1.177066E+01    -1.201235E+01    -1.184171E+01    -1.220363E+01    -1.241540E+01    -1.185094E+01    -1.170956E+01    -1.169154E+01    -1.179177E+01    -1.218726E+01    -1.200996E+01    -1.202173E+01    -1.162489E+01    -1.152400E+01    -1.184425E+01    -1.194387E+01    -1.263267E+01    -1.155081E+01    -1.228413E+01    -1.181058E+01    -1.156039E+01    -1.184297E+01    -1.292118E+01    -1.245217E+01    -1.204270E+01    -1.215473E+01    -1.183426E+01    -1.191738E+01    -1.187143E+01    -1.178383E+01    -1.219037E+01    -1.168906E+01    -1.168699E+01    -1.152049E+01    -1.134528E+01    -1.182781E+01    -1.217833E+01    -1.210865E+01    -1.216163E+01    -1.155830E+01    -1.139753E+01    -1.174141E+01    -1.197850E+01    -1.169195E+01    -1.157765E+01    -1.186229E+01    -1.227497E+01    -1.166591E+01    -1.140828E+01    -1.162267E+01    -1.164793E+01    -1.235545E+01    -1.187914E+01    -1.268469E+01    -1.182711E+01    -1.124465E+01    -1.154972E+01    -1.248956E+01    -1.212786E+01    -1.213625E+01    -1.156980E+01    -1.132866E+01    -1.162194E+01    -1.123981E+01    -1.147802E+01    -1.173127E+01    -1.151751E+01    -1.173639E+01    -1.213995E+01    -1.210976E+01    -1.146406E+01    -1.200730E+01    -1.179159E+01    -1.214098E+01    -1.229043E+01    -1.216830E+01    -1.185933E+01    -1.173485E+01    -1.132196E+01    -1.184588E+01    -1.161988E+01    -1.138437E+01    -1.248362E+01    -1.194032E+01    -1.137534E+01    -1.170821E+01    -1.179847E+01    -1.140843E+01    -1.189440E+01    -1.156756E+01    -1.150938E+01    -1.170227E+01    -1.138017E+01    -1.152100E+01    -1.138716E+01    -1.172410E+01    -1.227768E+01    -1.230550E+01    -1.199146E+01    -1.180261E+01    -1.168053E+01    -1.162054E+01    -1.163998E+01    -1.126420E+01    -1.184649E+01    -1.166830E+01    -1.174419E+01    -1.188731E+01    -1.219436E+01    -1.152023E+01    -1.232298E+01    -1.209709E+01    -1.154465E+01    -1.180803E+01    -1.175231E+01    -1.180442E+01    -1.202150E+01    -1.148463E+01    -1.172162E+01    -1.211090E+01    -1.191610E+01    -1.179462E+01    -1.183238E+01    -1.125195E+01    -1.152015E+01    -1.206291E+01    -1.159369E+01    -1.143663E+01    -1.140813E+01    -1.162204E+01    -1.165751E+01    -1.155129E+01    -1.187551E+01    -1.201624E+01    -1.181821E+01    -1.185291E+01    -1.150905E+01    -1.156243E+01    -1.162257E+01    -1.185968E+01    -1.148830E+01    -1.178548E+01    -1.187766E+01    -1.168701E+01    -1.185689E+01    -1.229522E+01    -1.187349E+01    -1.174206E+01    -1.169873E+01    -1.177299E+01    -1.166274E+01    -1.147566E+01    -1.170439E+01    -1.239096E+01    -1.182902E+01    -1.158809E+01    -1.210479E+01    -1.169998E+01    -1.157190E+01    -1.222315E+01    -1.182031E+01    -1.132793E+01    -1.184257E+01    -1.245785E+01    -1.215056E+01    -1.198647E+01    -1.167867E+01    -1.162095E+01    -1.211520E+01    -1.171192E+01    -1.145535E+01    -1.140394E+01    -1.153583E+01    -1.188442E+01    -1.163319E+01    -1.137903E+01    -1.218795E+01    -1.194497E+01    -1.227445E+01    -1.222265E+01    -1.208993E+01    -1.181708E+01    -1.169059E+01    -1.172613E+01    -1.195221E+01    -1.141660E+01    -1.207161E+01    -1.222270E+01    -1.157244E+01    -1.182511E+01    -1.204157E+01    -1.186305E+01    -1.198745E+01    -1.189595E+01    -1.195701E+01    -1.181502E+01    -1.193995E+01    -1.274988E+01    -1.210471E+01    -1.172109E+01    -1.171775E+01    -1.149342E+01    -1.122238E+01    -1.202697E+01    -1.171005E+01    -1.139927E+01    -1.124751E+01    -1.140101E+01    -1.156986E+01    -1.251838E+01    -1.188121E+01    -1.200776E+01    -1.170147E+01    -1.160825E+01    -1.169773E+01    -1.198005E+01    -1.181567E+01    -1.221854E+01    -1.188371E+01    -1.222308E+01    -1.194963E+01    -1.203840E+01    -1.228723E+01    -1.195686E+01    -1.211195E+01    -1.305804E+01    -1.183998E+01    -1.154646E+01    -1.190970E+01    -1.182194E+01    -1.275969E+01    -1.301339E+01    -1.221151E+01    -1.235184E+01    -1.196253E+01    -1.200536E+01    -1.319215E+01    -1.191463E+01    -1.166577E+01    -1.217284E+01    -1.211596E+01    -1.186019E+01    -1.208013E+01    -1.158333E+01    -1.210935E+01    -1.219360E+01    -1.229629E+01    -1.194213E+01    -1.180289E+01    -1.151633E+01    -1.174970E+01    -1.164258E+01    -1.233870E+01    -1.227845E+01    -1.233215E+01    -1.169813E+01    -1.192951E+01    -1.209449E+01    -1.270862E+01    -1.196700E+01    -1.182036E+01    -1.135790E+01    -1.163683E+01    -1.164337E+01    -1.192452E+01    -1.252814E+01    -1.255609E+01    -1.228323E+01    -1.239032E+01    -1.228509E+01    -1.261231E+01    -1.347768E+01    -1.315438E+01    -1.199890E+01    -1.188334E+01    -1.213930E+01    -1.307705E+01    -1.289107E+01    -1.176871E+01    -1.183640E+01    -1.263651E+01    -1.233169E+01    -1.241430E+01    -1.279265E+01    -1.224600E+01    -1.229773E+01    -1.235414E+01    -1.212983E+01    -1.175615E+01    -1.250246E+01    -1.296908E+01    -1.299368E+01    -1.158808E+01    -1.165721E+01    -1.259446E+01    -1.297568E+01    -1.322929E+01    -1.352450E+01    -1.222388E+01    -1.183731E+01    -1.222669E+01    -1.229443E+01    -1.199135E+01    -1.194730E+01    -1.188910E+01    -1.176170E+01    -1.187598E+01    -1.228027E+01    -1.212567E+01    -1.299082E+01    -1.502692E+01    -1.403170E+01    -1.309679E+01    -1.265442E+01    -1.340984E+01    -1.380182E+01    -1.301837E+01    -1.230937E+01    -1.204242E+01    -1.236264E+01    -1.265105E+01    -1.209740E+01    -1.167547E+01    -1.200828E+01    -1.302802E+01    -1.313663E+01    -1.232488E+01    -1.233309E+01    -1.305813E+01    -1.325895E+01    -1.392772E+01    -1.332341E+01    -1.253646E+01    -1.210478E+01    -1.318917E+01    -1.346994E+01    -1.216341E+01    -1.192656E+01    -1.234600E+01    -1.248989E+01    -1.344824E+01    -1.300309E+01    -1.287548E+01    -1.268964E+01    -1.310638E+01    -1.454990E+01    -1.378183E+01    -1.318150E+01    -1.359335E+01    -1.351096E+01    -1.274281E+01    -1.335121E+01    -1.487927E+01    -1.322176E+01    -1.310267E+01    -1.308689E+01    -1.312437E+01    -1.271972E+01    -1.281641E+01    -1.285350E+01    -1.298842E+01    -1.233418E+01    -1.275048E+01    -1.566368E+01    -1.406286E+01    -1.316900E+01    -1.312111E+01    -1.226077E+01    -1.275189E+01    -1.338908E+01    -1.342572E+01    -1.291917E+01    -1.268733E+01    -1.347655E+01    -1.427882E+01    -1.309489E+01    -1.401896E+01    -1.342547E+01    -1.298955E+01    -1.358367E+01    -1.278556E+01    -1.219104E+01    -1.277679E+01    -1.293683E+01    -1.466666E+01    -1.414228E+01    -1.383050E+01    -1.470444E+01    -1.341784E+01    -1.372736E+01    -1.922216E+01    -1.451665E+01    -1.397654E+01    -1.517657E+01    -1.546478E+01    -1.299757E+01    -1.355736E+01    -1.377843E+01    -1.329780E+01    -1.309597E+01    -1.317652E+01    -1.336537E+01    -1.272606E+01    -1.267010E+01    -1.365749E+01    -1.647941E+01    -1.642287E+01    -1.617615E+01    -1.450874E+01    -1.392374E+01    -1.362375E+01    -1.404673E+01    -1.405139E+01    -1.270183E+01    -1.329364E+01    -1.542294E+01    -1.399339E+01    -1.420745E+01    -1.434524E+01    -1.508484E+01    -1.521992E+01    -1.505137E+01    -1.541371E+01    -1.523851E+01    -1.619258E+01    -1.505043E+01    -1.426135E+01    -1.335028E+01    -1.364788E+01    -1.401300E+01    -1.436655E+01    -1.394898E+01    -1.492186E+01    -1.443006E+01    -1.416272E+01    -1.516091E+01    -1.876256E+01    -1.397050E+01    -1.384198E+01    -1.449378E+01    -1.318917E+01    -1.346426E+01    -1.323838E+01    -1.334100E+01    -1.281198E+01    -1.254280E+01    -1.267108E+01    -1.394482E+01    -1.452194E+01    -1.359635E+01    -1.342972E+01    -1.333395E+01    -1.477889E+01    -1.641450E+01    -1.341370E+01    -1.433935E+01    -1.378119E+01    -1.334978E+01    -1.287138E+01    -1.345044E+01    -1.444809E+01    -1.446405E+01    -1.625715E+01    -1.455959E+01    -1.449782E+01    -1.528060E+01    -1.382881E+01    -1.600724E+01    -1.389747E+01    -1.557190E+01    -1.598373E+01    -1.783336E+01    -1.675117E+01    -1.580366E+01    -1.849841E+01    -1.489075E+01    -1.438276E+01    -1.507126E+01    -1.481335E+01    -1.488740E+01    -1.458114E+01    -1.625162E+01    -1.499043E+01    -1.506462E+01    -1.718732E+01    -1.546022E+01    -1.686187E+01    -1.358866E+01    -1.629064E+01    -1.437658E+01    -1.463443E+01    -1.357150E+01    -1.407720E+01    -1.439439E+01    -1.327651E+01    -1.403062E+01    -1.365472E+01    -1.285032E+01    -1.379847E+01    -1.309814E+01    -1.372664E+01    -1.355875E+01    -1.287414E+01    -1.410415E+01    -1.351623E+01    -1.398616E+01    -1.535781E+01    -1.546446E+01    -1.510534E+01    -1.394723E+01    -1.359198E+01    -1.403232E+01    -1.482870E+01    -1.308206E+01    -1.293396E+01    -1.353564E+01    -1.380985E+01    -1.326731E+01    -1.298196E+01    -1.298652E+01    -1.328586E+01    -1.382553E+01    -1.329707E+01    -1.345564E+01    -1.375993E+01    -1.381221E+01    -1.432525E+01    -1.436518E+01    -1.404789E+01    -1.340372E+01    -1.426146E+01    -1.569708E+01    -1.635916E+01    -1.489194E+01    -1.588331E+01    -1.490812E+01    -1.589232E+01    -1.442471E+01    -1.644601E+01    -1.675372E+01    -1.600737E+01    -1.469808E+01    -1.540806E+01    -1.424449E+01    -1.520624E+01    -1.489845E+01    -1.512405E+01    -1.463161E+01    -1.447423E+01    -1.799476E+01    -1.665246E+01    -1.408572E+01    -1.618937E+01    -1.460923E+01    -1.424317E+01    -1.416581E+01    -1.543538E+01    -1.541867E+01    -1.471601E+01    -1.566449E+01    -1.604220E+01    -1.490614E+01    -1.455674E+01    -1.361568E+01    -1.350529E+01    -1.686835E+01    -1.503332E+01    -1.469890E+01    -1.496908E+01    -1.386706E+01    -1.380647E+01    -1.487657E+01    -1.523415E+01    -1.459940E+01    -1.586563E+01    -1.744346E+01    -1.558037E+01    -1.420210E+01    -1.495195E+01    -1.609259E+01    -1.646596E+01    -1.394509E+01    -1.466264E+01    -1.373769E+01    -1.415123E+01    -1.534147E+01    -1.439567E+01    -1.636776E+01    -1.626926E+01    -1.909496E+01    -1.579759E+01    -1.605533E+01    -1.616886E+01    -1.486562E+01    -1.401285E+01    -1.390729E+01    -1.344529E+01    -1.401724E+01    -1.379851E+01    -1.435547E+01    -1.573142E+01    -1.678223E+01    -1.581154E+01    -1.623219E+01    -1.425229E+01    -1.435890E+01    -1.830324E+01    -1.877554E+01    -1.644292E+01    -1.609689E+01    -1.505968E+01    -1.676276E+01    -1.447468E+01    -1.500505E+01    -1.390997E+01    -1.363866E+01    -1.339160E+01    -1.341807E+01    -1.298980E+01    -1.346542E+01    -1.382573E+01    -1.529483E+01    -1.548942E+01    -1.681659E+01    -1.524599E+01    -1.510402E+01    -1.732208E+01    -1.621945E+01    -1.613432E+01    -1.751213E+01    -1.628188E+01    -1.437391E+01    -1.618609E+01    -1.431755E+01    -1.556830E+01    -1.429558E+01    -1.384225E+01    -1.348919E+01    -1.409530E+01    -1.984486E+01    -1.645032E+01    -1.450097E+01    -1.544725E+01    -1.459916E+01    -1.351098E+01    -1.402064E+01    -1.493256E+01    -1.502148E+01    -1.434267E+01    -1.503069E+01    -1.399653E+01    -1.361582E+01    -1.514073E+01    -2.193983E+01    -1.543059E+01    -1.524407E+01    -1.447878E+01    -1.380690E+01    -1.352900E+01    -1.329374E+01    -1.359238E+01    -1.417006E+01    -1.577547E+01    -1.397047E+01    -1.670071E+01    -1.728705E+01    -1.455304E+01    -1.475649E+01    -1.539679E+01    -1.574902E+01    -1.591874E+01    -1.408393E+01    -1.478708E+01    -1.508512E+01    -1.596973E+01    -1.660432E+01    -1.561592E+01    -1.451861E+01    -1.681542E+01    -1.470474E+01    -1.560711E+01    -1.462060E+01    -1.638533E+01    -1.714374E+01    -1.466970E+01    -1.381758E+01    -1.438052E+01    -1.417780E+01    -1.382956E+01    -1.380768E+01    -1.333067E+01    -1.331921E+01    -1.313787E+01    -1.399422E+01    -1.385501E+01    -1.298110E+01    -1.325230E+01    -1.394484E+01    -1.419730E+01    -1.375718E+01    -1.331542E+01    -1.320547E+01    -1.687614E+01    -1.468146E+01    -1.543923E+01    -1.541063E+01    -1.637998E+01    -1.375934E+01    -1.500117E+01    -1.385143E+01    -1.326025E+01    -1.427010E+01    -1.329280E+01    -1.386940E+01    -1.388654E+01    -1.328256E+01    -1.492435E+01    -1.359696E+01    -1.398596E+01    -1.448152E+01    -1.382524E+01    -1.485141E+01    -1.440378E+01    -1.387507E+01    -1.507072E+01    -1.509043E+01    -1.572285E+01    -1.429085E+01    -1.754929E+01    -1.520753E+01    -1.585468E+01    -1.431060E+01    -1.536088E+01    -1.579902E+01    -1.552853E+01    -1.510154E+01    -1.483714E+01    -1.481255E+01    -1.543262E+01    -1.769431E+01    -1.523762E+01    -1.649197E+01    -1.641182E+01    -1.860199E+01    -1.463752E+01    -1.540417E+01    -1.360797E+01    -1.408397E+01    -1.334864E+01    -1.362472E+01    -1.341969E+01    -1.308918E+01    -1.479625E+01    -1.299267E+01    -1.324998E+01    -1.283195E+01    -1.232250E+01    -1.336999E+01    -1.411997E+01    -1.483260E+01    -1.489427E+01    -1.378358E+01    -1.382255E+01    -1.418477E+01    -1.487599E+01    -1.471473E+01    -1.419072E+01    -1.497072E+01    -1.385679E+01    -1.338724E+01    -1.338169E+01    -1.566632E+01    -1.581594E+01    -1.564023E+01    -1.378971E+01    -1.738489E+01    -1.468699E+01    -1.485498E+01    -1.677503E+01    -1.503026E+01    -1.529875E+01    -1.696560E+01    -1.730476E+01    -1.606994E+01    -1.460691E+01    -1.353788E+01    -1.453974E+01    -1.348348E+01    -1.586329E+01    -1.625005E+01    -1.649693E+01    -1.524503E+01    -1.433877E+01    -1.375953E+01    -1.364309E+01    -1.450284E+01    -1.625036E+01    -1.514982E+01    -1.533232E+01    -1.472495E+01    -1.777781E+01    -1.440331E+01    -1.563615E+01    -1.565837E+01    -1.487363E+01    -1.530132E+01    -1.738594E+01    -1.597996E+01    -1.462451E+01    -1.349536E+01    -1.406084E+01    -1.326280E+01    -1.380004E+01    -1.521172E+01    -1.543323E+01    -1.481894E+01    -1.494434E+01    -1.415160E+01    -1.493992E+01    -1.361741E+01    -1.461222E+01    -1.575496E+01    -1.746407E+01    -1.537642E+01    -1.459763E+01    -1.642220E+01    -1.516833E+01    -1.703267E+01    -1.628814E+01    -1.723739E+01    -1.480314E+01    -1.425781E+01    -1.487334E+01    -1.562655E+01    -1.539594E+01    -1.451825E+01    -1.440905E+01    -1.427673E+01    -1.479405E+01    -1.610041E+01    -1.588051E+01    -1.638559E+01    -1.556846E+01    -1.485237E+01    -1.435244E+01    -1.387531E+01    -1.603538E+01    -1.430231E+01    -1.493906E+01    -1.635999E+01    -1.512987E+01    -1.310909E+01    -1.697634E+01    -1.649989E+01    -1.523910E+01    -1.429340E+01    -1.528848E+01    -1.561557E+01    -1.513548E+01    -1.436822E+01    -1.506432E+01    -1.656633E+01    -1.430680E+01    -1.692669E+01    -1.507235E+01    -1.522646E+01    -1.649533E+01    -1.607184E+01    -1.590806E+01    -1.716465E+01    -1.707397E+01    -1.443290E+01    -1.520443E+01    -1.470444E+01    -1.418430E+01    -1.566995E+01    -1.777511E+01    -1.432473E+01    -1.442741E+01    -1.583158E+01    -1.637873E+01    -1.474658E+01    -1.462142E+01    -1.433635E+01    -1.469961E+01    -1.414092E+01    -1.427999E+01    -1.652923E+01    -1.844256E+01    -1.446893E+01    -1.331837E+01    -1.397890E+01    -1.466606E+01    -1.408496E+01    -1.403049E+01    -1.445392E+01    -1.508607E+01    -1.391204E+01    -1.406748E+01    -1.476366E+01    -1.459460E+01    -1.402121E+01    -1.439848E+01    -1.470054E+01    -1.466156E+01    -1.502541E+01    -1.535079E+01    -1.516056E+01    -1.409782E+01    -1.512732E+01    -1.622473E+01    -1.809370E+01    -1.442614E+01    -1.462059E+01    -1.434813E+01    -1.353346E+01    -1.279815E+01    -1.504516E+01    -1.524811E+01    -1.685352E+01    -1.760396E+01    -1.432377E+01    -1.381528E+01
-55.888889    -1.597871E+01    -1.444694E+01    -1.378722E+01    -1.484358E+01    -1.397387E+01    -1.649492E+01    -1.628662E+01    -1.532282E+01    -1.357472E+01    -1.551981E+01    -1.346244E+01    -1.572896E+01    -1.561745E+01    -1.595108E+01    -1.420823E+01    -1.510173E+01    -1.354052E+01    -1.582023E+01    -1.445133E+01    -1.404517E+01    -1.829571E+01    -1.477847E+01    -1.482389E+01    -1.596773E+01    -1.470622E+01    -1.431312E+01    -1.585210E+01    -1.428688E+01    -1.503347E+01    -1.669328E+01    -1.481298E+01    -1.499265E+01    -1.548534E+01    -1.444349E+01    -1.448275E+01    -1.458832E+01    -1.465013E+01    -1.475825E+01    -1.497288E+01    -1.471025E+01    -1.567942E+01    -1.325054E+01    -1.518040E+01    -1.388439E+01    -1.388876E+01    -1.499360E+01    -1.417823E+01    -1.598633E+01    -1.798834E+01    -1.430363E+01    -1.756490E+01    -1.665023E+01    -1.456301E+01    -1.447415E+01    -1.328797E+01    -1.561136E+01    -1.574817E+01    -1.632549E+01    -1.461385E+01    -1.753144E+01    -1.563064E+01    -2.114315E+01    -1.433667E+01    -1.685559E+01    -1.622171E+01    -1.550319E+01    -1.563907E+01    -1.512678E+01    -1.664340E+01    -1.499928E+01    -1.551464E+01    -1.576864E+01    -1.550136E+01    -1.582926E+01    -1.557647E+01    -1.492630E+01    -1.540122E+01    -1.459558E+01    -1.821670E+01    -1.503448E+01    -1.473826E+01    -1.446899E+01    -1.494127E+01    -1.578750E+01    -1.707173E+01    -1.749565E+01    -1.503286E+01    -1.538157E+01    -1.362259E+01    -1.485523E+01    -1.577428E+01    -1.513925E+01    -1.527735E+01    -1.508023E+01    -1.430352E+01    -1.544125E+01    -1.680369E+01    -1.614062E+01    -1.628240E+01    -1.489799E+01    -1.656748E+01    -1.631253E+01    -1.881600E+01    -1.510841E+01    -1.684313E+01    -1.396050E+01    -1.562104E+01    -1.527692E+01    -1.450249E+01    -1.553255E+01    -1.441641E+01    -1.548758E+01    -1.611699E+01    -1.634765E+01    -1.508542E+01    -1.442429E+01    -1.622951E+01    -1.491968E+01    -1.625346E+01    -1.404801E+01    -1.503683E+01    -1.649621E+01    -1.346537E+01    -1.382889E+01    -1.557532E+01    -1.491563E+01    -1.649207E+01    -1.690697E+01    -1.921807E+01    -1.311512E+01    -1.563622E+01    -1.642703E+01    -1.429721E+01    -1.593640E+01    -1.523462E+01    -1.559474E+01    -1.443983E+01    -1.401453E+01    -1.431045E+01    -1.530447E+01    -1.654706E+01    -1.381888E+01    -1.745839E+01    -1.558512E+01    -1.426270E+01    -1.433555E+01    -1.637116E+01    -1.654291E+01    -1.418105E+01    -1.484647E+01    -1.517487E+01    -1.440945E+01    -1.607733E+01    -1.541899E+01    -1.403801E+01    -1.466657E+01    -1.313703E+01    -1.367529E+01    -1.673913E+01    -1.440768E+01    -1.403545E+01    -1.390691E+01    -1.474803E+01    -1.720900E+01    -1.564131E+01    -1.396003E+01    -1.535079E+01    -1.599465E+01    -1.354616E+01    -1.324419E+01    -1.566452E+01    -1.720724E+01    -1.373612E+01    -1.579051E+01    -1.376087E+01    -1.402850E+01    -1.505984E+01    -1.518998E+01    -1.374033E+01    -1.631379E+01    -1.333906E+01    -1.414929E+01    -1.369945E+01    -1.566391E+01    -1.415614E+01    -1.403171E+01    -1.403497E+01    -1.299333E+01    -1.507703E+01    -1.540843E+01    -1.458539E+01    -1.431887E+01    -1.404861E+01    -1.321130E+01    -1.349904E+01    -1.361766E+01    -1.315190E+01    -1.562662E+01    -1.372437E+01    -1.395787E+01    -1.353468E+01    -1.367455E+01    -1.374553E+01    -1.306471E+01    -1.436038E+01    -1.424560E+01    -1.366124E+01    -1.438629E+01    -1.364366E+01    -1.445582E+01    -1.419722E+01    -1.358508E+01    -1.339351E+01    -1.436823E+01    -1.360989E+01    -1.399588E+01    -1.403008E+01    -1.441271E+01    -1.369264E+01    -1.224139E+01    -1.335887E+01    -1.299962E+01    -1.371767E+01    -1.406733E+01    -1.345694E+01    -1.318667E+01    -1.405971E+01    -1.438822E+01    -1.273456E+01    -1.358564E+01    -1.378028E+01    -1.339341E+01    -1.260470E+01    -1.267801E+01    -1.360048E+01    -1.355308E+01    -1.432795E+01    -1.242984E+01    -1.283713E+01    -1.311618E+01    -1.315344E+01    -1.471670E+01    -1.462288E+01    -1.233346E+01    -1.247618E+01    -1.389183E+01    -1.313725E+01    -1.320128E+01    -1.447317E+01    -1.303027E+01    -1.230308E+01    -1.253289E+01    -1.458579E+01    -1.338931E+01    -1.343739E+01    -1.368025E+01    -1.193557E+01    -1.187711E+01    -1.286737E+01    -1.330957E+01    -1.299070E+01    -1.335501E+01    -1.333755E+01    -1.199250E+01    -1.317264E+01    -1.365470E+01    -1.308862E+01    -1.259148E+01    -1.282472E+01    -1.261130E+01    -1.298911E+01    -1.346912E+01    -1.266985E+01    -1.180968E+01    -1.170400E+01    -1.241666E+01    -1.310178E+01    -1.360348E+01    -1.331798E+01    -1.224658E+01    -1.174479E+01    -1.243251E+01    -1.340496E+01    -1.274397E+01    -1.239366E+01    -1.265865E+01    -1.191526E+01    -1.256549E+01    -1.234492E+01    -1.275842E+01    -1.257843E+01    -1.229573E+01    -1.244544E+01    -1.234579E+01    -1.297836E+01    -1.232511E+01    -1.225942E+01    -1.204446E+01    -1.174148E+01    -1.250054E+01    -1.220989E+01    -1.238185E+01    -1.184512E+01    -1.256994E+01    -1.229221E+01    -1.247834E+01    -1.268294E+01    -1.196160E+01    -1.218462E+01    -1.262023E+01    -1.240999E+01    -1.193559E+01    -1.205139E+01    -1.219478E+01    -1.185951E+01    -1.261090E+01    -1.205150E+01    -1.208575E+01    -1.247042E+01    -1.275167E+01    -1.183608E+01    -1.199007E+01    -1.239714E+01    -1.145528E+01    -1.174956E+01    -1.283139E+01    -1.227229E+01    -1.148705E+01    -1.216279E+01    -1.152558E+01    -1.131565E+01    -1.211049E+01    -1.299305E+01    -1.214989E+01    -1.180623E+01    -1.280746E+01    -1.219702E+01    -1.202869E+01    -1.214915E+01    -1.202125E+01    -1.157842E+01    -1.186891E+01    -1.197489E+01    -1.163637E+01    -1.152841E+01    -1.189488E+01    -1.143141E+01    -1.167737E+01    -1.185227E+01    -1.214563E+01    -1.177636E+01    -1.184250E+01    -1.215801E+01    -1.200744E+01    -1.176592E+01    -1.246097E+01    -1.176316E+01    -1.132583E+01    -1.158237E+01    -1.213665E+01    -1.164852E+01    -1.140546E+01    -1.265803E+01    -1.193009E+01    -1.164059E+01    -1.185911E+01    -1.163575E+01    -1.134335E+01    -1.217636E+01    -1.307972E+01    -1.200065E+01    -1.146245E+01    -1.158952E+01    -1.123119E+01    -1.165056E+01    -1.214462E+01    -1.214506E+01    -1.156210E+01    -1.180265E+01    -1.109680E+01    -1.130497E+01    -1.213841E+01    -1.182636E+01    -1.168980E+01    -1.168796E+01    -1.131374E+01    -1.155396E+01    -1.184246E+01    -1.214906E+01    -1.187315E+01    -1.205518E+01    -1.144004E+01    -1.073994E+01    -1.141505E+01    -1.158244E+01    -1.139780E+01    -1.178345E+01    -1.200344E+01    -1.141671E+01    -1.159454E+01    -1.209859E+01    -1.168840E+01    -1.154115E+01    -1.171088E+01    -1.208248E+01    -1.161838E+01    -1.146112E+01    -1.187702E+01    -1.118018E+01    -1.119918E+01    -1.156806E+01    -1.183839E+01    -1.176031E+01    -1.202197E+01    -1.137237E+01    -1.148002E+01    -1.167569E+01    -1.158517E+01    -1.143355E+01    -1.144445E+01    -1.202390E+01    -1.169498E+01    -1.147183E+01    -1.201043E+01    -1.218119E+01    -1.152986E+01    -1.111792E+01    -1.162114E+01    -1.110112E+01    -1.100460E+01    -1.133206E+01    -1.148311E+01    -1.157134E+01    -1.148669E+01    -1.129869E+01    -1.162196E+01    -1.173900E+01    -1.167726E+01    -1.156593E+01    -1.171009E+01    -1.146959E+01    -1.130573E+01    -1.131916E+01    -1.153824E+01    -1.211993E+01    -1.144213E+01    -1.144948E+01    -1.181396E+01    -1.151041E+01    -1.134537E+01    -1.153986E+01    -1.182242E+01    -1.146259E+01    -1.131394E+01    -1.132129E+01    -1.105614E+01    -1.164945E+01    -1.170564E+01    -1.142067E+01    -1.136062E+01    -1.154844E+01    -1.137304E+01    -1.143057E+01    -1.163743E+01    -1.248570E+01    -1.151101E+01    -1.156502E+01    -1.174621E+01    -1.189538E+01    -1.131881E+01    -1.117806E+01    -1.147891E+01    -1.148587E+01    -1.175110E+01    -1.214247E+01    -1.144085E+01    -1.165796E+01    -1.156057E+01    -1.121013E+01    -1.120196E+01    -1.151000E+01    -1.195056E+01    -1.168398E+01    -1.126009E+01    -1.131210E+01    -1.190122E+01    -1.120489E+01    -1.101414E+01    -1.172796E+01    -1.177801E+01    -1.204264E+01    -1.195709E+01    -1.108644E+01    -1.146915E+01    -1.119611E+01    -1.125762E+01    -1.160580E+01    -1.155607E+01    -1.152803E+01    -1.185782E+01    -1.154358E+01    -1.151948E+01    -1.178273E+01    -1.163667E+01    -1.136005E+01    -1.168463E+01    -1.151627E+01    -1.199664E+01    -1.149821E+01    -1.119268E+01    -1.152135E+01    -1.159104E+01    -1.138461E+01    -1.174404E+01    -1.162940E+01    -1.155567E+01    -1.153581E+01    -1.160329E+01    -1.149553E+01    -1.187201E+01    -1.181760E+01    -1.178755E+01    -1.171884E+01    -1.161433E+01    -1.172957E+01    -1.164686E+01    -1.139547E+01    -1.121087E+01    -1.142394E+01    -1.159781E+01    -1.190543E+01    -1.194335E+01    -1.163226E+01    -1.129454E+01    -1.182583E+01    -1.167271E+01    -1.143793E+01    -1.123291E+01    -1.164867E+01    -1.134553E+01    -1.110740E+01    -1.145409E+01    -1.174696E+01    -1.131879E+01    -1.138097E+01    -1.137432E+01    -1.153297E+01    -1.175195E+01    -1.188094E+01    -1.157489E+01    -1.181005E+01    -1.191126E+01    -1.206476E+01    -1.235262E+01    -1.143768E+01    -1.177638E+01    -1.194700E+01    -1.135411E+01    -1.131110E+01    -1.172506E+01    -1.191925E+01    -1.197140E+01    -1.149576E+01    -1.200157E+01    -1.214653E+01    -1.165590E+01    -1.125499E+01    -1.188555E+01    -1.177277E+01    -1.226211E+01    -1.203259E+01    -1.139392E+01    -1.150747E+01    -1.180161E+01    -1.145511E+01    -1.190705E+01    -1.145026E+01    -1.169253E+01    -1.195280E+01    -1.164562E+01    -1.179890E+01    -1.222603E+01    -1.132151E+01    -1.162432E+01    -1.228683E+01    -1.192463E+01    -1.152652E+01    -1.150909E+01    -1.228864E+01    -1.237140E+01    -1.181491E+01    -1.186180E+01    -1.212181E+01    -1.147783E+01    -1.167288E+01    -1.178421E+01    -1.163955E+01    -1.166930E+01    -1.155940E+01    -1.188188E+01    -1.214959E+01    -1.183706E+01    -1.232890E+01    -1.185199E+01    -1.151208E+01    -1.236538E+01    -1.267777E+01    -1.184776E+01    -1.202443E+01    -1.162786E+01    -1.165538E+01    -1.204714E+01    -1.172523E+01    -1.184865E+01    -1.183512E+01    -1.140893E+01    -1.164600E+01    -1.169480E+01    -1.196883E+01    -1.242989E+01    -1.198155E+01    -1.145876E+01    -1.159188E+01    -1.166817E+01    -1.237835E+01    -1.314138E+01    -1.217371E+01    -1.179849E+01    -1.238696E+01    -1.189986E+01    -1.214341E+01    -1.271183E+01    -1.165980E+01    -1.180178E+01    -1.228723E+01    -1.201271E+01    -1.201302E+01    -1.227927E+01    -1.208986E+01    -1.206926E+01    -1.151652E+01    -1.182928E+01    -1.292080E+01    -1.249986E+01    -1.245966E+01    -1.259002E+01    -1.213055E+01    -1.177747E+01    -1.209516E+01    -1.295388E+01    -1.361754E+01    -1.264008E+01    -1.180945E+01    -1.165138E+01    -1.173762E+01    -1.252183E+01    -1.280006E+01    -1.251504E+01    -1.201126E+01    -1.192191E+01    -1.157836E+01    -1.181162E+01    -1.269908E+01    -1.281499E+01    -1.247485E+01    -1.227609E+01    -1.175590E+01    -1.150841E+01    -1.241414E+01    -1.280714E+01    -1.201630E+01    -1.195965E+01    -1.230520E+01    -1.229671E+01    -1.179000E+01    -1.212877E+01    -1.332707E+01    -1.368840E+01    -1.313421E+01    -1.336198E+01    -1.241101E+01    -1.181291E+01    -1.226789E+01    -1.295252E+01    -1.314678E+01    -1.350776E+01    -1.306061E+01    -1.222065E+01    -1.194596E+01    -1.244926E+01    -1.253738E+01    -1.206266E+01    -1.217361E+01    -1.316086E+01    -1.271609E+01    -1.278614E+01    -1.310348E+01    -1.300438E+01    -1.256960E+01    -1.267435E+01    -1.411581E+01    -1.333103E+01    -1.237210E+01    -1.308771E+01    -1.301372E+01    -1.240841E+01    -1.284180E+01    -1.318699E+01    -1.272463E+01    -1.264202E+01    -1.241216E+01    -1.284196E+01    -1.300142E+01    -1.256683E+01    -1.291179E+01    -1.285991E+01    -1.257670E+01    -1.425603E+01    -1.393225E+01    -1.251597E+01    -1.225029E+01    -1.246588E+01    -1.396689E+01    -1.354413E+01    -1.298040E+01    -1.282964E+01    -1.228895E+01    -1.212343E+01    -1.279413E+01    -1.293502E+01    -1.279804E+01    -1.430387E+01    -1.480126E+01    -1.373510E+01    -1.461597E+01    -1.402005E+01    -1.304424E+01    -1.304061E+01    -1.460758E+01    -1.629625E+01    -1.441856E+01    -1.310885E+01    -1.266727E+01    -1.285733E+01    -1.313593E+01    -1.433143E+01    -1.372668E+01    -1.283253E+01    -1.362693E+01    -1.323018E+01    -1.282608E+01    -1.327600E+01    -1.409829E+01    -1.382898E+01    -1.284600E+01    -1.329723E+01    -1.432755E+01    -1.335393E+01    -1.293241E+01    -1.443021E+01    -1.512674E+01    -1.447121E+01    -1.293441E+01    -1.381699E+01    -1.427419E+01    -1.589095E+01    -1.652157E+01    -1.404270E+01    -1.345594E+01    -1.334142E+01    -1.280362E+01    -1.351222E+01    -1.396520E+01    -1.481281E+01    -1.576743E+01    -1.344746E+01    -1.309709E+01    -1.429375E+01    -1.264763E+01    -1.342270E+01    -2.349606E+01    -1.500846E+01    -1.356540E+01    -1.315282E+01    -1.358361E+01    -1.597084E+01    -1.503021E+01    -1.519372E+01    -1.686679E+01    -1.431987E+01    -1.486935E+01    -1.696596E+01    -1.578097E+01    -1.546203E+01    -1.447181E+01    -1.710694E+01    -1.425308E+01    -1.506038E+01    -1.522259E+01    -1.602959E+01    -1.458869E+01    -1.649093E+01    -1.452504E+01    -1.440545E+01    -1.390079E+01    -1.436391E+01    -1.552390E+01    -1.485648E+01    -1.511234E+01    -1.464738E+01    -1.376406E+01    -1.493306E+01    -1.530838E+01    -1.512525E+01    -1.431127E+01    -1.289995E+01    -1.308808E+01    -1.339908E+01    -1.544329E+01    -1.591941E+01    -1.442600E+01    -1.532505E+01    -1.359536E+01    -1.248867E+01    -1.298186E+01    -1.283833E+01    -1.321737E+01    -1.533305E+01    -1.662041E+01    -1.606975E+01    -1.670710E+01    -1.600372E+01    -1.778303E+01    -1.425649E+01    -1.498510E+01    -1.552838E+01    -1.461253E+01    -1.460815E+01    -1.420688E+01    -1.630416E+01    -1.578291E+01    -1.503003E+01    -1.550461E+01    -1.578926E+01    -1.407562E+01    -1.406639E+01    -1.446234E+01    -1.477938E+01    -1.461757E+01    -1.469986E+01    -1.401272E+01    -1.397092E+01    -1.435000E+01    -1.385556E+01    -1.425276E+01    -1.449380E+01    -1.553334E+01    -1.839136E+01    -1.456161E+01    -1.529126E+01    -1.603611E+01    -1.594609E+01    -1.506631E+01    -1.483065E+01    -1.753019E+01    -1.704781E+01    -1.537976E+01    -1.606782E+01    -1.700185E+01    -1.595210E+01    -1.628843E+01    -1.481303E+01    -1.472375E+01    -1.493274E+01    -1.406287E+01    -1.452268E+01    -1.578686E+01    -1.508984E+01    -1.682391E+01    -1.628350E+01    -1.381117E+01    -1.465005E+01    -1.409970E+01    -1.810087E+01    -1.458833E+01    -1.533661E+01    -1.637791E+01    -1.440221E+01    -1.464369E+01    -1.498843E+01    -1.474353E+01    -1.551517E+01    -1.486150E+01    -1.421709E+01    -1.632763E+01    -1.462202E+01    -1.451125E+01    -1.726875E+01    -1.481427E+01    -1.525389E+01    -1.372198E+01    -1.377083E+01    -1.432774E+01    -1.404607E+01    -1.524253E+01    -1.556140E+01    -1.677021E+01    -1.500298E+01    -1.402962E+01    -1.551222E+01    -1.584841E+01    -1.568788E+01    -1.476731E+01    -1.614705E+01    -1.545955E+01    -1.640051E+01    -1.655833E+01    -1.484991E+01    -1.515661E+01    -1.538709E+01    -1.745944E+01    -1.439872E+01    -1.638658E+01    -1.679683E+01    -1.547376E+01    -1.365455E+01    -1.479987E+01    -1.583296E+01    -1.463548E+01    -1.797154E+01    -1.603447E+01    -1.833652E+01    -1.670330E+01    -1.409155E+01    -1.523357E+01    -1.758706E+01    -1.486991E+01    -1.643734E+01    -1.478078E+01    -1.628658E+01    -1.549500E+01    -1.715865E+01    -1.579281E+01    -1.550721E+01    -1.799692E+01    -1.517982E+01    -1.475567E+01    -1.434434E+01    -1.517166E+01    -1.633849E+01    -1.504010E+01    -1.502401E+01    -1.527904E+01    -1.533776E+01    -1.647567E+01    -1.398548E+01    -1.498723E+01    -1.530431E+01    -1.534275E+01    -1.553340E+01    -1.504847E+01    -1.624026E+01    -1.531485E+01    -1.430885E+01    -1.813093E+01    -1.380021E+01    -1.573409E+01    -1.584527E+01    -1.489184E+01    -1.484590E+01    -1.541155E+01    -1.584524E+01    -1.443691E+01    -1.356019E+01    -1.597565E+01    -1.515270E+01    -1.462035E+01    -1.494610E+01    -1.681849E+01    -1.813532E+01    -1.549171E+01    -1.489038E+01    -1.483059E+01    -1.566138E+01    -1.662109E+01    -1.533198E+01    -1.653658E+01    -1.729439E+01    -1.593904E+01    -1.550376E+01    -1.459209E+01    -1.714130E+01    -1.489305E+01    -1.576808E+01    -1.677762E+01    -1.401306E+01    -1.709775E+01    -1.608796E+01    -1.484026E+01    -1.678709E+01    -1.522126E+01    -1.677926E+01    -1.587674E+01    -1.360453E+01    -1.467399E+01    -1.699794E+01    -1.530254E+01    -1.391022E+01    -1.511951E+01    -1.494709E+01    -1.416460E+01    -1.635424E+01    -1.849231E+01    -1.666111E+01    -1.757102E+01    -1.565006E+01    -1.437265E+01    -1.420324E+01    -1.452650E+01    -1.531023E+01    -1.380273E+01    -1.417197E+01    -1.589330E+01    -1.684687E+01    -1.607163E+01    -1.429504E+01    -1.444182E+01    -1.383439E+01    -1.383726E+01    -1.466683E+01    -1.495069E+01    -1.603493E+01    -1.594507E+01    -1.533098E+01    -1.757253E+01    -1.552298E+01    -1.624796E+01    -1.550860E+01    -1.404763E+01    -1.472873E+01    -1.464404E+01    -1.399166E+01    -1.442243E+01    -1.658311E+01    -1.553233E+01    -1.707130E+01    -1.432439E+01    -1.517697E+01    -1.409714E+01    -1.508702E+01    -1.649893E+01    -1.506025E+01    -1.753665E+01    -1.456050E+01    -1.427840E+01    -1.507792E+01    -1.485086E+01    -1.495366E+01    -1.571485E+01    -1.617615E+01    -1.730472E+01    -1.686503E+01    -1.576943E+01    -1.848427E+01    -1.681899E+01    -1.637631E+01    -1.532237E+01    -1.828477E+01    -1.533968E+01    -1.785269E+01    -1.447073E+01    -1.694900E+01    -1.560189E+01    -1.460341E+01    -1.603991E+01    -1.488607E+01    -1.514387E+01    -1.555306E+01    -1.534418E+01    -1.548735E+01    -1.456838E+01    -1.462018E+01    -1.527510E+01    -1.489896E+01    -1.563453E+01    -1.517087E+01    -1.516268E+01    -1.571704E+01    -1.883715E+01    -1.520350E+01    -1.419695E+01    -1.529556E+01    -2.244597E+01    -1.955101E+01    -1.561721E+01    -1.492155E+01    -1.445300E+01    -1.459545E+01    -1.471667E+01    -1.506432E+01    -1.760651E+01    -1.522759E+01    -1.311753E+01    -1.301198E+01    -1.361164E+01    -1.306412E+01    -1.381051E+01    -1.640247E+01    -1.478604E+01    -1.537988E+01    -1.428092E+01    -1.377813E+01    -1.394434E+01    -1.353337E+01    -1.601776E+01    -1.497559E+01    -1.921388E+01    -1.609584E+01    -1.385594E+01    -1.432537E+01    -1.581653E+01    -1.635558E+01    -1.558522E+01    -1.573352E+01    -1.508230E+01    -1.675821E+01    -1.692107E+01    -1.456104E+01    -1.450652E+01    -1.541408E+01    -1.564963E+01    -1.558897E+01    -1.518477E+01    -1.570491E+01    -1.668240E+01    -1.522262E+01    -1.464147E+01    -1.376543E+01    -1.462891E+01    -1.609901E+01    -1.616069E+01    -1.658882E+01    -1.528811E+01    -1.462340E+01    -1.773923E+01    -1.462072E+01    -1.611199E+01    -1.536676E+01    -1.328284E+01    -1.535718E+01    -1.329809E+01    -1.373423E+01    -1.474131E+01    -1.432606E+01    -1.532722E+01    -1.580305E+01    -1.438283E+01    -1.588371E+01    -1.371490E+01    -1.421023E+01    -1.414456E+01    -1.415964E+01    -1.444104E+01    -1.418444E+01    -1.409990E+01    -1.576482E+01    -1.440561E+01    -1.633803E+01    -1.411631E+01    -1.427490E+01    -1.801080E+01    -1.529016E+01    -1.379338E+01    -1.418330E+01    -1.455557E+01    -1.518904E+01    -1.570033E+01    -1.665357E+01    -1.612625E+01    -1.574254E+01    -1.584909E+01    -1.452119E+01    -1.621683E+01    -1.608386E+01    -1.403592E+01    -1.451768E+01    -1.446668E+01    -1.485857E+01    -1.683452E+01    -1.472542E+01    -1.728697E+01    -1.510607E+01    -1.448127E+01    -1.476351E+01    -1.583036E+01    -1.351518E+01    -1.414481E+01    -1.416321E+01    -1.510193E+01    -1.438193E+01    -1.435882E+01    -1.410166E+01    -1.457964E+01    -1.359409E+01    -1.586242E+01    -1.587852E+01    -1.515108E+01    -1.476292E+01    -1.428605E+01    -1.368499E+01    -1.464303E+01    -1.405174E+01    -2.019404E+01    -1.559591E+01    -1.673465E+01    -1.654616E+01    -1.543130E+01    -1.489086E+01    -1.829313E+01    -1.564948E+01    -1.486940E+01    -1.484820E+01    -1.464053E+01    -1.467459E+01    -1.439415E+01    -1.886628E+01    -1.522827E+01    -1.867254E+01    -1.453728E+01    -1.701151E+01    -1.443964E+01    -1.532164E+01    -1.479752E+01    -1.534811E+01    -1.471573E+01    -1.510499E+01    -1.472178E+01    -1.565204E+01    -1.711029E+01    -1.479307E+01    -1.633183E+01    -1.532717E+01    -1.661212E+01    -1.455145E+01    -1.439308E+01    -1.486137E+01    -1.487946E+01    -1.378987E+01    -1.382849E+01    -1.496342E+01    -1.660815E+01    -1.470132E+01    -1.487601E+01    -1.485016E+01    -1.584587E+01    -1.928435E+01    -1.775672E+01    -1.602012E+01    -1.494793E+01    -1.492069E+01    -1.540975E+01    -1.648098E+01    -1.418310E+01    -1.419672E+01    -1.339831E+01    -1.449229E+01    -1.466906E+01    -1.737535E+01    -1.506563E+01    -1.502469E+01    -1.524673E+01    -1.548964E+01    -1.458484E+01    -1.338017E+01    -1.460541E+01    -1.381527E+01    -1.410598E+01    -1.555698E+01    -1.567429E+01    -1.562844E+01
-55.777778    -1.724786E+01    -1.699410E+01    -1.685854E+01    -1.388929E+01    -1.480686E+01    -1.537944E+01    -1.478296E+01    -1.633623E+01    -1.423879E+01    -1.377431E+01    -1.457083E+01    -1.332725E+01    -1.514188E+01    -1.518923E+01    -1.496648E+01    -1.527103E+01    -1.683275E+01    -1.569167E+01    -1.691323E+01    -1.477004E+01    -1.537685E+01    -1.618943E+01    -1.449891E+01    -1.371320E+01    -1.349491E+01    -1.321030E+01    -1.523085E+01    -1.566377E+01    -1.493196E+01    -1.466238E+01    -1.341009E+01    -1.491296E+01    -1.604036E+01    -1.607546E+01    -1.433109E+01    -1.470271E+01    -1.386880E+01    -1.416229E+01    -1.501790E+01    -1.536715E+01    -1.406327E+01    -1.595112E+01    -1.469394E+01    -1.744784E+01    -1.421036E+01    -1.479669E+01    -1.696419E+01    -1.435084E+01    -1.484988E+01    -1.435071E+01    -1.716530E+01    -1.665726E+01    -1.539213E+01    -1.511075E+01    -1.314859E+01    -1.464751E+01    -1.427804E+01    -1.520759E+01    -1.392441E+01    -1.391289E+01    -1.546188E+01    -1.450584E+01    -1.506195E+01    -1.528064E+01    -1.711532E+01    -1.490771E+01    -1.487058E+01    -1.314464E+01    -1.719306E+01    -1.577359E+01    -1.410739E+01    -1.392119E+01    -1.457818E+01    -1.544963E+01    -1.655025E+01    -1.520963E+01    -1.345638E+01    -1.407657E+01    -1.447252E+01    -1.738992E+01    -1.636698E+01    -1.393304E+01    -1.714755E+01    -1.699444E+01    -1.841825E+01    -1.485655E+01    -1.475923E+01    -1.633428E+01    -1.434717E+01    -1.409589E+01    -1.358002E+01    -1.799770E+01    -1.479553E+01    -1.447131E+01    -1.454133E+01    -1.555296E+01    -1.464202E+01    -1.475902E+01    -1.643252E+01    -1.502531E+01    -1.517002E+01    -1.540343E+01    -1.500673E+01    -1.459297E+01    -1.482113E+01    -1.674770E+01    -1.408938E+01    -1.580594E+01    -1.603690E+01    -1.542388E+01    -1.722944E+01    -1.562175E+01    -1.426547E+01    -1.712294E+01    -1.494663E+01    -1.422714E+01    -1.505740E+01    -1.622484E+01    -1.424526E+01    -1.513126E+01    -1.568068E+01    -1.651242E+01    -1.556519E+01    -1.595955E+01    -1.493716E+01    -1.440632E+01    -1.402767E+01    -1.505061E+01    -1.570764E+01    -1.481778E+01    -1.439915E+01    -1.486286E+01    -1.465485E+01    -1.584965E+01    -1.509877E+01    -1.475152E+01    -1.688052E+01    -1.588642E+01    -1.526933E+01    -1.486587E+01    -1.517063E+01    -1.603820E+01    -1.574659E+01    -1.502999E+01    -1.346602E+01    -1.560069E+01    -1.419415E+01    -1.526414E+01    -1.547341E+01    -1.535845E+01    -1.405877E+01    -1.379757E+01    -1.479799E+01    -1.563477E+01    -1.475510E+01    -1.821459E+01    -1.435042E+01    -1.394388E+01    -1.367081E+01    -1.402152E+01    -1.456413E+01    -1.347808E+01    -1.381263E+01    -1.423325E+01    -1.456352E+01    -1.446508E+01    -1.580417E+01    -1.530871E+01    -1.716165E+01    -1.554083E+01    -1.531391E+01    -1.387760E+01    -1.376729E+01    -1.400854E+01    -1.558313E+01    -1.413568E+01    -1.359641E+01    -1.429615E+01    -1.314216E+01    -1.271409E+01    -1.396532E+01    -1.546512E+01    -1.451563E+01    -1.403996E+01    -1.397756E+01    -1.504613E+01    -1.388752E+01    -1.520756E+01    -1.438629E+01    -1.330333E+01    -1.442279E+01    -1.315624E+01    -1.331698E+01    -1.438216E+01    -1.637949E+01    -1.494818E+01    -1.506821E+01    -1.370008E+01    -1.362836E+01    -1.332707E+01    -1.441853E+01    -1.489387E+01    -1.369947E+01    -1.387472E+01    -1.346505E+01    -1.343144E+01    -1.392724E+01    -1.329248E+01    -1.423656E+01    -1.367026E+01    -1.331742E+01    -1.335685E+01    -1.309060E+01    -1.367263E+01    -1.426280E+01    -1.292500E+01    -1.303026E+01    -1.310409E+01    -1.338576E+01    -1.418532E+01    -1.368602E+01    -1.332620E+01    -1.298154E+01    -1.342923E+01    -1.353652E+01    -1.322382E+01    -1.330597E+01    -1.482722E+01    -1.338027E+01    -1.318281E+01    -1.291887E+01    -1.279925E+01    -1.330937E+01    -1.373540E+01    -1.295612E+01    -1.249353E+01    -1.249475E+01    -1.387780E+01    -1.322577E+01    -1.382600E+01    -1.342877E+01    -1.317689E+01    -1.291278E+01    -1.356481E+01    -1.300902E+01    -1.277338E+01    -1.220695E+01    -1.284322E+01    -1.278767E+01    -1.281018E+01    -1.352559E+01    -1.341069E+01    -1.262925E+01    -1.240978E+01    -1.233078E+01    -1.249402E+01    -1.372370E+01    -1.375342E+01    -1.264560E+01    -1.285560E+01    -1.242053E+01    -1.228126E+01    -1.248720E+01    -1.322498E+01    -1.214702E+01    -1.193369E+01    -1.307013E+01    -1.253180E+01    -1.218188E+01    -1.324553E+01    -1.259510E+01    -1.181889E+01    -1.274351E+01    -1.446511E+01    -1.240921E+01    -1.280565E+01    -1.281100E+01    -1.179999E+01    -1.168857E+01    -1.260642E+01    -1.258885E+01    -1.225053E+01    -1.232996E+01    -1.177172E+01    -1.232314E+01    -1.209740E+01    -1.264127E+01    -1.225020E+01    -1.328835E+01    -1.218770E+01    -1.234725E+01    -1.305760E+01    -1.215591E+01    -1.202869E+01    -1.238449E+01    -1.210432E+01    -1.178947E+01    -1.287518E+01    -1.273634E+01    -1.194491E+01    -1.244428E+01    -1.236209E+01    -1.182793E+01    -1.161227E+01    -1.186050E+01    -1.177164E+01    -1.184761E+01    -1.210355E+01    -1.236730E+01    -1.221417E+01    -1.187040E+01    -1.194823E+01    -1.238381E+01    -1.203859E+01    -1.201006E+01    -1.170441E+01    -1.211087E+01    -1.167918E+01    -1.210054E+01    -1.216158E+01    -1.175096E+01    -1.158886E+01    -1.189375E+01    -1.215715E+01    -1.181441E+01    -1.140849E+01    -1.174496E+01    -1.218594E+01    -1.163422E+01    -1.262203E+01    -1.222946E+01    -1.140597E+01    -1.141369E+01    -1.229961E+01    -1.160203E+01    -1.127101E+01    -1.183839E+01    -1.167818E+01    -1.149136E+01    -1.200587E+01    -1.181069E+01    -1.171566E+01    -1.189726E+01    -1.155303E+01    -1.240592E+01    -1.189577E+01    -1.159637E+01    -1.159570E+01    -1.191906E+01    -1.124836E+01    -1.169003E+01    -1.205383E+01    -1.173945E+01    -1.139246E+01    -1.156015E+01    -1.141086E+01    -1.171777E+01    -1.189969E+01    -1.206892E+01    -1.172966E+01    -1.168569E+01    -1.135174E+01    -1.151053E+01    -1.185975E+01    -1.164077E+01    -1.182289E+01    -1.161117E+01    -1.160045E+01    -1.130126E+01    -1.095772E+01    -1.133714E+01    -1.209400E+01    -1.202484E+01    -1.191770E+01    -1.220337E+01    -1.150005E+01    -1.111410E+01    -1.171340E+01    -1.165783E+01    -1.135670E+01    -1.140392E+01    -1.133938E+01    -1.098812E+01    -1.126861E+01    -1.149904E+01    -1.169177E+01    -1.140012E+01    -1.155244E+01    -1.113868E+01    -1.124109E+01    -1.154595E+01    -1.197140E+01    -1.235790E+01    -1.181374E+01    -1.151439E+01    -1.098793E+01    -1.111848E+01    -1.168596E+01    -1.166328E+01    -1.137545E+01    -1.148198E+01    -1.138525E+01    -1.133949E+01    -1.115141E+01    -1.126384E+01    -1.119324E+01    -1.145550E+01    -1.128511E+01    -1.157774E+01    -1.153334E+01    -1.111957E+01    -1.140524E+01    -1.180806E+01    -1.130344E+01    -1.142867E+01    -1.116153E+01    -1.121776E+01    -1.151919E+01    -1.164457E+01    -1.178581E+01    -1.176593E+01    -1.132495E+01    -1.136784E+01    -1.142214E+01    -1.119398E+01    -1.099935E+01    -1.139497E+01    -1.184518E+01    -1.183576E+01    -1.132076E+01    -1.105335E+01    -1.117055E+01    -1.088431E+01    -1.133849E+01    -1.144590E+01    -1.136609E+01    -1.137580E+01    -1.122327E+01    -1.130359E+01    -1.132545E+01    -1.165075E+01    -1.169963E+01    -1.169310E+01    -1.141610E+01    -1.132804E+01    -1.121953E+01    -1.113822E+01    -1.153064E+01    -1.192702E+01    -1.150424E+01    -1.146556E+01    -1.156109E+01    -1.122568E+01    -1.140418E+01    -1.108262E+01    -1.140349E+01    -1.157079E+01    -1.157137E+01    -1.147923E+01    -1.158772E+01    -1.144427E+01    -1.121907E+01    -1.136761E+01    -1.096593E+01    -1.097893E+01    -1.136251E+01    -1.124363E+01    -1.101889E+01    -1.098100E+01    -1.145654E+01    -1.198743E+01    -1.159634E+01    -1.149088E+01    -1.139749E+01    -1.102987E+01    -1.111129E+01    -1.094000E+01    -1.119523E+01    -1.125369E+01    -1.157435E+01    -1.133752E+01    -1.109164E+01    -1.119692E+01    -1.146614E+01    -1.180753E+01    -1.174715E+01    -1.185938E+01    -1.169126E+01    -1.126221E+01    -1.114512E+01    -1.088407E+01    -1.068868E+01    -1.140395E+01    -1.176313E+01    -1.172945E+01    -1.149701E+01    -1.185628E+01    -1.150559E+01    -1.122730E+01    -1.125267E+01    -1.133608E+01    -1.171797E+01    -1.133980E+01    -1.101306E+01    -1.181863E+01    -1.150655E+01    -1.118150E+01    -1.133152E+01    -1.159232E+01    -1.169102E+01    -1.145188E+01    -1.125153E+01    -1.125532E+01    -1.123506E+01    -1.116386E+01    -1.124432E+01    -1.133478E+01    -1.115930E+01    -1.144770E+01    -1.147883E+01    -1.097860E+01    -1.092815E+01    -1.121956E+01    -1.150440E+01    -1.156404E+01    -1.115961E+01    -1.149229E+01    -1.193811E+01    -1.169913E+01    -1.151966E+01    -1.152860E+01    -1.108972E+01    -1.185785E+01    -1.185037E+01    -1.084030E+01    -1.104613E+01    -1.123570E+01    -1.132908E+01    -1.167843E+01    -1.186071E+01    -1.160749E+01    -1.209530E+01    -1.156451E+01    -1.178373E+01    -1.183333E+01    -1.133663E+01    -1.124901E+01    -1.181807E+01    -1.110610E+01    -1.146042E+01    -1.176916E+01    -1.114803E+01    -1.103035E+01    -1.118572E+01    -1.129824E+01    -1.148406E+01    -1.132290E+01    -1.175849E+01    -1.225157E+01    -1.168776E+01    -1.135272E+01    -1.180110E+01    -1.196103E+01    -1.178083E+01    -1.182907E+01    -1.192209E+01    -1.170462E+01    -1.117224E+01    -1.138995E+01    -1.167951E+01    -1.114733E+01    -1.139743E+01    -1.222748E+01    -1.141091E+01    -1.155198E+01    -1.152602E+01    -1.197593E+01    -1.191627E+01    -1.154229E+01    -1.177871E+01    -1.182202E+01    -1.099823E+01    -1.143466E+01    -1.178880E+01    -1.148859E+01    -1.138896E+01    -1.188778E+01    -1.127747E+01    -1.092414E+01    -1.091955E+01    -1.141005E+01    -1.150374E+01    -1.107478E+01    -1.143931E+01    -1.228549E+01    -1.188489E+01    -1.188817E+01    -1.181626E+01    -1.208558E+01    -1.184821E+01    -1.193089E+01    -1.149774E+01    -1.139780E+01    -1.172990E+01    -1.209363E+01    -1.178066E+01    -1.165658E+01    -1.174662E+01    -1.202870E+01    -1.167367E+01    -1.134098E+01    -1.162603E+01    -1.202600E+01    -1.181570E+01    -1.163554E+01    -1.153286E+01    -1.183876E+01    -1.216510E+01    -1.247497E+01    -1.220110E+01    -1.225793E+01    -1.271295E+01    -1.277399E+01    -1.192959E+01    -1.118972E+01    -1.139549E+01    -1.193551E+01    -1.173048E+01    -1.130879E+01    -1.148367E+01    -1.201049E+01    -1.184984E+01    -1.161939E+01    -1.231279E+01    -1.241541E+01    -1.187745E+01    -1.211809E+01    -1.170189E+01    -1.135455E+01    -1.203633E+01    -1.317416E+01    -1.253351E+01    -1.164259E+01    -1.136458E+01    -1.207368E+01    -1.246959E+01    -1.173430E+01    -1.219849E+01    -1.244291E+01    -1.195494E+01    -1.146769E+01    -1.158039E+01    -1.197793E+01    -1.185441E+01    -1.179740E+01    -1.167349E+01    -1.179995E+01    -1.186707E+01    -1.160650E+01    -1.222074E+01    -1.440473E+01    -1.382338E+01    -1.218751E+01    -1.197173E+01    -1.227356E+01    -1.207394E+01    -1.243519E+01    -1.234850E+01    -1.190576E+01    -1.148453E+01    -1.215221E+01    -1.208900E+01    -1.176012E+01    -1.218179E+01    -1.436863E+01    -1.259575E+01    -1.166128E+01    -1.185204E+01    -1.226572E+01    -1.261098E+01    -1.324369E+01    -1.303763E+01    -1.261779E+01    -1.203822E+01    -1.267376E+01    -1.212451E+01    -1.165793E+01    -1.205190E+01    -1.298804E+01    -1.245994E+01    -1.265511E+01    -1.288015E+01    -1.283529E+01    -1.250544E+01    -1.342966E+01    -1.393203E+01    -1.287043E+01    -1.253953E+01    -1.234858E+01    -1.217907E+01    -1.199982E+01    -1.197620E+01    -1.203910E+01    -1.195024E+01    -1.248258E+01    -1.223432E+01    -1.198989E+01    -1.218420E+01    -1.214600E+01    -1.275150E+01    -1.262489E+01    -1.203499E+01    -1.302961E+01    -1.331791E+01    -1.364438E+01    -1.464452E+01    -1.397759E+01    -1.281791E+01    -1.293032E+01    -1.331212E+01    -1.363452E+01    -1.278193E+01    -1.245593E+01    -1.297431E+01    -1.259622E+01    -1.259199E+01    -1.337821E+01    -1.379551E+01    -1.421627E+01    -1.533361E+01    -1.274688E+01    -1.180600E+01    -1.220327E+01    -1.242980E+01    -1.281696E+01    -1.302510E+01    -1.505709E+01    -1.475065E+01    -1.411963E+01    -1.266703E+01    -1.275259E+01    -1.258735E+01    -1.226922E+01    -1.365708E+01    -1.262725E+01    -1.242903E+01    -1.315736E+01    -1.225317E+01    -1.283765E+01    -1.354929E+01    -1.313178E+01    -1.333061E+01    -1.249854E+01    -1.259242E+01    -1.381265E+01    -1.339239E+01    -1.462889E+01    -1.475420E+01    -1.701432E+01    -1.404477E+01    -1.608074E+01    -1.461350E+01    -1.400803E+01    -1.381706E+01    -1.317214E+01    -1.290279E+01    -1.335062E+01    -1.270290E+01    -1.413159E+01    -1.596948E+01    -1.363344E+01    -1.439330E+01    -1.275775E+01    -1.179612E+01    -1.242859E+01    -1.313679E+01    -1.264940E+01    -1.255798E+01    -1.270254E+01    -1.376259E+01    -1.283047E+01    -1.257528E+01    -1.396692E+01    -1.379253E+01    -1.442434E+01    -1.494808E+01    -1.396172E+01    -1.409251E+01    -1.436994E+01    -1.411420E+01    -1.709024E+01    -1.642019E+01    -1.410465E+01    -1.359529E+01    -1.322926E+01    -1.272786E+01    -1.324597E+01    -1.337668E+01    -1.392949E+01    -1.424268E+01    -1.426139E+01    -1.461382E+01    -1.481618E+01    -1.606564E+01    -1.732594E+01    -1.650980E+01    -1.607351E+01    -1.477281E+01    -1.477831E+01    -1.459554E+01    -1.549098E+01    -1.715713E+01    -1.525832E+01    -1.337885E+01    -1.487626E+01    -1.520876E+01    -1.600177E+01    -1.556114E+01    -1.404849E+01    -1.314361E+01    -1.266958E+01    -1.333591E+01    -1.296928E+01    -1.328033E+01    -1.375459E+01    -1.672136E+01    -1.393138E+01    -1.435170E+01    -1.617531E+01    -1.826541E+01    -1.601415E+01    -1.616943E+01    -1.401690E+01    -1.373755E+01    -1.460443E+01    -1.365437E+01    -1.397091E+01    -1.422726E+01    -1.432044E+01    -1.378666E+01    -1.487864E+01    -1.592428E+01    -1.575148E+01    -1.499830E+01    -1.622271E+01    -1.583944E+01    -1.735157E+01    -1.543079E+01    -1.475355E+01    -1.405453E+01    -1.458194E+01    -1.392197E+01    -1.426750E+01    -1.530020E+01    -1.648229E+01    -1.496488E+01    -1.535807E+01    -1.342817E+01    -1.430279E+01    -1.345199E+01    -1.350865E+01    -1.389069E+01    -1.451809E+01    -1.441303E+01    -1.364421E+01    -1.583324E+01    -1.416948E+01    -1.625368E+01    -1.453066E+01    -1.592495E+01    -1.489374E+01    -1.528887E+01    -1.637448E+01    -1.548325E+01    -1.529969E+01    -1.616443E+01    -1.329892E+01    -1.470022E+01    -1.441475E+01    -1.348793E+01    -1.410295E+01    -1.365667E+01    -1.384715E+01    -1.424968E+01    -1.449761E+01    -1.456660E+01    -1.450524E+01    -1.538365E+01    -1.940850E+01    -1.443568E+01    -1.566155E+01    -1.461424E+01    -1.559556E+01    -1.464564E+01    -1.793695E+01    -1.716638E+01    -1.707289E+01    -1.498438E+01    -1.489523E+01    -1.380760E+01    -1.504195E+01    -1.709440E+01    -1.810968E+01    -1.519539E+01    -1.593436E+01    -1.475235E+01    -1.578693E+01    -1.570686E+01    -1.650568E+01    -1.448490E+01    -1.400235E+01    -1.394729E+01    -1.297539E+01    -1.332657E+01    -1.374658E+01    -1.372184E+01    -1.571323E+01    -1.810665E+01    -1.430856E+01    -1.438100E+01    -1.389824E+01    -1.322347E+01    -1.454329E+01    -1.507370E+01    -1.557214E+01    -1.569163E+01    -1.412409E+01    -1.335056E+01    -1.479971E+01    -1.463575E+01    -1.488677E+01    -1.487241E+01    -1.619874E+01    -1.366689E+01    -1.448232E+01    -1.407705E+01    -1.311564E+01    -1.412366E+01    -1.418706E+01    -1.328842E+01    -1.373614E+01    -1.416593E+01    -1.505581E+01    -1.604111E+01    -1.719204E+01    -1.502294E+01    -1.384933E+01    -1.347763E+01    -1.449723E+01    -1.404611E+01    -1.353258E+01    -1.430145E+01    -1.350703E+01    -1.302690E+01    -1.306099E+01    -1.372285E+01    -1.342021E+01    -1.392610E+01    -1.414051E+01    -1.444979E+01    -1.631094E+01    -1.580649E+01    -1.746414E+01    -1.594457E+01    -1.613275E+01    -1.440607E+01    -1.500212E+01    -1.581134E+01    -2.079796E+01    -1.436617E+01    -1.379678E+01    -1.407901E+01    -1.320795E+01    -1.336271E+01    -1.337221E+01    -1.279746E+01    -1.340724E+01    -1.486279E+01    -1.448727E+01    -1.454043E+01    -1.424011E+01    -1.330362E+01    -1.386083E+01    -1.601270E+01    -1.794937E+01    -1.647602E+01    -1.679714E+01    -1.478943E+01    -1.413146E+01    -1.389132E+01    -1.511793E+01    -1.440933E+01    -1.358160E+01    -1.376049E+01    -1.379699E+01    -1.349362E+01    -1.473507E+01    -1.513914E+01    -1.654819E+01    -1.462592E+01    -1.488049E+01    -1.360084E+01    -1.404020E+01    -1.645963E+01    -1.650207E+01    -1.455031E+01    -1.432353E+01    -1.335627E+01    -1.380151E+01    -1.405034E+01    -1.517477E+01    -1.558613E+01    -1.406245E+01    -1.348264E+01    -1.291265E+01    -1.299842E+01    -1.232714E+01    -1.306948E+01    -1.369830E+01    -1.362506E+01    -1.551316E+01    -1.441173E+01    -1.502702E+01    -1.439299E+01    -1.754140E+01    -1.599518E+01    -1.643456E+01    -1.493077E+01    -1.474430E+01    -1.323254E+01    -1.362014E+01    -1.378613E+01    -1.627649E+01    -1.717303E+01    -1.769592E+01    -1.545791E+01    -1.634944E+01    -1.438253E+01    -1.445570E+01    -1.411265E+01    -1.475015E+01    -1.864898E+01    -1.766284E+01    -1.626659E+01    -1.574960E+01    -1.629527E+01    -1.415751E+01    -1.387277E+01    -1.410610E+01    -1.313625E+01    -1.387386E+01    -1.422420E+01    -1.338232E+01    -1.616961E+01    -1.478734E+01    -1.580164E+01    -1.705753E+01    -1.415575E+01    -1.405020E+01    -1.503885E+01    -1.509781E+01    -1.724663E+01    -1.418241E+01    -1.512690E+01    -1.305678E+01    -1.373596E+01    -1.341053E+01    -1.378101E+01    -1.350470E+01    -1.346505E+01    -1.483099E+01    -1.351026E+01    -1.660962E+01    -1.480948E+01    -1.554802E+01    -1.501311E+01    -1.509169E+01    -1.423679E+01    -1.491641E+01    -1.473118E+01    -1.515851E+01    -1.593522E+01    -1.534501E+01    -1.570686E+01    -1.538774E+01    -1.483755E+01    -1.488532E+01    -1.675468E+01    -1.714749E+01    -1.578454E+01    -1.692242E+01    -1.561098E+01    -1.588234E+01    -1.535749E+01    -1.543618E+01    -1.859252E+01    -1.451069E+01    -1.466654E+01    -1.552164E+01    -1.448445E+01    -1.489871E+01    -1.390641E+01    -1.386549E+01    -1.569127E+01    -1.426787E+01    -1.349798E+01    -1.283654E+01    -1.376902E+01    -1.260954E+01    -1.344560E+01    -1.500997E+01    -1.467389E+01    -1.442450E+01    -1.422979E+01    -1.444059E+01    -1.294018E+01    -1.652960E+01    -1.500062E+01    -1.497634E+01    -1.425434E+01    -1.499514E+01    -1.447220E+01    -1.330894E+01    -1.352934E+01    -1.427007E+01    -1.398644E+01    -1.352592E+01    -1.423493E+01    -1.465725E+01    -1.513073E+01    -1.541261E+01    -1.573585E+01    -1.595099E+01    -1.607612E+01    -1.747266E+01    -1.616346E+01    -1.619471E+01    -1.576256E+01    -1.491505E+01    -1.804111E+01    -1.418911E+01    -1.474462E+01    -1.442893E+01    -1.449299E+01    -1.435309E+01    -1.368331E+01    -1.404887E+01    -1.421928E+01    -1.350387E+01    -1.641481E+01    -1.636603E+01    -1.437513E+01    -1.490172E+01    -1.422769E+01    -1.355491E+01    -1.241673E+01    -1.312865E+01    -1.444254E+01    -1.327837E+01    -1.280437E+01    -1.355462E+01    -1.284377E+01    -1.330233E+01    -1.420058E+01    -1.363399E+01    -1.422571E+01    -1.473137E+01    -1.530847E+01    -1.875203E+01    -1.471024E+01    -1.435371E+01    -1.386835E+01    -1.329420E+01    -1.366159E+01    -1.330105E+01    -1.368517E+01    -1.441341E+01    -1.513431E+01    -1.661785E+01    -1.500197E+01    -1.491080E+01    -1.538181E+01    -1.414317E+01    -1.431805E+01    -1.539645E+01    -1.356417E+01    -1.362077E+01    -1.433211E+01    -1.507350E+01    -1.390094E+01    -1.543711E+01    -1.370432E+01    -1.343009E+01    -1.378820E+01    -1.369747E+01    -1.275287E+01    -1.371531E+01    -1.361825E+01    -1.444540E+01    -1.610646E+01    -1.472513E+01    -1.540131E+01    -1.437674E+01    -1.338190E+01    -1.344060E+01    -1.472580E+01    -1.413589E+01    -1.354575E+01    -1.590720E+01    -1.405669E+01    -1.305927E+01    -1.324600E+01    -1.391550E+01    -1.397028E+01    -1.374072E+01    -1.494647E+01    -1.543765E+01    -1.573287E+01    -1.898626E+01    -1.599981E+01    -1.430678E+01    -1.377429E+01    -1.537729E+01    -1.435666E+01    -1.388088E+01    -1.395130E+01    -1.654448E+01    -1.549031E+01    -1.490119E+01    -1.517750E+01    -1.394961E+01    -1.620843E+01    -1.552660E+01    -1.896199E+01    -1.581277E+01    -1.660039E+01    -1.541529E+01    -1.623147E+01    -1.545351E+01    -2.000865E+01    -1.560539E+01    -1.527261E+01    -1.376959E+01    -1.386717E+01    -1.508686E+01    -1.449276E+01    -1.399038E+01    -1.514073E+01    -1.564747E+01    -1.494642E+01    -1.516344E+01    -1.503658E+01    -1.366968E+01    -1.358459E+01    -1.374427E+01    -1.433340E+01    -1.484207E+01    -1.518407E+01    -1.437816E+01    -1.865707E+01    -1.770298E+01    -2.029775E+01    -1.517470E+01    -1.441043E+01    -1.602278E+01    -1.481821E+01    -1.377150E+01    -1.556898E+01    -1.424523E+01    -1.486420E+01    -1.697326E+01    -1.577290E+01    -1.519270E+01    -1.735991E+01    -1.655191E+01    -1.573882E+01    -1.396672E+01    -1.432848E+01    -1.524052E+01    -1.658402E+01
-55.666667    -1.566503E+01    -1.450200E+01    -1.428142E+01    -1.409871E+01    -1.689501E+01    -1.876269E+01    -1.535206E+01    -1.345777E+01    -1.979265E+01    -1.450263E+01    -1.411477E+01    -1.662373E+01    -1.656822E+01    -1.511310E+01    -1.569752E+01    -1.593235E+01    -1.526099E+01    -1.733579E+01    -1.499194E+01    -1.453930E+01    -1.585730E+01    -1.517772E+01    -1.703881E+01    -1.494156E+01    -1.469868E+01    -1.741477E+01    -1.478331E+01    -1.444498E+01    -1.342071E+01    -1.444243E+01    -1.403598E+01    -1.569441E+01    -1.605699E+01    -1.787609E+01    -1.731969E+01    -1.462064E+01    -1.592596E+01    -1.452420E+01    -1.448530E+01    -1.631794E+01    -1.479200E+01    -1.640411E+01    -1.444653E+01    -1.407762E+01    -1.699481E+01    -1.396716E+01    -1.448742E+01    -1.717800E+01    -1.397423E+01    -1.416319E+01    -1.596797E+01    -1.526875E+01    -1.870111E+01    -1.510909E+01    -1.415507E+01    -1.549907E+01    -1.401781E+01    -1.740254E+01    -1.452955E+01    -1.494801E+01    -1.786388E+01    -1.473239E+01    -1.700502E+01    -2.077090E+01    -1.635901E+01    -1.473223E+01    -1.554583E+01    -1.698096E+01    -1.549979E+01    -1.431687E+01    -1.474448E+01    -1.411062E+01    -1.559175E+01    -1.712605E+01    -1.586092E+01    -1.543423E+01    -1.555445E+01    -1.473669E+01    -1.337005E+01    -1.526045E+01    -1.452972E+01    -1.654721E+01    -1.568685E+01    -1.568007E+01    -1.418781E+01    -1.589175E+01    -1.566828E+01    -1.622764E+01    -1.680618E+01    -1.567595E+01    -1.458577E+01    -1.548382E+01    -1.547401E+01    -1.538428E+01    -1.594039E+01    -1.581237E+01    -1.926904E+01    -1.450718E+01    -1.415396E+01    -1.585049E+01    -1.785484E+01    -1.440520E+01    -1.665856E+01    -1.550281E+01    -1.557189E+01    -1.551775E+01    -1.482497E+01    -1.641808E+01    -1.494366E+01    -1.424710E+01    -2.062507E+01    -1.476153E+01    -1.451413E+01    -1.481887E+01    -1.687197E+01    -1.518946E+01    -1.680487E+01    -1.696837E+01    -1.521221E+01    -1.338650E+01    -1.420826E+01    -1.452383E+01    -1.477204E+01    -1.486742E+01    -1.681114E+01    -1.550580E+01    -1.673568E+01    -1.436612E+01    -1.425819E+01    -1.562331E+01    -1.534080E+01    -1.445835E+01    -1.554606E+01    -1.561195E+01    -1.455518E+01    -1.320601E+01    -1.472224E+01    -1.474241E+01    -1.705680E+01    -1.468335E+01    -1.538475E+01    -1.496593E+01    -1.447910E+01    -1.501593E+01    -1.564063E+01    -1.582015E+01    -1.431145E+01    -1.466556E+01    -1.466705E+01    -1.376466E+01    -1.616552E+01    -1.451295E+01    -1.346241E+01    -1.395801E+01    -1.534910E+01    -1.396799E+01    -1.335686E+01    -1.507814E+01    -1.373165E+01    -1.535624E+01    -1.655406E+01    -1.604733E+01    -1.724280E+01    -1.612744E+01    -1.405808E+01    -1.518670E+01    -1.389614E+01    -1.303917E+01    -1.631306E+01    -1.489486E+01    -1.352915E+01    -1.403962E+01    -1.417299E+01    -1.385564E+01    -1.401111E+01    -1.432747E+01    -1.428854E+01    -1.418987E+01    -1.586076E+01    -1.545123E+01    -1.513991E+01    -1.614946E+01    -1.290445E+01    -1.362738E+01    -1.389794E+01    -1.328706E+01    -1.381624E+01    -1.446994E+01    -1.385533E+01    -1.507112E+01    -1.324751E+01    -1.435690E+01    -1.290812E+01    -1.460478E+01    -1.422890E+01    -1.389538E+01    -1.345046E+01    -1.389086E+01    -1.394274E+01    -1.481429E+01    -1.390134E+01    -1.333430E+01    -1.395400E+01    -1.282631E+01    -1.260654E+01    -1.377697E+01    -1.391666E+01    -1.411383E+01    -1.355149E+01    -1.302965E+01    -1.297365E+01    -1.355777E+01    -1.377451E+01    -1.317462E+01    -1.312242E+01    -1.402497E+01    -1.367878E+01    -1.310781E+01    -1.306036E+01    -1.433830E+01    -1.316691E+01    -1.406158E+01    -1.309962E+01    -1.305923E+01    -1.315905E+01    -1.277602E+01    -1.357221E+01    -1.264646E+01    -1.363056E+01    -1.287955E+01    -1.291210E+01    -1.296181E+01    -1.363872E+01    -1.323556E+01    -1.357348E+01    -1.254466E+01    -1.240148E+01    -1.368557E+01    -1.369152E+01    -1.282535E+01    -1.226755E+01    -1.200023E+01    -1.220371E+01    -1.265471E+01    -1.441847E+01    -1.310708E+01    -1.310389E+01    -1.337077E+01    -1.218001E+01    -1.211482E+01    -1.298564E+01    -1.243015E+01    -1.207995E+01    -1.328376E+01    -1.272416E+01    -1.197009E+01    -1.368234E+01    -1.360820E+01    -1.238443E+01    -1.269981E+01    -1.313397E+01    -1.202869E+01    -1.239132E+01    -1.344959E+01    -1.274996E+01    -1.214415E+01    -1.174929E+01    -1.209746E+01    -1.218956E+01    -1.240002E+01    -1.288919E+01    -1.189831E+01    -1.186638E+01    -1.261529E+01    -1.300491E+01    -1.216647E+01    -1.219636E+01    -1.215199E+01    -1.239026E+01    -1.278112E+01    -1.335624E+01    -1.286337E+01    -1.209893E+01    -1.234350E+01    -1.207782E+01    -1.241189E+01    -1.162585E+01    -1.155132E+01    -1.185380E+01    -1.179966E+01    -1.149345E+01    -1.249336E+01    -1.260141E+01    -1.220260E+01    -1.237373E+01    -1.234766E+01    -1.174884E+01    -1.186657E+01    -1.224611E+01    -1.158990E+01    -1.207846E+01    -1.206373E+01    -1.178472E+01    -1.199980E+01    -1.241432E+01    -1.239699E+01    -1.170192E+01    -1.220104E+01    -1.192984E+01    -1.158476E+01    -1.194904E+01    -1.230824E+01    -1.163779E+01    -1.194838E+01    -1.172091E+01    -1.167457E+01    -1.217178E+01    -1.191811E+01    -1.154691E+01    -1.129247E+01    -1.198145E+01    -1.134291E+01    -1.129139E+01    -1.217936E+01    -1.188541E+01    -1.128459E+01    -1.161828E+01    -1.220838E+01    -1.146354E+01    -1.182092E+01    -1.241057E+01    -1.166743E+01    -1.140701E+01    -1.192215E+01    -1.205182E+01    -1.143854E+01    -1.180633E+01    -1.171284E+01    -1.129189E+01    -1.138888E+01    -1.203654E+01    -1.161165E+01    -1.137662E+01    -1.172746E+01    -1.157035E+01    -1.182015E+01    -1.152158E+01    -1.170778E+01    -1.156180E+01    -1.146993E+01    -1.187412E+01    -1.150223E+01    -1.096829E+01    -1.140549E+01    -1.148042E+01    -1.118383E+01    -1.131756E+01    -1.177749E+01    -1.127793E+01    -1.111308E+01    -1.155981E+01    -1.179693E+01    -1.116079E+01    -1.131701E+01    -1.179353E+01    -1.146330E+01    -1.155145E+01    -1.167968E+01    -1.148309E+01    -1.124281E+01    -1.159792E+01    -1.164907E+01    -1.136410E+01    -1.135472E+01    -1.105609E+01    -1.084946E+01    -1.141043E+01    -1.182002E+01    -1.148289E+01    -1.143258E+01    -1.152239E+01    -1.093980E+01    -1.154538E+01    -1.167610E+01    -1.171350E+01    -1.145854E+01    -1.153385E+01    -1.092024E+01    -1.114911E+01    -1.110399E+01    -1.092095E+01    -1.136783E+01    -1.168570E+01    -1.105750E+01    -1.106735E+01    -1.194687E+01    -1.140034E+01    -1.132320E+01    -1.172398E+01    -1.136052E+01    -1.082902E+01    -1.102771E+01    -1.100419E+01    -1.122966E+01    -1.095989E+01    -1.161820E+01    -1.153258E+01    -1.133087E+01    -1.135068E+01    -1.130967E+01    -1.116208E+01    -1.117010E+01    -1.144659E+01    -1.153990E+01    -1.124800E+01    -1.165215E+01    -1.087015E+01    -1.110390E+01    -1.135155E+01    -1.122558E+01    -1.093738E+01    -1.125454E+01    -1.095053E+01    -1.104328E+01    -1.093231E+01    -1.110022E+01    -1.159876E+01    -1.119518E+01    -1.130208E+01    -1.132822E+01    -1.123563E+01    -1.105250E+01    -1.141949E+01    -1.128244E+01    -1.179818E+01    -1.165018E+01    -1.097398E+01    -1.100308E+01    -1.116924E+01    -1.094435E+01    -1.095060E+01    -1.131402E+01    -1.126465E+01    -1.134454E+01    -1.121550E+01    -1.115044E+01    -1.144736E+01    -1.095262E+01    -1.071598E+01    -1.133738E+01    -1.128589E+01    -1.078763E+01    -1.156820E+01    -1.134084E+01    -1.159203E+01    -1.175157E+01    -1.126404E+01    -1.111237E+01    -1.140406E+01    -1.120600E+01    -1.104086E+01    -1.112404E+01    -1.106401E+01    -1.133322E+01    -1.123716E+01    -1.137121E+01    -1.188388E+01    -1.133737E+01    -1.119086E+01    -1.124352E+01    -1.109360E+01    -1.120727E+01    -1.143973E+01    -1.106353E+01    -1.115988E+01    -1.105260E+01    -1.101407E+01    -1.138722E+01    -1.134235E+01    -1.109286E+01    -1.121842E+01    -1.110543E+01    -1.084009E+01    -1.120361E+01    -1.073017E+01    -1.064890E+01    -1.097121E+01    -1.120164E+01    -1.129804E+01    -1.149102E+01    -1.125640E+01    -1.175481E+01    -1.139176E+01    -1.100370E+01    -1.135675E+01    -1.118164E+01    -1.086123E+01    -1.140577E+01    -1.137693E+01    -1.115213E+01    -1.145599E+01    -1.130190E+01    -1.117613E+01    -1.125210E+01    -1.097797E+01    -1.132037E+01    -1.156999E+01    -1.126964E+01    -1.129558E+01    -1.126328E+01    -1.089913E+01    -1.136575E+01    -1.144598E+01    -1.127314E+01    -1.157982E+01    -1.161019E+01    -1.106489E+01    -1.147757E+01    -1.146466E+01    -1.084951E+01    -1.144335E+01    -1.160753E+01    -1.150835E+01    -1.145976E+01    -1.132821E+01    -1.182789E+01    -1.133510E+01    -1.089767E+01    -1.104891E+01    -1.120892E+01    -1.095109E+01    -1.129553E+01    -1.109611E+01    -1.115853E+01    -1.155921E+01    -1.151241E+01    -1.145089E+01    -1.147775E+01    -1.131038E+01    -1.107122E+01    -1.120868E+01    -1.087800E+01    -1.106585E+01    -1.089319E+01    -1.108759E+01    -1.170112E+01    -1.154563E+01    -1.085408E+01    -1.142369E+01    -1.137090E+01    -1.135803E+01    -1.131698E+01    -1.157920E+01    -1.161401E+01    -1.150277E+01    -1.131458E+01    -1.191879E+01    -1.107472E+01    -1.138009E+01    -1.157088E+01    -1.129279E+01    -1.128307E+01    -1.149988E+01    -1.127370E+01    -1.122959E+01    -1.123377E+01    -1.177723E+01    -1.141422E+01    -1.108628E+01    -1.098016E+01    -1.172062E+01    -1.191811E+01    -1.132992E+01    -1.123243E+01    -1.128690E+01    -1.114050E+01    -1.098746E+01    -1.169377E+01    -1.214720E+01    -1.131505E+01    -1.134071E+01    -1.148726E+01    -1.126838E+01    -1.153034E+01    -1.140778E+01    -1.164680E+01    -1.195915E+01    -1.187728E+01    -1.170251E+01    -1.185042E+01    -1.120547E+01    -1.162983E+01    -1.200446E+01    -1.169025E+01    -1.144958E+01    -1.163858E+01    -1.133918E+01    -1.180597E+01    -1.183442E+01    -1.160677E+01    -1.126643E+01    -1.127978E+01    -1.126599E+01    -1.159293E+01    -1.148647E+01    -1.141172E+01    -1.186734E+01    -1.191938E+01    -1.155720E+01    -1.181130E+01    -1.195938E+01    -1.148388E+01    -1.149210E+01    -1.120015E+01    -1.151722E+01    -1.178579E+01    -1.162153E+01    -1.131901E+01    -1.134902E+01    -1.132170E+01    -1.174445E+01    -1.154874E+01    -1.129185E+01    -1.145702E+01    -1.182921E+01    -1.147314E+01    -1.147390E+01    -1.173672E+01    -1.220553E+01    -1.188819E+01    -1.148820E+01    -1.188396E+01    -1.262478E+01    -1.211210E+01    -1.186635E+01    -1.184763E+01    -1.175485E+01    -1.126979E+01    -1.173211E+01    -1.197783E+01    -1.132279E+01    -1.175691E+01    -1.231563E+01    -1.189951E+01    -1.187043E+01    -1.176737E+01    -1.248753E+01    -1.286651E+01    -1.222522E+01    -1.221511E+01    -1.209586E+01    -1.150053E+01    -1.207097E+01    -1.211550E+01    -1.149305E+01    -1.239571E+01    -1.250967E+01    -1.182106E+01    -1.246633E+01    -1.193221E+01    -1.124634E+01    -1.169561E+01    -1.212008E+01    -1.232480E+01    -1.203679E+01    -1.216753E+01    -1.210671E+01    -1.182989E+01    -1.179992E+01    -1.203742E+01    -1.194078E+01    -1.249230E+01    -1.272828E+01    -1.221673E+01    -1.160517E+01    -1.172135E+01    -1.278413E+01    -1.264469E+01    -1.214616E+01    -1.235160E+01    -1.201727E+01    -1.179973E+01    -1.216885E+01    -1.207177E+01    -1.159567E+01    -1.175790E+01    -1.245630E+01    -1.280299E+01    -1.216709E+01    -1.183242E+01    -1.245854E+01    -1.290172E+01    -1.302675E+01    -1.344397E+01    -1.262823E+01    -1.216361E+01    -1.273493E+01    -1.296849E+01    -1.249015E+01    -1.225122E+01    -1.213163E+01    -1.234562E+01    -1.253761E+01    -1.233800E+01    -1.272066E+01    -1.230613E+01    -1.223088E+01    -1.272256E+01    -1.261884E+01    -1.284919E+01    -1.432430E+01    -1.325928E+01    -1.263138E+01    -1.285293E+01    -1.234416E+01    -1.218115E+01    -1.268381E+01    -1.255319E+01    -1.284934E+01    -1.238047E+01    -1.266998E+01    -1.351318E+01    -1.297051E+01    -1.219729E+01    -1.299708E+01    -1.257768E+01    -1.239733E+01    -1.222884E+01    -1.197003E+01    -1.204432E+01    -1.257086E+01    -1.283159E+01    -1.547046E+01    -1.354377E+01    -1.300396E+01    -1.367296E+01    -1.281522E+01    -1.243744E+01    -1.334148E+01    -1.310915E+01    -1.340257E+01    -1.379107E+01    -1.622358E+01    -1.396613E+01    -1.287117E+01    -1.312884E+01    -1.449555E+01    -1.299834E+01    -1.311551E+01    -1.420421E+01    -1.286197E+01    -1.351058E+01    -1.409803E+01    -1.295430E+01    -1.323706E+01    -1.306983E+01    -1.303618E+01    -1.268354E+01    -1.261772E+01    -1.315493E+01    -1.245592E+01    -1.226764E+01    -1.406526E+01    -1.621877E+01    -1.527775E+01    -1.362444E+01    -1.714922E+01    -1.290770E+01    -1.252234E+01    -1.295786E+01    -1.313873E+01    -1.238963E+01    -1.220530E+01    -1.326957E+01    -1.412450E+01    -1.411897E+01    -1.485772E+01    -1.620858E+01    -1.421490E+01    -1.359816E+01    -1.349634E+01    -1.478684E+01    -1.387540E+01    -1.306872E+01    -1.378890E+01    -1.363313E+01    -1.403978E+01    -1.510261E+01    -1.398484E+01    -1.345333E+01    -1.354699E+01    -1.370327E+01    -1.404399E+01    -1.463091E+01    -1.488466E+01    -1.432413E+01    -1.489535E+01    -1.463643E+01    -1.373494E+01    -1.375954E+01    -1.451489E+01    -1.367568E+01    -1.280589E+01    -1.362714E+01    -1.506663E+01    -1.411134E+01    -1.325296E+01    -1.304947E+01    -1.365471E+01    -1.385921E+01    -1.460001E+01    -1.470947E+01    -1.642806E+01    -1.713277E+01    -1.584042E+01    -1.616139E+01    -1.479766E+01    -1.689631E+01    -1.499947E+01    -1.647752E+01    -1.421402E+01    -1.349310E+01    -1.381838E+01    -1.375802E+01    -1.343976E+01    -1.466228E+01    -1.440453E+01    -1.675788E+01    -1.657353E+01    -1.347959E+01    -1.348496E+01    -1.277880E+01    -1.283996E+01    -1.270332E+01    -1.239312E+01    -1.254370E+01    -1.229255E+01    -1.351915E+01    -1.368243E+01    -1.382848E+01    -1.496508E+01    -1.484961E+01    -1.461398E+01    -1.604836E+01    -1.522919E+01    -1.441830E+01    -1.448105E+01    -1.347905E+01    -1.396906E+01    -1.317779E+01    -1.289168E+01    -1.355967E+01    -1.263074E+01    -1.368068E+01    -1.481078E+01    -1.383884E+01    -1.403089E+01    -1.455280E+01    -1.350685E+01    -1.361539E+01    -1.295732E+01    -1.380838E+01    -1.563755E+01    -1.474984E+01    -1.680616E+01    -1.499119E+01    -1.314265E+01    -1.261206E+01    -1.324231E+01    -1.290754E+01    -1.287287E+01    -1.324700E+01    -1.436828E+01    -1.593976E+01    -1.491638E+01    -1.289292E+01    -1.340161E+01    -1.277600E+01    -1.243131E+01    -1.313975E+01    -1.374501E+01    -1.359079E+01    -1.394274E+01    -1.395466E+01    -1.305589E+01    -1.277955E+01    -1.269961E+01    -1.329117E+01    -1.467048E+01    -1.758512E+01    -1.497726E+01    -1.454203E+01    -1.354627E+01    -1.441081E+01    -1.329241E+01    -1.381340E+01    -1.523012E+01    -1.460529E+01    -1.506412E+01    -1.602158E+01    -1.562857E+01    -1.621084E+01    -1.500773E+01    -1.489342E+01    -1.360947E+01    -1.352109E+01    -1.340103E+01    -1.321372E+01    -1.362173E+01    -1.438614E+01    -1.764777E+01    -1.582361E+01    -1.482487E+01    -1.434088E+01    -1.791664E+01    -1.683281E+01    -1.495878E+01    -1.505898E+01    -1.456357E+01    -1.345099E+01    -1.383741E+01    -1.394404E+01    -1.381216E+01    -1.429150E+01    -1.388722E+01    -1.351596E+01    -1.402345E+01    -1.316201E+01    -1.368254E+01    -1.464362E+01    -1.484247E+01    -1.505757E+01    -1.395062E+01    -1.411059E+01    -1.413784E+01    -1.345269E+01    -1.458950E+01    -1.432121E+01    -1.423933E+01    -1.352793E+01    -1.356121E+01    -1.300956E+01    -1.370749E+01    -1.389679E+01    -1.367419E+01    -1.648152E+01    -1.593134E+01    -1.824227E+01    -1.544573E+01    -1.563184E+01    -1.559390E+01    -1.556437E+01    -1.313893E+01    -1.431185E+01    -1.458802E+01    -1.351578E+01    -1.565417E+01    -1.493629E+01    -1.458365E+01    -1.532430E+01    -1.417517E+01    -1.336837E+01    -1.574005E+01    -1.448027E+01    -1.588037E+01    -1.554592E+01    -1.529486E+01    -1.390126E+01    -1.505641E+01    -1.690579E+01    -1.730924E+01    -1.567568E+01    -1.466585E+01    -1.294499E+01    -1.401182E+01    -1.389345E+01    -1.278918E+01    -1.498686E+01    -1.596171E+01    -1.552408E+01    -1.483323E+01    -1.530013E+01    -1.469375E+01    -1.607273E+01    -1.377832E+01    -1.412873E+01    -1.422574E+01    -1.302454E+01    -1.339991E+01    -1.362299E+01    -1.420369E+01    -1.447876E+01    -1.470423E+01    -1.324979E+01    -1.371636E+01    -1.421737E+01    -1.395214E+01    -1.429175E+01    -1.554205E+01    -1.515830E+01    -1.356782E+01    -1.335120E+01    -1.432127E+01    -1.394535E+01    -1.392529E+01    -1.403310E+01    -1.377562E+01    -1.344966E+01    -1.361723E+01    -1.359912E+01    -1.541737E+01    -1.598082E+01    -1.530914E+01    -1.435125E+01    -1.481573E+01    -1.323018E+01    -1.334474E+01    -1.370805E+01    -1.436193E+01    -1.404954E+01    -1.354262E+01    -1.357265E+01    -1.361368E+01    -1.355710E+01    -1.322851E+01    -1.480070E+01    -1.470118E+01    -1.637325E+01    -1.467587E+01    -1.502821E+01    -1.439866E+01    -1.467610E+01    -1.651335E+01    -1.494326E+01    -1.383352E+01    -1.566018E+01    -1.370415E+01    -1.411406E+01    -1.685143E+01    -1.744123E+01    -1.670599E+01    -1.496086E+01    -1.339563E+01    -1.267942E+01    -1.317266E+01    -1.348150E+01    -1.329401E+01    -1.299857E+01    -1.292735E+01    -1.297801E+01    -1.249633E+01    -1.263086E+01    -1.386144E+01    -1.344419E+01    -1.563926E+01    -1.778629E+01    -1.498861E+01    -1.314679E+01    -1.352062E+01    -1.348917E+01    -1.450527E+01    -1.338702E+01    -1.466200E+01    -1.799800E+01    -1.556742E+01    -1.343680E+01    -1.440496E+01    -1.399585E+01    -1.292257E+01    -1.379582E+01    -1.391909E+01    -1.576481E+01    -1.461935E+01    -1.369903E+01    -1.440391E+01    -1.442577E+01    -1.257534E+01    -1.345193E+01    -1.316791E+01    -1.300669E+01    -1.358815E+01    -1.351945E+01    -1.434198E+01    -1.384954E+01    -1.569614E+01    -1.472837E+01    -1.568393E+01    -1.356800E+01    -1.391523E+01    -1.353272E+01    -1.392352E+01    -1.451601E+01    -1.295347E+01    -1.385069E+01    -1.401161E+01    -1.430257E+01    -1.407881E+01    -1.358728E+01    -1.723455E+01    -1.426432E+01    -1.419641E+01    -1.735752E+01    -1.501620E+01    -1.637291E+01    -1.398472E+01    -1.445812E+01    -1.478610E+01    -1.370052E+01    -1.393355E+01    -1.473249E+01    -1.506788E+01    -1.452953E+01    -1.329383E+01    -1.426190E+01    -1.428902E+01    -1.565600E+01    -1.551810E+01    -1.617379E+01    -1.630553E+01    -1.676651E+01    -1.437551E+01    -1.449644E+01    -1.466658E+01    -1.667722E+01    -1.429328E+01    -1.399945E+01    -1.310656E+01    -1.437209E+01    -1.473483E+01    -1.336591E+01    -1.491932E+01    -1.608413E+01    -1.462758E+01    -1.648433E+01    -1.447732E+01    -1.601896E+01    -1.518820E+01    -1.526545E+01    -1.660255E+01    -1.497150E+01    -1.643346E+01    -1.335388E+01    -1.336128E+01    -1.355127E+01    -1.419421E+01    -1.339204E+01    -1.424593E+01    -1.846600E+01    -1.514793E+01    -1.407400E+01    -1.407098E+01    -1.430151E+01    -1.494387E+01    -1.489282E+01    -1.437928E+01    -1.473003E+01    -1.441915E+01    -1.307565E+01    -1.427486E+01    -1.355647E+01    -1.253453E+01    -1.230764E+01    -1.283272E+01    -1.421622E+01    -1.411793E+01    -1.375457E+01    -1.357726E+01    -1.498458E+01    -1.497352E+01    -1.639658E+01    -1.605821E+01    -1.798729E+01    -1.496000E+01    -1.359147E+01    -1.382887E+01    -1.415187E+01    -1.467233E+01    -1.504004E+01    -1.499432E+01    -1.685005E+01    -1.599100E+01    -2.103395E+01    -1.764018E+01    -1.449640E+01    -1.380091E+01    -1.472222E+01    -1.513012E+01    -1.474950E+01    -1.637472E+01    -1.803165E+01    -1.602968E+01    -1.398644E+01    -1.447120E+01    -1.507078E+01    -1.354152E+01    -1.374514E+01    -1.294469E+01    -1.404349E+01    -1.431044E+01    -1.662371E+01    -1.687076E+01    -1.525734E+01    -1.792675E+01    -1.865412E+01    -1.508895E+01    -1.424453E+01    -1.700180E+01    -1.381472E+01    -1.577963E+01    -1.537782E+01    -1.635050E+01    -1.515694E+01    -1.623539E+01    -1.469540E+01    -1.545527E+01    -1.523407E+01    -1.364685E+01    -1.603275E+01    -1.465585E+01    -1.430344E+01    -1.530236E+01    -1.481296E+01    -1.779765E+01    -1.942054E+01    -1.573754E+01    -1.549657E+01    -1.414814E+01    -1.612317E+01    -1.646794E+01    -1.613825E+01    -1.805213E+01    -1.570954E+01    -1.717191E+01    -1.558887E+01    -1.435789E+01    -1.631892E+01    -1.606911E+01    -1.646526E+01    -1.691507E+01    -1.501397E+01    -1.697592E+01    -1.408292E+01    -1.363872E+01    -1.448511E+01    -1.390298E+01    -1.379139E+01    -1.457214E+01    -1.968950E+01    -1.779409E+01    -1.654699E+01    -1.618320E+01    -1.733682E+01    -1.477405E+01    -1.666215E+01    -1.601502E+01    -1.444699E+01    -1.556442E+01    -1.626968E+01    -1.511065E+01    -1.638023E+01    -1.376789E+01    -1.392111E+01    -1.437241E+01    -1.466383E+01    -1.650521E+01    -1.547855E+01    -1.640683E+01    -1.616150E+01    -1.439616E+01    -1.442819E+01    -1.526029E+01    -1.454035E+01    -1.744826E+01    -1.518932E+01    -1.554988E+01    -1.588693E+01    -1.575275E+01    -1.400286E+01    -1.523380E+01    -1.497002E+01
-55.555556    -1.381590E+01    -1.463910E+01    -1.544017E+01    -1.479879E+01    -1.420055E+01    -1.442506E+01    -1.613306E+01    -1.354859E+01    -1.366740E+01    -1.411710E+01    -1.448967E+01    -1.405738E+01    -1.515104E+01    -1.400081E+01    -1.406653E+01    -1.440845E+01    -1.508331E+01    -1.574283E+01    -1.657419E+01    -1.403578E+01    -1.837491E+01    -1.572022E+01    -1.486162E+01    -1.520750E+01    -1.552571E+01    -1.514549E+01    -1.701103E+01    -1.477530E+01    -1.485937E+01    -1.531596E+01    -1.510966E+01    -1.549482E+01    -1.451942E+01    -1.402508E+01    -1.596926E+01    -1.563943E+01    -1.671300E+01    -1.604642E+01    -1.398091E+01    -1.612374E+01    -1.509002E+01    -1.623807E+01    -1.551470E+01    -1.790610E+01    -1.602659E+01    -1.392925E+01    -1.407503E+01    -1.493366E+01    -1.446594E+01    -1.510446E+01    -1.586746E+01    -1.491214E+01    -1.589115E+01    -1.697224E+01    -1.565935E+01    -1.419951E+01    -1.793691E+01    -1.634501E+01    -1.642994E+01    -1.552499E+01    -1.429192E+01    -1.542408E+01    -1.490368E+01    -1.464116E+01    -1.575285E+01    -1.405330E+01    -1.481219E+01    -1.686186E+01    -1.659019E+01    -1.478864E+01    -1.588187E+01    -1.582292E+01    -1.506626E+01    -1.656238E+01    -1.554409E+01    -1.602506E+01    -1.464303E+01    -1.602858E+01    -1.602439E+01    -1.671170E+01    -1.543469E+01    -1.393891E+01    -1.571919E+01    -1.465870E+01    -1.664324E+01    -1.573378E+01    -1.722584E+01    -1.699444E+01    -1.513179E+01    -1.625380E+01    -1.528164E+01    -1.486531E+01    -1.496831E+01    -1.573923E+01    -1.608287E+01    -1.529807E+01    -1.534973E+01    -1.496167E+01    -1.762600E+01    -1.676473E+01    -1.446345E+01    -1.642009E+01    -1.466685E+01    -1.509325E+01    -1.383910E+01    -1.559147E+01    -1.717325E+01    -1.401514E+01    -1.567743E+01    -1.457810E+01    -1.394113E+01    -1.744558E+01    -1.469651E+01    -1.452180E+01    -1.541190E+01    -1.418977E+01    -1.427531E+01    -1.513018E+01    -1.486342E+01    -1.483911E+01    -1.500912E+01    -1.683031E+01    -1.316637E+01    -1.468177E+01    -1.437964E+01    -1.367347E+01    -1.731145E+01    -1.515703E+01    -2.140975E+01    -1.441612E+01    -1.468395E+01    -1.473558E+01    -1.405533E+01    -1.714061E+01    -1.579981E+01    -1.585656E+01    -1.388655E+01    -1.353706E+01    -1.682668E+01    -1.606034E+01    -1.553723E+01    -1.449090E+01    -1.390441E+01    -1.431570E+01    -1.371549E+01    -1.485185E+01    -1.438336E+01    -1.440027E+01    -1.380474E+01    -1.402028E+01    -1.602218E+01    -1.474804E+01    -1.384758E+01    -1.532380E+01    -1.560411E+01    -1.534172E+01    -1.401456E+01    -1.342928E+01    -1.612219E+01    -1.394772E+01    -1.479383E+01    -1.359311E+01    -1.347213E+01    -1.503552E+01    -1.496196E+01    -1.488292E+01    -1.601463E+01    -1.381349E+01    -1.343460E+01    -1.408013E+01    -1.746126E+01    -1.541375E+01    -1.387026E+01    -1.389004E+01    -1.424043E+01    -1.353560E+01    -1.362396E+01    -1.349053E+01    -1.394996E+01    -1.393146E+01    -1.395350E+01    -1.406915E+01    -1.500943E+01    -1.399060E+01    -1.476233E+01    -1.440787E+01    -1.517658E+01    -1.295077E+01    -1.277048E+01    -1.426851E+01    -1.642545E+01    -1.362492E+01    -1.412604E+01    -1.372180E+01    -1.285255E+01    -1.299540E+01    -1.324137E+01    -1.347318E+01    -1.339084E+01    -1.378580E+01    -1.293272E+01    -1.294280E+01    -1.452801E+01    -1.383877E+01    -1.431186E+01    -1.333804E+01    -1.351787E+01    -1.247200E+01    -1.318610E+01    -1.365590E+01    -1.268805E+01    -1.379006E+01    -1.357312E+01    -1.386291E+01    -1.356819E+01    -1.305931E+01    -1.402913E+01    -1.421960E+01    -1.351271E+01    -1.279251E+01    -1.302197E+01    -1.241762E+01    -1.359051E+01    -1.291308E+01    -1.338700E+01    -1.386252E+01    -1.234253E+01    -1.273590E+01    -1.271352E+01    -1.347175E+01    -1.225070E+01    -1.259620E+01    -1.285652E+01    -1.226945E+01    -1.293877E+01    -1.348363E+01    -1.294266E+01    -1.250368E+01    -1.285424E+01    -1.292240E+01    -1.292159E+01    -1.329962E+01    -1.344994E+01    -1.278246E+01    -1.205093E+01    -1.235760E+01    -1.260920E+01    -1.353850E+01    -1.327248E+01    -1.264728E+01    -1.252071E+01    -1.270085E+01    -1.301048E+01    -1.284370E+01    -1.262422E+01    -1.243792E+01    -1.155139E+01    -1.231356E+01    -1.256928E+01    -1.233380E+01    -1.212941E+01    -1.229627E+01    -1.238290E+01    -1.152707E+01    -1.268088E+01    -1.349849E+01    -1.241981E+01    -1.261769E+01    -1.292975E+01    -1.216384E+01    -1.214145E+01    -1.298033E+01    -1.197520E+01    -1.122715E+01    -1.202666E+01    -1.246689E+01    -1.214686E+01    -1.312743E+01    -1.260208E+01    -1.148210E+01    -1.164948E+01    -1.165729E+01    -1.190897E+01    -1.253953E+01    -1.197582E+01    -1.154790E+01    -1.236262E+01    -1.269763E+01    -1.204957E+01    -1.229070E+01    -1.217079E+01    -1.117370E+01    -1.188579E+01    -1.200469E+01    -1.184282E+01    -1.164552E+01    -1.236021E+01    -1.185630E+01    -1.157761E+01    -1.217429E+01    -1.175319E+01    -1.187856E+01    -1.204778E+01    -1.192571E+01    -1.173346E+01    -1.185341E+01    -1.210067E+01    -1.159721E+01    -1.171784E+01    -1.129174E+01    -1.194940E+01    -1.196415E+01    -1.172338E+01    -1.155116E+01    -1.151727E+01    -1.163588E+01    -1.162192E+01    -1.164133E+01    -1.182659E+01    -1.142495E+01    -1.146299E+01    -1.230434E+01    -1.174094E+01    -1.148211E+01    -1.188249E+01    -1.162870E+01    -1.149605E+01    -1.108412E+01    -1.169331E+01    -1.121409E+01    -1.095394E+01    -1.182813E+01    -1.167282E+01    -1.130682E+01    -1.157545E+01    -1.165335E+01    -1.133305E+01    -1.160158E+01    -1.183477E+01    -1.165141E+01    -1.116615E+01    -1.107478E+01    -1.137623E+01    -1.181539E+01    -1.142164E+01    -1.115162E+01    -1.160678E+01    -1.123944E+01    -1.132018E+01    -1.170833E+01    -1.146764E+01    -1.104642E+01    -1.138593E+01    -1.141667E+01    -1.152546E+01    -1.144867E+01    -1.141631E+01    -1.136503E+01    -1.123099E+01    -1.116227E+01    -1.129135E+01    -1.125244E+01    -1.130043E+01    -1.120637E+01    -1.156397E+01    -1.099429E+01    -1.086792E+01    -1.119542E+01    -1.120215E+01    -1.195348E+01    -1.158836E+01    -1.113047E+01    -1.106198E+01    -1.094764E+01    -1.089681E+01    -1.166929E+01    -1.206769E+01    -1.137994E+01    -1.100458E+01    -1.136462E+01    -1.126914E+01    -1.137033E+01    -1.121562E+01    -1.124460E+01    -1.070546E+01    -1.107012E+01    -1.140229E+01    -1.108752E+01    -1.116309E+01    -1.156996E+01    -1.139695E+01    -1.153875E+01    -1.108668E+01    -1.095360E+01    -1.092430E+01    -1.098895E+01    -1.114702E+01    -1.092578E+01    -1.084516E+01    -1.098569E+01    -1.128137E+01    -1.125413E+01    -1.141791E+01    -1.095015E+01    -1.131075E+01    -1.108722E+01    -1.126638E+01    -1.132491E+01    -1.079347E+01    -1.086711E+01    -1.123199E+01    -1.128454E+01    -1.126619E+01    -1.115558E+01    -1.123757E+01    -1.099021E+01    -1.102442E+01    -1.108878E+01    -1.132890E+01    -1.098651E+01    -1.123274E+01    -1.126724E+01    -1.184513E+01    -1.113380E+01    -1.107973E+01    -1.162125E+01    -1.090428E+01    -1.061806E+01    -1.101784E+01    -1.126756E+01    -1.118884E+01    -1.105473E+01    -1.098132E+01    -1.092949E+01    -1.082426E+01    -1.101164E+01    -1.130547E+01    -1.135077E+01    -1.118619E+01    -1.139148E+01    -1.118839E+01    -1.082134E+01    -1.099306E+01    -1.112034E+01    -1.097143E+01    -1.102355E+01    -1.123890E+01    -1.100256E+01    -1.099806E+01    -1.125909E+01    -1.112033E+01    -1.123431E+01    -1.099161E+01    -1.073773E+01    -1.073295E+01    -1.088384E+01    -1.097719E+01    -1.106203E+01    -1.085440E+01    -1.076251E+01    -1.116885E+01    -1.160524E+01    -1.116877E+01    -1.123508E+01    -1.125108E+01    -1.119604E+01    -1.096923E+01    -1.095083E+01    -1.112871E+01    -1.105216E+01    -1.056825E+01    -1.076707E+01    -1.112627E+01    -1.124600E+01    -1.125274E+01    -1.150758E+01    -1.118073E+01    -1.101057E+01    -1.111112E+01    -1.103036E+01    -1.122236E+01    -1.123938E+01    -1.114409E+01    -1.116653E+01    -1.127059E+01    -1.129383E+01    -1.125120E+01    -1.073211E+01    -1.086267E+01    -1.128021E+01    -1.145219E+01    -1.105227E+01    -1.101237E+01    -1.106529E+01    -1.108226E+01    -1.130603E+01    -1.092713E+01    -1.083324E+01    -1.109835E+01    -1.105184E+01    -1.098462E+01    -1.094490E+01    -1.112082E+01    -1.151342E+01    -1.100000E+01    -1.066515E+01    -1.114071E+01    -1.120777E+01    -1.089430E+01    -1.090936E+01    -1.101011E+01    -1.093348E+01    -1.132111E+01    -1.102194E+01    -1.086052E+01    -1.099040E+01    -1.121164E+01    -1.118435E+01    -1.130627E+01    -1.167430E+01    -1.132733E+01    -1.127449E+01    -1.103224E+01    -1.100731E+01    -1.112588E+01    -1.099949E+01    -1.109766E+01    -1.111927E+01    -1.092321E+01    -1.110473E+01    -1.159017E+01    -1.173742E+01    -1.120217E+01    -1.084259E+01    -1.123983E+01    -1.107755E+01    -1.101508E+01    -1.125253E+01    -1.084255E+01    -1.143393E+01    -1.180961E+01    -1.114280E+01    -1.138194E+01    -1.155351E+01    -1.113268E+01    -1.113427E+01    -1.120117E+01    -1.123623E+01    -1.117311E+01    -1.100168E+01    -1.114659E+01    -1.164366E+01    -1.138067E+01    -1.101670E+01    -1.106898E+01    -1.118313E+01    -1.107819E+01    -1.127633E+01    -1.125185E+01    -1.111192E+01    -1.129694E+01    -1.130360E+01    -1.131373E+01    -1.124255E+01    -1.148691E+01    -1.135954E+01    -1.094058E+01    -1.136668E+01    -1.183733E+01    -1.148348E+01    -1.151376E+01    -1.141181E+01    -1.138816E+01    -1.131473E+01    -1.131600E+01    -1.123312E+01    -1.128443E+01    -1.076097E+01    -1.093999E+01    -1.134711E+01    -1.128204E+01    -1.107491E+01    -1.158658E+01    -1.168359E+01    -1.163995E+01    -1.162770E+01    -1.145503E+01    -1.119809E+01    -1.131023E+01    -1.130262E+01    -1.152506E+01    -1.132697E+01    -1.146620E+01    -1.156100E+01    -1.115500E+01    -1.112608E+01    -1.141760E+01    -1.110479E+01    -1.089370E+01    -1.105989E+01    -1.114800E+01    -1.176507E+01    -1.141854E+01    -1.144568E+01    -1.154625E+01    -1.170887E+01    -1.166965E+01    -1.187410E+01    -1.139869E+01    -1.146728E+01    -1.135537E+01    -1.135537E+01    -1.142727E+01    -1.176149E+01    -1.162729E+01    -1.198966E+01    -1.146874E+01    -1.182218E+01    -1.193866E+01    -1.190862E+01    -1.199836E+01    -1.164189E+01    -1.110720E+01    -1.171145E+01    -1.172744E+01    -1.199540E+01    -1.209612E+01    -1.153684E+01    -1.116491E+01    -1.201571E+01    -1.191295E+01    -1.155237E+01    -1.154327E+01    -1.137641E+01    -1.115068E+01    -1.108395E+01    -1.123772E+01    -1.234007E+01    -1.240128E+01    -1.135424E+01    -1.125484E+01    -1.114783E+01    -1.152062E+01    -1.199489E+01    -1.170263E+01    -1.138888E+01    -1.163053E+01    -1.142462E+01    -1.132144E+01    -1.175900E+01    -1.288312E+01    -1.264466E+01    -1.197781E+01    -1.167154E+01    -1.207574E+01    -1.206742E+01    -1.175857E+01    -1.196404E+01    -1.235746E+01    -1.202930E+01    -1.194264E+01    -1.178602E+01    -1.191490E+01    -1.237014E+01    -1.222171E+01    -1.171621E+01    -1.135576E+01    -1.172913E+01    -1.197001E+01    -1.192795E+01    -1.199400E+01    -1.213222E+01    -1.193087E+01    -1.184686E+01    -1.208503E+01    -1.227217E+01    -1.196235E+01    -1.255949E+01    -1.287313E+01    -1.176757E+01    -1.212751E+01    -1.314008E+01    -1.208665E+01    -1.192539E+01    -1.273869E+01    -1.256156E+01    -1.171171E+01    -1.181777E+01    -1.194319E+01    -1.207250E+01    -1.209709E+01    -1.219191E+01    -1.180929E+01    -1.166605E+01    -1.177577E+01    -1.225451E+01    -1.202498E+01    -1.159973E+01    -1.213677E+01    -1.275299E+01    -1.236557E+01    -1.314595E+01    -1.297462E+01    -1.259201E+01    -1.248460E+01    -1.336637E+01    -1.302441E+01    -1.254027E+01    -1.232659E+01    -1.212752E+01    -1.224567E+01    -1.253158E+01    -1.240767E+01    -1.236174E+01    -1.217151E+01    -1.203522E+01    -1.248811E+01    -1.301985E+01    -1.287900E+01    -1.311112E+01    -1.210129E+01    -1.193957E+01    -1.207782E+01    -1.330485E+01    -1.332940E+01    -1.290558E+01    -1.373076E+01    -1.553117E+01    -1.305959E+01    -1.359678E+01    -1.426927E+01    -1.284398E+01    -1.255240E+01    -1.343982E+01    -1.297613E+01    -1.303182E+01    -1.321731E+01    -1.294359E+01    -1.298054E+01    -1.339451E+01    -1.320397E+01    -1.230319E+01    -1.226798E+01    -1.326662E+01    -1.377817E+01    -1.272947E+01    -1.323002E+01    -1.387229E+01    -1.289162E+01    -1.243828E+01    -1.274169E+01    -1.263662E+01    -1.258720E+01    -1.298423E+01    -1.308272E+01    -1.320631E+01    -1.374311E+01    -1.316222E+01    -1.427500E+01    -1.440761E+01    -1.436479E+01    -1.332256E+01    -1.234776E+01    -1.199844E+01    -1.267253E+01    -1.257825E+01    -1.214268E+01    -1.297549E+01    -1.313300E+01    -1.319931E+01    -1.336434E+01    -1.405202E+01    -1.640660E+01    -1.616365E+01    -1.420843E+01    -1.421071E+01    -1.378374E+01    -1.268517E+01    -1.365206E+01    -1.422512E+01    -1.526294E+01    -1.865695E+01    -1.440800E+01    -1.410504E+01    -1.564407E+01    -1.629172E+01    -1.473611E+01    -1.503851E+01    -1.371592E+01    -1.423446E+01    -1.467559E+01    -1.410515E+01    -1.375299E+01    -1.300108E+01    -1.328918E+01    -1.462551E+01    -1.385909E+01    -1.451024E+01    -1.442272E+01    -1.378924E+01    -1.532247E+01    -1.384826E+01    -1.527134E+01    -1.480103E+01    -1.632943E+01    -1.810299E+01    -1.735991E+01    -1.918602E+01    -1.386604E+01    -1.463293E+01    -1.442609E+01    -1.388553E+01    -1.580139E+01    -1.552172E+01    -1.369025E+01    -1.360164E+01    -1.296671E+01    -1.410403E+01    -1.375498E+01    -1.490655E+01    -1.500280E+01    -1.615778E+01    -1.519906E+01    -1.493069E+01    -1.568527E+01    -1.558315E+01    -1.460796E+01    -1.495412E+01    -1.663856E+01    -1.592623E+01    -1.508669E+01    -1.336247E+01    -1.376197E+01    -1.330100E+01    -1.285963E+01    -1.271432E+01    -1.318339E+01    -1.383122E+01    -1.416041E+01    -1.336656E+01    -1.333293E+01    -1.386249E+01    -1.494447E+01    -1.451846E+01    -1.506085E+01    -1.425647E+01    -1.466617E+01    -1.335008E+01    -1.332324E+01    -1.386277E+01    -1.358399E+01    -1.321687E+01    -1.360005E+01    -1.338057E+01    -1.267593E+01    -1.306316E+01    -1.348348E+01    -1.480378E+01    -1.327972E+01    -1.354764E+01    -1.379861E+01    -1.366523E+01    -1.434863E+01    -1.577691E+01    -1.417185E+01    -1.359694E+01    -1.349861E+01    -1.299497E+01    -1.264843E+01    -1.250966E+01    -1.289325E+01    -1.296364E+01    -1.322595E+01    -1.358915E+01    -1.300777E+01    -1.327050E+01    -1.409096E+01    -1.357736E+01    -1.277611E+01    -1.335122E+01    -1.363003E+01    -1.293341E+01    -1.294048E+01    -1.305887E+01    -1.399444E+01    -1.365192E+01    -1.264282E+01    -1.386122E+01    -1.492493E+01    -1.391027E+01    -1.355068E+01    -1.503949E+01    -1.369569E+01    -1.388147E+01    -1.409307E+01    -1.378620E+01    -1.356475E+01    -1.492354E+01    -1.397578E+01    -1.468115E+01    -1.642549E+01    -1.619108E+01    -1.387284E+01    -1.450627E+01    -1.437411E+01    -1.372772E+01    -1.310422E+01    -1.300415E+01    -1.371368E+01    -1.435618E+01    -1.524258E+01    -1.523669E+01    -1.586184E+01    -1.572644E+01    -1.741050E+01    -1.631365E+01    -1.542640E+01    -1.422957E+01    -1.314431E+01    -1.386586E+01    -1.396238E+01    -1.349665E+01    -1.459999E+01    -1.479880E+01    -1.488558E+01    -1.448956E+01    -1.526984E+01    -1.472468E+01    -1.333660E+01    -1.486662E+01    -1.504770E+01    -1.350842E+01    -1.375464E+01    -1.406277E+01    -1.424062E+01    -1.346145E+01    -1.369000E+01    -1.517891E+01    -1.471323E+01    -1.706033E+01    -1.340084E+01    -1.317630E+01    -1.325892E+01    -1.318284E+01    -1.499064E+01    -1.679241E+01    -1.476866E+01    -1.737800E+01    -1.657547E+01    -1.779444E+01    -1.493338E+01    -1.369664E+01    -1.419578E+01    -1.481537E+01    -1.394926E+01    -1.451834E+01    -1.474046E+01    -1.449082E+01    -1.397271E+01    -1.331533E+01    -1.404884E+01    -1.324264E+01    -1.409209E+01    -1.532571E+01    -1.675766E+01    -1.739023E+01    -1.409421E+01    -1.356517E+01    -1.481212E+01    -1.418040E+01    -1.493297E+01    -1.434335E+01    -1.345304E+01    -1.388022E+01    -1.345461E+01    -1.400561E+01    -1.367081E+01    -1.354284E+01    -1.487898E+01    -1.792670E+01    -1.621021E+01    -1.545889E+01    -1.704393E+01    -1.784235E+01    -1.536243E+01    -1.367944E+01    -1.348326E+01    -1.352392E+01    -1.359952E+01    -1.623168E+01    -1.581686E+01    -1.516980E+01    -1.352543E+01    -1.297376E+01    -1.413421E+01    -1.381847E+01    -1.362665E+01    -1.363444E+01    -1.472880E+01    -1.484094E+01    -1.372764E+01    -1.448094E+01    -1.511532E+01    -1.540639E+01    -1.536527E+01    -1.506254E+01    -1.416756E+01    -1.310762E+01    -1.396316E+01    -1.412106E+01    -1.330793E+01    -1.438582E+01    -1.807531E+01    -1.581880E+01    -1.540416E+01    -1.449010E+01    -1.430466E+01    -1.404034E+01    -1.660464E+01    -1.431232E+01    -1.414649E+01    -1.350785E+01    -1.333023E+01    -1.377296E+01    -1.444659E+01    -1.411374E+01    -1.393368E+01    -1.655455E+01    -1.632015E+01    -1.491612E+01    -1.455956E+01    -1.511181E+01    -1.423679E+01    -1.459338E+01    -1.542109E+01    -1.501528E+01    -1.406696E+01    -1.502646E+01    -1.450550E+01    -1.398381E+01    -1.639442E+01    -1.520122E+01    -1.293341E+01    -1.409970E+01    -1.380662E+01    -1.297692E+01    -1.280756E+01    -1.248025E+01    -1.327446E+01    -1.341952E+01    -1.316548E+01    -1.441395E+01    -1.546100E+01    -1.420239E+01    -1.354362E+01    -1.369330E+01    -1.352359E+01    -1.331410E+01    -1.349964E+01    -1.312600E+01    -1.344193E+01    -1.360535E+01    -1.444133E+01    -1.412556E+01    -1.453008E+01    -1.483229E+01    -1.473534E+01    -1.368880E+01    -1.400414E+01    -1.359463E+01    -1.421038E+01    -1.591958E+01    -1.416128E+01    -1.342774E+01    -1.318280E+01    -1.408991E+01    -1.436565E+01    -1.338402E+01    -1.404012E+01    -1.454627E+01    -1.401954E+01    -1.458761E+01    -1.517532E+01    -1.480635E+01    -1.614181E+01    -1.435946E+01    -1.445762E+01    -1.400542E+01    -1.355830E+01    -1.413370E+01    -1.528533E+01    -1.456815E+01    -1.387979E+01    -1.398869E+01    -1.370286E+01    -1.407354E+01    -1.420511E+01    -1.483334E+01    -1.594854E+01    -1.596915E+01    -1.606564E+01    -1.522260E+01    -1.440286E+01    -1.431540E+01    -1.429464E+01    -1.421488E+01    -1.410176E+01    -1.472378E+01    -1.440672E+01    -1.425322E+01    -1.358572E+01    -1.418146E+01    -1.331003E+01    -1.363890E+01    -1.412111E+01    -1.665707E+01    -1.805160E+01    -1.558057E+01    -1.592209E+01    -1.635103E+01    -1.482405E+01    -1.932462E+01    -1.656351E+01    -2.226804E+01    -1.506582E+01    -1.457029E+01    -1.503046E+01    -1.377439E+01    -1.841371E+01    -1.540856E+01    -1.384125E+01    -1.496566E+01    -1.625637E+01    -1.483450E+01    -1.461929E+01    -1.427996E+01    -1.607499E+01    -1.587547E+01    -1.382733E+01    -1.410797E+01    -1.349506E+01    -1.488344E+01    -1.374088E+01    -1.454096E+01    -1.522386E+01    -1.499140E+01    -1.489424E+01    -1.589516E+01    -1.493011E+01    -1.532731E+01    -1.451612E+01    -1.367394E+01    -1.391976E+01    -1.392687E+01    -1.477525E+01    -1.449452E+01    -1.386836E+01    -1.486023E+01    -1.723577E+01    -1.489427E+01    -1.364336E+01    -1.518950E+01    -1.502693E+01    -1.530122E+01    -1.558688E+01    -1.424664E+01    -1.368819E+01    -1.452933E+01    -1.501595E+01    -1.385652E+01    -1.434250E+01    -1.519234E+01    -1.497162E+01    -1.459638E+01    -1.513510E+01    -1.431060E+01    -1.556122E+01    -2.124924E+01    -1.422185E+01    -1.425886E+01    -1.463586E+01    -1.649694E+01    -1.757306E+01    -1.576839E+01    -1.540213E+01    -1.462864E+01    -1.683910E+01    -1.484523E+01    -1.702777E+01    -1.599435E+01    -1.727094E+01    -1.601170E+01    -1.475126E+01    -1.682043E+01    -1.528239E+01    -1.550306E+01    -1.411803E+01    -1.408044E+01    -1.742190E+01    -1.531879E+01    -1.340314E+01    -1.472937E+01    -1.481564E+01    -1.475706E+01    -1.376945E+01    -1.404894E+01    -1.379339E+01    -1.568315E+01    -1.570017E+01    -1.594737E+01    -1.366442E+01    -1.387990E+01    -1.348660E+01    -1.438328E+01    -1.439978E+01    -1.451423E+01    -1.449867E+01    -1.390653E+01    -1.455170E+01    -1.541466E+01    -1.388653E+01    -1.462558E+01    -1.685184E+01    -1.598676E+01    -1.486046E+01    -1.384538E+01    -1.568134E+01    -1.561460E+01    -1.852766E+01    -1.581880E+01    -1.693860E+01    -1.443541E+01    -1.801412E+01    -1.451064E+01    -1.746187E+01    -1.635262E+01    -1.709164E+01    -1.668480E+01    -1.531836E+01    -1.448334E+01    -1.523641E+01    -1.464880E+01    -1.342449E+01    -1.480862E+01    -1.572379E+01    -1.528917E+01    -1.481213E+01    -1.767379E+01    -1.499923E+01    -1.369526E+01    -1.383974E+01    -1.595170E+01    -1.986333E+01    -1.723169E+01    -1.570394E+01    -1.419430E+01    -1.361045E+01    -1.611954E+01    -1.704999E+01    -1.389695E+01    -1.400257E+01    -1.378363E+01    -1.573345E+01    -1.567394E+01    -1.601165E+01    -1.446657E+01    -1.475377E+01    -1.508449E+01    -1.760002E+01    -1.555271E+01    -1.471995E+01    -1.416782E+01    -1.525874E+01    -1.494335E+01    -1.587795E+01    -1.553843E+01    -1.406477E+01    -1.621118E+01    -1.390296E+01    -1.419425E+01
-55.444444    -1.462038E+01    -1.763140E+01    -1.584121E+01    -1.400869E+01    -1.471181E+01    -1.358926E+01    -1.387091E+01    -1.441349E+01    -1.408027E+01    -1.546193E+01    -1.681575E+01    -1.672496E+01    -1.401096E+01    -1.606616E+01    -1.392124E+01    -1.570658E+01    -1.357953E+01    -1.913834E+01    -1.537132E+01    -1.669455E+01    -1.481854E+01    -1.494356E+01    -1.535799E+01    -1.629968E+01    -1.524841E+01    -1.640264E+01    -1.471164E+01    -1.399561E+01    -1.376355E+01    -1.456472E+01    -1.410972E+01    -1.491868E+01    -1.475594E+01    -1.365412E+01    -1.517978E+01    -1.537517E+01    -1.831641E+01    -1.491930E+01    -1.484715E+01    -1.501424E+01    -1.480240E+01    -1.579157E+01    -1.630689E+01    -1.418319E+01    -1.831897E+01    -1.511238E+01    -1.852855E+01    -1.527711E+01    -1.409281E+01    -1.625036E+01    -2.356498E+01    -1.369926E+01    -1.511697E+01    -1.417384E+01    -1.784698E+01    -1.719145E+01    -1.565625E+01    -1.616570E+01    -1.721496E+01    -1.464760E+01    -1.656826E+01    -1.519321E+01    -1.715464E+01    -1.498899E+01    -1.543779E+01    -1.413601E+01    -1.579667E+01    -1.415128E+01    -1.419835E+01    -1.385334E+01    -1.517104E+01    -1.422129E+01    -1.512338E+01    -1.506026E+01    -1.615869E+01    -1.625473E+01    -1.646770E+01    -1.521042E+01    -1.470731E+01    -1.705351E+01    -1.496933E+01    -1.377619E+01    -1.456406E+01    -1.516357E+01    -1.570581E+01    -1.456448E+01    -1.564757E+01    -1.589044E+01    -1.698682E+01    -1.599683E+01    -1.577259E+01    -1.505258E+01    -1.685905E+01    -1.482139E+01    -1.565026E+01    -1.366598E+01    -1.539932E+01    -1.512465E+01    -1.458970E+01    -1.563874E+01    -1.575520E+01    -1.452564E+01    -1.551770E+01    -1.902329E+01    -1.634164E+01    -1.731774E+01    -1.739497E+01    -1.623293E+01    -1.414882E+01    -1.422549E+01    -1.444344E+01    -1.529479E+01    -1.489140E+01    -1.437170E+01    -1.550427E+01    -1.602049E+01    -1.407962E+01    -1.547240E+01    -1.479104E+01    -1.331569E+01    -1.501168E+01    -1.381777E+01    -1.828213E+01    -1.495207E+01    -1.604540E+01    -1.422070E+01    -1.398633E+01    -1.409836E+01    -1.657579E+01    -1.618473E+01    -1.568161E+01    -1.376112E+01    -1.754627E+01    -1.401278E+01    -1.476324E+01    -1.654802E+01    -1.702398E+01    -1.856767E+01    -1.426528E+01    -1.484351E+01    -1.480997E+01    -1.517104E+01    -1.471146E+01    -1.545702E+01    -1.384558E+01    -1.472361E+01    -1.398828E+01    -1.433058E+01    -1.475102E+01    -1.583303E+01    -1.404529E+01    -1.334945E+01    -1.499107E+01    -1.437188E+01    -1.562977E+01    -1.600276E+01    -1.477863E+01    -1.445020E+01    -1.452232E+01    -1.380809E+01    -1.391632E+01    -1.397232E+01    -1.355825E+01    -1.342863E+01    -1.337849E+01    -1.366071E+01    -1.428921E+01    -1.530344E+01    -1.419859E+01    -1.564186E+01    -1.574928E+01    -1.498810E+01    -1.405069E+01    -1.498400E+01    -1.350441E+01    -1.404743E+01    -1.543579E+01    -1.392086E+01    -1.265455E+01    -1.400306E+01    -1.427807E+01    -1.318711E+01    -1.418556E+01    -1.439048E+01    -1.378914E+01    -1.393514E+01    -1.358152E+01    -1.392216E+01    -1.554140E+01    -1.350219E+01    -1.314249E+01    -1.353771E+01    -1.454743E+01    -1.302840E+01    -1.358239E+01    -1.407884E+01    -1.341022E+01    -1.309280E+01    -1.352195E+01    -1.320614E+01    -1.266696E+01    -1.417208E+01    -1.359966E+01    -1.433268E+01    -1.309196E+01    -1.309546E+01    -1.313113E+01    -1.523802E+01    -1.352227E+01    -1.288597E+01    -1.359879E+01    -1.387010E+01    -1.275723E+01    -1.308843E+01    -1.362752E+01    -1.287251E+01    -1.260765E+01    -1.287833E+01    -1.265243E+01    -1.298543E+01    -1.324742E+01    -1.314659E+01    -1.253932E+01    -1.308406E+01    -1.354192E+01    -1.280307E+01    -1.305531E+01    -1.301098E+01    -1.256674E+01    -1.272025E+01    -1.368487E+01    -1.320165E+01    -1.260361E+01    -1.252578E+01    -1.253764E+01    -1.274533E+01    -1.355265E+01    -1.279151E+01    -1.265052E+01    -1.260658E+01    -1.228600E+01    -1.225513E+01    -1.319569E+01    -1.233690E+01    -1.222821E+01    -1.282083E+01    -1.224745E+01    -1.150164E+01    -1.289691E+01    -1.301769E+01    -1.239217E+01    -1.248406E+01    -1.273060E+01    -1.172997E+01    -1.228659E+01    -1.333627E+01    -1.276456E+01    -1.210730E+01    -1.263530E+01    -1.198528E+01    -1.172573E+01    -1.268960E+01    -1.229264E+01    -1.195775E+01    -1.187637E+01    -1.212289E+01    -1.216579E+01    -1.205386E+01    -1.284309E+01    -1.216848E+01    -1.184366E+01    -1.209923E+01    -1.210125E+01    -1.242873E+01    -1.237034E+01    -1.224881E+01    -1.150026E+01    -1.143869E+01    -1.192088E+01    -1.253127E+01    -1.216909E+01    -1.188502E+01    -1.184606E+01    -1.199125E+01    -1.202412E+01    -1.212992E+01    -1.260828E+01    -1.195676E+01    -1.185515E+01    -1.199684E+01    -1.176038E+01    -1.166481E+01    -1.142476E+01    -1.209932E+01    -1.142312E+01    -1.170457E+01    -1.180229E+01    -1.199343E+01    -1.156531E+01    -1.192966E+01    -1.201387E+01    -1.145308E+01    -1.191261E+01    -1.177170E+01    -1.114738E+01    -1.168488E+01    -1.190156E+01    -1.169577E+01    -1.130495E+01    -1.163371E+01    -1.139331E+01    -1.149526E+01    -1.177348E+01    -1.148547E+01    -1.148493E+01    -1.202544E+01    -1.164765E+01    -1.109203E+01    -1.151567E+01    -1.152544E+01    -1.129898E+01    -1.180725E+01    -1.164777E+01    -1.122350E+01    -1.132012E+01    -1.189224E+01    -1.153455E+01    -1.117421E+01    -1.173940E+01    -1.165507E+01    -1.121784E+01    -1.161008E+01    -1.154978E+01    -1.087934E+01    -1.133646E+01    -1.161872E+01    -1.128599E+01    -1.141103E+01    -1.172199E+01    -1.144111E+01    -1.131923E+01    -1.162831E+01    -1.151689E+01    -1.106427E+01    -1.121903E+01    -1.137812E+01    -1.125157E+01    -1.112496E+01    -1.113915E+01    -1.114387E+01    -1.076185E+01    -1.124067E+01    -1.137447E+01    -1.128458E+01    -1.092231E+01    -1.147721E+01    -1.145213E+01    -1.082317E+01    -1.140424E+01    -1.171196E+01    -1.098718E+01    -1.124816E+01    -1.118353E+01    -1.131287E+01    -1.096362E+01    -1.132949E+01    -1.168427E+01    -1.120371E+01    -1.107035E+01    -1.097823E+01    -1.083636E+01    -1.093082E+01    -1.163383E+01    -1.132564E+01    -1.131305E+01    -1.100003E+01    -1.078217E+01    -1.070603E+01    -1.120839E+01    -1.109334E+01    -1.113175E+01    -1.133776E+01    -1.140568E+01    -1.074211E+01    -1.122312E+01    -1.147997E+01    -1.095183E+01    -1.148621E+01    -1.125423E+01    -1.080784E+01    -1.104867E+01    -1.073455E+01    -1.099777E+01    -1.140985E+01    -1.122011E+01    -1.080828E+01    -1.090375E+01    -1.099729E+01    -1.082936E+01    -1.102385E+01    -1.135219E+01    -1.132785E+01    -1.089999E+01    -1.118028E+01    -1.122516E+01    -1.088458E+01    -1.091139E+01    -1.131213E+01    -1.110814E+01    -1.104303E+01    -1.116885E+01    -1.076142E+01    -1.043362E+01    -1.086408E+01    -1.088930E+01    -1.083592E+01    -1.137501E+01    -1.111254E+01    -1.070060E+01    -1.095489E+01    -1.095622E+01    -1.088797E+01    -1.097314E+01    -1.098506E+01    -1.091625E+01    -1.068219E+01    -1.067997E+01    -1.095266E+01    -1.121205E+01    -1.108740E+01    -1.105102E+01    -1.147454E+01    -1.093100E+01    -1.111383E+01    -1.107840E+01    -1.076230E+01    -1.083620E+01    -1.089744E+01    -1.087711E+01    -1.084293E+01    -1.088399E+01    -1.114178E+01    -1.091617E+01    -1.066326E+01    -1.092694E+01    -1.112336E+01    -1.108853E+01    -1.144659E+01    -1.120032E+01    -1.083660E+01    -1.106889E+01    -1.101906E+01    -1.073947E+01    -1.120338E+01    -1.098628E+01    -1.103462E+01    -1.087122E+01    -1.095773E+01    -1.100236E+01    -1.109362E+01    -1.114465E+01    -1.096318E+01    -1.114600E+01    -1.097474E+01    -1.095518E+01    -1.064516E+01    -1.062780E+01    -1.090961E+01    -1.102171E+01    -1.083700E+01    -1.149701E+01    -1.107373E+01    -1.079678E+01    -1.070234E+01    -1.084191E+01    -1.084811E+01    -1.111136E+01    -1.108809E+01    -1.111131E+01    -1.103333E+01    -1.077549E+01    -1.100243E+01    -1.104148E+01    -1.077786E+01    -1.135745E+01    -1.132361E+01    -1.088476E+01    -1.100506E+01    -1.084818E+01    -1.073011E+01    -1.073836E+01    -1.075576E+01    -1.088499E+01    -1.119621E+01    -1.115195E+01    -1.101868E+01    -1.111123E+01    -1.094419E+01    -1.066699E+01    -1.123230E+01    -1.106403E+01    -1.087353E+01    -1.076649E+01    -1.095462E+01    -1.099162E+01    -1.114666E+01    -1.102463E+01    -1.091428E+01    -1.117638E+01    -1.135764E+01    -1.136259E+01    -1.144411E+01    -1.113606E+01    -1.095684E+01    -1.113753E+01    -1.107187E+01    -1.088736E+01    -1.105015E+01    -1.081384E+01    -1.077284E+01    -1.074465E+01    -1.060452E+01    -1.075493E+01    -1.095545E+01    -1.075078E+01    -1.086191E+01    -1.096335E+01    -1.170976E+01    -1.207920E+01    -1.086949E+01    -1.088407E+01    -1.103426E+01    -1.104823E+01    -1.112375E+01    -1.110803E+01    -1.098877E+01    -1.102219E+01    -1.110292E+01    -1.148316E+01    -1.099678E+01    -1.090129E+01    -1.094438E+01    -1.109352E+01    -1.131967E+01    -1.114747E+01    -1.111933E+01    -1.140477E+01    -1.117214E+01    -1.160946E+01    -1.166180E+01    -1.094855E+01    -1.115468E+01    -1.113464E+01    -1.108476E+01    -1.123792E+01    -1.102033E+01    -1.095559E+01    -1.135394E+01    -1.111693E+01    -1.126909E+01    -1.107872E+01    -1.092953E+01    -1.089393E+01    -1.118458E+01    -1.113503E+01    -1.114677E+01    -1.091182E+01    -1.121372E+01    -1.091853E+01    -1.104225E+01    -1.099266E+01    -1.112982E+01    -1.082528E+01    -1.129080E+01    -1.151310E+01    -1.159260E+01    -1.154638E+01    -1.146598E+01    -1.093979E+01    -1.117469E+01    -1.136824E+01    -1.191247E+01    -1.126976E+01    -1.080295E+01    -1.130307E+01    -1.136708E+01    -1.095767E+01    -1.124945E+01    -1.126581E+01    -1.114309E+01    -1.122129E+01    -1.116477E+01    -1.116717E+01    -1.116425E+01    -1.111606E+01    -1.161188E+01    -1.190491E+01    -1.104323E+01    -1.148973E+01    -1.166773E+01    -1.146409E+01    -1.131686E+01    -1.145934E+01    -1.121345E+01    -1.162460E+01    -1.114703E+01    -1.095705E+01    -1.088234E+01    -1.127531E+01    -1.151468E+01    -1.161488E+01    -1.138307E+01    -1.178073E+01    -1.179898E+01    -1.147039E+01    -1.126264E+01    -1.178302E+01    -1.175177E+01    -1.134986E+01    -1.095482E+01    -1.110231E+01    -1.163958E+01    -1.216853E+01    -1.151149E+01    -1.124211E+01    -1.128386E+01    -1.125561E+01    -1.163189E+01    -1.177543E+01    -1.158701E+01    -1.158225E+01    -1.159078E+01    -1.159448E+01    -1.142509E+01    -1.197046E+01    -1.250850E+01    -1.178787E+01    -1.140300E+01    -1.139032E+01    -1.189828E+01    -1.275180E+01    -1.193444E+01    -1.126466E+01    -1.135063E+01    -1.126980E+01    -1.194956E+01    -1.175677E+01    -1.119193E+01    -1.107678E+01    -1.125284E+01    -1.091909E+01    -1.119311E+01    -1.157284E+01    -1.196872E+01    -1.188057E+01    -1.159960E+01    -1.155931E+01    -1.150469E+01    -1.179424E+01    -1.242393E+01    -1.229498E+01    -1.236309E+01    -1.207549E+01    -1.126708E+01    -1.103848E+01    -1.209165E+01    -1.250448E+01    -1.217421E+01    -1.242172E+01    -1.264388E+01    -1.202305E+01    -1.162021E+01    -1.173300E+01    -1.199765E+01    -1.261865E+01    -1.264907E+01    -1.144621E+01    -1.087085E+01    -1.138420E+01    -1.209448E+01    -1.143450E+01    -1.147033E+01    -1.196151E+01    -1.240200E+01    -1.200216E+01    -1.181939E+01    -1.242206E+01    -1.254187E+01    -1.290736E+01    -1.330624E+01    -1.236257E+01    -1.204660E+01    -1.228577E+01    -1.228972E+01    -1.253277E+01    -1.191709E+01    -1.184528E+01    -1.263032E+01    -1.191142E+01    -1.212992E+01    -1.264797E+01    -1.174388E+01    -1.161154E+01    -1.272963E+01    -1.250960E+01    -1.212964E+01    -1.239805E+01    -1.280528E+01    -1.353130E+01    -1.221607E+01    -1.220660E+01    -1.289044E+01    -1.224901E+01    -1.263333E+01    -1.368214E+01    -1.284521E+01    -1.192704E+01    -1.195061E+01    -1.221827E+01    -1.265545E+01    -1.267772E+01    -1.374607E+01    -1.264020E+01    -1.273592E+01    -1.339098E+01    -1.347832E+01    -1.257768E+01    -1.251320E+01    -1.326360E+01    -1.242681E+01    -1.206156E+01    -1.181365E+01    -1.173893E+01    -1.205070E+01    -1.204938E+01    -1.226945E+01    -1.261264E+01    -1.200753E+01    -1.212242E+01    -1.199532E+01    -1.168589E+01    -1.255551E+01    -1.229598E+01    -1.255030E+01    -1.379218E+01    -1.344902E+01    -1.285089E+01    -1.292714E+01    -1.258600E+01    -1.594256E+01    -1.622565E+01    -1.391060E+01    -1.465664E+01    -1.592527E+01    -1.396386E+01    -1.439980E+01    -1.411948E+01    -1.261579E+01    -1.266957E+01    -1.309367E+01    -1.289263E+01    -1.372737E+01    -1.301995E+01    -1.419610E+01    -1.361032E+01    -1.299024E+01    -1.314163E+01    -1.294587E+01    -1.264287E+01    -1.433483E+01    -1.545757E+01    -1.493722E+01    -1.513080E+01    -1.345314E+01    -1.307241E+01    -1.478216E+01    -1.453991E+01    -1.468825E+01    -1.475521E+01    -1.362266E+01    -1.352153E+01    -1.407523E+01    -1.424350E+01    -1.541059E+01    -1.610870E+01    -1.287636E+01    -1.333527E+01    -1.366836E+01    -1.378135E+01    -1.487142E+01    -1.441396E+01    -1.401846E+01    -1.448648E+01    -1.373580E+01    -1.379770E+01    -1.431174E+01    -1.340742E+01    -1.364452E+01    -1.398341E+01    -1.333899E+01    -1.326026E+01    -1.314608E+01    -1.312210E+01    -1.280933E+01    -1.274305E+01    -1.345893E+01    -1.517826E+01    -1.420418E+01    -1.510660E+01    -1.532597E+01    -1.498700E+01    -1.568607E+01    -1.695891E+01    -1.343214E+01    -1.387637E+01    -1.316684E+01    -1.338543E+01    -1.280159E+01    -1.287630E+01    -1.352077E+01    -1.706273E+01    -1.476422E+01    -1.327038E+01    -1.256045E+01    -1.300087E+01    -1.282765E+01    -1.299350E+01    -1.289228E+01    -1.366309E+01    -1.666318E+01    -1.580592E+01    -1.419392E+01    -1.456145E+01    -1.594091E+01    -1.494570E+01    -1.466757E+01    -1.424549E+01    -1.383579E+01    -1.464990E+01    -1.606092E+01    -1.633881E+01    -1.719994E+01    -1.623813E+01    -1.674733E+01    -1.491276E+01    -1.386738E+01    -1.467840E+01    -1.704714E+01    -1.571695E+01    -1.806921E+01    -1.577794E+01    -1.526292E+01    -1.428527E+01    -1.456287E+01    -1.390154E+01    -1.525014E+01    -1.545881E+01    -1.490952E+01    -1.558478E+01    -1.498242E+01    -1.427315E+01    -1.603900E+01    -1.476804E+01    -1.561999E+01    -1.465315E+01    -1.381046E+01    -1.867499E+01    -1.502447E+01    -1.402101E+01    -1.454697E+01    -1.603223E+01    -1.553118E+01    -1.426681E+01    -1.322874E+01    -1.351490E+01    -1.351724E+01    -1.356591E+01    -1.374811E+01    -1.454081E+01    -1.591860E+01    -1.591987E+01    -1.697141E+01    -1.785434E+01    -1.677857E+01    -1.447578E+01    -1.351965E+01    -1.384317E+01    -1.450060E+01    -1.360959E+01    -1.464013E+01    -1.442031E+01    -1.532957E+01    -1.680711E+01    -1.722659E+01    -1.643765E+01    -1.530084E+01    -1.416755E+01    -1.510332E+01    -1.468719E+01    -1.485996E+01    -1.401848E+01    -1.420187E+01    -1.310555E+01    -1.401916E+01    -1.654369E+01    -1.354071E+01    -1.398009E+01    -1.429373E+01    -1.444764E+01    -1.547404E+01    -1.505996E+01    -1.483361E+01    -1.388496E+01    -1.497275E+01    -1.549380E+01    -1.377858E+01    -1.397081E+01    -1.377897E+01    -1.304694E+01    -1.428904E+01    -1.401332E+01    -1.366539E+01    -1.427069E+01    -1.317023E+01    -1.356455E+01    -1.419056E+01    -1.339035E+01    -1.485854E+01    -1.527465E+01    -1.621948E+01    -1.860650E+01    -1.438309E+01    -1.589528E+01    -1.534222E+01    -1.551284E+01    -1.719878E+01    -1.548650E+01    -1.547416E+01    -1.426414E+01    -1.751109E+01    -1.513211E+01    -1.377602E+01    -1.430900E+01    -1.438540E+01    -1.409922E+01    -1.495528E+01    -1.690032E+01    -1.646275E+01    -1.625114E+01    -1.495952E+01    -1.512898E+01    -1.470028E+01    -1.554211E+01    -1.531358E+01    -1.425081E+01    -1.507024E+01    -1.447955E+01    -1.374410E+01    -1.454047E+01    -1.697267E+01    -1.586447E+01    -1.702658E+01    -1.689045E+01    -1.628115E+01    -1.751575E+01    -1.616187E+01    -1.925976E+01    -1.612906E+01    -1.666142E+01    -1.628509E+01    -1.396964E+01    -1.333160E+01    -1.357659E+01    -1.431735E+01    -1.363083E+01    -1.421797E+01    -1.458200E+01    -1.415985E+01    -1.436587E+01    -1.579958E+01    -1.529767E+01    -1.748764E+01    -1.664872E+01    -1.525172E+01    -1.410261E+01    -1.464047E+01    -1.530533E+01    -1.402419E+01    -1.563909E+01    -1.661635E+01    -1.546288E+01    -1.746604E+01    -1.481123E+01    -1.447277E+01    -1.457105E+01    -1.501957E+01    -1.463620E+01    -1.400127E+01    -1.676784E+01    -1.647966E+01    -1.450998E+01    -1.454086E+01    -1.359360E+01    -1.386161E+01    -1.332091E+01    -1.317725E+01    -1.389892E+01    -1.438155E+01    -1.571302E+01    -1.585066E+01    -1.422531E+01    -1.517561E+01    -1.560035E+01    -1.461829E+01    -1.635843E+01    -1.610423E+01    -1.435943E+01    -1.421746E+01    -1.434608E+01    -1.537737E+01    -1.434300E+01    -1.478078E+01    -1.443159E+01    -1.340995E+01    -1.656579E+01    -1.438751E+01    -1.291045E+01    -1.377304E+01    -1.410843E+01    -1.525459E+01    -1.460647E+01    -1.627221E+01    -1.451626E+01    -1.550442E+01    -1.581105E+01    -1.836106E+01    -1.686446E+01    -1.531008E+01    -1.469626E+01    -1.453886E+01    -1.386343E+01    -1.434209E+01    -1.431674E+01    -1.366127E+01    -1.413208E+01    -1.659722E+01    -1.658193E+01    -1.765926E+01    -1.781100E+01    -1.725601E+01    -1.444755E+01    -1.388822E+01    -1.386495E+01    -1.348955E+01    -1.337916E+01    -1.366124E+01    -1.502031E+01    -1.658045E+01    -1.945429E+01    -1.601912E+01    -1.397542E+01    -1.367928E+01    -1.621296E+01    -1.345556E+01    -1.434861E+01    -1.464056E+01    -1.444708E+01    -1.529863E+01    -1.388808E+01    -1.388558E+01    -1.556513E+01    -1.450628E+01    -1.537744E+01    -1.462516E+01    -1.421498E+01    -1.567317E+01    -1.469770E+01    -1.547176E+01    -1.602978E+01    -1.622146E+01    -1.556153E+01    -1.677813E+01    -1.540621E+01    -1.462358E+01    -1.565191E+01    -1.522552E+01    -1.678771E+01    -1.399976E+01    -1.522937E+01    -1.472440E+01    -1.431262E+01    -1.408473E+01    -1.449911E+01    -1.511196E+01    -1.651643E+01    -1.562090E+01    -1.404291E+01    -1.394772E+01    -1.434843E+01    -1.620344E+01    -1.443155E+01    -1.327320E+01    -1.324720E+01    -1.268269E+01    -1.292918E+01    -1.250796E+01    -1.280034E+01    -1.457282E+01    -1.412434E+01    -1.309796E+01    -1.272322E+01    -1.283558E+01    -1.389960E+01    -1.338687E+01    -1.634074E+01    -1.546131E+01    -1.405126E+01    -1.383968E+01    -1.456473E+01    -1.453762E+01    -1.572885E+01    -1.467876E+01    -1.529043E+01    -1.670256E+01    -1.448849E+01    -1.372458E+01    -1.445963E+01    -1.708276E+01    -1.548575E+01    -1.359260E+01    -1.488643E+01    -1.522325E+01    -1.592880E+01    -1.573643E+01    -1.567001E+01    -1.765060E+01    -1.587728E+01    -1.508681E+01    -1.768733E+01    -1.555495E+01    -1.567625E+01    -1.701329E+01    -1.644102E+01    -1.438764E+01    -1.645779E+01    -1.496951E+01    -1.524141E+01    -1.716231E+01    -1.492145E+01    -1.530752E+01    -1.479019E+01    -1.413321E+01    -1.420470E+01    -1.392621E+01    -1.637308E+01    -1.519292E+01    -2.201782E+01    -1.482359E+01    -1.341002E+01    -1.383508E+01    -1.335072E+01    -1.289185E+01    -1.378434E+01    -1.495307E+01    -1.437431E+01    -1.701956E+01    -1.364368E+01    -1.412321E+01    -1.429342E+01    -1.305179E+01    -1.325511E+01    -1.311218E+01    -1.392365E+01    -1.432529E+01    -1.399430E+01    -1.592836E+01    -1.566591E+01    -1.403315E+01    -1.516841E+01    -1.354678E+01    -1.660546E+01    -1.432657E+01    -1.363768E+01    -1.518974E+01    -1.420563E+01    -1.482209E+01    -1.568778E+01    -1.415475E+01    -1.741920E+01    -1.819660E+01    -1.725497E+01    -1.684656E+01    -1.432823E+01    -1.407716E+01    -1.400691E+01    -1.422112E+01    -1.490590E+01    -1.373449E+01    -1.412923E+01    -1.577804E+01    -1.500176E+01    -1.679914E+01    -1.462493E+01    -1.523648E+01    -1.399586E+01    -1.802645E+01    -1.372760E+01    -1.364969E+01    -1.426189E+01    -1.423804E+01    -1.367746E+01    -1.376082E+01    -1.347798E+01    -1.549916E+01    -1.710377E+01    -1.449972E+01    -1.516530E+01    -1.741561E+01    -1.587977E+01    -1.368545E+01    -1.444046E+01    -1.516285E+01    -1.539227E+01    -1.595044E+01    -1.529740E+01    -1.413361E+01    -1.601006E+01    -1.542892E+01    -1.555327E+01    -1.511950E+01    -1.821068E+01    -1.585526E+01    -1.357665E+01    -1.389395E+01    -1.464186E+01    -1.460079E+01    -1.570445E+01    -1.535924E+01    -1.455050E+01    -1.413238E+01    -1.496195E+01    -1.456769E+01    -1.655129E+01    -1.735485E+01    -1.541264E+01    -1.360373E+01    -1.388078E+01    -1.485498E+01    -1.819526E+01    -1.401423E+01    -1.377957E+01    -1.522906E+01    -1.406971E+01    -1.499894E+01    -1.365988E+01    -1.402890E+01    -1.489980E+01    -1.588821E+01    -1.549830E+01    -1.674147E+01    -1.441005E+01    -1.430536E+01    -1.375315E+01    -1.343729E+01    -1.315673E+01    -1.268770E+01    -1.525018E+01    -1.545432E+01    -1.712745E+01    -1.560933E+01    -1.529379E+01    -1.383352E+01    -1.453190E+01    -1.411195E+01    -1.393754E+01    -1.319275E+01    -1.436183E+01    -1.365184E+01    -1.553120E+01    -1.626144E+01
-55.333333    -1.420502E+01    -1.703932E+01    -1.495790E+01    -1.499068E+01    -1.595604E+01    -1.425106E+01    -1.394948E+01    -1.676140E+01    -1.521890E+01    -1.514346E+01    -1.464080E+01    -1.630494E+01    -1.370825E+01    -1.756897E+01    -1.723883E+01    -1.533818E+01    -1.445776E+01    -1.489381E+01    -1.545859E+01    -1.558612E+01    -1.403157E+01    -1.381248E+01    -1.471089E+01    -1.483959E+01    -1.436538E+01    -1.742780E+01    -1.506985E+01    -1.644987E+01    -1.616226E+01    -1.538215E+01    -1.425892E+01    -1.477229E+01    -1.558347E+01    -1.560160E+01    -1.513009E+01    -1.534985E+01    -1.534681E+01    -1.526012E+01    -1.462110E+01    -1.417236E+01    -1.400050E+01    -1.450682E+01    -1.490132E+01    -1.417568E+01    -1.639810E+01    -1.457271E+01    -1.423410E+01    -1.509379E+01    -1.483310E+01    -1.471323E+01    -1.444348E+01    -1.532523E+01    -1.523556E+01    -1.488243E+01    -1.526547E+01    -1.532771E+01    -1.446575E+01    -1.500033E+01    -1.410623E+01    -1.488989E+01    -1.618857E+01    -1.488663E+01    -1.457826E+01    -1.350109E+01    -1.598169E+01    -1.610672E+01    -1.589569E+01    -1.494549E+01    -1.759706E+01    -1.511321E+01    -1.503189E+01    -1.516477E+01    -1.461564E+01    -1.697791E+01    -1.598574E+01    -1.426342E+01    -1.385954E+01    -1.519039E+01    -1.621396E+01    -1.537111E+01    -1.555040E+01    -1.519595E+01    -1.562338E+01    -1.422435E+01    -1.501597E+01    -1.504756E+01    -1.440421E+01    -1.538383E+01    -1.575842E+01    -1.483437E+01    -1.671552E+01    -1.652270E+01    -1.547496E+01    -1.411249E+01    -1.986553E+01    -1.490194E+01    -1.753909E+01    -1.495752E+01    -1.580978E+01    -1.623078E+01    -1.326897E+01    -1.677618E+01    -1.491577E+01    -1.809298E+01    -1.575777E+01    -1.445910E+01    -1.420114E+01    -1.565086E+01    -1.532750E+01    -1.467949E+01    -1.535150E+01    -1.435088E+01    -1.419434E+01    -1.613435E+01    -2.016701E+01    -1.347643E+01    -1.494055E+01    -1.425052E+01    -1.465548E+01    -1.444874E+01    -1.481769E+01    -1.431493E+01    -1.777589E+01    -1.656345E+01    -1.531985E+01    -1.549032E+01    -1.462411E+01    -1.370431E+01    -1.382099E+01    -1.763548E+01    -1.737062E+01    -1.598766E+01    -1.462606E+01    -1.628556E+01    -1.472270E+01    -1.305230E+01    -1.514596E+01    -1.657309E+01    -1.417097E+01    -1.374061E+01    -1.680682E+01    -1.541605E+01    -1.376988E+01    -1.501653E+01    -1.505369E+01    -1.754565E+01    -1.538463E+01    -1.303731E+01    -1.398496E+01    -1.382426E+01    -1.354041E+01    -1.393258E+01    -1.643366E+01    -1.531623E+01    -1.302444E+01    -1.548107E+01    -1.408474E+01    -1.393332E+01    -1.647171E+01    -1.429026E+01    -1.427874E+01    -1.405440E+01    -1.566937E+01    -1.515038E+01    -1.425722E+01    -1.371757E+01    -1.419589E+01    -1.538337E+01    -1.368675E+01    -1.314359E+01    -1.360626E+01    -1.398916E+01    -1.532109E+01    -1.424585E+01    -1.395662E+01    -1.298710E+01    -1.393027E+01    -1.335544E+01    -1.505272E+01    -1.479423E+01    -1.376713E+01    -1.345804E+01    -1.347425E+01    -1.282185E+01    -1.424635E+01    -1.386036E+01    -1.399017E+01    -1.345317E+01    -1.348173E+01    -1.298142E+01    -1.298802E+01    -1.372050E+01    -1.371948E+01    -1.291156E+01    -1.519150E+01    -1.306478E+01    -1.299625E+01    -1.397054E+01    -1.489973E+01    -1.315972E+01    -1.410693E+01    -1.265628E+01    -1.257350E+01    -1.279627E+01    -1.402878E+01    -1.362388E+01    -1.355889E+01    -1.342758E+01    -1.260800E+01    -1.271536E+01    -1.360239E+01    -1.287966E+01    -1.358195E+01    -1.282583E+01    -1.287899E+01    -1.316162E+01    -1.297283E+01    -1.331926E+01    -1.282138E+01    -1.339684E+01    -1.293110E+01    -1.292368E+01    -1.264350E+01    -1.261493E+01    -1.249082E+01    -1.243264E+01    -1.270263E+01    -1.263225E+01    -1.317892E+01    -1.267377E+01    -1.308366E+01    -1.241130E+01    -1.242263E+01    -1.277819E+01    -1.265665E+01    -1.261367E+01    -1.249301E+01    -1.271966E+01    -1.208601E+01    -1.261421E+01    -1.263827E+01    -1.224429E+01    -1.192831E+01    -1.258944E+01    -1.256965E+01    -1.257184E+01    -1.310883E+01    -1.306474E+01    -1.203578E+01    -1.198178E+01    -1.198953E+01    -1.191141E+01    -1.220657E+01    -1.234913E+01    -1.236096E+01    -1.193887E+01    -1.230808E+01    -1.222785E+01    -1.194839E+01    -1.239317E+01    -1.249697E+01    -1.213882E+01    -1.240787E+01    -1.238043E+01    -1.201490E+01    -1.215080E+01    -1.198095E+01    -1.219039E+01    -1.136514E+01    -1.211088E+01    -1.200910E+01    -1.150469E+01    -1.231813E+01    -1.221848E+01    -1.159861E+01    -1.157623E+01    -1.237973E+01    -1.199623E+01    -1.204769E+01    -1.219974E+01    -1.206808E+01    -1.181724E+01    -1.195393E+01    -1.172800E+01    -1.181594E+01    -1.207992E+01    -1.134424E+01    -1.143230E+01    -1.160597E+01    -1.154834E+01    -1.174894E+01    -1.218498E+01    -1.181297E+01    -1.123111E+01    -1.172368E+01    -1.151444E+01    -1.145973E+01    -1.168783E+01    -1.197109E+01    -1.132815E+01    -1.146624E+01    -1.161762E+01    -1.171544E+01    -1.178472E+01    -1.163540E+01    -1.152510E+01    -1.145691E+01    -1.155272E+01    -1.194650E+01    -1.197323E+01    -1.151879E+01    -1.128308E+01    -1.149139E+01    -1.162116E+01    -1.118302E+01    -1.131211E+01    -1.140999E+01    -1.122488E+01    -1.168773E+01    -1.156536E+01    -1.155846E+01    -1.105848E+01    -1.109524E+01    -1.162298E+01    -1.117396E+01    -1.104943E+01    -1.157952E+01    -1.188626E+01    -1.113274E+01    -1.150344E+01    -1.137186E+01    -1.098577E+01    -1.119699E+01    -1.173057E+01    -1.116793E+01    -1.110968E+01    -1.129697E+01    -1.106981E+01    -1.100455E+01    -1.092220E+01    -1.131455E+01    -1.170231E+01    -1.143578E+01    -1.110066E+01    -1.107021E+01    -1.120300E+01    -1.096521E+01    -1.139760E+01    -1.140968E+01    -1.101396E+01    -1.136067E+01    -1.137249E+01    -1.129659E+01    -1.099507E+01    -1.114395E+01    -1.111614E+01    -1.104303E+01    -1.112486E+01    -1.096753E+01    -1.104235E+01    -1.102467E+01    -1.100929E+01    -1.106355E+01    -1.090821E+01    -1.098929E+01    -1.091430E+01    -1.114371E+01    -1.137395E+01    -1.133292E+01    -1.100769E+01    -1.093056E+01    -1.091004E+01    -1.072185E+01    -1.094477E+01    -1.087375E+01    -1.101247E+01    -1.069707E+01    -1.111508E+01    -1.109724E+01    -1.096635E+01    -1.096927E+01    -1.118231E+01    -1.105820E+01    -1.132963E+01    -1.135718E+01    -1.078590E+01    -1.067382E+01    -1.094934E+01    -1.126793E+01    -1.091953E+01    -1.079781E+01    -1.091068E+01    -1.054594E+01    -1.079937E+01    -1.118571E+01    -1.111440E+01    -1.126488E+01    -1.116413E+01    -1.094077E+01    -1.073747E+01    -1.050452E+01    -1.076013E+01    -1.124965E+01    -1.125007E+01    -1.111733E+01    -1.091942E+01    -1.069658E+01    -1.082089E+01    -1.123834E+01    -1.099278E+01    -1.125672E+01    -1.074343E+01    -1.092300E+01    -1.082046E+01    -1.071818E+01    -1.093033E+01    -1.099103E+01    -1.106575E+01    -1.085670E+01    -1.090753E+01    -1.069364E+01    -1.071217E+01    -1.055748E+01    -1.081482E+01    -1.091387E+01    -1.091369E+01    -1.087115E+01    -1.107297E+01    -1.061822E+01    -1.057154E+01    -1.126372E+01    -1.098411E+01    -1.105822E+01    -1.114698E+01    -1.101082E+01    -1.082106E+01    -1.082323E+01    -1.089804E+01    -1.099875E+01    -1.082271E+01    -1.052071E+01    -1.070232E+01    -1.081530E+01    -1.076764E+01    -1.100222E+01    -1.101065E+01    -1.087973E+01    -1.080546E+01    -1.079703E+01    -1.062115E+01    -1.077091E+01    -1.065301E+01    -1.082804E+01    -1.091996E+01    -1.137227E+01    -1.068516E+01    -1.076680E+01    -1.084107E+01    -1.081250E+01    -1.116169E+01    -1.080479E+01    -1.070694E+01    -1.104801E+01    -1.096493E+01    -1.050517E+01    -1.096882E+01    -1.105209E+01    -1.084556E+01    -1.077906E+01    -1.096131E+01    -1.081668E+01    -1.089544E+01    -1.067731E+01    -1.088591E+01    -1.102457E+01    -1.096536E+01    -1.098503E+01    -1.070235E+01    -1.076445E+01    -1.100384E+01    -1.096214E+01    -1.114673E+01    -1.115039E+01    -1.099308E+01    -1.060748E+01    -1.047340E+01    -1.057725E+01    -1.106140E+01    -1.099033E+01    -1.066200E+01    -1.120151E+01    -1.115042E+01    -1.087575E+01    -1.104139E+01    -1.065135E+01    -1.055096E+01    -1.123293E+01    -1.127765E+01    -1.134012E+01    -1.094891E+01    -1.080521E+01    -1.068713E+01    -1.087811E+01    -1.064520E+01    -1.103237E+01    -1.116103E+01    -1.091070E+01    -1.088573E+01    -1.093528E+01    -1.081947E+01    -1.086375E+01    -1.056959E+01    -1.077926E+01    -1.124253E+01    -1.105244E+01    -1.113767E+01    -1.138254E+01    -1.077127E+01    -1.082552E+01    -1.080265E+01    -1.073775E+01    -1.123199E+01    -1.114134E+01    -1.084477E+01    -1.117945E+01    -1.121709E+01    -1.101725E+01    -1.083288E+01    -1.068563E+01    -1.135679E+01    -1.089761E+01    -1.043684E+01    -1.079931E+01    -1.133226E+01    -1.098460E+01    -1.104116E+01    -1.110423E+01    -1.096834E+01    -1.067338E+01    -1.090489E+01    -1.089601E+01    -1.097396E+01    -1.061251E+01    -1.085545E+01    -1.109972E+01    -1.129447E+01    -1.108732E+01    -1.134887E+01    -1.092557E+01    -1.091721E+01    -1.098534E+01    -1.093966E+01    -1.079033E+01    -1.111760E+01    -1.108734E+01    -1.092823E+01    -1.081209E+01    -1.079387E+01    -1.106606E+01    -1.089530E+01    -1.094401E+01    -1.149163E+01    -1.147551E+01    -1.088168E+01    -1.089771E+01    -1.115629E+01    -1.139453E+01    -1.111567E+01    -1.132255E+01    -1.115779E+01    -1.110854E+01    -1.079142E+01    -1.112417E+01    -1.136746E+01    -1.091970E+01    -1.109460E+01    -1.131422E+01    -1.088627E+01    -1.123908E+01    -1.129584E+01    -1.112779E+01    -1.092294E+01    -1.122796E+01    -1.151047E+01    -1.098977E+01    -1.076021E+01    -1.123470E+01    -1.167142E+01    -1.156844E+01    -1.162065E+01    -1.160166E+01    -1.133891E+01    -1.117254E+01    -1.122569E+01    -1.141923E+01    -1.114822E+01    -1.104983E+01    -1.150094E+01    -1.147037E+01    -1.111195E+01    -1.114015E+01    -1.109507E+01    -1.157421E+01    -1.125759E+01    -1.101096E+01    -1.119246E+01    -1.094620E+01    -1.117347E+01    -1.145754E+01    -1.142302E+01    -1.140934E+01    -1.160124E+01    -1.118131E+01    -1.133165E+01    -1.165717E+01    -1.138830E+01    -1.116452E+01    -1.106718E+01    -1.098054E+01    -1.138635E+01    -1.128409E+01    -1.114248E+01    -1.136160E+01    -1.144655E+01    -1.161175E+01    -1.144985E+01    -1.149224E+01    -1.119960E+01    -1.131935E+01    -1.138062E+01    -1.124217E+01    -1.108983E+01    -1.119605E+01    -1.152488E+01    -1.158967E+01    -1.135906E+01    -1.187877E+01    -1.237326E+01    -1.173981E+01    -1.152139E+01    -1.148549E+01    -1.140763E+01    -1.178964E+01    -1.185366E+01    -1.184387E+01    -1.159846E+01    -1.138603E+01    -1.144655E+01    -1.196662E+01    -1.178045E+01    -1.173906E+01    -1.181822E+01    -1.139547E+01    -1.163265E+01    -1.189094E+01    -1.155659E+01    -1.226918E+01    -1.236387E+01    -1.140015E+01    -1.111781E+01    -1.130195E+01    -1.122776E+01    -1.141366E+01    -1.185415E+01    -1.192331E+01    -1.146324E+01    -1.154968E+01    -1.195748E+01    -1.204335E+01    -1.165348E+01    -1.238888E+01    -1.244296E+01    -1.187592E+01    -1.140906E+01    -1.147889E+01    -1.169257E+01    -1.183352E+01    -1.243666E+01    -1.311926E+01    -1.147220E+01    -1.164422E+01    -1.226090E+01    -1.190751E+01    -1.174846E+01    -1.210228E+01    -1.214760E+01    -1.250169E+01    -1.245006E+01    -1.205555E+01    -1.170588E+01    -1.159491E+01    -1.211009E+01    -1.245524E+01    -1.196194E+01    -1.208193E+01    -1.203557E+01    -1.208488E+01    -1.184185E+01    -1.240356E+01    -1.236997E+01    -1.251730E+01    -1.234400E+01    -1.289674E+01    -1.249540E+01    -1.190865E+01    -1.243197E+01    -1.279439E+01    -1.213127E+01    -1.257324E+01    -1.340725E+01    -1.257263E+01    -1.240302E+01    -1.243424E+01    -1.192016E+01    -1.166839E+01    -1.166212E+01    -1.230861E+01    -1.265763E+01    -1.192201E+01    -1.226593E+01    -1.252403E+01    -1.223166E+01    -1.257603E+01    -1.251709E+01    -1.272416E+01    -1.299842E+01    -1.250828E+01    -1.228509E+01    -1.204621E+01    -1.201710E+01    -1.328120E+01    -1.450310E+01    -1.451023E+01    -1.336391E+01    -1.249152E+01    -1.207487E+01    -1.241185E+01    -1.306163E+01    -1.204387E+01    -1.255767E+01    -1.410368E+01    -1.409276E+01    -1.312362E+01    -1.253664E+01    -1.240656E+01    -1.258691E+01    -1.262191E+01    -1.380263E+01    -1.278967E+01    -1.221219E+01    -1.288071E+01    -1.340303E+01    -1.350015E+01    -1.352591E+01    -1.349744E+01    -1.307988E+01    -1.246844E+01    -1.274626E+01    -1.321094E+01    -1.293407E+01    -1.325362E+01    -1.424793E+01    -1.407952E+01    -1.362388E+01    -1.358007E+01    -1.538099E+01    -1.633506E+01    -1.402169E+01    -1.296791E+01    -1.234722E+01    -1.225136E+01    -1.270936E+01    -1.324574E+01    -1.428877E+01    -1.547311E+01    -1.474133E+01    -1.503061E+01    -1.449354E+01    -1.434286E+01    -1.490931E+01    -1.426166E+01    -1.381261E+01    -1.498565E+01    -1.514367E+01    -1.323289E+01    -1.413236E+01    -1.541390E+01    -1.426222E+01    -1.442624E+01    -1.356965E+01    -1.294959E+01    -1.339270E+01    -1.310736E+01    -1.502204E+01    -1.714533E+01    -1.707742E+01    -1.468492E+01    -1.372430E+01    -1.274354E+01    -1.331270E+01    -1.355728E+01    -1.379854E+01    -1.378584E+01    -1.417391E+01    -2.083640E+01    -1.559898E+01    -1.452668E+01    -1.406597E+01    -1.432863E+01    -1.500517E+01    -1.547879E+01    -1.509892E+01    -1.563667E+01    -1.444957E+01    -1.594768E+01    -1.529291E+01    -1.465572E+01    -1.481143E+01    -1.474565E+01    -1.404918E+01    -1.526241E+01    -1.432816E+01    -1.371127E+01    -1.436677E+01    -1.366166E+01    -1.365116E+01    -1.403792E+01    -1.333394E+01    -1.514319E+01    -1.787538E+01    -1.622289E+01    -1.781034E+01    -1.500150E+01    -1.461765E+01    -1.401744E+01    -1.332965E+01    -1.461554E+01    -1.368281E+01    -1.576059E+01    -1.425152E+01    -1.507447E+01    -1.580471E+01    -1.714469E+01    -1.445063E+01    -1.540506E+01    -1.429168E+01    -1.570393E+01    -1.621461E+01    -1.663615E+01    -1.592052E+01    -1.502225E+01    -1.361637E+01    -1.591507E+01    -1.419560E+01    -1.696835E+01    -1.814287E+01    -1.704945E+01    -1.645957E+01    -1.528781E+01    -1.348274E+01    -1.422795E+01    -1.385363E+01    -1.453307E+01    -1.426725E+01    -1.360687E+01    -1.589075E+01    -1.482976E+01    -1.550194E+01    -1.564239E+01    -1.973296E+01    -1.453088E+01    -1.471156E+01    -1.473695E+01    -1.614222E+01    -1.654176E+01    -1.697024E+01    -1.496617E+01    -1.418307E+01    -1.316124E+01    -1.382402E+01    -1.464415E+01    -1.391672E+01    -1.653700E+01    -2.115971E+01    -1.716585E+01    -1.369807E+01    -1.278417E+01    -1.392579E+01    -1.370238E+01    -1.359648E+01    -1.577476E+01    -1.812699E+01    -1.885483E+01    -1.439511E+01    -1.448088E+01    -1.460496E+01    -1.645225E+01    -1.705821E+01    -1.721543E+01    -1.514395E+01    -1.605811E+01    -1.423086E+01    -1.356210E+01    -1.513940E+01    -1.456956E+01    -1.498127E+01    -1.714968E+01    -1.681367E+01    -1.675289E+01    -1.399258E+01    -1.351567E+01    -1.391179E+01    -1.401716E+01    -1.552882E+01    -1.437558E+01    -1.496015E+01    -1.387322E+01    -1.518821E+01    -1.549768E+01    -1.940013E+01    -1.500737E+01    -1.430769E+01    -1.493878E+01    -1.632236E+01    -1.884852E+01    -1.495822E+01    -1.352278E+01    -1.501521E+01    -1.521694E+01    -1.354032E+01    -1.462899E+01    -1.650185E+01    -1.456336E+01    -1.833888E+01    -1.524934E+01    -1.453654E+01    -1.490023E+01    -1.504702E+01    -1.490782E+01    -1.635230E+01    -1.571059E+01    -1.622084E+01    -1.592880E+01    -1.478617E+01    -1.507406E+01    -1.633011E+01    -1.514253E+01    -1.474502E+01    -1.498965E+01    -1.393488E+01    -1.552797E+01    -1.497326E+01    -1.538118E+01    -1.463334E+01    -1.646822E+01    -1.630223E+01    -1.453398E+01    -1.480857E+01    -1.461456E+01    -1.509279E+01    -1.718997E+01    -1.493644E+01    -1.614549E+01    -1.625826E+01    -2.003561E+01    -1.630723E+01    -1.610588E+01    -1.520558E+01    -2.128942E+01    -1.428833E+01    -1.459148E+01    -1.490465E+01    -1.447231E+01    -1.531177E+01    -1.548490E+01    -1.467669E+01    -1.451390E+01    -1.438666E+01    -1.563149E+01    -1.403792E+01    -1.557965E+01    -1.530836E+01    -1.467453E+01    -1.530671E+01    -1.575086E+01    -1.474645E+01    -1.545804E+01    -1.712320E+01    -1.557261E+01    -1.675834E+01    -1.549587E+01    -1.469911E+01    -1.506854E+01    -1.428161E+01    -1.520466E+01    -1.674858E+01    -1.372360E+01    -1.630912E+01    -1.528034E+01    -1.338086E+01    -1.509817E+01    -1.514388E+01    -1.380218E+01    -1.564862E+01    -1.682699E+01    -1.528819E+01    -1.386088E+01    -1.385667E+01    -1.436666E+01    -1.699507E+01    -1.562682E+01    -1.483262E+01    -1.325610E+01    -1.413351E+01    -1.332637E+01    -1.455182E+01    -1.364672E+01    -1.318659E+01    -1.342879E+01    -1.342029E+01    -1.636797E+01    -1.603275E+01    -1.608739E+01    -1.582364E+01    -1.449427E+01    -1.450903E+01    -1.356438E+01    -1.341941E+01    -1.660188E+01    -1.533509E+01    -1.617733E+01    -1.527188E+01    -1.498166E+01    -1.378399E+01    -1.388890E+01    -1.390009E+01    -1.547025E+01    -1.867140E+01    -1.611332E+01    -1.371962E+01    -1.369103E+01    -1.408834E+01    -1.289394E+01    -1.401169E+01    -1.579942E+01    -1.612387E+01    -1.671399E+01    -1.374097E+01    -1.483380E+01    -1.418271E+01    -1.328208E+01    -1.547721E+01    -1.630886E+01    -1.684705E+01    -1.462155E+01    -1.539053E+01    -1.445317E+01    -1.450118E+01    -1.406595E+01    -1.719206E+01    -1.491874E+01    -1.492861E+01    -1.362415E+01    -1.472982E+01    -1.382583E+01    -1.365357E+01    -1.428427E+01    -1.467135E+01    -1.563898E+01    -1.429638E+01    -1.745091E+01    -1.566481E+01    -1.532355E+01    -1.477549E+01    -1.747388E+01    -1.414773E+01    -1.471468E+01    -1.388543E+01    -1.465180E+01    -1.603762E+01    -1.562863E+01    -1.563369E+01    -1.627219E+01    -1.429856E+01    -1.478582E+01    -1.499610E+01    -1.414955E+01    -1.451951E+01    -1.411304E+01    -1.458666E+01    -1.545500E+01    -1.515094E+01    -1.767973E+01    -1.495967E+01    -1.501187E+01    -1.633682E+01    -1.451044E+01    -1.524483E+01    -1.801212E+01    -1.519212E+01    -1.714356E+01    -1.464810E+01    -1.541852E+01    -1.513770E+01    -1.460624E+01    -1.500121E+01    -1.357821E+01    -1.448240E+01    -1.507754E+01    -1.483865E+01    -1.622988E+01    -1.482752E+01    -1.407362E+01    -1.492835E+01    -1.494767E+01    -1.345637E+01    -1.494101E+01    -1.489414E+01    -1.563255E+01    -1.495799E+01    -1.790894E+01    -1.558497E+01    -1.480229E+01    -1.476544E+01    -1.461490E+01    -1.393378E+01    -1.352664E+01    -1.471402E+01    -1.659398E+01    -1.566060E+01    -1.447868E+01    -1.520420E+01    -1.830152E+01    -1.813604E+01    -1.598394E+01    -1.418099E+01    -1.591653E+01    -1.555577E+01    -1.639331E+01    -2.068828E+01    -1.601231E+01    -1.602812E+01    -1.494305E+01    -1.591881E+01    -1.407388E+01    -1.593331E+01    -1.439998E+01    -1.632590E+01    -1.739033E+01    -1.538172E+01    -1.707827E+01    -1.565140E+01    -1.589796E+01    -1.759983E+01    -1.438435E+01    -1.383151E+01    -1.393859E+01    -1.311361E+01    -1.278191E+01    -1.288383E+01    -1.340612E+01    -1.352198E+01    -1.405974E+01    -1.397558E+01    -1.514881E+01    -1.594043E+01    -1.551309E+01    -1.634233E+01    -1.754878E+01    -1.556287E+01    -1.509517E+01    -1.518335E+01    -1.547322E+01    -1.453374E+01    -1.720211E+01    -1.470030E+01    -1.454071E+01    -1.457814E+01    -1.505495E+01    -1.582968E+01    -1.668912E+01    -1.368313E+01    -1.462296E+01    -1.476574E+01    -1.435934E+01    -1.490295E+01    -1.462883E+01    -1.480313E+01    -1.372863E+01    -1.486812E+01    -1.495516E+01    -1.353081E+01    -1.416044E+01    -1.312928E+01    -1.337230E+01    -1.347923E+01    -1.399287E+01    -1.372928E+01    -1.447407E+01    -1.404041E+01    -1.521371E+01    -1.440800E+01    -1.515597E+01    -1.366017E+01    -1.373784E+01    -1.522344E+01    -1.565652E+01    -1.668585E+01    -1.524663E+01    -1.489989E+01    -1.635053E+01    -1.360997E+01    -1.385592E+01    -1.383577E+01    -1.438785E+01    -1.442227E+01    -1.735486E+01    -1.498212E+01    -1.495966E+01    -1.371458E+01    -1.449585E+01    -1.472518E+01    -1.603881E+01    -1.609292E+01    -1.474990E+01    -1.487804E+01    -1.405618E+01    -1.554431E+01    -1.891470E+01    -2.007127E+01    -1.687284E+01    -1.653590E+01    -1.469541E+01    -1.668395E+01    -1.457099E+01    -1.624868E+01    -1.551799E+01    -1.501476E+01    -1.621847E+01    -1.446371E+01    -1.702706E+01    -1.525930E+01    -1.355948E+01    -1.596524E+01    -1.669631E+01    -1.361183E+01    -1.402432E+01    -1.749902E+01    -1.873879E+01    -1.507172E+01    -1.670691E+01    -1.538801E+01    -1.478745E+01    -1.394685E+01    -1.396258E+01    -1.402266E+01    -1.435428E+01    -1.520242E+01    -1.481678E+01    -1.582541E+01    -1.723672E+01    -1.668738E+01    -1.529801E+01    -1.602603E+01    -1.635716E+01    -1.480556E+01    -1.659729E+01    -1.732429E+01    -1.624008E+01    -1.505942E+01    -1.395774E+01    -1.701890E+01    -1.547029E+01    -1.445366E+01    -1.626958E+01    -1.615688E+01    -1.511756E+01    -1.536485E+01    -1.648890E+01    -1.613547E+01
-55.222222    -1.597534E+01    -1.882804E+01    -1.500274E+01    -1.450103E+01    -1.643419E+01    -1.453386E+01    -1.732624E+01    -1.827555E+01    -1.593006E+01    -1.582694E+01    -1.496356E+01    -1.715419E+01    -1.447848E+01    -1.577336E+01    -1.426754E+01    -1.596006E+01    -1.437091E+01    -1.659406E+01    -1.449101E+01    -1.488847E+01    -1.589393E+01    -1.590941E+01    -1.645022E+01    -1.630241E+01    -1.518789E+01    -1.975445E+01    -1.438607E+01    -1.420604E+01    -1.541595E+01    -1.499707E+01    -1.464584E+01    -1.523690E+01    -1.693191E+01    -1.767084E+01    -1.570653E+01    -1.580792E+01    -1.505581E+01    -1.884790E+01    -1.447951E+01    -1.478054E+01    -1.437433E+01    -1.506204E+01    -1.570626E+01    -1.698696E+01    -1.493485E+01    -1.543232E+01    -1.352955E+01    -1.558265E+01    -1.925671E+01    -1.669485E+01    -1.662253E+01    -1.580106E+01    -1.552322E+01    -1.414834E+01    -1.603331E+01    -1.800012E+01    -1.503905E+01    -1.456276E+01    -1.396012E+01    -1.576082E+01    -1.760726E+01    -1.424227E+01    -1.413955E+01    -1.464843E+01    -1.457464E+01    -1.850812E+01    -1.462491E+01    -1.744307E+01    -1.676282E+01    -2.043840E+01    -1.607620E+01    -1.362412E+01    -1.524417E+01    -1.634844E+01    -1.336009E+01    -1.490788E+01    -1.417917E+01    -1.528371E+01    -1.501359E+01    -1.437746E+01    -1.536886E+01    -1.510387E+01    -1.566969E+01    -1.634788E+01    -1.584237E+01    -1.654714E+01    -1.590061E+01    -1.570171E+01    -1.367618E+01    -1.506536E+01    -1.458366E+01    -1.575088E+01    -1.538124E+01    -1.443884E+01    -1.469036E+01    -1.366487E+01    -1.539374E+01    -1.825937E+01    -1.682324E+01    -1.430688E+01    -1.497197E+01    -1.887459E+01    -1.632291E+01    -1.537277E+01    -1.636313E+01    -1.340945E+01    -1.476685E+01    -1.454816E+01    -1.562357E+01    -1.521399E+01    -1.526865E+01    -1.460336E+01    -1.449256E+01    -1.554032E+01    -1.527204E+01    -1.402810E+01    -1.564390E+01    -1.515298E+01    -1.725709E+01    -1.411307E+01    -1.544876E+01    -1.471474E+01    -1.418682E+01    -1.323560E+01    -1.329842E+01    -1.553896E+01    -1.657935E+01    -1.540779E+01    -1.630381E+01    -1.488640E+01    -1.450568E+01    -1.384976E+01    -1.490960E+01    -1.440686E+01    -1.400463E+01    -1.776206E+01    -1.383438E+01    -1.453112E+01    -1.624730E+01    -1.508294E+01    -1.930176E+01    -1.392307E+01    -1.527766E+01    -1.508631E+01    -1.395261E+01    -1.280743E+01    -1.547535E+01    -1.537076E+01    -1.432641E+01    -1.486300E+01    -1.766009E+01    -1.892076E+01    -1.326779E+01    -1.350801E+01    -1.497106E+01    -1.425479E+01    -1.396431E+01    -1.515778E+01    -1.484905E+01    -1.536802E+01    -1.284126E+01    -1.411032E+01    -1.419555E+01    -1.503332E+01    -1.506561E+01    -1.461630E+01    -1.371711E+01    -1.365460E+01    -1.380882E+01    -1.514144E+01    -1.369745E+01    -1.385507E+01    -1.482587E+01    -1.364570E+01    -1.424001E+01    -1.403527E+01    -1.299375E+01    -1.388645E+01    -1.337281E+01    -1.299353E+01    -1.415353E+01    -1.384434E+01    -1.540217E+01    -1.357295E+01    -1.424518E+01    -1.441285E+01    -1.281937E+01    -1.374445E+01    -1.297113E+01    -1.302490E+01    -1.424071E+01    -1.339742E+01    -1.306458E+01    -1.389835E+01    -1.320737E+01    -1.337582E+01    -1.305571E+01    -1.334208E+01    -1.260975E+01    -1.314999E+01    -1.342325E+01    -1.384776E+01    -1.324310E+01    -1.385852E+01    -1.362909E+01    -1.325243E+01    -1.308208E+01    -1.228309E+01    -1.307389E+01    -1.377581E+01    -1.266101E+01    -1.294037E+01    -1.261954E+01    -1.299511E+01    -1.283006E+01    -1.369833E+01    -1.337104E+01    -1.252083E+01    -1.299087E+01    -1.276904E+01    -1.239834E+01    -1.232536E+01    -1.307457E+01    -1.264128E+01    -1.245189E+01    -1.331159E+01    -1.291184E+01    -1.296179E+01    -1.218744E+01    -1.273543E+01    -1.256688E+01    -1.261229E+01    -1.212612E+01    -1.215189E+01    -1.272017E+01    -1.229832E+01    -1.256127E+01    -1.233795E+01    -1.220472E+01    -1.187982E+01    -1.356580E+01    -1.354867E+01    -1.268735E+01    -1.231934E+01    -1.204622E+01    -1.161985E+01    -1.218549E+01    -1.250449E+01    -1.237501E+01    -1.230935E+01    -1.322752E+01    -1.238616E+01    -1.171329E+01    -1.257475E+01    -1.237192E+01    -1.171590E+01    -1.188285E+01    -1.207841E+01    -1.185793E+01    -1.213218E+01    -1.289492E+01    -1.176070E+01    -1.138509E+01    -1.176208E+01    -1.211009E+01    -1.189634E+01    -1.252973E+01    -1.228378E+01    -1.194116E+01    -1.203020E+01    -1.228288E+01    -1.200548E+01    -1.179595E+01    -1.189133E+01    -1.150238E+01    -1.153552E+01    -1.216437E+01    -1.242607E+01    -1.192842E+01    -1.140944E+01    -1.129623E+01    -1.180414E+01    -1.160556E+01    -1.133761E+01    -1.156741E+01    -1.177487E+01    -1.132008E+01    -1.162720E+01    -1.255831E+01    -1.193724E+01    -1.143647E+01    -1.185146E+01    -1.156805E+01    -1.117451E+01    -1.195883E+01    -1.210842E+01    -1.148536E+01    -1.161001E+01    -1.163370E+01    -1.151622E+01    -1.152325E+01    -1.155339E+01    -1.116956E+01    -1.117695E+01    -1.179018E+01    -1.140027E+01    -1.112187E+01    -1.137563E+01    -1.168910E+01    -1.146489E+01    -1.159625E+01    -1.143044E+01    -1.109541E+01    -1.127156E+01    -1.160736E+01    -1.128454E+01    -1.124975E+01    -1.179376E+01    -1.108333E+01    -1.130005E+01    -1.163961E+01    -1.152441E+01    -1.097984E+01    -1.128986E+01    -1.136412E+01    -1.086373E+01    -1.169202E+01    -1.136733E+01    -1.083935E+01    -1.093745E+01    -1.153261E+01    -1.105058E+01    -1.133577E+01    -1.147556E+01    -1.079586E+01    -1.085922E+01    -1.142324E+01    -1.120098E+01    -1.096877E+01    -1.127631E+01    -1.103930E+01    -1.101599E+01    -1.102105E+01    -1.115852E+01    -1.116318E+01    -1.106640E+01    -1.109686E+01    -1.124905E+01    -1.094299E+01    -1.084494E+01    -1.098300E+01    -1.112615E+01    -1.082390E+01    -1.135560E+01    -1.159309E+01    -1.106601E+01    -1.087721E+01    -1.139363E+01    -1.091037E+01    -1.081294E+01    -1.118211E+01    -1.100680E+01    -1.085371E+01    -1.081874E+01    -1.098169E+01    -1.092710E+01    -1.071301E+01    -1.084695E+01    -1.103634E+01    -1.107995E+01    -1.108302E+01    -1.092386E+01    -1.063057E+01    -1.087371E+01    -1.130345E+01    -1.090034E+01    -1.129451E+01    -1.107251E+01    -1.067093E+01    -1.098468E+01    -1.104667E+01    -1.069497E+01    -1.075458E+01    -1.074079E+01    -1.055330E+01    -1.056948E+01    -1.082636E+01    -1.065151E+01    -1.094358E+01    -1.115421E+01    -1.104088E+01    -1.104672E+01    -1.112562E+01    -1.078248E+01    -1.099144E+01    -1.108123E+01    -1.060514E+01    -1.056298E+01    -1.097068E+01    -1.099323E+01    -1.089552E+01    -1.093629E+01    -1.095018E+01    -1.065260E+01    -1.058088E+01    -1.075464E+01    -1.077848E+01    -1.054131E+01    -1.048243E+01    -1.099233E+01    -1.055627E+01    -1.127845E+01    -1.109870E+01    -1.057868E+01    -1.073315E+01    -1.082702E+01    -1.080657E+01    -1.078021E+01    -1.079772E+01    -1.080281E+01    -1.119639E+01    -1.095147E+01    -1.111312E+01    -1.094404E+01    -1.092148E+01    -1.089550E+01    -1.083500E+01    -1.078273E+01    -1.060941E+01    -1.053787E+01    -1.063455E+01    -1.077541E+01    -1.084142E+01    -1.062596E+01    -1.058293E+01    -1.081281E+01    -1.085762E+01    -1.083387E+01    -1.083383E+01    -1.112106E+01    -1.100384E+01    -1.071085E+01    -1.077438E+01    -1.076017E+01    -1.059570E+01    -1.063683E+01    -1.052016E+01    -1.068737E+01    -1.097771E+01    -1.120879E+01    -1.092112E+01    -1.088033E+01    -1.079740E+01    -1.068531E+01    -1.044213E+01    -1.063532E+01    -1.085672E+01    -1.068129E+01    -1.073273E+01    -1.067625E+01    -1.076017E+01    -1.071401E+01    -1.091213E+01    -1.089000E+01    -1.101326E+01    -1.091251E+01    -1.067326E+01    -1.068154E+01    -1.069966E+01    -1.055631E+01    -1.064158E+01    -1.061753E+01    -1.070583E+01    -1.108918E+01    -1.076817E+01    -1.078246E+01    -1.096203E+01    -1.083476E+01    -1.066021E+01    -1.071889E+01    -1.080807E+01    -1.085516E+01    -1.078533E+01    -1.067201E+01    -1.087489E+01    -1.107797E+01    -1.093223E+01    -1.090975E+01    -1.074279E+01    -1.080636E+01    -1.093393E+01    -1.088868E+01    -1.084000E+01    -1.102044E+01    -1.103983E+01    -1.107377E+01    -1.055683E+01    -1.063650E+01    -1.071120E+01    -1.064931E+01    -1.044047E+01    -1.078459E+01    -1.099121E+01    -1.088834E+01    -1.083706E+01    -1.073783E+01    -1.078524E+01    -1.097413E+01    -1.083750E+01    -1.076839E+01    -1.080419E+01    -1.094316E+01    -1.072809E+01    -1.063662E+01    -1.067973E+01    -1.066936E+01    -1.064474E+01    -1.095246E+01    -1.106064E+01    -1.110538E+01    -1.100094E+01    -1.125719E+01    -1.083722E+01    -1.062699E+01    -1.088073E+01    -1.066398E+01    -1.047098E+01    -1.087714E+01    -1.074133E+01    -1.102118E+01    -1.149142E+01    -1.124362E+01    -1.105377E+01    -1.092272E+01    -1.089008E+01    -1.130446E+01    -1.086321E+01    -1.040606E+01    -1.104610E+01    -1.091788E+01    -1.093795E+01    -1.143336E+01    -1.109801E+01    -1.064227E+01    -1.086293E+01    -1.047913E+01    -1.075750E+01    -1.089870E+01    -1.069852E+01    -1.088492E+01    -1.109309E+01    -1.083665E+01    -1.131838E+01    -1.060599E+01    -1.059004E+01    -1.120356E+01    -1.136918E+01    -1.106298E+01    -1.087983E+01    -1.090168E+01    -1.124124E+01    -1.087708E+01    -1.091890E+01    -1.131969E+01    -1.107948E+01    -1.085062E+01    -1.116116E+01    -1.125832E+01    -1.127447E+01    -1.129640E+01    -1.121559E+01    -1.111427E+01    -1.087854E+01    -1.088294E+01    -1.151212E+01    -1.090372E+01    -1.059253E+01    -1.106706E+01    -1.087565E+01    -1.086272E+01    -1.095331E+01    -1.101086E+01    -1.112766E+01    -1.131276E+01    -1.137034E+01    -1.138031E+01    -1.108838E+01    -1.099734E+01    -1.116980E+01    -1.129606E+01    -1.080338E+01    -1.106351E+01    -1.123966E+01    -1.105797E+01    -1.085826E+01    -1.103663E+01    -1.105780E+01    -1.123761E+01    -1.097696E+01    -1.094873E+01    -1.098968E+01    -1.130471E+01    -1.147872E+01    -1.172489E+01    -1.127756E+01    -1.138373E+01    -1.180669E+01    -1.142854E+01    -1.106982E+01    -1.110700E+01    -1.126350E+01    -1.134077E+01    -1.118351E+01    -1.120033E+01    -1.126365E+01    -1.122348E+01    -1.114369E+01    -1.106045E+01    -1.135905E+01    -1.156585E+01    -1.164424E+01    -1.148971E+01    -1.127203E+01    -1.117831E+01    -1.181727E+01    -1.195730E+01    -1.127630E+01    -1.142112E+01    -1.142578E+01    -1.121294E+01    -1.127460E+01    -1.143053E+01    -1.162645E+01    -1.115932E+01    -1.089633E+01    -1.119055E+01    -1.125162E+01    -1.121478E+01    -1.152835E+01    -1.145661E+01    -1.104451E+01    -1.094931E+01    -1.145158E+01    -1.148503E+01    -1.101648E+01    -1.103534E+01    -1.129277E+01    -1.146188E+01    -1.173272E+01    -1.181147E+01    -1.232395E+01    -1.248085E+01    -1.186680E+01    -1.155871E+01    -1.188194E+01    -1.194996E+01    -1.141580E+01    -1.121389E+01    -1.166520E+01    -1.207701E+01    -1.174898E+01    -1.175032E+01    -1.217689E+01    -1.223419E+01    -1.220271E+01    -1.205516E+01    -1.155834E+01    -1.163419E+01    -1.162535E+01    -1.159748E+01    -1.135000E+01    -1.130668E+01    -1.175765E+01    -1.234097E+01    -1.164789E+01    -1.182640E+01    -1.261978E+01    -1.206505E+01    -1.165907E+01    -1.251733E+01    -1.293504E+01    -1.209573E+01    -1.200901E+01    -1.209866E+01    -1.154055E+01    -1.151700E+01    -1.157023E+01    -1.136481E+01    -1.127887E+01    -1.185221E+01    -1.190199E+01    -1.164965E+01    -1.160523E+01    -1.193165E+01    -1.220420E+01    -1.230547E+01    -1.203787E+01    -1.217207E+01    -1.199056E+01    -1.189947E+01    -1.232598E+01    -1.260243E+01    -1.251921E+01    -1.197820E+01    -1.220288E+01    -1.214180E+01    -1.234473E+01    -1.211874E+01    -1.155579E+01    -1.189790E+01    -1.210727E+01    -1.209988E+01    -1.209255E+01    -1.207505E+01    -1.238241E+01    -1.214793E+01    -1.224675E+01    -1.334735E+01    -1.375035E+01    -1.238959E+01    -1.246056E+01    -1.198111E+01    -1.212326E+01    -1.208213E+01    -1.185230E+01    -1.209974E+01    -1.232911E+01    -1.212802E+01    -1.362398E+01    -1.332380E+01    -1.278485E+01    -1.348003E+01    -1.214812E+01    -1.192352E+01    -1.362136E+01    -1.401322E+01    -1.409316E+01    -1.457304E+01    -1.622522E+01    -1.433173E+01    -1.344543E+01    -1.276651E+01    -1.292078E+01    -1.297614E+01    -1.323446E+01    -1.401470E+01    -1.281025E+01    -1.304005E+01    -1.314776E+01    -1.249201E+01    -1.221930E+01    -1.220219E+01    -1.242958E+01    -1.220269E+01    -1.220653E+01    -1.280359E+01    -1.292383E+01    -1.309684E+01    -1.304061E+01    -1.419435E+01    -1.337876E+01    -1.288036E+01    -1.282660E+01    -1.343289E+01    -1.209117E+01    -1.209100E+01    -1.250170E+01    -1.269071E+01    -1.345177E+01    -1.286716E+01    -1.486608E+01    -1.345994E+01    -1.383021E+01    -1.407109E+01    -1.345896E+01    -1.208600E+01    -1.224380E+01    -1.261412E+01    -1.247898E+01    -1.313842E+01    -1.380530E+01    -1.382444E+01    -1.425760E+01    -1.408371E+01    -1.441843E+01    -1.633372E+01    -1.354268E+01    -1.353708E+01    -1.456084E+01    -1.343359E+01    -1.503671E+01    -1.507446E+01    -1.419092E+01    -1.372841E+01    -1.413902E+01    -1.317857E+01    -1.441737E+01    -1.360883E+01    -1.621639E+01    -1.491950E+01    -1.509820E+01    -1.472095E+01    -1.426823E+01    -1.443584E+01    -1.342052E+01    -1.513825E+01    -1.528089E+01    -1.459841E+01    -1.441565E+01    -1.347693E+01    -1.448705E+01    -1.372596E+01    -1.442686E+01    -1.570248E+01    -1.560658E+01    -1.342329E+01    -1.294786E+01    -1.304118E+01    -1.319847E+01    -1.312609E+01    -1.375284E+01    -1.459711E+01    -1.287273E+01    -1.345980E+01    -1.592514E+01    -1.640348E+01    -1.570974E+01    -1.494548E+01    -1.387950E+01    -1.497181E+01    -1.338942E+01    -1.384600E+01    -1.378868E+01    -1.456351E+01    -1.362205E+01    -1.348178E+01    -1.401093E+01    -1.478293E+01    -1.465572E+01    -1.449628E+01    -1.506609E+01    -1.528151E+01    -1.694103E+01    -1.707239E+01    -1.544347E+01    -1.452655E+01    -1.648171E+01    -1.713504E+01    -1.586147E+01    -1.526452E+01    -1.455599E+01    -1.477481E+01    -1.720129E+01    -1.688472E+01    -1.668085E+01    -1.697245E+01    -1.455964E+01    -1.523234E+01    -1.402398E+01    -1.334890E+01    -1.371790E+01    -1.472136E+01    -1.443809E+01    -1.502508E+01    -1.493324E+01    -1.425258E+01    -1.409332E+01    -1.452540E+01    -1.414926E+01    -1.313838E+01    -1.359932E+01    -1.368437E+01    -1.416985E+01    -1.481016E+01    -1.512193E+01    -1.511869E+01    -1.388751E+01    -1.385553E+01    -1.457776E+01    -1.357078E+01    -1.385473E+01    -1.510284E+01    -1.563842E+01    -1.545557E+01    -1.453178E+01    -1.532787E+01    -1.447033E+01    -1.404302E+01    -1.484900E+01    -1.568491E+01    -1.740456E+01    -1.679234E+01    -1.700215E+01    -1.633710E+01    -1.577248E+01    -1.519627E+01    -1.413640E+01    -1.615844E+01    -1.537944E+01    -1.477501E+01    -1.547184E+01    -1.636750E+01    -1.586210E+01    -1.516738E+01    -1.387698E+01    -1.379758E+01    -1.336976E+01    -1.395172E+01    -1.491976E+01    -1.554954E+01    -1.469475E+01    -1.368325E+01    -1.353913E+01    -1.349647E+01    -1.431412E+01    -1.373154E+01    -1.448066E+01    -1.569305E+01    -1.432780E+01    -1.294497E+01    -1.301947E+01    -1.306949E+01    -1.311530E+01    -1.343779E+01    -1.429626E+01    -1.432206E+01    -1.363236E+01    -1.470677E+01    -1.355565E+01    -1.351230E+01    -1.363429E+01    -1.415398E+01    -1.444194E+01    -1.457625E+01    -1.514323E+01    -1.612250E+01    -1.482162E+01    -1.487244E+01    -1.370908E+01    -1.287432E+01    -1.370238E+01    -1.332272E+01    -1.297563E+01    -1.416896E+01    -1.582815E+01    -1.590551E+01    -1.623467E+01    -1.631826E+01    -1.482515E+01    -1.574431E+01    -1.430435E+01    -1.488742E+01    -1.449528E+01    -1.365723E+01    -1.319579E+01    -1.360681E+01    -1.415007E+01    -1.549931E+01    -1.536426E+01    -1.653711E+01    -1.404865E+01    -1.580470E+01    -1.628728E+01    -1.393149E+01    -1.629159E+01    -1.496616E+01    -2.081735E+01    -1.637444E+01    -1.639895E+01    -1.630461E+01    -1.416153E+01    -1.380405E+01    -1.356134E+01    -1.273571E+01    -1.259535E+01    -1.313613E+01    -1.346227E+01    -1.393655E+01    -1.405710E+01    -1.518575E+01    -1.491796E+01    -1.548155E+01    -1.634455E+01    -1.589681E+01    -1.581487E+01    -1.449720E+01    -1.362215E+01    -1.332140E+01    -1.423274E+01    -1.312359E+01    -1.398608E+01    -1.557676E+01    -1.616344E+01    -1.460832E+01    -1.349636E+01    -1.378903E+01    -1.363326E+01    -1.345783E+01    -1.382807E+01    -1.343736E+01    -1.347404E+01    -1.469169E+01    -1.390575E+01    -1.416454E+01    -1.437163E+01    -1.357609E+01    -1.337334E+01    -1.324655E+01    -1.335079E+01    -1.372666E+01    -1.558319E+01    -1.544772E+01    -1.481695E+01    -1.301426E+01    -1.320812E+01    -1.276833E+01    -1.312063E+01    -1.342981E+01    -1.443792E+01    -1.518562E+01    -1.401490E+01    -1.322984E+01    -1.300103E+01    -1.324615E+01    -1.332133E+01    -1.398451E+01    -1.532972E+01    -1.629912E+01    -1.584903E+01    -1.424799E+01    -1.420322E+01    -1.506768E+01    -1.364250E+01    -1.417100E+01    -1.507284E+01    -1.500903E+01    -1.649804E+01    -1.556768E+01    -1.683129E+01    -1.479755E+01    -1.446627E+01    -1.475424E+01    -1.509826E+01    -1.550744E+01    -1.917409E+01    -1.909256E+01    -1.457281E+01    -1.502501E+01    -1.370961E+01    -1.348110E+01    -1.405928E+01    -1.420734E+01    -1.400454E+01    -1.562169E+01    -1.531213E+01    -1.467615E+01    -1.366786E+01    -1.376180E+01    -1.393555E+01    -1.372601E+01    -1.512641E+01    -1.615335E+01    -1.783167E+01    -1.761506E+01    -1.762326E+01    -1.360336E+01    -1.370034E+01    -1.468893E+01    -1.346442E+01    -1.357674E+01    -1.443066E+01    -1.650921E+01    -1.473739E+01    -1.574510E+01    -1.580394E+01    -1.639757E+01    -1.481635E+01    -1.418241E+01    -1.433239E+01    -1.443823E+01    -1.511281E+01    -1.601687E+01    -1.594900E+01    -1.367462E+01    -1.535017E+01    -1.689206E+01    -1.772585E+01    -1.606622E+01    -1.604252E+01    -1.625191E+01    -1.734554E+01    -1.486109E+01    -1.580426E+01    -1.534244E+01    -1.561502E+01    -1.795599E+01    -1.582198E+01    -1.461226E+01    -1.377844E+01    -1.719358E+01    -1.521025E+01    -1.430741E+01    -1.436370E+01    -1.399110E+01    -1.410251E+01    -1.294851E+01    -1.238365E+01    -1.375831E+01    -1.396898E+01    -1.302944E+01    -1.286977E+01    -1.291447E+01    -1.310763E+01    -1.352840E+01    -1.518900E+01    -1.494312E+01    -1.710024E+01    -1.426375E+01    -1.488530E+01    -1.509403E+01    -1.378059E+01    -1.403049E+01    -1.334489E+01    -1.442157E+01    -1.355262E+01    -1.406842E+01    -1.475297E+01    -1.596391E+01    -1.427242E+01    -1.725514E+01    -1.364805E+01    -1.668760E+01    -1.511035E+01    -1.564736E+01    -1.698939E+01    -1.536121E+01    -1.604762E+01    -1.487029E+01    -1.500045E+01    -1.388495E+01    -1.402499E+01    -1.320964E+01    -1.692149E+01    -1.404754E+01    -1.500042E+01    -1.569143E+01    -1.610583E+01    -1.601949E+01    -1.476531E+01    -1.545076E+01    -1.425753E+01    -1.462130E+01    -1.461104E+01    -1.330784E+01    -1.447839E+01    -1.462077E+01    -1.426789E+01    -1.283742E+01    -1.341892E+01    -1.357556E+01    -1.434987E+01    -2.070309E+01    -1.579147E+01    -1.476976E+01    -1.374727E+01    -1.434707E+01    -1.477139E+01    -1.502319E+01    -1.364134E+01    -1.382831E+01    -1.412630E+01    -1.579347E+01    -1.505081E+01    -1.400377E+01    -1.459062E+01    -1.435049E+01    -1.420885E+01    -1.489408E+01    -1.524042E+01    -1.402665E+01    -1.561253E+01    -1.737828E+01    -1.554488E+01    -1.583103E+01    -1.508537E+01    -1.473487E+01    -1.744851E+01    -1.379061E+01    -1.410447E+01    -1.501309E+01    -1.539093E+01    -1.557596E+01    -1.459381E+01    -1.448514E+01    -1.395540E+01    -1.422031E+01    -1.358671E+01    -1.720831E+01    -1.405927E+01    -1.368318E+01    -1.409386E+01    -1.497990E+01    -1.430342E+01    -1.415198E+01    -1.657427E+01    -1.570475E+01    -1.618150E+01    -1.414788E+01    -1.527031E+01    -1.412522E+01    -1.528194E+01    -1.509490E+01    -1.499570E+01    -1.556177E+01    -1.438812E+01    -1.524571E+01    -1.451285E+01    -1.501170E+01    -1.473567E+01    -1.500086E+01    -1.453983E+01    -1.882348E+01    -1.510395E+01    -1.716243E+01    -1.679537E+01    -1.557766E+01    -1.580865E+01    -1.579513E+01    -1.672861E+01    -1.681078E+01    -1.471560E+01    -1.669578E+01    -1.479480E+01    -1.701732E+01    -1.527756E+01    -1.631474E+01    -1.672280E+01    -1.541918E+01    -1.577287E+01    -1.398629E+01    -1.437990E+01    -1.379761E+01    -1.443059E+01    -1.477378E+01    -1.391734E+01    -1.466341E+01    -1.446682E+01    -1.467095E+01    -2.063337E+01    -1.551255E+01    -1.382773E+01    -1.468722E+01    -1.623289E+01    -1.529712E+01    -1.378813E+01    -1.380580E+01    -1.428883E+01    -1.621048E+01    -1.684630E+01    -1.671898E+01    -1.730896E+01    -1.654556E+01    -1.486588E+01    -1.448933E+01    -1.430125E+01    -1.434822E+01    -1.452671E+01    -1.592250E+01    -1.553487E+01    -1.447546E+01    -1.424465E+01    -1.498648E+01    -1.554587E+01    -1.486855E+01    -1.434409E+01    -1.317357E+01    -1.428775E+01    -1.603386E+01    -1.646687E+01    -1.635574E+01
-55.111111    -1.354383E+01    -1.493229E+01    -1.378069E+01    -1.735265E+01    -1.540400E+01    -1.632601E+01    -1.557531E+01    -1.524873E+01    -1.458857E+01    -1.355964E+01    -1.359620E+01    -1.334791E+01    -1.358914E+01    -1.507062E+01    -1.438924E+01    -1.546031E+01    -1.604620E+01    -1.607498E+01    -1.552762E+01    -1.830949E+01    -1.418700E+01    -1.507267E+01    -1.460561E+01    -1.395548E+01    -1.309771E+01    -1.459168E+01    -1.380344E+01    -1.368220E+01    -1.536457E+01    -1.804211E+01    -1.687117E+01    -1.636107E+01    -1.852862E+01    -1.518530E+01    -1.701180E+01    -1.535337E+01    -1.406906E+01    -1.511678E+01    -1.547472E+01    -1.533690E+01    -1.435806E+01    -1.666339E+01    -1.567897E+01    -1.557737E+01    -1.545215E+01    -1.545880E+01    -1.467006E+01    -1.384734E+01    -1.483024E+01    -1.446290E+01    -1.736862E+01    -1.644861E+01    -1.418494E+01    -1.523608E+01    -1.485702E+01    -1.437548E+01    -1.860260E+01    -1.499569E+01    -1.487069E+01    -1.437428E+01    -1.379362E+01    -1.614062E+01    -1.336112E+01    -1.618845E+01    -1.478379E+01    -1.590751E+01    -1.449588E+01    -1.449773E+01    -1.569671E+01    -1.434143E+01    -1.505335E+01    -1.806504E+01    -1.594999E+01    -1.377864E+01    -1.417252E+01    -1.407846E+01    -1.400967E+01    -1.438025E+01    -1.382957E+01    -1.537128E+01    -1.424921E+01    -1.697907E+01    -1.491883E+01    -1.446321E+01    -1.485289E+01    -1.506311E+01    -1.521774E+01    -1.658366E+01    -1.759930E+01    -1.404854E+01    -1.349738E+01    -1.612191E+01    -1.768528E+01    -1.576711E+01    -1.491116E+01    -1.656501E+01    -1.725416E+01    -1.457673E+01    -1.474619E+01    -1.575688E+01    -1.446404E+01    -1.534427E+01    -1.510628E+01    -1.453885E+01    -1.471962E+01    -1.464965E+01    -1.660846E+01    -1.374132E+01    -1.480524E+01    -1.476129E+01    -1.414258E+01    -1.484684E+01    -1.659910E+01    -1.769399E+01    -1.411962E+01    -1.620286E+01    -1.537050E+01    -1.573901E+01    -1.337736E+01    -1.327294E+01    -1.520669E+01    -1.568929E+01    -1.626994E+01    -1.596992E+01    -1.567213E+01    -1.539005E+01    -1.370954E+01    -1.502551E+01    -1.448063E+01    -1.472847E+01    -1.474562E+01    -1.489808E+01    -1.509560E+01    -1.359596E+01    -1.401859E+01    -1.611502E+01    -1.587989E+01    -1.444140E+01    -1.417089E+01    -1.364519E+01    -1.362128E+01    -1.533854E+01    -1.674002E+01    -1.437018E+01    -1.493954E+01    -1.418179E+01    -1.397339E+01    -1.376977E+01    -1.569210E+01    -1.450436E+01    -1.435167E+01    -1.297529E+01    -1.400079E+01    -1.456256E+01    -1.576671E+01    -1.310275E+01    -1.439563E+01    -1.526152E+01    -1.333996E+01    -1.337721E+01    -1.806617E+01    -1.398547E+01    -1.375699E+01    -1.419188E+01    -1.439941E+01    -1.365043E+01    -1.402623E+01    -1.424338E+01    -1.444625E+01    -1.449571E+01    -1.330880E+01    -1.368352E+01    -1.326800E+01    -1.318111E+01    -1.411364E+01    -1.464273E+01    -1.377885E+01    -1.385292E+01    -1.529323E+01    -1.412500E+01    -1.296337E+01    -1.386599E+01    -1.338876E+01    -1.348490E+01    -1.337801E+01    -1.249802E+01    -1.337495E+01    -1.303070E+01    -1.415390E+01    -1.455601E+01    -1.379421E+01    -1.255282E+01    -1.312567E+01    -1.312858E+01    -1.341681E+01    -1.298138E+01    -1.427162E+01    -1.327606E+01    -1.284159E+01    -1.408473E+01    -1.335427E+01    -1.286164E+01    -1.326121E+01    -1.267219E+01    -1.227418E+01    -1.343860E+01    -1.288485E+01    -1.379690E+01    -1.338939E+01    -1.367108E+01    -1.300843E+01    -1.220540E+01    -1.298240E+01    -1.260403E+01    -1.267498E+01    -1.265365E+01    -1.234126E+01    -1.249074E+01    -1.240737E+01    -1.197243E+01    -1.252932E+01    -1.316732E+01    -1.310561E+01    -1.339968E+01    -1.234961E+01    -1.257554E+01    -1.324166E+01    -1.243232E+01    -1.272295E+01    -1.229570E+01    -1.219573E+01    -1.295075E+01    -1.315649E+01    -1.233694E+01    -1.219090E+01    -1.293543E+01    -1.247812E+01    -1.234121E+01    -1.277702E+01    -1.239599E+01    -1.172747E+01    -1.187899E+01    -1.163213E+01    -1.196496E+01    -1.294881E+01    -1.278753E+01    -1.198073E+01    -1.189264E+01    -1.205449E+01    -1.192791E+01    -1.200378E+01    -1.233356E+01    -1.190839E+01    -1.177519E+01    -1.201646E+01    -1.253251E+01    -1.250087E+01    -1.248834E+01    -1.253787E+01    -1.214142E+01    -1.149361E+01    -1.247800E+01    -1.249926E+01    -1.170690E+01    -1.163381E+01    -1.146401E+01    -1.150779E+01    -1.167727E+01    -1.246132E+01    -1.150332E+01    -1.157841E+01    -1.230898E+01    -1.172400E+01    -1.187470E+01    -1.206055E+01    -1.178684E+01    -1.126732E+01    -1.132701E+01    -1.142827E+01    -1.180951E+01    -1.214924E+01    -1.183217E+01    -1.168529E+01    -1.180240E+01    -1.193972E+01    -1.152098E+01    -1.230852E+01    -1.170911E+01    -1.112111E+01    -1.123871E+01    -1.153170E+01    -1.138670E+01    -1.158862E+01    -1.206027E+01    -1.137466E+01    -1.146135E+01    -1.163827E+01    -1.156056E+01    -1.135958E+01    -1.126544E+01    -1.143929E+01    -1.117192E+01    -1.144164E+01    -1.145003E+01    -1.152902E+01    -1.125916E+01    -1.119544E+01    -1.157587E+01    -1.119406E+01    -1.093994E+01    -1.109594E+01    -1.116811E+01    -1.111025E+01    -1.144939E+01    -1.173153E+01    -1.121260E+01    -1.113957E+01    -1.125722E+01    -1.116113E+01    -1.095679E+01    -1.109487E+01    -1.116372E+01    -1.152453E+01    -1.115375E+01    -1.129246E+01    -1.144567E+01    -1.079573E+01    -1.107987E+01    -1.135287E+01    -1.132093E+01    -1.099939E+01    -1.121917E+01    -1.106087E+01    -1.088444E+01    -1.150890E+01    -1.166915E+01    -1.099515E+01    -1.098051E+01    -1.108068E+01    -1.112290E+01    -1.113534E+01    -1.085835E+01    -1.081139E+01    -1.087072E+01    -1.095553E+01    -1.095733E+01    -1.148969E+01    -1.102456E+01    -1.097305E+01    -1.095346E+01    -1.095186E+01    -1.081320E+01    -1.099708E+01    -1.093227E+01    -1.080218E+01    -1.061390E+01    -1.075185E+01    -1.081449E+01    -1.095878E+01    -1.073333E+01    -1.102413E+01    -1.104766E+01    -1.083576E+01    -1.128722E+01    -1.101462E+01    -1.121063E+01    -1.121078E+01    -1.080341E+01    -1.076263E+01    -1.059573E+01    -1.073489E+01    -1.094858E+01    -1.107604E+01    -1.110917E+01    -1.080077E+01    -1.072555E+01    -1.078861E+01    -1.067321E+01    -1.065159E+01    -1.096881E+01    -1.090151E+01    -1.064341E+01    -1.074199E+01    -1.081207E+01    -1.047727E+01    -1.109430E+01    -1.116745E+01    -1.080152E+01    -1.054300E+01    -1.076340E+01    -1.056377E+01    -1.052813E+01    -1.098894E+01    -1.097094E+01    -1.080104E+01    -1.073570E+01    -1.069619E+01    -1.087899E+01    -1.098859E+01    -1.084342E+01    -1.086633E+01    -1.061823E+01    -1.040388E+01    -1.074188E+01    -1.080838E+01    -1.087507E+01    -1.099254E+01    -1.079643E+01    -1.079354E+01    -1.052714E+01    -1.057916E+01    -1.054319E+01    -1.066298E+01    -1.060878E+01    -1.078710E+01    -1.081773E+01    -1.061597E+01    -1.044076E+01    -1.088872E+01    -1.081273E+01    -1.069676E+01    -1.087893E+01    -1.051170E+01    -1.049838E+01    -1.074460E+01    -1.059609E+01    -1.062380E+01    -1.068553E+01    -1.086895E+01    -1.127692E+01    -1.053241E+01    -1.049479E+01    -1.089738E+01    -1.088695E+01    -1.057868E+01    -1.089292E+01    -1.077773E+01    -1.039233E+01    -1.040461E+01    -1.040983E+01    -1.076539E+01    -1.077371E+01    -1.071085E+01    -1.111734E+01    -1.090906E+01    -1.060220E+01    -1.100616E+01    -1.070997E+01    -1.061784E+01    -1.081232E+01    -1.045624E+01    -1.072937E+01    -1.094712E+01    -1.045567E+01    -1.061420E+01    -1.116902E+01    -1.073220E+01    -1.093033E+01    -1.069603E+01    -1.036286E+01    -1.066142E+01    -1.072201E+01    -1.038087E+01    -1.071103E+01    -1.084179E+01    -1.070570E+01    -1.071979E+01    -1.079594E+01    -1.099125E+01    -1.095074E+01    -1.055697E+01    -1.085137E+01    -1.110769E+01    -1.061138E+01    -1.067233E+01    -1.075805E+01    -1.044407E+01    -1.069414E+01    -1.085538E+01    -1.078636E+01    -1.085009E+01    -1.040075E+01    -1.055509E+01    -1.064657E+01    -1.057773E+01    -1.058990E+01    -1.068559E+01    -1.049327E+01    -1.084974E+01    -1.093492E+01    -1.047005E+01    -1.073661E+01    -1.092008E+01    -1.048437E+01    -1.080103E+01    -1.074420E+01    -1.077585E+01    -1.072610E+01    -1.059798E+01    -1.092102E+01    -1.133526E+01    -1.089523E+01    -1.065787E+01    -1.094267E+01    -1.069716E+01    -1.079381E+01    -1.087682E+01    -1.059327E+01    -1.056822E+01    -1.087392E+01    -1.098519E+01    -1.095635E+01    -1.092740E+01    -1.079203E+01    -1.077888E+01    -1.090277E+01    -1.080201E+01    -1.063267E+01    -1.068818E+01    -1.052088E+01    -1.065011E+01    -1.046166E+01    -1.078661E+01    -1.109628E+01    -1.076611E+01    -1.080472E+01    -1.126519E+01    -1.107035E+01    -1.106527E+01    -1.052285E+01    -1.055248E+01    -1.071670E+01    -1.077390E+01    -1.086064E+01    -1.074947E+01    -1.054480E+01    -1.072322E+01    -1.112148E+01    -1.093098E+01    -1.077032E+01    -1.071579E+01    -1.063127E+01    -1.081519E+01    -1.125691E+01    -1.091041E+01    -1.093587E+01    -1.113097E+01    -1.096582E+01    -1.088253E+01    -1.106249E+01    -1.082023E+01    -1.107106E+01    -1.080098E+01    -1.102016E+01    -1.094023E+01    -1.101341E+01    -1.084978E+01    -1.082864E+01    -1.093691E+01    -1.113509E+01    -1.086039E+01    -1.105737E+01    -1.090740E+01    -1.100279E+01    -1.137161E+01    -1.116744E+01    -1.062196E+01    -1.065994E+01    -1.084929E+01    -1.089577E+01    -1.065144E+01    -1.099339E+01    -1.120065E+01    -1.080948E+01    -1.068826E+01    -1.109633E+01    -1.129836E+01    -1.109796E+01    -1.104041E+01    -1.114401E+01    -1.128635E+01    -1.122848E+01    -1.095006E+01    -1.082262E+01    -1.073254E+01    -1.088451E+01    -1.156112E+01    -1.087386E+01    -1.058204E+01    -1.085936E+01    -1.095570E+01    -1.095309E+01    -1.101658E+01    -1.085334E+01    -1.134917E+01    -1.137567E+01    -1.110956E+01    -1.152733E+01    -1.160748E+01    -1.147872E+01    -1.142629E+01    -1.091143E+01    -1.071681E+01    -1.103761E+01    -1.109520E+01    -1.118665E+01    -1.104637E+01    -1.101121E+01    -1.136628E+01    -1.142775E+01    -1.115693E+01    -1.136480E+01    -1.123956E+01    -1.109921E+01    -1.100235E+01    -1.122761E+01    -1.130079E+01    -1.140829E+01    -1.110588E+01    -1.118152E+01    -1.089451E+01    -1.125541E+01    -1.162781E+01    -1.155269E+01    -1.086314E+01    -1.069297E+01    -1.120619E+01    -1.197016E+01    -1.104849E+01    -1.104731E+01    -1.148853E+01    -1.149287E+01    -1.137790E+01    -1.188622E+01    -1.217093E+01    -1.235910E+01    -1.157459E+01    -1.095793E+01    -1.132995E+01    -1.146540E+01    -1.198489E+01    -1.228660E+01    -1.113730E+01    -1.127961E+01    -1.168580E+01    -1.173628E+01    -1.194471E+01    -1.238511E+01    -1.135893E+01    -1.116105E+01    -1.110553E+01    -1.080335E+01    -1.107694E+01    -1.145571E+01    -1.123252E+01    -1.094965E+01    -1.103090E+01    -1.146051E+01    -1.147029E+01    -1.124626E+01    -1.193628E+01    -1.204679E+01    -1.129840E+01    -1.143697E+01    -1.172710E+01    -1.166505E+01    -1.200039E+01    -1.207637E+01    -1.159001E+01    -1.174751E+01    -1.172153E+01    -1.153610E+01    -1.138629E+01    -1.182122E+01    -1.264433E+01    -1.197803E+01    -1.136903E+01    -1.148852E+01    -1.150710E+01    -1.172909E+01    -1.191750E+01    -1.210021E+01    -1.146891E+01    -1.145662E+01    -1.179681E+01    -1.200013E+01    -1.198222E+01    -1.202312E+01    -1.235721E+01    -1.272869E+01    -1.225140E+01    -1.232358E+01    -1.256024E+01    -1.327543E+01    -1.253436E+01    -1.267407E+01    -1.281194E+01    -1.216471E+01    -1.184466E+01    -1.189003E+01    -1.127785E+01    -1.154923E+01    -1.146032E+01    -1.150174E+01    -1.170095E+01    -1.172903E+01    -1.149801E+01    -1.170798E+01    -1.161476E+01    -1.194963E+01    -1.228725E+01    -1.241136E+01    -1.359573E+01    -1.324838E+01    -1.295261E+01    -1.421572E+01    -1.267622E+01    -1.168259E+01    -1.222981E+01    -1.299515E+01    -1.294594E+01    -1.286591E+01    -1.264599E+01    -1.245883E+01    -1.231891E+01    -1.193831E+01    -1.216595E+01    -1.211569E+01    -1.170352E+01    -1.212507E+01    -1.176171E+01    -1.187832E+01    -1.227012E+01    -1.242924E+01    -1.285099E+01    -1.262464E+01    -1.236437E+01    -1.301561E+01    -1.234171E+01    -1.227915E+01    -1.294175E+01    -1.269602E+01    -1.313089E+01    -1.415862E+01    -1.292819E+01    -1.227367E+01    -1.215390E+01    -1.215971E+01    -1.285548E+01    -1.306145E+01    -1.377156E+01    -1.389521E+01    -1.317583E+01    -1.305590E+01    -1.475923E+01    -1.368866E+01    -1.309714E+01    -1.411680E+01    -1.323458E+01    -1.248334E+01    -1.264950E+01    -1.327188E+01    -1.381992E+01    -1.344660E+01    -1.918404E+01    -1.344646E+01    -1.436785E+01    -1.416471E+01    -1.418856E+01    -1.287775E+01    -1.257308E+01    -1.315268E+01    -1.249790E+01    -1.217347E+01    -1.266219E+01    -1.364178E+01    -1.616533E+01    -1.618123E+01    -1.384497E+01    -1.350272E+01    -1.264138E+01    -1.248608E+01    -1.289061E+01    -1.310289E+01    -1.301090E+01    -1.280626E+01    -1.304062E+01    -1.412483E+01    -1.440212E+01    -1.310297E+01    -1.441153E+01    -1.586290E+01    -1.515030E+01    -1.629346E+01    -1.673284E+01    -1.432577E+01    -1.493948E+01    -1.529199E+01    -1.531798E+01    -1.637331E+01    -1.427574E+01    -1.348161E+01    -1.471747E+01    -1.356466E+01    -1.396747E+01    -1.431915E+01    -1.527214E+01    -1.369303E+01    -1.353437E+01    -1.366954E+01    -1.569333E+01    -1.502852E+01    -1.452235E+01    -1.526161E+01    -1.395052E+01    -1.521118E+01    -1.391833E+01    -1.457436E+01    -1.398525E+01    -1.485192E+01    -1.438780E+01    -1.499843E+01    -1.601581E+01    -1.498851E+01    -1.534684E+01    -1.450345E+01    -1.435784E+01    -1.524027E+01    -1.984939E+01    -1.527775E+01    -1.373281E+01    -1.275862E+01    -1.289534E+01    -1.273193E+01    -1.271441E+01    -1.338608E+01    -1.330375E+01    -1.340771E+01    -1.358336E+01    -1.460199E+01    -1.445938E+01    -1.397369E+01    -1.778039E+01    -1.629991E+01    -1.460482E+01    -1.419808E+01    -1.456325E+01    -1.321695E+01    -1.372522E+01    -1.397275E+01    -1.355737E+01    -1.383370E+01    -1.363337E+01    -1.313930E+01    -1.352624E+01    -1.341253E+01    -1.592553E+01    -1.518835E+01    -1.352284E+01    -1.442246E+01    -1.389377E+01    -1.364929E+01    -1.838572E+01    -1.503458E+01    -1.390202E+01    -1.345862E+01    -1.300186E+01    -1.279963E+01    -1.259297E+01    -1.233540E+01    -1.307182E+01    -1.341896E+01    -1.341211E+01    -1.400127E+01    -1.482247E+01    -1.369335E+01    -1.395324E+01    -1.387716E+01    -1.407573E+01    -1.396128E+01    -1.309735E+01    -1.297123E+01    -1.386558E+01    -1.334921E+01    -1.334451E+01    -1.458531E+01    -1.384104E+01    -1.322185E+01    -1.316831E+01    -1.373938E+01    -1.502312E+01    -1.497879E+01    -1.369640E+01    -1.438601E+01    -1.422283E+01    -1.347807E+01    -1.411789E+01    -1.410872E+01    -1.480441E+01    -1.449599E+01    -1.664417E+01    -1.505945E+01    -1.505848E+01    -1.456104E+01    -1.336683E+01    -1.313421E+01    -1.265117E+01    -1.312019E+01    -1.378080E+01    -1.326347E+01    -1.488729E+01    -1.519471E+01    -1.626133E+01    -1.887929E+01    -1.596646E+01    -1.655669E+01    -1.508054E+01    -1.415841E+01    -1.423367E+01    -1.267603E+01    -1.294484E+01    -1.424684E+01    -1.410160E+01    -1.583545E+01    -1.496627E+01    -1.617378E+01    -1.458154E+01    -1.696196E+01    -1.468438E+01    -1.486257E+01    -1.525657E+01    -1.510997E+01    -1.348609E+01    -1.291328E+01    -1.361341E+01    -1.403603E+01    -1.480036E+01    -1.720639E+01    -1.377746E+01    -1.325180E+01    -1.265202E+01    -1.259644E+01    -1.283380E+01    -1.246371E+01    -1.431399E+01    -1.565811E+01    -1.486449E+01    -1.613801E+01    -1.765933E+01    -1.593805E+01    -1.400010E+01    -1.429712E+01    -1.378832E+01    -1.374255E+01    -1.355162E+01    -1.463444E+01    -1.385587E+01    -1.391633E+01    -1.376598E+01    -1.334502E+01    -1.312067E+01    -1.360665E+01    -1.449400E+01    -1.406376E+01    -1.745970E+01    -1.456722E+01    -1.495701E+01    -1.429783E+01    -1.334092E+01    -1.361865E+01    -1.425223E+01    -1.345772E+01    -1.301915E+01    -1.327256E+01    -1.284811E+01    -1.285230E+01    -1.363713E+01    -1.391518E+01    -1.358791E+01    -1.512733E+01    -1.597269E+01    -1.725548E+01    -1.484334E+01    -1.588649E+01    -1.530877E+01    -1.272859E+01    -1.290339E+01    -1.265622E+01    -1.284989E+01    -1.325512E+01    -1.375703E+01    -1.598854E+01    -1.432643E+01    -1.384028E+01    -1.370883E+01    -1.296413E+01    -1.357141E+01    -1.621734E+01    -1.589401E+01    -1.510588E+01    -1.505999E+01    -1.683801E+01    -1.454386E+01    -1.647142E+01    -1.461872E+01    -1.470946E+01    -1.414404E+01    -1.425572E+01    -1.291908E+01    -1.268980E+01    -1.472627E+01    -1.508959E+01    -1.529074E+01    -1.795020E+01    -2.068337E+01    -1.515182E+01    -1.561851E+01    -1.477910E+01    -1.448092E+01    -1.370113E+01    -1.433404E+01    -1.304574E+01    -1.245896E+01    -1.292011E+01    -1.317317E+01    -1.413673E+01    -1.444482E+01    -1.512203E+01    -1.572482E+01    -1.463664E+01    -1.540694E+01    -1.452177E+01    -1.465675E+01    -1.419074E+01    -1.402367E+01    -1.442801E+01    -1.391881E+01    -1.469232E+01    -1.542222E+01    -1.409216E+01    -1.401345E+01    -1.421910E+01    -1.439149E+01    -1.511946E+01    -1.343617E+01    -1.299583E+01    -1.367211E+01    -1.271561E+01    -1.274825E+01    -1.343811E+01    -1.387275E+01    -1.515770E+01    -1.496685E+01    -1.425359E+01    -1.537679E+01    -1.386784E+01    -1.339262E+01    -1.350855E+01    -1.368618E+01    -1.285043E+01    -1.296748E+01    -1.334058E+01    -1.366413E+01    -1.415866E+01    -1.393047E+01    -1.536898E+01    -1.656476E+01    -1.337473E+01    -1.399897E+01    -1.484481E+01    -1.391952E+01    -1.501229E+01    -1.755251E+01    -1.346041E+01    -1.312717E+01    -1.300991E+01    -1.348720E+01    -1.360211E+01    -1.308528E+01    -1.362495E+01    -1.340166E+01    -1.339622E+01    -1.530254E+01    -1.399755E+01    -1.666708E+01    -1.759428E+01    -1.660964E+01    -1.403492E+01    -1.451690E+01    -1.445603E+01    -1.384127E+01    -1.415163E+01    -1.448122E+01    -1.407397E+01    -1.276744E+01    -1.341057E+01    -1.395750E+01    -1.325192E+01    -1.433042E+01    -1.513948E+01    -1.721001E+01    -1.557723E+01    -1.368938E+01    -1.448671E+01    -1.454877E+01    -1.432163E+01    -1.433897E+01    -1.655583E+01    -1.582460E+01    -1.502084E+01    -1.386682E+01    -1.362498E+01    -1.315472E+01    -1.454856E+01    -1.369160E+01    -1.542321E+01    -1.392710E+01    -1.767464E+01    -1.495499E+01    -1.425780E+01    -1.541091E+01    -1.555397E+01    -1.741426E+01    -1.512398E+01    -1.412670E+01    -1.489755E+01    -1.666948E+01    -1.419448E+01    -1.422488E+01    -1.506027E+01    -2.059775E+01    -1.701774E+01    -1.406900E+01    -1.481458E+01    -1.612809E+01    -1.813530E+01    -1.773908E+01    -1.398497E+01    -1.368611E+01    -1.412279E+01    -1.313493E+01    -1.356897E+01    -1.454206E+01    -1.439748E+01    -1.559942E+01    -1.647792E+01    -1.711203E+01    -1.593450E+01    -1.496614E+01    -1.522173E+01    -1.528152E+01    -1.340300E+01    -1.318131E+01    -1.408867E+01    -1.375413E+01    -1.378663E+01    -1.420128E+01    -1.602085E+01    -1.537444E+01    -1.490710E+01    -1.795374E+01    -1.571974E+01    -1.657952E+01    -1.478771E+01    -1.492599E+01    -1.478430E+01    -1.461663E+01    -1.509175E+01    -1.405289E+01    -1.427674E+01    -1.535747E+01    -1.589513E+01    -1.469160E+01    -1.461055E+01    -1.820323E+01    -1.527955E+01    -1.477649E+01    -1.421752E+01    -1.505122E+01    -1.469889E+01    -1.541331E+01    -1.740433E+01    -1.378327E+01    -1.505492E+01    -1.450161E+01    -1.703180E+01    -1.950390E+01    -1.803339E+01    -1.816520E+01    -1.661333E+01    -1.773948E+01    -1.586331E+01    -1.512404E+01    -1.433497E+01    -1.373308E+01    -1.332514E+01    -1.510232E+01    -1.558121E+01    -1.352173E+01    -1.366550E+01    -1.471290E+01    -1.452647E+01    -1.337550E+01    -1.311037E+01    -1.364408E+01    -1.578363E+01    -1.598607E+01    -1.420061E+01    -1.600729E+01    -1.316636E+01    -1.298081E+01    -1.254056E+01    -1.321483E+01    -1.380292E+01    -1.429967E+01    -1.392841E+01    -1.376139E+01    -1.464142E+01    -1.378614E+01    -1.414415E+01    -1.643172E+01    -1.546257E+01    -1.453653E+01    -1.398118E+01    -1.395942E+01    -1.599097E+01    -1.473615E+01    -1.486396E+01    -1.532744E+01    -1.601152E+01    -1.498014E+01    -1.761697E+01    -1.644928E+01    -1.613570E+01    -1.431151E+01    -1.814054E+01    -1.729344E+01    -1.484683E+01    -1.491620E+01    -1.363867E+01    -1.360835E+01    -1.482617E+01    -1.458463E+01    -1.417742E+01    -1.533055E+01    -1.518867E+01    -1.655740E+01    -1.577721E+01    -1.448464E+01    -1.408986E+01    -1.425931E+01    -1.592384E+01    -1.541082E+01    -1.689776E+01    -1.503447E+01    -1.417089E+01    -1.489387E+01    -1.555313E+01    -1.452835E+01    -1.360883E+01    -1.378692E+01    -1.497680E+01    -1.479988E+01    -2.108675E+01    -1.584336E+01    -1.490398E+01    -1.346197E+01    -1.664735E+01    -1.502127E+01    -1.435672E+01    -1.570012E+01    -1.485941E+01    -1.625871E+01    -1.517048E+01    -1.412804E+01    -1.361636E+01    -1.446560E+01    -1.476048E+01    -1.504119E+01    -1.513373E+01
[truncated: 21,902,541 more chars]
