# Supplementary material for: Fluorescence from a single-molecule probe directly attached to a plasmonic STM tip
Source: Nat Commun. 2024 Nov 10;15:9733. doi: 10.1038/s41467-024-53707-2 (PMC11551166; doi:10.1038/s41467-024-53707-2)
Supplement: Supplementary file 6 — Source Data [file 41467_2024_53707_MOESM6_ESM.zip › SFig 7/LUMO_par_xz_dens.txt]

ln(|psi|^2)
z(a.u.)\x(a.u.)    -56.888889    -56.777778    -56.666667    -56.555556    -56.444444    -56.333333    -56.222222    -56.111111    -56.000000    -55.888889    -55.777778    -55.666667    -55.555556    -55.444444    -55.333333    -55.222222    -55.111111    -55.000000    -54.888889    -54.777778    -54.666667    -54.555556    -54.444444    -54.333333    -54.222222    -54.111111    -54.000000    -53.888889    -53.777778    -53.666667    -53.555556    -53.444444    -53.333333    -53.222222    -53.111111    -53.000000    -52.888889    -52.777778    -52.666667    -52.555556    -52.444444    -52.333333    -52.222222    -52.111111    -52.000000    -51.888889    -51.777778    -51.666667    -51.555556    -51.444444    -51.333333    -51.222222    -51.111111    -51.000000    -50.888889    -50.777778    -50.666667    -50.555556    -50.444444    -50.333333    -50.222222    -50.111111    -50.000000    -49.888889    -49.777778    -49.666667    -49.555556    -49.444444    -49.333333    -49.222222    -49.111111    -49.000000    -48.888889    -48.777778    -48.666667    -48.555556    -48.444444    -48.333333    -48.222222    -48.111111    -48.000000    -47.888889    -47.777778    -47.666667    -47.555556    -47.444444    -47.333333    -47.222222    -47.111111    -47.000000    -46.888889    -46.777778    -46.666667    -46.555556    -46.444444    -46.333333    -46.222222    -46.111111    -46.000000    -45.888889    -45.777778    -45.666667    -45.555556    -45.444444    -45.333333    -45.222222    -45.111111    -45.000000    -44.888889    -44.777778    -44.666667    -44.555556    -44.444444    -44.333333    -44.222222    -44.111111    -44.000000    -43.888889    -43.777778    -43.666667    -43.555556    -43.444444    -43.333333    -43.222222    -43.111111    -43.000000    -42.888889    -42.777778    -42.666667    -42.555556    -42.444444    -42.333333    -42.222222    -42.111111    -42.000000    -41.888889    -41.777778    -41.666667    -41.555556    -41.444444    -41.333333    -41.222222    -41.111111    -41.000000    -40.888889    -40.777778    -40.666667    -40.555556    -40.444444    -40.333333    -40.222222    -40.111111    -40.000000    -39.888889    -39.777778    -39.666667    -39.555556    -39.444444    -39.333333    -39.222222    -39.111111    -39.000000    -38.888889    -38.777778    -38.666667    -38.555556    -38.444444    -38.333333    -38.222222    -38.111111    -38.000000    -37.888889    -37.777778    -37.666667    -37.555556    -37.444444    -37.333333    -37.222222    -37.111111    -37.000000    -36.888889    -36.777778    -36.666667    -36.555556    -36.444444    -36.333333    -36.222222    -36.111111    -36.000000    -35.888889    -35.777778    -35.666667    -35.555556    -35.444444    -35.333333    -35.222222    -35.111111    -35.000000    -34.888889    -34.777778    -34.666667    -34.555556    -34.444444    -34.333333    -34.222222    -34.111111    -34.000000    -33.888889    -33.777778    -33.666667    -33.555556    -33.444444    -33.333333    -33.222222    -33.111111    -33.000000    -32.888889    -32.777778    -32.666667    -32.555556    -32.444444    -32.333333    -32.222222    -32.111111    -32.000000    -31.888889    -31.777778    -31.666667    -31.555556    -31.444444    -31.333333    -31.222222    -31.111111    -31.000000    -30.888889    -30.777778    -30.666667    -30.555556    -30.444444    -30.333333    -30.222222    -30.111111    -30.000000    -29.888889    -29.777778    -29.666667    -29.555556    -29.444444    -29.333333    -29.222222    -29.111111    -29.000000    -28.888889    -28.777778    -28.666667    -28.555556    -28.444444    -28.333333    -28.222222    -28.111111    -28.000000    -27.888889    -27.777778    -27.666667    -27.555556    -27.444444    -27.333333    -27.222222    -27.111111    -27.000000    -26.888889    -26.777778    -26.666667    -26.555556    -26.444444    -26.333333    -26.222222    -26.111111    -26.000000    -25.888889    -25.777778    -25.666667    -25.555556    -25.444444    -25.333333    -25.222222    -25.111111    -25.000000    -24.888889    -24.777778    -24.666667    -24.555556    -24.444444    -24.333333    -24.222222    -24.111111    -24.000000    -23.888889    -23.777778    -23.666667    -23.555556    -23.444444    -23.333333    -23.222222    -23.111111    -23.000000    -22.888889    -22.777778    -22.666667    -22.555556    -22.444444    -22.333333    -22.222222    -22.111111    -22.000000    -21.888889    -21.777778    -21.666667    -21.555556    -21.444444    -21.333333    -21.222222    -21.111111    -21.000000    -20.888889    -20.777778    -20.666667    -20.555556    -20.444444    -20.333333    -20.222222    -20.111111    -20.000000    -19.888889    -19.777778    -19.666667    -19.555556    -19.444444    -19.333333    -19.222222    -19.111111    -19.000000    -18.888889    -18.777778    -18.666667    -18.555556    -18.444444    -18.333333    -18.222222    -18.111111    -18.000000    -17.888889    -17.777778    -17.666667    -17.555556    -17.444444    -17.333333    -17.222222    -17.111111    -17.000000    -16.888889    -16.777778    -16.666667    -16.555556    -16.444444    -16.333333    -16.222222    -16.111111    -16.000000    -15.888889    -15.777778    -15.666667    -15.555556    -15.444444    -15.333333    -15.222222    -15.111111    -15.000000    -14.888889    -14.777778    -14.666667    -14.555556    -14.444444    -14.333333    -14.222222    -14.111111    -14.000000    -13.888889    -13.777778    -13.666667    -13.555556    -13.444444    -13.333333    -13.222222    -13.111111    -13.000000    -12.888889    -12.777778    -12.666667    -12.555556    -12.444444    -12.333333    -12.222222    -12.111111    -12.000000    -11.888889    -11.777778    -11.666667    -11.555556    -11.444444    -11.333333    -11.222222    -11.111111    -11.000000    -10.888889    -10.777778    -10.666667    -10.555556    -10.444444    -10.333333    -10.222222    -10.111111    -10.000000    -9.888889    -9.777778    -9.666667    -9.555556    -9.444444    -9.333333    -9.222222    -9.111111    -9.000000    -8.888889    -8.777778    -8.666667    -8.555556    -8.444444    -8.333333    -8.222222    -8.111111    -8.000000    -7.888889    -7.777778    -7.666667    -7.555556    -7.444444    -7.333333    -7.222222    -7.111111    -7.000000    -6.888889    -6.777778    -6.666667    -6.555556    -6.444444    -6.333333    -6.222222    -6.111111    -6.000000    -5.888889    -5.777778    -5.666667    -5.555556    -5.444444    -5.333333    -5.222222    -5.111111    -5.000000    -4.888889    -4.777778    -4.666667    -4.555556    -4.444444    -4.333333    -4.222222    -4.111111    -4.000000    -3.888889    -3.777778    -3.666667    -3.555556    -3.444444    -3.333333    -3.222222    -3.111111    -3.000000    -2.888889    -2.777778    -2.666667    -2.555556    -2.444444    -2.333333    -2.222222    -2.111111    -2.000000    -1.888889    -1.777778    -1.666667    -1.555556    -1.444444    -1.333333    -1.222222    -1.111111    -1.000000    -0.888889    -0.777778    -0.666667    -0.555556    -0.444444    -0.333333    -0.222222    -0.111111    0.000000    0.111111    0.222222    0.333333    0.444444    0.555556    0.666667    0.777778    0.888889    1.000000    1.111111    1.222222    1.333333    1.444444    1.555556    1.666667    1.777778    1.888889    2.000000    2.111111    2.222222    2.333333    2.444444    2.555556    2.666667    2.777778    2.888889    3.000000    3.111111    3.222222    3.333333    3.444444    3.555556    3.666667    3.777778    3.888889    4.000000    4.111111    4.222222    4.333333    4.444444    4.555556    4.666667    4.777778    4.888889    5.000000    5.111111    5.222222    5.333333    5.444444    5.555556    5.666667    5.777778    5.888889    6.000000    6.111111    6.222222    6.333333    6.444444    6.555556    6.666667    6.777778    6.888889    7.000000    7.111111    7.222222    7.333333    7.444444    7.555556    7.666667    7.777778    7.888889    8.000000    8.111111    8.222222    8.333333    8.444444    8.555556    8.666667    8.777778    8.888889    9.000000    9.111111    9.222222    9.333333    9.444444    9.555556    9.666667    9.777778    9.888889    10.000000    10.111111    10.222222    10.333333    10.444444    10.555556    10.666667    10.777778    10.888889    11.000000    11.111111    11.222222    11.333333    11.444444    11.555556    11.666667    11.777778    11.888889    12.000000    12.111111    12.222222    12.333333    12.444444    12.555556    12.666667    12.777778    12.888889    13.000000    13.111111    13.222222    13.333333    13.444444    13.555556    13.666667    13.777778    13.888889    14.000000    14.111111    14.222222    14.333333    14.444444    14.555556    14.666667    14.777778    14.888889    15.000000    15.111111    15.222222    15.333333    15.444444    15.555556    15.666667    15.777778    15.888889    16.000000    16.111111    16.222222    16.333333    16.444444    16.555556    16.666667    16.777778    16.888889    17.000000    17.111111    17.222222    17.333333    17.444444    17.555556    17.666667    17.777778    17.888889    18.000000    18.111111    18.222222    18.333333    18.444444    18.555556    18.666667    18.777778    18.888889    19.000000    19.111111    19.222222    19.333333    19.444444    19.555556    19.666667    19.777778    19.888889    20.000000    20.111111    20.222222    20.333333    20.444444    20.555556    20.666667    20.777778    20.888889    21.000000    21.111111    21.222222    21.333333    21.444444    21.555556    21.666667    21.777778    21.888889    22.000000    22.111111    22.222222    22.333333    22.444444    22.555556    22.666667    22.777778    22.888889    23.000000    23.111111    23.222222    23.333333    23.444444    23.555556    23.666667    23.777778    23.888889    24.000000    24.111111    24.222222    24.333333    24.444444    24.555556    24.666667    24.777778    24.888889    25.000000    25.111111    25.222222    25.333333    25.444444    25.555556    25.666667    25.777778    25.888889    26.000000    26.111111    26.222222    26.333333    26.444444    26.555556    26.666667    26.777778    26.888889    27.000000    27.111111    27.222222    27.333333    27.444444    27.555556    27.666667    27.777778    27.888889    28.000000    28.111111    28.222222    28.333333    28.444444    28.555556    28.666667    28.777778    28.888889    29.000000    29.111111    29.222222    29.333333    29.444444    29.555556    29.666667    29.777778    29.888889    30.000000    30.111111    30.222222    30.333333    30.444444    30.555556    30.666667    30.777778    30.888889    31.000000    31.111111    31.222222    31.333333    31.444444    31.555556    31.666667    31.777778    31.888889    32.000000    32.111111    32.222222    32.333333    32.444444    32.555556    32.666667    32.777778    32.888889    33.000000    33.111111    33.222222    33.333333    33.444444    33.555556    33.666667    33.777778    33.888889    34.000000    34.111111    34.222222    34.333333    34.444444    34.555556    34.666667    34.777778    34.888889    35.000000    35.111111    35.222222    35.333333    35.444444    35.555556    35.666667    35.777778    35.888889    36.000000    36.111111    36.222222    36.333333    36.444444    36.555556    36.666667    36.777778    36.888889    37.000000    37.111111    37.222222    37.333333    37.444444    37.555556    37.666667    37.777778    37.888889    38.000000    38.111111    38.222222    38.333333    38.444444    38.555556    38.666667    38.777778    38.888889    39.000000    39.111111    39.222222    39.333333    39.444444    39.555556    39.666667    39.777778    39.888889    40.000000    40.111111    40.222222    40.333333    40.444444    40.555556    40.666667    40.777778    40.888889    41.000000    41.111111    41.222222    41.333333    41.444444    41.555556    41.666667    41.777778    41.888889    42.000000    42.111111    42.222222    42.333333    42.444444    42.555556    42.666667    42.777778    42.888889    43.000000    43.111111    43.222222    43.333333    43.444444    43.555556    43.666667    43.777778    43.888889    44.000000    44.111111    44.222222    44.333333    44.444444    44.555556    44.666667    44.777778    44.888889    45.000000    45.111111    45.222222    45.333333    45.444444    45.555556    45.666667    45.777778    45.888889    46.000000    46.111111    46.222222    46.333333    46.444444    46.555556    46.666667    46.777778    46.888889    47.000000    47.111111    47.222222    47.333333    47.444444    47.555556    47.666667    47.777778    47.888889    48.000000    48.111111    48.222222    48.333333    48.444444    48.555556    48.666667    48.777778    48.888889    49.000000    49.111111    49.222222    49.333333    49.444444    49.555556    49.666667    49.777778    49.888889    50.000000    50.111111    50.222222    50.333333    50.444444    50.555556    50.666667    50.777778    50.888889    51.000000    51.111111    51.222222    51.333333    51.444444    51.555556    51.666667    51.777778    51.888889    52.000000    52.111111    52.222222    52.333333    52.444444    52.555556    52.666667    52.777778    52.888889    53.000000    53.111111    53.222222    53.333333    53.444444    53.555556    53.666667    53.777778    53.888889    54.000000    54.111111    54.222222    54.333333    54.444444    54.555556    54.666667    54.777778    54.888889    55.000000    55.111111    55.222222    55.333333    55.444444    55.555556    55.666667    55.777778    55.888889    56.000000    56.111111    56.222222    56.333333    56.444444    56.555556    56.666667    56.777778
-83.666667    -1.527615E+01    -1.686814E+01    -1.497200E+01    -1.785243E+01    -1.477185E+01    -1.436247E+01    -1.462222E+01    -1.583014E+01    -1.674906E+01    -1.704620E+01    -1.411003E+01    -1.445176E+01    -1.854287E+01    -1.484382E+01    -1.709131E+01    -1.582688E+01    -1.693325E+01    -1.447968E+01    -1.520457E+01    -1.585708E+01    -1.623924E+01    -1.679571E+01    -1.506942E+01    -1.589750E+01    -1.549886E+01    -1.538422E+01    -1.599141E+01    -1.473625E+01    -1.442386E+01    -1.788706E+01    -1.527874E+01    -1.621221E+01    -1.646056E+01    -1.568667E+01    -1.831786E+01    -1.581792E+01    -1.699702E+01    -1.544939E+01    -1.589222E+01    -1.482444E+01    -1.454379E+01    -1.948191E+01    -1.528413E+01    -1.624934E+01    -1.692944E+01    -1.836170E+01    -1.624097E+01    -1.538776E+01    -1.802474E+01    -1.475362E+01    -1.532539E+01    -1.845180E+01    -1.609165E+01    -1.836060E+01    -1.564865E+01    -1.886793E+01    -1.568746E+01    -1.547855E+01    -1.566198E+01    -1.497704E+01    -1.569542E+01    -1.570403E+01    -1.609041E+01    -1.531680E+01    -1.447447E+01    -1.614632E+01    -1.671911E+01    -1.534111E+01    -1.655776E+01    -1.595977E+01    -1.715036E+01    -1.576997E+01    -1.588302E+01    -1.635207E+01    -1.640797E+01    -1.664336E+01    -1.476872E+01    -1.697848E+01    -1.555376E+01    -1.736222E+01    -1.497136E+01    -1.585162E+01    -1.637186E+01    -1.614685E+01    -1.608853E+01    -1.649215E+01    -1.700606E+01    -1.643412E+01    -1.832656E+01    -1.693192E+01    -1.550634E+01    -1.766958E+01    -1.716696E+01    -1.622879E+01    -1.543682E+01    -1.650216E+01    -1.465121E+01    -1.595229E+01    -1.495644E+01    -1.539819E+01    -1.677956E+01    -1.529742E+01    -1.619611E+01    -1.512020E+01    -1.533081E+01    -1.570326E+01    -1.508760E+01    -1.556808E+01    -1.478832E+01    -1.577753E+01    -2.051737E+01    -1.547657E+01    -1.672129E+01    -1.512748E+01    -1.724556E+01    -1.644583E+01    -1.626242E+01    -1.513360E+01    -1.568845E+01    -1.578852E+01    -1.643489E+01    -1.485120E+01    -1.604156E+01    -1.876824E+01    -1.621448E+01    -1.611926E+01    -1.869340E+01    -1.529220E+01    -1.594552E+01    -1.542704E+01    -1.668267E+01    -1.539268E+01    -1.449129E+01    -1.476453E+01    -1.443377E+01    -1.616179E+01    -1.645995E+01    -1.506827E+01    -1.484339E+01    -1.503010E+01    -1.555633E+01    -1.610477E+01    -1.500635E+01    -1.463370E+01    -1.594374E+01    -1.475787E+01    -1.766851E+01    -1.579798E+01    -1.812974E+01    -1.579826E+01    -1.915341E+01    -1.549342E+01    -1.838503E+01    -1.609921E+01    -1.556429E+01    -1.641877E+01    -1.707849E+01    -1.540473E+01    -1.468159E+01    -1.666761E+01    -1.855518E+01    -1.566497E+01    -1.710486E+01    -1.579949E+01    -1.745995E+01    -1.588053E+01    -1.563789E+01    -1.476293E+01    -1.816261E+01    -1.528098E+01    -1.432493E+01    -1.583515E+01    -1.643052E+01    -1.438306E+01    -1.445490E+01    -1.598101E+01    -1.666577E+01    -1.560546E+01    -1.490994E+01    -1.489932E+01    -1.494624E+01    -1.438775E+01    -1.480272E+01    -1.814399E+01    -1.856779E+01    -1.664043E+01    -1.635882E+01    -1.514577E+01    -1.994478E+01    -1.652656E+01    -1.637995E+01    -1.776504E+01    -1.593035E+01    -1.641170E+01    -1.680057E+01    -1.447784E+01    -1.739466E+01    -1.684424E+01    -1.561198E+01    -1.478314E+01    -1.544941E+01    -1.446583E+01    -1.511095E+01    -1.622317E+01    -1.411638E+01    -1.603979E+01    -1.587175E+01    -1.610143E+01    -1.639593E+01    -1.643520E+01    -1.451209E+01    -1.585064E+01    -1.426646E+01    -1.420104E+01    -1.490521E+01    -1.431187E+01    -1.619767E+01    -1.858337E+01    -1.557967E+01    -1.624003E+01    -1.536516E+01    -1.463665E+01    -1.595589E+01    -1.537734E+01    -1.455059E+01    -1.414160E+01    -1.785098E+01    -1.629768E+01    -1.487423E+01    -1.536472E+01    -1.450631E+01    -1.505549E+01    -1.644159E+01    -1.626212E+01    -1.452093E+01    -1.550293E+01    -1.613586E+01    -1.438703E+01    -1.473631E+01    -1.582213E+01    -1.554689E+01    -1.638648E+01    -1.526044E+01    -1.563637E+01    -1.567669E+01    -1.452855E+01    -1.504868E+01    -1.841959E+01    -1.458478E+01    -1.541768E+01    -1.437955E+01    -1.419523E+01    -1.475506E+01    -1.615080E+01    -1.332320E+01    -1.462168E+01    -1.557794E+01    -1.518828E+01    -1.529090E+01    -1.542062E+01    -1.484681E+01    -1.705723E+01    -1.617905E+01    -1.564835E+01    -1.438921E+01    -1.577445E+01    -1.612667E+01    -1.616275E+01    -1.575319E+01    -1.412177E+01    -1.324091E+01    -1.466975E+01    -1.533763E+01    -1.445678E+01    -1.394980E+01    -1.455808E+01    -1.546989E+01    -1.619369E+01    -1.401853E+01    -1.416908E+01    -1.455111E+01    -2.538498E+01    -1.464594E+01    -1.418090E+01    -1.411343E+01    -1.532943E+01    -1.774196E+01    -1.457641E+01    -1.348667E+01    -1.357026E+01    -1.447162E+01    -1.610472E+01    -1.710757E+01    -1.596120E+01    -1.261138E+01    -1.347089E+01    -1.459156E+01    -1.531594E+01    -1.348198E+01    -1.410696E+01    -1.485119E+01    -1.356539E+01    -1.491397E+01    -1.687663E+01    -1.487250E+01    -1.345599E+01    -1.399508E+01    -1.419829E+01    -1.454718E+01    -1.683582E+01    -1.465088E+01    -1.451683E+01    -1.432239E+01    -1.399403E+01    -1.415293E+01    -1.522617E+01    -1.446816E+01    -1.392377E+01    -1.384991E+01    -1.438879E+01    -1.504037E+01    -1.774896E+01    -1.936622E+01    -1.473036E+01    -1.437600E+01    -1.483210E+01    -1.447708E+01    -1.363320E+01    -1.500141E+01    -1.750122E+01    -1.419214E+01    -1.360897E+01    -1.433697E+01    -1.386328E+01    -1.377662E+01    -1.430027E+01    -1.379620E+01    -1.369625E+01    -1.708587E+01    -1.389653E+01    -1.331530E+01    -1.396910E+01    -1.534069E+01    -1.502707E+01    -1.505303E+01    -1.485520E+01    -1.719028E+01    -1.373449E+01    -1.298979E+01    -1.337948E+01    -1.398125E+01    -1.363299E+01    -1.457940E+01    -1.387054E+01    -1.578629E+01    -1.606658E+01    -1.531716E+01    -1.371987E+01    -1.360873E+01    -1.361507E+01    -1.340318E+01    -1.315717E+01    -1.371241E+01    -1.764625E+01    -1.713255E+01    -1.620869E+01    -1.508083E+01    -1.490073E+01    -1.378883E+01    -1.355510E+01    -1.415176E+01    -1.566246E+01    -1.578312E+01    -1.365421E+01    -1.344136E+01    -1.421507E+01    -1.481892E+01    -1.390626E+01    -1.421290E+01    -1.568854E+01    -1.585819E+01    -1.406003E+01    -1.396807E+01    -1.340784E+01    -1.322573E+01    -1.322190E+01    -1.394673E+01    -1.402717E+01    -1.375304E+01    -1.450889E+01    -1.409857E+01    -1.369669E+01    -1.368569E+01    -1.351093E+01    -1.429941E+01    -1.437755E+01    -1.311354E+01    -1.362571E+01    -1.470705E+01    -1.560949E+01    -1.957544E+01    -1.426007E+01    -1.423435E+01    -1.412332E+01    -1.420288E+01    -1.403319E+01    -1.412713E+01    -1.512343E+01    -1.579710E+01    -1.389781E+01    -1.349654E+01    -1.431339E+01    -1.628552E+01    -1.566170E+01    -1.370374E+01    -1.476549E+01    -1.454425E+01    -1.368541E+01    -1.376621E+01    -1.757628E+01    -1.488031E+01    -1.331455E+01    -1.385632E+01    -1.514391E+01    -1.501371E+01    -1.449269E+01    -1.328495E+01    -1.415368E+01    -1.748017E+01    -1.540091E+01    -1.397501E+01    -1.500670E+01    -1.422831E+01    -1.343597E+01    -1.263688E+01    -1.295196E+01    -1.343744E+01    -1.408982E+01    -1.412232E+01    -1.345825E+01    -1.314131E+01    -1.337074E+01    -1.304823E+01    -1.335391E+01    -1.406272E+01    -1.553998E+01    -1.496516E+01    -1.441537E+01    -1.615683E+01    -1.569318E+01    -1.569884E+01    -1.348045E+01    -1.308084E+01    -1.364503E+01    -1.589393E+01    -1.350074E+01    -1.277839E+01    -1.297726E+01    -1.413923E+01    -1.403002E+01    -1.405947E+01    -1.434382E+01    -1.634838E+01    -1.940733E+01    -1.570535E+01    -1.429875E+01    -1.361034E+01    -1.334474E+01    -1.321806E+01    -1.335674E+01    -1.257729E+01    -1.306856E+01    -1.549485E+01    -1.488797E+01    -1.470757E+01    -1.408292E+01    -1.324637E+01    -1.289774E+01    -1.340139E+01    -1.333639E+01    -1.249613E+01    -1.265216E+01    -1.418009E+01    -1.372148E+01    -1.307865E+01    -1.342867E+01    -1.329042E+01    -1.513815E+01    -1.393849E+01    -1.355177E+01    -1.366652E+01    -1.368253E+01    -1.457086E+01    -1.990521E+01    -1.368817E+01    -1.260884E+01    -1.263324E+01    -1.301821E+01    -1.415778E+01    -1.497673E+01    -1.380458E+01    -1.323210E+01    -1.260538E+01    -1.345068E+01    -1.570886E+01    -1.540665E+01    -1.373359E+01    -1.316039E+01    -1.265884E+01    -1.237713E+01    -1.344545E+01    -1.452641E+01    -1.313361E+01    -1.452640E+01    -1.344545E+01    -1.237713E+01    -1.265885E+01    -1.316040E+01    -1.373358E+01    -1.540669E+01    -1.570885E+01    -1.345069E+01    -1.260538E+01    -1.323211E+01    -1.380458E+01    -1.497674E+01    -1.415776E+01    -1.301823E+01    -1.263323E+01    -1.260885E+01    -1.368816E+01    -1.990547E+01    -1.457084E+01    -1.368253E+01    -1.366652E+01    -1.355176E+01    -1.393848E+01    -1.513820E+01    -1.329041E+01    -1.342869E+01    -1.307863E+01    -1.372150E+01    -1.418006E+01    -1.265217E+01    -1.249612E+01    -1.333640E+01    -1.340137E+01    -1.289775E+01    -1.324635E+01    -1.408296E+01    -1.470754E+01    -1.488802E+01    -1.549480E+01    -1.306858E+01    -1.257728E+01    -1.335676E+01    -1.321803E+01    -1.334476E+01    -1.361031E+01    -1.429879E+01    -1.570530E+01    -1.940680E+01    -1.634828E+01    -1.434385E+01    -1.405944E+01    -1.403003E+01    -1.413919E+01    -1.297728E+01    -1.277837E+01    -1.350074E+01    -1.589382E+01    -1.364505E+01    -1.308082E+01    -1.348046E+01    -1.569878E+01    -1.569317E+01    -1.615675E+01    -1.441540E+01    -1.496516E+01    -1.554002E+01    -1.406268E+01    -1.335392E+01    -1.304822E+01    -1.337074E+01    -1.314127E+01    -1.345827E+01    -1.412226E+01    -1.408985E+01    -1.343740E+01    -1.295197E+01    -1.263687E+01    -1.343597E+01    -1.422830E+01    -1.500677E+01    -1.397496E+01    -1.540099E+01    -1.748001E+01    -1.415373E+01    -1.328491E+01    -1.449275E+01    -1.501370E+01    -1.514401E+01    -1.385631E+01    -1.331459E+01    -1.488036E+01    -1.757648E+01    -1.376617E+01    -1.368545E+01    -1.454424E+01    -1.476553E+01    -1.370377E+01    -1.566167E+01    -1.628542E+01    -1.431347E+01    -1.349651E+01    -1.389786E+01    -1.579702E+01    -1.512356E+01    -1.412708E+01    -1.403325E+01    -1.420290E+01    -1.412340E+01    -1.423435E+01    -1.426013E+01    -1.957597E+01    -1.560971E+01    -1.470702E+01    -1.362578E+01    -1.311353E+01    -1.437761E+01    -1.429937E+01    -1.351101E+01    -1.368568E+01    -1.369677E+01    -1.409855E+01    -1.450901E+01    -1.375304E+01    -1.402723E+01    -1.394673E+01    -1.322196E+01    -1.322575E+01    -1.340788E+01    -1.396809E+01    -1.406007E+01    -1.585824E+01    -1.568876E+01    -1.421293E+01    -1.390633E+01    -1.481893E+01    -1.421515E+01    -1.344138E+01    -1.365426E+01    -1.578315E+01    -1.566243E+01    -1.415178E+01    -1.355516E+01    -1.378885E+01    -1.490060E+01    -1.508086E+01    -1.620880E+01    -1.713254E+01    -1.764702E+01    -1.371242E+01    -1.315725E+01    -1.340319E+01    -1.361505E+01    -1.360875E+01    -1.371983E+01    -1.531716E+01    -1.606643E+01    -1.578625E+01    -1.387059E+01    -1.457941E+01    -1.363311E+01    -1.398124E+01    -1.337945E+01    -1.298978E+01    -1.373436E+01    -1.719016E+01    -1.485514E+01    -1.505296E+01    -1.502709E+01    -1.534061E+01    -1.396912E+01    -1.331527E+01    -1.389633E+01    -1.708601E+01    -1.369629E+01    -1.379616E+01    -1.430014E+01    -1.377656E+01    -1.386316E+01    -1.433687E+01    -1.360879E+01    -1.419207E+01    -1.750201E+01    -1.500133E+01    -1.363311E+01    -1.447693E+01    -1.483176E+01    -1.437589E+01    -1.473005E+01    -1.936786E+01    -1.774839E+01    -1.504016E+01    -1.438857E+01    -1.384978E+01    -1.392355E+01    -1.446834E+01    -1.522620E+01    -1.415274E+01    -1.399385E+01    -1.432220E+01    -1.451646E+01    -1.465092E+01    -1.683588E+01    -1.454694E+01    -1.419819E+01    -1.399485E+01    -1.345581E+01    -1.487260E+01    -1.687541E+01    -1.491366E+01    -1.356517E+01    -1.485087E+01    -1.410665E+01    -1.348200E+01    -1.531549E+01    -1.459118E+01    -1.347069E+01    -1.261144E+01    -1.596139E+01    -1.710640E+01    -1.610564E+01    -1.447120E+01    -1.357003E+01    -1.348680E+01    -1.457679E+01    -1.774074E+01    -1.532884E+01    -1.411325E+01    -1.418067E+01    -1.464634E+01    -2.535115E+01    -1.455091E+01    -1.416910E+01    -1.401891E+01    -1.619305E+01    -1.547042E+01    -1.455809E+01    -1.394959E+01    -1.445675E+01    -1.533812E+01    -1.466921E+01    -1.324099E+01    -1.412188E+01    -1.575443E+01    -1.616340E+01    -1.612522E+01    -1.577410E+01    -1.438982E+01    -1.564866E+01    -1.618068E+01    -1.705642E+01    -1.484723E+01    -1.542126E+01    -1.529189E+01    -1.518878E+01    -1.557746E+01    -1.462218E+01    -1.332369E+01    -1.615237E+01    -1.475553E+01    -1.419558E+01    -1.438047E+01    -1.541873E+01    -1.458525E+01    -1.842150E+01    -1.504998E+01    -1.452885E+01    -1.567601E+01    -1.563782E+01    -1.526191E+01    -1.638519E+01    -1.554501E+01    -1.582089E+01    -1.473716E+01    -1.438804E+01    -1.613728E+01    -1.550257E+01    -1.452143E+01    -1.626016E+01    -1.644529E+01    -1.505716E+01    -1.450774E+01    -1.536667E+01    -1.487583E+01    -1.629595E+01    -1.784379E+01    -1.414276E+01    -1.455164E+01    -1.537532E+01    -1.595669E+01    -1.463805E+01    -1.536660E+01    -1.623811E+01    -1.558112E+01    -1.858381E+01    -1.619489E+01    -1.431265E+01    -1.490668E+01    -1.420221E+01    -1.426734E+01    -1.584829E+01    -1.451384E+01    -1.643099E+01    -1.639159E+01    -1.610534E+01    -1.587559E+01    -1.604384E+01    -1.411784E+01    -1.622429E+01    -1.511395E+01    -1.446594E+01    -1.545180E+01    -1.478470E+01    -1.561462E+01    -1.684813E+01    -1.739456E+01    -1.447901E+01    -1.679500E+01    -1.641452E+01    -1.592978E+01    -1.777277E+01    -1.638110E+01    -1.652907E+01    -1.995900E+01    -1.514825E+01    -1.635527E+01    -1.663526E+01    -1.855496E+01    -1.814413E+01    -1.480167E+01    -1.438967E+01    -1.494893E+01    -1.490187E+01    -1.491147E+01    -1.560821E+01    -1.667141E+01    -1.598488E+01    -1.445586E+01    -1.438187E+01    -1.642701E+01    -1.583233E+01    -1.432606E+01    -1.528367E+01    -1.817087E+01    -1.476475E+01    -1.563858E+01    -1.587765E+01    -1.745405E+01    -1.579965E+01    -1.710091E+01    -1.566375E+01    -1.856565E+01    -1.666349E+01    -1.468291E+01    -1.540705E+01    -1.708035E+01    -1.642260E+01    -1.556191E+01    -1.609846E+01    -1.837762E+01    -1.549641E+01    -1.914957E+01    -1.580122E+01    -1.812567E+01    -1.580026E+01    -1.766323E+01    -1.475722E+01    -1.594766E+01    -1.463600E+01    -1.500760E+01    -1.610838E+01    -1.555759E+01    -1.502849E+01    -1.484198E+01    -1.506861E+01    -1.646481E+01    -1.616611E+01    -1.443560E+01    -1.476726E+01    -1.449300E+01    -1.539257E+01    -1.667864E+01    -1.542560E+01    -1.594425E+01    -1.529430E+01    -1.870408E+01    -1.611647E+01    -1.621703E+01    -1.875790E+01    -1.604001E+01    -1.485287E+01    -1.643805E+01    -1.579158E+01    -1.569201E+01    -1.513461E+01    -1.626101E+01    -1.644344E+01    -1.724095E+01    -1.512816E+01    -1.672045E+01    -1.547674E+01    -2.053174E+01    -1.577728E+01    -1.478837E+01    -1.556924E+01    -1.508643E+01    -1.570488E+01    -1.533376E+01    -1.511887E+01    -1.619403E+01    -1.529817E+01    -1.677825E+01    -1.539754E+01    -1.495778E+01    -1.595327E+01    -1.465019E+01    -1.650386E+01    -1.543783E+01    -1.623176E+01    -1.717424E+01    -1.767775E+01    -1.550981E+01    -1.693916E+01    -1.833828E+01    -1.643215E+01    -1.700557E+01    -1.649491E+01    -1.609112E+01    -1.614918E+01    -1.636951E+01    -1.585184E+01    -1.497125E+01    -1.736371E+01    -1.555391E+01    -1.698044E+01    -1.476880E+01    -1.664589E+01    -1.640649E+01    -1.635332E+01    -1.588557E+01    -1.576963E+01    -1.715155E+01    -1.596068E+01    -1.655997E+01    -1.534155E+01    -1.671755E+01    -1.614700E+01    -1.447504E+01    -1.531748E+01    -1.608841E+01    -1.570319E+01    -1.569512E+01    -1.497798E+01    -1.566548E+01    -1.548002E+01    -1.568896E+01    -1.886879E+01    -1.565040E+01    -1.835947E+01    -1.608863E+01    -1.845853E+01    -1.532752E+01    -1.475518E+01    -1.803195E+01    -1.538805E+01    -1.624157E+01    -1.836812E+01    -1.693139E+01    -1.624755E+01    -1.528308E+01    -1.949514E+01    -1.454436E+01    -1.482550E+01    -1.589262E+01    -1.544951E+01    -1.699809E+01    -1.581942E+01    -1.830926E+01    -1.568484E+01    -1.645833E+01    -1.621113E+01    -1.527812E+01    -1.788771E+01    -1.442341E+01    -1.473609E+01    -1.599205E+01    -1.538419E+01    -1.549958E+01    -1.589855E+01    -1.506978E+01    -1.679898E+01    -1.624040E+01    -1.585697E+01    -1.520742E+01    -1.448166E+01    -1.693943E+01    -1.582912E+01    -1.710180E+01    -1.484165E+01    -1.852691E+01    -1.445290E+01    -1.411129E+01    -1.705823E+01    -1.675662E+01    -1.583174E+01    -1.461936E+01    -1.436066E+01    -1.477023E+01    -1.784903E+01    -1.497210E+01    -1.686825E+01
-83.555556    -1.537266E+01    -1.519397E+01    -1.583590E+01    -1.414143E+01    -1.596487E+01    -1.589025E+01    -1.660892E+01    -1.494558E+01    -1.451333E+01    -1.616508E+01    -1.488880E+01    -1.596610E+01    -1.623729E+01    -1.657386E+01    -1.434489E+01    -1.651127E+01    -1.513943E+01    -1.497663E+01    -1.564536E+01    -2.013009E+01    -1.592702E+01    -1.517769E+01    -1.650373E+01    -1.615609E+01    -1.610164E+01    -1.400132E+01    -1.574592E+01    -1.540558E+01    -1.793098E+01    -1.519739E+01    -1.567469E+01    -1.580239E+01    -1.621353E+01    -1.599830E+01    -1.783991E+01    -1.609403E+01    -2.026499E+01    -1.508101E+01    -1.510440E+01    -1.517185E+01    -1.455676E+01    -1.513144E+01    -1.579613E+01    -1.519311E+01    -1.708769E+01    -1.805446E+01    -1.715813E+01    -1.584214E+01    -1.765688E+01    -1.575743E+01    -1.654440E+01    -1.556100E+01    -1.573634E+01    -1.593986E+01    -1.635282E+01    -1.480430E+01    -1.516727E+01    -1.474303E+01    -1.386816E+01    -1.500455E+01    -1.582169E+01    -1.574049E+01    -1.442699E+01    -1.462643E+01    -1.701570E+01    -1.608239E+01    -1.469122E+01    -1.505331E+01    -1.730055E+01    -1.540774E+01    -1.516484E+01    -1.394918E+01    -1.529976E+01    -1.637190E+01    -1.492693E+01    -1.481704E+01    -1.715519E+01    -1.537604E+01    -1.466917E+01    -1.507216E+01    -1.590008E+01    -1.606766E+01    -1.511506E+01    -1.772110E+01    -1.538880E+01    -1.515139E+01    -1.743288E+01    -1.717443E+01    -1.692967E+01    -1.619601E+01    -1.602479E+01    -1.471134E+01    -1.571755E+01    -1.471611E+01    -1.798918E+01    -1.510957E+01    -1.646814E+01    -1.674165E+01    -1.869316E+01    -1.617603E+01    -1.484519E+01    -1.639246E+01    -1.444779E+01    -1.886203E+01    -1.585149E+01    -1.513057E+01    -1.649823E+01    -1.375887E+01    -1.569415E+01    -1.490313E+01    -1.726115E+01    -1.699142E+01    -1.704099E+01    -1.651503E+01    -1.580690E+01    -1.645952E+01    -1.582516E+01    -1.791995E+01    -1.870115E+01    -2.021621E+01    -1.919564E+01    -1.446828E+01    -1.610451E+01    -2.262588E+01    -1.463402E+01    -1.564815E+01    -1.531009E+01    -1.625281E+01    -1.577470E+01    -1.553363E+01    -1.549437E+01    -1.461290E+01    -1.509444E+01    -1.672924E+01    -1.611984E+01    -1.603445E+01    -1.388092E+01    -1.496742E+01    -1.458912E+01    -1.650013E+01    -1.631766E+01    -1.711596E+01    -1.497908E+01    -1.632904E+01    -1.550856E+01    -1.511600E+01    -1.566569E+01    -1.525957E+01    -1.489582E+01    -1.838190E+01    -1.759666E+01    -1.602109E+01    -1.698164E+01    -1.562870E+01    -1.493535E+01    -1.815528E+01    -1.785222E+01    -1.713118E+01    -1.493794E+01    -1.522649E+01    -1.585910E+01    -1.557917E+01    -1.740611E+01    -1.666697E+01    -1.693444E+01    -1.773058E+01    -1.751314E+01    -1.901713E+01    -1.479701E+01    -1.624126E+01    -1.686765E+01    -1.728765E+01    -1.363968E+01    -1.403827E+01    -1.670372E+01    -1.524134E+01    -1.493003E+01    -1.539562E+01    -1.572275E+01    -1.767693E+01    -1.488386E+01    -1.619581E+01    -1.529299E+01    -1.747070E+01    -1.737732E+01    -1.470773E+01    -1.722652E+01    -1.661241E+01    -1.931580E+01    -1.453227E+01    -1.443443E+01    -1.552664E+01    -1.718488E+01    -1.520515E+01    -1.581408E+01    -1.527965E+01    -1.423490E+01    -1.740194E+01    -1.529778E+01    -1.661537E+01    -1.728617E+01    -1.897893E+01    -1.534925E+01    -1.681988E+01    -1.588574E+01    -1.956932E+01    -1.733844E+01    -1.602495E+01    -1.550389E+01    -1.989454E+01    -1.448373E+01    -1.540994E+01    -1.468368E+01    -1.809644E+01    -1.565823E+01    -1.560999E+01    -1.701878E+01    -1.537264E+01    -1.424742E+01    -1.497723E+01    -1.673799E+01    -1.507877E+01    -1.531078E+01    -1.399247E+01    -1.509917E+01    -1.530395E+01    -1.502624E+01    -1.679734E+01    -1.811379E+01    -1.583393E+01    -1.540473E+01    -1.916005E+01    -1.918090E+01    -1.383373E+01    -1.346390E+01    -1.424726E+01    -1.441432E+01    -1.555382E+01    -1.577292E+01    -1.537616E+01    -1.481510E+01    -1.480212E+01    -1.570285E+01    -1.489603E+01    -1.513294E+01    -1.799362E+01    -1.555833E+01    -1.383743E+01    -1.397798E+01    -1.443448E+01    -1.509544E+01    -1.824468E+01    -1.551644E+01    -1.572683E+01    -1.589684E+01    -1.390923E+01    -1.466114E+01    -1.742144E+01    -1.487072E+01    -1.477890E+01    -1.503255E+01    -1.348573E+01    -1.433908E+01    -1.617514E+01    -1.582466E+01    -1.562161E+01    -1.486979E+01    -1.536063E+01    -1.568398E+01    -1.465734E+01    -1.489012E+01    -1.367960E+01    -1.625701E+01    -1.444657E+01    -1.425675E+01    -1.355897E+01    -1.490612E+01    -1.639683E+01    -1.648936E+01    -1.543490E+01    -1.423678E+01    -1.495117E+01    -1.753381E+01    -1.426399E+01    -1.528426E+01    -1.393191E+01    -1.362465E+01    -1.414010E+01    -1.851622E+01    -1.438761E+01    -1.356109E+01    -1.442657E+01    -1.431234E+01    -1.405738E+01    -1.525696E+01    -1.464377E+01    -1.371538E+01    -1.313112E+01    -1.403338E+01    -1.631379E+01    -1.546268E+01    -1.386449E+01    -1.359424E+01    -1.903631E+01    -1.574149E+01    -1.635236E+01    -1.326252E+01    -1.343848E+01    -1.384258E+01    -1.384791E+01    -1.518330E+01    -1.608870E+01    -1.766706E+01    -1.432357E+01    -1.400706E+01    -1.362789E+01    -1.372952E+01    -1.737310E+01    -1.563484E+01    -1.636694E+01    -1.628205E+01    -1.365780E+01    -1.387826E+01    -1.521367E+01    -1.495276E+01    -1.557307E+01    -1.469780E+01    -1.365490E+01    -1.332582E+01    -1.369724E+01    -1.542628E+01    -1.503296E+01    -1.395368E+01    -1.497509E+01    -1.396746E+01    -1.402590E+01    -1.456248E+01    -1.357983E+01    -1.302587E+01    -1.442300E+01    -1.444526E+01    -1.346844E+01    -1.395829E+01    -1.414485E+01    -1.367924E+01    -1.365101E+01    -1.375631E+01    -1.498589E+01    -1.619033E+01    -1.539955E+01    -1.407068E+01    -1.423584E+01    -1.399138E+01    -1.410372E+01    -1.326067E+01    -1.353178E+01    -1.368968E+01    -1.452233E+01    -1.665317E+01    -1.586517E+01    -1.476063E+01    -1.260930E+01    -1.262080E+01    -1.319440E+01    -1.343923E+01    -1.494465E+01    -1.354111E+01    -1.367712E+01    -1.705389E+01    -1.453067E+01    -1.401718E+01    -1.452291E+01    -1.465720E+01    -1.467814E+01    -1.392490E+01    -1.454479E+01    -1.426983E+01    -1.352176E+01    -1.290459E+01    -1.299439E+01    -1.284760E+01    -1.338244E+01    -1.397646E+01    -1.466555E+01    -1.441847E+01    -1.397908E+01    -1.479998E+01    -1.428048E+01    -1.487566E+01    -1.394028E+01    -1.579671E+01    -1.532041E+01    -1.381179E+01    -1.378505E+01    -1.373386E+01    -1.354397E+01    -1.438413E+01    -1.312004E+01    -1.296131E+01    -1.297380E+01    -1.346061E+01    -1.440215E+01    -1.396022E+01    -1.343565E+01    -1.344822E+01    -1.357982E+01    -1.347219E+01    -1.309073E+01    -1.300926E+01    -1.519620E+01    -1.383095E+01    -1.227464E+01    -1.263249E+01    -1.391636E+01    -1.374356E+01    -1.364452E+01    -1.367261E+01    -1.442465E+01    -1.433250E+01    -1.310723E+01    -1.315919E+01    -1.499686E+01    -1.375004E+01    -1.302387E+01    -1.309370E+01    -1.367320E+01    -1.344140E+01    -1.313186E+01    -1.291566E+01    -1.295552E+01    -1.311562E+01    -1.327055E+01    -1.377486E+01    -1.454109E+01    -1.397988E+01    -1.292049E+01    -1.337429E+01    -1.391771E+01    -1.470460E+01    -1.424812E+01    -1.484853E+01    -1.556185E+01    -1.776677E+01    -1.448209E+01    -1.267153E+01    -1.302956E+01    -1.394644E+01    -1.273154E+01    -1.250053E+01    -1.279933E+01    -1.288990E+01    -1.336395E+01    -1.274304E+01    -1.244722E+01    -1.322406E+01    -1.372168E+01    -1.432830E+01    -1.445304E+01    -1.320271E+01    -1.316526E+01    -1.350147E+01    -1.327241E+01    -1.248976E+01    -1.203307E+01    -1.273621E+01    -1.265753E+01    -1.229217E+01    -1.308123E+01    -1.383656E+01    -1.401693E+01    -1.305396E+01    -1.239180E+01    -1.234975E+01    -1.284471E+01    -1.279386E+01    -1.276791E+01    -1.295947E+01    -1.317282E+01    -1.314702E+01    -1.405510E+01    -1.585970E+01    -1.343344E+01    -1.300721E+01    -1.405276E+01    -1.395623E+01    -1.302841E+01    -1.262789E+01    -1.271984E+01    -1.282397E+01    -1.316039E+01    -1.348942E+01    -1.250081E+01    -1.191396E+01    -1.189749E+01    -1.303613E+01    -1.485008E+01    -1.476035E+01    -1.385868E+01    -1.302521E+01    -1.258418E+01    -1.338753E+01    -1.342294E+01    -1.345935E+01    -1.361279E+01    -1.315367E+01    -1.274921E+01    -1.326135E+01    -1.405865E+01    -1.350462E+01    -1.318006E+01    -1.372092E+01    -1.290400E+01    -1.172078E+01    -1.290400E+01    -1.372092E+01    -1.318005E+01    -1.350463E+01    -1.405864E+01    -1.326135E+01    -1.274921E+01    -1.315367E+01    -1.361280E+01    -1.345935E+01    -1.342294E+01    -1.338753E+01    -1.258418E+01    -1.302521E+01    -1.385868E+01    -1.476036E+01    -1.485007E+01    -1.303614E+01    -1.189749E+01    -1.191397E+01    -1.250080E+01    -1.348943E+01    -1.316039E+01    -1.282399E+01    -1.271983E+01    -1.262789E+01    -1.302840E+01    -1.395624E+01    -1.405273E+01    -1.300722E+01    -1.343342E+01    -1.585974E+01    -1.405508E+01    -1.314703E+01    -1.317281E+01    -1.295947E+01    -1.276790E+01    -1.279387E+01    -1.284470E+01    -1.234975E+01    -1.239178E+01    -1.305397E+01    -1.401690E+01    -1.383658E+01    -1.308122E+01    -1.229217E+01    -1.265752E+01    -1.273621E+01    -1.203306E+01    -1.248977E+01    -1.327239E+01    -1.350148E+01    -1.316525E+01    -1.320272E+01    -1.445302E+01    -1.432833E+01    -1.372166E+01    -1.322407E+01    -1.244720E+01    -1.274306E+01    -1.336394E+01    -1.288990E+01    -1.279932E+01    -1.250053E+01    -1.273152E+01    -1.394644E+01    -1.302955E+01    -1.267155E+01    -1.448204E+01    -1.776706E+01    -1.556183E+01    -1.484854E+01    -1.424810E+01    -1.470461E+01    -1.391769E+01    -1.337430E+01    -1.292047E+01    -1.397990E+01    -1.454107E+01    -1.377485E+01    -1.327054E+01    -1.311563E+01    -1.295551E+01    -1.291567E+01    -1.313185E+01    -1.344144E+01    -1.367318E+01    -1.309371E+01    -1.302386E+01    -1.375007E+01    -1.499683E+01    -1.315918E+01    -1.310722E+01    -1.433254E+01    -1.442463E+01    -1.367260E+01    -1.364451E+01    -1.374356E+01    -1.391636E+01    -1.263250E+01    -1.227464E+01    -1.383098E+01    -1.519619E+01    -1.300927E+01    -1.309073E+01    -1.347224E+01    -1.357981E+01    -1.344826E+01    -1.343565E+01    -1.396026E+01    -1.440216E+01    -1.346064E+01    -1.297381E+01    -1.296134E+01    -1.312004E+01    -1.438422E+01    -1.354398E+01    -1.373393E+01    -1.378507E+01    -1.381185E+01    -1.532045E+01    -1.579681E+01    -1.394030E+01    -1.487577E+01    -1.428048E+01    -1.480009E+01    -1.397908E+01    -1.441857E+01    -1.466558E+01    -1.397653E+01    -1.338246E+01    -1.284765E+01    -1.299440E+01    -1.290465E+01    -1.352175E+01    -1.426992E+01    -1.454477E+01    -1.392498E+01    -1.467813E+01    -1.465731E+01    -1.452295E+01    -1.401726E+01    -1.453062E+01    -1.705430E+01    -1.367715E+01    -1.354120E+01    -1.494466E+01    -1.343930E+01    -1.319443E+01    -1.262083E+01    -1.260928E+01    -1.476061E+01    -1.586527E+01    -1.665315E+01    -1.452230E+01    -1.368975E+01    -1.353178E+01    -1.326070E+01    -1.410368E+01    -1.399136E+01    -1.423574E+01    -1.407062E+01    -1.539940E+01    -1.619010E+01    -1.498601E+01    -1.375638E+01    -1.365098E+01    -1.367920E+01    -1.414475E+01    -1.395826E+01    -1.346835E+01    -1.444514E+01    -1.442318E+01    -1.302588E+01    -1.357976E+01    -1.456233E+01    -1.402578E+01    -1.396742E+01    -1.497485E+01    -1.395357E+01    -1.503270E+01    -1.542642E+01    -1.369712E+01    -1.332573E+01    -1.365474E+01    -1.469757E+01    -1.557270E+01    -1.495249E+01    -1.521333E+01    -1.387814E+01    -1.365760E+01    -1.628154E+01    -1.636621E+01    -1.563446E+01    -1.737185E+01    -1.372941E+01    -1.362770E+01    -1.400686E+01    -1.432330E+01    -1.766606E+01    -1.608797E+01    -1.518295E+01    -1.384767E+01    -1.384241E+01    -1.343838E+01    -1.326248E+01    -1.635323E+01    -1.574110E+01    -1.903957E+01    -1.359407E+01    -1.386444E+01    -1.546320E+01    -1.631468E+01    -1.403328E+01    -1.313093E+01    -1.371513E+01    -1.464353E+01    -1.525643E+01    -1.405709E+01    -1.431220E+01    -1.442637E+01    -1.356105E+01    -1.438787E+01    -1.851382E+01    -1.413968E+01    -1.362444E+01    -1.393197E+01    -1.528480E+01    -1.426433E+01    -1.753229E+01    -1.495072E+01    -1.423672E+01    -1.543492E+01    -1.649020E+01    -1.639744E+01    -1.490584E+01    -1.355895E+01    -1.425708E+01    -1.444712E+01    -1.625565E+01    -1.367943E+01    -1.489068E+01    -1.465759E+01    -1.568294E+01    -1.536034E+01    -1.487011E+01    -1.562202E+01    -1.582453E+01    -1.617436E+01    -1.433904E+01    -1.348590E+01    -1.503345E+01    -1.477981E+01    -1.487166E+01    -1.742411E+01    -1.466175E+01    -1.390987E+01    -1.589516E+01    -1.572598E+01    -1.551779E+01    -1.825005E+01    -1.509430E+01    -1.443505E+01    -1.397847E+01    -1.383808E+01    -1.555977E+01    -1.799809E+01    -1.513416E+01    -1.489746E+01    -1.570404E+01    -1.480345E+01    -1.481587E+01    -1.537633E+01    -1.577528E+01    -1.555602E+01    -1.441501E+01    -1.424851E+01    -1.346451E+01    -1.383463E+01    -1.916965E+01    -1.917490E+01    -1.540506E+01    -1.583224E+01    -1.811358E+01    -1.680185E+01    -1.502819E+01    -1.530577E+01    -1.510068E+01    -1.399318E+01    -1.531269E+01    -1.507883E+01    -1.673574E+01    -1.497909E+01    -1.424889E+01    -1.537459E+01    -1.702456E+01    -1.561125E+01    -1.566028E+01    -1.810306E+01    -1.468236E+01    -1.541265E+01    -1.448432E+01    -1.990084E+01    -1.550663E+01    -1.602802E+01    -1.734395E+01    -1.957976E+01    -1.588296E+01    -1.682475E+01    -1.535106E+01    -1.896394E+01    -1.727994E+01    -1.661409E+01    -1.529569E+01    -1.740007E+01    -1.423636E+01    -1.527959E+01    -1.581764E+01    -1.520805E+01    -1.719101E+01    -1.553040E+01    -1.443587E+01    -1.453222E+01    -1.929622E+01    -1.660794E+01    -1.722488E+01    -1.470892E+01    -1.738401E+01    -1.746618E+01    -1.529592E+01    -1.619559E+01    -1.488167E+01    -1.767974E+01    -1.572612E+01    -1.539401E+01    -1.493051E+01    -1.524444E+01    -1.670834E+01    -1.404042E+01    -1.364091E+01    -1.729733E+01    -1.685968E+01    -1.623654E+01    -1.479965E+01    -1.902961E+01    -1.752298E+01    -1.773329E+01    -1.694229E+01    -1.667122E+01    -1.740182E+01    -1.558310E+01    -1.586134E+01    -1.522551E+01    -1.494063E+01    -1.713150E+01    -1.785470E+01    -1.814497E+01    -1.493811E+01    -1.563063E+01    -1.698927E+01    -1.602365E+01    -1.758765E+01    -1.837023E+01    -1.489597E+01    -1.526251E+01    -1.566764E+01    -1.511889E+01    -1.551081E+01    -1.632666E+01    -1.497733E+01    -1.711697E+01    -1.631247E+01    -1.650423E+01    -1.459111E+01    -1.496999E+01    -1.388213E+01    -1.603687E+01    -1.611930E+01    -1.672788E+01    -1.509369E+01    -1.461250E+01    -1.549613E+01    -1.553228E+01    -1.577488E+01    -1.625462E+01    -1.530778E+01    -1.565091E+01    -1.463594E+01    -2.250618E+01    -1.610860E+01    -1.446958E+01    -1.919144E+01    -2.019321E+01    -1.870538E+01    -1.791447E+01    -1.582605E+01    -1.646155E+01    -1.580842E+01    -1.651656E+01    -1.704249E+01    -1.699086E+01    -1.726618E+01    -1.490129E+01    -1.569056E+01    -1.375884E+01    -1.649840E+01    -1.513014E+01    -1.584945E+01    -1.886208E+01    -1.444881E+01    -1.639782E+01    -1.484446E+01    -1.617831E+01    -1.870274E+01    -1.673965E+01    -1.646992E+01    -1.511042E+01    -1.799404E+01    -1.471535E+01    -1.571752E+01    -1.471155E+01    -1.602675E+01    -1.619843E+01    -1.692825E+01    -1.717572E+01    -1.743301E+01    -1.515241E+01    -1.538786E+01    -1.771194E+01    -1.511703E+01    -1.606857E+01    -1.590157E+01    -1.507375E+01    -1.467017E+01    -1.537634E+01    -1.715575E+01    -1.481771E+01    -1.492844E+01    -1.637384E+01    -1.529940E+01    -1.395057E+01    -1.516831E+01    -1.540822E+01    -1.730178E+01    -1.505390E+01    -1.469170E+01    -1.607977E+01    -1.701735E+01    -1.462657E+01    -1.442750E+01    -1.574239E+01    -1.582411E+01    -1.500618E+01    -1.386930E+01    -1.474357E+01    -1.516800E+01    -1.480567E+01    -1.635153E+01    -1.593956E+01    -1.573749E+01    -1.556119E+01    -1.654413E+01    -1.575579E+01    -1.765440E+01    -1.584306E+01    -1.715488E+01    -1.805427E+01    -1.708593E+01    -1.519188E+01    -1.579623E+01    -1.513429E+01    -1.455792E+01    -1.517349E+01    -1.510367E+01    -1.508025E+01    -2.024119E+01    -1.609599E+01    -1.784479E+01    -1.600058E+01    -1.621428E+01    -1.580276E+01    -1.567505E+01    -1.519788E+01    -1.794121E+01    -1.540840E+01    -1.575117E+01    -1.400163E+01    -1.610197E+01    -1.615203E+01    -1.650213E+01    -1.517739E+01    -1.592816E+01    -2.011837E+01    -1.564450E+01    -1.497560E+01    -1.514266E+01    -1.652017E+01    -1.434385E+01    -1.657235E+01    -1.623725E+01    -1.596760E+01    -1.488646E+01    -1.616483E+01    -1.451441E+01    -1.494585E+01    -1.661141E+01    -1.589035E+01    -1.596480E+01    -1.414046E+01    -1.583107E+01    -1.519234E+01
-83.444444    -1.492984E+01    -1.566048E+01    -1.617972E+01    -1.631363E+01    -1.614359E+01    -1.526432E+01    -1.461026E+01    -1.459285E+01    -1.691400E+01    -1.649543E+01    -1.529005E+01    -1.702712E+01    -1.650140E+01    -1.551145E+01    -1.526723E+01    -1.682907E+01    -1.817611E+01    -1.573655E+01    -1.593407E+01    -1.741980E+01    -1.494995E+01    -1.683421E+01    -1.537369E+01    -1.742066E+01    -1.590168E+01    -1.617810E+01    -1.535851E+01    -1.791148E+01    -1.750932E+01    -1.556432E+01    -1.509292E+01    -1.622078E+01    -1.465655E+01    -1.736433E+01    -1.524425E+01    -1.773666E+01    -1.910597E+01    -1.609314E+01    -1.558830E+01    -1.587013E+01    -1.566910E+01    -1.528993E+01    -1.681696E+01    -1.602696E+01    -1.510025E+01    -1.648878E+01    -1.631256E+01    -1.538513E+01    -1.691209E+01    -1.683929E+01    -1.583557E+01    -1.458185E+01    -1.660227E+01    -1.652218E+01    -1.636053E+01    -1.455261E+01    -1.548623E+01    -1.496675E+01    -1.597141E+01    -1.740762E+01    -1.536021E+01    -1.447370E+01    -1.556488E+01    -1.690469E+01    -1.984218E+01    -1.452219E+01    -1.552429E+01    -1.451225E+01    -1.644635E+01    -1.618720E+01    -1.595904E+01    -1.504676E+01    -1.681526E+01    -1.792847E+01    -1.751082E+01    -1.650366E+01    -1.495728E+01    -1.563248E+01    -1.504125E+01    -1.711818E+01    -1.700713E+01    -1.618672E+01    -1.760254E+01    -1.594819E+01    -2.163578E+01    -1.719710E+01    -1.745993E+01    -1.784782E+01    -1.809518E+01    -1.848473E+01    -1.758679E+01    -1.639827E+01    -1.641016E+01    -1.832555E+01    -1.514259E+01    -1.527509E+01    -1.500471E+01    -1.553160E+01    -1.581738E+01    -1.546188E+01    -1.816611E+01    -1.479092E+01    -1.657835E+01    -1.574957E+01    -1.566844E+01    -1.601579E+01    -1.609610E+01    -1.651528E+01    -1.413625E+01    -1.718462E+01    -1.735112E+01    -1.619765E+01    -1.537139E+01    -1.783077E+01    -1.760817E+01    -1.634695E+01    -1.646792E+01    -1.669496E+01    -1.603906E+01    -1.615113E+01    -1.411494E+01    -1.576027E+01    -1.741468E+01    -1.495000E+01    -1.409601E+01    -1.445982E+01    -1.639049E+01    -1.492777E+01    -1.561854E+01    -1.529732E+01    -1.571540E+01    -1.530883E+01    -1.526220E+01    -1.521902E+01    -1.664317E+01    -1.692712E+01    -1.525637E+01    -1.530355E+01    -1.588948E+01    -1.517805E+01    -1.753022E+01    -1.633539E+01    -1.588783E+01    -2.097488E+01    -1.535650E+01    -1.577397E+01    -1.406124E+01    -2.145347E+01    -1.654963E+01    -1.597451E+01    -1.572664E+01    -1.638376E+01    -1.823289E+01    -1.543756E+01    -1.433573E+01    -1.594171E+01    -1.538028E+01    -1.527924E+01    -1.627698E+01    -1.563595E+01    -1.481495E+01    -1.630305E+01    -1.615288E+01    -1.600858E+01    -1.512600E+01    -1.459984E+01    -1.739746E+01    -1.818930E+01    -1.641467E+01    -1.567462E+01    -1.778193E+01    -1.511758E+01    -1.553151E+01    -1.898194E+01    -1.521988E+01    -1.415170E+01    -1.442188E+01    -1.528451E+01    -1.731219E+01    -1.569694E+01    -1.489751E+01    -1.637024E+01    -1.634279E+01    -1.631529E+01    -1.495113E+01    -1.612396E+01    -1.483127E+01    -1.486653E+01    -1.488986E+01    -1.493285E+01    -1.489743E+01    -1.617070E+01    -1.741987E+01    -1.780032E+01    -1.592504E+01    -1.504601E+01    -1.491048E+01    -1.500293E+01    -1.729349E+01    -1.516112E+01    -1.567811E+01    -1.685715E+01    -1.745211E+01    -1.611081E+01    -1.562642E+01    -1.479465E+01    -1.575062E+01    -1.561454E+01    -1.590782E+01    -1.600901E+01    -1.575732E+01    -1.555336E+01    -1.691107E+01    -1.717098E+01    -1.548548E+01    -1.552159E+01    -1.489044E+01    -1.524591E+01    -1.507832E+01    -1.514829E+01    -1.426413E+01    -1.490614E+01    -1.598639E+01    -1.448213E+01    -1.634662E+01    -1.481744E+01    -1.472409E+01    -1.498497E+01    -1.549432E+01    -1.553434E+01    -1.695059E+01    -1.410862E+01    -1.374860E+01    -1.507196E+01    -1.686939E+01    -1.570880E+01    -2.005728E+01    -1.795697E+01    -1.521235E+01    -1.434830E+01    -1.439429E+01    -1.402395E+01    -1.718335E+01    -1.895075E+01    -1.398401E+01    -1.372804E+01    -1.607781E+01    -1.543911E+01    -1.515457E+01    -1.664770E+01    -1.582440E+01    -1.557045E+01    -1.433964E+01    -1.369583E+01    -1.459902E+01    -1.570400E+01    -1.527349E+01    -1.491749E+01    -1.748447E+01    -1.571576E+01    -1.506796E+01    -1.400766E+01    -1.406084E+01    -1.583406E+01    -1.420858E+01    -1.410300E+01    -1.436904E+01    -1.363663E+01    -1.375353E+01    -1.432871E+01    -1.822520E+01    -1.412811E+01    -1.353639E+01    -1.411827E+01    -1.590586E+01    -1.605642E+01    -1.435093E+01    -1.475342E+01    -1.452014E+01    -1.620035E+01    -1.504526E+01    -1.426663E+01    -1.456249E+01    -1.447512E+01    -1.445501E+01    -1.725033E+01    -1.366212E+01    -1.412338E+01    -1.440181E+01    -1.525178E+01    -1.489551E+01    -1.355322E+01    -1.523292E+01    -1.572217E+01    -1.417236E+01    -1.638559E+01    -1.350855E+01    -1.334421E+01    -1.398895E+01    -1.389959E+01    -1.367702E+01    -1.563123E+01    -1.346141E+01    -1.307502E+01    -1.413726E+01    -1.302416E+01    -1.410140E+01    -1.527198E+01    -1.558581E+01    -1.373372E+01    -1.433688E+01    -1.615763E+01    -1.393171E+01    -1.822348E+01    -1.451617E+01    -1.389598E+01    -1.331426E+01    -1.398112E+01    -1.515933E+01    -1.415278E+01    -1.447064E+01    -1.445502E+01    -1.379831E+01    -1.484980E+01    -1.470143E+01    -1.328542E+01    -1.546494E+01    -1.712043E+01    -1.624474E+01    -1.334479E+01    -1.327350E+01    -1.369831E+01    -1.467015E+01    -1.528920E+01    -1.584279E+01    -1.555986E+01    -1.563608E+01    -1.403337E+01    -1.308211E+01    -1.238266E+01    -1.313377E+01    -1.636983E+01    -1.513187E+01    -1.609833E+01    -1.581610E+01    -1.388812E+01    -1.274507E+01    -1.288890E+01    -1.396613E+01    -1.466756E+01    -1.360272E+01    -1.385780E+01    -1.717931E+01    -1.516392E+01    -1.424581E+01    -1.332363E+01    -1.414265E+01    -1.382115E+01    -1.288776E+01    -1.306539E+01    -1.402537E+01    -1.475899E+01    -1.456883E+01    -1.374470E+01    -1.433262E+01    -1.324137E+01    -1.330673E+01    -1.287960E+01    -1.267542E+01    -1.410852E+01    -1.444482E+01    -1.301512E+01    -1.339276E+01    -1.454860E+01    -1.472975E+01    -1.358863E+01    -1.387779E+01    -1.459976E+01    -1.621052E+01    -1.400788E+01    -1.437503E+01    -1.386350E+01    -1.260375E+01    -1.278414E+01    -1.407252E+01    -1.422002E+01    -1.312014E+01    -1.285688E+01    -1.380204E+01    -1.364388E+01    -1.252364E+01    -1.303183E+01    -1.327210E+01    -1.325748E+01    -1.413025E+01    -1.312497E+01    -1.380518E+01    -1.529541E+01    -1.488061E+01    -1.462603E+01    -1.304918E+01    -1.295779E+01    -1.373124E+01    -1.326199E+01    -1.321042E+01    -1.395215E+01    -1.386296E+01    -1.359735E+01    -1.292394E+01    -1.327385E+01    -1.405409E+01    -1.450881E+01    -1.325737E+01    -1.267926E+01    -1.283935E+01    -1.265132E+01    -1.250364E+01    -1.308258E+01    -1.321988E+01    -1.288667E+01    -1.251007E+01    -1.303968E+01    -1.373241E+01    -1.390996E+01    -1.322797E+01    -1.366765E+01    -1.447221E+01    -1.423894E+01    -1.330250E+01    -1.368296E+01    -1.522747E+01    -1.307896E+01    -1.284553E+01    -1.301625E+01    -1.360617E+01    -1.528245E+01    -1.386465E+01    -1.276893E+01    -1.264493E+01    -1.269742E+01    -1.251897E+01    -1.215194E+01    -1.214940E+01    -1.290002E+01    -1.320241E+01    -1.254936E+01    -1.249776E+01    -1.352887E+01    -1.342367E+01    -1.251821E+01    -1.291295E+01    -1.447179E+01    -1.578561E+01    -1.393780E+01    -1.299789E+01    -1.279662E+01    -1.251990E+01    -1.318042E+01    -1.305912E+01    -1.268397E+01    -1.293280E+01    -1.339202E+01    -1.281662E+01    -1.290690E+01    -1.332814E+01    -1.381076E+01    -1.364353E+01    -1.344102E+01    -1.282613E+01    -1.243497E+01    -1.341886E+01    -1.469450E+01    -1.359167E+01    -1.277532E+01    -1.283196E+01    -1.309642E+01    -1.406547E+01    -1.485116E+01    -1.297794E+01    -1.264614E+01    -1.291770E+01    -1.354474E+01    -1.297626E+01    -1.242226E+01    -1.274320E+01    -1.325314E+01    -1.478078E+01    -1.364658E+01    -1.227690E+01    -1.206236E+01    -1.347059E+01    -1.428282E+01    -1.489376E+01    -1.380657E+01    -1.344050E+01    -1.242397E+01    -1.211667E+01    -1.296526E+01    -1.368926E+01    -1.353705E+01    -1.336797E+01    -1.307341E+01    -1.291126E+01    -1.362488E+01    -1.220311E+01    -1.240500E+01    -1.323880E+01    -1.315344E+01    -1.288496E+01    -1.322689E+01    -1.355042E+01    -1.204229E+01    -1.151217E+01    -1.204229E+01    -1.355041E+01    -1.322690E+01    -1.288496E+01    -1.315344E+01    -1.323880E+01    -1.240500E+01    -1.220311E+01    -1.362489E+01    -1.291126E+01    -1.307342E+01    -1.336796E+01    -1.353705E+01    -1.368926E+01    -1.296526E+01    -1.211667E+01    -1.242396E+01    -1.344049E+01    -1.380658E+01    -1.489375E+01    -1.428283E+01    -1.347059E+01    -1.206236E+01    -1.227690E+01    -1.364658E+01    -1.478078E+01    -1.325314E+01    -1.274321E+01    -1.242226E+01    -1.297626E+01    -1.354473E+01    -1.291770E+01    -1.264613E+01    -1.297794E+01    -1.485116E+01    -1.406546E+01    -1.309642E+01    -1.283196E+01    -1.277531E+01    -1.359166E+01    -1.469449E+01    -1.341887E+01    -1.243497E+01    -1.282614E+01    -1.344102E+01    -1.364353E+01    -1.381076E+01    -1.332814E+01    -1.290690E+01    -1.281662E+01    -1.339203E+01    -1.293280E+01    -1.268397E+01    -1.305911E+01    -1.318042E+01    -1.251990E+01    -1.279661E+01    -1.299788E+01    -1.393779E+01    -1.578558E+01    -1.447178E+01    -1.291294E+01    -1.251823E+01    -1.342365E+01    -1.352887E+01    -1.249775E+01    -1.254937E+01    -1.320240E+01    -1.290002E+01    -1.214939E+01    -1.215194E+01    -1.251897E+01    -1.269743E+01    -1.264492E+01    -1.276893E+01    -1.386462E+01    -1.528242E+01    -1.360617E+01    -1.301626E+01    -1.284553E+01    -1.307897E+01    -1.522746E+01    -1.368297E+01    -1.330249E+01    -1.423896E+01    -1.447221E+01    -1.366764E+01    -1.322798E+01    -1.390997E+01    -1.373242E+01    -1.303968E+01    -1.251007E+01    -1.288670E+01    -1.321988E+01    -1.308259E+01    -1.250364E+01    -1.265133E+01    -1.283935E+01    -1.267927E+01    -1.325738E+01    -1.450891E+01    -1.405411E+01    -1.327388E+01    -1.292394E+01    -1.359740E+01    -1.386297E+01    -1.395217E+01    -1.321043E+01    -1.326203E+01    -1.373125E+01    -1.295782E+01    -1.304918E+01    -1.462612E+01    -1.488063E+01    -1.529553E+01    -1.380519E+01    -1.312500E+01    -1.413027E+01    -1.325751E+01    -1.327212E+01    -1.303187E+01    -1.252365E+01    -1.364394E+01    -1.380208E+01    -1.285692E+01    -1.312016E+01    -1.422009E+01    -1.407255E+01    -1.278418E+01    -1.260376E+01    -1.386357E+01    -1.437503E+01    -1.400795E+01    -1.621056E+01    -1.459984E+01    -1.387783E+01    -1.358870E+01    -1.472982E+01    -1.454872E+01    -1.339278E+01    -1.301517E+01    -1.444487E+01    -1.410862E+01    -1.267544E+01    -1.287964E+01    -1.330671E+01    -1.324139E+01    -1.433255E+01    -1.374474E+01    -1.456869E+01    -1.475897E+01    -1.402548E+01    -1.306543E+01    -1.288777E+01    -1.382118E+01    -1.414261E+01    -1.332363E+01    -1.424573E+01    -1.516386E+01    -1.717899E+01    -1.385783E+01    -1.360275E+01    -1.466759E+01    -1.396616E+01    -1.288888E+01    -1.274502E+01    -1.388803E+01    -1.581575E+01    -1.609844E+01    -1.513175E+01    -1.636951E+01    -1.313381E+01    -1.238263E+01    -1.308203E+01    -1.403322E+01    -1.563576E+01    -1.555967E+01    -1.584236E+01    -1.528896E+01    -1.467011E+01    -1.369832E+01    -1.327339E+01    -1.334467E+01    -1.624415E+01    -1.712112E+01    -1.546453E+01    -1.328532E+01    -1.470125E+01    -1.484965E+01    -1.379811E+01    -1.445481E+01    -1.447037E+01    -1.415257E+01    -1.515891E+01    -1.398098E+01    -1.331409E+01    -1.389589E+01    -1.451622E+01    -1.822346E+01    -1.393149E+01    -1.615697E+01    -1.433662E+01    -1.373354E+01    -1.558527E+01    -1.527172E+01    -1.410113E+01    -1.302401E+01    -1.413697E+01    -1.307489E+01    -1.346142E+01    -1.563174E+01    -1.367677E+01    -1.389943E+01    -1.398880E+01    -1.334424E+01    -1.350871E+01    -1.638613E+01    -1.417202E+01    -1.572188E+01    -1.523265E+01    -1.355305E+01    -1.489603E+01    -1.525133E+01    -1.440137E+01    -1.412327E+01    -1.366235E+01    -1.724851E+01    -1.445457E+01    -1.447462E+01    -1.456241E+01    -1.426684E+01    -1.504579E+01    -1.619907E+01    -1.451978E+01    -1.475344E+01    -1.435116E+01    -1.605770E+01    -1.590464E+01    -1.411791E+01    -1.353653E+01    -1.412855E+01    -1.822149E+01    -1.432833E+01    -1.375359E+01    -1.363697E+01    -1.436952E+01    -1.410350E+01    -1.420918E+01    -1.583545E+01    -1.406143E+01    -1.400780E+01    -1.506699E+01    -1.571569E+01    -1.748237E+01    -1.491758E+01    -1.527468E+01    -1.570243E+01    -1.459905E+01    -1.369638E+01    -1.434033E+01    -1.557080E+01    -1.582623E+01    -1.665052E+01    -1.515395E+01    -1.543752E+01    -1.607793E+01    -1.372859E+01    -1.398469E+01    -1.893997E+01    -1.718704E+01    -1.402448E+01    -1.439548E+01    -1.434919E+01    -1.521413E+01    -1.794954E+01    -2.005529E+01    -1.571108E+01    -1.687361E+01    -1.507120E+01    -1.374947E+01    -1.410960E+01    -1.695057E+01    -1.553696E+01    -1.549683E+01    -1.498698E+01    -1.472553E+01    -1.481560E+01    -1.634379E+01    -1.448329E+01    -1.598966E+01    -1.490615E+01    -1.426544E+01    -1.514859E+01    -1.507603E+01    -1.524816E+01    -1.489264E+01    -1.552336E+01    -1.548837E+01    -1.716419E+01    -1.691605E+01    -1.555618E+01    -1.575416E+01    -1.601231E+01    -1.591191E+01    -1.561815E+01    -1.575121E+01    -1.479711E+01    -1.562951E+01    -1.611175E+01    -1.745982E+01    -1.686306E+01    -1.567791E+01    -1.516427E+01    -1.730277E+01    -1.500589E+01    -1.491093E+01    -1.504430E+01    -1.592778E+01    -1.779644E+01    -1.741182E+01    -1.617211E+01    -1.489939E+01    -1.493402E+01    -1.489297E+01    -1.486804E+01    -1.483384E+01    -1.612729E+01    -1.495063E+01    -1.631990E+01    -1.634711E+01    -1.636668E+01    -1.489882E+01    -1.570127E+01    -1.731599E+01    -1.528833E+01    -1.442373E+01    -1.415181E+01    -1.521719E+01    -1.899459E+01    -1.553122E+01    -1.511944E+01    -1.779386E+01    -1.567891E+01    -1.640925E+01    -1.819686E+01    -1.740557E+01    -1.460230E+01    -1.512862E+01    -1.600436E+01    -1.615809E+01    -1.630627E+01    -1.481256E+01    -1.564020E+01    -1.627879E+01    -1.528213E+01    -1.538197E+01    -1.594361E+01    -1.433643E+01    -1.543696E+01    -1.822431E+01    -1.638012E+01    -1.573013E+01    -1.597132E+01    -1.655288E+01    -2.141069E+01    -1.406069E+01    -1.577485E+01    -1.535797E+01    -2.094899E+01    -1.589090E+01    -1.633863E+01    -1.753067E+01    -1.518033E+01    -1.589107E+01    -1.530147E+01    -1.525494E+01    -1.692285E+01    -1.664002E+01    -1.522102E+01    -1.526398E+01    -1.531186E+01    -1.571656E+01    -1.529839E+01    -1.562216E+01    -1.492907E+01    -1.639517E+01    -1.446169E+01    -1.409731E+01    -1.494991E+01    -1.741327E+01    -1.575945E+01    -1.411447E+01    -1.615229E+01    -1.604103E+01    -1.669362E+01    -1.647145E+01    -1.635027E+01    -1.761437E+01    -1.782342E+01    -1.536942E+01    -1.619717E+01    -1.735336E+01    -1.718578E+01    -1.413687E+01    -1.651233E+01    -1.609308E+01    -1.601786E+01    -1.566934E+01    -1.574861E+01    -1.657646E+01    -1.478989E+01    -1.817010E+01    -1.546269E+01    -1.581652E+01    -1.553275E+01    -1.500634E+01    -1.527505E+01    -1.514281E+01    -1.832769E+01    -1.640909E+01    -1.639946E+01    -1.759163E+01    -1.848018E+01    -1.809031E+01    -1.784772E+01    -1.746078E+01    -1.719371E+01    -2.160564E+01    -1.594998E+01    -1.760316E+01    -1.618610E+01    -1.700812E+01    -1.711793E+01    -1.504105E+01    -1.563647E+01    -1.495992E+01    -1.650090E+01    -1.751739E+01    -1.792400E+01    -1.681975E+01    -1.504874E+01    -1.596249E+01    -1.618596E+01    -1.644592E+01    -1.451275E+01    -1.552517E+01    -1.452291E+01    -1.986255E+01    -1.690377E+01    -1.556686E+01    -1.447498E+01    -1.536159E+01    -1.740877E+01    -1.596856E+01    -1.496498E+01    -1.548574E+01    -1.455284E+01    -1.636449E+01    -1.652290E+01    -1.660256E+01    -1.458203E+01    -1.583694E+01    -1.684420E+01    -1.690868E+01    -1.538720E+01    -1.631543E+01    -1.648993E+01    -1.510158E+01    -1.602786E+01    -1.682240E+01    -1.528961E+01    -1.566841E+01    -1.586853E+01    -1.558684E+01    -1.609143E+01    -1.911260E+01    -1.773217E+01    -1.524341E+01    -1.736448E+01    -1.465796E+01    -1.622509E+01    -1.509347E+01    -1.556424E+01    -1.750450E+01    -1.790603E+01    -1.535995E+01    -1.617865E+01    -1.590164E+01    -1.741823E+01    -1.537357E+01    -1.684110E+01    -1.494984E+01    -1.742503E+01    -1.593700E+01    -1.573859E+01    -1.816820E+01    -1.683195E+01    -1.526892E+01    -1.551388E+01    -1.649908E+01    -1.702867E+01    -1.529162E+01    -1.649511E+01    -1.691137E+01    -1.459169E+01    -1.460922E+01    -1.526265E+01    -1.614023E+01    -1.631691E+01    -1.618508E+01    -1.566307E+01
-83.333333    -1.569834E+01    -1.463842E+01    -1.803037E+01    -1.401917E+01    -1.526071E+01    -1.490648E+01    -1.650849E+01    -1.479553E+01    -1.521125E+01    -1.568720E+01    -1.535343E+01    -1.540081E+01    -1.760590E+01    -1.537038E+01    -1.472917E+01    -1.720612E+01    -1.591490E+01    -1.648676E+01    -1.618800E+01    -1.545983E+01    -1.506119E+01    -1.497485E+01    -1.468846E+01    -1.510751E+01    -1.616767E+01    -1.481825E+01    -1.580097E+01    -1.583972E+01    -1.566693E+01    -1.584882E+01    -1.649008E+01    -1.631657E+01    -1.657732E+01    -1.825500E+01    -1.645490E+01    -1.702904E+01    -1.548401E+01    -1.508205E+01    -1.607114E+01    -1.554038E+01    -1.477623E+01    -1.494377E+01    -1.679758E+01    -1.644318E+01    -1.507462E+01    -1.551426E+01    -1.649165E+01    -1.723420E+01    -1.840845E+01    -1.775233E+01    -1.668378E+01    -1.625765E+01    -1.744362E+01    -1.815672E+01    -1.737302E+01    -1.602737E+01    -1.560018E+01    -1.571697E+01    -1.705791E+01    -1.526822E+01    -1.541871E+01    -1.410729E+01    -1.677623E+01    -1.580691E+01    -1.525501E+01    -1.408261E+01    -1.599800E+01    -1.476260E+01    -1.622562E+01    -1.484647E+01    -1.552500E+01    -1.535305E+01    -1.554512E+01    -1.570843E+01    -1.508014E+01    -1.450277E+01    -1.722212E+01    -1.506508E+01    -1.561123E+01    -1.734969E+01    -1.638098E+01    -1.579147E+01    -1.658095E+01    -1.569237E+01    -1.498504E+01    -1.752134E+01    -1.590331E+01    -1.705834E+01    -1.942029E+01    -1.766410E+01    -1.492918E+01    -1.610970E+01    -1.590392E+01    -1.460105E+01    -1.641181E+01    -1.470408E+01    -1.641804E+01    -1.546924E+01    -1.538149E+01    -1.804091E+01    -1.501027E+01    -2.035436E+01    -1.544033E+01    -1.546235E+01    -1.902269E+01    -1.727561E+01    -1.593976E+01    -1.507274E+01    -1.931248E+01    -1.634911E+01    -1.545336E+01    -1.735793E+01    -1.817361E+01    -1.628784E+01    -1.554399E+01    -1.577449E+01    -1.511489E+01    -1.685045E+01    -1.510836E+01    -1.392622E+01    -1.374996E+01    -1.662716E+01    -1.846517E+01    -1.503219E+01    -1.662128E+01    -1.614744E+01    -1.485889E+01    -1.676542E+01    -1.734260E+01    -1.862856E+01    -1.484157E+01    -1.515087E+01    -1.567379E+01    -1.477920E+01    -1.493860E+01    -1.584318E+01    -1.619240E+01    -1.600614E+01    -1.661244E+01    -1.592892E+01    -1.523168E+01    -1.490123E+01    -1.437656E+01    -2.023078E+01    -1.885871E+01    -1.736950E+01    -1.450457E+01    -1.646681E+01    -1.627025E+01    -1.554466E+01    -1.599401E+01    -1.756752E+01    -1.657027E+01    -1.576823E+01    -1.507163E+01    -1.775392E+01    -1.494163E+01    -1.953488E+01    -1.744428E+01    -1.548483E+01    -1.588639E+01    -1.568868E+01    -1.592686E+01    -1.644371E+01    -1.568232E+01    -1.722953E+01    -1.548751E+01    -1.527120E+01    -1.659100E+01    -1.905052E+01    -1.431824E+01    -1.651129E+01    -1.722122E+01    -1.513726E+01    -1.464956E+01    -1.648033E+01    -1.568405E+01    -1.659577E+01    -1.784859E+01    -1.549338E+01    -1.425670E+01    -1.618090E+01    -1.597376E+01    -1.566195E+01    -1.673066E+01    -1.847345E+01    -1.996382E+01    -1.649169E+01    -1.499556E+01    -1.648066E+01    -1.507427E+01    -1.502601E+01    -1.513694E+01    -1.693189E+01    -1.619366E+01    -1.497637E+01    -1.655245E+01    -1.737966E+01    -1.600149E+01    -1.493076E+01    -1.401973E+01    -1.620168E+01    -1.483449E+01    -1.498064E+01    -1.502116E+01    -1.446256E+01    -1.490790E+01    -1.517134E+01    -1.594320E+01    -1.825939E+01    -1.516477E+01    -1.688567E+01    -1.444744E+01    -1.435514E+01    -1.609925E+01    -1.630100E+01    -1.968852E+01    -1.990113E+01    -1.732372E+01    -1.524870E+01    -1.389773E+01    -1.512053E+01    -1.685129E+01    -1.643662E+01    -1.526958E+01    -1.528450E+01    -1.516174E+01    -1.753093E+01    -1.736532E+01    -1.475167E+01    -1.492219E+01    -1.704221E+01    -1.465572E+01    -1.458882E+01    -1.529988E+01    -1.756614E+01    -1.504571E+01    -1.439244E+01    -1.534621E+01    -1.513022E+01    -1.568392E+01    -1.521974E+01    -1.458334E+01    -1.537033E+01    -1.533539E+01    -1.761363E+01    -1.679402E+01    -1.540325E+01    -1.472044E+01    -1.510365E+01    -1.369919E+01    -1.402867E+01    -1.499398E+01    -1.455661E+01    -1.365462E+01    -1.461294E+01    -1.764538E+01    -1.461625E+01    -1.450466E+01    -1.444608E+01    -1.361775E+01    -1.405334E+01    -1.531124E+01    -1.436643E+01    -1.486528E+01    -1.525020E+01    -1.574601E+01    -1.539301E+01    -1.427527E+01    -1.312201E+01    -1.495113E+01    -1.642067E+01    -1.583936E+01    -1.493679E+01    -1.495052E+01    -1.524636E+01    -1.630287E+01    -1.463692E+01    -1.379556E+01    -1.448741E+01    -1.642402E+01    -1.489884E+01    -1.527394E+01    -1.420372E+01    -1.444767E+01    -1.405004E+01    -1.480123E+01    -1.396506E+01    -1.465564E+01    -1.313405E+01    -1.401332E+01    -1.447631E+01    -1.696825E+01    -1.396132E+01    -1.319375E+01    -1.381933E+01    -1.379722E+01    -1.612421E+01    -1.559167E+01    -1.417756E+01    -1.363742E+01    -1.387234E+01    -1.384958E+01    -1.655170E+01    -1.479670E+01    -1.454946E+01    -1.386409E+01    -1.452624E+01    -1.561485E+01    -1.443409E+01    -1.344252E+01    -1.348675E+01    -1.372857E+01    -1.292156E+01    -1.335807E+01    -1.449290E+01    -1.604975E+01    -1.338147E+01    -1.353871E+01    -1.332343E+01    -1.332309E+01    -1.493124E+01    -1.565171E+01    -1.406076E+01    -1.473004E+01    -1.482947E+01    -1.324363E+01    -1.335730E+01    -1.378260E+01    -1.540123E+01    -1.606541E+01    -1.400923E+01    -1.433014E+01    -1.427117E+01    -1.404753E+01    -1.349173E+01    -1.275489E+01    -1.368697E+01    -1.776908E+01    -1.536562E+01    -1.331982E+01    -1.369206E+01    -1.429819E+01    -1.355398E+01    -1.366892E+01    -1.473244E+01    -1.571784E+01    -1.501645E+01    -1.301161E+01    -1.302269E+01    -1.534611E+01    -1.412437E+01    -1.298067E+01    -1.390712E+01    -1.486058E+01    -1.675025E+01    -1.536539E+01    -1.893495E+01    -1.497188E+01    -1.286443E+01    -1.259837E+01    -1.271640E+01    -1.369771E+01    -1.448442E+01    -1.346595E+01    -1.335287E+01    -1.572812E+01    -1.480607E+01    -1.499636E+01    -1.322914E+01    -1.421260E+01    -1.470475E+01    -1.369327E+01    -1.321903E+01    -1.332932E+01    -1.428331E+01    -1.377830E+01    -1.361668E+01    -1.362449E+01    -1.436277E+01    -1.466756E+01    -1.526910E+01    -1.513653E+01    -1.435712E+01    -1.368214E+01    -1.385507E+01    -1.487244E+01    -1.460270E+01    -1.372587E+01    -1.409759E+01    -1.514575E+01    -1.347659E+01    -1.377734E+01    -1.411134E+01    -1.344929E+01    -1.393954E+01    -1.314441E+01    -1.292674E+01    -1.333931E+01    -1.432210E+01    -1.550977E+01    -1.495958E+01    -1.389667E+01    -1.394153E+01    -1.431967E+01    -1.303754E+01    -1.327312E+01    -1.408443E+01    -1.476387E+01    -1.321932E+01    -1.313332E+01    -1.387940E+01    -1.411333E+01    -1.425132E+01    -1.688206E+01    -1.840515E+01    -1.631683E+01    -1.493419E+01    -1.366278E+01    -1.470550E+01    -1.733930E+01    -1.366359E+01    -1.324137E+01    -1.372096E+01    -1.452748E+01    -1.287221E+01    -1.268130E+01    -1.347685E+01    -1.370452E+01    -1.362989E+01    -1.377223E+01    -1.421669E+01    -1.451721E+01    -1.366822E+01    -1.277523E+01    -1.270499E+01    -1.295414E+01    -1.394858E+01    -1.419019E+01    -1.384689E+01    -1.469093E+01    -1.442511E+01    -1.342269E+01    -1.367752E+01    -1.436504E+01    -1.686298E+01    -1.429474E+01    -1.385115E+01    -1.404644E+01    -1.468742E+01    -1.343296E+01    -1.276044E+01    -1.245656E+01    -1.323718E+01    -1.412403E+01    -1.316541E+01    -1.296639E+01    -1.278790E+01    -1.381321E+01    -1.402044E+01    -1.348962E+01    -1.299617E+01    -1.379344E+01    -1.431932E+01    -1.345757E+01    -1.305087E+01    -1.313475E+01    -1.311279E+01    -1.343187E+01    -1.308896E+01    -1.228553E+01    -1.290010E+01    -1.397550E+01    -1.401468E+01    -1.406436E+01    -1.357561E+01    -1.273685E+01    -1.262635E+01    -1.325857E+01    -1.293012E+01    -1.247150E+01    -1.300503E+01    -1.367756E+01    -1.376274E+01    -1.295239E+01    -1.280518E+01    -1.262400E+01    -1.399622E+01    -1.598166E+01    -1.385784E+01    -1.348000E+01    -1.309390E+01    -1.284607E+01    -1.331593E+01    -1.334038E+01    -1.330886E+01    -1.283266E+01    -1.336035E+01    -1.376274E+01    -1.412041E+01    -1.328988E+01    -1.289415E+01    -1.289083E+01    -1.316164E+01    -1.497533E+01    -1.604156E+01    -1.517241E+01    -1.270282E+01    -1.225515E+01    -1.209427E+01    -1.250430E+01    -1.590097E+01    -1.391010E+01    -1.590093E+01    -1.250430E+01    -1.209426E+01    -1.225515E+01    -1.270282E+01    -1.517243E+01    -1.604151E+01    -1.497536E+01    -1.316163E+01    -1.289085E+01    -1.289414E+01    -1.328989E+01    -1.412039E+01    -1.376275E+01    -1.336033E+01    -1.283267E+01    -1.330884E+01    -1.334040E+01    -1.331592E+01    -1.284608E+01    -1.309390E+01    -1.348001E+01    -1.385782E+01    -1.598172E+01    -1.399621E+01    -1.262401E+01    -1.280517E+01    -1.295239E+01    -1.376273E+01    -1.367757E+01    -1.300502E+01    -1.247151E+01    -1.293011E+01    -1.325858E+01    -1.262634E+01    -1.273686E+01    -1.357560E+01    -1.406437E+01    -1.401467E+01    -1.397551E+01    -1.290009E+01    -1.228553E+01    -1.308894E+01    -1.343188E+01    -1.311276E+01    -1.313476E+01    -1.305086E+01    -1.345758E+01    -1.431931E+01    -1.379344E+01    -1.299616E+01    -1.348964E+01    -1.402040E+01    -1.381323E+01    -1.278789E+01    -1.296640E+01    -1.316539E+01    -1.412406E+01    -1.323716E+01    -1.245658E+01    -1.276041E+01    -1.343298E+01    -1.468734E+01    -1.404647E+01    -1.385109E+01    -1.429477E+01    -1.686280E+01    -1.436504E+01    -1.367749E+01    -1.342270E+01    -1.442509E+01    -1.469097E+01    -1.384684E+01    -1.419021E+01    -1.394854E+01    -1.295415E+01    -1.270497E+01    -1.277525E+01    -1.366820E+01    -1.451727E+01    -1.421663E+01    -1.377226E+01    -1.362985E+01    -1.370454E+01    -1.347681E+01    -1.268132E+01    -1.287219E+01    -1.452753E+01    -1.372092E+01    -1.324141E+01    -1.366357E+01    -1.733960E+01    -1.470541E+01    -1.366283E+01    -1.493416E+01    -1.631700E+01    -1.840491E+01    -1.688218E+01    -1.425128E+01    -1.411334E+01    -1.387935E+01    -1.313336E+01    -1.321930E+01    -1.476395E+01    -1.408439E+01    -1.327316E+01    -1.303752E+01    -1.431977E+01    -1.394150E+01    -1.389676E+01    -1.495957E+01    -1.550997E+01    -1.432208E+01    -1.333937E+01    -1.292672E+01    -1.314447E+01    -1.393953E+01    -1.344936E+01    -1.411134E+01    -1.377743E+01    -1.347661E+01    -1.514585E+01    -1.409758E+01    -1.372595E+01    -1.460271E+01    -1.487260E+01    -1.385508E+01    -1.368223E+01    -1.435713E+01    -1.513654E+01    -1.526914E+01    -1.466772E+01    -1.436279E+01    -1.362457E+01    -1.361668E+01    -1.377840E+01    -1.428331E+01    -1.332940E+01    -1.321903E+01    -1.369335E+01    -1.470475E+01    -1.421271E+01    -1.322913E+01    -1.499642E+01    -1.480598E+01    -1.572828E+01    -1.335290E+01    -1.346605E+01    -1.448440E+01    -1.369783E+01    -1.271640E+01    -1.259839E+01    -1.286438E+01    -1.497177E+01    -1.893524E+01    -1.536547E+01    -1.674992E+01    -1.486080E+01    -1.390717E+01    -1.298072E+01    -1.412437E+01    -1.534622E+01    -1.302266E+01    -1.301159E+01    -1.501623E+01    -1.571812E+01    -1.473250E+01    -1.366897E+01    -1.355393E+01    -1.429807E+01    -1.369203E+01    -1.331978E+01    -1.536534E+01    -1.776861E+01    -1.368696E+01    -1.275489E+01    -1.349162E+01    -1.404734E+01    -1.427102E+01    -1.432994E+01    -1.400911E+01    -1.606499E+01    -1.540138E+01    -1.378266E+01    -1.335722E+01    -1.324354E+01    -1.482919E+01    -1.472980E+01    -1.406054E+01    -1.565182E+01    -1.493114E+01    -1.332299E+01    -1.332327E+01    -1.353855E+01    -1.338134E+01    -1.604910E+01    -1.449282E+01    -1.335798E+01    -1.292142E+01    -1.372838E+01    -1.348655E+01    -1.344236E+01    -1.443403E+01    -1.561434E+01    -1.452587E+01    -1.386384E+01    -1.454955E+01    -1.479657E+01    -1.655140E+01    -1.384954E+01    -1.387204E+01    -1.363725E+01    -1.417722E+01    -1.559160E+01    -1.612320E+01    -1.379692E+01    -1.381913E+01    -1.319368E+01    -1.396140E+01    -1.696676E+01    -1.447625E+01    -1.401298E+01    -1.313397E+01    -1.465558E+01    -1.396531E+01    -1.480066E+01    -1.404974E+01    -1.444756E+01    -1.420386E+01    -1.527359E+01    -1.489879E+01    -1.642441E+01    -1.448743E+01    -1.379572E+01    -1.463746E+01    -1.630143E+01    -1.524593E+01    -1.495064E+01    -1.493697E+01    -1.584013E+01    -1.642167E+01    -1.495106E+01    -1.312219E+01    -1.427587E+01    -1.539294E+01    -1.574468E+01    -1.524952E+01    -1.486449E+01    -1.436679E+01    -1.531172E+01    -1.405328E+01    -1.361808E+01    -1.444679E+01    -1.450508E+01    -1.461723E+01    -1.764869E+01    -1.461357E+01    -1.365522E+01    -1.455757E+01    -1.499381E+01    -1.402910E+01    -1.369983E+01    -1.510495E+01    -1.472102E+01    -1.540493E+01    -1.679737E+01    -1.761311E+01    -1.533618E+01    -1.537218E+01    -1.458366E+01    -1.522111E+01    -1.568268E+01    -1.512992E+01    -1.534749E+01    -1.439370E+01    -1.504743E+01    -1.757268E+01    -1.529946E+01    -1.459041E+01    -1.465657E+01    -1.703729E+01    -1.492400E+01    -1.475307E+01    -1.736165E+01    -1.753229E+01    -1.516159E+01    -1.528682E+01    -1.527209E+01    -1.644026E+01    -1.684641E+01    -1.512293E+01    -1.389884E+01    -1.525088E+01    -1.731676E+01    -1.989747E+01    -1.967719E+01    -1.630130E+01    -1.610147E+01    -1.435679E+01    -1.444861E+01    -1.688739E+01    -1.516655E+01    -1.825459E+01    -1.594398E+01    -1.516864E+01    -1.491009E+01    -1.446444E+01    -1.502420E+01    -1.498371E+01    -1.483742E+01    -1.620598E+01    -1.402102E+01    -1.493099E+01    -1.600506E+01    -1.738104E+01    -1.655209E+01    -1.497918E+01    -1.619451E+01    -1.693748E+01    -1.513978E+01    -1.502859E+01    -1.507234E+01    -1.647576E+01    -1.499685E+01    -1.648832E+01    -1.994127E+01    -1.847749E+01    -1.672488E+01    -1.566367E+01    -1.597814E+01    -1.618583E+01    -1.425879E+01    -1.549616E+01    -1.784479E+01    -1.659682E+01    -1.568492E+01    -1.648347E+01    -1.465222E+01    -1.513779E+01    -1.721277E+01    -1.650760E+01    -1.431984E+01    -1.904290E+01    -1.658972E+01    -1.527200E+01    -1.548491E+01    -1.722428E+01    -1.568027E+01    -1.644798E+01    -1.593067E+01    -1.568770E+01    -1.589070E+01    -1.548637E+01    -1.743585E+01    -1.953744E+01    -1.494394E+01    -1.774361E+01    -1.506969E+01    -1.577262E+01    -1.656577E+01    -1.757761E+01    -1.599817E+01    -1.554858E+01    -1.627583E+01    -1.646925E+01    -1.450651E+01    -1.737134E+01    -1.886595E+01    -2.021473E+01    -1.437771E+01    -1.490087E+01    -1.523057E+01    -1.592696E+01    -1.661353E+01    -1.600800E+01    -1.619667E+01    -1.584790E+01    -1.494178E+01    -1.478051E+01    -1.567617E+01    -1.515060E+01    -1.484034E+01    -1.863850E+01    -1.734306E+01    -1.676899E+01    -1.485955E+01    -1.614361E+01    -1.661574E+01    -1.503478E+01    -1.847446E+01    -1.662320E+01    -1.375178E+01    -1.392841E+01    -1.510851E+01    -1.685220E+01    -1.511669E+01    -1.577574E+01    -1.554285E+01    -1.628838E+01    -1.817389E+01    -1.735570E+01    -1.545256E+01    -1.635149E+01    -1.931816E+01    -1.507183E+01    -1.593895E+01    -1.727095E+01    -1.900931E+01    -1.546518E+01    -1.544054E+01    -2.035147E+01    -1.501209E+01    -1.805164E+01    -1.538156E+01    -1.547074E+01    -1.641716E+01    -1.470337E+01    -1.641036E+01    -1.460126E+01    -1.590444E+01    -1.611065E+01    -1.493107E+01    -1.766999E+01    -1.940818E+01    -1.705316E+01    -1.590039E+01    -1.751972E+01    -1.498627E+01    -1.569326E+01    -1.658105E+01    -1.579148E+01    -1.637836E+01    -1.734573E+01    -1.561343E+01    -1.506604E+01    -1.722175E+01    -1.450302E+01    -1.508273E+01    -1.571047E+01    -1.554423E+01    -1.535390E+01    -1.552587E+01    -1.484704E+01    -1.622832E+01    -1.476377E+01    -1.600283E+01    -1.408366E+01    -1.525671E+01    -1.580479E+01    -1.677388E+01    -1.410703E+01    -1.542164E+01    -1.526925E+01    -1.705554E+01    -1.571851E+01    -1.560232E+01    -1.602983E+01    -1.737039E+01    -1.816098E+01    -1.744582E+01    -1.625518E+01    -1.668486E+01    -1.775414E+01    -1.840370E+01    -1.723491E+01    -1.649319E+01    -1.551440E+01    -1.507489E+01    -1.644320E+01    -1.678952E+01    -1.494395E+01    -1.477663E+01    -1.553961E+01    -1.607002E+01    -1.508157E+01    -1.548348E+01    -1.702795E+01    -1.645327E+01    -1.825183E+01    -1.657557E+01    -1.631563E+01    -1.648968E+01    -1.584852E+01    -1.566573E+01    -1.583624E+01    -1.580535E+01    -1.482060E+01    -1.617183E+01    -1.510779E+01    -1.468845E+01    -1.497623E+01    -1.506391E+01    -1.546186E+01    -1.618886E+01    -1.648788E+01    -1.591557E+01    -1.720510E+01    -1.472893E+01    -1.537322E+01    -1.761277E+01    -1.539915E+01    -1.535183E+01    -1.569006E+01    -1.521421E+01    -1.479516E+01    -1.650672E+01    -1.490616E+01    -1.525940E+01    -1.401702E+01    -1.801078E+01    -1.463942E+01
-83.222222    -1.329223E+01    -1.593829E+01    -1.515548E+01    -1.656224E+01    -1.504298E+01    -1.825267E+01    -1.577098E+01    -1.502686E+01    -1.680250E+01    -1.585507E+01    -1.624261E+01    -1.447672E+01    -1.749993E+01    -1.449522E+01    -1.509512E+01    -1.545685E+01    -1.605818E+01    -1.453363E+01    -1.579591E+01    -1.510936E+01    -1.588381E+01    -1.691885E+01    -1.636760E+01    -1.535492E+01    -1.636630E+01    -1.694035E+01    -1.759702E+01    -1.674758E+01    -1.580062E+01    -1.965668E+01    -1.500016E+01    -1.744441E+01    -1.539468E+01    -1.758237E+01    -1.518387E+01    -1.719828E+01    -1.499129E+01    -1.569305E+01    -1.619393E+01    -1.785240E+01    -1.532903E+01    -1.431434E+01    -1.541774E+01    -1.689944E+01    -1.882481E+01    -1.555126E+01    -1.936531E+01    -1.580529E+01    -1.708811E+01    -1.513934E+01    -1.605381E+01    -1.510487E+01    -1.851767E+01    -1.455273E+01    -1.470979E+01    -1.386663E+01    -1.636674E+01    -1.653382E+01    -1.471126E+01    -1.550780E+01    -1.440832E+01    -1.617346E+01    -1.489324E+01    -1.851616E+01    -1.521449E+01    -1.968651E+01    -1.610141E+01    -1.559943E+01    -1.400890E+01    -1.437207E+01    -1.673264E+01    -1.885870E+01    -1.439796E+01    -1.613352E+01    -1.553132E+01    -1.767288E+01    -1.451209E+01    -1.451273E+01    -1.702172E+01    -2.150814E+01    -1.569342E+01    -1.525268E+01    -1.625333E+01    -1.837587E+01    -1.657686E+01    -1.808290E+01    -1.589424E+01    -1.571688E+01    -1.746820E+01    -1.576099E+01    -1.593454E+01    -1.788418E+01    -1.567472E+01    -1.545146E+01    -1.503809E+01    -1.656526E+01    -1.501279E+01    -1.480695E+01    -1.589767E+01    -1.451961E+01    -1.632325E+01    -1.553014E+01    -1.633889E+01    -1.687212E+01    -1.459975E+01    -1.697716E+01    -1.444041E+01    -1.499128E+01    -1.645314E+01    -1.575591E+01    -1.628455E+01    -1.654279E+01    -1.582148E+01    -1.473804E+01    -1.428131E+01    -1.538582E+01    -2.089069E+01    -1.521121E+01    -1.409704E+01    -1.403974E+01    -1.571778E+01    -1.566664E+01    -1.511467E+01    -1.475716E+01    -1.584522E+01    -2.330561E+01    -1.665514E+01    -1.628011E+01    -1.543207E+01    -1.677683E+01    -1.674918E+01    -1.692703E+01    -1.819845E+01    -1.537394E+01    -1.623663E+01    -1.539767E+01    -1.529386E+01    -1.506061E+01    -1.572303E+01    -1.490378E+01    -1.615875E+01    -1.382978E+01    -1.538599E+01    -1.632766E+01    -1.548197E+01    -1.692059E+01    -1.507839E+01    -1.662457E+01    -1.581848E+01    -1.617039E+01    -1.680095E+01    -1.549128E+01    -1.621529E+01    -1.527886E+01    -1.474035E+01    -1.599408E+01    -1.616144E+01    -1.681280E+01    -1.926085E+01    -1.618142E+01    -1.627535E+01    -1.848360E+01    -1.573593E+01    -1.514230E+01    -1.530713E+01    -1.717219E+01    -1.585873E+01    -1.564784E+01    -1.494358E+01    -1.539887E+01    -1.607086E+01    -1.473971E+01    -1.506380E+01    -1.605048E+01    -1.664146E+01    -1.469916E+01    -1.462597E+01    -1.578744E+01    -1.573108E+01    -1.480710E+01    -1.480231E+01    -1.587125E+01    -1.482677E+01    -1.430335E+01    -1.504602E+01    -1.548907E+01    -1.815984E+01    -1.562349E+01    -1.724743E+01    -1.378605E+01    -1.721225E+01    -1.583841E+01    -1.514351E+01    -1.554800E+01    -1.494686E+01    -1.532064E+01    -1.613870E+01    -1.978388E+01    -1.656180E+01    -1.660768E+01    -1.539052E+01    -1.577045E+01    -1.551769E+01    -1.562707E+01    -1.656378E+01    -1.412561E+01    -1.380265E+01    -1.639148E+01    -1.627236E+01    -1.372189E+01    -1.446934E+01    -1.427356E+01    -1.543073E+01    -1.653258E+01    -1.594365E+01    -1.623482E+01    -1.667230E+01    -1.519346E+01    -1.346230E+01    -1.463270E+01    -1.425381E+01    -1.519866E+01    -1.473091E+01    -1.674612E+01    -1.470921E+01    -1.470081E+01    -1.636175E+01    -1.714725E+01    -1.536371E+01    -1.838721E+01    -1.920049E+01    -1.512216E+01    -1.748748E+01    -1.420195E+01    -1.422523E+01    -1.656141E+01    -1.641870E+01    -1.653520E+01    -1.605098E+01    -1.483045E+01    -1.458267E+01    -1.690959E+01    -1.425274E+01    -1.537894E+01    -1.844343E+01    -1.538227E+01    -1.488718E+01    -1.351142E+01    -1.359808E+01    -1.512932E+01    -1.955706E+01    -1.464008E+01    -1.730721E+01    -1.588967E+01    -1.715626E+01    -1.462651E+01    -1.420736E+01    -1.516717E+01    -1.591615E+01    -1.701664E+01    -1.439952E+01    -1.394938E+01    -1.527433E+01    -1.694687E+01    -1.583266E+01    -1.528945E+01    -1.378007E+01    -1.413502E+01    -2.069528E+01    -1.483118E+01    -1.444540E+01    -1.431163E+01    -1.698585E+01    -1.488471E+01    -1.400175E+01    -1.405973E+01    -1.350268E+01    -1.426532E+01    -1.900493E+01    -1.466996E+01    -1.481629E+01    -1.540940E+01    -1.695504E+01    -1.778984E+01    -1.469140E+01    -1.392687E+01    -1.345613E+01    -1.419372E+01    -1.610287E+01    -1.546804E+01    -1.414449E+01    -1.348796E+01    -1.387761E+01    -1.533224E+01    -1.586119E+01    -1.457722E+01    -1.485240E+01    -1.367795E+01    -1.530460E+01    -1.693404E+01    -1.687882E+01    -1.334059E+01    -1.295053E+01    -1.454666E+01    -1.494412E+01    -1.617312E+01    -1.378216E+01    -1.378656E+01    -1.309750E+01    -1.377886E+01    -1.691212E+01    -1.460905E+01    -1.754658E+01    -1.443968E+01    -1.365168E+01    -1.366864E+01    -1.465559E+01    -1.466898E+01    -1.889867E+01    -1.633187E+01    -1.488796E+01    -1.359708E+01    -1.361451E+01    -1.432429E+01    -1.431104E+01    -1.738868E+01    -1.540716E+01    -1.301748E+01    -1.302227E+01    -1.359264E+01    -1.364072E+01    -1.388622E+01    -1.477583E+01    -1.350577E+01    -1.417153E+01    -1.478526E+01    -1.333337E+01    -1.311835E+01    -1.408685E+01    -1.443750E+01    -1.563382E+01    -1.414249E+01    -1.458424E+01    -1.437136E+01    -1.354137E+01    -1.337547E+01    -1.379093E+01    -1.388145E+01    -1.757211E+01    -1.480126E+01    -1.421296E+01    -1.398749E+01    -1.343648E+01    -1.280459E+01    -1.293975E+01    -1.324225E+01    -1.307739E+01    -1.255443E+01    -1.372083E+01    -1.444905E+01    -1.469595E+01    -1.320146E+01    -1.321604E+01    -1.410150E+01    -1.333525E+01    -1.288777E+01    -1.303871E+01    -1.387968E+01    -1.412676E+01    -1.382174E+01    -1.344116E+01    -1.413327E+01    -1.458582E+01    -1.405348E+01    -1.404904E+01    -1.508173E+01    -1.457255E+01    -1.335534E+01    -1.296849E+01    -1.290343E+01    -1.275578E+01    -1.274369E+01    -1.320826E+01    -1.393667E+01    -1.411650E+01    -1.295900E+01    -1.397205E+01    -1.357625E+01    -1.419800E+01    -1.319976E+01    -1.309098E+01    -1.411098E+01    -1.296738E+01    -1.315468E+01    -1.378926E+01    -1.421012E+01    -1.428932E+01    -1.288713E+01    -1.242799E+01    -1.303220E+01    -1.280275E+01    -1.282781E+01    -1.322436E+01    -1.337179E+01    -1.370941E+01    -1.350444E+01    -1.287394E+01    -1.256255E+01    -1.310516E+01    -1.363040E+01    -1.277962E+01    -1.234814E+01    -1.208496E+01    -1.239513E+01    -1.231359E+01    -1.241765E+01    -1.267881E+01    -1.239296E+01    -1.258562E+01    -1.291726E+01    -1.259748E+01    -1.268275E+01    -1.300730E+01    -1.293396E+01    -1.276652E+01    -1.309236E+01    -1.288814E+01    -1.258808E+01    -1.266089E+01    -1.271922E+01    -1.195120E+01    -1.249087E+01    -1.271233E+01    -1.287032E+01    -1.354003E+01    -1.357207E+01    -1.275689E+01    -1.313066E+01    -1.314830E+01    -1.301258E+01    -1.284045E+01    -1.316421E+01    -1.377998E+01    -1.328524E+01    -1.245174E+01    -1.236598E+01    -1.298880E+01    -1.261398E+01    -1.207284E+01    -1.243803E+01    -1.376340E+01    -1.298343E+01    -1.250674E+01    -1.252277E+01    -1.303918E+01    -1.443200E+01    -1.434200E+01    -1.306752E+01    -1.296260E+01    -1.309070E+01    -1.329778E+01    -1.231765E+01    -1.230087E+01    -1.263371E+01    -1.283745E+01    -1.228978E+01    -1.257672E+01    -1.308047E+01    -1.450889E+01    -1.508112E+01    -1.377671E+01    -1.274339E+01    -1.211497E+01    -1.235354E+01    -1.257804E+01    -1.273829E+01    -1.263129E+01    -1.270362E+01    -1.480829E+01    -1.588601E+01    -1.388304E+01    -1.291904E+01    -1.276137E+01    -1.303720E+01    -1.372011E+01    -1.306452E+01    -1.224547E+01    -1.217334E+01    -1.223261E+01    -1.287841E+01    -1.252403E+01    -1.210920E+01    -1.219218E+01    -1.235232E+01    -1.255337E+01    -1.375920E+01    -1.420955E+01    -1.325444E+01    -1.231613E+01    -1.192316E+01    -1.286311E+01    -1.341885E+01    -1.314197E+01    -1.285295E+01    -1.229389E+01    -1.201127E+01    -1.212530E+01    -1.346833E+01    -1.474787E+01    -1.384764E+01    -1.305255E+01    -1.183982E+01    -1.138364E+01    -1.183983E+01    -1.305254E+01    -1.384765E+01    -1.474786E+01    -1.346833E+01    -1.212530E+01    -1.201127E+01    -1.229389E+01    -1.285295E+01    -1.314195E+01    -1.341887E+01    -1.286310E+01    -1.192317E+01    -1.231613E+01    -1.325444E+01    -1.420955E+01    -1.375919E+01    -1.255337E+01    -1.235232E+01    -1.219217E+01    -1.210921E+01    -1.252402E+01    -1.287842E+01    -1.223261E+01    -1.217335E+01    -1.224546E+01    -1.306454E+01    -1.372009E+01    -1.303721E+01    -1.276134E+01    -1.291906E+01    -1.388301E+01    -1.588606E+01    -1.480825E+01    -1.270364E+01    -1.263128E+01    -1.273830E+01    -1.257803E+01    -1.235355E+01    -1.211496E+01    -1.274340E+01    -1.377667E+01    -1.508114E+01    -1.450886E+01    -1.308048E+01    -1.257671E+01    -1.228979E+01    -1.283743E+01    -1.263372E+01    -1.230085E+01    -1.231766E+01    -1.329775E+01    -1.309070E+01    -1.296259E+01    -1.306752E+01    -1.434199E+01    -1.443201E+01    -1.303917E+01    -1.252277E+01    -1.250673E+01    -1.298343E+01    -1.376338E+01    -1.243803E+01    -1.207283E+01    -1.261398E+01    -1.298879E+01    -1.236598E+01    -1.245173E+01    -1.328524E+01    -1.377996E+01    -1.316420E+01    -1.284045E+01    -1.301257E+01    -1.314830E+01    -1.313067E+01    -1.275688E+01    -1.357208E+01    -1.354001E+01    -1.287033E+01    -1.271231E+01    -1.249088E+01    -1.195119E+01    -1.271923E+01    -1.266087E+01    -1.258810E+01    -1.288813E+01    -1.309238E+01    -1.276651E+01    -1.293398E+01    -1.300729E+01    -1.268276E+01    -1.259747E+01    -1.291728E+01    -1.258561E+01    -1.239298E+01    -1.267880E+01    -1.241767E+01    -1.231359E+01    -1.239515E+01    -1.208495E+01    -1.234817E+01    -1.277962E+01    -1.363045E+01    -1.310515E+01    -1.256259E+01    -1.287394E+01    -1.350450E+01    -1.370941E+01    -1.337185E+01    -1.322436E+01    -1.282784E+01    -1.280275E+01    -1.303224E+01    -1.242799E+01    -1.288717E+01    -1.428934E+01    -1.421021E+01    -1.378927E+01    -1.315474E+01    -1.296739E+01    -1.411107E+01    -1.309099E+01    -1.319983E+01    -1.419802E+01    -1.357633E+01    -1.397208E+01    -1.295905E+01    -1.411653E+01    -1.393674E+01    -1.320829E+01    -1.274374E+01    -1.275579E+01    -1.290348E+01    -1.296849E+01    -1.335539E+01    -1.457258E+01    -1.508184E+01    -1.404904E+01    -1.405357E+01    -1.458588E+01    -1.413337E+01    -1.344117E+01    -1.382181E+01    -1.412681E+01    -1.387978E+01    -1.303874E+01    -1.288780E+01    -1.333522E+01    -1.410159E+01    -1.321605E+01    -1.320146E+01    -1.469586E+01    -1.444917E+01    -1.372087E+01    -1.255446E+01    -1.307738E+01    -1.324229E+01    -1.293973E+01    -1.280457E+01    -1.343640E+01    -1.398738E+01    -1.421284E+01    -1.480112E+01    -1.757247E+01    -1.388157E+01    -1.379090E+01    -1.337545E+01    -1.354128E+01    -1.437129E+01    -1.458414E+01    -1.414238E+01    -1.563347E+01    -1.443753E+01    -1.408676E+01    -1.311831E+01    -1.333323E+01    -1.478507E+01    -1.417149E+01    -1.350574E+01    -1.477566E+01    -1.388616E+01    -1.364060E+01    -1.359251E+01    -1.302215E+01    -1.301737E+01    -1.540691E+01    -1.738862E+01    -1.431079E+01    -1.432407E+01    -1.361432E+01    -1.359690E+01    -1.488764E+01    -1.633144E+01    -1.890023E+01    -1.466881E+01    -1.465521E+01    -1.366844E+01    -1.365148E+01    -1.443963E+01    -1.754785E+01    -1.460879E+01    -1.691093E+01    -1.377869E+01    -1.309731E+01    -1.378640E+01    -1.378236E+01    -1.617273E+01    -1.494363E+01    -1.454637E+01    -1.295038E+01    -1.334050E+01    -1.687737E+01    -1.693265E+01    -1.530399E+01    -1.367768E+01    -1.485204E+01    -1.457714E+01    -1.586175E+01    -1.533171E+01    -1.387738E+01    -1.348784E+01    -1.414466E+01    -1.546821E+01    -1.610177E+01    -1.419327E+01    -1.345589E+01    -1.392701E+01    -1.469172E+01    -1.779255E+01    -1.695558E+01    -1.540864E+01    -1.481590E+01    -1.467025E+01    -1.900113E+01    -1.426479E+01    -1.350250E+01    -1.405983E+01    -1.400210E+01    -1.488483E+01    -1.698741E+01    -1.431148E+01    -1.444543E+01    -1.483193E+01    -2.069217E+01    -1.413487E+01    -1.378038E+01    -1.529058E+01    -1.583390E+01    -1.694496E+01    -1.527378E+01    -1.394981E+01    -1.439998E+01    -1.701673E+01    -1.591806E+01    -1.516836E+01    -1.420814E+01    -1.462746E+01    -1.715812E+01    -1.588776E+01    -1.730488E+01    -1.464108E+01    -1.954452E+01    -1.512876E+01    -1.359867E+01    -1.351209E+01    -1.488864E+01    -1.538360E+01    -1.843413E+01    -1.537931E+01    -1.425396E+01    -1.691228E+01    -1.458358E+01    -1.483211E+01    -1.605425E+01    -1.653928E+01    -1.642165E+01    -1.656574E+01    -1.422659E+01    -1.420289E+01    -1.748702E+01    -1.512346E+01    -1.921331E+01    -1.839502E+01    -1.536617E+01    -1.715037E+01    -1.636296E+01    -1.470279E+01    -1.471126E+01    -1.674667E+01    -1.473289E+01    -1.520006E+01    -1.425232E+01    -1.463388E+01    -1.346354E+01    -1.519591E+01    -1.667647E+01    -1.623943E+01    -1.594835E+01    -1.653395E+01    -1.543297E+01    -1.427556E+01    -1.447144E+01    -1.372326E+01    -1.627789E+01    -1.639603E+01    -1.380351E+01    -1.412501E+01    -1.655829E+01    -1.562453E+01    -1.551474E+01    -1.577335E+01    -1.539162E+01    -1.660469E+01    -1.656577E+01    -1.976578E+01    -1.614248E+01    -1.532431E+01    -1.494954E+01    -1.555240E+01    -1.514598E+01    -1.584256E+01    -1.721212E+01    -1.378756E+01    -1.724833E+01    -1.562401E+01    -1.817276E+01    -1.549346E+01    -1.504925E+01    -1.430593E+01    -1.482808E+01    -1.587614E+01    -1.480187E+01    -1.480593E+01    -1.573343E+01    -1.578887E+01    -1.462409E+01    -1.469849E+01    -1.664609E+01    -1.605249E+01    -1.506676E+01    -1.474272E+01    -1.607062E+01    -1.539626E+01    -1.494614E+01    -1.565123E+01    -1.586263E+01    -1.716379E+01    -1.531057E+01    -1.514501E+01    -1.573250E+01    -1.849818E+01    -1.628058E+01    -1.618715E+01    -1.927302E+01    -1.681176E+01    -1.615992E+01    -1.599205E+01    -1.474307E+01    -1.528203E+01    -1.621999E+01    -1.549403E+01    -1.680441E+01    -1.617497E+01    -1.581566E+01    -1.663004E+01    -1.507833E+01    -1.692043E+01    -1.548018E+01    -1.632578E+01    -1.538448E+01    -1.383025E+01    -1.616412E+01    -1.490536E+01    -1.572480E+01    -1.506271E+01    -1.529574E+01    -1.539550E+01    -1.623360E+01    -1.537340E+01    -1.820966E+01    -1.693075E+01    -1.675191E+01    -1.678104E+01    -1.543522E+01    -1.627531E+01    -1.665598E+01    -2.332734E+01    -1.584717E+01    -1.475987E+01    -1.511550E+01    -1.566918E+01    -1.572059E+01    -1.403913E+01    -1.409675E+01    -1.521407E+01    -2.085437E+01    -1.538762E+01    -1.428332E+01    -1.473959E+01    -1.581881E+01    -1.654080E+01    -1.628944E+01    -1.575227E+01    -1.644832E+01    -1.499288E+01    -1.444139E+01    -1.697999E+01    -1.459853E+01    -1.687387E+01    -1.634218E+01    -1.552900E+01    -1.632337E+01    -1.451872E+01    -1.589952E+01    -1.480839E+01    -1.501182E+01    -1.656480E+01    -1.503873E+01    -1.545063E+01    -1.567397E+01    -1.788255E+01    -1.593329E+01    -1.576369E+01    -1.747494E+01    -1.571579E+01    -1.589505E+01    -1.808061E+01    -1.657600E+01    -1.837863E+01    -1.625487E+01    -1.525368E+01    -1.569437E+01    -2.158912E+01    -1.702928E+01    -1.451316E+01    -1.451241E+01    -1.767096E+01    -1.553207E+01    -1.613616E+01    -1.439890E+01    -1.886174E+01    -1.673597E+01    -1.437343E+01    -1.400982E+01    -1.560070E+01    -1.610088E+01    -1.969016E+01    -1.521403E+01    -1.851247E+01    -1.489264E+01    -1.617442E+01    -1.440895E+01    -1.550872E+01    -1.471111E+01    -1.653180E+01    -1.636833E+01    -1.386770E+01    -1.471300E+01    -1.455299E+01    -1.851814E+01    -1.510526E+01    -1.605376E+01    -1.513914E+01    -1.708516E+01    -1.580326E+01    -1.936365E+01    -1.555283E+01    -1.881804E+01    -1.690204E+01    -1.542105E+01    -1.431631E+01    -1.533188E+01    -1.786265E+01    -1.619810E+01    -1.569427E+01    -1.499211E+01    -1.720187E+01    -1.518511E+01    -1.758110E+01    -1.539442E+01    -1.744191E+01    -1.500050E+01    -1.965519E+01    -1.580013E+01    -1.674826E+01    -1.759838E+01    -1.694252E+01    -1.636755E+01    -1.535621E+01    -1.636990E+01    -1.692204E+01    -1.588199E+01    -1.510724E+01    -1.579339E+01    -1.453468E+01    -1.605407E+01    -1.545356E+01    -1.509689E+01    -1.449489E+01    -1.749333E+01    -1.447576E+01    -1.624628E+01    -1.585145E+01    -1.679593E+01    -1.502760E+01    -1.577007E+01    -1.825219E+01    -1.504383E+01    -1.655931E+01    -1.515685E+01    -1.594466E+01
-83.111111    -1.504671E+01    -2.058220E+01    -1.577127E+01    -1.542977E+01    -1.497547E+01    -1.546163E+01    -1.614468E+01    -1.747148E+01    -1.650827E+01    -1.518842E+01    -1.566286E+01    -1.750421E+01    -1.790488E+01    -1.550019E+01    -1.589989E+01    -1.590165E+01    -1.570941E+01    -1.565280E+01    -1.974917E+01    -1.696710E+01    -1.556222E+01    -1.567768E+01    -1.609735E+01    -1.515350E+01    -1.764127E+01    -1.894295E+01    -1.791009E+01    -1.541543E+01    -1.762669E+01    -1.454729E+01    -1.589769E+01    -1.595361E+01    -1.532492E+01    -1.573622E+01    -1.518555E+01    -1.536563E+01    -1.555985E+01    -1.667679E+01    -1.601215E+01    -1.635715E+01    -1.786270E+01    -1.453463E+01    -1.554010E+01    -1.564302E+01    -1.577351E+01    -1.480508E+01    -1.631145E+01    -1.689911E+01    -1.518770E+01    -2.413940E+01    -1.483000E+01    -1.912708E+01    -1.581435E+01    -1.532609E+01    -1.461947E+01    -1.596401E+01    -1.662524E+01    -1.493310E+01    -1.529911E+01    -1.694985E+01    -1.443373E+01    -1.633746E+01    -1.499676E+01    -1.481785E+01    -1.482537E+01    -1.571749E+01    -1.804161E+01    -1.458045E+01    -1.499934E+01    -1.551920E+01    -1.604745E+01    -1.542897E+01    -1.534349E+01    -1.653217E+01    -1.618841E+01    -1.807784E+01    -1.531958E+01    -1.514496E+01    -1.620280E+01    -1.544532E+01    -1.596004E+01    -1.688836E+01    -1.509778E+01    -1.704849E+01    -1.554547E+01    -1.776497E+01    -1.740366E+01    -1.745789E+01    -1.504252E+01    -1.753237E+01    -1.825156E+01    -1.468119E+01    -1.481576E+01    -1.517860E+01    -1.649921E+01    -1.430941E+01    -1.860748E+01    -1.562328E+01    -1.471168E+01    -1.480345E+01    -1.608878E+01    -1.629584E+01    -1.449790E+01    -1.592808E+01    -1.517796E+01    -1.585597E+01    -1.513752E+01    -1.829072E+01    -1.745538E+01    -1.501727E+01    -1.539677E+01    -1.515937E+01    -1.768822E+01    -1.514860E+01    -2.012142E+01    -1.732323E+01    -1.949513E+01    -1.616375E+01    -1.462673E+01    -1.650503E+01    -1.704647E+01    -1.454845E+01    -1.457253E+01    -1.521437E+01    -1.909486E+01    -1.605018E+01    -1.473403E+01    -1.647169E+01    -1.594823E+01    -1.898165E+01    -1.539836E+01    -1.635808E+01    -1.596322E+01    -1.491276E+01    -1.522517E+01    -1.504636E+01    -1.517104E+01    -1.862788E+01    -1.532107E+01    -1.741372E+01    -1.521762E+01    -1.494214E+01    -1.584910E+01    -1.413077E+01    -1.663334E+01    -1.506741E+01    -1.405736E+01    -1.637718E+01    -1.539777E+01    -1.609609E+01    -1.608665E+01    -1.717258E+01    -1.572760E+01    -1.525839E+01    -1.431807E+01    -1.669092E+01    -1.634338E+01    -1.457864E+01    -1.596733E+01    -1.731246E+01    -1.571554E+01    -1.612823E+01    -1.742683E+01    -1.518618E+01    -1.690400E+01    -1.757989E+01    -1.708508E+01    -1.612152E+01    -1.515159E+01    -1.551418E+01    -1.634393E+01    -1.608372E+01    -1.565909E+01    -1.704765E+01    -1.518453E+01    -1.508441E+01    -1.507931E+01    -1.492342E+01    -1.513341E+01    -1.734322E+01    -1.767482E+01    -1.517506E+01    -1.563257E+01    -1.586813E+01    -1.557811E+01    -1.762780E+01    -1.466592E+01    -1.728142E+01    -1.652267E+01    -1.576214E+01    -1.495110E+01    -1.587199E+01    -1.592179E+01    -1.708754E+01    -1.536391E+01    -1.725337E+01    -1.517336E+01    -1.505249E+01    -1.469030E+01    -1.526109E+01    -1.716336E+01    -1.870166E+01    -1.766540E+01    -1.541561E+01    -1.460372E+01    -1.540089E+01    -1.728166E+01    -1.437237E+01    -1.603305E+01    -1.658885E+01    -1.772941E+01    -1.584148E+01    -1.630718E+01    -1.670031E+01    -1.527917E+01    -1.422063E+01    -1.543977E+01    -1.636128E+01    -1.485436E+01    -1.602449E+01    -1.456243E+01    -1.616876E+01    -1.437195E+01    -1.880986E+01    -1.562386E+01    -1.837575E+01    -1.635654E+01    -1.369468E+01    -1.538306E+01    -1.605557E+01    -1.474521E+01    -1.516218E+01    -1.617798E+01    -1.496892E+01    -1.612503E+01    -1.670472E+01    -1.501488E+01    -1.489154E+01    -1.513212E+01    -1.497778E+01    -1.421037E+01    -1.412927E+01    -1.564353E+01    -1.559503E+01    -1.460024E+01    -1.407155E+01    -1.777673E+01    -1.721116E+01    -1.534246E+01    -1.541429E+01    -1.622346E+01    -1.457765E+01    -1.335058E+01    -1.423857E+01    -1.618386E+01    -1.571015E+01    -1.908328E+01    -1.455471E+01    -1.417564E+01    -1.786542E+01    -1.617254E+01    -1.915757E+01    -1.502309E+01    -1.412805E+01    -1.434738E+01    -1.494482E+01    -1.495990E+01    -1.422252E+01    -1.342887E+01    -1.479633E+01    -1.447144E+01    -1.396793E+01    -1.423097E+01    -1.559100E+01    -1.446179E+01    -1.692907E+01    -1.436342E+01    -1.482280E+01    -1.434852E+01    -1.590527E+01    -1.547832E+01    -1.469677E+01    -1.408708E+01    -1.386847E+01    -1.559724E+01    -1.545847E+01    -1.403475E+01    -1.417398E+01    -1.459343E+01    -1.349689E+01    -1.514498E+01    -1.458119E+01    -1.405055E+01    -1.382973E+01    -1.519966E+01    -1.532839E+01    -1.497362E+01    -1.341270E+01    -1.336723E+01    -1.403622E+01    -1.424825E+01    -1.448740E+01    -1.639934E+01    -1.381224E+01    -1.360334E+01    -1.341796E+01    -1.390813E+01    -1.568036E+01    -1.536527E+01    -1.406123E+01    -1.377073E+01    -1.404817E+01    -1.350295E+01    -1.460839E+01    -1.628258E+01    -1.452726E+01    -1.528150E+01    -1.381060E+01    -1.398602E+01    -1.572006E+01    -1.416458E+01    -1.401459E+01    -1.577818E+01    -1.507071E+01    -1.407225E+01    -1.287796E+01    -1.432298E+01    -1.948984E+01    -1.462141E+01    -1.392994E+01    -1.392547E+01    -1.359067E+01    -1.429596E+01    -1.441585E+01    -1.332246E+01    -1.311442E+01    -1.781304E+01    -1.351766E+01    -1.323197E+01    -1.318646E+01    -1.359727E+01    -1.374536E+01    -1.371048E+01    -1.464558E+01    -1.466319E+01    -1.408917E+01    -1.363824E+01    -1.292517E+01    -1.272164E+01    -1.320268E+01    -1.290991E+01    -1.270932E+01    -1.373327E+01    -1.457007E+01    -1.498466E+01    -1.554155E+01    -1.763317E+01    -1.450408E+01    -1.266244E+01    -1.316485E+01    -1.332971E+01    -1.458454E+01    -1.529199E+01    -1.366654E+01    -1.505812E+01    -1.439594E+01    -1.353842E+01    -1.287018E+01    -1.312830E+01    -1.413669E+01    -1.366723E+01    -1.339257E+01    -1.308755E+01    -1.424259E+01    -1.364725E+01    -1.286243E+01    -1.341950E+01    -1.454437E+01    -1.405358E+01    -1.628637E+01    -1.556232E+01    -1.424081E+01    -1.315059E+01    -1.304052E+01    -1.314487E+01    -1.335471E+01    -1.285015E+01    -1.343577E+01    -1.299547E+01    -1.396017E+01    -1.362089E+01    -1.263730E+01    -1.400502E+01    -1.433702E+01    -1.334927E+01    -1.262976E+01    -1.316567E+01    -1.441255E+01    -1.672531E+01    -1.363977E+01    -1.433704E+01    -1.455965E+01    -1.371801E+01    -1.387109E+01    -1.351402E+01    -1.392368E+01    -1.627435E+01    -1.401258E+01    -1.276200E+01    -1.372229E+01    -1.500717E+01    -1.554824E+01    -1.506570E+01    -1.492097E+01    -1.386660E+01    -1.287237E+01    -1.388156E+01    -1.462580E+01    -1.415156E+01    -1.408126E+01    -1.306930E+01    -1.358415E+01    -1.495634E+01    -1.347615E+01    -1.330586E+01    -1.460342E+01    -1.383527E+01    -1.348231E+01    -1.360880E+01    -1.458070E+01    -1.496266E+01    -1.456181E+01    -1.345007E+01    -1.320970E+01    -1.377351E+01    -1.356451E+01    -1.398295E+01    -1.360979E+01    -1.297572E+01    -1.270372E+01    -1.232400E+01    -1.209373E+01    -1.250666E+01    -1.289321E+01    -1.308650E+01    -1.290323E+01    -1.374713E+01    -1.472242E+01    -1.411518E+01    -1.310545E+01    -1.308694E+01    -1.317249E+01    -1.429855E+01    -1.371288E+01    -1.237966E+01    -1.263008E+01    -1.268102E+01    -1.321264E+01    -1.281718E+01    -1.242520E+01    -1.313078E+01    -1.578967E+01    -1.293269E+01    -1.346021E+01    -1.335941E+01    -1.432269E+01    -1.379444E+01    -1.263928E+01    -1.181311E+01    -1.183756E+01    -1.280888E+01    -1.321548E+01    -1.309326E+01    -1.310038E+01    -1.320106E+01    -1.313625E+01    -1.354740E+01    -1.330740E+01    -1.194575E+01    -1.210225E+01    -1.268604E+01    -1.278522E+01    -1.251696E+01    -1.256453E+01    -1.266305E+01    -1.324714E+01    -1.489103E+01    -1.395479E+01    -1.291577E+01    -1.236480E+01    -1.304398E+01    -1.525561E+01    -1.671256E+01    -1.405833E+01    -1.309927E+01    -1.221475E+01    -1.211322E+01    -1.230369E+01    -1.395600E+01    -1.461408E+01    -1.328089E+01    -1.300399E+01    -1.273927E+01    -1.330535E+01    -1.362942E+01    -1.293875E+01    -1.293052E+01    -1.294407E+01    -1.229049E+01    -1.314789E+01    -1.392919E+01    -1.261671E+01    -1.227195E+01    -1.261671E+01    -1.392919E+01    -1.314790E+01    -1.229049E+01    -1.294407E+01    -1.293053E+01    -1.293874E+01    -1.362943E+01    -1.330534E+01    -1.273926E+01    -1.300400E+01    -1.328088E+01    -1.461407E+01    -1.395601E+01    -1.230370E+01    -1.211323E+01    -1.221474E+01    -1.309927E+01    -1.405832E+01    -1.671257E+01    -1.525559E+01    -1.304397E+01    -1.236480E+01    -1.291577E+01    -1.395477E+01    -1.489108E+01    -1.324714E+01    -1.266306E+01    -1.256453E+01    -1.251697E+01    -1.278521E+01    -1.268604E+01    -1.210225E+01    -1.194575E+01    -1.330739E+01    -1.354742E+01    -1.313624E+01    -1.320107E+01    -1.310038E+01    -1.309326E+01    -1.321548E+01    -1.280889E+01    -1.183756E+01    -1.181311E+01    -1.263926E+01    -1.379445E+01    -1.432266E+01    -1.335941E+01    -1.346020E+01    -1.293269E+01    -1.578966E+01    -1.313077E+01    -1.242519E+01    -1.281717E+01    -1.321263E+01    -1.268102E+01    -1.263008E+01    -1.237964E+01    -1.371289E+01    -1.429851E+01    -1.317250E+01    -1.308693E+01    -1.310545E+01    -1.411517E+01    -1.472242E+01    -1.374712E+01    -1.290324E+01    -1.308649E+01    -1.289322E+01    -1.250665E+01    -1.209372E+01    -1.232400E+01    -1.270371E+01    -1.297572E+01    -1.360978E+01    -1.398294E+01    -1.356450E+01    -1.377350E+01    -1.320970E+01    -1.345007E+01    -1.456181E+01    -1.496264E+01    -1.458067E+01    -1.360879E+01    -1.348230E+01    -1.383525E+01    -1.460343E+01    -1.330583E+01    -1.347616E+01    -1.495635E+01    -1.358416E+01    -1.306931E+01    -1.408125E+01    -1.415155E+01    -1.462581E+01    -1.388158E+01    -1.287239E+01    -1.386662E+01    -1.492100E+01    -1.506575E+01    -1.554829E+01    -1.500719E+01    -1.372230E+01    -1.276202E+01    -1.401261E+01    -1.627434E+01    -1.392371E+01    -1.351403E+01    -1.387111E+01    -1.371804E+01    -1.455970E+01    -1.433707E+01    -1.363980E+01    -1.672520E+01    -1.441257E+01    -1.316568E+01    -1.262979E+01    -1.334930E+01    -1.433708E+01    -1.400507E+01    -1.263732E+01    -1.362095E+01    -1.396021E+01    -1.299551E+01    -1.343581E+01    -1.285019E+01    -1.335474E+01    -1.314491E+01    -1.304054E+01    -1.315063E+01    -1.424085E+01    -1.556245E+01    -1.628643E+01    -1.405364E+01    -1.454449E+01    -1.341954E+01    -1.286247E+01    -1.364731E+01    -1.424265E+01    -1.308759E+01    -1.339261E+01    -1.366728E+01    -1.413675E+01    -1.312832E+01    -1.287022E+01    -1.353843E+01    -1.439583E+01    -1.505818E+01    -1.366659E+01    -1.529195E+01    -1.458468E+01    -1.332977E+01    -1.316489E+01    -1.266243E+01    -1.450401E+01    -1.763358E+01    -1.554165E+01    -1.498461E+01    -1.457025E+01    -1.373335E+01    -1.270935E+01    -1.290991E+01    -1.320272E+01    -1.272162E+01    -1.292513E+01    -1.363814E+01    -1.408906E+01    -1.466303E+01    -1.464568E+01    -1.371045E+01    -1.374533E+01    -1.359719E+01    -1.318641E+01    -1.323189E+01    -1.351752E+01    -1.781362E+01    -1.311444E+01    -1.332236E+01    -1.441564E+01    -1.429580E+01    -1.359057E+01    -1.392530E+01    -1.392974E+01    -1.462116E+01    -1.948803E+01    -1.432283E+01    -1.287786E+01    -1.407202E+01    -1.507035E+01    -1.577766E+01    -1.401436E+01    -1.416433E+01    -1.571949E+01    -1.398578E+01    -1.381038E+01    -1.528111E+01    -1.452706E+01    -1.628188E+01    -1.460826E+01    -1.350274E+01    -1.404791E+01    -1.377048E+01    -1.406104E+01    -1.536524E+01    -1.567972E+01    -1.390784E+01    -1.341775E+01    -1.360313E+01    -1.381215E+01    -1.640018E+01    -1.448720E+01    -1.424788E+01    -1.403592E+01    -1.336703E+01    -1.341278E+01    -1.497346E+01    -1.532815E+01    -1.519894E+01    -1.382948E+01    -1.405044E+01    -1.458121E+01    -1.514425E+01    -1.349672E+01    -1.459346E+01    -1.417383E+01    -1.403501E+01    -1.545923E+01    -1.559628E+01    -1.386821E+01    -1.408723E+01    -1.469731E+01    -1.547924E+01    -1.590518E+01    -1.434793E+01    -1.482298E+01    -1.436404E+01    -1.692871E+01    -1.446107E+01    -1.559065E+01    -1.423079E+01    -1.396814E+01    -1.447211E+01    -1.479591E+01    -1.342870E+01    -1.422299E+01    -1.496093E+01    -1.494515E+01    -1.434787E+01    -1.412865E+01    -1.502421E+01    -1.916364E+01    -1.617303E+01    -1.786579E+01    -1.417585E+01    -1.455553E+01    -1.907386E+01    -1.570962E+01    -1.618422E+01    -1.423921E+01    -1.335114E+01    -1.457859E+01    -1.622126E+01    -1.541585E+01    -1.534403E+01    -1.721025E+01    -1.777461E+01    -1.407220E+01    -1.460138E+01    -1.559714E+01    -1.564156E+01    -1.412934E+01    -1.421151E+01    -1.497957E+01    -1.513311E+01    -1.489326E+01    -1.501674E+01    -1.670863E+01    -1.612839E+01    -1.496845E+01    -1.617627E+01    -1.516427E+01    -1.474706E+01    -1.605909E+01    -1.538509E+01    -1.369586E+01    -1.636083E+01    -1.837127E+01    -1.562307E+01    -1.880376E+01    -1.437362E+01    -1.617278E+01    -1.456283E+01    -1.602820E+01    -1.485592E+01    -1.635641E+01    -1.544246E+01    -1.422240E+01    -1.528069E+01    -1.670099E+01    -1.631232E+01    -1.583904E+01    -1.773953E+01    -1.659293E+01    -1.603350E+01    -1.437455E+01    -1.729119E+01    -1.540377E+01    -1.460598E+01    -1.541921E+01    -1.766850E+01    -1.868608E+01    -1.716467E+01    -1.526356E+01    -1.469310E+01    -1.505575E+01    -1.517505E+01    -1.726277E+01    -1.536453E+01    -1.709092E+01    -1.592507E+01    -1.586770E+01    -1.495400E+01    -1.576102E+01    -1.652037E+01    -1.728574E+01    -1.466810E+01    -1.761977E+01    -1.557982E+01    -1.586638E+01    -1.563655E+01    -1.517810E+01    -1.768732E+01    -1.734409E+01    -1.513699E+01    -1.492565E+01    -1.508222E+01    -1.508731E+01    -1.518168E+01    -1.703957E+01    -1.566323E+01    -1.608568E+01    -1.634308E+01    -1.551808E+01    -1.515073E+01    -1.611973E+01    -1.709064E+01    -1.758960E+01    -1.691091E+01    -1.518331E+01    -1.743700E+01    -1.613321E+01    -1.572006E+01    -1.731076E+01    -1.597274E+01    -1.458117E+01    -1.634047E+01    -1.669750E+01    -1.431835E+01    -1.525606E+01    -1.572996E+01    -1.717006E+01    -1.608201E+01    -1.609159E+01    -1.540103E+01    -1.637232E+01    -1.405844E+01    -1.507067E+01    -1.664189E+01    -1.413186E+01    -1.585176E+01    -1.494537E+01    -1.522034E+01    -1.740711E+01    -1.531804E+01    -1.861998E+01    -1.516836E+01    -1.504853E+01    -1.522884E+01    -1.491484E+01    -1.596427E+01    -1.635984E+01    -1.539956E+01    -1.898648E+01    -1.594573E+01    -1.647647E+01    -1.473555E+01    -1.605067E+01    -1.909174E+01    -1.521413E+01    -1.457214E+01    -1.454913E+01    -1.705082E+01    -1.649912E+01    -1.462857E+01    -1.616774E+01    -1.948327E+01    -1.732563E+01    -2.010335E+01    -1.514694E+01    -1.769228E+01    -1.516007E+01    -1.539836E+01    -1.501877E+01    -1.746207E+01    -1.829347E+01    -1.513564E+01    -1.585271E+01    -1.517825E+01    -1.592902E+01    -1.449749E+01    -1.629255E+01    -1.608622E+01    -1.480454E+01    -1.471229E+01    -1.561976E+01    -1.861804E+01    -1.431134E+01    -1.649612E+01    -1.517674E+01    -1.481830E+01    -1.468312E+01    -1.825685E+01    -1.753627E+01    -1.504247E+01    -1.745768E+01    -1.740368E+01    -1.776938E+01    -1.554639E+01    -1.705292E+01    -1.509799E+01    -1.688783E+01    -1.596015E+01    -1.544577E+01    -1.620579E+01    -1.514692E+01    -1.532141E+01    -1.808187E+01    -1.618643E+01    -1.653779E+01    -1.534599E+01    -1.542945E+01    -1.604869E+01    -1.552094E+01    -1.500032E+01    -1.458117E+01    -1.804461E+01    -1.571645E+01    -1.482757E+01    -1.482025E+01    -1.499884E+01    -1.633451E+01    -1.443325E+01    -1.695230E+01    -1.530030E+01    -1.493463E+01    -1.662747E+01    -1.596576E+01    -1.462077E+01    -1.532670E+01    -1.581442E+01    -1.912371E+01    -1.482922E+01    -2.443565E+01    -1.518774E+01    -1.689824E+01    -1.631298E+01    -1.480571E+01    -1.577631E+01    -1.564516E+01    -1.553723E+01    -1.453335E+01    -1.785545E+01    -1.636028E+01    -1.601534E+01    -1.668132E+01    -1.556190E+01    -1.536692E+01    -1.518667E+01    -1.573883E+01    -1.532712E+01    -1.595662E+01    -1.590022E+01    -1.454810E+01    -1.763379E+01    -1.541503E+01    -1.790862E+01    -1.894434E+01    -1.764425E+01    -1.515472E+01    -1.609347E+01    -1.567498E+01    -1.556264E+01    -1.696751E+01    -1.975114E+01    -1.565456E+01    -1.571282E+01    -1.590217E+01    -1.589854E+01    -1.549965E+01    -1.791057E+01    -1.750183E+01    -1.565962E+01    -1.518758E+01    -1.650785E+01    -1.747284E+01    -1.614443E+01    -1.546292E+01    -1.497707E+01    -1.542971E+01    -1.577298E+01    -2.057226E+01
-83.000000    -1.407895E+01    -1.618082E+01    -1.520406E+01    -1.476094E+01    -1.443261E+01    -1.674141E+01    -1.500292E+01    -1.575820E+01    -1.546342E+01    -1.790508E+01    -1.531603E+01    -1.534951E+01    -2.197525E+01    -1.500541E+01    -1.575835E+01    -1.651711E+01    -1.644504E+01    -1.652841E+01    -1.576877E+01    -1.525675E+01    -1.718520E+01    -1.630570E+01    -1.519271E+01    -1.454234E+01    -1.715827E+01    -1.646471E+01    -1.660081E+01    -1.806133E+01    -1.636821E+01    -1.527368E+01    -1.936931E+01    -1.535647E+01    -1.477674E+01    -1.752381E+01    -1.835574E+01    -1.644973E+01    -1.839701E+01    -1.621866E+01    -1.487682E+01    -1.689955E+01    -1.480469E+01    -1.446321E+01    -1.745351E+01    -1.559492E+01    -1.470252E+01    -1.447810E+01    -1.560392E+01    -1.706310E+01    -1.543221E+01    -1.582815E+01    -1.543423E+01    -1.462988E+01    -1.451272E+01    -1.683909E+01    -1.501805E+01    -1.582015E+01    -1.501303E+01    -1.500321E+01    -1.503676E+01    -1.556599E+01    -1.722319E+01    -1.408286E+01    -1.351269E+01    -1.480265E+01    -1.562548E+01    -1.556105E+01    -1.526772E+01    -1.457974E+01    -1.525001E+01    -1.631637E+01    -1.837509E+01    -1.496399E+01    -1.600311E+01    -1.870061E+01    -1.770311E+01    -1.499339E+01    -1.711611E+01    -1.716154E+01    -1.579184E+01    -1.500827E+01    -1.447385E+01    -1.740345E+01    -1.511850E+01    -1.748829E+01    -1.684033E+01    -1.597431E+01    -1.526251E+01    -1.493141E+01    -1.735427E+01    -1.591520E+01    -1.500041E+01    -1.529324E+01    -1.612525E+01    -1.482244E+01    -1.515473E+01    -1.588771E+01    -1.516017E+01    -1.528074E+01    -1.556483E+01    -1.707496E+01    -1.781533E+01    -1.642862E+01    -1.604275E+01    -1.620776E+01    -1.429145E+01    -1.741983E+01    -1.645459E+01    -1.621359E+01    -1.553658E+01    -1.603648E+01    -1.618151E+01    -1.715556E+01    -1.525493E+01    -1.675779E+01    -1.683396E+01    -1.571441E+01    -1.679074E+01    -1.519809E+01    -1.475569E+01    -1.512031E+01    -1.468614E+01    -1.694418E+01    -1.467120E+01    -1.589153E+01    -1.633187E+01    -1.495240E+01    -1.559851E+01    -1.601279E+01    -1.572787E+01    -1.724383E+01    -1.747636E+01    -1.725278E+01    -1.562331E+01    -1.723891E+01    -1.523832E+01    -1.524181E+01    -1.568418E+01    -1.837603E+01    -1.574993E+01    -1.591757E+01    -1.641933E+01    -1.502275E+01    -1.845149E+01    -1.492972E+01    -1.592615E+01    -1.603108E+01    -1.519791E+01    -1.590039E+01    -1.497068E+01    -1.440037E+01    -1.561684E+01    -1.517463E+01    -1.558883E+01    -1.628821E+01    -1.510238E+01    -1.610881E+01    -1.485326E+01    -1.704783E+01    -1.551502E+01    -1.529483E+01    -1.562901E+01    -1.571420E+01    -1.536177E+01    -1.500205E+01    -1.505740E+01    -1.715506E+01    -1.676948E+01    -1.593992E+01    -1.886533E+01    -1.436197E+01    -1.729042E+01    -1.533148E+01    -1.454419E+01    -1.425286E+01    -1.569733E+01    -1.493845E+01    -1.415037E+01    -1.534042E+01    -1.659660E+01    -1.571290E+01    -1.522069E+01    -1.822789E+01    -1.592050E+01    -1.639404E+01    -1.618249E+01    -1.937485E+01    -2.314001E+01    -1.508710E+01    -1.651169E+01    -1.623598E+01    -1.594952E+01    -1.513762E+01    -1.629443E+01    -1.546279E+01    -1.582878E+01    -1.681662E+01    -1.588155E+01    -1.728281E+01    -1.504078E+01    -1.530294E+01    -1.562908E+01    -1.420048E+01    -1.561837E+01    -1.525262E+01    -1.593432E+01    -1.496412E+01    -1.550135E+01    -1.591695E+01    -1.498912E+01    -1.798998E+01    -1.534793E+01    -1.572560E+01    -1.599264E+01    -1.455698E+01    -1.653828E+01    -1.667602E+01    -1.605921E+01    -1.729533E+01    -1.638238E+01    -1.407369E+01    -1.410431E+01    -1.656264E+01    -1.632070E+01    -1.442977E+01    -1.420508E+01    -1.443305E+01    -1.433486E+01    -1.663525E+01    -1.586700E+01    -1.626009E+01    -1.646653E+01    -1.485476E+01    -1.413591E+01    -1.678941E+01    -1.641396E+01    -1.497587E+01    -1.491273E+01    -1.602055E+01    -1.410495E+01    -1.714499E+01    -1.506073E+01    -1.439151E+01    -1.414307E+01    -1.545252E+01    -1.596408E+01    -1.587973E+01    -1.418414E+01    -1.512472E+01    -1.654014E+01    -1.449899E+01    -1.362885E+01    -1.396091E+01    -1.679928E+01    -1.549671E+01    -1.584893E+01    -1.429459E+01    -1.471527E+01    -1.764901E+01    -1.418491E+01    -1.472408E+01    -1.469639E+01    -1.400185E+01    -1.509496E+01    -1.551117E+01    -1.639113E+01    -1.494366E+01    -1.553006E+01    -1.528563E+01    -1.378476E+01    -1.409638E+01    -1.622311E+01    -1.527684E+01    -1.621430E+01    -1.435559E+01    -1.385730E+01    -1.550737E+01    -1.599747E+01    -1.478802E+01    -1.375687E+01    -1.439505E+01    -1.402969E+01    -1.458689E+01    -1.429634E+01    -1.383473E+01    -1.358913E+01    -1.371777E+01    -1.735498E+01    -1.494652E+01    -1.367610E+01    -1.378377E+01    -1.349406E+01    -1.369064E+01    -1.818723E+01    -1.394877E+01    -1.330601E+01    -1.396291E+01    -1.375058E+01    -1.354568E+01    -1.594108E+01    -1.366444E+01    -1.478222E+01    -1.387417E+01    -1.393220E+01    -1.600414E+01    -1.653457E+01    -1.414854E+01    -1.316352E+01    -1.396542E+01    -1.546581E+01    -1.442569E+01    -1.509652E+01    -1.463380E+01    -1.298545E+01    -1.319002E+01    -1.344783E+01    -1.355218E+01    -1.459023E+01    -1.607330E+01    -1.323336E+01    -1.297799E+01    -1.434284E+01    -1.478408E+01    -1.355699E+01    -1.443763E+01    -1.505220E+01    -1.418991E+01    -1.299962E+01    -1.310854E+01    -1.323131E+01    -1.463898E+01    -1.629669E+01    -1.499440E+01    -1.431841E+01    -1.493319E+01    -1.484605E+01    -1.324836E+01    -1.255564E+01    -1.452128E+01    -1.669383E+01    -1.494844E+01    -1.528844E+01    -1.428806E+01    -1.359299E+01    -1.338519E+01    -1.330516E+01    -1.483373E+01    -1.549204E+01    -1.633496E+01    -1.452922E+01    -1.370306E+01    -1.402504E+01    -1.393036E+01    -1.352758E+01    -1.353629E+01    -1.335287E+01    -1.368689E+01    -1.450582E+01    -1.525077E+01    -1.447763E+01    -1.265547E+01    -1.383879E+01    -1.293218E+01    -1.245176E+01    -1.319832E+01    -1.294325E+01    -1.269144E+01    -1.424067E+01    -1.652498E+01    -1.633815E+01    -1.438494E+01    -1.438682E+01    -1.382757E+01    -1.347751E+01    -1.326099E+01    -1.370441E+01    -1.344830E+01    -1.326524E+01    -1.277184E+01    -1.280788E+01    -1.260288E+01    -1.338462E+01    -1.360150E+01    -1.454447E+01    -1.418088E+01    -1.405403E+01    -1.498187E+01    -1.426437E+01    -1.334641E+01    -1.460928E+01    -1.470567E+01    -1.467243E+01    -1.400775E+01    -1.418749E+01    -1.436728E+01    -1.347142E+01    -1.362574E+01    -1.292632E+01    -1.236151E+01    -1.296207E+01    -1.365600E+01    -1.305995E+01    -1.335516E+01    -1.397671E+01    -1.342621E+01    -1.293524E+01    -1.245988E+01    -1.273501E+01    -1.339310E+01    -1.392995E+01    -1.255633E+01    -1.225997E+01    -1.228954E+01    -1.264912E+01    -1.261673E+01    -1.335637E+01    -1.486870E+01    -1.395774E+01    -1.329765E+01    -1.390297E+01    -1.417936E+01    -1.374967E+01    -1.347041E+01    -1.274277E+01    -1.294096E+01    -1.277680E+01    -1.238847E+01    -1.263923E+01    -1.258301E+01    -1.243259E+01    -1.248725E+01    -1.250129E+01    -1.298893E+01    -1.373172E+01    -1.307635E+01    -1.276871E+01    -1.270725E+01    -1.324186E+01    -1.313887E+01    -1.300400E+01    -1.407524E+01    -1.549603E+01    -1.544221E+01    -1.387395E+01    -1.345228E+01    -1.461371E+01    -1.366455E+01    -1.258685E+01    -1.249908E+01    -1.269528E+01    -1.333917E+01    -1.280822E+01    -1.213237E+01    -1.214027E+01    -1.289217E+01    -1.384908E+01    -1.328263E+01    -1.289690E+01    -1.352835E+01    -1.398423E+01    -1.368184E+01    -1.276445E+01    -1.245174E+01    -1.244098E+01    -1.267835E+01    -1.278667E+01    -1.247735E+01    -1.265386E+01    -1.429751E+01    -1.346526E+01    -1.337626E+01    -1.295244E+01    -1.301722E+01    -1.307624E+01    -1.433363E+01    -1.334839E+01    -1.242924E+01    -1.296891E+01    -1.350898E+01    -1.370814E+01    -1.267852E+01    -1.303750E+01    -1.451528E+01    -1.495569E+01    -1.492480E+01    -1.280182E+01    -1.207307E+01    -1.250938E+01    -1.253666E+01    -1.310944E+01    -1.406834E+01    -1.300917E+01    -1.200829E+01    -1.194998E+01    -1.247076E+01    -1.340203E+01    -1.340256E+01    -1.344998E+01    -1.371312E+01    -1.264097E+01    -1.259390E+01    -1.310839E+01    -1.222971E+01    -1.241334E+01    -1.286572E+01    -1.319746E+01    -1.316735E+01    -1.398184E+01    -1.287347E+01    -1.189083E+01    -1.188676E+01    -1.234544E+01    -1.337238E+01    -1.304952E+01    -1.337238E+01    -1.234543E+01    -1.188676E+01    -1.189082E+01    -1.287347E+01    -1.398185E+01    -1.316735E+01    -1.319746E+01    -1.286572E+01    -1.241334E+01    -1.222972E+01    -1.310838E+01    -1.259391E+01    -1.264097E+01    -1.371311E+01    -1.344998E+01    -1.340255E+01    -1.340203E+01    -1.247076E+01    -1.194997E+01    -1.200830E+01    -1.300916E+01    -1.406836E+01    -1.310945E+01    -1.253666E+01    -1.250938E+01    -1.207306E+01    -1.280181E+01    -1.492478E+01    -1.495567E+01    -1.451533E+01    -1.303750E+01    -1.267852E+01    -1.370814E+01    -1.350897E+01    -1.296892E+01    -1.242923E+01    -1.334839E+01    -1.433363E+01    -1.307623E+01    -1.301722E+01    -1.295243E+01    -1.337625E+01    -1.346525E+01    -1.429748E+01    -1.265387E+01    -1.247735E+01    -1.278667E+01    -1.267835E+01    -1.244098E+01    -1.245173E+01    -1.276445E+01    -1.368182E+01    -1.398423E+01    -1.352834E+01    -1.289690E+01    -1.328263E+01    -1.384908E+01    -1.289218E+01    -1.214026E+01    -1.213237E+01    -1.280821E+01    -1.333915E+01    -1.269528E+01    -1.249906E+01    -1.258685E+01    -1.366454E+01    -1.461368E+01    -1.345228E+01    -1.387395E+01    -1.544220E+01    -1.549601E+01    -1.407521E+01    -1.300400E+01    -1.313885E+01    -1.324186E+01    -1.270725E+01    -1.276871E+01    -1.307634E+01    -1.373174E+01    -1.298892E+01    -1.250129E+01    -1.248724E+01    -1.243260E+01    -1.258300E+01    -1.263924E+01    -1.238847E+01    -1.277682E+01    -1.294096E+01    -1.274278E+01    -1.347039E+01    -1.374970E+01    -1.417935E+01    -1.390298E+01    -1.329764E+01    -1.395776E+01    -1.486868E+01    -1.335637E+01    -1.261673E+01    -1.264913E+01    -1.228953E+01    -1.225999E+01    -1.255633E+01    -1.392998E+01    -1.339310E+01    -1.273503E+01    -1.245989E+01    -1.293528E+01    -1.342623E+01    -1.397677E+01    -1.335516E+01    -1.305999E+01    -1.365602E+01    -1.296211E+01    -1.236153E+01    -1.292635E+01    -1.362577E+01    -1.347146E+01    -1.436730E+01    -1.418756E+01    -1.400780E+01    -1.467252E+01    -1.470573E+01    -1.460936E+01    -1.334644E+01    -1.426445E+01    -1.498189E+01    -1.405411E+01    -1.418095E+01    -1.454460E+01    -1.360155E+01    -1.338470E+01    -1.260291E+01    -1.280792E+01    -1.277186E+01    -1.326528E+01    -1.344833E+01    -1.370446E+01    -1.326102E+01    -1.347753E+01    -1.382760E+01    -1.438685E+01    -1.438500E+01    -1.633833E+01    -1.652509E+01    -1.424080E+01    -1.269147E+01    -1.294332E+01    -1.319834E+01    -1.245177E+01    -1.293219E+01    -1.383879E+01    -1.265544E+01    -1.447749E+01    -1.525094E+01    -1.450598E+01    -1.368687E+01    -1.335291E+01    -1.353629E+01    -1.352757E+01    -1.393030E+01    -1.402497E+01    -1.370297E+01    -1.452900E+01    -1.633502E+01    -1.549242E+01    -1.483384E+01    -1.330524E+01    -1.338513E+01    -1.359293E+01    -1.428795E+01    -1.528834E+01    -1.494836E+01    -1.669312E+01    -1.452132E+01    -1.255565E+01    -1.324827E+01    -1.484572E+01    -1.493297E+01    -1.431822E+01    -1.499421E+01    -1.629600E+01    -1.463891E+01    -1.323135E+01    -1.310848E+01    -1.299949E+01    -1.418969E+01    -1.505177E+01    -1.443739E+01    -1.355684E+01    -1.478378E+01    -1.434266E+01    -1.297786E+01    -1.323318E+01    -1.607326E+01    -1.458987E+01    -1.355200E+01    -1.344770E+01    -1.318985E+01    -1.298529E+01    -1.463349E+01    -1.509606E+01    -1.442549E+01    -1.546523E+01    -1.396513E+01    -1.316332E+01    -1.414858E+01    -1.653397E+01    -1.600325E+01    -1.393189E+01    -1.387386E+01    -1.478207E+01    -1.366441E+01    -1.594191E+01    -1.354544E+01    -1.375026E+01    -1.396253E+01    -1.330584E+01    -1.394896E+01    -1.818916E+01    -1.369029E+01    -1.349385E+01    -1.378382E+01    -1.367592E+01    -1.494637E+01    -1.735299E+01    -1.371744E+01    -1.358891E+01    -1.383493E+01    -1.429658E+01    -1.458636E+01    -1.402951E+01    -1.439515E+01    -1.375699E+01    -1.478852E+01    -1.599753E+01    -1.550725E+01    -1.385742E+01    -1.435591E+01    -1.621536E+01    -1.527789E+01    -1.622287E+01    -1.409667E+01    -1.378522E+01    -1.528659E+01    -1.552881E+01    -1.494348E+01    -1.639079E+01    -1.551128E+01    -1.509485E+01    -1.400238E+01    -1.469693E+01    -1.472459E+01    -1.418569E+01    -1.764738E+01    -1.471571E+01    -1.429557E+01    -1.585088E+01    -1.549854E+01    -1.680249E+01    -1.396033E+01    -1.362928E+01    -1.450024E+01    -1.654318E+01    -1.512572E+01    -1.418518E+01    -1.588232E+01    -1.596610E+01    -1.545478E+01    -1.414413E+01    -1.439280E+01    -1.506038E+01    -1.714353E+01    -1.410528E+01    -1.602320E+01    -1.491440E+01    -1.497798E+01    -1.641681E+01    -1.679481E+01    -1.413722E+01    -1.485581E+01    -1.646523E+01    -1.626018E+01    -1.587007E+01    -1.663006E+01    -1.433511E+01    -1.443499E+01    -1.420668E+01    -1.443178E+01    -1.631630E+01    -1.656795E+01    -1.410585E+01    -1.407482E+01    -1.637754E+01    -1.729592E+01    -1.605942E+01    -1.666985E+01    -1.653871E+01    -1.455921E+01    -1.599671E+01    -1.572854E+01    -1.534687E+01    -1.799754E+01    -1.499214E+01    -1.592203E+01    -1.550491E+01    -1.496742E+01    -1.593919E+01    -1.525640E+01    -1.562286E+01    -1.420262E+01    -1.563347E+01    -1.530297E+01    -1.504160E+01    -1.728559E+01    -1.588481E+01    -1.682350E+01    -1.582821E+01    -1.546696E+01    -1.629368E+01    -1.514103E+01    -1.595414E+01    -1.623118E+01    -1.651300E+01    -1.509026E+01    -2.332008E+01    -1.940218E+01    -1.618612E+01    -1.638894E+01    -1.591626E+01    -1.823852E+01    -1.522375E+01    -1.571677E+01    -1.659121E+01    -1.533820E+01    -1.415168E+01    -1.494206E+01    -1.570253E+01    -1.425551E+01    -1.454502E+01    -1.532839E+01    -1.730014E+01    -1.436359E+01    -1.886107E+01    -1.593805E+01    -1.677535E+01    -1.716273E+01    -1.505435E+01    -1.500512E+01    -1.536485E+01    -1.571802E+01    -1.562894E+01    -1.529205E+01    -1.551663E+01    -1.704444E+01    -1.485273E+01    -1.611356E+01    -1.510053E+01    -1.628428E+01    -1.558888E+01    -1.517792E+01    -1.562002E+01    -1.440244E+01    -1.497314E+01    -1.590462E+01    -1.520077E+01    -1.602707E+01    -1.592945E+01    -1.492796E+01    -1.846778E+01    -1.502315E+01    -1.641885E+01    -1.592067E+01    -1.575408E+01    -1.838394E+01    -1.568805E+01    -1.524358E+01    -1.523666E+01    -1.723559E+01    -1.562317E+01    -1.724807E+01    -1.748438E+01    -1.725018E+01    -1.572906E+01    -1.601433E+01    -1.559689E+01    -1.495267E+01    -1.633162E+01    -1.588816E+01    -1.467313E+01    -1.695074E+01    -1.468506E+01    -1.512218E+01    -1.475761E+01    -1.519665E+01    -1.678719E+01    -1.571679E+01    -1.682987E+01    -1.675659E+01    -1.525732E+01    -1.715571E+01    -1.617744E+01    -1.603262E+01    -1.553526E+01    -1.621480E+01    -1.645056E+01    -1.742665E+01    -1.429324E+01    -1.621241E+01    -1.604732E+01    -1.643321E+01    -1.782781E+01    -1.707153E+01    -1.556443E+01    -1.528055E+01    -1.516078E+01    -1.588624E+01    -1.515383E+01    -1.482272E+01    -1.612698E+01    -1.529316E+01    -1.500037E+01    -1.591529E+01    -1.735382E+01    -1.493207E+01    -1.526435E+01    -1.597338E+01    -1.683766E+01    -1.748775E+01    -1.511847E+01    -1.739913E+01    -1.447527E+01    -1.501037E+01    -1.579467E+01    -1.715675E+01    -1.711060E+01    -1.499370E+01    -1.770229E+01    -1.870533E+01    -1.600376E+01    -1.496380E+01    -1.836742E+01    -1.631698E+01    -1.525062E+01    -1.458122E+01    -1.526953E+01    -1.556276E+01    -1.562688E+01    -1.480539E+01    -1.351387E+01    -1.408453E+01    -1.722921E+01    -1.556690E+01    -1.503821E+01    -1.500308E+01    -1.501324E+01    -1.582351E+01    -1.501593E+01    -1.684300E+01    -1.451361E+01    -1.463056E+01    -1.543329E+01    -1.583073E+01    -1.543546E+01    -1.707070E+01    -1.560705E+01    -1.447946E+01    -1.470443E+01    -1.559810E+01    -1.744120E+01    -1.446401E+01    -1.480565E+01    -1.690480E+01    -1.487813E+01    -1.622073E+01    -1.839376E+01    -1.644837E+01    -1.835723E+01    -1.753141E+01    -1.477684E+01    -1.535633E+01    -1.935870E+01    -1.527497E+01    -1.637033E+01    -1.806980E+01    -1.660139E+01    -1.646656E+01    -1.715651E+01    -1.454201E+01    -1.519184E+01    -1.630561E+01    -1.718510E+01    -1.525926E+01    -1.577188E+01    -1.652431E+01    -1.644755E+01    -1.652053E+01    -1.575801E+01    -1.500524E+01    -2.193627E+01    -1.535146E+01    -1.531463E+01    -1.791332E+01    -1.546524E+01    -1.575831E+01    -1.500252E+01    -1.674900E+01    -1.443392E+01    -1.476232E+01    -1.520370E+01    -1.617999E+01
-82.888889    -1.398736E+01    -1.553800E+01    -1.580562E+01    -1.412413E+01    -1.684297E+01    -1.908614E+01    -1.808061E+01    -1.505275E+01    -1.633708E+01    -1.854163E+01    -1.445521E+01    -1.707965E+01    -1.894187E+01    -1.669137E+01    -1.394748E+01    -1.686307E+01    -1.546274E+01    -1.514438E+01    -1.754959E+01    -1.602262E+01    -1.614168E+01    -1.489189E+01    -1.503565E+01    -1.689205E+01    -1.662541E+01    -1.620996E+01    -1.695402E+01    -1.549363E+01    -1.602346E+01    -1.616637E+01    -1.567305E+01    -1.625999E+01    -1.573152E+01    -1.502665E+01    -1.632366E+01    -1.690113E+01    -1.653464E+01    -1.529247E+01    -1.566504E+01    -1.565371E+01    -1.601059E+01    -1.705788E+01    -1.635495E+01    -1.737005E+01    -1.522842E+01    -1.636424E+01    -1.512245E+01    -1.594109E+01    -1.504038E+01    -1.846345E+01    -1.460743E+01    -1.419651E+01    -1.648646E+01    -1.699048E+01    -1.651965E+01    -1.553454E+01    -1.543167E+01    -1.457673E+01    -1.494621E+01    -1.553375E+01    -1.560307E+01    -1.445934E+01    -1.456716E+01    -1.675414E+01    -1.582858E+01    -1.529529E+01    -2.010859E+01    -1.698849E+01    -1.791481E+01    -1.753845E+01    -1.574597E+01    -1.510493E+01    -1.450975E+01    -1.799017E+01    -1.481514E+01    -1.650569E+01    -1.655855E+01    -1.623511E+01    -1.647099E+01    -1.501791E+01    -2.088550E+01    -1.834521E+01    -1.566223E+01    -1.682739E+01    -1.803702E+01    -1.650153E+01    -1.545839E+01    -1.577325E+01    -1.589171E+01    -1.639811E+01    -1.470196E+01    -1.588010E+01    -1.706180E+01    -1.493004E+01    -1.538780E+01    -1.526743E+01    -1.724098E+01    -1.651530E+01    -1.533544E+01    -2.023703E+01    -1.585250E+01    -1.592907E+01    -1.482149E+01    -1.550585E+01    -1.421546E+01    -1.638759E+01    -1.545904E+01    -1.650792E+01    -1.811278E+01    -1.586568E+01    -1.616139E+01    -1.596646E+01    -1.550500E+01    -1.515749E+01    -1.527943E+01    -1.542564E+01    -1.392930E+01    -1.632907E+01    -1.412257E+01    -1.602179E+01    -1.538725E+01    -1.405370E+01    -1.554923E+01    -1.554016E+01    -1.594146E+01    -1.502675E+01    -1.842777E+01    -1.615330E+01    -1.755788E+01    -1.744796E+01    -1.455886E+01    -1.553926E+01    -1.696218E+01    -1.757894E+01    -1.654849E+01    -1.687328E+01    -1.655481E+01    -2.006802E+01    -1.533480E+01    -1.605549E+01    -1.693085E+01    -1.615501E+01    -1.653697E+01    -1.558504E+01    -1.540812E+01    -1.758840E+01    -1.574327E+01    -1.841993E+01    -1.534108E+01    -1.506850E+01    -1.707294E+01    -1.551057E+01    -1.518628E+01    -1.427564E+01    -1.546013E+01    -1.773153E+01    -1.553113E+01    -1.587491E+01    -1.643306E+01    -1.459109E+01    -1.894039E+01    -1.568729E+01    -1.518662E+01    -1.586821E+01    -1.500832E+01    -1.749856E+01    -1.578473E+01    -1.526576E+01    -1.749892E+01    -1.658677E+01    -1.637685E+01    -1.524510E+01    -1.684602E+01    -1.609152E+01    -1.548480E+01    -1.426973E+01    -1.810953E+01    -1.713091E+01    -1.416577E+01    -1.529507E+01    -1.674775E+01    -1.583561E+01    -1.459592E+01    -1.494758E+01    -1.427876E+01    -1.482612E+01    -1.775135E+01    -1.511570E+01    -1.465233E+01    -1.463281E+01    -1.646438E+01    -1.594790E+01    -1.601471E+01    -1.616094E+01    -1.706735E+01    -1.891488E+01    -1.478723E+01    -1.785350E+01    -1.640415E+01    -1.537723E+01    -1.521338E+01    -1.639054E+01    -1.750031E+01    -1.518679E+01    -1.674820E+01    -1.610673E+01    -1.601993E+01    -1.683374E+01    -1.469710E+01    -1.558574E+01    -1.416197E+01    -1.625899E+01    -1.639245E+01    -1.462676E+01    -1.381162E+01    -1.554306E+01    -1.439375E+01    -1.335461E+01    -1.502016E+01    -1.583538E+01    -1.708416E+01    -1.740943E+01    -1.816136E+01    -1.516429E+01    -1.900951E+01    -1.751404E+01    -1.420116E+01    -1.650994E+01    -1.443372E+01    -1.349945E+01    -1.575650E+01    -1.444919E+01    -1.409920E+01    -1.449979E+01    -1.674527E+01    -1.467096E+01    -1.548345E+01    -1.458904E+01    -1.545763E+01    -1.466907E+01    -1.437918E+01    -1.514813E+01    -1.570887E+01    -1.508933E+01    -1.566075E+01    -1.673818E+01    -1.597302E+01    -1.388426E+01    -1.544896E+01    -1.625436E+01    -1.418612E+01    -1.434670E+01    -1.706352E+01    -1.847869E+01    -1.439586E+01    -1.470738E+01    -1.420093E+01    -1.607160E+01    -1.622521E+01    -1.463636E+01    -1.457526E+01    -1.653937E+01    -1.483105E+01    -1.527895E+01    -1.531033E+01    -1.399007E+01    -1.320960E+01    -1.454412E+01    -1.577460E+01    -1.829461E+01    -1.505660E+01    -1.403538E+01    -1.558930E+01    -1.495255E+01    -1.432848E+01    -1.323742E+01    -1.395796E+01    -1.529288E+01    -1.962358E+01    -1.495858E+01    -1.598568E+01    -1.393901E+01    -1.385572E+01    -1.566730E+01    -1.391588E+01    -1.365803E+01    -1.366135E+01    -1.527232E+01    -1.542804E+01    -1.745710E+01    -1.411205E+01    -1.331785E+01    -1.386276E+01    -1.392546E+01    -1.669476E+01    -1.602669E+01    -1.495557E+01    -1.298657E+01    -1.433942E+01    -1.546342E+01    -1.365037E+01    -1.452369E+01    -1.331155E+01    -1.283262E+01    -1.331671E+01    -1.583276E+01    -1.504338E+01    -1.458122E+01    -1.543888E+01    -1.357513E+01    -1.380932E+01    -1.614746E+01    -2.019116E+01    -1.450116E+01    -1.410342E+01    -1.356253E+01    -1.393015E+01    -1.403976E+01    -1.542571E+01    -1.524170E+01    -1.432709E+01    -1.494966E+01    -1.383043E+01    -1.321412E+01    -1.383927E+01    -1.513213E+01    -1.619817E+01    -1.299287E+01    -1.312342E+01    -1.362184E+01    -1.335865E+01    -1.367705E+01    -1.358924E+01    -1.357807E+01    -1.426153E+01    -1.455175E+01    -1.303074E+01    -1.298170E+01    -1.420341E+01    -1.382364E+01    -1.351268E+01    -1.446406E+01    -1.512647E+01    -1.502439E+01    -1.347751E+01    -1.263768E+01    -1.341217E+01    -1.363159E+01    -1.328707E+01    -1.451139E+01    -1.541593E+01    -1.471426E+01    -1.351261E+01    -1.345152E+01    -1.409186E+01    -1.282329E+01    -1.227875E+01    -1.274143E+01    -1.296214E+01    -1.412337E+01    -1.507536E+01    -1.627032E+01    -1.600309E+01    -1.520946E+01    -1.389178E+01    -1.252608E+01    -1.308046E+01    -1.370128E+01    -1.330891E+01    -1.291681E+01    -1.320818E+01    -1.470494E+01    -1.368961E+01    -1.322211E+01    -1.363489E+01    -1.414999E+01    -1.387849E+01    -1.396795E+01    -1.445706E+01    -1.406239E+01    -1.282600E+01    -1.314477E+01    -1.385836E+01    -1.366908E+01    -1.312747E+01    -1.267212E+01    -1.361999E+01    -1.343933E+01    -1.251274E+01    -1.257829E+01    -1.297788E+01    -1.324908E+01    -1.272691E+01    -1.280310E+01    -1.329906E+01    -1.423600E+01    -1.389505E+01    -1.351053E+01    -1.260236E+01    -1.309280E+01    -1.315184E+01    -1.259102E+01    -1.253372E+01    -1.328336E+01    -1.420439E+01    -1.370396E+01    -1.307900E+01    -1.268185E+01    -1.408478E+01    -1.364390E+01    -1.332305E+01    -1.331160E+01    -1.260984E+01    -1.232273E+01    -1.238844E+01    -1.227344E+01    -1.243478E+01    -1.244463E+01    -1.225170E+01    -1.220850E+01    -1.295993E+01    -1.343052E+01    -1.290006E+01    -1.328765E+01    -1.419277E+01    -1.320259E+01    -1.317982E+01    -1.430151E+01    -1.370510E+01    -1.292852E+01    -1.253021E+01    -1.270790E+01    -1.253601E+01    -1.378589E+01    -1.396162E+01    -1.318621E+01    -1.319781E+01    -1.285928E+01    -1.252106E+01    -1.245085E+01    -1.185249E+01    -1.274319E+01    -1.327441E+01    -1.213900E+01    -1.217427E+01    -1.293844E+01    -1.277964E+01    -1.250121E+01    -1.282070E+01    -1.354756E+01    -1.408781E+01    -1.353484E+01    -1.343263E+01    -1.311883E+01    -1.325186E+01    -1.334863E+01    -1.271287E+01    -1.231923E+01    -1.254484E+01    -1.263229E+01    -1.297099E+01    -1.257168E+01    -1.263652E+01    -1.257737E+01    -1.305583E+01    -1.318247E+01    -1.288963E+01    -1.238790E+01    -1.261060E+01    -1.320878E+01    -1.308657E+01    -1.303386E+01    -1.279536E+01    -1.264177E+01    -1.248968E+01    -1.327488E+01    -1.277953E+01    -1.269977E+01    -1.335662E+01    -1.364294E+01    -1.307224E+01    -1.236878E+01    -1.198152E+01    -1.236292E+01    -1.348981E+01    -1.336299E+01    -1.271424E+01    -1.225601E+01    -1.225336E+01    -1.258028E+01    -1.271105E+01    -1.295309E+01    -1.250353E+01    -1.241672E+01    -1.262284E+01    -1.308288E+01    -1.350456E+01    -1.267599E+01    -1.222119E+01    -1.208388E+01    -1.251434E+01    -1.319276E+01    -1.458784E+01    -1.289781E+01    -1.205411E+01    -1.194763E+01    -1.209483E+01    -1.284784E+01    -1.421705E+01    -1.614049E+01    -1.260082E+01    -1.174575E+01    -1.194788E+01    -1.174576E+01    -1.260082E+01    -1.614055E+01    -1.421705E+01    -1.284785E+01    -1.209484E+01    -1.194762E+01    -1.205411E+01    -1.289781E+01    -1.458784E+01    -1.319276E+01    -1.251434E+01    -1.208388E+01    -1.222119E+01    -1.267598E+01    -1.350458E+01    -1.308287E+01    -1.262285E+01    -1.241671E+01    -1.250353E+01    -1.295308E+01    -1.271105E+01    -1.258028E+01    -1.225336E+01    -1.225601E+01    -1.271426E+01    -1.336298E+01    -1.348982E+01    -1.236292E+01    -1.198152E+01    -1.236878E+01    -1.307224E+01    -1.364293E+01    -1.335663E+01    -1.269976E+01    -1.277954E+01    -1.327486E+01    -1.248968E+01    -1.264176E+01    -1.279536E+01    -1.303386E+01    -1.308658E+01    -1.320878E+01    -1.261061E+01    -1.238789E+01    -1.288964E+01    -1.318245E+01    -1.305583E+01    -1.257736E+01    -1.263652E+01    -1.257167E+01    -1.297099E+01    -1.263228E+01    -1.254485E+01    -1.231921E+01    -1.271288E+01    -1.334860E+01    -1.325187E+01    -1.311881E+01    -1.343263E+01    -1.353482E+01    -1.408784E+01    -1.354753E+01    -1.282072E+01    -1.250119E+01    -1.277965E+01    -1.293843E+01    -1.217427E+01    -1.213899E+01    -1.327441E+01    -1.274317E+01    -1.185250E+01    -1.245084E+01    -1.252108E+01    -1.285926E+01    -1.319782E+01    -1.318620E+01    -1.396162E+01    -1.378587E+01    -1.253601E+01    -1.270789E+01    -1.253022E+01    -1.292851E+01    -1.370512E+01    -1.430149E+01    -1.317983E+01    -1.320259E+01    -1.419279E+01    -1.328764E+01    -1.290008E+01    -1.343052E+01    -1.295995E+01    -1.220849E+01    -1.225172E+01    -1.244463E+01    -1.243479E+01    -1.227344E+01    -1.238846E+01    -1.232274E+01    -1.260987E+01    -1.331161E+01    -1.332309E+01    -1.364392E+01    -1.408483E+01    -1.268186E+01    -1.307903E+01    -1.370398E+01    -1.420442E+01    -1.328336E+01    -1.253375E+01    -1.259102E+01    -1.315189E+01    -1.309281E+01    -1.260239E+01    -1.351055E+01    -1.389508E+01    -1.423602E+01    -1.329911E+01    -1.280311E+01    -1.272695E+01    -1.324910E+01    -1.297793E+01    -1.257831E+01    -1.251278E+01    -1.343935E+01    -1.362005E+01    -1.267214E+01    -1.312752E+01    -1.366911E+01    -1.385845E+01    -1.314478E+01    -1.282605E+01    -1.406240E+01    -1.445717E+01    -1.396796E+01    -1.387858E+01    -1.415006E+01    -1.363497E+01    -1.322213E+01    -1.368970E+01    -1.470498E+01    -1.320823E+01    -1.291684E+01    -1.330896E+01    -1.370129E+01    -1.308051E+01    -1.252606E+01    -1.389178E+01    -1.520932E+01    -1.600316E+01    -1.627062E+01    -1.507549E+01    -1.412350E+01    -1.296220E+01    -1.274146E+01    -1.227876E+01    -1.282329E+01    -1.409189E+01    -1.345146E+01    -1.351256E+01    -1.471414E+01    -1.541597E+01    -1.451144E+01    -1.328711E+01    -1.363159E+01    -1.341215E+01    -1.263765E+01    -1.347743E+01    -1.502414E+01    -1.512642E+01    -1.446396E+01    -1.351264E+01    -1.382354E+01    -1.420336E+01    -1.298161E+01    -1.303063E+01    -1.455168E+01    -1.426166E+01    -1.357804E+01    -1.358918E+01    -1.367690E+01    -1.335858E+01    -1.362166E+01    -1.312330E+01    -1.299274E+01    -1.619825E+01    -1.513251E+01    -1.383918E+01    -1.321396E+01    -1.383025E+01    -1.494926E+01    -1.432683E+01    -1.524134E+01    -1.542586E+01    -1.403951E+01    -1.392992E+01    -1.356229E+01    -1.410317E+01    -1.450095E+01    -2.019245E+01    -1.614688E+01    -1.380909E+01    -1.357488E+01    -1.543853E+01    -1.458085E+01    -1.504303E+01    -1.583218E+01    -1.331654E+01    -1.283242E+01    -1.331146E+01    -1.452352E+01    -1.365014E+01    -1.546288E+01    -1.433902E+01    -1.298644E+01    -1.495552E+01    -1.602755E+01    -1.669527E+01    -1.392508E+01    -1.386242E+01    -1.331777E+01    -1.411203E+01    -1.745468E+01    -1.542742E+01    -1.527213E+01    -1.366109E+01    -1.365806E+01    -1.391630E+01    -1.566824E+01    -1.385526E+01    -1.393887E+01    -1.598548E+01    -1.495830E+01    -1.962700E+01    -1.529253E+01    -1.395780E+01    -1.323736E+01    -1.432902E+01    -1.495337E+01    -1.558941E+01    -1.403522E+01    -1.505736E+01    -1.829920E+01    -1.577308E+01    -1.454387E+01    -1.320981E+01    -1.399065E+01    -1.531164E+01    -1.527879E+01    -1.483165E+01    -1.654172E+01    -1.457580E+01    -1.463708E+01    -1.622292E+01    -1.607231E+01    -1.420180E+01    -1.470811E+01    -1.439663E+01    -1.848659E+01    -1.705953E+01    -1.434777E+01    -1.418703E+01    -1.625215E+01    -1.544926E+01    -1.388508E+01    -1.597489E+01    -1.673457E+01    -1.566282E+01    -1.509043E+01    -1.571083E+01    -1.515009E+01    -1.438058E+01    -1.467036E+01    -1.546020E+01    -1.458943E+01    -1.548208E+01    -1.467125E+01    -1.674973E+01    -1.450152E+01    -1.410065E+01    -1.444972E+01    -1.575710E+01    -1.350057E+01    -1.443495E+01    -1.651158E+01    -1.420278E+01    -1.752070E+01    -1.901465E+01    -1.516694E+01    -1.817192E+01    -1.740129E+01    -1.708985E+01    -1.583476E+01    -1.502250E+01    -1.335592E+01    -1.439586E+01    -1.554584E+01    -1.381342E+01    -1.462839E+01    -1.639886E+01    -1.626433E+01    -1.416355E+01    -1.558962E+01    -1.469804E+01    -1.683449E+01    -1.602302E+01    -1.610630E+01    -1.675033E+01    -1.518378E+01    -1.750262E+01    -1.638692E+01    -1.521522E+01    -1.538107E+01    -1.640413E+01    -1.786644E+01    -1.479004E+01    -1.893310E+01    -1.706694E+01    -1.615664E+01    -1.601873E+01    -1.595128E+01    -1.646287E+01    -1.463587E+01    -1.465512E+01    -1.511988E+01    -1.776697E+01    -1.482974E+01    -1.428121E+01    -1.495130E+01    -1.459843E+01    -1.583284E+01    -1.674320E+01    -1.529583E+01    -1.416625E+01    -1.713657E+01    -1.810243E+01    -1.426797E+01    -1.548693E+01    -1.609594E+01    -1.684711E+01    -1.524718E+01    -1.638404E+01    -1.657935E+01    -1.750773E+01    -1.526927E+01    -1.578972E+01    -1.749015E+01    -1.501208E+01    -1.587196E+01    -1.518763E+01    -1.568736E+01    -1.895754E+01    -1.459403E+01    -1.642879E+01    -1.587037E+01    -1.553448E+01    -1.774324E+01    -1.546243E+01    -1.427801E+01    -1.519002E+01    -1.550821E+01    -1.707858E+01    -1.506981E+01    -1.533827E+01    -1.843358E+01    -1.574270E+01    -1.758717E+01    -1.540580E+01    -1.558639E+01    -1.654250E+01    -1.615165E+01    -1.693125E+01    -1.605995E+01    -1.533688E+01    -2.003915E+01    -1.655985E+01    -1.686994E+01    -1.654849E+01    -1.758420E+01    -1.696768E+01    -1.553989E+01    -1.456130E+01    -1.745530E+01    -1.756786E+01    -1.615793E+01    -1.843745E+01    -1.502848E+01    -1.594555E+01    -1.554246E+01    -1.555173E+01    -1.405471E+01    -1.538561E+01    -1.602128E+01    -1.412149E+01    -1.632848E+01    -1.393062E+01    -1.542812E+01    -1.527775E+01    -1.515919E+01    -1.550590E+01    -1.596438E+01    -1.615997E+01    -1.586860E+01    -1.812170E+01    -1.651042E+01    -1.546078E+01    -1.638764E+01    -1.421440E+01    -1.550439E+01    -1.482309E+01    -1.593165E+01    -1.585031E+01    -2.024197E+01    -1.533541E+01    -1.651600E+01    -1.724472E+01    -1.526680E+01    -1.538882E+01    -1.493171E+01    -1.705656E+01    -1.587778E+01    -1.470325E+01    -1.639950E+01    -1.589096E+01    -1.577443E+01    -1.545849E+01    -1.650201E+01    -1.803980E+01    -1.682697E+01    -1.566268E+01    -1.835131E+01    -2.089451E+01    -1.501705E+01    -1.646648E+01    -1.623455E+01    -1.655621E+01    -1.650346E+01    -1.481520E+01    -1.798666E+01    -1.450941E+01    -1.510735E+01    -1.574963E+01    -1.754417E+01    -1.791977E+01    -1.699127E+01    -2.008642E+01    -1.529683E+01    -1.583356E+01    -1.675571E+01    -1.456838E+01    -1.446061E+01    -1.560255E+01    -1.553196E+01    -1.494754E+01    -1.457774E+01    -1.543181E+01    -1.553448E+01    -1.652262E+01    -1.698894E+01    -1.648858E+01    -1.419791E+01    -1.460903E+01    -1.846032E+01    -1.503958E+01    -1.594823E+01    -1.512485E+01    -1.636775E+01    -1.523074E+01    -1.737874E+01    -1.635504E+01    -1.706129E+01    -1.601240E+01    -1.565516E+01    -1.566545E+01    -1.529262E+01    -1.653250E+01    -1.690584E+01    -1.632442E+01    -1.502754E+01    -1.573320E+01    -1.626195E+01    -1.567184E+01    -1.616313E+01    -1.602220E+01    -1.549372E+01    -1.695734E+01    -1.621298E+01    -1.662872E+01    -1.689447E+01    -1.503671E+01    -1.489262E+01    -1.613685E+01    -1.602576E+01    -1.755003E+01    -1.514319E+01    -1.546392E+01    -1.686902E+01    -1.394778E+01    -1.669291E+01    -1.896306E+01    -1.708981E+01    -1.445498E+01    -1.853870E+01    -1.633738E+01    -1.505395E+01    -1.808991E+01    -1.908838E+01    -1.684500E+01    -1.412504E+01    -1.580373E+01    -1.553454E+01
-82.777778    -1.470555E+01    -1.546625E+01    -1.527698E+01    -1.459507E+01    -1.951240E+01    -1.519728E+01    -1.632382E+01    -1.569373E+01    -2.189338E+01    -1.748260E+01    -1.478785E+01    -1.572547E+01    -1.569271E+01    -1.686938E+01    -1.496106E+01    -1.620241E+01    -1.582861E+01    -1.618313E+01    -1.617302E+01    -1.555256E+01    -1.634783E+01    -1.593406E+01    -1.590410E+01    -1.740172E+01    -1.521877E+01    -1.547699E+01    -1.462539E+01    -1.481236E+01    -1.784349E+01    -1.703061E+01    -1.726700E+01    -1.541996E+01    -1.595062E+01    -1.513944E+01    -1.558544E+01    -1.669366E+01    -1.712344E+01    -1.728253E+01    -1.536214E+01    -1.677208E+01    -1.504315E+01    -1.505762E+01    -1.639835E+01    -1.644133E+01    -1.515460E+01    -1.830479E+01    -1.482223E+01    -1.516942E+01    -1.638325E+01    -1.588825E+01    -1.422789E+01    -1.530259E+01    -1.477786E+01    -1.655717E+01    -1.555758E+01    -1.832397E+01    -1.461332E+01    -1.383615E+01    -1.797573E+01    -1.501359E+01    -1.563857E+01    -1.578590E+01    -1.554506E+01    -1.561496E+01    -1.568186E+01    -1.476945E+01    -1.545916E+01    -1.509830E+01    -1.819017E+01    -1.681296E+01    -1.440263E+01    -1.582485E+01    -1.476802E+01    -1.786877E+01    -1.675922E+01    -1.628478E+01    -1.465247E+01    -1.602283E+01    -1.759378E+01    -1.707038E+01    -1.426304E+01    -1.544795E+01    -1.645251E+01    -1.788134E+01    -1.639478E+01    -1.470081E+01    -1.679529E+01    -1.762797E+01    -1.778502E+01    -1.609272E+01    -1.674222E+01    -1.529858E+01    -1.567331E+01    -1.697582E+01    -1.520175E+01    -1.827367E+01    -1.501924E+01    -1.604279E+01    -1.507074E+01    -1.621894E+01    -1.517791E+01    -1.532161E+01    -1.502740E+01    -1.513978E+01    -1.538952E+01    -1.680936E+01    -1.882067E+01    -1.764403E+01    -1.478336E+01    -1.651356E+01    -1.400829E+01    -1.682364E+01    -1.515176E+01    -1.735285E+01    -1.513114E+01    -1.421919E+01    -1.527342E+01    -1.472842E+01    -1.518136E+01    -1.535437E+01    -1.587330E+01    -1.502792E+01    -1.649087E+01    -1.588800E+01    -1.525131E+01    -1.969171E+01    -1.659646E+01    -1.633169E+01    -1.761315E+01    -1.597094E+01    -1.582955E+01    -1.618268E+01    -1.459173E+01    -1.515091E+01    -1.764584E+01    -1.592764E+01    -1.694610E+01    -1.461824E+01    -1.450618E+01    -1.551133E+01    -1.612070E+01    -1.498081E+01    -1.614179E+01    -1.410329E+01    -1.474815E+01    -1.534468E+01    -1.561519E+01    -1.588730E+01    -1.680105E+01    -1.557670E+01    -1.490410E+01    -1.507720E+01    -1.646307E+01    -1.845673E+01    -1.685151E+01    -1.532724E+01    -1.611242E+01    -1.664135E+01    -1.745387E+01    -1.715993E+01    -1.523903E+01    -1.770720E+01    -1.566074E+01    -1.518546E+01    -1.569384E+01    -1.516496E+01    -1.478038E+01    -1.607684E+01    -1.606305E+01    -1.645822E+01    -1.499899E+01    -1.461933E+01    -1.801197E+01    -1.721481E+01    -1.581427E+01    -1.490029E+01    -1.477654E+01    -1.482769E+01    -1.645274E+01    -1.727279E+01    -1.589684E+01    -1.555200E+01    -1.542401E+01    -1.746883E+01    -1.511674E+01    -1.500112E+01    -1.554883E+01    -1.803703E+01    -1.778644E+01    -1.838108E+01    -1.844494E+01    -1.615963E+01    -1.642833E+01    -1.459144E+01    -1.421285E+01    -1.577313E+01    -1.745523E+01    -1.433671E+01    -1.446640E+01    -1.539155E+01    -1.691120E+01    -1.891465E+01    -1.470317E+01    -1.432166E+01    -1.592861E+01    -1.443609E+01    -1.693128E+01    -1.992268E+01    -1.484389E+01    -1.637356E+01    -1.712508E+01    -1.523447E+01    -1.572294E+01    -1.608519E+01    -1.649818E+01    -1.511869E+01    -1.560839E+01    -1.591310E+01    -1.675055E+01    -1.848264E+01    -1.630876E+01    -1.475456E+01    -1.387376E+01    -1.634336E+01    -1.663539E+01    -1.632486E+01    -1.563404E+01    -1.431449E+01    -1.460940E+01    -1.960496E+01    -1.541364E+01    -1.750148E+01    -1.655072E+01    -1.748314E+01    -1.676935E+01    -1.439793E+01    -1.407576E+01    -1.524191E+01    -1.417908E+01    -1.453716E+01    -1.421030E+01    -1.520123E+01    -1.808973E+01    -1.714125E+01    -1.451300E+01    -1.485053E+01    -1.697227E+01    -1.458106E+01    -1.504862E+01    -1.497303E+01    -1.579907E+01    -1.413894E+01    -1.368183E+01    -1.463657E+01    -1.593305E+01    -1.817170E+01    -1.877258E+01    -1.443126E+01    -1.408552E+01    -1.554001E+01    -1.477488E+01    -1.571124E+01    -1.463096E+01    -1.384062E+01    -1.355065E+01    -1.659076E+01    -1.838693E+01    -1.472999E+01    -1.471808E+01    -1.512536E+01    -1.498303E+01    -1.443162E+01    -1.391322E+01    -1.464672E+01    -1.609572E+01    -1.460047E+01    -1.525490E+01    -1.362855E+01    -1.373572E+01    -1.561344E+01    -1.577514E+01    -1.432568E+01    -1.360274E+01    -1.319260E+01    -1.408870E+01    -1.825227E+01    -1.375346E+01    -1.388907E+01    -1.398870E+01    -1.505349E+01    -1.757974E+01    -1.456974E+01    -1.445497E+01    -1.453656E+01    -1.412566E+01    -1.429963E+01    -1.516872E+01    -1.464956E+01    -1.255647E+01    -1.369964E+01    -1.489171E+01    -1.406246E+01    -1.539651E+01    -1.512290E+01    -1.296760E+01    -1.321171E+01    -1.563642E+01    -1.643189E+01    -1.434068E+01    -1.581280E+01    -1.315067E+01    -1.308557E+01    -1.287844E+01    -1.351647E+01    -1.583274E+01    -1.522968E+01    -1.435524E+01    -1.409300E+01    -1.396470E+01    -1.455409E+01    -1.392559E+01    -1.352798E+01    -1.862376E+01    -1.560575E+01    -1.368155E+01    -1.303348E+01    -1.342364E+01    -1.348320E+01    -1.633975E+01    -1.403788E+01    -1.360922E+01    -1.570269E+01    -1.396063E+01    -1.323699E+01    -1.283600E+01    -1.305406E+01    -1.454156E+01    -1.509333E+01    -1.366284E+01    -1.404990E+01    -1.350654E+01    -1.347516E+01    -1.345371E+01    -1.307850E+01    -1.410570E+01    -1.479185E+01    -1.314485E+01    -1.379868E+01    -1.419334E+01    -1.302322E+01    -1.272734E+01    -1.302221E+01    -1.369024E+01    -1.366959E+01    -1.452787E+01    -1.506529E+01    -1.776200E+01    -1.347199E+01    -1.277368E+01    -1.267887E+01    -1.320167E+01    -1.318661E+01    -1.295008E+01    -1.311325E+01    -1.380637E+01    -1.502254E+01    -1.441283E+01    -1.300391E+01    -1.365856E+01    -1.453628E+01    -1.376080E+01    -1.387459E+01    -1.405864E+01    -1.350278E+01    -1.352570E+01    -1.308902E+01    -1.302053E+01    -1.343828E+01    -1.398033E+01    -1.381352E+01    -1.541006E+01    -1.489446E+01    -1.468360E+01    -1.353668E+01    -1.451121E+01    -1.399250E+01    -1.287625E+01    -1.313669E+01    -1.486106E+01    -1.363610E+01    -1.370702E+01    -1.324682E+01    -1.467921E+01    -1.424127E+01    -1.332123E+01    -1.280436E+01    -1.339462E+01    -1.317625E+01    -1.360094E+01    -1.408878E+01    -1.359222E+01    -1.411594E+01    -1.516951E+01    -1.363791E+01    -1.344700E+01    -1.371009E+01    -1.416420E+01    -1.541650E+01    -1.324330E+01    -1.325179E+01    -1.387280E+01    -1.411417E+01    -1.432729E+01    -1.473467E+01    -1.532704E+01    -1.484682E+01    -1.434581E+01    -1.433755E+01    -1.494178E+01    -1.454468E+01    -1.380051E+01    -1.374876E+01    -1.389054E+01    -1.359585E+01    -1.287079E+01    -1.318273E+01    -1.338493E+01    -1.281920E+01    -1.279033E+01    -1.347592E+01    -1.377071E+01    -1.442618E+01    -1.340044E+01    -1.261131E+01    -1.331654E+01    -1.351786E+01    -1.291592E+01    -1.328068E+01    -1.434392E+01    -1.455632E+01    -1.292998E+01    -1.263844E+01    -1.302460E+01    -1.469387E+01    -1.403556E+01    -1.316498E+01    -1.362776E+01    -1.375221E+01    -1.355532E+01    -1.253255E+01    -1.267202E+01    -1.265198E+01    -1.304354E+01    -1.289489E+01    -1.246683E+01    -1.229505E+01    -1.315349E+01    -1.307783E+01    -1.255702E+01    -1.334903E+01    -1.403844E+01    -1.382561E+01    -1.463065E+01    -1.369073E+01    -1.296697E+01    -1.333086E+01    -1.339112E+01    -1.254143E+01    -1.225686E+01    -1.206186E+01    -1.254062E+01    -1.288196E+01    -1.386872E+01    -1.308726E+01    -1.259793E+01    -1.341667E+01    -1.273686E+01    -1.224422E+01    -1.210951E+01    -1.216480E+01    -1.241719E+01    -1.322799E+01    -1.280990E+01    -1.276398E+01    -1.245921E+01    -1.259975E+01    -1.414671E+01    -1.487134E+01    -1.388425E+01    -1.296220E+01    -1.293960E+01    -1.322252E+01    -1.408463E+01    -1.448583E+01    -1.337726E+01    -1.212118E+01    -1.235201E+01    -1.297714E+01    -1.410582E+01    -1.498824E+01    -1.367740E+01    -1.256616E+01    -1.243515E+01    -1.345458E+01    -1.425387E+01    -1.392080E+01    -1.372442E+01    -1.255771E+01    -1.199426E+01    -1.236861E+01    -1.473904E+01    -1.385012E+01    -1.298061E+01    -1.385012E+01    -1.473903E+01    -1.236862E+01    -1.199426E+01    -1.255771E+01    -1.372442E+01    -1.392080E+01    -1.425389E+01    -1.345458E+01    -1.243514E+01    -1.256616E+01    -1.367738E+01    -1.498827E+01    -1.410581E+01    -1.297714E+01    -1.235201E+01    -1.212118E+01    -1.337725E+01    -1.448584E+01    -1.408466E+01    -1.322252E+01    -1.293959E+01    -1.296221E+01    -1.388423E+01    -1.487132E+01    -1.414674E+01    -1.259974E+01    -1.245922E+01    -1.276399E+01    -1.280988E+01    -1.322800E+01    -1.241719E+01    -1.216481E+01    -1.210951E+01    -1.224422E+01    -1.273687E+01    -1.341666E+01    -1.259793E+01    -1.308727E+01    -1.386868E+01    -1.288197E+01    -1.254061E+01    -1.206186E+01    -1.225686E+01    -1.254142E+01    -1.339112E+01    -1.333085E+01    -1.296696E+01    -1.369074E+01    -1.463062E+01    -1.382563E+01    -1.403844E+01    -1.334904E+01    -1.255701E+01    -1.307783E+01    -1.315348E+01    -1.229505E+01    -1.246681E+01    -1.289489E+01    -1.304353E+01    -1.265198E+01    -1.267202E+01    -1.253255E+01    -1.355531E+01    -1.375218E+01    -1.362775E+01    -1.316498E+01    -1.403553E+01    -1.469388E+01    -1.302458E+01    -1.263844E+01    -1.292997E+01    -1.455633E+01    -1.434390E+01    -1.328068E+01    -1.291590E+01    -1.351787E+01    -1.331651E+01    -1.261133E+01    -1.340041E+01    -1.442618E+01    -1.377070E+01    -1.347589E+01    -1.279032E+01    -1.281920E+01    -1.338491E+01    -1.318274E+01    -1.287076E+01    -1.359587E+01    -1.389051E+01    -1.374878E+01    -1.380049E+01    -1.454469E+01    -1.494174E+01    -1.433754E+01    -1.434577E+01    -1.484691E+01    -1.532696E+01    -1.473467E+01    -1.432725E+01    -1.411419E+01    -1.387277E+01    -1.325180E+01    -1.324329E+01    -1.541664E+01    -1.416416E+01    -1.371010E+01    -1.344698E+01    -1.363797E+01    -1.516950E+01    -1.411598E+01    -1.359222E+01    -1.408883E+01    -1.360092E+01    -1.317628E+01    -1.339461E+01    -1.280440E+01    -1.332124E+01    -1.424139E+01    -1.467925E+01    -1.324687E+01    -1.370705E+01    -1.363618E+01    -1.486110E+01    -1.313675E+01    -1.287627E+01    -1.399259E+01    -1.451124E+01    -1.353675E+01    -1.468364E+01    -1.489461E+01    -1.541013E+01    -1.381358E+01    -1.398036E+01    -1.343838E+01    -1.302054E+01    -1.308909E+01    -1.352573E+01    -1.350287E+01    -1.405869E+01    -1.387469E+01    -1.376084E+01    -1.453641E+01    -1.365857E+01    -1.300399E+01    -1.441288E+01    -1.502276E+01    -1.380640E+01    -1.311332E+01    -1.295012E+01    -1.318667E+01    -1.320166E+01    -1.267891E+01    -1.277365E+01    -1.347191E+01    -1.776189E+01    -1.506549E+01    -1.452793E+01    -1.366968E+01    -1.369028E+01    -1.302227E+01    -1.272733E+01    -1.302324E+01    -1.419326E+01    -1.379865E+01    -1.314479E+01    -1.479175E+01    -1.410570E+01    -1.307853E+01    -1.345365E+01    -1.347512E+01    -1.350642E+01    -1.404978E+01    -1.366273E+01    -1.509316E+01    -1.454162E+01    -1.305406E+01    -1.283590E+01    -1.323690E+01    -1.396047E+01    -1.570228E+01    -1.360907E+01    -1.403767E+01    -1.633905E+01    -1.348323E+01    -1.342351E+01    -1.303336E+01    -1.368134E+01    -1.560526E+01    -1.862302E+01    -1.352785E+01    -1.392535E+01    -1.455382E+01    -1.396445E+01    -1.409274E+01    -1.435499E+01    -1.522944E+01    -1.583213E+01    -1.351636E+01    -1.287828E+01    -1.308539E+01    -1.315064E+01    -1.581255E+01    -1.434031E+01    -1.643096E+01    -1.563599E+01    -1.321151E+01    -1.296746E+01    -1.512272E+01    -1.539579E+01    -1.406214E+01    -1.489113E+01    -1.369935E+01    -1.255640E+01    -1.464971E+01    -1.516854E+01    -1.429932E+01    -1.412527E+01    -1.453620E+01    -1.445508E+01    -1.456951E+01    -1.757769E+01    -1.505281E+01    -1.398844E+01    -1.388895E+01    -1.375381E+01    -1.825190E+01    -1.408831E+01    -1.319233E+01    -1.360270E+01    -1.432621E+01    -1.577510E+01    -1.561278E+01    -1.373568E+01    -1.362848E+01    -1.525525E+01    -1.460118E+01    -1.609443E+01    -1.464632E+01    -1.391355E+01    -1.443219E+01    -1.498328E+01    -1.512589E+01    -1.471859E+01    -1.473004E+01    -1.839202E+01    -1.658998E+01    -1.355058E+01    -1.384100E+01    -1.463197E+01    -1.571198E+01    -1.477593E+01    -1.554137E+01    -1.408609E+01    -1.443214E+01    -1.877357E+01    -1.817411E+01    -1.593260E+01    -1.463704E+01    -1.368247E+01    -1.413985E+01    -1.580100E+01    -1.497452E+01    -1.505018E+01    -1.458073E+01    -1.696786E+01    -1.485189E+01    -1.451428E+01    -1.714614E+01    -1.809748E+01    -1.520221E+01    -1.421066E+01    -1.453853E+01    -1.418023E+01    -1.524406E+01    -1.407707E+01    -1.439895E+01    -1.676803E+01    -1.747627E+01    -1.654848E+01    -1.750881E+01    -1.541611E+01    -1.958718E+01    -1.461014E+01    -1.431617E+01    -1.563631E+01    -1.632587E+01    -1.662966E+01    -1.634539E+01    -1.387516E+01    -1.475673E+01    -1.631348E+01    -1.847275E+01    -1.675672E+01    -1.591178E+01    -1.560705E+01    -1.512081E+01    -1.650347E+01    -1.608997E+01    -1.572696E+01    -1.523587E+01    -1.713338E+01    -1.637736E+01    -1.484443E+01    -1.994031E+01    -1.692790E+01    -1.443858E+01    -1.593137E+01    -1.432412E+01    -1.470572E+01    -1.889857E+01    -1.691803E+01    -1.539534E+01    -1.446880E+01    -1.433929E+01    -1.745064E+01    -1.577327E+01    -1.421450E+01    -1.459392E+01    -1.643204E+01    -1.615615E+01    -1.844184E+01    -1.839761E+01    -1.779738E+01    -1.802375E+01    -1.555309E+01    -1.500366E+01    -1.511389E+01    -1.747407E+01    -1.542783E+01    -1.555572E+01    -1.589486E+01    -1.727056E+01    -1.645128E+01    -1.483096E+01    -1.477967E+01    -1.490366E+01    -1.581767E+01    -1.721297E+01    -1.800781E+01    -1.462183E+01    -1.499980E+01    -1.645281E+01    -1.606703E+01    -1.607453E+01    -1.477796E+01    -1.516743E+01    -1.569683E+01    -1.518314E+01    -1.566429E+01    -1.771766E+01    -1.524268E+01    -1.717014E+01    -1.746070E+01    -1.664978E+01    -1.611733E+01    -1.533020E+01    -1.685267E+01    -1.845510E+01    -1.645718E+01    -1.507745E+01    -1.490619E+01    -1.557409E+01    -1.680311E+01    -1.589168E+01    -1.561563E+01    -1.534609E+01    -1.475161E+01    -1.410500E+01    -1.614508E+01    -1.498385E+01    -1.612529E+01    -1.551006E+01    -1.450455E+01    -1.461798E+01    -1.694490E+01    -1.593209E+01    -1.765664E+01    -1.515288E+01    -1.459240E+01    -1.618152E+01    -1.582880E+01    -1.597095E+01    -1.761437E+01    -1.633159E+01    -1.659468E+01    -1.970707E+01    -1.525161E+01    -1.588555E+01    -1.649680E+01    -1.503028E+01    -1.587842E+01    -1.535650E+01    -1.518403E+01    -1.473062E+01    -1.527272E+01    -1.421812E+01    -1.513341E+01    -1.735104E+01    -1.514981E+01    -1.683011E+01    -1.400908E+01    -1.651384E+01    -1.478323E+01    -1.765139E+01    -1.883456E+01    -1.680386E+01    -1.539037E+01    -1.514004E+01    -1.502710E+01    -1.532257E+01    -1.517971E+01    -1.621885E+01    -1.507298E+01    -1.604754E+01    -1.501912E+01    -1.828275E+01    -1.520312E+01    -1.696819E+01    -1.567026E+01    -1.530019E+01    -1.674582E+01    -1.609010E+01    -1.778836E+01    -1.763521E+01    -1.679607E+01    -1.470335E+01    -1.639764E+01    -1.787499E+01    -1.645767E+01    -1.544798E+01    -1.426296E+01    -1.706821E+01    -1.759574E+01    -1.602472E+01    -1.465315E+01    -1.628712E+01    -1.676266E+01    -1.786418E+01    -1.476969E+01    -1.582736E+01    -1.440250E+01    -1.681514E+01    -1.819548E+01    -1.509734E+01    -1.546287E+01    -1.477184E+01    -1.568116E+01    -1.561649E+01    -1.554825E+01    -1.578763E+01    -1.563625E+01    -1.501144E+01    -1.799213E+01    -1.383793E+01    -1.461603E+01    -1.833988E+01    -1.555690E+01    -1.656662E+01    -1.477702E+01    -1.530096E+01    -1.422805E+01    -1.589139E+01    -1.638647E+01    -1.516775E+01    -1.482079E+01    -1.829942E+01    -1.515614E+01    -1.644487E+01    -1.639752E+01    -1.505724E+01    -1.504246E+01    -1.676714E+01    -1.536318E+01    -1.728337E+01    -1.712317E+01    -1.669449E+01    -1.558774E+01    -1.514191E+01    -1.595391E+01    -1.542085E+01    -1.726706E+01    -1.703139E+01    -1.784691E+01    -1.481336E+01    -1.462556E+01    -1.547772E+01    -1.522043E+01    -1.740186E+01    -1.590270E+01    -1.593312E+01    -1.634933E+01    -1.555333E+01    -1.617411E+01    -1.618392E+01    -1.582961E+01    -1.620330E+01    -1.496119E+01    -1.687098E+01    -1.568928E+01    -1.572145E+01    -1.478706E+01    -1.748437E+01    -2.186701E+01    -1.569292E+01    -1.632447E+01    -1.519739E+01    -1.951864E+01    -1.459736E+01    -1.527938E+01    -1.546824E+01
-82.666667    -1.424094E+01    -1.576546E+01    -1.480995E+01    -1.659405E+01    -1.511677E+01    -1.569001E+01    -1.557373E+01    -1.546267E+01    -1.598755E+01    -1.806184E+01    -1.485666E+01    -1.613996E+01    -1.617590E+01    -1.590910E+01    -1.598683E+01    -1.766707E+01    -2.105735E+01    -1.547601E+01    -1.627089E+01    -1.531742E+01    -1.697251E+01    -1.445096E+01    -1.608646E+01    -1.586787E+01    -2.009802E+01    -1.674755E+01    -1.686260E+01    -1.634537E+01    -1.601850E+01    -1.549001E+01    -1.511401E+01    -1.610883E+01    -1.731432E+01    -1.681961E+01    -1.606586E+01    -1.744180E+01    -1.582960E+01    -1.656140E+01    -1.534361E+01    -1.585059E+01    -1.604989E+01    -1.561246E+01    -1.482127E+01    -1.481596E+01    -1.528014E+01    -1.913350E+01    -1.496662E+01    -1.415441E+01    -1.583263E+01    -1.463823E+01    -1.589186E+01    -1.387548E+01    -1.669074E+01    -1.760632E+01    -1.579984E+01    -1.473994E+01    -1.623666E+01    -1.657536E+01    -1.488632E+01    -1.427383E+01    -1.450982E+01    -1.560674E+01    -1.792327E+01    -1.552364E+01    -1.437930E+01    -1.427489E+01    -1.629733E+01    -1.860893E+01    -1.653719E+01    -1.831975E+01    -1.788434E+01    -1.695540E+01    -1.601881E+01    -1.613791E+01    -1.565025E+01    -1.656488E+01    -1.544819E+01    -1.537144E+01    -1.614221E+01    -1.463236E+01    -1.555795E+01    -1.584583E+01    -1.663371E+01    -1.617062E+01    -1.599709E+01    -1.605073E+01    -1.528343E+01    -1.750408E+01    -1.408945E+01    -1.563751E+01    -1.447120E+01    -1.549946E+01    -1.558168E+01    -1.449707E+01    -1.644509E+01    -1.487882E+01    -1.884363E+01    -1.518526E+01    -1.522227E+01    -2.364200E+01    -1.518372E+01    -1.618414E+01    -1.928004E+01    -1.522603E+01    -1.526498E+01    -1.588677E+01    -1.644579E+01    -1.518722E+01    -1.539831E+01    -1.521547E+01    -1.648015E+01    -1.472008E+01    -1.570595E+01    -1.678420E+01    -1.575943E+01    -1.667248E+01    -1.656889E+01    -1.582607E+01    -1.491952E+01    -1.601710E+01    -1.692901E+01    -1.599539E+01    -1.542965E+01    -1.556591E+01    -1.680766E+01    -1.622569E+01    -1.759574E+01    -1.675076E+01    -1.744348E+01    -1.550006E+01    -1.801634E+01    -1.441008E+01    -1.479546E+01    -1.655247E+01    -1.713994E+01    -1.919747E+01    -1.592790E+01    -1.375229E+01    -1.491630E+01    -1.582587E+01    -1.814003E+01    -2.289791E+01    -1.694043E+01    -1.516813E+01    -1.875451E+01    -1.916046E+01    -1.566397E+01    -1.531921E+01    -1.488830E+01    -1.446248E+01    -1.686638E+01    -1.462201E+01    -1.799281E+01    -1.680381E+01    -1.589987E+01    -1.607342E+01    -1.589913E+01    -1.586750E+01    -1.731477E+01    -1.563409E+01    -1.497069E+01    -1.509718E+01    -1.431603E+01    -1.704898E+01    -1.514804E+01    -1.415491E+01    -1.528512E+01    -1.695622E+01    -1.482818E+01    -1.427378E+01    -1.680155E+01    -1.553476E+01    -1.695724E+01    -1.470200E+01    -1.593804E+01    -1.486698E+01    -1.659127E+01    -1.650938E+01    -1.492040E+01    -1.483872E+01    -1.468778E+01    -1.987719E+01    -1.690007E+01    -1.768085E+01    -1.773694E+01    -1.572219E+01    -1.498072E+01    -1.934295E+01    -1.688845E+01    -1.716031E+01    -1.487326E+01    -1.646192E+01    -1.625957E+01    -1.625051E+01    -1.510175E+01    -1.578003E+01    -1.573071E+01    -1.772395E+01    -1.664647E+01    -1.941153E+01    -1.486013E+01    -1.466119E+01    -1.587735E+01    -1.657831E+01    -1.601544E+01    -1.587444E+01    -1.578136E+01    -1.545995E+01    -1.423071E+01    -1.483009E+01    -1.592778E+01    -1.569866E+01    -1.504778E+01    -1.470867E+01    -1.622951E+01    -1.451431E+01    -1.603294E+01    -1.864525E+01    -1.465224E+01    -1.433552E+01    -1.514263E+01    -1.591015E+01    -1.611702E+01    -1.561958E+01    -1.415823E+01    -1.454254E+01    -1.574921E+01    -1.703216E+01    -1.483280E+01    -1.665008E+01    -1.460521E+01    -1.489256E+01    -1.644331E+01    -1.537282E+01    -1.434928E+01    -1.598092E+01    -1.566360E+01    -1.448233E+01    -1.555705E+01    -1.534305E+01    -1.473510E+01    -1.470211E+01    -1.402028E+01    -1.465310E+01    -1.612333E+01    -1.379759E+01    -1.368696E+01    -1.597785E+01    -1.379101E+01    -1.348800E+01    -1.464127E+01    -1.457156E+01    -1.577202E+01    -1.703311E+01    -1.489757E+01    -1.460976E+01    -1.493246E+01    -1.633703E+01    -1.654985E+01    -1.596501E+01    -1.559102E+01    -1.450169E+01    -1.588709E+01    -1.491345E+01    -1.452403E+01    -1.381413E+01    -1.951302E+01    -1.479694E+01    -1.388408E+01    -1.416602E+01    -1.606778E+01    -1.505473E+01    -2.381345E+01    -1.375113E+01    -1.394347E+01    -1.550170E+01    -1.504550E+01    -1.600817E+01    -1.495860E+01    -1.564989E+01    -1.467808E+01    -1.517655E+01    -1.556891E+01    -1.353487E+01    -1.513854E+01    -1.427004E+01    -1.422732E+01    -1.769802E+01    -1.386191E+01    -1.313995E+01    -1.451497E+01    -1.708186E+01    -1.444836E+01    -1.494768E+01    -1.381477E+01    -1.327622E+01    -1.402633E+01    -1.365727E+01    -1.468997E+01    -1.492887E+01    -1.401763E+01    -1.344496E+01    -1.367125E+01    -1.672138E+01    -1.437012E+01    -1.377745E+01    -1.384441E+01    -1.417496E+01    -1.339263E+01    -1.462960E+01    -1.514515E+01    -1.475133E+01    -1.422130E+01    -1.350076E+01    -1.296835E+01    -1.442703E+01    -1.435026E+01    -1.380500E+01    -1.400441E+01    -1.406560E+01    -1.428643E+01    -1.370893E+01    -1.354766E+01    -1.533846E+01    -1.458377E+01    -1.422404E+01    -1.416311E+01    -1.344443E+01    -1.329027E+01    -1.451924E+01    -1.492634E+01    -1.329921E+01    -1.366107E+01    -1.503957E+01    -1.440363E+01    -1.346993E+01    -1.303528E+01    -1.419130E+01    -1.514171E+01    -1.455896E+01    -1.492951E+01    -1.551775E+01    -1.386260E+01    -1.348404E+01    -1.321432E+01    -1.372049E+01    -1.393386E+01    -1.500472E+01    -1.497094E+01    -1.541384E+01    -1.408850E+01    -1.356280E+01    -1.332801E+01    -1.391669E+01    -1.236351E+01    -1.256858E+01    -1.306846E+01    -1.354710E+01    -1.797418E+01    -1.508637E+01    -1.399122E+01    -1.381917E+01    -1.294665E+01    -1.308727E+01    -1.275785E+01    -1.294938E+01    -1.389831E+01    -1.388362E+01    -1.351124E+01    -1.402796E+01    -1.421235E+01    -1.329389E+01    -1.327131E+01    -1.475606E+01    -1.504176E+01    -1.389580E+01    -1.357063E+01    -1.322710E+01    -1.250496E+01    -1.196139E+01    -1.238030E+01    -1.331799E+01    -1.285569E+01    -1.347151E+01    -1.296571E+01    -1.344954E+01    -1.400135E+01    -1.303532E+01    -1.320932E+01    -1.412445E+01    -1.323476E+01    -1.362652E+01    -1.318588E+01    -1.366188E+01    -1.403995E+01    -1.277565E+01    -1.279867E+01    -1.327590E+01    -1.234225E+01    -1.239606E+01    -1.274075E+01    -1.267028E+01    -1.284774E+01    -1.316492E+01    -1.256981E+01    -1.221218E+01    -1.248522E+01    -1.333016E+01    -1.286560E+01    -1.226928E+01    -1.220489E+01    -1.199550E+01    -1.182260E+01    -1.229216E+01    -1.219094E+01    -1.242545E+01    -1.251990E+01    -1.250358E+01    -1.236501E+01    -1.300917E+01    -1.293916E+01    -1.274303E+01    -1.261852E+01    -1.284572E+01    -1.256450E+01    -1.252881E+01    -1.281645E+01    -1.241665E+01    -1.219255E+01    -1.214753E+01    -1.201806E+01    -1.248608E+01    -1.340260E+01    -1.362436E+01    -1.244811E+01    -1.271158E+01    -1.330717E+01    -1.297052E+01    -1.292114E+01    -1.292247E+01    -1.397608E+01    -1.430006E+01    -1.340345E+01    -1.294233E+01    -1.319640E+01    -1.243884E+01    -1.218887E+01    -1.233343E+01    -1.251337E+01    -1.283534E+01    -1.249691E+01    -1.249079E+01    -1.251331E+01    -1.291281E+01    -1.359444E+01    -1.431034E+01    -1.385949E+01    -1.405903E+01    -1.399856E+01    -1.310342E+01    -1.267363E+01    -1.239453E+01    -1.243693E+01    -1.243238E+01    -1.217137E+01    -1.200183E+01    -1.275991E+01    -1.515237E+01    -1.472422E+01    -1.330811E+01    -1.378453E+01    -1.309205E+01    -1.270326E+01    -1.293390E+01    -1.297048E+01    -1.254246E+01    -1.313937E+01    -1.372696E+01    -1.458756E+01    -1.396415E+01    -1.366099E+01    -1.435536E+01    -1.421825E+01    -1.402348E+01    -1.308954E+01    -1.205856E+01    -1.192751E+01    -1.219942E+01    -1.278293E+01    -1.259558E+01    -1.261921E+01    -1.206724E+01    -1.170523E+01    -1.189893E+01    -1.293607E+01    -1.457237E+01    -1.323054E+01    -1.288448E+01    -1.220603E+01    -1.223956E+01    -1.239737E+01    -1.234028E+01    -1.217169E+01    -1.224115E+01    -1.229339E+01    -1.214634E+01    -1.292401E+01    -1.371475E+01    -1.234279E+01    -1.191679E+01    -1.218262E+01    -1.225567E+01    -1.174301E+01    -1.225568E+01    -1.218261E+01    -1.191679E+01    -1.234279E+01    -1.371474E+01    -1.292402E+01    -1.214634E+01    -1.229339E+01    -1.224115E+01    -1.217169E+01    -1.234028E+01    -1.239736E+01    -1.223956E+01    -1.220603E+01    -1.288447E+01    -1.323054E+01    -1.457237E+01    -1.293608E+01    -1.189894E+01    -1.170522E+01    -1.206725E+01    -1.261921E+01    -1.259559E+01    -1.278293E+01    -1.219942E+01    -1.192750E+01    -1.205855E+01    -1.308953E+01    -1.402348E+01    -1.421823E+01    -1.435539E+01    -1.366098E+01    -1.396416E+01    -1.458757E+01    -1.372695E+01    -1.313938E+01    -1.254246E+01    -1.297048E+01    -1.293391E+01    -1.270325E+01    -1.309206E+01    -1.378452E+01    -1.330810E+01    -1.472422E+01    -1.515237E+01    -1.275991E+01    -1.200183E+01    -1.217137E+01    -1.243238E+01    -1.243691E+01    -1.239452E+01    -1.267362E+01    -1.310341E+01    -1.399856E+01    -1.405901E+01    -1.385950E+01    -1.431034E+01    -1.359444E+01    -1.291282E+01    -1.251331E+01    -1.249079E+01    -1.249690E+01    -1.283533E+01    -1.251337E+01    -1.233342E+01    -1.218887E+01    -1.243884E+01    -1.319638E+01    -1.294234E+01    -1.340344E+01    -1.430007E+01    -1.397607E+01    -1.292245E+01    -1.292114E+01    -1.297051E+01    -1.330718E+01    -1.271158E+01    -1.244811E+01    -1.362436E+01    -1.340260E+01    -1.248608E+01    -1.201806E+01    -1.214753E+01    -1.219256E+01    -1.241665E+01    -1.281645E+01    -1.252882E+01    -1.256450E+01    -1.284573E+01    -1.261853E+01    -1.274302E+01    -1.293916E+01    -1.300916E+01    -1.236501E+01    -1.250359E+01    -1.251990E+01    -1.242546E+01    -1.219094E+01    -1.229217E+01    -1.182261E+01    -1.199551E+01    -1.220490E+01    -1.226929E+01    -1.286561E+01    -1.333019E+01    -1.248523E+01    -1.221221E+01    -1.256983E+01    -1.316496E+01    -1.284776E+01    -1.267030E+01    -1.274078E+01    -1.239609E+01    -1.234226E+01    -1.327595E+01    -1.279869E+01    -1.277570E+01    -1.403999E+01    -1.366193E+01    -1.318591E+01    -1.362656E+01    -1.323479E+01    -1.412452E+01    -1.320935E+01    -1.303537E+01    -1.400139E+01    -1.344960E+01    -1.296574E+01    -1.347157E+01    -1.285572E+01    -1.331806E+01    -1.238033E+01    -1.196142E+01    -1.250498E+01    -1.322714E+01    -1.357065E+01    -1.389582E+01    -1.504179E+01    -1.475615E+01    -1.327133E+01    -1.329395E+01    -1.421241E+01    -1.402806E+01    -1.351125E+01    -1.388370E+01    -1.389834E+01    -1.294944E+01    -1.275786E+01    -1.308728E+01    -1.294661E+01    -1.381917E+01    -1.399120E+01    -1.508628E+01    -1.797354E+01    -1.354720E+01    -1.306850E+01    -1.256860E+01    -1.236347E+01    -1.391665E+01    -1.332794E+01    -1.356273E+01    -1.408835E+01    -1.541356E+01    -1.497070E+01    -1.500480E+01    -1.393403E+01    -1.372060E+01    -1.321427E+01    -1.348400E+01    -1.386248E+01    -1.551758E+01    -1.492956E+01    -1.455898E+01    -1.514156E+01    -1.419136E+01    -1.303522E+01    -1.346988E+01    -1.440336E+01    -1.503931E+01    -1.366102E+01    -1.329916E+01    -1.492595E+01    -1.451921E+01    -1.329017E+01    -1.344433E+01    -1.416283E+01    -1.422383E+01    -1.458340E+01    -1.533829E+01    -1.354746E+01    -1.370878E+01    -1.428616E+01    -1.406540E+01    -1.400410E+01    -1.380481E+01    -1.434989E+01    -1.442679E+01    -1.296815E+01    -1.350061E+01    -1.422122E+01    -1.475107E+01    -1.514472E+01    -1.462929E+01    -1.339238E+01    -1.417472E+01    -1.384405E+01    -1.377735E+01    -1.437034E+01    -1.672062E+01    -1.367090E+01    -1.344482E+01    -1.401764E+01    -1.492890E+01    -1.469010E+01    -1.365703E+01    -1.402587E+01    -1.327601E+01    -1.381462E+01    -1.494767E+01    -1.444795E+01    -1.708036E+01    -1.451439E+01    -1.313992E+01    -1.386219E+01    -1.769779E+01    -1.422674E+01    -1.426981E+01    -1.513872E+01    -1.353497E+01    -1.556963E+01    -1.517577E+01    -1.467770E+01    -1.564988E+01    -1.495875E+01    -1.600881E+01    -1.504564E+01    -1.550110E+01    -1.394330E+01    -1.375145E+01    -2.380700E+01    -1.505378E+01    -1.606747E+01    -1.416621E+01    -1.388422E+01    -1.479777E+01    -1.952395E+01    -1.381406E+01    -1.452454E+01    -1.491444E+01    -1.588653E+01    -1.450207E+01    -1.559275E+01    -1.596698E+01    -1.655084E+01    -1.633829E+01    -1.493318E+01    -1.461017E+01    -1.489892E+01    -1.703535E+01    -1.577150E+01    -1.457179E+01    -1.464112E+01    -1.348844E+01    -1.379190E+01    -1.598011E+01    -1.368762E+01    -1.379855E+01    -1.612485E+01    -1.465451E+01    -1.402152E+01    -1.470351E+01    -1.473643E+01    -1.534383E+01    -1.555495E+01    -1.448301E+01    -1.566663E+01    -1.598357E+01    -1.435092E+01    -1.537522E+01    -1.644564E+01    -1.489469E+01    -1.460719E+01    -1.664809E+01    -1.483503E+01    -1.703924E+01    -1.575268E+01    -1.454465E+01    -1.416004E+01    -1.562277E+01    -1.611681E+01    -1.591403E+01    -1.514497E+01    -1.433755E+01    -1.465436E+01    -1.864877E+01    -1.603766E+01    -1.451514E+01    -1.622473E+01    -1.470756E+01    -1.505095E+01    -1.570296E+01    -1.593137E+01    -1.483301E+01    -1.423241E+01    -1.546313E+01    -1.578591E+01    -1.587074E+01    -1.601496E+01    -1.658448E+01    -1.587918E+01    -1.466380E+01    -1.486125E+01    -1.943892E+01    -1.663946E+01    -1.771439E+01    -1.573497E+01    -1.578353E+01    -1.510511E+01    -1.625200E+01    -1.626623E+01    -1.646532E+01    -1.487345E+01    -1.716023E+01    -1.688880E+01    -1.931858E+01    -1.498368E+01    -1.571908E+01    -1.774401E+01    -1.768346E+01    -1.689699E+01    -1.989315E+01    -1.469087E+01    -1.484182E+01    -1.492292E+01    -1.650302E+01    -1.659654E+01    -1.487043E+01    -1.594450E+01    -1.470217E+01    -1.695831E+01    -1.553402E+01    -1.679362E+01    -1.427535E+01    -1.483119E+01    -1.696089E+01    -1.528861E+01    -1.415750E+01    -1.515053E+01    -1.705987E+01    -1.431682E+01    -1.510008E+01    -1.497014E+01    -1.563145E+01    -1.732243E+01    -1.586415E+01    -1.590168E+01    -1.607125E+01    -1.589979E+01    -1.680567E+01    -1.798959E+01    -1.462345E+01    -1.686783E+01    -1.446375E+01    -1.489148E+01    -1.531880E+01    -1.566367E+01    -1.918019E+01    -1.876734E+01    -1.516539E+01    -1.694653E+01    -2.285785E+01    -1.815439E+01    -1.583007E+01    -1.491815E+01    -1.375365E+01    -1.592696E+01    -1.917916E+01    -1.713838E+01    -1.654926E+01    -1.479552E+01    -1.441200E+01    -1.803117E+01    -1.550273E+01    -1.745069E+01    -1.675714E+01    -1.758876E+01    -1.622144E+01    -1.680816E+01    -1.556739E+01    -1.543038E+01    -1.599372E+01    -1.692806E+01    -1.601526E+01    -1.492052E+01    -1.582819E+01    -1.656393E+01    -1.667194E+01    -1.576346E+01    -1.678734E+01    -1.570906E+01    -1.472245E+01    -1.647388E+01    -1.521199E+01    -1.540010E+01    -1.518628E+01    -1.644497E+01    -1.589024E+01    -1.526740E+01    -1.522824E+01    -1.926972E+01    -1.618238E+01    -1.518608E+01    -2.358948E+01    -1.522174E+01    -1.518554E+01    -1.884231E+01    -1.487894E+01    -1.644406E+01    -1.449664E+01    -1.558225E+01    -1.549985E+01    -1.447020E+01    -1.564054E+01    -1.409039E+01    -1.750723E+01    -1.528223E+01    -1.604874E+01    -1.599550E+01    -1.617289E+01    -1.663152E+01    -1.584780E+01    -1.556049E+01    -1.463359E+01    -1.614006E+01    -1.536861E+01    -1.544557E+01    -1.656031E+01    -1.564887E+01    -1.613751E+01    -1.601992E+01    -1.695804E+01    -1.788993E+01    -1.832867E+01    -1.654075E+01    -1.861156E+01    -1.630134E+01    -1.427621E+01    -1.438048E+01    -1.552511E+01    -1.792617E+01    -1.560754E+01    -1.451133E+01    -1.427521E+01    -1.488664E+01    -1.657551E+01    -1.623704E+01    -1.474129E+01    -1.580318E+01    -1.759866E+01    -1.669817E+01    -1.387628E+01    -1.589399E+01    -1.463722E+01    -1.583720E+01    -1.415527E+01    -1.496750E+01    -1.912072E+01    -1.528194E+01    -1.481795E+01    -1.482371E+01    -1.561419E+01    -1.605161E+01    -1.584887E+01    -1.534080E+01    -1.655821E+01    -1.583154E+01    -1.744647E+01    -1.606827E+01    -1.682474E+01    -1.730924E+01    -1.610641E+01    -1.511277E+01    -1.548820E+01    -1.601776E+01    -1.634499E+01    -1.686067E+01    -1.674671E+01    -2.009483E+01    -1.586753E+01    -1.608335E+01    -1.445011E+01    -1.696604E+01    -1.531872E+01    -1.627212E+01    -1.547790E+01    -2.105819E+01    -1.766756E+01    -1.598799E+01    -1.590964E+01    -1.617605E+01    -1.613683E+01    -1.485703E+01    -1.805735E+01    -1.598624E+01    -1.546358E+01    -1.557432E+01    -1.569249E+01    -1.511903E+01    -1.658831E+01    -1.480907E+01    -1.576387E+01
-82.555556    -1.489178E+01    -1.630403E+01    -1.583662E+01    -1.582620E+01    -1.686194E+01    -1.540973E+01    -1.437137E+01    -1.629972E+01    -1.781459E+01    -1.977097E+01    -1.516796E+01    -1.465851E+01    -1.575830E+01    -1.487602E+01    -1.550290E+01    -1.460731E+01    -1.710391E+01    -1.517185E+01    -1.699741E+01    -1.497522E+01    -1.750361E+01    -1.575876E+01    -1.508413E+01    -1.477140E+01    -1.593641E+01    -1.488340E+01    -1.554755E+01    -1.487653E+01    -1.678825E+01    -1.837056E+01    -1.668922E+01    -1.678311E+01    -1.588139E+01    -1.775187E+01    -1.508160E+01    -1.659605E+01    -1.558124E+01    -1.563695E+01    -1.639791E+01    -1.659610E+01    -1.713153E+01    -1.647361E+01    -1.498552E+01    -1.570094E+01    -1.662830E+01    -1.478857E+01    -1.754438E+01    -1.505854E+01    -1.725338E+01    -1.631261E+01    -1.594203E+01    -1.558627E+01    -1.700187E+01    -1.630832E+01    -1.665556E+01    -1.672328E+01    -1.616162E+01    -1.649413E+01    -1.591724E+01    -1.612511E+01    -1.586269E+01    -1.821749E+01    -1.481150E+01    -1.424493E+01    -1.518527E+01    -1.566905E+01    -1.586055E+01    -1.652157E+01    -1.602465E+01    -1.802711E+01    -1.679826E+01    -1.727727E+01    -1.488308E+01    -1.667093E+01    -1.799495E+01    -2.302955E+01    -1.537792E+01    -1.590515E+01    -1.673543E+01    -1.544546E+01    -1.569066E+01    -1.604546E+01    -1.582207E+01    -1.533804E+01    -1.482741E+01    -1.483611E+01    -1.581350E+01    -1.614411E+01    -1.550185E+01    -1.592167E+01    -1.879367E+01    -1.452303E+01    -1.561517E+01    -1.564698E+01    -1.868464E+01    -1.834955E+01    -1.575728E+01    -1.592471E+01    -1.590850E+01    -1.627737E+01    -1.741821E+01    -1.565923E+01    -1.585737E+01    -1.632944E+01    -1.496620E+01    -1.580159E+01    -1.496660E+01    -1.852003E+01    -1.848250E+01    -1.570301E+01    -1.618560E+01    -1.666564E+01    -1.663568E+01    -1.468380E+01    -1.551864E+01    -1.545216E+01    -1.905501E+01    -1.555171E+01    -1.770007E+01    -1.701522E+01    -1.527096E+01    -1.605491E+01    -1.731254E+01    -1.558513E+01    -1.541449E+01    -1.664843E+01    -1.447079E+01    -1.556529E+01    -1.689909E+01    -1.717144E+01    -1.761705E+01    -1.558192E+01    -1.588676E+01    -1.604531E+01    -1.531837E+01    -1.794444E+01    -1.497409E+01    -1.708242E+01    -1.596971E+01    -1.640639E+01    -1.511956E+01    -1.846214E+01    -1.633171E+01    -1.474878E+01    -1.747107E+01    -1.520783E+01    -1.637780E+01    -1.538852E+01    -1.598142E+01    -1.883106E+01    -1.628996E+01    -1.558170E+01    -1.564718E+01    -1.629556E+01    -1.453365E+01    -1.521001E+01    -1.504988E+01    -1.654438E+01    -1.763198E+01    -1.483588E+01    -1.566227E+01    -1.565484E+01    -1.694455E+01    -1.572674E+01    -1.487913E+01    -1.598173E+01    -1.538848E+01    -1.613260E+01    -1.463758E+01    -1.564004E+01    -1.498704E+01    -1.518933E+01    -1.459598E+01    -1.797491E+01    -1.560539E+01    -1.585302E+01    -1.541110E+01    -1.458986E+01    -1.426722E+01    -1.741993E+01    -1.588195E+01    -1.606256E+01    -1.714339E+01    -1.617821E+01    -1.440803E+01    -1.631282E+01    -1.474489E+01    -1.438440E+01    -1.558349E+01    -1.411365E+01    -1.398334E+01    -1.501943E+01    -1.613911E+01    -1.543906E+01    -1.605506E+01    -1.720974E+01    -2.082140E+01    -1.596959E+01    -1.579151E+01    -1.523797E+01    -1.547791E+01    -1.591880E+01    -1.559037E+01    -1.645086E+01    -1.495909E+01    -1.522120E+01    -1.573792E+01    -1.400020E+01    -1.787168E+01    -1.525317E+01    -1.702146E+01    -1.616278E+01    -1.527257E+01    -1.443134E+01    -1.607170E+01    -1.430490E+01    -1.501083E+01    -1.369962E+01    -1.534406E+01    -1.575427E+01    -1.487593E+01    -1.871229E+01    -1.598132E+01    -1.820609E+01    -1.529010E+01    -1.822060E+01    -1.619360E+01    -1.475287E+01    -1.425607E+01    -1.493409E+01    -1.479956E+01    -1.446343E+01    -1.497455E+01    -1.417185E+01    -1.403569E+01    -1.482243E+01    -1.756888E+01    -1.601965E+01    -1.443012E+01    -1.519250E+01    -1.645244E+01    -1.675263E+01    -1.534828E+01    -1.527650E+01    -1.578553E+01    -1.618758E+01    -1.384297E+01    -1.410927E+01    -1.541135E+01    -1.596668E+01    -1.658589E+01    -1.454330E+01    -1.480191E+01    -1.642313E+01    -1.455646E+01    -1.365500E+01    -1.489870E+01    -1.539684E+01    -1.516426E+01    -1.462768E+01    -1.737985E+01    -1.483140E+01    -1.458908E+01    -1.585711E+01    -1.423055E+01    -1.306388E+01    -1.372530E+01    -1.523275E+01    -2.089631E+01    -1.668332E+01    -1.511158E+01    -1.357397E+01    -1.424371E+01    -1.657182E+01    -1.448363E+01    -1.415452E+01    -1.610326E+01    -1.494957E+01    -1.818988E+01    -1.422900E+01    -1.359032E+01    -1.322313E+01    -1.500729E+01    -1.717790E+01    -1.481027E+01    -1.540998E+01    -1.322028E+01    -1.501258E+01    -1.466342E+01    -1.585283E+01    -1.355010E+01    -1.405719E+01    -1.364597E+01    -1.413256E+01    -1.637765E+01    -1.554644E+01    -1.376820E+01    -1.336139E+01    -1.322646E+01    -1.433551E+01    -1.500892E+01    -1.445932E+01    -1.337777E+01    -1.331891E+01    -1.377222E+01    -1.405569E+01    -1.395191E+01    -1.491349E+01    -1.483605E+01    -1.371075E+01    -1.339549E+01    -1.444168E+01    -1.593420E+01    -1.615794E+01    -1.503775E+01    -1.322010E+01    -1.369462E+01    -1.609053E+01    -1.415809E+01    -1.418959E+01    -1.558260E+01    -1.505570E+01    -1.279884E+01    -1.307588E+01    -1.409600E+01    -1.486135E+01    -1.512439E+01    -1.411814E+01    -1.341664E+01    -1.342093E+01    -1.449347E+01    -1.372085E+01    -1.250958E+01    -1.313307E+01    -1.554222E+01    -1.472345E+01    -1.348986E+01    -1.339526E+01    -1.356896E+01    -1.337144E+01    -1.314109E+01    -1.407797E+01    -1.562713E+01    -1.481044E+01    -1.403030E+01    -1.260179E+01    -1.239845E+01    -1.279876E+01    -1.289869E+01    -1.272993E+01    -1.283235E+01    -1.387103E+01    -1.414150E+01    -1.367209E+01    -1.457382E+01    -1.363566E+01    -1.272294E+01    -1.262503E+01    -1.264483E+01    -1.347178E+01    -1.342213E+01    -1.307575E+01    -1.435318E+01    -1.771481E+01    -1.670423E+01    -1.380283E+01    -1.310857E+01    -1.448784E+01    -1.365654E+01    -1.311807E+01    -1.344342E+01    -1.373174E+01    -1.341777E+01    -1.341986E+01    -1.337874E+01    -1.299911E+01    -1.366971E+01    -1.378307E+01    -1.412810E+01    -1.514231E+01    -1.422259E+01    -1.337356E+01    -1.365639E+01    -1.304806E+01    -1.389502E+01    -1.348790E+01    -1.364120E+01    -1.361075E+01    -1.302125E+01    -1.277924E+01    -1.296726E+01    -1.308339E+01    -1.294362E+01    -1.247363E+01    -1.274832E+01    -1.379127E+01    -1.352067E+01    -1.316427E+01    -1.414989E+01    -1.594701E+01    -1.406140E+01    -1.336120E+01    -1.301396E+01    -1.328362E+01    -1.449377E+01    -1.411638E+01    -1.336732E+01    -1.276440E+01    -1.350408E+01    -1.605523E+01    -1.628078E+01    -1.510863E+01    -1.642956E+01    -1.362373E+01    -1.349210E+01    -1.392133E+01    -1.375839E+01    -1.329012E+01    -1.381611E+01    -1.332258E+01    -1.348301E+01    -1.364632E+01    -1.381840E+01    -1.357828E+01    -1.428912E+01    -1.397469E+01    -1.338120E+01    -1.374531E+01    -1.435445E+01    -1.369248E+01    -1.338677E+01    -1.282675E+01    -1.252151E+01    -1.261834E+01    -1.301867E+01    -1.324390E+01    -1.318531E+01    -1.317366E+01    -1.226267E+01    -1.204525E+01    -1.218220E+01    -1.243038E+01    -1.211663E+01    -1.270552E+01    -1.276354E+01    -1.313455E+01    -1.428969E+01    -1.309287E+01    -1.313389E+01    -1.405884E+01    -1.408062E+01    -1.407137E+01    -1.331521E+01    -1.257069E+01    -1.281646E+01    -1.253630E+01    -1.200968E+01    -1.189402E+01    -1.225990E+01    -1.253939E+01    -1.268749E+01    -1.260532E+01    -1.311400E+01    -1.332963E+01    -1.391075E+01    -1.302526E+01    -1.257224E+01    -1.228269E+01    -1.190417E+01    -1.198399E+01    -1.255379E+01    -1.262740E+01    -1.238671E+01    -1.288213E+01    -1.351271E+01    -1.309392E+01    -1.259304E+01    -1.277035E+01    -1.235541E+01    -1.252122E+01    -1.250465E+01    -1.170092E+01    -1.188474E+01    -1.210223E+01    -1.295954E+01    -1.435750E+01    -1.363021E+01    -1.265179E+01    -1.232762E+01    -1.271723E+01    -1.339717E+01    -1.367805E+01    -1.291723E+01    -1.306051E+01    -1.215104E+01    -1.215813E+01    -1.262548E+01    -1.273860E+01    -1.259074E+01    -1.227767E+01    -1.288577E+01    -1.382346E+01    -1.388625E+01    -1.306872E+01    -1.270059E+01    -1.225123E+01    -1.205366E+01    -1.262052E+01    -1.383144E+01    -1.404561E+01    -1.332793E+01    -1.220768E+01    -1.201711E+01    -1.220768E+01    -1.332793E+01    -1.404562E+01    -1.383144E+01    -1.262052E+01    -1.205366E+01    -1.225123E+01    -1.270060E+01    -1.306872E+01    -1.388626E+01    -1.382347E+01    -1.288577E+01    -1.227768E+01    -1.259075E+01    -1.273860E+01    -1.262548E+01    -1.215813E+01    -1.215104E+01    -1.306050E+01    -1.291722E+01    -1.367804E+01    -1.339716E+01    -1.271723E+01    -1.232762E+01    -1.265179E+01    -1.363023E+01    -1.435750E+01    -1.295955E+01    -1.210223E+01    -1.188473E+01    -1.170092E+01    -1.250465E+01    -1.252121E+01    -1.235541E+01    -1.277035E+01    -1.259304E+01    -1.309391E+01    -1.351270E+01    -1.288213E+01    -1.238670E+01    -1.262740E+01    -1.255379E+01    -1.198399E+01    -1.190417E+01    -1.228269E+01    -1.257224E+01    -1.302526E+01    -1.391073E+01    -1.332963E+01    -1.311400E+01    -1.260533E+01    -1.268748E+01    -1.253938E+01    -1.225990E+01    -1.189400E+01    -1.200968E+01    -1.253628E+01    -1.281645E+01    -1.257068E+01    -1.331521E+01    -1.407136E+01    -1.408063E+01    -1.405883E+01    -1.313391E+01    -1.309287E+01    -1.428969E+01    -1.313454E+01    -1.276353E+01    -1.270551E+01    -1.211663E+01    -1.243037E+01    -1.218219E+01    -1.204524E+01    -1.226267E+01    -1.317364E+01    -1.318530E+01    -1.324390E+01    -1.301866E+01    -1.261833E+01    -1.252150E+01    -1.282674E+01    -1.338676E+01    -1.369246E+01    -1.435443E+01    -1.374529E+01    -1.338119E+01    -1.397469E+01    -1.428910E+01    -1.357829E+01    -1.381841E+01    -1.364631E+01    -1.348303E+01    -1.332259E+01    -1.381614E+01    -1.329013E+01    -1.375840E+01    -1.392135E+01    -1.349212E+01    -1.362376E+01    -1.642967E+01    -1.510858E+01    -1.628092E+01    -1.605515E+01    -1.350409E+01    -1.276440E+01    -1.336734E+01    -1.411638E+01    -1.449379E+01    -1.328363E+01    -1.301399E+01    -1.336121E+01    -1.406147E+01    -1.594713E+01    -1.414995E+01    -1.316429E+01    -1.352069E+01    -1.379127E+01    -1.274835E+01    -1.247365E+01    -1.294366E+01    -1.308341E+01    -1.296730E+01    -1.277926E+01    -1.302128E+01    -1.361081E+01    -1.364124E+01    -1.348796E+01    -1.389509E+01    -1.304810E+01    -1.365646E+01    -1.337358E+01    -1.422266E+01    -1.514241E+01    -1.412818E+01    -1.378314E+01    -1.366978E+01    -1.299915E+01    -1.337881E+01    -1.341991E+01    -1.341782E+01    -1.373179E+01    -1.344346E+01    -1.311811E+01    -1.365660E+01    -1.448791E+01    -1.310855E+01    -1.380282E+01    -1.670472E+01    -1.771534E+01    -1.435335E+01    -1.307579E+01    -1.342222E+01    -1.347184E+01    -1.264488E+01    -1.262505E+01    -1.272293E+01    -1.363561E+01    -1.457402E+01    -1.367212E+01    -1.414152E+01    -1.387107E+01    -1.283241E+01    -1.272993E+01    -1.289870E+01    -1.279875E+01    -1.239843E+01    -1.260173E+01    -1.403015E+01    -1.481036E+01    -1.562693E+01    -1.407792E+01    -1.314109E+01    -1.337138E+01    -1.356888E+01    -1.339513E+01    -1.348971E+01    -1.472321E+01    -1.554246E+01    -1.313305E+01    -1.250951E+01    -1.372066E+01    -1.449327E+01    -1.342081E+01    -1.341648E+01    -1.411795E+01    -1.512405E+01    -1.486121E+01    -1.409592E+01    -1.307575E+01    -1.279871E+01    -1.505566E+01    -1.558223E+01    -1.418933E+01    -1.415783E+01    -1.608981E+01    -1.369441E+01    -1.321991E+01    -1.503736E+01    -1.615800E+01    -1.593349E+01    -1.444139E+01    -1.339529E+01    -1.371049E+01    -1.483559E+01    -1.491295E+01    -1.395169E+01    -1.405532E+01    -1.377197E+01    -1.331870E+01    -1.337767E+01    -1.445914E+01    -1.500837E+01    -1.433504E+01    -1.322625E+01    -1.336135E+01    -1.376821E+01    -1.554704E+01    -1.637741E+01    -1.413218E+01    -1.364578E+01    -1.405690E+01    -1.355007E+01    -1.585396E+01    -1.466306E+01    -1.501188E+01    -1.322025E+01    -1.541033E+01    -1.480971E+01    -1.717884E+01    -1.500666E+01    -1.322295E+01    -1.359029E+01    -1.422943E+01    -1.819336E+01    -1.494908E+01    -1.610298E+01    -1.415481E+01    -1.448399E+01    -1.656965E+01    -1.424368E+01    -1.357419E+01    -1.511185E+01    -1.668330E+01    -2.090665E+01    -1.523246E+01    -1.372540E+01    -1.306430E+01    -1.423125E+01    -1.585526E+01    -1.458937E+01    -1.483220E+01    -1.738012E+01    -1.462762E+01    -1.516474E+01    -1.539857E+01    -1.489962E+01    -1.365564E+01    -1.455749E+01    -1.642448E+01    -1.480307E+01    -1.454403E+01    -1.658865E+01    -1.596815E+01    -1.541035E+01    -1.410949E+01    -1.384384E+01    -1.618954E+01    -1.578546E+01    -1.527839E+01    -1.534950E+01    -1.674904E+01    -1.645615E+01    -1.519474E+01    -1.443135E+01    -1.602041E+01    -1.756310E+01    -1.482352E+01    -1.403640E+01    -1.417341E+01    -1.497675E+01    -1.446479E+01    -1.480170E+01    -1.493633E+01    -1.425731E+01    -1.475484E+01    -1.618927E+01    -1.823358E+01    -1.529258E+01    -1.821135E+01    -1.598323E+01    -1.873031E+01    -1.487591E+01    -1.575862E+01    -1.534673E+01    -1.370123E+01    -1.501388E+01    -1.430670E+01    -1.607529E+01    -1.443328E+01    -1.527354E+01    -1.616103E+01    -1.702942E+01    -1.525370E+01    -1.786023E+01    -1.400143E+01    -1.574247E+01    -1.522497E+01    -1.496219E+01    -1.644637E+01    -1.559274E+01    -1.592299E+01    -1.548177E+01    -1.524081E+01    -1.579203E+01    -1.596820E+01    -2.078177E+01    -1.721903E+01    -1.605036E+01    -1.543676E+01    -1.614070E+01    -1.502315E+01    -1.398511E+01    -1.411625E+01    -1.558869E+01    -1.438743E+01    -1.474334E+01    -1.631423E+01    -1.441020E+01    -1.618394E+01    -1.713360E+01    -1.606602E+01    -1.588291E+01    -1.743054E+01    -1.426928E+01    -1.459157E+01    -1.540880E+01    -1.584907E+01    -1.560215E+01    -1.797761E+01    -1.459811E+01    -1.518952E+01    -1.498940E+01    -1.564494E+01    -1.463650E+01    -1.613869E+01    -1.539220E+01    -1.597784E+01    -1.487902E+01    -1.573098E+01    -1.694832E+01    -1.565487E+01    -1.566664E+01    -1.483947E+01    -1.763444E+01    -1.655311E+01    -1.504937E+01    -1.521353E+01    -1.453614E+01    -1.629271E+01    -1.564945E+01    -1.558241E+01    -1.628628E+01    -1.883915E+01    -1.598244E+01    -1.538641E+01    -1.637284E+01    -1.521046E+01    -1.746413E+01    -1.475002E+01    -1.633708E+01    -1.845984E+01    -1.512228E+01    -1.640142E+01    -1.597079E+01    -1.707681E+01    -1.497400E+01    -1.794662E+01    -1.532166E+01    -1.604324E+01    -1.589199E+01    -1.558455E+01    -1.761569E+01    -1.717518E+01    -1.689981E+01    -1.556235E+01    -1.447202E+01    -1.665600E+01    -1.541813E+01    -1.558934E+01    -1.730333E+01    -1.605910E+01    -1.527122E+01    -1.701358E+01    -1.770777E+01    -1.555299E+01    -1.906641E+01    -1.545414E+01    -1.551970E+01    -1.468261E+01    -1.663907E+01    -1.666861E+01    -1.618360E+01    -1.570432E+01    -1.848537E+01    -1.851302E+01    -1.496864E+01    -1.580389E+01    -1.496474E+01    -1.632707E+01    -1.585697E+01    -1.566028E+01    -1.741620E+01    -1.627494E+01    -1.590903E+01    -1.592519E+01    -1.575554E+01    -1.834476E+01    -1.869439E+01    -1.564858E+01    -1.561769E+01    -1.452249E+01    -1.878497E+01    -1.592384E+01    -1.550038E+01    -1.614224E+01    -1.581504E+01    -1.483586E+01    -1.482749E+01    -1.533824E+01    -1.582243E+01    -1.604416E+01    -1.569053E+01    -1.544333E+01    -1.673971E+01    -1.590704E+01    -1.537860E+01    -2.303276E+01    -1.799558E+01    -1.666983E+01    -1.488164E+01    -1.727455E+01    -1.679983E+01    -1.803302E+01    -1.602559E+01    -1.652000E+01    -1.585973E+01    -1.567203E+01    -1.518851E+01    -1.424594E+01    -1.481240E+01    -1.822050E+01    -1.586365E+01    -1.612629E+01    -1.591798E+01    -1.649325E+01    -1.616372E+01    -1.672595E+01    -1.665411E+01    -1.630947E+01    -1.700461E+01    -1.558583E+01    -1.594252E+01    -1.631402E+01    -1.725653E+01    -1.505713E+01    -1.753224E+01    -1.478984E+01    -1.663029E+01    -1.570350E+01    -1.498713E+01    -1.647338E+01    -1.712976E+01    -1.659914E+01    -1.639786E+01    -1.563706E+01    -1.557865E+01    -1.659100E+01    -1.508262E+01    -1.775345E+01    -1.588222E+01    -1.678164E+01    -1.668592E+01    -1.837254E+01    -1.679193E+01    -1.487693E+01    -1.554659E+01    -1.488438E+01    -1.593696E+01    -1.476982E+01    -1.508317E+01    -1.575800E+01    -1.751374E+01    -1.497507E+01    -1.699710E+01    -1.517128E+01    -1.709719E+01    -1.460826E+01    -1.550439E+01    -1.487921E+01    -1.576130E+01    -1.465917E+01    -1.516563E+01    -1.979338E+01    -1.781518E+01    -1.629118E+01    -1.437227E+01    -1.541076E+01    -1.685929E+01    -1.582851E+01    -1.583837E+01    -1.630644E+01
-82.444444    -1.434050E+01    -1.842638E+01    -1.454072E+01    -1.629404E+01    -1.480247E+01    -1.580111E+01    -1.594742E+01    -1.474108E+01    -1.742185E+01    -1.466498E+01    -1.613850E+01    -1.585397E+01    -1.631778E+01    -1.593306E+01    -1.662143E+01    -1.717101E+01    -1.686923E+01    -1.589311E+01    -1.612329E+01    -1.454763E+01    -1.801331E+01    -1.467512E+01    -1.768630E+01    -1.456435E+01    -1.638480E+01    -1.570423E+01    -1.721823E+01    -1.575271E+01    -1.641186E+01    -1.645023E+01    -1.716179E+01    -1.531104E+01    -1.771179E+01    -1.671830E+01    -1.518365E+01    -1.542810E+01    -1.560119E+01    -1.689748E+01    -1.692675E+01    -1.676432E+01    -1.644065E+01    -1.595332E+01    -1.982597E+01    -1.575975E+01    -1.598123E+01    -1.517798E+01    -1.626648E+01    -1.674630E+01    -1.508081E+01    -1.411673E+01    -1.959628E+01    -1.418173E+01    -1.977820E+01    -1.476816E+01    -1.654927E+01    -1.577687E+01    -1.624353E+01    -1.612115E+01    -1.465928E+01    -1.772374E+01    -1.774947E+01    -1.599864E+01    -1.517641E+01    -1.585373E+01    -1.699178E+01    -1.545341E+01    -1.478484E+01    -1.408549E+01    -1.740596E+01    -1.596907E+01    -1.994731E+01    -1.644196E+01    -1.991872E+01    -1.599069E+01    -1.879808E+01    -1.595431E+01    -1.807143E+01    -1.500477E+01    -1.677807E+01    -1.480045E+01    -1.535317E+01    -1.544385E+01    -1.595301E+01    -1.578301E+01    -1.610197E+01    -1.611328E+01    -1.487635E+01    -1.658903E+01    -1.500021E+01    -1.625206E+01    -1.691591E+01    -1.819843E+01    -1.519121E+01    -1.661336E+01    -1.515237E+01    -1.584374E+01    -1.651434E+01    -1.652918E+01    -1.566433E+01    -1.558740E+01    -1.791570E+01    -1.544263E+01    -1.640575E+01    -1.787897E+01    -1.588090E+01    -1.620287E+01    -1.704244E+01    -1.426768E+01    -1.549384E+01    -1.453831E+01    -2.171310E+01    -1.409853E+01    -1.611725E+01    -1.448687E+01    -1.545641E+01    -1.688282E+01    -1.656072E+01    -1.640793E+01    -1.426232E+01    -1.492267E+01    -1.397239E+01    -1.682315E+01    -1.761856E+01    -1.663478E+01    -1.629099E+01    -1.839915E+01    -1.594399E+01    -1.601611E+01    -1.650469E+01    -1.839175E+01    -1.724558E+01    -1.577842E+01    -1.516300E+01    -1.670994E+01    -1.594568E+01    -1.559468E+01    -1.521469E+01    -1.575714E+01    -2.047354E+01    -1.625921E+01    -1.579880E+01    -1.606434E+01    -1.494190E+01    -1.438739E+01    -1.612784E+01    -1.545912E+01    -1.420613E+01    -1.608426E+01    -1.641734E+01    -1.505683E+01    -1.570574E+01    -1.547881E+01    -1.693974E+01    -1.498599E+01    -1.596490E+01    -1.653016E+01    -1.568122E+01    -1.502806E+01    -1.578734E+01    -1.662310E+01    -1.526974E+01    -1.625715E+01    -1.564288E+01    -1.560143E+01    -1.622233E+01    -1.560986E+01    -1.669010E+01    -1.661904E+01    -1.662838E+01    -1.541855E+01    -1.739099E+01    -1.665792E+01    -1.523966E+01    -1.672443E+01    -1.468894E+01    -1.412544E+01    -1.486701E+01    -1.491732E+01    -1.560552E+01    -1.462664E+01    -1.609826E+01    -1.507979E+01    -1.734133E+01    -1.607547E+01    -1.638265E+01    -1.575807E+01    -1.606252E+01    -1.625782E+01    -1.698993E+01    -1.580184E+01    -1.736800E+01    -1.668352E+01    -1.489732E+01    -1.414390E+01    -1.596468E+01    -1.545625E+01    -1.523353E+01    -1.557287E+01    -1.450529E+01    -1.631749E+01    -1.832549E+01    -1.815992E+01    -1.550616E+01    -1.440526E+01    -1.517824E+01    -1.611307E+01    -1.772014E+01    -1.585012E+01    -1.467413E+01    -1.617716E+01    -1.490410E+01    -1.538948E+01    -1.847815E+01    -1.544236E+01    -1.402007E+01    -1.481219E+01    -1.545018E+01    -1.725503E+01    -1.507071E+01    -1.541140E+01    -1.534037E+01    -1.514044E+01    -1.334720E+01    -1.511895E+01    -1.453994E+01    -1.495257E+01    -1.418649E+01    -1.546823E+01    -1.595189E+01    -1.619570E+01    -1.598635E+01    -1.483624E+01    -1.578054E+01    -1.900790E+01    -1.484256E+01    -1.425323E+01    -1.386091E+01    -1.456391E+01    -1.474909E+01    -1.538874E+01    -1.423657E+01    -1.496116E+01    -1.689613E+01    -1.411911E+01    -1.341019E+01    -1.456271E+01    -1.558298E+01    -1.515727E+01    -1.601314E+01    -1.608249E+01    -1.421216E+01    -1.427046E+01    -1.483459E+01    -1.349621E+01    -1.649982E+01    -1.434710E+01    -1.746436E+01    -1.610930E+01    -1.409103E+01    -1.352298E+01    -1.542067E+01    -1.461252E+01    -1.351288E+01    -1.316870E+01    -1.439478E+01    -1.503819E+01    -1.583578E+01    -1.526536E+01    -1.401309E+01    -1.524755E+01    -1.473682E+01    -1.463511E+01    -1.538267E+01    -1.580037E+01    -1.836385E+01    -1.495753E+01    -1.455618E+01    -1.357945E+01    -1.356666E+01    -1.409730E+01    -1.558248E+01    -1.419249E+01    -1.378879E+01    -1.387449E+01    -1.535241E+01    -1.536812E+01    -1.915695E+01    -1.332733E+01    -1.329842E+01    -1.331859E+01    -1.526388E+01    -1.421921E+01    -1.649439E+01    -1.372839E+01    -1.309181E+01    -1.457317E+01    -1.455641E+01    -1.514701E+01    -1.475418E+01    -1.411375E+01    -1.334046E+01    -1.503624E+01    -1.580837E+01    -1.373236E+01    -1.415903E+01    -1.443314E+01    -1.375813E+01    -1.402262E+01    -1.637307E+01    -1.508668E+01    -1.328532E+01    -1.353124E+01    -1.336211E+01    -1.281996E+01    -1.472973E+01    -1.616144E+01    -1.436204E+01    -1.416677E+01    -1.533933E+01    -1.342968E+01    -1.349120E+01    -1.382643E+01    -1.525252E+01    -1.387133E+01    -1.302762E+01    -1.273570E+01    -1.286874E+01    -1.347962E+01    -1.382298E+01    -1.528234E+01    -1.393752E+01    -1.782797E+01    -1.393270E+01    -1.291813E+01    -1.239310E+01    -1.315162E+01    -1.358059E+01    -1.392219E+01    -1.402831E+01    -1.496837E+01    -1.410030E+01    -1.336006E+01    -1.305217E+01    -1.350687E+01    -1.309873E+01    -1.418451E+01    -1.432974E+01    -1.470107E+01    -1.451529E+01    -1.342993E+01    -1.318430E+01    -1.315172E+01    -1.333983E+01    -1.379682E+01    -1.365124E+01    -1.406241E+01    -1.819785E+01    -1.533940E+01    -1.371218E+01    -1.287831E+01    -1.335962E+01    -1.315264E+01    -1.234426E+01    -1.264512E+01    -1.328062E+01    -1.334357E+01    -1.366050E+01    -1.362209E+01    -1.366255E+01    -1.449414E+01    -1.400867E+01    -1.356707E+01    -1.390798E+01    -1.365404E+01    -1.273786E+01    -1.338440E+01    -1.317310E+01    -1.323785E+01    -1.281408E+01    -1.282938E+01    -1.381031E+01    -1.355702E+01    -1.346618E+01    -1.471795E+01    -1.399064E+01    -1.467064E+01    -1.415901E+01    -1.355846E+01    -1.511895E+01    -1.470482E+01    -1.393762E+01    -1.460865E+01    -1.473125E+01    -1.439488E+01    -1.353142E+01    -1.249052E+01    -1.285295E+01    -1.325371E+01    -1.302522E+01    -1.262891E+01    -1.320637E+01    -1.432043E+01    -1.407879E+01    -1.286872E+01    -1.283677E+01    -1.323028E+01    -1.328993E+01    -1.370896E+01    -1.300306E+01    -1.259291E+01    -1.270563E+01    -1.275470E+01    -1.274778E+01    -1.297289E+01    -1.361734E+01    -1.318292E+01    -1.295074E+01    -1.399748E+01    -1.349000E+01    -1.272780E+01    -1.298474E+01    -1.333070E+01    -1.267947E+01    -1.230050E+01    -1.266295E+01    -1.309857E+01    -1.256114E+01    -1.266664E+01    -1.229346E+01    -1.288303E+01    -1.398641E+01    -1.421926E+01    -1.332469E+01    -1.311847E+01    -1.306614E+01    -1.320390E+01    -1.275578E+01    -1.325803E+01    -1.575098E+01    -1.697853E+01    -1.385718E+01    -1.337097E+01    -1.402291E+01    -1.387024E+01    -1.318098E+01    -1.307004E+01    -1.239897E+01    -1.242223E+01    -1.307114E+01    -1.223930E+01    -1.175839E+01    -1.215997E+01    -1.281220E+01    -1.281439E+01    -1.279869E+01    -1.283893E+01    -1.380470E+01    -1.418895E+01    -1.367708E+01    -1.292867E+01    -1.278169E+01    -1.347494E+01    -1.287339E+01    -1.226130E+01    -1.230741E+01    -1.288399E+01    -1.321962E+01    -1.275218E+01    -1.247462E+01    -1.246498E+01    -1.283206E+01    -1.320632E+01    -1.350588E+01    -1.277012E+01    -1.243050E+01    -1.317596E+01    -1.279211E+01    -1.212557E+01    -1.218524E+01    -1.266365E+01    -1.317122E+01    -1.386706E+01    -1.386572E+01    -1.288411E+01    -1.224119E+01    -1.209769E+01    -1.247829E+01    -1.360496E+01    -1.311721E+01    -1.271156E+01    -1.235922E+01    -1.230829E+01    -1.276538E+01    -1.322615E+01    -1.289302E+01    -1.263477E+01    -1.253667E+01    -1.296289E+01    -1.464606E+01    -1.473789E+01    -1.315626E+01    -1.234043E+01    -1.222813E+01    -1.325916E+01    -1.389466E+01    -1.623458E+01    -1.407910E+01    -1.212642E+01    -1.201256E+01    -1.221373E+01    -1.282442E+01    -1.511974E+01    -1.544679E+01    -1.511974E+01    -1.282441E+01    -1.221373E+01    -1.201255E+01    -1.212642E+01    -1.407911E+01    -1.623451E+01    -1.389465E+01    -1.325916E+01    -1.222813E+01    -1.234044E+01    -1.315625E+01    -1.473792E+01    -1.464605E+01    -1.296290E+01    -1.253667E+01    -1.263477E+01    -1.289302E+01    -1.322616E+01    -1.276538E+01    -1.230830E+01    -1.235922E+01    -1.271156E+01    -1.311721E+01    -1.360496E+01    -1.247828E+01    -1.209770E+01    -1.224119E+01    -1.288411E+01    -1.386572E+01    -1.386708E+01    -1.317122E+01    -1.266365E+01    -1.218524E+01    -1.212557E+01    -1.279210E+01    -1.317597E+01    -1.243049E+01    -1.277013E+01    -1.350587E+01    -1.320632E+01    -1.283205E+01    -1.246498E+01    -1.247462E+01    -1.275217E+01    -1.321961E+01    -1.288400E+01    -1.230740E+01    -1.226131E+01    -1.287338E+01    -1.347496E+01    -1.278167E+01    -1.292868E+01    -1.367708E+01    -1.418894E+01    -1.380469E+01    -1.283893E+01    -1.279868E+01    -1.281440E+01    -1.281218E+01    -1.215998E+01    -1.175838E+01    -1.223929E+01    -1.307113E+01    -1.242222E+01    -1.239896E+01    -1.307003E+01    -1.318097E+01    -1.387024E+01    -1.402289E+01    -1.337095E+01    -1.385719E+01    -1.697836E+01    -1.575089E+01    -1.325803E+01    -1.275578E+01    -1.320390E+01    -1.306614E+01    -1.311848E+01    -1.332469E+01    -1.421926E+01    -1.398637E+01    -1.288303E+01    -1.229345E+01    -1.266664E+01    -1.256113E+01    -1.309858E+01    -1.266293E+01    -1.230051E+01    -1.267946E+01    -1.333071E+01    -1.298473E+01    -1.272780E+01    -1.348999E+01    -1.399749E+01    -1.295073E+01    -1.318294E+01    -1.361732E+01    -1.297291E+01    -1.274776E+01    -1.275471E+01    -1.270563E+01    -1.259291E+01    -1.300307E+01    -1.370899E+01    -1.328994E+01    -1.323031E+01    -1.283677E+01    -1.286874E+01    -1.407885E+01    -1.432047E+01    -1.320638E+01    -1.262892E+01    -1.302525E+01    -1.325374E+01    -1.285298E+01    -1.249054E+01    -1.353149E+01    -1.439490E+01    -1.473139E+01    -1.460871E+01    -1.393769E+01    -1.470485E+01    -1.511908E+01    -1.355851E+01    -1.415907E+01    -1.467071E+01    -1.399073E+01    -1.471805E+01    -1.346624E+01    -1.355706E+01    -1.381037E+01    -1.282942E+01    -1.281412E+01    -1.323789E+01    -1.317316E+01    -1.338444E+01    -1.273792E+01    -1.365405E+01    -1.390809E+01    -1.356711E+01    -1.400876E+01    -1.449423E+01    -1.366262E+01    -1.362214E+01    -1.366057E+01    -1.334364E+01    -1.328068E+01    -1.264514E+01    -1.234430E+01    -1.315261E+01    -1.335964E+01    -1.287829E+01    -1.371216E+01    -1.533913E+01    -1.819708E+01    -1.406254E+01    -1.365133E+01    -1.379683E+01    -1.333989E+01    -1.315174E+01    -1.318428E+01    -1.342989E+01    -1.451540E+01    -1.470097E+01    -1.432969E+01    -1.418459E+01    -1.309878E+01    -1.350681E+01    -1.305215E+01    -1.335997E+01    -1.410017E+01    -1.496809E+01    -1.402833E+01    -1.392222E+01    -1.358057E+01    -1.315153E+01    -1.239306E+01    -1.291800E+01    -1.393259E+01    -1.782677E+01    -1.393746E+01    -1.528201E+01    -1.382292E+01    -1.347950E+01    -1.286867E+01    -1.273557E+01    -1.302749E+01    -1.387113E+01    -1.525278E+01    -1.382623E+01    -1.349104E+01    -1.342946E+01    -1.533894E+01    -1.416644E+01    -1.436179E+01    -1.616186E+01    -1.472943E+01    -1.281981E+01    -1.336193E+01    -1.353100E+01    -1.328523E+01    -1.508636E+01    -1.637233E+01    -1.402227E+01    -1.375789E+01    -1.443273E+01    -1.415872E+01    -1.373216E+01    -1.580904E+01    -1.503595E+01    -1.334022E+01    -1.411357E+01    -1.475443E+01    -1.514631E+01    -1.455595E+01    -1.457262E+01    -1.309159E+01    -1.372826E+01    -1.649312E+01    -1.421921E+01    -1.526326E+01    -1.331829E+01    -1.329836E+01    -1.332738E+01    -1.916246E+01    -1.536769E+01    -1.535207E+01    -1.387408E+01    -1.378867E+01    -1.419293E+01    -1.558348E+01    -1.409686E+01    -1.356645E+01    -1.357972E+01    -1.455669E+01    -1.495754E+01    -1.836895E+01    -1.579988E+01    -1.538293E+01    -1.463563E+01    -1.473758E+01    -1.524753E+01    -1.401320E+01    -1.526557E+01    -1.583699E+01    -1.503717E+01    -1.439449E+01    -1.316885E+01    -1.351341E+01    -1.461321E+01    -1.542207E+01    -1.352348E+01    -1.409183E+01    -1.610947E+01    -1.746043E+01    -1.434658E+01    -1.649844E+01    -1.349669E+01    -1.483533E+01    -1.427097E+01    -1.421313E+01    -1.608498E+01    -1.601512E+01    -1.515898E+01    -1.558078E+01    -1.456269E+01    -1.341099E+01    -1.412028E+01    -1.689958E+01    -1.496289E+01    -1.423768E+01    -1.539020E+01    -1.475063E+01    -1.456559E+01    -1.386209E+01    -1.425463E+01    -1.484332E+01    -1.899517E+01    -1.578227E+01    -1.483610E+01    -1.598454E+01    -1.619859E+01    -1.594819E+01    -1.546800E+01    -1.418813E+01    -1.495492E+01    -1.453930E+01    -1.512095E+01    -1.334813E+01    -1.514320E+01    -1.534344E+01    -1.540836E+01    -1.506961E+01    -1.725010E+01    -1.545192E+01    -1.481229E+01    -1.402189E+01    -1.544604E+01    -1.849551E+01    -1.539317E+01    -1.490621E+01    -1.617539E+01    -1.467551E+01    -1.585030E+01    -1.773113E+01    -1.611858E+01    -1.518198E+01    -1.440782E+01    -1.550993E+01    -1.816625E+01    -1.834190E+01    -1.632350E+01    -1.450792E+01    -1.557624E+01    -1.523783E+01    -1.545958E+01    -1.596650E+01    -1.414605E+01    -1.490002E+01    -1.667999E+01    -1.737000E+01    -1.579748E+01    -1.699397E+01    -1.626020E+01    -1.606557E+01    -1.576225E+01    -1.638573E+01    -1.607463E+01    -1.734248E+01    -1.508272E+01    -1.609324E+01    -1.462506E+01    -1.560698E+01    -1.491930E+01    -1.487074E+01    -1.412797E+01    -1.469211E+01    -1.673348E+01    -1.523872E+01    -1.665567E+01    -1.739876E+01    -1.541793E+01    -1.662982E+01    -1.662639E+01    -1.669615E+01    -1.560576E+01    -1.622826E+01    -1.560548E+01    -1.564145E+01    -1.625387E+01    -1.527339E+01    -1.661647E+01    -1.578952E+01    -1.503150E+01    -1.568515E+01    -1.653851E+01    -1.596054E+01    -1.498858E+01    -1.693746E+01    -1.547756E+01    -1.570961E+01    -1.505918E+01    -1.641118E+01    -1.608765E+01    -1.420844E+01    -1.546242E+01    -1.612942E+01    -1.439032E+01    -1.494272E+01    -1.606024E+01    -1.579466E+01    -1.626402E+01    -2.046305E+01    -1.575610E+01    -1.521763E+01    -1.559862E+01    -1.594944E+01    -1.671206E+01    -1.516308E+01    -1.577675E+01    -1.724383E+01    -1.838274E+01    -1.650316E+01    -1.601749E+01    -1.594708E+01    -1.839572E+01    -1.629106E+01    -1.663394E+01    -1.761450E+01    -1.682844E+01    -1.397394E+01    -1.492598E+01    -1.426325E+01    -1.640860E+01    -1.655748E+01    -1.688127E+01    -1.545470E+01    -1.448820E+01    -1.612138E+01    -1.409767E+01    -2.169339E+01    -1.453923E+01    -1.549413E+01    -1.426768E+01    -1.704567E+01    -1.620205E+01    -1.587917E+01    -1.787607E+01    -1.640866E+01    -1.544444E+01    -1.790740E+01    -1.558983E+01    -1.566475E+01    -1.652321E+01    -1.651404E+01    -1.584495E+01    -1.515404E+01    -1.660993E+01    -1.519072E+01    -1.819467E+01    -1.691831E+01    -1.625183E+01    -1.499925E+01    -1.659561E+01    -1.487917E+01    -1.610792E+01    -1.609891E+01    -1.578440E+01    -1.595159E+01    -1.544704E+01    -1.535473E+01    -1.479978E+01    -1.678031E+01    -1.500556E+01    -1.806865E+01    -1.595309E+01    -1.881015E+01    -1.599072E+01    -1.990902E+01    -1.644010E+01    -1.995660E+01    -1.596710E+01    -1.741220E+01    -1.408632E+01    -1.478598E+01    -1.545469E+01    -1.698979E+01    -1.585343E+01    -1.517614E+01    -1.600012E+01    -1.774238E+01    -1.772816E+01    -1.466127E+01    -1.612526E+01    -1.624874E+01    -1.578029E+01    -1.655323E+01    -1.476671E+01    -1.977572E+01    -1.418033E+01    -1.957374E+01    -1.411730E+01    -1.508204E+01    -1.674260E+01    -1.626308E+01    -1.517885E+01    -1.598168E+01    -1.575881E+01    -1.980554E+01    -1.595334E+01    -1.644045E+01    -1.676695E+01    -1.692672E+01    -1.689833E+01    -1.560244E+01    -1.543096E+01    -1.518620E+01    -1.672449E+01    -1.772320E+01    -1.531265E+01    -1.716522E+01    -1.644922E+01    -1.641782E+01    -1.575782E+01    -1.722542E+01    -1.570682E+01    -1.638788E+01    -1.456492E+01    -1.768859E+01    -1.467621E+01    -1.800025E+01    -1.454776E+01    -1.612417E+01    -1.589463E+01    -1.687020E+01    -1.717202E+01    -1.662305E+01    -1.593117E+01    -1.631351E+01    -1.585467E+01    -1.613943E+01    -1.466654E+01    -1.742210E+01    -1.474032E+01    -1.594764E+01    -1.580312E+01    -1.480533E+01    -1.629619E+01    -1.454169E+01    -1.843948E+01
-82.333333    -1.719493E+01    -1.607164E+01    -1.615079E+01    -1.438560E+01    -1.654943E+01    -1.754997E+01    -1.588760E+01    -1.493895E+01    -1.793578E+01    -1.925943E+01    -1.489308E+01    -1.540649E+01    -1.630483E+01    -1.441442E+01    -1.872288E+01    -1.597321E+01    -1.738350E+01    -1.561661E+01    -1.643258E+01    -1.852112E+01    -1.584663E+01    -1.545586E+01    -1.648618E+01    -1.424780E+01    -1.418539E+01    -1.770821E+01    -1.662911E+01    -1.623971E+01    -1.619093E+01    -1.736116E+01    -1.680294E+01    -1.491924E+01    -1.740448E+01    -1.552999E+01    -1.856459E+01    -1.490150E+01    -1.577128E+01    -1.705320E+01    -1.770660E+01    -1.764412E+01    -1.547391E+01    -1.748061E+01    -1.452096E+01    -1.609249E+01    -1.533332E+01    -1.513058E+01    -1.474528E+01    -1.530145E+01    -1.432167E+01    -1.754856E+01    -1.514010E+01    -1.665181E+01    -1.478566E+01    -1.572667E+01    -1.643857E+01    -1.650376E+01    -1.510769E+01    -1.458985E+01    -1.782593E+01    -1.594322E+01    -1.637952E+01    -1.468937E+01    -1.504502E+01    -1.489110E+01    -1.501766E+01    -1.704838E+01    -1.602092E+01    -1.609298E+01    -1.707047E+01    -1.802232E+01    -1.881358E+01    -1.697140E+01    -1.426377E+01    -1.552671E+01    -1.500597E+01    -1.765841E+01    -1.547855E+01    -1.490254E+01    -1.768662E+01    -1.502556E+01    -1.735478E+01    -1.486519E+01    -1.605276E+01    -1.690128E+01    -1.660215E+01    -1.460953E+01    -1.483391E+01    -1.623684E+01    -1.726754E+01    -1.522460E+01    -1.657395E+01    -1.440658E+01    -1.517840E+01    -1.616061E+01    -1.610400E+01    -1.949711E+01    -1.726325E+01    -1.568033E+01    -1.630157E+01    -1.888278E+01    -1.544265E+01    -1.839693E+01    -1.711849E+01    -1.581619E+01    -1.486619E+01    -1.773941E+01    -1.616123E+01    -1.439884E+01    -1.532860E+01    -1.465708E+01    -1.519220E+01    -1.660181E+01    -1.739240E+01    -1.513313E+01    -1.607864E+01    -1.636064E+01    -1.585207E+01    -1.510479E+01    -1.586627E+01    -1.485531E+01    -1.485467E+01    -1.663702E+01    -1.513361E+01    -1.608973E+01    -1.532707E+01    -1.678151E+01    -1.544876E+01    -1.536044E+01    -1.771193E+01    -1.588179E+01    -1.473034E+01    -1.481422E+01    -1.612634E+01    -1.533810E+01    -1.451106E+01    -1.515454E+01    -1.530217E+01    -1.432964E+01    -1.549279E+01    -1.762495E+01    -1.501481E+01    -1.696527E+01    -1.610557E+01    -1.743953E+01    -1.545256E+01    -1.490509E+01    -1.468581E+01    -1.513146E+01    -1.575068E+01    -1.676320E+01    -1.895121E+01    -1.540629E+01    -1.775934E+01    -1.787401E+01    -1.531193E+01    -1.612510E+01    -1.584016E+01    -1.654168E+01    -1.535961E+01    -1.555798E+01    -1.476490E+01    -1.570087E+01    -1.606738E+01    -1.755496E+01    -1.523037E+01    -1.515845E+01    -1.764297E+01    -1.639221E+01    -1.529698E+01    -1.690157E+01    -1.725625E+01    -1.726477E+01    -1.722927E+01    -1.693964E+01    -1.589899E+01    -1.556202E+01    -1.498072E+01    -2.163065E+01    -1.691441E+01    -1.399825E+01    -1.540793E+01    -1.698863E+01    -1.482093E+01    -1.738241E+01    -1.713759E+01    -1.735537E+01    -1.572654E+01    -1.679310E+01    -1.543013E+01    -1.585582E+01    -1.641004E+01    -1.583177E+01    -1.773362E+01    -1.778235E+01    -1.574309E+01    -1.724610E+01    -1.505451E+01    -1.605903E+01    -1.829158E+01    -1.754199E+01    -1.729699E+01    -1.440539E+01    -1.487955E+01    -1.787348E+01    -1.557677E+01    -1.591796E+01    -1.884645E+01    -1.481665E+01    -1.520795E+01    -1.544801E+01    -1.762209E+01    -1.553682E+01    -1.696895E+01    -1.657025E+01    -1.706020E+01    -1.502081E+01    -1.425221E+01    -1.441270E+01    -1.424750E+01    -1.325360E+01    -1.462645E+01    -1.544613E+01    -1.446636E+01    -1.545163E+01    -1.579592E+01    -1.671559E+01    -1.475188E+01    -1.546555E+01    -1.650097E+01    -1.390170E+01    -1.374421E+01    -1.521140E+01    -1.411559E+01    -1.393794E+01    -1.588417E+01    -1.512392E+01    -1.448037E+01    -1.502868E+01    -1.697047E+01    -1.586288E+01    -1.602672E+01    -1.377041E+01    -1.564195E+01    -2.013790E+01    -1.592327E+01    -1.540754E+01    -1.612045E+01    -1.471848E+01    -1.477006E+01    -1.458822E+01    -1.484244E+01    -1.608620E+01    -1.576540E+01    -1.472269E+01    -1.418016E+01    -1.436116E+01    -1.380495E+01    -1.402018E+01    -1.545840E+01    -1.567621E+01    -1.400339E+01    -1.435281E+01    -1.591977E+01    -1.458149E+01    -1.549053E+01    -1.529150E+01    -1.545438E+01    -1.379807E+01    -1.335678E+01    -1.383862E+01    -1.393477E+01    -1.536486E+01    -1.546158E+01    -1.446183E+01    -1.386679E+01    -1.499321E+01    -1.391325E+01    -1.735860E+01    -1.396444E+01    -1.467998E+01    -1.482838E+01    -1.537605E+01    -1.507514E+01    -1.465067E+01    -1.411631E+01    -1.442342E+01    -1.454033E+01    -1.496125E+01    -1.475103E+01    -1.442663E+01    -1.465470E+01    -1.529465E+01    -1.557146E+01    -1.626163E+01    -1.334376E+01    -1.315910E+01    -1.482529E+01    -1.381447E+01    -1.461471E+01    -1.468157E+01    -1.362068E+01    -1.316633E+01    -1.306561E+01    -1.542475E+01    -1.488787E+01    -1.666392E+01    -1.459853E+01    -1.346089E+01    -1.288961E+01    -1.336588E+01    -1.488864E+01    -1.831867E+01    -1.492132E+01    -1.431331E+01    -1.340524E+01    -1.332695E+01    -1.480317E+01    -1.357118E+01    -1.365677E+01    -1.618754E+01    -1.396680E+01    -1.310570E+01    -1.354718E+01    -1.379478E+01    -1.586068E+01    -1.655826E+01    -1.498968E+01    -1.438444E+01    -1.519331E+01    -1.373354E+01    -1.373353E+01    -1.290090E+01    -1.387448E+01    -1.674243E+01    -1.393745E+01    -1.511218E+01    -1.430400E+01    -1.360229E+01    -1.389815E+01    -1.387041E+01    -1.480041E+01    -1.703942E+01    -1.437293E+01    -1.371808E+01    -1.407277E+01    -1.363821E+01    -1.395289E+01    -1.426546E+01    -1.558591E+01    -1.617441E+01    -1.505000E+01    -1.496389E+01    -1.424207E+01    -1.312165E+01    -1.242897E+01    -1.233818E+01    -1.253697E+01    -1.280676E+01    -1.365845E+01    -1.464077E+01    -1.395591E+01    -1.511967E+01    -1.492954E+01    -1.331992E+01    -1.308691E+01    -1.337408E+01    -1.302148E+01    -1.296727E+01    -1.335301E+01    -1.360651E+01    -1.331875E+01    -1.314759E+01    -1.358498E+01    -1.408714E+01    -1.495598E+01    -1.538026E+01    -1.579920E+01    -1.379810E+01    -1.305202E+01    -1.248058E+01    -1.240833E+01    -1.343805E+01    -1.265637E+01    -1.241411E+01    -1.310184E+01    -1.262377E+01    -1.273324E+01    -1.286269E+01    -1.257165E+01    -1.283341E+01    -1.288294E+01    -1.251593E+01    -1.270186E+01    -1.278598E+01    -1.299881E+01    -1.406941E+01    -1.412975E+01    -1.347645E+01    -1.375079E+01    -1.297455E+01    -1.239320E+01    -1.258930E+01    -1.348583E+01    -1.327985E+01    -1.279708E+01    -1.288898E+01    -1.321639E+01    -1.302970E+01    -1.335756E+01    -1.362517E+01    -1.289298E+01    -1.260350E+01    -1.227972E+01    -1.233537E+01    -1.276367E+01    -1.283044E+01    -1.227703E+01    -1.227755E+01    -1.236855E+01    -1.274976E+01    -1.283139E+01    -1.273133E+01    -1.330341E+01    -1.306770E+01    -1.294789E+01    -1.332287E+01    -1.373514E+01    -1.304006E+01    -1.233310E+01    -1.223488E+01    -1.216918E+01    -1.246485E+01    -1.309357E+01    -1.365618E+01    -1.276557E+01    -1.295969E+01    -1.298086E+01    -1.219778E+01    -1.218400E+01    -1.200216E+01    -1.277777E+01    -1.275648E+01    -1.288841E+01    -1.262280E+01    -1.259861E+01    -1.246641E+01    -1.262525E+01    -1.265040E+01    -1.283982E+01    -1.323435E+01    -1.298017E+01    -1.279825E+01    -1.299157E+01    -1.397834E+01    -1.348122E+01    -1.292622E+01    -1.327495E+01    -1.305082E+01    -1.304041E+01    -1.301415E+01    -1.250677E+01    -1.250200E+01    -1.284879E+01    -1.291504E+01    -1.226284E+01    -1.241067E+01    -1.309530E+01    -1.336003E+01    -1.462375E+01    -1.515147E+01    -1.282081E+01    -1.257320E+01    -1.289422E+01    -1.279927E+01    -1.325523E+01    -1.243093E+01    -1.322134E+01    -1.480466E+01    -1.458303E+01    -1.349100E+01    -1.269884E+01    -1.257024E+01    -1.331722E+01    -1.363388E+01    -1.380929E+01    -1.299276E+01    -1.220524E+01    -1.214038E+01    -1.301262E+01    -1.329231E+01    -1.358713E+01    -1.228522E+01    -1.199365E+01    -1.264615E+01    -1.346089E+01    -1.398960E+01    -1.364659E+01    -1.255443E+01    -1.194349E+01    -1.214430E+01    -1.274303E+01    -1.282647E+01    -1.247838E+01    -1.224679E+01    -1.182593E+01    -1.168356E+01    -1.243987E+01    -1.310113E+01    -1.297596E+01    -1.253408E+01    -1.205428E+01    -1.158478E+01    -1.159393E+01    -1.158478E+01    -1.205429E+01    -1.253408E+01    -1.297595E+01    -1.310113E+01    -1.243987E+01    -1.168355E+01    -1.182593E+01    -1.224678E+01    -1.247838E+01    -1.282647E+01    -1.274304E+01    -1.214430E+01    -1.194350E+01    -1.255442E+01    -1.364660E+01    -1.398959E+01    -1.346091E+01    -1.264615E+01    -1.199365E+01    -1.228522E+01    -1.358713E+01    -1.329231E+01    -1.301264E+01    -1.214038E+01    -1.220525E+01    -1.299275E+01    -1.380929E+01    -1.363388E+01    -1.331724E+01    -1.257024E+01    -1.269886E+01    -1.349099E+01    -1.458305E+01    -1.480463E+01    -1.322136E+01    -1.243092E+01    -1.325524E+01    -1.279925E+01    -1.289424E+01    -1.257318E+01    -1.282082E+01    -1.515142E+01    -1.462378E+01    -1.336001E+01    -1.309531E+01    -1.241065E+01    -1.226284E+01    -1.291503E+01    -1.284879E+01    -1.250199E+01    -1.250677E+01    -1.301414E+01    -1.304041E+01    -1.305081E+01    -1.327496E+01    -1.292620E+01    -1.348123E+01    -1.397833E+01    -1.299157E+01    -1.279824E+01    -1.298017E+01    -1.323433E+01    -1.283982E+01    -1.265038E+01    -1.262525E+01    -1.246640E+01    -1.259861E+01    -1.262278E+01    -1.288841E+01    -1.275648E+01    -1.277778E+01    -1.200215E+01    -1.218401E+01    -1.219777E+01    -1.298087E+01    -1.295967E+01    -1.276558E+01    -1.365616E+01    -1.309357E+01    -1.246485E+01    -1.216919E+01    -1.223488E+01    -1.233312E+01    -1.304006E+01    -1.373516E+01    -1.332288E+01    -1.294790E+01    -1.306772E+01    -1.330343E+01    -1.273133E+01    -1.283141E+01    -1.274975E+01    -1.236857E+01    -1.227755E+01    -1.227704E+01    -1.283045E+01    -1.276369E+01    -1.233538E+01    -1.227974E+01    -1.260352E+01    -1.289301E+01    -1.362519E+01    -1.335759E+01    -1.302972E+01    -1.321642E+01    -1.288901E+01    -1.279711E+01    -1.327988E+01    -1.348587E+01    -1.258931E+01    -1.239323E+01    -1.297457E+01    -1.375083E+01    -1.347648E+01    -1.412979E+01    -1.406945E+01    -1.299884E+01    -1.278599E+01    -1.270189E+01    -1.251594E+01    -1.288299E+01    -1.283344E+01    -1.257168E+01    -1.286273E+01    -1.273327E+01    -1.262380E+01    -1.310189E+01    -1.241413E+01    -1.265640E+01    -1.343808E+01    -1.240836E+01    -1.248060E+01    -1.305202E+01    -1.379813E+01    -1.579910E+01    -1.538038E+01    -1.495610E+01    -1.408721E+01    -1.358505E+01    -1.314763E+01    -1.331882E+01    -1.360656E+01    -1.335304E+01    -1.296730E+01    -1.302152E+01    -1.337409E+01    -1.308693E+01    -1.331991E+01    -1.492947E+01    -1.511968E+01    -1.395599E+01    -1.464087E+01    -1.365852E+01    -1.280679E+01    -1.253699E+01    -1.233816E+01    -1.242894E+01    -1.312158E+01    -1.424195E+01    -1.496369E+01    -1.504988E+01    -1.617436E+01    -1.558603E+01    -1.426544E+01    -1.395292E+01    -1.363815E+01    -1.407265E+01    -1.371796E+01    -1.437280E+01    -1.703951E+01    -1.480049E+01    -1.387036E+01    -1.389806E+01    -1.360219E+01    -1.430389E+01    -1.511189E+01    -1.393728E+01    -1.674174E+01    -1.387450E+01    -1.290084E+01    -1.373335E+01    -1.373336E+01    -1.519296E+01    -1.438429E+01    -1.498941E+01    -1.655901E+01    -1.586094E+01    -1.379474E+01    -1.354707E+01    -1.310556E+01    -1.396658E+01    -1.618685E+01    -1.365660E+01    -1.357095E+01    -1.480281E+01    -1.332674E+01    -1.340507E+01    -1.431309E+01    -1.492089E+01    -1.831849E+01    -1.488846E+01    -1.336570E+01    -1.288944E+01    -1.346067E+01    -1.459819E+01    -1.666311E+01    -1.488750E+01    -1.542414E+01    -1.306540E+01    -1.316612E+01    -1.362071E+01    -1.468159E+01    -1.461424E+01    -1.381410E+01    -1.482477E+01    -1.315894E+01    -1.334382E+01    -1.626286E+01    -1.557097E+01    -1.529387E+01    -1.465441E+01    -1.442697E+01    -1.475093E+01    -1.496048E+01    -1.453976E+01    -1.442305E+01    -1.411622E+01    -1.465101E+01    -1.507580E+01    -1.537516E+01    -1.482768E+01    -1.467976E+01    -1.396473E+01    -1.735560E+01    -1.391289E+01    -1.499303E+01    -1.386681E+01    -1.446214E+01    -1.546204E+01    -1.536386E+01    -1.393425E+01    -1.383887E+01    -1.335713E+01    -1.379855E+01    -1.545525E+01    -1.529226E+01    -1.549185E+01    -1.458239E+01    -1.591963E+01    -1.435257E+01    -1.400338E+01    -1.567737E+01    -1.545725E+01    -1.402012E+01    -1.380537E+01    -1.436180E+01    -1.418099E+01    -1.472396E+01    -1.576756E+01    -1.608841E+01    -1.484333E+01    -1.458930E+01    -1.477148E+01    -1.471997E+01    -1.612333E+01    -1.540961E+01    -1.592608E+01    -2.012357E+01    -1.564388E+01    -1.377144E+01    -1.602667E+01    -1.585989E+01    -1.697485E+01    -1.502908E+01    -1.448018E+01    -1.512628E+01    -1.588700E+01    -1.393865E+01    -1.411716E+01    -1.521397E+01    -1.374549E+01    -1.390310E+01    -1.650637E+01    -1.546748E+01    -1.475421E+01    -1.672038E+01    -1.579997E+01    -1.545394E+01    -1.446479E+01    -1.544831E+01    -1.462888E+01    -1.325487E+01    -1.424932E+01    -1.441506E+01    -1.425344E+01    -1.502284E+01    -1.706224E+01    -1.656782E+01    -1.697695E+01    -1.554038E+01    -1.763247E+01    -1.545179E+01    -1.521066E+01    -1.481786E+01    -1.883259E+01    -1.591346E+01    -1.557476E+01    -1.788560E+01    -1.488168E+01    -1.440759E+01    -1.728913E+01    -1.755105E+01    -1.827735E+01    -1.606450E+01    -1.505613E+01    -1.725273E+01    -1.574741E+01    -1.778418E+01    -1.773899E+01    -1.583525E+01    -1.641739E+01    -1.585964E+01    -1.543049E+01    -1.679935E+01    -1.573047E+01    -1.736535E+01    -1.714809E+01    -1.738814E+01    -1.482390E+01    -1.699915E+01    -1.541260E+01    -1.400044E+01    -1.691626E+01    -2.173105E+01    -1.498082E+01    -1.556117E+01    -1.590161E+01    -1.694489E+01    -1.723841E+01    -1.727474E+01    -1.724599E+01    -1.690908E+01    -1.530111E+01    -1.639907E+01    -1.763875E+01    -1.516236E+01    -1.523390E+01    -1.755395E+01    -1.606860E+01    -1.570326E+01    -1.476338E+01    -1.555752E+01    -1.536131E+01    -1.653755E+01    -1.584192E+01    -1.612093E+01    -1.531551E+01    -1.786825E+01    -1.777131E+01    -1.540950E+01    -1.897151E+01    -1.676000E+01    -1.575225E+01    -1.513492E+01    -1.468586E+01    -1.490291E+01    -1.545526E+01    -1.743286E+01    -1.610536E+01    -1.696865E+01    -1.501786E+01    -1.762485E+01    -1.549373E+01    -1.433173E+01    -1.530253E+01    -1.515252E+01    -1.451014E+01    -1.534080E+01    -1.613165E+01    -1.481717E+01    -1.473372E+01    -1.588795E+01    -1.771157E+01    -1.536290E+01    -1.544947E+01    -1.677624E+01    -1.532843E+01    -1.609142E+01    -1.513483E+01    -1.663535E+01    -1.485377E+01    -1.485447E+01    -1.586926E+01    -1.510639E+01    -1.585733E+01    -1.636058E+01    -1.608332E+01    -1.513448E+01    -1.739009E+01    -1.660371E+01    -1.519365E+01    -1.465474E+01    -1.532708E+01    -1.440084E+01    -1.616433E+01    -1.773740E+01    -1.486873E+01    -1.581938E+01    -1.711169E+01    -1.841106E+01    -1.544574E+01    -1.890018E+01    -1.629929E+01    -1.568055E+01    -1.726669E+01    -1.949738E+01    -1.610229E+01    -1.616166E+01    -1.517801E+01    -1.440739E+01    -1.657832E+01    -1.522432E+01    -1.726971E+01    -1.623909E+01    -1.483350E+01    -1.460968E+01    -1.660012E+01    -1.689788E+01    -1.605549E+01    -1.486651E+01    -1.735769E+01    -1.502567E+01    -1.768940E+01    -1.490082E+01    -1.547921E+01    -1.766001E+01    -1.500384E+01    -1.552923E+01    -1.426486E+01    -1.697247E+01    -1.880602E+01    -1.803100E+01    -1.707375E+01    -1.609429E+01    -1.601973E+01    -1.705042E+01    -1.501853E+01    -1.489169E+01    -1.504629E+01    -1.468992E+01    -1.638165E+01    -1.594169E+01    -1.783202E+01    -1.459035E+01    -1.510868E+01    -1.650025E+01    -1.644054E+01    -1.572811E+01    -1.478585E+01    -1.665550E+01    -1.514032E+01    -1.754643E+01    -1.432137E+01    -1.530506E+01    -1.474660E+01    -1.512948E+01    -1.533553E+01    -1.609458E+01    -1.452058E+01    -1.748198E+01    -1.547494E+01    -1.764118E+01    -1.771225E+01    -1.705009E+01    -1.577234E+01    -1.490171E+01    -1.856706E+01    -1.553243E+01    -1.740741E+01    -1.491996E+01    -1.679837E+01    -1.736594E+01    -1.619320E+01    -1.623981E+01    -1.663212E+01    -1.770593E+01    -1.418572E+01    -1.424723E+01    -1.648535E+01    -1.545914E+01    -1.584633E+01    -1.852264E+01    -1.643002E+01    -1.561398E+01    -1.738166E+01    -1.597350E+01    -1.870829E+01    -1.441510E+01    -1.630740E+01    -1.540751E+01    -1.489146E+01    -1.927492E+01    -1.793178E+01    -1.493587E+01    -1.588651E+01    -1.755647E+01    -1.655390E+01    -1.438713E+01    -1.615425E+01    -1.607241E+01
-82.222222    -1.753802E+01    -1.647121E+01    -1.502282E+01    -1.684068E+01    -1.422441E+01    -1.719824E+01    -1.694873E+01    -1.400733E+01    -1.674669E+01    -1.481365E+01    -1.594037E+01    -1.748055E+01    -1.646344E+01    -1.558767E+01    -1.416672E+01    -1.709496E+01    -1.487602E+01    -1.621961E+01    -1.546658E+01    -1.485760E+01    -1.480316E+01    -1.606402E+01    -1.593020E+01    -1.696560E+01    -1.631884E+01    -1.579746E+01    -1.709477E+01    -1.686762E+01    -1.614773E+01    -1.747699E+01    -1.703842E+01    -1.571320E+01    -1.471290E+01    -1.540868E+01    -1.693142E+01    -1.697569E+01    -1.597460E+01    -1.837426E+01    -1.467870E+01    -1.769879E+01    -1.447939E+01    -1.591575E+01    -1.647306E+01    -1.774308E+01    -1.502691E+01    -1.589960E+01    -1.613046E+01    -2.156134E+01    -1.528519E+01    -1.629874E+01    -1.524605E+01    -1.640725E+01    -1.571310E+01    -1.691897E+01    -1.542210E+01    -1.610742E+01    -1.514095E+01    -1.873330E+01    -1.918490E+01    -1.760798E+01    -1.462003E+01    -1.537721E+01    -1.414906E+01    -1.454092E+01    -1.495232E+01    -1.532067E+01    -1.543810E+01    -1.556292E+01    -1.536430E+01    -1.626865E+01    -1.645197E+01    -1.696351E+01    -1.605799E+01    -1.573696E+01    -1.534492E+01    -1.522983E+01    -1.605467E+01    -1.615077E+01    -1.502945E+01    -1.459419E+01    -1.469812E+01    -1.432116E+01    -1.715000E+01    -1.970081E+01    -1.483554E+01    -1.410405E+01    -1.552124E+01    -1.581866E+01    -1.517162E+01    -1.561240E+01    -1.564585E+01    -1.856022E+01    -1.644568E+01    -1.647410E+01    -1.598590E+01    -1.516600E+01    -1.596368E+01    -1.597175E+01    -1.613708E+01    -1.668397E+01    -1.558934E+01    -1.529515E+01    -2.058099E+01    -1.552492E+01    -1.538442E+01    -1.665645E+01    -1.501147E+01    -1.589682E+01    -1.438631E+01    -1.794835E+01    -1.535367E+01    -1.574828E+01    -1.716828E+01    -1.503424E+01    -1.504363E+01    -1.661456E+01    -1.465012E+01    -1.705413E+01    -1.602753E+01    -1.602892E+01    -1.542869E+01    -1.615459E+01    -1.618114E+01    -1.773185E+01    -1.712405E+01    -1.529217E+01    -1.702732E+01    -1.558585E+01    -1.491545E+01    -1.565841E+01    -1.471033E+01    -1.517080E+01    -1.731124E+01    -1.444518E+01    -1.459891E+01    -1.521739E+01    -1.498471E+01    -1.524247E+01    -1.582879E+01    -1.571382E+01    -1.703724E+01    -1.470463E+01    -2.261558E+01    -1.660003E+01    -1.558926E+01    -1.502310E+01    -1.547076E+01    -1.531827E+01    -1.612321E+01    -1.740366E+01    -1.700099E+01    -1.560617E+01    -1.587435E+01    -1.650135E+01    -1.664912E+01    -1.405423E+01    -1.509429E+01    -1.720024E+01    -1.548196E+01    -1.409519E+01    -1.523090E+01    -1.563909E+01    -1.461283E+01    -1.656809E+01    -1.574784E+01    -1.501628E+01    -1.748870E+01    -1.567141E+01    -1.872630E+01    -1.580958E+01    -1.531311E+01    -1.479204E+01    -1.578120E+01    -1.769861E+01    -1.532150E+01    -1.510877E+01    -1.611850E+01    -1.464181E+01    -1.674968E+01    -1.559717E+01    -1.478352E+01    -1.556884E+01    -1.645601E+01    -1.545461E+01    -1.579328E+01    -1.638519E+01    -1.732092E+01    -1.653836E+01    -1.490332E+01    -1.654999E+01    -1.516610E+01    -1.486429E+01    -1.533514E+01    -1.756467E+01    -1.686179E+01    -1.570658E+01    -1.908245E+01    -1.608739E+01    -1.610403E+01    -1.818505E+01    -1.543198E+01    -1.543166E+01    -2.119640E+01    -1.604922E+01    -1.454787E+01    -1.454485E+01    -1.422543E+01    -1.514131E+01    -1.629952E+01    -1.686207E+01    -1.550016E+01    -1.633396E+01    -1.529816E+01    -1.489449E+01    -1.781207E+01    -1.530103E+01    -1.546425E+01    -1.743683E+01    -1.640738E+01    -1.622894E+01    -1.589838E+01    -1.519876E+01    -1.439648E+01    -1.643521E+01    -1.495653E+01    -1.735182E+01    -1.451452E+01    -1.574932E+01    -1.443387E+01    -1.595804E+01    -1.751393E+01    -1.559060E+01    -1.760689E+01    -1.471330E+01    -1.544398E+01    -1.660508E+01    -1.584003E+01    -1.593577E+01    -1.389844E+01    -1.360746E+01    -1.505267E+01    -1.694427E+01    -1.482967E+01    -1.568087E+01    -1.516290E+01    -1.461646E+01    -1.382746E+01    -1.507825E+01    -1.623136E+01    -1.645109E+01    -1.476049E+01    -1.585369E+01    -1.614406E+01    -1.534112E+01    -1.520817E+01    -1.409271E+01    -1.482535E+01    -1.423020E+01    -1.445385E+01    -1.575415E+01    -1.435256E+01    -1.390775E+01    -1.394202E+01    -1.652506E+01    -1.552258E+01    -1.520354E+01    -1.392755E+01    -1.548008E+01    -1.449716E+01    -1.522949E+01    -1.323580E+01    -1.403906E+01    -1.437709E+01    -1.508195E+01    -1.650748E+01    -1.555736E+01    -1.435434E+01    -1.459990E+01    -1.618538E+01    -1.416880E+01    -1.382405E+01    -1.342457E+01    -1.400254E+01    -1.717765E+01    -1.559259E+01    -1.347878E+01    -1.338311E+01    -1.697825E+01    -1.591696E+01    -1.472912E+01    -1.482528E+01    -1.397425E+01    -1.388210E+01    -1.312272E+01    -1.542581E+01    -1.408054E+01    -1.332570E+01    -1.357681E+01    -1.318020E+01    -1.272951E+01    -1.388822E+01    -1.492649E+01    -1.481833E+01    -1.488847E+01    -1.458269E+01    -1.318927E+01    -1.476009E+01    -1.635897E+01    -1.352363E+01    -1.393455E+01    -1.301958E+01    -1.326186E+01    -1.589095E+01    -1.552001E+01    -1.478136E+01    -1.406348E+01    -1.565025E+01    -1.450061E+01    -1.338458E+01    -1.516173E+01    -1.575519E+01    -1.436139E+01    -1.338345E+01    -1.319411E+01    -1.290083E+01    -1.319069E+01    -1.451100E+01    -1.370296E+01    -1.347811E+01    -1.412929E+01    -1.490955E+01    -1.380306E+01    -1.326611E+01    -1.327024E+01    -1.456829E+01    -1.455339E+01    -1.468796E+01    -1.375259E+01    -1.360903E+01    -1.353895E+01    -1.324799E+01    -1.274526E+01    -1.423495E+01    -1.566306E+01    -1.403468E+01    -1.422455E+01    -1.353655E+01    -1.257897E+01    -1.224337E+01    -1.276499E+01    -1.261448E+01    -1.236644E+01    -1.325636E+01    -1.290233E+01    -1.377488E+01    -1.927314E+01    -1.451132E+01    -1.413103E+01    -1.333483E+01    -1.310778E+01    -1.330087E+01    -1.279127E+01    -1.365898E+01    -1.417716E+01    -1.527206E+01    -1.525280E+01    -1.526355E+01    -1.401950E+01    -1.419030E+01    -1.392398E+01    -1.353036E+01    -1.366582E+01    -1.361636E+01    -1.304071E+01    -1.312881E+01    -1.310257E+01    -1.243305E+01    -1.285514E+01    -1.373981E+01    -1.478640E+01    -1.436718E+01    -1.377894E+01    -1.455720E+01    -1.444090E+01    -1.317568E+01    -1.339779E+01    -1.426872E+01    -1.580675E+01    -1.370544E+01    -1.321903E+01    -1.411587E+01    -1.448400E+01    -1.292577E+01    -1.325726E+01    -1.285535E+01    -1.281874E+01    -1.268876E+01    -1.349534E+01    -1.306208E+01    -1.347441E+01    -1.496293E+01    -1.404162E+01    -1.265952E+01    -1.293953E+01    -1.412566E+01    -1.411997E+01    -1.303399E+01    -1.288870E+01    -1.293433E+01    -1.314126E+01    -1.319159E+01    -1.352738E+01    -1.396821E+01    -1.553168E+01    -1.367546E+01    -1.391351E+01    -1.591390E+01    -1.400473E+01    -1.340964E+01    -1.419785E+01    -1.414133E+01    -1.317557E+01    -1.320719E+01    -1.320181E+01    -1.290154E+01    -1.264612E+01    -1.281769E+01    -1.241582E+01    -1.251421E+01    -1.328265E+01    -1.315255E+01    -1.305596E+01    -1.298181E+01    -1.253633E+01    -1.276443E+01    -1.261388E+01    -1.307059E+01    -1.398204E+01    -1.334851E+01    -1.269652E+01    -1.310660E+01    -1.408379E+01    -1.313894E+01    -1.292080E+01    -1.322957E+01    -1.370046E+01    -1.445980E+01    -1.464926E+01    -1.334917E+01    -1.308952E+01    -1.346230E+01    -1.324797E+01    -1.251696E+01    -1.269722E+01    -1.243634E+01    -1.248778E+01    -1.246982E+01    -1.245528E+01    -1.234408E+01    -1.318376E+01    -1.406219E+01    -1.386545E+01    -1.318143E+01    -1.316917E+01    -1.309104E+01    -1.368096E+01    -1.280686E+01    -1.226825E+01    -1.188886E+01    -1.208020E+01    -1.269039E+01    -1.274384E+01    -1.299114E+01    -1.326323E+01    -1.303025E+01    -1.322327E+01    -1.260393E+01    -1.233111E+01    -1.207752E+01    -1.222819E+01    -1.264494E+01    -1.230891E+01    -1.187637E+01    -1.187180E+01    -1.279472E+01    -1.362751E+01    -1.422406E+01    -1.338949E+01    -1.208690E+01    -1.265896E+01    -1.354597E+01    -1.471951E+01    -1.402317E+01    -1.292092E+01    -1.213098E+01    -1.201448E+01    -1.223601E+01    -1.316557E+01    -1.325948E+01    -1.273624E+01    -1.318606E+01    -1.272083E+01    -1.300065E+01    -1.393039E+01    -1.382314E+01    -1.247602E+01    -1.232656E+01    -1.293994E+01    -1.254398E+01    -1.293200E+01    -1.429853E+01    -1.339322E+01    -1.282041E+01    -1.339323E+01    -1.429853E+01    -1.293200E+01    -1.254398E+01    -1.293995E+01    -1.232657E+01    -1.247601E+01    -1.382315E+01    -1.393039E+01    -1.300065E+01    -1.272083E+01    -1.318606E+01    -1.273624E+01    -1.325948E+01    -1.316557E+01    -1.223601E+01    -1.201448E+01    -1.213098E+01    -1.292092E+01    -1.402315E+01    -1.471952E+01    -1.354597E+01    -1.265896E+01    -1.208690E+01    -1.338950E+01    -1.422405E+01    -1.362753E+01    -1.279472E+01    -1.187180E+01    -1.187636E+01    -1.230891E+01    -1.264493E+01    -1.222820E+01    -1.207752E+01    -1.233112E+01    -1.260392E+01    -1.322328E+01    -1.303025E+01    -1.326324E+01    -1.299113E+01    -1.274385E+01    -1.269038E+01    -1.208021E+01    -1.188886E+01    -1.226826E+01    -1.280685E+01    -1.368096E+01    -1.309106E+01    -1.316917E+01    -1.318143E+01    -1.386546E+01    -1.406218E+01    -1.318377E+01    -1.234407E+01    -1.245529E+01    -1.246980E+01    -1.248778E+01    -1.243633E+01    -1.269722E+01    -1.251694E+01    -1.324796E+01    -1.346228E+01    -1.308953E+01    -1.334915E+01    -1.464927E+01    -1.445980E+01    -1.370046E+01    -1.322955E+01    -1.292081E+01    -1.313891E+01    -1.408379E+01    -1.310657E+01    -1.269653E+01    -1.334848E+01    -1.398206E+01    -1.307057E+01    -1.261388E+01    -1.276441E+01    -1.253633E+01    -1.298179E+01    -1.305597E+01    -1.315254E+01    -1.328265E+01    -1.251420E+01    -1.241582E+01    -1.281767E+01    -1.264612E+01    -1.290152E+01    -1.320180E+01    -1.320716E+01    -1.317558E+01    -1.414130E+01    -1.419785E+01    -1.340962E+01    -1.400473E+01    -1.591383E+01    -1.391349E+01    -1.367544E+01    -1.553162E+01    -1.396817E+01    -1.352738E+01    -1.319156E+01    -1.314127E+01    -1.293433E+01    -1.288871E+01    -1.303399E+01    -1.412003E+01    -1.412563E+01    -1.293955E+01    -1.265952E+01    -1.404168E+01    -1.496289E+01    -1.347442E+01    -1.306207E+01    -1.349539E+01    -1.268875E+01    -1.281879E+01    -1.285536E+01    -1.325733E+01    -1.292578E+01    -1.448412E+01    -1.411588E+01    -1.321910E+01    -1.370545E+01    -1.580705E+01    -1.426872E+01    -1.339787E+01    -1.317568E+01    -1.444103E+01    -1.455719E+01    -1.377904E+01    -1.436721E+01    -1.478660E+01    -1.373984E+01    -1.285522E+01    -1.243306E+01    -1.310266E+01    -1.312883E+01    -1.304078E+01    -1.361637E+01    -1.366591E+01    -1.353037E+01    -1.392407E+01    -1.419030E+01    -1.401962E+01    -1.526352E+01    -1.525298E+01    -1.527219E+01    -1.417730E+01    -1.365904E+01    -1.279133E+01    -1.330091E+01    -1.310785E+01    -1.333482E+01    -1.413109E+01    -1.451125E+01    -1.927450E+01    -1.377497E+01    -1.290243E+01    -1.325640E+01    -1.236647E+01    -1.261450E+01    -1.276504E+01    -1.224333E+01    -1.257894E+01    -1.353646E+01    -1.422447E+01    -1.403455E+01    -1.566301E+01    -1.423502E+01    -1.274529E+01    -1.324791E+01    -1.353887E+01    -1.360892E+01    -1.375247E+01    -1.468776E+01    -1.455324E+01    -1.456825E+01    -1.327022E+01    -1.326599E+01    -1.380289E+01    -1.490924E+01    -1.412928E+01    -1.347797E+01    -1.370278E+01    -1.451075E+01    -1.319062E+01    -1.290071E+01    -1.319396E+01    -1.338328E+01    -1.436119E+01    -1.575455E+01    -1.516137E+01    -1.338436E+01    -1.450034E+01    -1.564964E+01    -1.406322E+01    -1.478094E+01    -1.551947E+01    -1.589014E+01    -1.326169E+01    -1.301938E+01    -1.393435E+01    -1.352367E+01    -1.635887E+01    -1.475977E+01    -1.318907E+01    -1.458233E+01    -1.488809E+01    -1.481791E+01    -1.492659E+01    -1.388800E+01    -1.272934E+01    -1.317997E+01    -1.357670E+01    -1.332562E+01    -1.408069E+01    -1.542505E+01    -1.312250E+01    -1.388185E+01    -1.397417E+01    -1.482571E+01    -1.472855E+01    -1.591590E+01    -1.697686E+01    -1.338299E+01    -1.347875E+01    -1.559281E+01    -1.717638E+01    -1.400217E+01    -1.342447E+01    -1.382417E+01    -1.416913E+01    -1.618667E+01    -1.459965E+01    -1.435437E+01    -1.555651E+01    -1.650769E+01    -1.508210E+01    -1.437723E+01    -1.403911E+01    -1.323610E+01    -1.523052E+01    -1.449642E+01    -1.547967E+01    -1.392795E+01    -1.520418E+01    -1.552383E+01    -1.652689E+01    -1.394184E+01    -1.390801E+01    -1.435343E+01    -1.575353E+01    -1.445446E+01    -1.423107E+01    -1.482655E+01    -1.409344E+01    -1.520931E+01    -1.534142E+01    -1.614659E+01    -1.585583E+01    -1.476183E+01    -1.645250E+01    -1.623108E+01    -1.507966E+01    -1.382841E+01    -1.461779E+01    -1.516313E+01    -1.568044E+01    -1.483090E+01    -1.694195E+01    -1.505400E+01    -1.360839E+01    -1.389960E+01    -1.593895E+01    -1.584231E+01    -1.660403E+01    -1.544564E+01    -1.471451E+01    -1.761188E+01    -1.559176E+01    -1.752193E+01    -1.595975E+01    -1.443525E+01    -1.575187E+01    -1.451346E+01    -1.735098E+01    -1.495906E+01    -1.644012E+01    -1.439845E+01    -1.520156E+01    -1.590046E+01    -1.622762E+01    -1.640919E+01    -1.743546E+01    -1.546518E+01    -1.530397E+01    -1.782095E+01    -1.489683E+01    -1.530175E+01    -1.633935E+01    -1.550410E+01    -1.686963E+01    -1.629831E+01    -1.514213E+01    -1.422774E+01    -1.454750E+01    -1.454989E+01    -1.605448E+01    -2.113140E+01    -1.542798E+01    -1.543616E+01    -1.819802E+01    -1.610909E+01    -1.609295E+01    -1.910248E+01    -1.571011E+01    -1.687047E+01    -1.757170E+01    -1.533942E+01    -1.486773E+01    -1.517017E+01    -1.655800E+01    -1.490691E+01    -1.654579E+01    -1.730938E+01    -1.638462E+01    -1.579344E+01    -1.545892E+01    -1.646337E+01    -1.556425E+01    -1.478679E+01    -1.560136E+01    -1.675152E+01    -1.464364E+01    -1.612217E+01    -1.510593E+01    -1.531867E+01    -1.768903E+01    -1.578292E+01    -1.479482E+01    -1.531741E+01    -1.581490E+01    -1.871787E+01    -1.566906E+01    -1.749453E+01    -1.501983E+01    -1.574374E+01    -1.656801E+01    -1.461535E+01    -1.564124E+01    -1.523146E+01    -1.409788E+01    -1.548651E+01    -1.721060E+01    -1.509419E+01    -1.405491E+01    -1.664723E+01    -1.650022E+01    -1.587861E+01    -1.560312E+01    -1.700096E+01    -1.741099E+01    -1.612636E+01    -1.531893E+01    -1.546823E+01    -1.502594E+01    -1.559047E+01    -1.659559E+01    -2.265625E+01    -1.470695E+01    -1.703205E+01    -1.571132E+01    -1.583317E+01    -1.523917E+01    -1.498616E+01    -1.522186E+01    -1.460230E+01    -1.444730E+01    -1.730440E+01    -1.517186E+01    -1.470950E+01    -1.565612E+01    -1.491676E+01    -1.558876E+01    -1.701944E+01    -1.529588E+01    -1.713294E+01    -1.774058E+01    -1.618527E+01    -1.616070E+01    -1.543043E+01    -1.603341E+01    -1.602345E+01    -1.705394E+01    -1.465086E+01    -1.661483E+01    -1.504224E+01    -1.503156E+01    -1.716641E+01    -1.575127E+01    -1.535443E+01    -1.794439E+01    -1.438710E+01    -1.590107E+01    -1.500993E+01    -1.665456E+01    -1.538685E+01    -1.552262E+01    -2.061133E+01    -1.529660E+01    -1.558837E+01    -1.668552E+01    -1.613915E+01    -1.597328E+01    -1.596204E+01    -1.516417E+01    -1.598481E+01    -1.647668E+01    -1.644596E+01    -1.855813E+01    -1.564455E+01    -1.561057E+01    -1.517297E+01    -1.581650E+01    -1.551852E+01    -1.410453E+01    -1.483627E+01    -1.968642E+01    -1.715288E+01    -1.432087E+01    -1.469805E+01    -1.459578E+01    -1.502820E+01    -1.615081E+01    -1.605652E+01    -1.523071E+01    -1.534336E+01    -1.573422E+01    -1.605600E+01    -1.696281E+01    -1.645564E+01    -1.626999E+01    -1.536328E+01    -1.556281E+01    -1.544152E+01    -1.532277E+01    -1.495626E+01    -1.454350E+01    -1.415021E+01    -1.537867E+01    -1.461986E+01    -1.761241E+01    -1.918528E+01    -1.873023E+01    -1.514219E+01    -1.611034E+01    -1.542149E+01    -1.691940E+01    -1.571281E+01    -1.640578E+01    -1.524546E+01    -1.629778E+01    -1.528559E+01    -2.159077E+01    -1.612914E+01    -1.590161E+01    -1.502810E+01    -1.773625E+01    -1.646957E+01    -1.591780E+01    -1.447890E+01    -1.770115E+01    -1.467904E+01    -1.837540E+01    -1.597500E+01    -1.697969E+01    -1.692798E+01    -1.540818E+01    -1.471222E+01    -1.570907E+01    -1.704232E+01    -1.747994E+01    -1.614506E+01    -1.686532E+01    -1.709465E+01    -1.579746E+01    -1.631915E+01    -1.696851E+01    -1.593115E+01    -1.605970E+01    -1.480304E+01    -1.485682E+01    -1.546544E+01    -1.621866E+01    -1.487552E+01    -1.708346E+01    -1.416656E+01    -1.558715E+01    -1.646398E+01    -1.748219E+01    -1.594143E+01    -1.481421E+01    -1.673471E+01    -1.400715E+01    -1.694798E+01    -1.720300E+01    -1.422525E+01    -1.683082E+01    -1.502181E+01    -1.647207E+01
-82.111111    -1.580569E+01    -1.897458E+01    -1.531291E+01    -1.576708E+01    -1.505181E+01    -1.640903E+01    -1.625346E+01    -1.524924E+01    -1.503315E+01    -1.611388E+01    -1.444623E+01    -1.548344E+01    -1.559158E+01    -1.924592E+01    -1.581686E+01    -1.588297E+01    -1.539667E+01    -1.542281E+01    -1.617916E+01    -1.557053E+01    -1.650260E+01    -1.610753E+01    -1.595396E+01    -1.761629E+01    -1.523846E+01    -1.652853E+01    -1.590380E+01    -1.627765E+01    -1.760415E+01    -1.737815E+01    -1.828792E+01    -1.665380E+01    -1.656455E+01    -1.429592E+01    -1.521207E+01    -1.540233E+01    -1.735519E+01    -1.551060E+01    -1.528011E+01    -2.346504E+01    -1.645497E+01    -1.690234E+01    -1.541970E+01    -1.776279E+01    -1.569324E+01    -1.660596E+01    -1.449194E+01    -1.691133E+01    -1.448280E+01    -1.517700E+01    -1.463965E+01    -1.516832E+01    -1.563100E+01    -1.616684E+01    -1.649999E+01    -1.498167E+01    -1.610328E+01    -1.552452E+01    -1.974765E+01    -1.498035E+01    -1.575474E+01    -1.583133E+01    -1.508385E+01    -1.448856E+01    -1.521520E+01    -1.558674E+01    -1.732898E+01    -1.602201E+01    -1.656280E+01    -1.781526E+01    -1.621848E+01    -1.640140E+01    -1.660142E+01    -1.734665E+01    -1.573007E+01    -1.475549E+01    -1.806953E+01    -1.640159E+01    -1.750570E+01    -1.469572E+01    -1.610161E+01    -1.933492E+01    -1.502046E+01    -1.621533E+01    -1.468370E+01    -1.581878E+01    -1.672847E+01    -1.645842E+01    -1.654708E+01    -1.525255E+01    -1.585026E+01    -1.609312E+01    -1.729203E+01    -1.635498E+01    -1.533966E+01    -1.486356E+01    -1.754004E+01    -1.522469E+01    -1.672125E+01    -1.704921E+01    -1.607611E+01    -1.808264E+01    -1.572856E+01    -1.621264E+01    -1.647369E+01    -1.627454E+01    -1.779929E+01    -1.529632E+01    -1.761258E+01    -1.620705E+01    -1.469898E+01    -1.794990E+01    -1.588907E+01    -1.540959E+01    -1.520862E+01    -1.533825E+01    -1.510542E+01    -1.570308E+01    -1.579687E+01    -1.626127E+01    -1.608387E+01    -1.682279E+01    -1.493362E+01    -1.488127E+01    -1.570709E+01    -1.504735E+01    -1.571369E+01    -1.647694E+01    -1.568884E+01    -1.846629E+01    -1.604257E+01    -1.510025E+01    -1.957549E+01    -1.557844E+01    -1.565238E+01    -1.720833E+01    -1.543708E+01    -1.634327E+01    -1.453718E+01    -1.490977E+01    -1.578195E+01    -1.638537E+01    -1.708246E+01    -1.784906E+01    -1.885546E+01    -1.513850E+01    -1.512135E+01    -1.558708E+01    -1.481795E+01    -1.633115E+01    -1.695527E+01    -1.554894E+01    -1.734157E+01    -1.645260E+01    -1.674873E+01    -1.863814E+01    -1.558715E+01    -1.634474E+01    -1.791292E+01    -1.567013E+01    -1.497715E+01    -1.513561E+01    -1.586629E+01    -1.858880E+01    -1.711474E+01    -1.541381E+01    -1.601938E+01    -1.690177E+01    -1.633417E+01    -1.761059E+01    -1.540415E+01    -1.683097E+01    -1.614427E+01    -1.571812E+01    -1.432050E+01    -1.535869E+01    -1.548267E+01    -1.473485E+01    -1.892423E+01    -1.570745E+01    -1.608708E+01    -1.470694E+01    -1.661435E+01    -1.482908E+01    -1.563319E+01    -1.568293E+01    -1.680848E+01    -1.552007E+01    -1.713549E+01    -1.715002E+01    -1.536588E+01    -1.472954E+01    -1.552961E+01    -1.452273E+01    -1.485802E+01    -1.609739E+01    -1.564247E+01    -1.805535E+01    -1.650638E+01    -2.061958E+01    -1.616751E+01    -1.645815E+01    -1.441800E+01    -1.506164E+01    -1.468847E+01    -1.766599E+01    -1.436713E+01    -1.584281E+01    -1.573592E+01    -1.428088E+01    -1.530181E+01    -1.455557E+01    -1.602682E+01    -1.521453E+01    -1.718259E+01    -1.585056E+01    -1.510562E+01    -1.791492E+01    -1.539601E+01    -1.612491E+01    -1.713403E+01    -1.521199E+01    -1.743479E+01    -1.650461E+01    -1.521988E+01    -1.406825E+01    -1.465143E+01    -1.443279E+01    -1.367895E+01    -1.597233E+01    -1.733416E+01    -1.549505E+01    -1.820753E+01    -1.531895E+01    -1.475678E+01    -1.490506E+01    -1.448144E+01    -1.504103E+01    -1.485777E+01    -1.515538E+01    -1.560008E+01    -1.693468E+01    -1.420627E+01    -1.372970E+01    -1.495040E+01    -1.486204E+01    -1.473720E+01    -1.627372E+01    -1.386636E+01    -1.401745E+01    -1.549478E+01    -1.472211E+01    -1.366762E+01    -1.781038E+01    -1.834713E+01    -1.670843E+01    -1.719823E+01    -1.583171E+01    -1.353686E+01    -1.433647E+01    -1.782682E+01    -1.375971E+01    -1.404004E+01    -1.342608E+01    -1.512754E+01    -1.536899E+01    -1.604272E+01    -1.488720E+01    -1.396242E+01    -1.575194E+01    -1.640729E+01    -1.550349E+01    -1.595715E+01    -1.449581E+01    -1.487603E+01    -1.478865E+01    -1.443649E+01    -1.438830E+01    -1.344305E+01    -1.599777E+01    -1.690572E+01    -1.556932E+01    -1.382875E+01    -1.293379E+01    -1.368697E+01    -1.678277E+01    -1.389699E+01    -1.365113E+01    -1.415385E+01    -1.325055E+01    -1.377307E+01    -1.861321E+01    -1.494419E+01    -1.435505E+01    -1.285882E+01    -1.319826E+01    -1.416287E+01    -1.669797E+01    -1.615550E+01    -1.458751E+01    -1.427297E+01    -1.501408E+01    -1.560311E+01    -1.499966E+01    -1.376989E+01    -1.369598E+01    -1.350340E+01    -1.316417E+01    -1.347932E+01    -1.445641E+01    -1.458427E+01    -1.522844E+01    -1.291261E+01    -1.406695E+01    -1.521679E+01    -1.560559E+01    -1.436888E+01    -1.864006E+01    -1.515809E+01    -1.308610E+01    -1.305061E+01    -1.463392E+01    -1.511168E+01    -1.757219E+01    -1.433422E+01    -1.273418E+01    -1.262860E+01    -1.514541E+01    -1.383954E+01    -1.286075E+01    -1.360356E+01    -1.813421E+01    -1.707842E+01    -1.380154E+01    -1.307766E+01    -1.354807E+01    -1.378874E+01    -1.391338E+01    -1.492245E+01    -1.513869E+01    -1.650763E+01    -1.374826E+01    -1.265548E+01    -1.334532E+01    -1.371581E+01    -1.376804E+01    -1.402095E+01    -1.414568E+01    -1.595259E+01    -1.389094E+01    -1.500641E+01    -1.528480E+01    -1.322622E+01    -1.297642E+01    -1.283543E+01    -1.398658E+01    -1.745090E+01    -1.432052E+01    -1.505670E+01    -1.370340E+01    -1.329756E+01    -1.364181E+01    -1.269372E+01    -1.247836E+01    -1.269142E+01    -1.312417E+01    -1.326834E+01    -1.359999E+01    -1.357122E+01    -1.363510E+01    -1.393272E+01    -1.439954E+01    -1.379099E+01    -1.389685E+01    -1.406174E+01    -1.410948E+01    -1.354117E+01    -1.287809E+01    -1.298499E+01    -1.287871E+01    -1.288628E+01    -1.258101E+01    -1.270995E+01    -1.315670E+01    -1.435550E+01    -1.322615E+01    -1.301266E+01    -1.321620E+01    -1.433452E+01    -1.497110E+01    -1.375445E+01    -1.352050E+01    -1.733702E+01    -1.471221E+01    -1.444489E+01    -1.349339E+01    -1.294498E+01    -1.267576E+01    -1.299708E+01    -1.287582E+01    -1.288447E+01    -1.359627E+01    -1.419531E+01    -1.335568E+01    -1.238480E+01    -1.282108E+01    -1.323736E+01    -1.324434E+01    -1.268631E+01    -1.235658E+01    -1.213044E+01    -1.212644E+01    -1.212151E+01    -1.209520E+01    -1.242686E+01    -1.236857E+01    -1.267274E+01    -1.284697E+01    -1.292964E+01    -1.276221E+01    -1.266373E+01    -1.277923E+01    -1.290170E+01    -1.267938E+01    -1.271972E+01    -1.322658E+01    -1.297108E+01    -1.276664E+01    -1.232196E+01    -1.259521E+01    -1.413742E+01    -1.369272E+01    -1.305301E+01    -1.326920E+01    -1.332438E+01    -1.335442E+01    -1.263372E+01    -1.270280E+01    -1.380790E+01    -1.517746E+01    -1.350395E+01    -1.289522E+01    -1.333421E+01    -1.413718E+01    -1.309743E+01    -1.220019E+01    -1.192935E+01    -1.223925E+01    -1.230272E+01    -1.220533E+01    -1.243734E+01    -1.229060E+01    -1.281446E+01    -1.310154E+01    -1.343331E+01    -1.384977E+01    -1.412221E+01    -1.460130E+01    -1.398857E+01    -1.278563E+01    -1.294918E+01    -1.267949E+01    -1.226474E+01    -1.206093E+01    -1.207553E+01    -1.217166E+01    -1.322869E+01    -1.350148E+01    -1.327647E+01    -1.294610E+01    -1.328766E+01    -1.388785E+01    -1.265397E+01    -1.246068E+01    -1.230593E+01    -1.251146E+01    -1.314831E+01    -1.311360E+01    -1.285268E+01    -1.342590E+01    -1.450422E+01    -1.459427E+01    -1.525573E+01    -1.370735E+01    -1.215801E+01    -1.195943E+01    -1.221747E+01    -1.295699E+01    -1.306642E+01    -1.239550E+01    -1.191941E+01    -1.181812E+01    -1.189351E+01    -1.251694E+01    -1.302884E+01    -1.268757E+01    -1.279276E+01    -1.254633E+01    -1.277147E+01    -1.279668E+01    -1.236853E+01    -1.204198E+01    -1.178841E+01    -1.198273E+01    -1.343563E+01    -1.397196E+01    -1.349598E+01    -1.235635E+01    -1.196280E+01    -1.175614E+01    -1.242558E+01    -1.246714E+01    -1.226914E+01    -1.246713E+01    -1.242557E+01    -1.175614E+01    -1.196280E+01    -1.235634E+01    -1.349597E+01    -1.397197E+01    -1.343563E+01    -1.198273E+01    -1.178841E+01    -1.204198E+01    -1.236853E+01    -1.279669E+01    -1.277148E+01    -1.254634E+01    -1.279276E+01    -1.268757E+01    -1.302884E+01    -1.251694E+01    -1.189351E+01    -1.181812E+01    -1.191941E+01    -1.239549E+01    -1.306643E+01    -1.295699E+01    -1.221748E+01    -1.195943E+01    -1.215801E+01    -1.370734E+01    -1.525575E+01    -1.459426E+01    -1.450426E+01    -1.342590E+01    -1.285268E+01    -1.311360E+01    -1.314831E+01    -1.251145E+01    -1.230593E+01    -1.246067E+01    -1.265398E+01    -1.388783E+01    -1.328766E+01    -1.294610E+01    -1.327647E+01    -1.350146E+01    -1.322869E+01    -1.217166E+01    -1.207553E+01    -1.206093E+01    -1.226474E+01    -1.267948E+01    -1.294918E+01    -1.278562E+01    -1.398858E+01    -1.460126E+01    -1.412222E+01    -1.384975E+01    -1.343332E+01    -1.310152E+01    -1.281447E+01    -1.229059E+01    -1.243735E+01    -1.220532E+01    -1.230273E+01    -1.223923E+01    -1.192935E+01    -1.220016E+01    -1.309744E+01    -1.413714E+01    -1.333422E+01    -1.289520E+01    -1.350396E+01    -1.517740E+01    -1.380791E+01    -1.270277E+01    -1.263373E+01    -1.335440E+01    -1.332439E+01    -1.326918E+01    -1.305303E+01    -1.369271E+01    -1.413745E+01    -1.259519E+01    -1.232197E+01    -1.276662E+01    -1.297110E+01    -1.322658E+01    -1.271973E+01    -1.267937E+01    -1.290171E+01    -1.277922E+01    -1.266375E+01    -1.276220E+01    -1.292966E+01    -1.284695E+01    -1.267276E+01    -1.236856E+01    -1.242688E+01    -1.209520E+01    -1.212153E+01    -1.212643E+01    -1.213046E+01    -1.235658E+01    -1.268634E+01    -1.324435E+01    -1.323739E+01    -1.282109E+01    -1.238483E+01    -1.335571E+01    -1.419539E+01    -1.359626E+01    -1.288451E+01    -1.287584E+01    -1.299712E+01    -1.267577E+01    -1.294501E+01    -1.349344E+01    -1.444492E+01    -1.471228E+01    -1.733743E+01    -1.352049E+01    -1.375453E+01    -1.497116E+01    -1.433465E+01    -1.321621E+01    -1.301272E+01    -1.322616E+01    -1.435562E+01    -1.315670E+01    -1.271000E+01    -1.258103E+01    -1.288634E+01    -1.287873E+01    -1.298504E+01    -1.287812E+01    -1.354120E+01    -1.410956E+01    -1.406179E+01    -1.389690E+01    -1.379110E+01    -1.439959E+01    -1.393282E+01    -1.363513E+01    -1.357132E+01    -1.360003E+01    -1.326840E+01    -1.312420E+01    -1.269147E+01    -1.247837E+01    -1.269373E+01    -1.364182E+01    -1.329750E+01    -1.370339E+01    -1.505679E+01    -1.432055E+01    -1.745145E+01    -1.398663E+01    -1.283547E+01    -1.297641E+01    -1.322614E+01    -1.528470E+01    -1.500625E+01    -1.389089E+01    -1.595213E+01    -1.414576E+01    -1.402110E+01    -1.376804E+01    -1.371590E+01    -1.334533E+01    -1.265542E+01    -1.374819E+01    -1.650700E+01    -1.513866E+01    -1.492234E+01    -1.391339E+01    -1.378867E+01    -1.354801E+01    -1.307755E+01    -1.380144E+01    -1.707721E+01    -1.813444E+01    -1.360358E+01    -1.286071E+01    -1.383932E+01    -1.514523E+01    -1.262849E+01    -1.273410E+01    -1.433397E+01    -1.757116E+01    -1.511132E+01    -1.463377E+01    -1.305050E+01    -1.308597E+01    -1.515750E+01    -1.863784E+01    -1.436852E+01    -1.560507E+01    -1.521651E+01    -1.406670E+01    -1.291245E+01    -1.522810E+01    -1.458406E+01    -1.445613E+01    -1.347916E+01    -1.316398E+01    -1.350315E+01    -1.369589E+01    -1.376955E+01    -1.499936E+01    -1.560239E+01    -1.501352E+01    -1.427257E+01    -1.458753E+01    -1.615577E+01    -1.669711E+01    -1.416251E+01    -1.319799E+01    -1.285860E+01    -1.435515E+01    -1.494387E+01    -1.861515E+01    -1.377268E+01    -1.325045E+01    -1.415342E+01    -1.365102E+01    -1.389703E+01    -1.678148E+01    -1.368660E+01    -1.293380E+01    -1.382891E+01    -1.557046E+01    -1.690549E+01    -1.599744E+01    -1.344276E+01    -1.438868E+01    -1.443705E+01    -1.478935E+01    -1.487546E+01    -1.449580E+01    -1.595640E+01    -1.550420E+01    -1.640767E+01    -1.575196E+01    -1.396261E+01    -1.488789E+01    -1.604263E+01    -1.536937E+01    -1.512746E+01    -1.342610E+01    -1.404051E+01    -1.376038E+01    -1.783130E+01    -1.433706E+01    -1.353734E+01    -1.583387E+01    -1.719472E+01    -1.671196E+01    -1.834672E+01    -1.781214E+01    -1.366786E+01    -1.472306E+01    -1.549442E+01    -1.401837E+01    -1.386720E+01    -1.627459E+01    -1.473775E+01    -1.486380E+01    -1.495157E+01    -1.373070E+01    -1.420709E+01    -1.693011E+01    -1.560205E+01    -1.515755E+01    -1.485717E+01    -1.504329E+01    -1.448298E+01    -1.490726E+01    -1.475838E+01    -1.531933E+01    -1.819860E+01    -1.549808E+01    -1.732764E+01    -1.597040E+01    -1.367906E+01    -1.443485E+01    -1.465303E+01    -1.406996E+01    -1.522270E+01    -1.651056E+01    -1.743687E+01    -1.521502E+01    -1.714136E+01    -1.612621E+01    -1.539816E+01    -1.792757E+01    -1.510738E+01    -1.585474E+01    -1.719065E+01    -1.521779E+01    -1.603189E+01    -1.455759E+01    -1.530533E+01    -1.428295E+01    -1.574016E+01    -1.584794E+01    -1.436823E+01    -1.766517E+01    -1.468984E+01    -1.506512E+01    -1.441824E+01    -1.646479E+01    -1.617322E+01    -2.067671E+01    -1.651339E+01    -1.805892E+01    -1.564173E+01    -1.610369E+01    -1.486139E+01    -1.452566E+01    -1.553340E+01    -1.473171E+01    -1.536467E+01    -1.715095E+01    -1.712992E+01    -1.551611E+01    -1.681499E+01    -1.568739E+01    -1.563393E+01    -1.483102E+01    -1.661656E+01    -1.470943E+01    -1.608574E+01    -1.570776E+01    -1.892113E+01    -1.473646E+01    -1.548774E+01    -1.536301E+01    -1.432310E+01    -1.572118E+01    -1.614309E+01    -1.683098E+01    -1.540710E+01    -1.762107E+01    -1.634053E+01    -1.690695E+01    -1.602462E+01    -1.541070E+01    -1.710623E+01    -1.860701E+01    -1.586636E+01    -1.513655E+01    -1.497966E+01    -1.567104E+01    -1.790052E+01    -1.634624E+01    -1.559197E+01    -1.865892E+01    -1.674826E+01    -1.645998E+01    -1.733961E+01    -1.555338E+01    -1.695903E+01    -1.633437E+01    -1.482004E+01    -1.558408E+01    -1.512408E+01    -1.514074E+01    -1.887400E+01    -1.785046E+01    -1.707800E+01    -1.637946E+01    -1.577844E+01    -1.491294E+01    -1.453870E+01    -1.634756E+01    -1.544076E+01    -1.720477E+01    -1.565446E+01    -1.557659E+01    -1.954997E+01    -1.509846E+01    -1.604358E+01    -1.846957E+01    -1.569113E+01    -1.647421E+01    -1.571609E+01    -1.504922E+01    -1.570600E+01    -1.488044E+01    -1.493459E+01    -1.682230E+01    -1.608822E+01    -1.626564E+01    -1.579740E+01    -1.570122E+01    -1.510561E+01    -1.534004E+01    -1.521077E+01    -1.541241E+01    -1.589083E+01    -1.794903E+01    -1.469760E+01    -1.621028E+01    -1.762020E+01    -1.529468E+01    -1.779570E+01    -1.627758E+01    -1.647127E+01    -1.621428E+01    -1.573120E+01    -1.807340E+01    -1.607694E+01    -1.705011E+01    -1.671757E+01    -1.522527E+01    -1.755036E+01    -1.486440E+01    -1.534057E+01    -1.635494E+01    -1.728923E+01    -1.609298E+01    -1.585067E+01    -1.525238E+01    -1.654803E+01    -1.645966E+01    -1.672877E+01    -1.581845E+01    -1.468299E+01    -1.621820E+01    -1.502231E+01    -1.934256E+01    -1.610432E+01    -1.469691E+01    -1.750612E+01    -1.640138E+01    -1.807479E+01    -1.475508E+01    -1.573016E+01    -1.734580E+01    -1.659888E+01    -1.640184E+01    -1.621901E+01    -1.781802E+01    -1.656591E+01    -1.602246E+01    -1.732855E+01    -1.558687E+01    -1.521710E+01    -1.448946E+01    -1.508468E+01    -1.583064E+01    -1.575460E+01    -1.497967E+01    -1.975717E+01    -1.552597E+01    -1.610163E+01    -1.498146E+01    -1.650378E+01    -1.616944E+01    -1.563132E+01    -1.517188E+01    -1.464075E+01    -1.517797E+01    -1.448319E+01    -1.692155E+01    -1.449222E+01    -1.660515E+01    -1.569320E+01    -1.776507E+01    -1.541966E+01    -1.690424E+01    -1.645341E+01    -2.340778E+01    -1.528113E+01    -1.551142E+01    -1.735400E+01    -1.540203E+01    -1.521279E+01    -1.429629E+01    -1.655780E+01    -1.665235E+01    -1.828418E+01    -1.737717E+01    -1.760289E+01    -1.627665E+01    -1.590294E+01    -1.652570E+01    -1.523863E+01    -1.761620E+01    -1.595584E+01    -1.610967E+01    -1.650718E+01    -1.557251E+01    -1.618064E+01    -1.542198E+01    -1.539414E+01    -1.588475E+01    -1.581998E+01    -1.922814E+01    -1.559395E+01    -1.548751E+01    -1.444840E+01    -1.610933E+01    -1.503090E+01    -1.524810E+01    -1.625306E+01    -1.640916E+01    -1.505131E+01    -1.576734E+01    -1.531264E+01    -1.898221E+01
-82.000000    -1.435420E+01    -1.748329E+01    -1.520065E+01    -1.995821E+01    -1.564829E+01    -1.724846E+01    -1.552880E+01    -1.601958E+01    -1.536059E+01    -1.488572E+01    -1.568113E+01    -1.534656E+01    -1.544862E+01    -1.627639E+01    -1.491943E+01    -1.804494E+01    -1.485632E+01    -1.579421E+01    -1.604993E+01    -1.624824E+01    -1.623643E+01    -1.495028E+01    -1.539524E+01    -1.373377E+01    -1.598590E+01    -1.658792E+01    -1.519219E+01    -1.557299E+01    -1.461128E+01    -1.620481E+01    -1.537695E+01    -1.588888E+01    -1.515146E+01    -1.528833E+01    -1.560422E+01    -1.605288E+01    -1.766476E+01    -1.713776E+01    -1.529814E+01    -1.526552E+01    -1.470252E+01    -1.592282E+01    -1.672282E+01    -1.533791E+01    -1.525113E+01    -1.469821E+01    -1.479705E+01    -1.620808E+01    -1.615476E+01    -1.376624E+01    -1.374171E+01    -1.569998E+01    -1.727770E+01    -1.791746E+01    -1.582167E+01    -1.779238E+01    -1.603857E+01    -1.628391E+01    -1.501986E+01    -1.595742E+01    -1.501371E+01    -1.498725E+01    -1.566461E+01    -1.578912E+01    -1.691860E+01    -1.521512E+01    -1.688675E+01    -1.625220E+01    -1.659026E+01    -1.576042E+01    -1.509266E+01    -1.509544E+01    -1.565464E+01    -1.681872E+01    -1.509928E+01    -1.608167E+01    -1.681697E+01    -1.716972E+01    -1.477166E+01    -1.862943E+01    -1.524071E+01    -1.614807E+01    -1.560221E+01    -1.550144E+01    -1.776907E+01    -1.760742E+01    -1.443981E+01    -1.577946E+01    -1.398120E+01    -1.607180E+01    -1.795796E+01    -1.965819E+01    -1.584457E+01    -1.576300E+01    -1.670142E+01    -1.504633E+01    -1.595198E+01    -1.474451E+01    -1.599569E+01    -1.732166E+01    -1.529544E+01    -1.621070E+01    -1.549238E+01    -1.562100E+01    -1.837770E+01    -1.794744E+01    -1.487430E+01    -1.595383E+01    -1.505386E+01    -1.438082E+01    -1.395476E+01    -1.645686E+01    -1.605764E+01    -1.769986E+01    -1.557979E+01    -1.470249E+01    -1.608156E+01    -1.496428E+01    -1.670417E+01    -1.554628E+01    -1.554755E+01    -1.520461E+01    -1.472949E+01    -1.716599E+01    -1.890191E+01    -1.547391E+01    -1.594296E+01    -1.754549E+01    -1.604543E+01    -1.695805E+01    -1.807350E+01    -1.423043E+01    -1.529446E+01    -1.682070E+01    -1.479348E+01    -1.753554E+01    -1.564246E+01    -1.575111E+01    -1.838935E+01    -1.490686E+01    -1.575383E+01    -1.640606E+01    -1.580780E+01    -1.571669E+01    -1.551729E+01    -1.811706E+01    -1.454321E+01    -1.501911E+01    -1.552144E+01    -1.675181E+01    -1.769301E+01    -1.626080E+01    -1.593041E+01    -1.546449E+01    -1.586156E+01    -1.470716E+01    -1.587540E+01    -1.421778E+01    -1.595315E+01    -1.699917E+01    -1.541705E+01    -1.663293E+01    -1.584870E+01    -1.549506E+01    -1.524151E+01    -1.878452E+01    -1.674483E+01    -1.534918E+01    -1.694139E+01    -1.789305E+01    -1.851917E+01    -1.535814E+01    -1.484622E+01    -1.493545E+01    -1.706367E+01    -1.618513E+01    -1.479889E+01    -1.498286E+01    -1.519545E+01    -1.482698E+01    -1.619254E+01    -1.849219E+01    -1.555430E+01    -1.584862E+01    -1.568582E+01    -1.707150E+01    -1.565791E+01    -1.551089E+01    -1.567947E+01    -1.467998E+01    -1.503361E+01    -1.580407E+01    -1.873298E+01    -1.498905E+01    -2.061401E+01    -1.525078E+01    -1.448917E+01    -1.458833E+01    -1.728500E+01    -1.549361E+01    -1.685221E+01    -1.483871E+01    -1.460032E+01    -1.692786E+01    -1.721965E+01    -1.633784E+01    -1.840573E+01    -1.484495E+01    -1.599393E+01    -1.576453E+01    -1.930047E+01    -1.426871E+01    -1.601359E+01    -1.746557E+01    -1.592569E+01    -1.470983E+01    -1.365442E+01    -1.467251E+01    -1.389439E+01    -1.379817E+01    -1.471788E+01    -1.661686E+01    -1.489716E+01    -1.570308E+01    -1.568502E+01    -1.729623E+01    -1.516714E+01    -1.603877E+01    -1.523251E+01    -1.451071E+01    -1.385646E+01    -1.524902E+01    -1.535226E+01    -1.406850E+01    -1.411456E+01    -1.609017E+01    -1.514489E+01    -1.470045E+01    -1.744169E+01    -1.572805E+01    -1.458563E+01    -1.365864E+01    -1.460221E+01    -1.619318E+01    -1.518728E+01    -1.524254E+01    -1.786692E+01    -1.485226E+01    -1.699941E+01    -1.525175E+01    -1.564418E+01    -1.896811E+01    -1.413949E+01    -1.430229E+01    -1.441154E+01    -1.401232E+01    -1.306451E+01    -1.457558E+01    -1.835009E+01    -1.610232E+01    -1.430529E+01    -1.540867E+01    -1.544316E+01    -1.490175E+01    -1.460445E+01    -1.493650E+01    -1.430209E+01    -1.464722E+01    -1.406291E+01    -1.364626E+01    -1.471518E+01    -1.679226E+01    -1.499218E+01    -1.486372E+01    -1.368178E+01    -1.394231E+01    -1.501485E+01    -2.054513E+01    -1.438162E+01    -1.425070E+01    -1.451118E+01    -1.447191E+01    -1.535213E+01    -1.468977E+01    -1.374482E+01    -1.483538E+01    -1.452526E+01    -1.519036E+01    -1.563744E+01    -1.502149E+01    -1.337753E+01    -1.375857E+01    -1.781810E+01    -1.752922E+01    -1.486575E+01    -1.404152E+01    -1.403259E+01    -1.366234E+01    -1.539655E+01    -1.454034E+01    -1.329451E+01    -1.316227E+01    -1.346182E+01    -1.397811E+01    -1.464106E+01    -1.636763E+01    -1.503707E+01    -1.351641E+01    -1.403078E+01    -1.357963E+01    -1.358814E+01    -1.536774E+01    -1.426101E+01    -1.367350E+01    -1.462959E+01    -1.381743E+01    -1.298479E+01    -1.314122E+01    -1.743948E+01    -1.612917E+01    -1.364159E+01    -1.318884E+01    -1.349390E+01    -1.301072E+01    -1.383599E+01    -1.626496E+01    -1.899334E+01    -1.434537E+01    -1.919342E+01    -1.352482E+01    -1.309844E+01    -1.303705E+01    -1.364084E+01    -1.539737E+01    -1.724578E+01    -1.519757E+01    -1.396249E+01    -1.345025E+01    -1.289798E+01    -1.356717E+01    -1.340845E+01    -1.388992E+01    -1.711523E+01    -1.337120E+01    -1.387296E+01    -1.421261E+01    -1.297537E+01    -1.279968E+01    -1.262546E+01    -1.343394E+01    -1.348233E+01    -1.333336E+01    -1.372463E+01    -1.468121E+01    -1.346497E+01    -1.263975E+01    -1.242368E+01    -1.344135E+01    -1.317694E+01    -1.262014E+01    -1.380859E+01    -1.376433E+01    -1.454049E+01    -1.467118E+01    -1.392754E+01    -1.376354E+01    -1.406194E+01    -1.345602E+01    -1.336629E+01    -1.359943E+01    -1.342600E+01    -1.319649E+01    -1.318177E+01    -1.277288E+01    -1.345148E+01    -1.334957E+01    -1.364618E+01    -1.612282E+01    -1.381325E+01    -1.420902E+01    -1.475649E+01    -1.469736E+01    -1.396792E+01    -1.288264E+01    -1.329877E+01    -1.396315E+01    -1.312740E+01    -1.298906E+01    -1.288260E+01    -1.302475E+01    -1.290431E+01    -1.234803E+01    -1.249148E+01    -1.271495E+01    -1.247409E+01    -1.265589E+01    -1.374959E+01    -1.431396E+01    -1.462608E+01    -1.342662E+01    -1.307144E+01    -1.315778E+01    -1.347934E+01    -1.366788E+01    -1.399194E+01    -1.334041E+01    -1.286969E+01    -1.349066E+01    -1.430791E+01    -1.441701E+01    -1.507564E+01    -1.800630E+01    -1.483467E+01    -1.449936E+01    -1.449798E+01    -1.439916E+01    -1.315309E+01    -1.355567E+01    -1.390929E+01    -1.343950E+01    -1.340877E+01    -1.445202E+01    -1.370352E+01    -1.344554E+01    -1.390886E+01    -1.321377E+01    -1.333409E+01    -1.430537E+01    -1.429066E+01    -1.340182E+01    -1.256042E+01    -1.284968E+01    -1.276160E+01    -1.321480E+01    -1.301379E+01    -1.340488E+01    -1.329634E+01    -1.271385E+01    -1.208494E+01    -1.202548E+01    -1.232792E+01    -1.201043E+01    -1.245681E+01    -1.260694E+01    -1.313579E+01    -1.346260E+01    -1.353743E+01    -1.340381E+01    -1.494279E+01    -1.570462E+01    -1.343257E+01    -1.357247E+01    -1.386306E+01    -1.331345E+01    -1.292775E+01    -1.263407E+01    -1.217308E+01    -1.218157E+01    -1.273430E+01    -1.263784E+01    -1.234683E+01    -1.314856E+01    -1.427574E+01    -1.494274E+01    -1.371161E+01    -1.295361E+01    -1.246007E+01    -1.269592E+01    -1.262687E+01    -1.263205E+01    -1.268244E+01    -1.254796E+01    -1.288044E+01    -1.314597E+01    -1.298025E+01    -1.311780E+01    -1.304580E+01    -1.271663E+01    -1.340605E+01    -1.330818E+01    -1.186156E+01    -1.176944E+01    -1.204471E+01    -1.371564E+01    -1.402516E+01    -1.337315E+01    -1.307544E+01    -1.283671E+01    -1.330399E+01    -1.393494E+01    -1.418639E+01    -1.397130E+01    -1.316579E+01    -1.276281E+01    -1.346034E+01    -1.482644E+01    -1.372543E+01    -1.266251E+01    -1.253076E+01    -1.310979E+01    -1.308433E+01    -1.443665E+01    -1.561990E+01    -1.309014E+01    -1.196326E+01    -1.193626E+01    -1.232041E+01    -1.312084E+01    -1.435286E+01    -1.428478E+01    -1.267571E+01    -1.198815E+01    -1.201974E+01    -1.198815E+01    -1.267572E+01    -1.428477E+01    -1.435287E+01    -1.312084E+01    -1.232042E+01    -1.193626E+01    -1.196326E+01    -1.309014E+01    -1.561989E+01    -1.443664E+01    -1.308433E+01    -1.310979E+01    -1.253076E+01    -1.266251E+01    -1.372542E+01    -1.482649E+01    -1.346034E+01    -1.276282E+01    -1.316579E+01    -1.397130E+01    -1.418638E+01    -1.393496E+01    -1.330398E+01    -1.283673E+01    -1.307543E+01    -1.337316E+01    -1.402514E+01    -1.371565E+01    -1.204471E+01    -1.176945E+01    -1.186155E+01    -1.330820E+01    -1.340603E+01    -1.271665E+01    -1.304579E+01    -1.311781E+01    -1.298025E+01    -1.314597E+01    -1.288043E+01    -1.254797E+01    -1.268243E+01    -1.263207E+01    -1.262685E+01    -1.269594E+01    -1.246006E+01    -1.295360E+01    -1.371160E+01    -1.494273E+01    -1.427571E+01    -1.314857E+01    -1.234681E+01    -1.263786E+01    -1.273427E+01    -1.218158E+01    -1.217307E+01    -1.263408E+01    -1.292774E+01    -1.331347E+01    -1.386305E+01    -1.357249E+01    -1.343254E+01    -1.570467E+01    -1.494273E+01    -1.340382E+01    -1.353741E+01    -1.346260E+01    -1.313576E+01    -1.260695E+01    -1.245680E+01    -1.201043E+01    -1.232791E+01    -1.202548E+01    -1.208493E+01    -1.271385E+01    -1.329633E+01    -1.340489E+01    -1.301376E+01    -1.321481E+01    -1.276156E+01    -1.284969E+01    -1.256039E+01    -1.340183E+01    -1.429069E+01    -1.430541E+01    -1.333405E+01    -1.321379E+01    -1.390885E+01    -1.344556E+01    -1.370349E+01    -1.445207E+01    -1.340875E+01    -1.343953E+01    -1.390932E+01    -1.355569E+01    -1.315310E+01    -1.439920E+01    -1.449795E+01    -1.449940E+01    -1.483469E+01    -1.800666E+01    -1.507554E+01    -1.441708E+01    -1.430785E+01    -1.349070E+01    -1.286967E+01    -1.334046E+01    -1.399191E+01    -1.366793E+01    -1.347932E+01    -1.315782E+01    -1.307146E+01    -1.342666E+01    -1.462605E+01    -1.431404E+01    -1.374957E+01    -1.265593E+01    -1.247410E+01    -1.271499E+01    -1.249149E+01    -1.234805E+01    -1.290434E+01    -1.302479E+01    -1.288263E+01    -1.298909E+01    -1.312745E+01    -1.396319E+01    -1.329881E+01    -1.288265E+01    -1.396801E+01    -1.469743E+01    -1.475662E+01    -1.420910E+01    -1.381333E+01    -1.612301E+01    -1.364618E+01    -1.334963E+01    -1.345152E+01    -1.277295E+01    -1.318181E+01    -1.319651E+01    -1.342606E+01    -1.359950E+01    -1.336634E+01    -1.345603E+01    -1.406200E+01    -1.376360E+01    -1.392757E+01    -1.467118E+01    -1.454057E+01    -1.376447E+01    -1.380865E+01    -1.262020E+01    -1.317697E+01    -1.344141E+01    -1.242370E+01    -1.263976E+01    -1.346494E+01    -1.468113E+01    -1.372470E+01    -1.333341E+01    -1.348233E+01    -1.343394E+01    -1.262548E+01    -1.279963E+01    -1.297533E+01    -1.421245E+01    -1.387292E+01    -1.337105E+01    -1.711564E+01    -1.389005E+01    -1.340845E+01    -1.356707E+01    -1.289795E+01    -1.345010E+01    -1.396238E+01    -1.519712E+01    -1.724521E+01    -1.539694E+01    -1.364080E+01    -1.303698E+01    -1.309836E+01    -1.352462E+01    -1.919181E+01    -1.434515E+01    -1.899518E+01    -1.626575E+01    -1.383592E+01    -1.301063E+01    -1.349378E+01    -1.318865E+01    -1.364143E+01    -1.612833E+01    -1.743843E+01    -1.314104E+01    -1.298467E+01    -1.381712E+01    -1.462937E+01    -1.367321E+01    -1.426094E+01    -1.536781E+01    -1.358793E+01    -1.357936E+01    -1.403053E+01    -1.351615E+01    -1.503691E+01    -1.636807E+01    -1.464068E+01    -1.397775E+01    -1.346160E+01    -1.316205E+01    -1.329440E+01    -1.454001E+01    -1.539617E+01    -1.366204E+01    -1.403244E+01    -1.404154E+01    -1.486625E+01    -1.752787E+01    -1.781866E+01    -1.375820E+01    -1.337745E+01    -1.502186E+01    -1.563734E+01    -1.519011E+01    -1.452467E+01    -1.483473E+01    -1.374513E+01    -1.469001E+01    -1.535121E+01    -1.447143E+01    -1.451102E+01    -1.425030E+01    -1.438206E+01    -2.054563E+01    -1.501455E+01    -1.394196E+01    -1.368204E+01    -1.486422E+01    -1.499236E+01    -1.679000E+01    -1.471470E+01    -1.364616E+01    -1.406349E+01    -1.464795E+01    -1.430264E+01    -1.493722E+01    -1.460533E+01    -1.490278E+01    -1.544399E+01    -1.540743E+01    -1.430514E+01    -1.610365E+01    -1.835428E+01    -1.457525E+01    -1.306464E+01    -1.401288E+01    -1.441260E+01    -1.430320E+01    -1.414029E+01    -1.896328E+01    -1.564573E+01    -1.525320E+01    -1.700227E+01    -1.485357E+01    -1.786553E+01    -1.524199E+01    -1.518835E+01    -1.619205E+01    -1.460269E+01    -1.365939E+01    -1.458698E+01    -1.572794E+01    -1.743929E+01    -1.470151E+01    -1.514675E+01    -1.609207E+01    -1.411588E+01    -1.406971E+01    -1.535501E+01    -1.525149E+01    -1.385757E+01    -1.451262E+01    -1.523535E+01    -1.603913E+01    -1.516964E+01    -1.730381E+01    -1.568707E+01    -1.570542E+01    -1.489989E+01    -1.661839E+01    -1.472012E+01    -1.379985E+01    -1.389593E+01    -1.467507E+01    -1.365563E+01    -1.471057E+01    -1.592982E+01    -1.745602E+01    -1.601180E+01    -1.426820E+01    -1.931849E+01    -1.576142E+01    -1.599798E+01    -1.484754E+01    -1.842049E+01    -1.633765E+01    -1.722179E+01    -1.692672E+01    -1.460199E+01    -1.484182E+01    -1.686018E+01    -1.549779E+01    -1.729573E+01    -1.459079E+01    -1.449016E+01    -1.525283E+01    -2.060587E+01    -1.498647E+01    -1.871422E+01    -1.580168E+01    -1.503679E+01    -1.468304E+01    -1.568423E+01    -1.551538E+01    -1.566273E+01    -1.708188E+01    -1.569064E+01    -1.584852E+01    -1.555884E+01    -1.851250E+01    -1.619309E+01    -1.482807E+01    -1.519770E+01    -1.498314E+01    -1.479663E+01    -1.619075E+01    -1.706757E+01    -1.493635E+01    -1.484935E+01    -1.535997E+01    -1.852437E+01    -1.788298E+01    -1.694159E+01    -1.535350E+01    -1.675279E+01    -1.879035E+01    -1.524536E+01    -1.549874E+01    -1.584542E+01    -1.664075E+01    -1.541921E+01    -1.699142E+01    -1.595035E+01    -1.421959E+01    -1.587769E+01    -1.470547E+01    -1.586635E+01    -1.546555E+01    -1.592951E+01    -1.625660E+01    -1.769544E+01    -1.675801E+01    -1.552159E+01    -1.502297E+01    -1.454486E+01    -1.810467E+01    -1.551370E+01    -1.572119E+01    -1.581181E+01    -1.639993E+01    -1.575816E+01    -1.490972E+01    -1.838430E+01    -1.575267E+01    -1.563949E+01    -1.753224E+01    -1.479220E+01    -1.682834E+01    -1.529730E+01    -1.423222E+01    -1.808838E+01    -1.696597E+01    -1.604884E+01    -1.753884E+01    -1.594339E+01    -1.547355E+01    -1.890785E+01    -1.717268E+01    -1.472975E+01    -1.520351E+01    -1.554758E+01    -1.554720E+01    -1.671007E+01    -1.496726E+01    -1.608571E+01    -1.470151E+01    -1.557933E+01    -1.770723E+01    -1.605632E+01    -1.645611E+01    -1.395542E+01    -1.438345E+01    -1.505454E+01    -1.595110E+01    -1.487712E+01    -1.795132E+01    -1.836908E+01    -1.562456E+01    -1.549138E+01    -1.620754E+01    -1.529746E+01    -1.732618E+01    -1.599363E+01    -1.474268E+01    -1.595374E+01    -1.504813E+01    -1.669710E+01    -1.576259E+01    -1.584785E+01    -1.967644E+01    -1.795115E+01    -1.607458E+01    -1.398157E+01    -1.577865E+01    -1.443944E+01    -1.760747E+01    -1.776432E+01    -1.550116E+01    -1.560162E+01    -1.614899E+01    -1.524145E+01    -1.862686E+01    -1.477079E+01    -1.717602E+01    -1.681749E+01    -1.608035E+01    -1.510048E+01    -1.681917E+01    -1.565475E+01    -1.509727E+01    -1.509473E+01    -1.576043E+01    -1.659084E+01    -1.625375E+01    -1.688559E+01    -1.521584E+01    -1.692013E+01    -1.579021E+01    -1.566751E+01    -1.498868E+01    -1.501372E+01    -1.595871E+01    -1.502080E+01    -1.628554E+01    -1.603622E+01    -1.779666E+01    -1.581952E+01    -1.791194E+01    -1.727198E+01    -1.569711E+01    -1.374178E+01    -1.376634E+01    -1.615028E+01    -1.620234E+01    -1.479878E+01    -1.469915E+01    -1.525048E+01    -1.533756E+01    -1.672678E+01    -1.591987E+01    -1.470370E+01    -1.526710E+01    -1.529655E+01    -1.714062E+01    -1.767382E+01    -1.605434E+01    -1.560506E+01    -1.528973E+01    -1.515241E+01    -1.588613E+01    -1.537750E+01    -1.620427E+01    -1.461039E+01    -1.557264E+01    -1.519196E+01    -1.659185E+01    -1.598967E+01    -1.373495E+01    -1.539704E+01    -1.495049E+01    -1.624127E+01    -1.624274E+01    -1.604823E+01    -1.579539E+01    -1.485687E+01    -1.803842E+01    -1.491974E+01    -1.627477E+01    -1.544610E+01    -1.534715E+01    -1.568174E+01    -1.488707E+01    -1.536263E+01    -1.602090E+01    -1.552803E+01    -1.725677E+01    -1.565136E+01    -1.995891E+01    -1.520235E+01    -1.749161E+01
-81.888889    -1.543819E+01    -1.669763E+01    -1.604928E+01    -1.540907E+01    -1.522399E+01    -1.451759E+01    -1.914255E+01    -1.585891E+01    -1.632459E+01    -1.934763E+01    -1.480892E+01    -1.702048E+01    -1.673920E+01    -1.718775E+01    -1.675472E+01    -1.639321E+01    -1.455970E+01    -1.507916E+01    -1.524760E+01    -1.522406E+01    -1.615743E+01    -1.703785E+01    -1.930410E+01    -1.426168E+01    -1.466883E+01    -1.647356E+01    -1.921975E+01    -1.772514E+01    -1.563799E+01    -1.845609E+01    -1.708219E+01    -1.526780E+01    -1.641768E+01    -1.757848E+01    -1.771082E+01    -1.384151E+01    -1.699997E+01    -1.405721E+01    -1.664723E+01    -1.743389E+01    -1.715582E+01    -1.435380E+01    -1.607896E+01    -1.463924E+01    -1.927349E+01    -1.571669E+01    -1.724726E+01    -1.436279E+01    -1.575059E+01    -1.637016E+01    -1.794105E+01    -1.566174E+01    -1.569058E+01    -1.578371E+01    -1.621093E+01    -1.648430E+01    -1.650128E+01    -1.447729E+01    -1.562280E+01    -1.540801E+01    -1.527307E+01    -1.557778E+01    -1.561346E+01    -1.729900E+01    -1.493491E+01    -1.399649E+01    -1.536961E+01    -1.432645E+01    -1.672089E+01    -1.481660E+01    -2.067048E+01    -1.548282E+01    -1.675195E+01    -1.779231E+01    -1.828291E+01    -1.426130E+01    -1.611377E+01    -1.568100E+01    -1.897483E+01    -1.555516E+01    -1.608832E+01    -1.635894E+01    -1.509795E+01    -1.591602E+01    -1.427617E+01    -1.636138E+01    -1.492267E+01    -1.910287E+01    -1.592590E+01    -1.642608E+01    -1.660609E+01    -1.718967E+01    -1.479404E+01    -1.706005E+01    -1.743806E+01    -1.584376E+01    -1.485354E+01    -1.435934E+01    -1.838377E+01    -1.598529E+01    -1.585168E+01    -1.645693E+01    -1.811660E+01    -1.518951E+01    -1.522481E+01    -1.462683E+01    -1.630707E+01    -1.614740E+01    -1.687292E+01    -1.638167E+01    -1.544581E+01    -1.584819E+01    -1.802100E+01    -1.502587E+01    -1.531232E+01    -1.810886E+01    -1.500482E+01    -1.749903E+01    -1.811659E+01    -1.545704E+01    -1.487640E+01    -1.611161E+01    -1.872411E+01    -1.638936E+01    -1.688188E+01    -1.629001E+01    -1.629598E+01    -1.477699E+01    -1.553914E+01    -1.654136E+01    -1.561960E+01    -1.535284E+01    -1.526727E+01    -1.468424E+01    -1.425306E+01    -1.713269E+01    -1.507434E+01    -1.652820E+01    -1.467133E+01    -1.481396E+01    -1.447856E+01    -1.511485E+01    -1.813229E+01    -1.486175E+01    -1.667813E+01    -1.828108E+01    -1.505779E+01    -1.898110E+01    -1.592031E+01    -1.566416E+01    -1.600660E+01    -1.686112E+01    -1.526144E+01    -1.514558E+01    -1.450424E+01    -1.712524E+01    -1.487198E+01    -1.636640E+01    -1.422128E+01    -1.611687E+01    -1.832308E+01    -1.641809E+01    -1.632109E+01    -1.828364E+01    -1.582612E+01    -1.605918E+01    -1.825144E+01    -1.745351E+01    -1.695158E+01    -1.548426E+01    -1.749556E+01    -1.536342E+01    -1.591074E+01    -1.697865E+01    -1.573197E+01    -1.667594E+01    -1.586444E+01    -1.836779E+01    -1.545528E+01    -1.585687E+01    -1.820910E+01    -1.723213E+01    -1.711138E+01    -1.581432E+01    -1.503824E+01    -1.726415E+01    -1.699059E+01    -1.570327E+01    -1.698453E+01    -1.763785E+01    -1.605083E+01    -1.581237E+01    -1.481176E+01    -1.494008E+01    -1.807755E+01    -1.619884E+01    -1.517216E+01    -1.886175E+01    -1.539729E+01    -1.691575E+01    -1.678831E+01    -1.632527E+01    -1.570985E+01    -1.678110E+01    -1.424026E+01    -1.362686E+01    -1.521623E+01    -1.658346E+01    -1.537930E+01    -1.706709E+01    -1.584452E+01    -1.423631E+01    -1.528452E+01    -1.391687E+01    -1.462557E+01    -1.523426E+01    -1.594181E+01    -1.607349E+01    -1.355610E+01    -1.552829E+01    -1.470640E+01    -1.544479E+01    -1.631739E+01    -1.341908E+01    -1.594532E+01    -1.736785E+01    -1.396994E+01    -1.471706E+01    -1.486281E+01    -1.571918E+01    -1.478574E+01    -1.614881E+01    -1.638049E+01    -1.673845E+01    -1.600967E+01    -2.013332E+01    -1.609820E+01    -1.417673E+01    -1.364850E+01    -1.491470E+01    -1.600989E+01    -1.440670E+01    -1.460234E+01    -1.560155E+01    -1.507035E+01    -1.417702E+01    -1.501998E+01    -1.515205E+01    -1.447620E+01    -1.680820E+01    -1.443732E+01    -1.430263E+01    -1.553104E+01    -1.509668E+01    -1.440094E+01    -1.696773E+01    -1.392631E+01    -1.391685E+01    -1.666538E+01    -1.487992E+01    -1.419020E+01    -1.371612E+01    -1.379895E+01    -1.636920E+01    -1.543970E+01    -1.437004E+01    -1.502748E+01    -1.575553E+01    -1.600480E+01    -1.511551E+01    -1.389143E+01    -1.326153E+01    -1.400495E+01    -1.542496E+01    -1.714960E+01    -1.387747E+01    -1.408487E+01    -1.412455E+01    -1.549609E+01    -1.422731E+01    -1.423839E+01    -1.364581E+01    -1.382668E+01    -1.465160E+01    -1.412817E+01    -1.479055E+01    -1.347840E+01    -1.474176E+01    -1.403502E+01    -1.443555E+01    -1.616350E+01    -1.319184E+01    -1.337393E+01    -1.494330E+01    -1.410304E+01    -1.547836E+01    -1.467132E+01    -1.333361E+01    -1.291541E+01    -1.395804E+01    -1.432634E+01    -1.491015E+01    -1.670997E+01    -1.407372E+01    -1.466956E+01    -1.386341E+01    -1.394855E+01    -1.670521E+01    -1.497100E+01    -1.476636E+01    -1.358346E+01    -1.283738E+01    -1.343826E+01    -1.543685E+01    -1.385589E+01    -1.595067E+01    -1.571327E+01    -1.435536E+01    -1.323110E+01    -1.394337E+01    -1.795540E+01    -1.689803E+01    -1.426227E+01    -1.359961E+01    -1.302402E+01    -1.319031E+01    -1.457474E+01    -1.334695E+01    -1.300829E+01    -1.439089E+01    -1.471455E+01    -1.413410E+01    -1.344518E+01    -1.345563E+01    -1.362061E+01    -1.344691E+01    -1.377858E+01    -1.503341E+01    -1.537320E+01    -1.354599E+01    -1.299297E+01    -1.311624E+01    -1.308228E+01    -1.343282E+01    -1.425873E+01    -1.408219E+01    -1.384025E+01    -1.447190E+01    -1.372151E+01    -1.302389E+01    -1.369621E+01    -1.310051E+01    -1.266551E+01    -1.282377E+01    -1.321853E+01    -1.546887E+01    -1.555359E+01    -1.439466E+01    -1.431530E+01    -1.381832E+01    -1.266942E+01    -1.266482E+01    -1.300311E+01    -1.326673E+01    -1.350418E+01    -1.396312E+01    -1.368514E+01    -1.440432E+01    -1.429575E+01    -1.378094E+01    -1.376415E+01    -1.367535E+01    -1.389249E+01    -1.332812E+01    -1.264275E+01    -1.284934E+01    -1.261322E+01    -1.234346E+01    -1.326316E+01    -1.349287E+01    -1.333875E+01    -1.305544E+01    -1.335365E+01    -1.353526E+01    -1.327518E+01    -1.326847E+01    -1.431715E+01    -1.404128E+01    -1.346469E+01    -1.355803E+01    -1.384269E+01    -1.568631E+01    -1.433318E+01    -1.313685E+01    -1.345936E+01    -1.348341E+01    -1.272730E+01    -1.244647E+01    -1.236287E+01    -1.317238E+01    -1.403163E+01    -1.283792E+01    -1.288460E+01    -1.306547E+01    -1.324262E+01    -1.349886E+01    -1.356443E+01    -1.261391E+01    -1.279113E+01    -1.259404E+01    -1.238505E+01    -1.266726E+01    -1.253987E+01    -1.248200E+01    -1.316822E+01    -1.330837E+01    -1.275750E+01    -1.271447E+01    -1.353098E+01    -1.328044E+01    -1.328889E+01    -1.280109E+01    -1.262391E+01    -1.270319E+01    -1.296817E+01    -1.239584E+01    -1.224802E+01    -1.227558E+01    -1.231390E+01    -1.277846E+01    -1.332014E+01    -1.296364E+01    -1.312439E+01    -1.263567E+01    -1.244076E+01    -1.235748E+01    -1.330497E+01    -1.349557E+01    -1.336359E+01    -1.384416E+01    -1.375210E+01    -1.438406E+01    -1.400509E+01    -1.290619E+01    -1.271827E+01    -1.310418E+01    -1.355354E+01    -1.287496E+01    -1.199180E+01    -1.206965E+01    -1.248752E+01    -1.243387E+01    -1.234142E+01    -1.225812E+01    -1.232063E+01    -1.292325E+01    -1.292519E+01    -1.273892E+01    -1.253615E+01    -1.341931E+01    -1.380600E+01    -1.253305E+01    -1.218206E+01    -1.188413E+01    -1.195542E+01    -1.284264E+01    -1.304763E+01    -1.244533E+01    -1.240142E+01    -1.255772E+01    -1.305352E+01    -1.285428E+01    -1.299463E+01    -1.274835E+01    -1.292704E+01    -1.288148E+01    -1.270012E+01    -1.211999E+01    -1.216737E+01    -1.261076E+01    -1.328692E+01    -1.322415E+01    -1.265213E+01    -1.199648E+01    -1.240851E+01    -1.290810E+01    -1.308447E+01    -1.238457E+01    -1.230042E+01    -1.255579E+01    -1.224771E+01    -1.276692E+01    -1.331135E+01    -1.281314E+01    -1.203810E+01    -1.146217E+01    -1.241909E+01    -1.374771E+01    -1.339859E+01    -1.325587E+01    -1.275961E+01    -1.206289E+01    -1.225436E+01    -1.253561E+01    -1.368370E+01    -1.341825E+01    -1.275188E+01    -1.225899E+01    -1.230719E+01    -1.275019E+01    -1.301754E+01    -1.442621E+01    -1.353086E+01    -1.442621E+01    -1.301755E+01    -1.275019E+01    -1.230719E+01    -1.225899E+01    -1.275189E+01    -1.341826E+01    -1.368370E+01    -1.253561E+01    -1.225436E+01    -1.206288E+01    -1.275961E+01    -1.325586E+01    -1.339860E+01    -1.374772E+01    -1.241909E+01    -1.146217E+01    -1.203810E+01    -1.281313E+01    -1.331135E+01    -1.276692E+01    -1.224771E+01    -1.255578E+01    -1.230042E+01    -1.238457E+01    -1.308446E+01    -1.290811E+01    -1.240851E+01    -1.199648E+01    -1.265213E+01    -1.322414E+01    -1.328692E+01    -1.261075E+01    -1.216737E+01    -1.211999E+01    -1.270011E+01    -1.288149E+01    -1.292704E+01    -1.274835E+01    -1.299464E+01    -1.285427E+01    -1.305352E+01    -1.255772E+01    -1.240142E+01    -1.244533E+01    -1.304763E+01    -1.284265E+01    -1.195543E+01    -1.188413E+01    -1.218206E+01    -1.253305E+01    -1.380601E+01    -1.341931E+01    -1.253615E+01    -1.273891E+01    -1.292518E+01    -1.292324E+01    -1.232062E+01    -1.225811E+01    -1.234141E+01    -1.243386E+01    -1.248751E+01    -1.206965E+01    -1.199179E+01    -1.287496E+01    -1.355353E+01    -1.310419E+01    -1.271826E+01    -1.290619E+01    -1.400507E+01    -1.438405E+01    -1.375207E+01    -1.384416E+01    -1.336357E+01    -1.349557E+01    -1.330494E+01    -1.235748E+01    -1.244075E+01    -1.263567E+01    -1.312438E+01    -1.296364E+01    -1.332013E+01    -1.277845E+01    -1.231389E+01    -1.227558E+01    -1.224801E+01    -1.239583E+01    -1.296817E+01    -1.270318E+01    -1.262391E+01    -1.280109E+01    -1.328888E+01    -1.328043E+01    -1.353097E+01    -1.271445E+01    -1.275750E+01    -1.330835E+01    -1.316823E+01    -1.248199E+01    -1.253987E+01    -1.266726E+01    -1.238505E+01    -1.259404E+01    -1.279114E+01    -1.261391E+01    -1.356445E+01    -1.349886E+01    -1.324264E+01    -1.306547E+01    -1.288462E+01    -1.283793E+01    -1.403163E+01    -1.317239E+01    -1.236288E+01    -1.244647E+01    -1.272734E+01    -1.348344E+01    -1.345942E+01    -1.313688E+01    -1.433327E+01    -1.568639E+01    -1.384274E+01    -1.355806E+01    -1.346474E+01    -1.404132E+01    -1.431721E+01    -1.326850E+01    -1.327524E+01    -1.353530E+01    -1.335369E+01    -1.305547E+01    -1.333878E+01    -1.349291E+01    -1.326323E+01    -1.234349E+01    -1.261327E+01    -1.284937E+01    -1.264280E+01    -1.332815E+01    -1.389258E+01    -1.367537E+01    -1.376423E+01    -1.378098E+01    -1.429585E+01    -1.440437E+01    -1.368523E+01    -1.396318E+01    -1.350427E+01    -1.326678E+01    -1.300317E+01    -1.266481E+01    -1.266946E+01    -1.381826E+01    -1.431534E+01    -1.439463E+01    -1.555361E+01    -1.546914E+01    -1.321861E+01    -1.282382E+01    -1.266554E+01    -1.310048E+01    -1.369623E+01    -1.302388E+01    -1.372150E+01    -1.447174E+01    -1.384027E+01    -1.408221E+01    -1.425874E+01    -1.343284E+01    -1.308232E+01    -1.311616E+01    -1.299293E+01    -1.354591E+01    -1.537292E+01    -1.503323E+01    -1.377853E+01    -1.344686E+01    -1.362057E+01    -1.345550E+01    -1.344508E+01    -1.413390E+01    -1.471428E+01    -1.439092E+01    -1.300821E+01    -1.334680E+01    -1.457451E+01    -1.319017E+01    -1.302391E+01    -1.359942E+01    -1.426204E+01    -1.689747E+01    -1.795422E+01    -1.394319E+01    -1.323095E+01    -1.435505E+01    -1.571278E+01    -1.594997E+01    -1.385567E+01    -1.543623E+01    -1.343810E+01    -1.283722E+01    -1.358327E+01    -1.476617E+01    -1.497091E+01    -1.670598E+01    -1.394830E+01    -1.386309E+01    -1.466921E+01    -1.407361E+01    -1.671064E+01    -1.490965E+01    -1.432598E+01    -1.395768E+01    -1.291522E+01    -1.333351E+01    -1.467158E+01    -1.547752E+01    -1.410268E+01    -1.494269E+01    -1.337370E+01    -1.319172E+01    -1.616459E+01    -1.443499E+01    -1.403479E+01    -1.474123E+01    -1.347842E+01    -1.479082E+01    -1.412784E+01    -1.465092E+01    -1.382658E+01    -1.364587E+01    -1.423829E+01    -1.422767E+01    -1.549665E+01    -1.412433E+01    -1.408474E+01    -1.387785E+01    -1.715168E+01    -1.542428E+01    -1.400516E+01    -1.326188E+01    -1.389189E+01    -1.511646E+01    -1.600376E+01    -1.575402E+01    -1.502667E+01    -1.437054E+01    -1.543877E+01    -1.636749E+01    -1.379897E+01    -1.371629E+01    -1.419075E+01    -1.488102E+01    -1.666585E+01    -1.391745E+01    -1.392704E+01    -1.696996E+01    -1.440090E+01    -1.509777E+01    -1.553202E+01    -1.430354E+01    -1.443839E+01    -1.680527E+01    -1.447607E+01    -1.515353E+01    -1.502168E+01    -1.417816E+01    -1.507205E+01    -1.560310E+01    -1.460347E+01    -1.440807E+01    -1.601285E+01    -1.491648E+01    -1.364948E+01    -1.417744E+01    -1.609510E+01    -2.013388E+01    -1.601225E+01    -1.674047E+01    -1.638445E+01    -1.615228E+01    -1.478573E+01    -1.572255E+01    -1.486281E+01    -1.471832E+01    -1.397088E+01    -1.737465E+01    -1.594786E+01    -1.342018E+01    -1.632219E+01    -1.544615E+01    -1.470773E+01    -1.552587E+01    -1.355535E+01    -1.607316E+01    -1.594112E+01    -1.523722E+01    -1.462737E+01    -1.391870E+01    -1.528827E+01    -1.423853E+01    -1.584493E+01    -1.707607E+01    -1.538315E+01    -1.658557E+01    -1.521884E+01    -1.362865E+01    -1.424186E+01    -1.678728E+01    -1.571485E+01    -1.632797E+01    -1.679367E+01    -1.692299E+01    -1.540076E+01    -1.888417E+01    -1.517527E+01    -1.620547E+01    -1.806516E+01    -1.494346E+01    -1.481401E+01    -1.581741E+01    -1.605676E+01    -1.763463E+01    -1.698884E+01    -1.570697E+01    -1.699937E+01    -1.727142E+01    -1.503970E+01    -1.581547E+01    -1.710641E+01    -1.722578E+01    -1.820082E+01    -1.585353E+01    -1.545926E+01    -1.838521E+01    -1.586936E+01    -1.668293E+01    -1.572753E+01    -1.698409E+01    -1.591610E+01    -1.536693E+01    -1.750718E+01    -1.548646E+01    -1.695190E+01    -1.745830E+01    -1.824812E+01    -1.606474E+01    -1.583129E+01    -1.828251E+01    -1.632782E+01    -1.642485E+01    -1.832507E+01    -1.611928E+01    -1.422359E+01    -1.636670E+01    -1.486925E+01    -1.713340E+01    -1.450426E+01    -1.514541E+01    -1.526354E+01    -1.686786E+01    -1.601138E+01    -1.566004E+01    -1.592332E+01    -1.896177E+01    -1.505703E+01    -1.828296E+01    -1.668512E+01    -1.486364E+01    -1.812104E+01    -1.511760E+01    -1.448026E+01    -1.481192E+01    -1.467016E+01    -1.652992E+01    -1.507785E+01    -1.714371E+01    -1.425561E+01    -1.468577E+01    -1.526452E+01    -1.534984E+01    -1.561623E+01    -1.654668E+01    -1.554190E+01    -1.477959E+01    -1.629976E+01    -1.628606E+01    -1.688216E+01    -1.639622E+01    -1.874583E+01    -1.611771E+01    -1.487871E+01    -1.545821E+01    -1.811963E+01    -1.749798E+01    -1.500603E+01    -1.811331E+01    -1.531118E+01    -1.502346E+01    -1.801131E+01    -1.584877E+01    -1.544800E+01    -1.638049E+01    -1.687023E+01    -1.615053E+01    -1.630692E+01    -1.462602E+01    -1.522603E+01    -1.519137E+01    -1.812066E+01    -1.646013E+01    -1.585507E+01    -1.598295E+01    -1.839348E+01    -1.436062E+01    -1.485366E+01    -1.584332E+01    -1.743759E+01    -1.705954E+01    -1.479537E+01    -1.719369E+01    -1.660067E+01    -1.643109E+01    -1.592830E+01    -1.909875E+01    -1.492191E+01    -1.636327E+01    -1.427698E+01    -1.591846E+01    -1.509725E+01    -1.635553E+01    -1.608525E+01    -1.555324E+01    -1.899392E+01    -1.567981E+01    -1.611154E+01    -1.426169E+01    -1.829036E+01    -1.778670E+01    -1.674808E+01    -1.548148E+01    -2.066995E+01    -1.481746E+01    -1.671792E+01    -1.432579E+01    -1.537377E+01    -1.399865E+01    -1.493818E+01    -1.730723E+01    -1.561582E+01    -1.557793E+01    -1.527239E+01    -1.540971E+01    -1.562720E+01    -1.447888E+01    -1.650509E+01    -1.648859E+01    -1.621556E+01    -1.578178E+01    -1.568860E+01    -1.566001E+01    -1.793540E+01    -1.636769E+01    -1.574835E+01    -1.436213E+01    -1.724282E+01    -1.571547E+01    -1.926637E+01    -1.463966E+01    -1.608298E+01    -1.435424E+01    -1.715836E+01    -1.743363E+01    -1.664639E+01    -1.405728E+01    -1.700130E+01    -1.384191E+01    -1.770133E+01    -1.758247E+01    -1.642173E+01    -1.527001E+01    -1.708844E+01    -1.845825E+01    -1.564182E+01    -1.771345E+01    -1.924706E+01    -1.648083E+01    -1.466961E+01    -1.426228E+01    -1.927768E+01    -1.704262E+01    -1.615516E+01    -1.522388E+01    -1.524614E+01    -1.507798E+01    -1.455901E+01    -1.639533E+01    -1.675843E+01    -1.718101E+01    -1.674037E+01    -1.702247E+01    -1.480942E+01    -1.933417E+01    -1.632434E+01    -1.585669E+01    -1.911825E+01    -1.451933E+01    -1.522616E+01    -1.541254E+01    -1.605251E+01    -1.669451E+01
-81.777778    -1.494121E+01    -1.710519E+01    -1.550299E+01    -1.563031E+01    -1.749515E+01    -1.434884E+01    -1.404519E+01    -1.554672E+01    -1.580325E+01    -1.569233E+01    -1.474578E+01    -1.511402E+01    -1.591956E+01    -1.725287E+01    -1.632763E+01    -1.734955E+01    -1.625147E+01    -1.515631E+01    -1.605565E+01    -1.452282E+01    -1.777483E+01    -1.547118E+01    -2.052431E+01    -1.609195E+01    -1.639472E+01    -1.584506E+01    -1.771458E+01    -1.727414E+01    -1.703288E+01    -1.744111E+01    -1.667068E+01    -1.440389E+01    -1.678782E+01    -1.640626E+01    -1.565642E+01    -1.461152E+01    -1.528347E+01    -1.542215E+01    -1.576453E+01    -1.673169E+01    -1.542935E+01    -1.456836E+01    -1.772753E+01    -1.747403E+01    -1.507609E+01    -1.612861E+01    -1.701381E+01    -1.668391E+01    -1.563062E+01    -1.396728E+01    -1.618200E+01    -1.637077E+01    -1.454945E+01    -1.506783E+01    -1.596699E+01    -1.769806E+01    -1.481105E+01    -1.591264E+01    -1.450334E+01    -1.538208E+01    -1.874047E+01    -1.882742E+01    -1.643318E+01    -1.640311E+01    -1.488704E+01    -1.521278E+01    -1.466128E+01    -1.477356E+01    -1.629963E+01    -1.774987E+01    -1.730496E+01    -1.704539E+01    -1.673841E+01    -1.708391E+01    -1.695937E+01    -1.703051E+01    -1.574378E+01    -1.480468E+01    -1.436679E+01    -1.547078E+01    -1.826492E+01    -1.460302E+01    -1.522668E+01    -1.479225E+01    -1.586158E+01    -1.637318E+01    -1.724981E+01    -1.713814E+01    -1.591280E+01    -1.695325E+01    -1.496266E+01    -1.492441E+01    -1.710579E+01    -1.894691E+01    -1.494036E+01    -1.686962E+01    -1.523431E+01    -1.647325E+01    -1.555882E+01    -1.446178E+01    -1.521041E+01    -1.616927E+01    -1.645085E+01    -1.547097E+01    -1.501012E+01    -1.532194E+01    -1.662481E+01    -1.866543E+01    -1.639648E+01    -1.555634E+01    -1.570590E+01    -1.623977E+01    -1.729177E+01    -1.461637E+01    -1.535417E+01    -1.466828E+01    -1.924799E+01    -1.762101E+01    -1.606135E+01    -1.634871E+01    -1.707630E+01    -1.482219E+01    -1.601617E+01    -1.940176E+01    -2.285594E+01    -1.712622E+01    -1.817495E+01    -1.449762E+01    -1.803828E+01    -1.627201E+01    -1.627049E+01    -1.611919E+01    -1.448560E+01    -1.408789E+01    -1.473155E+01    -1.676940E+01    -1.535033E+01    -1.538403E+01    -1.379110E+01    -1.480457E+01    -1.692475E+01    -1.728545E+01    -1.473705E+01    -1.441849E+01    -1.690521E+01    -1.564078E+01    -1.567562E+01    -1.683630E+01    -1.493408E+01    -1.548832E+01    -1.590064E+01    -1.508537E+01    -1.469677E+01    -1.627269E+01    -1.606639E+01    -1.526607E+01    -1.404871E+01    -1.581868E+01    -1.531925E+01    -1.605839E+01    -1.720094E+01    -1.736674E+01    -1.479673E+01    -1.909498E+01    -1.559693E+01    -1.591432E+01    -1.652114E+01    -1.849149E+01    -1.636263E+01    -1.530758E+01    -1.564370E+01    -1.590326E+01    -1.752949E+01    -1.434971E+01    -1.486724E+01    -1.650809E+01    -1.551459E+01    -1.685971E+01    -1.496452E+01    -1.611201E+01    -1.459697E+01    -1.363326E+01    -1.541899E+01    -1.538119E+01    -1.403636E+01    -1.489780E+01    -1.504342E+01    -1.677048E+01    -1.545028E+01    -1.541262E+01    -1.466646E+01    -1.601943E+01    -1.655896E+01    -1.404162E+01    -1.483306E+01    -1.741790E+01    -1.544793E+01    -1.784154E+01    -1.616644E+01    -1.516120E+01    -1.623233E+01    -1.793746E+01    -1.607421E+01    -1.548725E+01    -1.634746E+01    -1.572018E+01    -1.549347E+01    -1.507027E+01    -1.481232E+01    -1.424088E+01    -1.520377E+01    -1.493130E+01    -1.449387E+01    -1.635754E+01    -1.503345E+01    -1.523602E+01    -1.685340E+01    -1.560185E+01    -1.420280E+01    -1.621718E+01    -1.628736E+01    -1.576828E+01    -1.763199E+01    -1.626017E+01    -1.550608E+01    -1.441329E+01    -1.495173E+01    -1.483890E+01    -1.503024E+01    -1.570462E+01    -1.486350E+01    -1.576839E+01    -1.498301E+01    -1.717905E+01    -1.780234E+01    -1.390889E+01    -1.387643E+01    -1.708332E+01    -1.512604E+01    -1.416446E+01    -1.657324E+01    -1.660517E+01    -1.621983E+01    -1.455416E+01    -1.433096E+01    -1.515347E+01    -1.705313E+01    -1.514485E+01    -1.403968E+01    -1.383275E+01    -1.420526E+01    -1.442954E+01    -1.546838E+01    -1.610165E+01    -1.494147E+01    -1.519776E+01    -1.813556E+01    -1.499229E+01    -1.388226E+01    -1.446436E+01    -1.489235E+01    -1.571740E+01    -1.495490E+01    -1.409404E+01    -1.450915E+01    -1.586905E+01    -1.439695E+01    -1.429471E+01    -1.442418E+01    -1.464686E+01    -1.479835E+01    -1.563043E+01    -1.605480E+01    -1.364672E+01    -1.440998E+01    -1.547879E+01    -1.430125E+01    -1.451215E+01    -1.397051E+01    -1.401918E+01    -1.675619E+01    -1.607725E+01    -1.502975E+01    -1.461412E+01    -1.482349E+01    -1.447578E+01    -1.661694E+01    -1.424597E+01    -1.398435E+01    -1.329355E+01    -1.421570E+01    -1.472704E+01    -1.515754E+01    -1.442505E+01    -1.414713E+01    -1.317746E+01    -1.316829E+01    -1.559915E+01    -1.413476E+01    -1.422404E+01    -1.436868E+01    -1.387985E+01    -1.364552E+01    -1.396113E+01    -1.532111E+01    -1.355271E+01    -1.409884E+01    -1.357159E+01    -1.395572E+01    -1.444422E+01    -1.515011E+01    -1.508928E+01    -1.411760E+01    -1.448253E+01    -1.423806E+01    -1.410469E+01    -1.669549E+01    -1.581839E+01    -1.494002E+01    -1.440761E+01    -1.337067E+01    -1.286715E+01    -1.434801E+01    -1.665644E+01    -1.457403E+01    -1.472024E+01    -1.426614E+01    -1.478994E+01    -1.424386E+01    -1.297827E+01    -1.303730E+01    -1.585033E+01    -1.513701E+01    -1.418455E+01    -1.394356E+01    -1.368518E+01    -1.454674E+01    -1.355960E+01    -1.398432E+01    -1.523250E+01    -1.552136E+01    -1.393670E+01    -1.362868E+01    -1.369141E+01    -1.318913E+01    -1.306395E+01    -1.368229E+01    -1.371886E+01    -1.572345E+01    -1.745023E+01    -1.686592E+01    -1.539487E+01    -1.329667E+01    -1.338077E+01    -1.269091E+01    -1.243252E+01    -1.362468E+01    -1.347984E+01    -1.327342E+01    -1.422855E+01    -1.564337E+01    -1.525261E+01    -1.363228E+01    -1.356105E+01    -1.406989E+01    -1.334789E+01    -1.316408E+01    -1.305724E+01    -1.386027E+01    -1.407824E+01    -1.356635E+01    -1.357536E+01    -1.441984E+01    -1.567997E+01    -1.603485E+01    -1.526907E+01    -1.574548E+01    -1.343749E+01    -1.387034E+01    -1.363943E+01    -1.253852E+01    -1.277074E+01    -1.311083E+01    -1.335169E+01    -1.344902E+01    -1.265282E+01    -1.235804E+01    -1.336927E+01    -1.320853E+01    -1.323265E+01    -1.307563E+01    -1.271886E+01    -1.294068E+01    -1.441185E+01    -1.452841E+01    -1.414420E+01    -1.468592E+01    -1.427535E+01    -1.290653E+01    -1.260503E+01    -1.306336E+01    -1.460574E+01    -1.396279E+01    -1.408442E+01    -1.309053E+01    -1.327005E+01    -1.378014E+01    -1.449546E+01    -1.410710E+01    -1.315564E+01    -1.255947E+01    -1.225022E+01    -1.255387E+01    -1.237411E+01    -1.218153E+01    -1.211945E+01    -1.270517E+01    -1.258065E+01    -1.231114E+01    -1.270571E+01    -1.356463E+01    -1.319722E+01    -1.312159E+01    -1.340570E+01    -1.329930E+01    -1.406692E+01    -1.417173E+01    -1.306871E+01    -1.300950E+01    -1.316182E+01    -1.341489E+01    -1.342059E+01    -1.433383E+01    -1.416818E+01    -1.426155E+01    -1.375417E+01    -1.250302E+01    -1.290114E+01    -1.332827E+01    -1.330152E+01    -1.290939E+01    -1.281358E+01    -1.263906E+01    -1.314161E+01    -1.304948E+01    -1.232536E+01    -1.210163E+01    -1.307662E+01    -1.307388E+01    -1.285758E+01    -1.339830E+01    -1.354563E+01    -1.369478E+01    -1.397670E+01    -1.391590E+01    -1.345480E+01    -1.396648E+01    -1.396845E+01    -1.327823E+01    -1.271420E+01    -1.306970E+01    -1.328557E+01    -1.267862E+01    -1.238372E+01    -1.244161E+01    -1.327410E+01    -1.428153E+01    -1.407417E+01    -1.434315E+01    -1.364134E+01    -1.320297E+01    -1.327288E+01    -1.275212E+01    -1.218394E+01    -1.231998E+01    -1.279341E+01    -1.343791E+01    -1.401137E+01    -1.403972E+01    -1.289406E+01    -1.307480E+01    -1.272396E+01    -1.375507E+01    -1.379324E+01    -1.243993E+01    -1.237141E+01    -1.275254E+01    -1.348696E+01    -1.367346E+01    -1.288542E+01    -1.274726E+01    -1.223426E+01    -1.211113E+01    -1.289109E+01    -1.418656E+01    -1.344985E+01    -1.311249E+01    -1.247518E+01    -1.228261E+01    -1.258455E+01    -1.265553E+01    -1.243204E+01    -1.198349E+01    -1.241955E+01    -1.253716E+01    -1.229164E+01    -1.323054E+01    -1.407089E+01    -1.254374E+01    -1.232441E+01    -1.251872E+01    -1.201070E+01    -1.158990E+01    -1.201069E+01    -1.251872E+01    -1.232440E+01    -1.254374E+01    -1.407090E+01    -1.323053E+01    -1.229164E+01    -1.253715E+01    -1.241956E+01    -1.198349E+01    -1.243204E+01    -1.265553E+01    -1.258455E+01    -1.228261E+01    -1.247519E+01    -1.311249E+01    -1.344986E+01    -1.418656E+01    -1.289109E+01    -1.211113E+01    -1.223426E+01    -1.274726E+01    -1.288542E+01    -1.367347E+01    -1.348697E+01    -1.275255E+01    -1.237141E+01    -1.243993E+01    -1.379323E+01    -1.375508E+01    -1.272396E+01    -1.307482E+01    -1.289406E+01    -1.403971E+01    -1.401137E+01    -1.343790E+01    -1.279342E+01    -1.231998E+01    -1.218395E+01    -1.275212E+01    -1.327287E+01    -1.320298E+01    -1.364134E+01    -1.434313E+01    -1.407418E+01    -1.428150E+01    -1.327410E+01    -1.244161E+01    -1.238372E+01    -1.267861E+01    -1.328555E+01    -1.306971E+01    -1.271419E+01    -1.327823E+01    -1.396843E+01    -1.396651E+01    -1.345478E+01    -1.391592E+01    -1.397669E+01    -1.369478E+01    -1.354562E+01    -1.339829E+01    -1.285759E+01    -1.307387E+01    -1.307662E+01    -1.210163E+01    -1.232535E+01    -1.304948E+01    -1.314160E+01    -1.263906E+01    -1.281356E+01    -1.290938E+01    -1.330150E+01    -1.332826E+01    -1.290113E+01    -1.250302E+01    -1.375418E+01    -1.426154E+01    -1.416817E+01    -1.433382E+01    -1.342058E+01    -1.341488E+01    -1.316183E+01    -1.300949E+01    -1.306873E+01    -1.417174E+01    -1.406694E+01    -1.329932E+01    -1.340569E+01    -1.312159E+01    -1.319723E+01    -1.356464E+01    -1.270571E+01    -1.231115E+01    -1.258065E+01    -1.270519E+01    -1.211945E+01    -1.218154E+01    -1.237412E+01    -1.255388E+01    -1.225023E+01    -1.255948E+01    -1.315566E+01    -1.410713E+01    -1.449549E+01    -1.378019E+01    -1.327008E+01    -1.309056E+01    -1.408447E+01    -1.396283E+01    -1.460578E+01    -1.306338E+01    -1.260506E+01    -1.290655E+01    -1.427543E+01    -1.468596E+01    -1.414423E+01    -1.452846E+01    -1.441187E+01    -1.294070E+01    -1.271888E+01    -1.307566E+01    -1.323270E+01    -1.320856E+01    -1.336933E+01    -1.235806E+01    -1.265287E+01    -1.344904E+01    -1.335176E+01    -1.311085E+01    -1.277079E+01    -1.253853E+01    -1.363950E+01    -1.387035E+01    -1.343753E+01    -1.574539E+01    -1.526923E+01    -1.603505E+01    -1.568020E+01    -1.441991E+01    -1.357545E+01    -1.356641E+01    -1.407833E+01    -1.386034E+01    -1.305729E+01    -1.316410E+01    -1.334794E+01    -1.406990E+01    -1.356108E+01    -1.363223E+01    -1.525257E+01    -1.564363E+01    -1.422866E+01    -1.327348E+01    -1.347990E+01    -1.362474E+01    -1.243254E+01    -1.269090E+01    -1.338076E+01    -1.329657E+01    -1.539467E+01    -1.686590E+01    -1.744979E+01    -1.572365E+01    -1.371894E+01    -1.368240E+01    -1.306397E+01    -1.318911E+01    -1.369137E+01    -1.362855E+01    -1.393659E+01    -1.552135E+01    -1.523268E+01    -1.398431E+01    -1.355957E+01    -1.454667E+01    -1.368511E+01    -1.394341E+01    -1.418443E+01    -1.513689E+01    -1.585015E+01    -1.303726E+01    -1.297819E+01    -1.424359E+01    -1.478970E+01    -1.426587E+01    -1.471998E+01    -1.457370E+01    -1.665590E+01    -1.434800E+01    -1.286706E+01    -1.337047E+01    -1.440736E+01    -1.493953E+01    -1.581784E+01    -1.669608E+01    -1.410444E+01    -1.423773E+01    -1.448227E+01    -1.411728E+01    -1.508887E+01    -1.515033E+01    -1.444389E+01    -1.395541E+01    -1.357137E+01    -1.409851E+01    -1.355256E+01    -1.532066E+01    -1.396086E+01    -1.364523E+01    -1.387962E+01    -1.436830E+01    -1.422390E+01    -1.413484E+01    -1.559867E+01    -1.316804E+01    -1.317730E+01    -1.414714E+01    -1.442480E+01    -1.515724E+01    -1.472744E+01    -1.421522E+01    -1.329341E+01    -1.398417E+01    -1.424600E+01    -1.661733E+01    -1.447532E+01    -1.482346E+01    -1.461401E+01    -1.503022E+01    -1.607819E+01    -1.675418E+01    -1.401868E+01    -1.397011E+01    -1.451207E+01    -1.430147E+01    -1.547890E+01    -1.440964E+01    -1.364673E+01    -1.605569E+01    -1.563039E+01    -1.479837E+01    -1.464687E+01    -1.442440E+01    -1.429504E+01    -1.439763E+01    -1.586773E+01    -1.450904E+01    -1.409443E+01    -1.495590E+01    -1.571898E+01    -1.489335E+01    -1.446447E+01    -1.388255E+01    -1.499357E+01    -1.813627E+01    -1.519764E+01    -1.494273E+01    -1.610410E+01    -1.546894E+01    -1.442995E+01    -1.420598E+01    -1.383358E+01    -1.404065E+01    -1.514658E+01    -1.705747E+01    -1.515243E+01    -1.433217E+01    -1.455550E+01    -1.622231E+01    -1.660327E+01    -1.657490E+01    -1.416517E+01    -1.512748E+01    -1.708421E+01    -1.387759E+01    -1.391014E+01    -1.780967E+01    -1.718558E+01    -1.498509E+01    -1.577139E+01    -1.486478E+01    -1.570676E+01    -1.503246E+01    -1.484114E+01    -1.495339E+01    -1.441451E+01    -1.550898E+01    -1.625940E+01    -1.762396E+01    -1.577221E+01    -1.629035E+01    -1.621905E+01    -1.420445E+01    -1.560458E+01    -1.685654E+01    -1.523800E+01    -1.503642E+01    -1.635705E+01    -1.449532E+01    -1.493436E+01    -1.520731E+01    -1.424302E+01    -1.481414E+01    -1.507127E+01    -1.549254E+01    -1.571766E+01    -1.634517E+01    -1.548793E+01    -1.607813E+01    -1.795079E+01    -1.623639E+01    -1.516454E+01    -1.617212E+01    -1.784884E+01    -1.545176E+01    -1.741669E+01    -1.483609E+01    -1.404317E+01    -1.656585E+01    -1.601855E+01    -1.466412E+01    -1.540938E+01    -1.544822E+01    -1.677180E+01    -1.504624E+01    -1.490110E+01    -1.403866E+01    -1.538570E+01    -1.542416E+01    -1.363489E+01    -1.459915E+01    -1.611821E+01    -1.496088E+01    -1.685965E+01    -1.551978E+01    -1.651304E+01    -1.487104E+01    -1.435201E+01    -1.753038E+01    -1.590240E+01    -1.564790E+01    -1.531102E+01    -1.636086E+01    -1.848039E+01    -1.652851E+01    -1.591396E+01    -1.559309E+01    -1.909062E+01    -1.479914E+01    -1.737679E+01    -1.719126E+01    -1.606298E+01    -1.531669E+01    -1.581588E+01    -1.405049E+01    -1.526979E+01    -1.606352E+01    -1.627972E+01    -1.469841E+01    -1.508879E+01    -1.589652E+01    -1.549302E+01    -1.493567E+01    -1.682924E+01    -1.567905E+01    -1.564455E+01    -1.690955E+01    -1.441691E+01    -1.473672E+01    -1.729484E+01    -1.691915E+01    -1.480766E+01    -1.379251E+01    -1.538661E+01    -1.534820E+01    -1.677213E+01    -1.473191E+01    -1.408712E+01    -1.448717E+01    -1.612366E+01    -1.627476E+01    -1.627208E+01    -1.802822E+01    -1.449726E+01    -1.817987E+01    -1.712740E+01    -2.281174E+01    -1.938914E+01    -1.601525E+01    -1.482410E+01    -1.707449E+01    -1.634546E+01    -1.606165E+01    -1.761121E+01    -1.926691E+01    -1.467047E+01    -1.535570E+01    -1.461816E+01    -1.729776E+01    -1.623717E+01    -1.570423E+01    -1.555387E+01    -1.639978E+01    -1.867337E+01    -1.662075E+01    -1.532408E+01    -1.501183E+01    -1.547096E+01    -1.644998E+01    -1.617115E+01    -1.520976E+01    -1.446195E+01    -1.556209E+01    -1.647787E+01    -1.523435E+01    -1.687716E+01    -1.494243E+01    -1.893148E+01    -1.711284E+01    -1.492588E+01    -1.496395E+01    -1.695041E+01    -1.591100E+01    -1.714112E+01    -1.724856E+01    -1.637184E+01    -1.585932E+01    -1.479126E+01    -1.522977E+01    -1.460443E+01    -1.825800E+01    -1.547276E+01    -1.436832E+01    -1.480491E+01    -1.574221E+01    -1.702968E+01    -1.695806E+01    -1.708421E+01    -1.673773E+01    -1.704351E+01    -1.730899E+01    -1.775286E+01    -1.630294E+01    -1.477498E+01    -1.466256E+01    -1.521346E+01    -1.488725E+01    -1.640617E+01    -1.643591E+01    -1.882066E+01    -1.875472E+01    -1.538181E+01    -1.450328E+01    -1.591337E+01    -1.481132E+01    -1.769331E+01    -1.596759E+01    -1.507032E+01    -1.455127E+01    -1.636482E+01    -1.618041E+01    -1.396791E+01    -1.563295E+01    -1.668746E+01    -1.701836E+01    -1.613186E+01    -1.507743E+01    -1.747109E+01    -1.773038E+01    -1.456900E+01    -1.543105E+01    -1.673354E+01    -1.576371E+01    -1.542154E+01    -1.528382E+01    -1.461373E+01    -1.565649E+01    -1.640872E+01    -1.679071E+01    -1.440378E+01    -1.667163E+01    -1.744548E+01    -1.703010E+01    -1.727823E+01    -1.771449E+01    -1.584436E+01    -1.639364E+01    -1.609240E+01    -2.053450E+01    -1.547106E+01    -1.777121E+01    -1.452324E+01    -1.605086E+01    -1.515423E+01    -1.624890E+01    -1.735401E+01    -1.633013E+01    -1.725747E+01    -1.591770E+01    -1.511390E+01    -1.474541E+01    -1.569521E+01    -1.580125E+01    -1.554500E+01    -1.404539E+01    -1.434903E+01    -1.750405E+01    -1.563071E+01    -1.550226E+01    -1.710295E+01
-81.666667    -1.635202E+01    -1.654529E+01    -1.651131E+01    -1.404997E+01    -1.604143E+01    -1.464640E+01    -1.563616E+01    -2.030155E+01    -1.584524E+01    -1.839618E+01    -1.555388E+01    -1.827379E+01    -1.535087E+01    -1.753279E+01    -1.550468E+01    -1.470484E+01    -1.540450E+01    -1.447511E+01    -1.606381E+01    -1.564733E+01    -1.505938E+01    -1.666115E+01    -1.583261E+01    -1.485572E+01    -1.518888E+01    -1.464032E+01    -1.542740E+01    -1.548665E+01    -1.443675E+01    -1.705868E+01    -1.533793E+01    -1.566616E+01    -1.688115E+01    -1.666763E+01    -1.509864E+01    -1.398288E+01    -1.581647E+01    -1.439763E+01    -1.477833E+01    -1.702634E+01    -1.587055E+01    -1.595878E+01    -1.610499E+01    -1.621099E+01    -1.474571E+01    -1.517165E+01    -1.693021E+01    -1.575513E+01    -1.432275E+01    -1.421263E+01    -1.555045E+01    -1.591119E+01    -1.467631E+01    -1.481810E+01    -1.707902E+01    -1.612308E+01    -1.833661E+01    -1.562095E+01    -1.592220E+01    -1.618886E+01    -1.645082E+01    -1.471311E+01    -1.666118E+01    -1.702655E+01    -1.787673E+01    -1.610392E+01    -1.896137E+01    -1.697129E+01    -1.469969E+01    -1.434721E+01    -1.530336E+01    -1.667847E+01    -1.594039E+01    -1.465984E+01    -1.474057E+01    -1.511077E+01    -1.605245E+01    -1.493546E+01    -1.544974E+01    -1.713309E+01    -1.851280E+01    -1.682936E+01    -1.725144E+01    -1.587494E+01    -1.520962E+01    -1.747787E+01    -1.663444E+01    -1.732788E+01    -1.645821E+01    -1.594037E+01    -1.454749E+01    -1.654344E+01    -1.502225E+01    -1.594575E+01    -1.704258E+01    -1.601345E+01    -1.584028E+01    -1.701616E+01    -1.586598E+01    -1.457008E+01    -1.566760E+01    -1.746013E+01    -1.563337E+01    -1.513232E+01    -1.607298E+01    -1.511959E+01    -1.756593E+01    -1.561745E+01    -1.678508E+01    -1.508232E+01    -1.787085E+01    -1.859899E+01    -1.521668E+01    -1.814067E+01    -1.511790E+01    -1.865965E+01    -1.566539E+01    -1.623340E+01    -1.536805E+01    -1.847743E+01    -1.535047E+01    -1.543195E+01    -1.604145E+01    -1.814573E+01    -1.569689E+01    -1.657938E+01    -1.536219E+01    -1.650121E+01    -1.522325E+01    -1.547078E+01    -1.498152E+01    -1.627723E+01    -1.451398E+01    -1.476318E+01    -1.485130E+01    -1.922131E+01    -1.571687E+01    -1.609937E+01    -1.882484E+01    -1.596599E+01    -1.625503E+01    -1.508683E+01    -1.400638E+01    -1.551239E+01    -1.730468E+01    -1.639183E+01    -1.615802E+01    -1.531751E+01    -1.617800E+01    -1.603894E+01    -1.743752E+01    -1.530575E+01    -1.518964E+01    -1.795131E+01    -1.505584E+01    -1.577947E+01    -1.554316E+01    -1.702561E+01    -1.694711E+01    -1.637796E+01    -1.469835E+01    -1.515849E+01    -1.650172E+01    -1.652632E+01    -1.571005E+01    -1.433653E+01    -1.613850E+01    -1.726526E+01    -1.625957E+01    -1.524664E+01    -1.594570E+01    -1.643786E+01    -1.657180E+01    -1.541892E+01    -1.555661E+01    -1.780433E+01    -1.674124E+01    -1.547246E+01    -1.526256E+01    -1.565043E+01    -1.494000E+01    -1.488660E+01    -1.568071E+01    -1.762788E+01    -1.495584E+01    -1.499575E+01    -1.647905E+01    -1.574956E+01    -1.438287E+01    -1.431389E+01    -1.416096E+01    -1.576885E+01    -1.486821E+01    -1.525469E+01    -1.568861E+01    -1.590098E+01    -1.574018E+01    -1.505489E+01    -1.718101E+01    -1.709502E+01    -1.557130E+01    -1.512168E+01    -1.740886E+01    -1.553299E+01    -1.658070E+01    -1.639111E+01    -1.473035E+01    -1.470032E+01    -1.430558E+01    -1.589973E+01    -1.716735E+01    -1.541012E+01    -1.589047E+01    -1.594557E+01    -1.564068E+01    -1.574277E+01    -1.562138E+01    -1.517401E+01    -1.429784E+01    -1.464352E+01    -1.685359E+01    -1.469268E+01    -1.506230E+01    -1.683736E+01    -1.504283E+01    -1.520673E+01    -1.718422E+01    -1.627864E+01    -1.449545E+01    -1.491736E+01    -1.460090E+01    -1.589489E+01    -1.496114E+01    -1.431046E+01    -1.701879E+01    -1.605762E+01    -1.524679E+01    -1.434675E+01    -1.657019E+01    -1.422802E+01    -1.433633E+01    -1.452700E+01    -1.518719E+01    -1.469741E+01    -1.617995E+01    -1.543132E+01    -1.475846E+01    -1.667249E+01    -1.666963E+01    -1.593857E+01    -1.688462E+01    -1.597695E+01    -1.461155E+01    -1.879963E+01    -1.498378E+01    -1.403772E+01    -1.426920E+01    -1.860834E+01    -1.559439E+01    -1.503655E+01    -1.507768E+01    -1.495675E+01    -1.569197E+01    -1.579480E+01    -1.395943E+01    -1.381073E+01    -1.762076E+01    -1.439303E+01    -1.460161E+01    -1.498914E+01    -1.487948E+01    -1.420887E+01    -1.636338E+01    -1.446611E+01    -1.368623E+01    -1.485635E+01    -1.611204E+01    -1.926466E+01    -1.474376E+01    -1.335704E+01    -1.393691E+01    -1.375565E+01    -1.545018E+01    -1.476787E+01    -1.735067E+01    -1.403478E+01    -1.353332E+01    -1.572303E+01    -1.642876E+01    -1.459025E+01    -1.329660E+01    -1.356139E+01    -1.454763E+01    -1.475073E+01    -1.648623E+01    -1.550648E+01    -1.383177E+01    -1.415844E+01    -1.481714E+01    -1.411084E+01    -1.458058E+01    -1.513421E+01    -1.309452E+01    -1.326171E+01    -1.444649E+01    -1.592059E+01    -1.519254E+01    -1.472213E+01    -1.310645E+01    -1.367048E+01    -1.370382E+01    -1.419062E+01    -1.511917E+01    -1.406099E+01    -1.417473E+01    -1.298948E+01    -1.251009E+01    -1.380746E+01    -1.457932E+01    -1.414708E+01    -1.572025E+01    -1.407970E+01    -1.263403E+01    -1.266294E+01    -1.436565E+01    -1.448375E+01    -1.392698E+01    -1.468843E+01    -1.606538E+01    -1.441121E+01    -1.418500E+01    -1.330892E+01    -1.330459E+01    -1.443997E+01    -1.506906E+01    -1.601819E+01    -1.470421E+01    -1.425797E+01    -1.273534E+01    -1.319936E+01    -1.368635E+01    -1.359622E+01    -1.417948E+01    -1.484516E+01    -1.645167E+01    -1.322796E+01    -1.293949E+01    -1.324350E+01    -1.300379E+01    -1.313665E+01    -1.265524E+01    -1.241938E+01    -1.335324E+01    -1.471051E+01    -1.485127E+01    -1.460595E+01    -1.347956E+01    -1.408942E+01    -1.344373E+01    -1.299345E+01    -1.297677E+01    -1.289875E+01    -1.370190E+01    -1.380336E+01    -1.355156E+01    -1.443732E+01    -1.368047E+01    -1.432429E+01    -1.324831E+01    -1.343981E+01    -1.359491E+01    -1.352072E+01    -1.387982E+01    -1.324923E+01    -1.266331E+01    -1.329636E+01    -1.305003E+01    -1.346964E+01    -1.332178E+01    -1.294661E+01    -1.363085E+01    -1.561341E+01    -1.423162E+01    -1.408894E+01    -1.372649E+01    -1.432272E+01    -1.408965E+01    -1.300724E+01    -1.382190E+01    -1.377359E+01    -1.367324E+01    -1.346949E+01    -1.272256E+01    -1.243744E+01    -1.290085E+01    -1.253013E+01    -1.263106E+01    -1.255118E+01    -1.314804E+01    -1.394413E+01    -1.300302E+01    -1.262196E+01    -1.305128E+01    -1.364019E+01    -1.303404E+01    -1.254291E+01    -1.294841E+01    -1.277553E+01    -1.236490E+01    -1.286897E+01    -1.303196E+01    -1.298645E+01    -1.324616E+01    -1.322472E+01    -1.381137E+01    -1.390156E+01    -1.361188E+01    -1.389144E+01    -1.379284E+01    -1.414455E+01    -1.318812E+01    -1.304875E+01    -1.356050E+01    -1.400036E+01    -1.306059E+01    -1.246591E+01    -1.233161E+01    -1.267094E+01    -1.342189E+01    -1.280524E+01    -1.249024E+01    -1.252645E+01    -1.213759E+01    -1.225206E+01    -1.228920E+01    -1.301107E+01    -1.313863E+01    -1.269701E+01    -1.281123E+01    -1.282286E+01    -1.256081E+01    -1.249338E+01    -1.284141E+01    -1.270865E+01    -1.347241E+01    -1.324303E+01    -1.346109E+01    -1.372571E+01    -1.343513E+01    -1.323622E+01    -1.313123E+01    -1.286627E+01    -1.242899E+01    -1.287224E+01    -1.311300E+01    -1.216533E+01    -1.178886E+01    -1.226114E+01    -1.294680E+01    -1.265461E+01    -1.246936E+01    -1.276980E+01    -1.334584E+01    -1.458051E+01    -1.378907E+01    -1.252032E+01    -1.184698E+01    -1.217918E+01    -1.214065E+01    -1.238080E+01    -1.216262E+01    -1.217085E+01    -1.304300E+01    -1.425133E+01    -1.385936E+01    -1.285704E+01    -1.242530E+01    -1.277995E+01    -1.295142E+01    -1.248899E+01    -1.189851E+01    -1.173877E+01    -1.182788E+01    -1.259597E+01    -1.408208E+01    -1.363986E+01    -1.297170E+01    -1.267400E+01    -1.287883E+01    -1.276822E+01    -1.432165E+01    -1.418666E+01    -1.339822E+01    -1.263722E+01    -1.270892E+01    -1.293345E+01    -1.300035E+01    -1.257573E+01    -1.264437E+01    -1.282003E+01    -1.301695E+01    -1.333871E+01    -1.353342E+01    -1.360487E+01    -1.236731E+01    -1.189004E+01    -1.192386E+01    -1.257762E+01    -1.356159E+01    -1.350689E+01    -1.312266E+01    -1.260598E+01    -1.252311E+01    -1.260599E+01    -1.312267E+01    -1.350690E+01    -1.356160E+01    -1.257763E+01    -1.192386E+01    -1.189004E+01    -1.236731E+01    -1.360487E+01    -1.353343E+01    -1.333871E+01    -1.301695E+01    -1.282003E+01    -1.264437E+01    -1.257572E+01    -1.300035E+01    -1.293345E+01    -1.270893E+01    -1.263722E+01    -1.339823E+01    -1.418664E+01    -1.432168E+01    -1.276821E+01    -1.287885E+01    -1.267400E+01    -1.297171E+01    -1.363985E+01    -1.408210E+01    -1.259597E+01    -1.182789E+01    -1.173876E+01    -1.189852E+01    -1.248898E+01    -1.295144E+01    -1.277994E+01    -1.242531E+01    -1.285703E+01    -1.385937E+01    -1.425130E+01    -1.304302E+01    -1.217084E+01    -1.216262E+01    -1.238080E+01    -1.214065E+01    -1.217918E+01    -1.184699E+01    -1.252031E+01    -1.378908E+01    -1.458047E+01    -1.334585E+01    -1.276979E+01    -1.246937E+01    -1.265461E+01    -1.294680E+01    -1.226113E+01    -1.178885E+01    -1.216532E+01    -1.311300E+01    -1.287223E+01    -1.242900E+01    -1.286626E+01    -1.313123E+01    -1.323620E+01    -1.343512E+01    -1.372569E+01    -1.346109E+01    -1.324300E+01    -1.347242E+01    -1.270863E+01    -1.284142E+01    -1.249336E+01    -1.256082E+01    -1.282285E+01    -1.281123E+01    -1.269700E+01    -1.313865E+01    -1.301104E+01    -1.228921E+01    -1.225204E+01    -1.213759E+01    -1.252642E+01    -1.249024E+01    -1.280522E+01    -1.342190E+01    -1.267091E+01    -1.233161E+01    -1.246588E+01    -1.306060E+01    -1.400031E+01    -1.356052E+01    -1.304871E+01    -1.318813E+01    -1.414453E+01    -1.379284E+01    -1.389140E+01    -1.361188E+01    -1.390151E+01    -1.381137E+01    -1.322468E+01    -1.324617E+01    -1.298641E+01    -1.303196E+01    -1.286895E+01    -1.236491E+01    -1.277552E+01    -1.294843E+01    -1.254290E+01    -1.303406E+01    -1.364016E+01    -1.305130E+01    -1.262196E+01    -1.300305E+01    -1.394414E+01    -1.314806E+01    -1.255117E+01    -1.263110E+01    -1.253014E+01    -1.290090E+01    -1.243745E+01    -1.272260E+01    -1.346953E+01    -1.367330E+01    -1.377362E+01    -1.382198E+01    -1.300726E+01    -1.408973E+01    -1.432276E+01    -1.372658E+01    -1.408896E+01    -1.423172E+01    -1.561353E+01    -1.363093E+01    -1.294664E+01    -1.332184E+01    -1.346966E+01    -1.305009E+01    -1.329639E+01    -1.266335E+01    -1.324927E+01    -1.387988E+01    -1.352077E+01    -1.359497E+01    -1.343986E+01    -1.324838E+01    -1.432436E+01    -1.368053E+01    -1.443743E+01    -1.355162E+01    -1.380343E+01    -1.370199E+01    -1.289880E+01    -1.297681E+01    -1.299347E+01    -1.344374E+01    -1.408946E+01    -1.347952E+01    -1.460600E+01    -1.485144E+01    -1.471056E+01    -1.335334E+01    -1.241940E+01    -1.265525E+01    -1.313664E+01    -1.300375E+01    -1.324349E+01    -1.293940E+01    -1.322790E+01    -1.645106E+01    -1.484530E+01    -1.417953E+01    -1.359622E+01    -1.368638E+01    -1.319932E+01    -1.273523E+01    -1.425787E+01    -1.470401E+01    -1.601786E+01    -1.506900E+01    -1.443995E+01    -1.330451E+01    -1.330885E+01    -1.418472E+01    -1.441103E+01    -1.606494E+01    -1.468840E+01    -1.392685E+01    -1.448356E+01    -1.436568E+01    -1.266289E+01    -1.263391E+01    -1.407954E+01    -1.571971E+01    -1.414689E+01    -1.457917E+01    -1.380728E+01    -1.250996E+01    -1.298934E+01    -1.417442E+01    -1.406080E+01    -1.511871E+01    -1.419033E+01    -1.370355E+01    -1.367026E+01    -1.310624E+01    -1.472206E+01    -1.519227E+01    -1.591983E+01    -1.444610E+01    -1.326154E+01    -1.309437E+01    -1.513410E+01    -1.458019E+01    -1.411084E+01    -1.481659E+01    -1.415809E+01    -1.383172E+01    -1.550715E+01    -1.648508E+01    -1.475063E+01    -1.454715E+01    -1.356113E+01    -1.329647E+01    -1.459072E+01    -1.642985E+01    -1.572200E+01    -1.353304E+01    -1.403500E+01    -1.734833E+01    -1.476813E+01    -1.544939E+01    -1.375535E+01    -1.393670E+01    -1.335725E+01    -1.474430E+01    -1.926267E+01    -1.611097E+01    -1.485584E+01    -1.368627E+01    -1.446680E+01    -1.636367E+01    -1.420853E+01    -1.487892E+01    -1.498981E+01    -1.460179E+01    -1.439353E+01    -1.762040E+01    -1.381105E+01    -1.395987E+01    -1.579645E+01    -1.569258E+01    -1.495761E+01    -1.507842E+01    -1.503768E+01    -1.559577E+01    -1.861572E+01    -1.426938E+01    -1.403841E+01    -1.498499E+01    -1.880554E+01    -1.461259E+01    -1.597879E+01    -1.688128E+01    -1.594085E+01    -1.667264E+01    -1.667193E+01    -1.475878E+01    -1.543325E+01    -1.617749E+01    -1.469840E+01    -1.518837E+01    -1.452793E+01    -1.433746E+01    -1.422885E+01    -1.656726E+01    -1.434815E+01    -1.524887E+01    -1.605660E+01    -1.701614E+01    -1.431199E+01    -1.496233E+01    -1.589740E+01    -1.460184E+01    -1.491940E+01    -1.449715E+01    -1.627947E+01    -1.717743E+01    -1.520913E+01    -1.504445E+01    -1.684321E+01    -1.506481E+01    -1.469500E+01    -1.686025E+01    -1.464583E+01    -1.429963E+01    -1.517692E+01    -1.562330E+01    -1.574570E+01    -1.564092E+01    -1.594177E+01    -1.589150E+01    -1.540722E+01    -1.716008E+01    -1.589991E+01    -1.430645E+01    -1.470270E+01    -1.473289E+01    -1.639635E+01    -1.658013E+01    -1.553310E+01    -1.740863E+01    -1.512469E+01    -1.557517E+01    -1.709564E+01    -1.718730E+01    -1.505838E+01    -1.573863E+01    -1.590620E+01    -1.569327E+01    -1.525405E+01    -1.486787E+01    -1.577454E+01    -1.416319E+01    -1.431651E+01    -1.438563E+01    -1.575501E+01    -1.647481E+01    -1.499675E+01    -1.495392E+01    -1.763130E+01    -1.568524E+01    -1.488686E+01    -1.494196E+01    -1.565440E+01    -1.526664E+01    -1.547571E+01    -1.673421E+01    -1.779139E+01    -1.556120E+01    -1.542290E+01    -1.657244E+01    -1.644205E+01    -1.594935E+01    -1.524363E+01    -1.626307E+01    -1.725548E+01    -1.614287E+01    -1.433861E+01    -1.571560E+01    -1.653441E+01    -1.650666E+01    -1.515698E+01    -1.470123E+01    -1.638349E+01    -1.694226E+01    -1.703067E+01    -1.554430E+01    -1.577894E+01    -1.505686E+01    -1.796160E+01    -1.519196E+01    -1.530254E+01    -1.744815E+01    -1.604102E+01    -1.618028E+01    -1.532109E+01    -1.615452E+01    -1.638896E+01    -1.731366E+01    -1.551595E+01    -1.400812E+01    -1.508856E+01    -1.625148E+01    -1.596322E+01    -1.881035E+01    -1.609691E+01    -1.571880E+01    -1.922706E+01    -1.485061E+01    -1.476631E+01    -1.451426E+01    -1.627681E+01    -1.498312E+01    -1.547070E+01    -1.522263E+01    -1.649918E+01    -1.536499E+01    -1.658394E+01    -1.569909E+01    -1.815264E+01    -1.604577E+01    -1.543134E+01    -1.534903E+01    -1.848724E+01    -1.536916E+01    -1.623591E+01    -1.566555E+01    -1.864866E+01    -1.511566E+01    -1.813195E+01    -1.521803E+01    -1.861506E+01    -1.788224E+01    -1.508516E+01    -1.679290E+01    -1.561895E+01    -1.757139E+01    -1.512227E+01    -1.607332E+01    -1.512982E+01    -1.563653E+01    -1.745159E+01    -1.566454E+01    -1.457169E+01    -1.586832E+01    -1.701354E+01    -1.584184E+01    -1.601677E+01    -1.703900E+01    -1.594292E+01    -1.502121E+01    -1.654480E+01    -1.454744E+01    -1.593865E+01    -1.645724E+01    -1.732992E+01    -1.663736E+01    -1.748097E+01    -1.521010E+01    -1.587584E+01    -1.724997E+01    -1.682897E+01    -1.851308E+01    -1.713097E+01    -1.544896E+01    -1.493697E+01    -1.605660E+01    -1.511012E+01    -1.474149E+01    -1.466217E+01    -1.594407E+01    -1.667903E+01    -1.530655E+01    -1.434903E+01    -1.469937E+01    -1.697105E+01    -1.896203E+01    -1.610180E+01    -1.788091E+01    -1.702502E+01    -1.666021E+01    -1.471320E+01    -1.645488E+01    -1.619004E+01    -1.592354E+01    -1.562170E+01    -1.833230E+01    -1.612348E+01    -1.707958E+01    -1.481812E+01    -1.467654E+01    -1.591420E+01    -1.554931E+01    -1.421288E+01    -1.432275E+01    -1.575463E+01    -1.692883E+01    -1.517452E+01    -1.474818E+01    -1.620731E+01    -1.610142E+01    -1.596019E+01    -1.586835E+01    -1.702222E+01    -1.477819E+01    -1.439666E+01    -1.581989E+01    -1.398510E+01    -1.509955E+01    -1.666821E+01    -1.688288E+01    -1.566737E+01    -1.533707E+01    -1.705661E+01    -1.443787E+01    -1.548378E+01    -1.542636E+01    -1.464103E+01    -1.519030E+01    -1.485682E+01    -1.583565E+01    -1.666594E+01    -1.505812E+01    -1.564536E+01    -1.606219E+01    -1.447554E+01    -1.539989E+01    -1.470451E+01    -1.550596E+01    -1.753953E+01    -1.535371E+01    -1.828231E+01    -1.555675E+01    -1.839842E+01    -1.584339E+01    -2.030541E+01    -1.563795E+01    -1.464850E+01    -1.605005E+01    -1.405137E+01    -1.651331E+01    -1.654434E+01
-81.555556    -1.588669E+01    -1.597523E+01    -1.500543E+01    -1.815469E+01    -1.569143E+01    -1.563752E+01    -1.501251E+01    -1.820099E+01    -1.615397E+01    -1.906009E+01    -1.503715E+01    -1.528362E+01    -1.551848E+01    -1.621347E+01    -1.570725E+01    -1.699362E+01    -1.590381E+01    -1.698215E+01    -1.675854E+01    -1.469115E+01    -1.685186E+01    -1.444736E+01    -1.529361E+01    -1.448820E+01    -1.566918E+01    -1.561902E+01    -1.663940E+01    -1.503701E+01    -1.540687E+01    -1.565245E+01    -1.557915E+01    -1.481922E+01    -1.544470E+01    -1.612290E+01    -1.432680E+01    -1.519446E+01    -1.697521E+01    -1.758651E+01    -1.446571E+01    -1.672278E+01    -1.454291E+01    -1.643173E+01    -1.580140E+01    -1.653559E+01    -1.443868E+01    -1.821269E+01    -1.690374E+01    -1.613240E+01    -1.490804E+01    -1.529778E+01    -1.537197E+01    -1.474980E+01    -1.574894E+01    -1.511113E+01    -1.538832E+01    -1.587032E+01    -1.568954E+01    -1.487077E+01    -1.715951E+01    -1.645818E+01    -1.564710E+01    -1.597830E+01    -1.522224E+01    -1.605858E+01    -1.513879E+01    -1.504796E+01    -1.461432E+01    -1.618375E+01    -1.557384E+01    -2.172889E+01    -1.595944E+01    -1.678942E+01    -1.545344E+01    -1.765093E+01    -1.635690E+01    -2.020275E+01    -1.651157E+01    -1.947810E+01    -1.699890E+01    -1.622834E+01    -1.766311E+01    -1.489000E+01    -1.593364E+01    -1.525529E+01    -1.556686E+01    -1.555238E+01    -1.593490E+01    -1.955851E+01    -1.585630E+01    -1.544083E+01    -1.651203E+01    -1.467139E+01    -1.673182E+01    -1.489761E+01    -1.476097E+01    -1.423473E+01    -1.571538E+01    -1.827121E+01    -1.603046E+01    -1.664326E+01    -1.652397E+01    -1.593766E+01    -1.519495E+01    -1.489592E+01    -1.598389E+01    -1.868338E+01    -1.572095E+01    -1.678564E+01    -1.493479E+01    -1.533388E+01    -1.537868E+01    -1.589387E+01    -1.553198E+01    -1.548931E+01    -1.574179E+01    -1.551864E+01    -1.629386E+01    -1.603903E+01    -1.666488E+01    -1.558694E+01    -1.556082E+01    -1.695232E+01    -1.626281E+01    -1.527321E+01    -1.500489E+01    -1.539425E+01    -1.610073E+01    -1.484202E+01    -1.518283E+01    -1.465842E+01    -1.564327E+01    -1.595892E+01    -1.582655E+01    -1.498788E+01    -1.931833E+01    -1.621998E+01    -1.367527E+01    -1.702684E+01    -1.679798E+01    -1.738588E+01    -1.848753E+01    -1.582667E+01    -1.622502E+01    -1.510311E+01    -1.636910E+01    -1.738775E+01    -1.744331E+01    -1.644673E+01    -1.745847E+01    -1.617634E+01    -1.460100E+01    -1.437923E+01    -1.542674E+01    -1.618592E+01    -1.588662E+01    -1.644119E+01    -1.640609E+01    -1.499563E+01    -1.636085E+01    -1.637461E+01    -1.594263E+01    -1.663641E+01    -1.922022E+01    -1.536369E+01    -1.810804E+01    -1.616247E+01    -1.875783E+01    -1.581237E+01    -1.519975E+01    -1.605741E+01    -1.605205E+01    -1.540283E+01    -1.903314E+01    -1.754947E+01    -1.829718E+01    -1.474207E+01    -1.399029E+01    -1.529219E+01    -1.504629E+01    -1.736538E+01    -1.591474E+01    -1.577564E+01    -1.518814E+01    -1.554209E+01    -1.602664E+01    -1.646485E+01    -1.548312E+01    -1.533310E+01    -1.532431E+01    -1.652480E+01    -1.638712E+01    -1.560879E+01    -1.657432E+01    -1.588610E+01    -1.865650E+01    -1.791109E+01    -1.958272E+01    -1.672381E+01    -1.598822E+01    -1.575748E+01    -1.421360E+01    -1.518865E+01    -1.553156E+01    -1.475784E+01    -1.415177E+01    -1.623143E+01    -1.565255E+01    -1.812901E+01    -1.807728E+01    -1.568567E+01    -1.518103E+01    -1.566280E+01    -1.626164E+01    -1.455376E+01    -1.485111E+01    -1.502732E+01    -1.501300E+01    -1.528270E+01    -1.606907E+01    -1.652463E+01    -1.737914E+01    -1.660840E+01    -1.470835E+01    -1.609027E+01    -1.390633E+01    -1.586834E+01    -1.469894E+01    -1.449945E+01    -1.525695E+01    -1.666103E+01    -1.559353E+01    -1.610293E+01    -1.591367E+01    -1.561317E+01    -1.489544E+01    -1.562107E+01    -1.655200E+01    -1.525069E+01    -1.525920E+01    -1.686467E+01    -1.643786E+01    -1.477636E+01    -1.440748E+01    -1.477105E+01    -1.506215E+01    -1.387875E+01    -1.326346E+01    -1.358944E+01    -1.624606E+01    -1.564285E+01    -1.466534E+01    -1.450289E+01    -1.469783E+01    -1.413844E+01    -1.551543E+01    -1.634249E+01    -1.454751E+01    -1.455758E+01    -1.588026E+01    -1.526231E+01    -1.424445E+01    -1.529287E+01    -1.444495E+01    -1.436277E+01    -1.555670E+01    -1.651628E+01    -1.440295E+01    -1.504689E+01    -1.514214E+01    -1.622612E+01    -1.361323E+01    -1.468380E+01    -1.436926E+01    -1.517545E+01    -1.513943E+01    -1.531557E+01    -1.477997E+01    -1.317828E+01    -1.462496E+01    -1.622772E+01    -1.373359E+01    -1.337654E+01    -1.346637E+01    -1.486709E+01    -1.390640E+01    -1.539880E+01    -1.501269E+01    -1.366856E+01    -1.506134E+01    -1.436799E+01    -1.527190E+01    -1.427673E+01    -1.414081E+01    -1.333332E+01    -1.330897E+01    -1.381093E+01    -1.628338E+01    -1.493182E+01    -1.368675E+01    -1.349039E+01    -1.477398E+01    -1.583105E+01    -1.620650E+01    -1.423256E+01    -1.394105E+01    -1.418694E+01    -1.340427E+01    -1.439597E+01    -1.472722E+01    -1.570858E+01    -1.365371E+01    -1.426787E+01    -1.485342E+01    -1.350291E+01    -1.447377E+01    -1.619396E+01    -1.517049E+01    -1.386206E+01    -1.457566E+01    -1.360184E+01    -1.345312E+01    -1.605179E+01    -1.416561E+01    -1.311837E+01    -1.310415E+01    -1.388076E+01    -1.328333E+01    -1.274330E+01    -1.314679E+01    -1.409546E+01    -1.743199E+01    -1.481423E+01    -1.397375E+01    -1.388158E+01    -1.313712E+01    -1.295183E+01    -1.385853E+01    -1.366226E+01    -1.381045E+01    -1.530187E+01    -1.323697E+01    -1.366766E+01    -1.340653E+01    -1.306455E+01    -1.267921E+01    -1.337225E+01    -1.559075E+01    -1.473672E+01    -1.474123E+01    -1.550128E+01    -1.420667E+01    -1.316125E+01    -1.248674E+01    -1.329700E+01    -1.401938E+01    -1.295586E+01    -1.337776E+01    -1.523808E+01    -1.558446E+01    -1.516006E+01    -1.339387E+01    -1.332821E+01    -1.367974E+01    -1.331481E+01    -1.362738E+01    -1.327453E+01    -1.418444E+01    -1.462478E+01    -1.465849E+01    -1.332374E+01    -1.528322E+01    -1.461057E+01    -1.313445E+01    -1.357762E+01    -1.329202E+01    -1.292398E+01    -1.264273E+01    -1.244893E+01    -1.309630E+01    -1.290936E+01    -1.229811E+01    -1.267124E+01    -1.361781E+01    -1.309226E+01    -1.300103E+01    -1.319020E+01    -1.389326E+01    -1.432055E+01    -1.312640E+01    -1.332404E+01    -1.402707E+01    -1.401945E+01    -1.578718E+01    -1.568069E+01    -1.423337E+01    -1.471947E+01    -1.296550E+01    -1.247975E+01    -1.287546E+01    -1.297985E+01    -1.398723E+01    -1.317985E+01    -1.235177E+01    -1.246724E+01    -1.374327E+01    -1.340144E+01    -1.305078E+01    -1.288271E+01    -1.270702E+01    -1.247400E+01    -1.212461E+01    -1.255162E+01    -1.243492E+01    -1.236058E+01    -1.233495E+01    -1.263356E+01    -1.248461E+01    -1.273061E+01    -1.284239E+01    -1.292345E+01    -1.254228E+01    -1.247464E+01    -1.254638E+01    -1.263040E+01    -1.290915E+01    -1.305648E+01    -1.220186E+01    -1.246571E+01    -1.275845E+01    -1.285357E+01    -1.291369E+01    -1.368228E+01    -1.354638E+01    -1.291411E+01    -1.281360E+01    -1.266474E+01    -1.308622E+01    -1.383003E+01    -1.358909E+01    -1.316854E+01    -1.380890E+01    -1.558658E+01    -1.394564E+01    -1.313804E+01    -1.263222E+01    -1.272269E+01    -1.269548E+01    -1.202008E+01    -1.188513E+01    -1.192447E+01    -1.209565E+01    -1.262890E+01    -1.282533E+01    -1.222411E+01    -1.287327E+01    -1.443258E+01    -1.358093E+01    -1.320006E+01    -1.323942E+01    -1.275942E+01    -1.270984E+01    -1.289426E+01    -1.200742E+01    -1.168236E+01    -1.207472E+01    -1.296342E+01    -1.340845E+01    -1.330180E+01    -1.348251E+01    -1.377011E+01    -1.367504E+01    -1.375372E+01    -1.306890E+01    -1.248601E+01    -1.277646E+01    -1.291233E+01    -1.269152E+01    -1.238427E+01    -1.229233E+01    -1.348587E+01    -1.512665E+01    -1.387213E+01    -1.430923E+01    -1.259844E+01    -1.204088E+01    -1.242336E+01    -1.263357E+01    -1.251240E+01    -1.222510E+01    -1.213962E+01    -1.185782E+01    -1.203979E+01    -1.256117E+01    -1.269636E+01    -1.201788E+01    -1.211726E+01    -1.252695E+01    -1.286083E+01    -1.365199E+01    -1.328578E+01    -1.212972E+01    -1.163379E+01    -1.177517E+01    -1.234893E+01    -1.354684E+01    -1.518443E+01    -1.353963E+01    -1.273070E+01    -1.200873E+01    -1.184335E+01    -1.253106E+01    -1.344238E+01    -1.356213E+01    -1.344238E+01    -1.253106E+01    -1.184334E+01    -1.200873E+01    -1.273070E+01    -1.353962E+01    -1.518444E+01    -1.354684E+01    -1.234893E+01    -1.177517E+01    -1.163379E+01    -1.212973E+01    -1.328578E+01    -1.365199E+01    -1.286084E+01    -1.252696E+01    -1.211727E+01    -1.201788E+01    -1.269637E+01    -1.256118E+01    -1.203979E+01    -1.185781E+01    -1.213963E+01    -1.222508E+01    -1.251241E+01    -1.263355E+01    -1.242337E+01    -1.204087E+01    -1.259846E+01    -1.430921E+01    -1.387215E+01    -1.512666E+01    -1.348589E+01    -1.229232E+01    -1.238428E+01    -1.269150E+01    -1.291234E+01    -1.277645E+01    -1.248602E+01    -1.306890E+01    -1.375374E+01    -1.367502E+01    -1.377011E+01    -1.348249E+01    -1.330182E+01    -1.340843E+01    -1.296344E+01    -1.207471E+01    -1.168237E+01    -1.200741E+01    -1.289426E+01    -1.270983E+01    -1.275943E+01    -1.323940E+01    -1.320008E+01    -1.358090E+01    -1.443261E+01    -1.287325E+01    -1.222411E+01    -1.282531E+01    -1.262891E+01    -1.209563E+01    -1.192448E+01    -1.188511E+01    -1.202008E+01    -1.269546E+01    -1.272270E+01    -1.263220E+01    -1.313804E+01    -1.394560E+01    -1.558662E+01    -1.380888E+01    -1.316855E+01    -1.358905E+01    -1.383004E+01    -1.308618E+01    -1.266475E+01    -1.281359E+01    -1.291413E+01    -1.354637E+01    -1.368230E+01    -1.291366E+01    -1.285359E+01    -1.275843E+01    -1.246573E+01    -1.220185E+01    -1.305650E+01    -1.290913E+01    -1.263043E+01    -1.254636E+01    -1.247466E+01    -1.254225E+01    -1.292348E+01    -1.284235E+01    -1.273064E+01    -1.248459E+01    -1.263359E+01    -1.233493E+01    -1.236061E+01    -1.243490E+01    -1.255166E+01    -1.212459E+01    -1.247403E+01    -1.270700E+01    -1.288275E+01    -1.305076E+01    -1.340150E+01    -1.374324E+01    -1.246729E+01    -1.235176E+01    -1.317992E+01    -1.398720E+01    -1.297990E+01    -1.287545E+01    -1.247980E+01    -1.296551E+01    -1.471960E+01    -1.423337E+01    -1.568094E+01    -1.578712E+01    -1.401954E+01    -1.402706E+01    -1.332412E+01    -1.312640E+01    -1.432067E+01    -1.389325E+01    -1.319026E+01    -1.300103E+01    -1.309234E+01    -1.361781E+01    -1.267131E+01    -1.229811E+01    -1.290942E+01    -1.309632E+01    -1.244898E+01    -1.264274E+01    -1.292402E+01    -1.329203E+01    -1.357771E+01    -1.313445E+01    -1.461062E+01    -1.528324E+01    -1.332382E+01    -1.465847E+01    -1.462491E+01    -1.418449E+01    -1.327461E+01    -1.362738E+01    -1.331489E+01    -1.367975E+01    -1.332823E+01    -1.339384E+01    -1.516026E+01    -1.558461E+01    -1.523819E+01    -1.337779E+01    -1.295594E+01    -1.401936E+01    -1.329707E+01    -1.248673E+01    -1.316118E+01    -1.420655E+01    -1.550150E+01    -1.474130E+01    -1.473674E+01    -1.559091E+01    -1.337237E+01    -1.267920E+01    -1.306452E+01    -1.340647E+01    -1.366762E+01    -1.323688E+01    -1.530150E+01    -1.381055E+01    -1.366231E+01    -1.385845E+01    -1.295180E+01    -1.313704E+01    -1.388142E+01    -1.397360E+01    -1.481394E+01    -1.743264E+01    -1.409550E+01    -1.314671E+01    -1.274323E+01    -1.328319E+01    -1.388053E+01    -1.310402E+01    -1.311821E+01    -1.416576E+01    -1.605238E+01    -1.345296E+01    -1.360165E+01    -1.457536E+01    -1.386183E+01    -1.517033E+01    -1.619465E+01    -1.447345E+01    -1.350272E+01    -1.485302E+01    -1.426755E+01    -1.365351E+01    -1.570830E+01    -1.472764E+01    -1.439572E+01    -1.340404E+01    -1.418663E+01    -1.394081E+01    -1.423238E+01    -1.620737E+01    -1.583039E+01    -1.477348E+01    -1.349016E+01    -1.368645E+01    -1.493147E+01    -1.628290E+01    -1.381061E+01    -1.330871E+01    -1.333307E+01    -1.414074E+01    -1.427669E+01    -1.527182E+01    -1.436751E+01    -1.506088E+01    -1.366835E+01    -1.501315E+01    -1.539798E+01    -1.390628E+01    -1.486642E+01    -1.346612E+01    -1.337652E+01    -1.373388E+01    -1.622726E+01    -1.462486E+01    -1.317829E+01    -1.478024E+01    -1.531580E+01    -1.514034E+01    -1.517455E+01    -1.436927E+01    -1.468417E+01    -1.361374E+01    -1.622751E+01    -1.514155E+01    -1.504604E+01    -1.440314E+01    -1.651777E+01    -1.555703E+01    -1.436269E+01    -1.444500E+01    -1.529350E+01    -1.424499E+01    -1.526343E+01    -1.588211E+01    -1.455809E+01    -1.454860E+01    -1.634444E+01    -1.551434E+01    -1.413865E+01    -1.469885E+01    -1.450390E+01    -1.466640E+01    -1.564445E+01    -1.624697E+01    -1.358960E+01    -1.326421E+01    -1.387965E+01    -1.506398E+01    -1.477255E+01    -1.440824E+01    -1.477791E+01    -1.644193E+01    -1.686128E+01    -1.526120E+01    -1.525279E+01    -1.655346E+01    -1.562120E+01    -1.489737E+01    -1.561582E+01    -1.591690E+01    -1.610633E+01    -1.559630E+01    -1.666175E+01    -1.525982E+01    -1.450125E+01    -1.470113E+01    -1.587170E+01    -1.390706E+01    -1.609158E+01    -1.471059E+01    -1.660981E+01    -1.737291E+01    -1.652052E+01    -1.606927E+01    -1.528205E+01    -1.501592E+01    -1.502947E+01    -1.485271E+01    -1.455558E+01    -1.626633E+01    -1.566692E+01    -1.518452E+01    -1.568918E+01    -1.807471E+01    -1.814199E+01    -1.565486E+01    -1.623743E+01    -1.415379E+01    -1.476061E+01    -1.553316E+01    -1.519238E+01    -1.421447E+01    -1.575991E+01    -1.599292E+01    -1.672571E+01    -1.960871E+01    -1.792267E+01    -1.863952E+01    -1.588860E+01    -1.657621E+01    -1.561279E+01    -1.638993E+01    -1.652241E+01    -1.532747E+01    -1.533585E+01    -1.548700E+01    -1.646127E+01    -1.602656E+01    -1.554374E+01    -1.518606E+01    -1.577193E+01    -1.591543E+01    -1.737499E+01    -1.504872E+01    -1.529365E+01    -1.399259E+01    -1.474433E+01    -1.829482E+01    -1.754764E+01    -1.904822E+01    -1.540625E+01    -1.604761E+01    -1.606340E+01    -1.520310E+01    -1.581754E+01    -1.875153E+01    -1.616872E+01    -1.811631E+01    -1.536775E+01    -1.919260E+01    -1.663792E+01    -1.594233E+01    -1.636856E+01    -1.636618E+01    -1.499801E+01    -1.640059E+01    -1.643828E+01    -1.589013E+01    -1.619092E+01    -1.542455E+01    -1.438130E+01    -1.460256E+01    -1.617111E+01    -1.746076E+01    -1.644876E+01    -1.745286E+01    -1.737865E+01    -1.636823E+01    -1.510600E+01    -1.623019E+01    -1.582905E+01    -1.847546E+01    -1.739721E+01    -1.679150E+01    -1.703626E+01    -1.367696E+01    -1.622269E+01    -1.933376E+01    -1.498857E+01    -1.582436E+01    -1.595597E+01    -1.564118E+01    -1.465989E+01    -1.518474E+01    -1.484367E+01    -1.610154E+01    -1.539140E+01    -1.500325E+01    -1.527558E+01    -1.626340E+01    -1.695069E+01    -1.556431E+01    -1.559043E+01    -1.666834E+01    -1.603711E+01    -1.629542E+01    -1.551896E+01    -1.574207E+01    -1.548937E+01    -1.553441E+01    -1.589648E+01    -1.538105E+01    -1.533339E+01    -1.493484E+01    -1.678522E+01    -1.572080E+01    -1.868030E+01    -1.598561E+01    -1.489756E+01    -1.519694E+01    -1.593573E+01    -1.652454E+01    -1.664438E+01    -1.602871E+01    -1.827497E+01    -1.571603E+01    -1.423459E+01    -1.476225E+01    -1.489904E+01    -1.673490E+01    -1.467163E+01    -1.651488E+01    -1.544159E+01    -1.586009E+01    -1.958227E+01    -1.593224E+01    -1.555328E+01    -1.556806E+01    -1.525522E+01    -1.593287E+01    -1.488869E+01    -1.766920E+01    -1.623128E+01    -1.699422E+01    -1.949204E+01    -1.651442E+01    -2.022123E+01    -1.635963E+01    -1.765631E+01    -1.545229E+01    -1.678806E+01    -1.595935E+01    -2.171906E+01    -1.557471E+01    -1.618379E+01    -1.461420E+01    -1.504972E+01    -1.513975E+01    -1.605914E+01    -1.522253E+01    -1.597949E+01    -1.565004E+01    -1.645850E+01    -1.716206E+01    -1.487215E+01    -1.569199E+01    -1.587150E+01    -1.538769E+01    -1.511055E+01    -1.575185E+01    -1.475345E+01    -1.537550E+01    -1.529877E+01    -1.490944E+01    -1.613651E+01    -1.689992E+01    -1.821422E+01    -1.443984E+01    -1.653417E+01    -1.579971E+01    -1.643432E+01    -1.454261E+01    -1.672327E+01    -1.446600E+01    -1.758884E+01    -1.697538E+01    -1.519638E+01    -1.432898E+01    -1.612693E+01    -1.544622E+01    -1.481970E+01    -1.558111E+01    -1.565281E+01    -1.540661E+01    -1.503978E+01    -1.664867E+01    -1.561905E+01    -1.567227E+01    -1.448843E+01    -1.529340E+01    -1.444537E+01    -1.685226E+01    -1.469247E+01    -1.676015E+01    -1.698373E+01    -1.590338E+01    -1.698971E+01    -1.570554E+01    -1.621692E+01    -1.552175E+01    -1.528447E+01    -1.503749E+01    -1.904339E+01    -1.615066E+01    -1.819071E+01    -1.501315E+01    -1.563912E+01    -1.569575E+01    -1.814962E+01    -1.500420E+01    -1.597367E+01
-81.444444    -1.602011E+01    -1.769048E+01    -1.569484E+01    -1.473804E+01    -1.549365E+01    -1.554421E+01    -1.542608E+01    -1.528135E+01    -1.580382E+01    -1.584421E+01    -1.593831E+01    -1.871403E+01    -1.584644E+01    -1.874610E+01    -1.456283E+01    -1.399045E+01    -1.560066E+01    -1.534963E+01    -1.635535E+01    -1.982922E+01    -1.590733E+01    -1.905838E+01    -1.489260E+01    -1.622388E+01    -1.762597E+01    -1.506604E+01    -1.686487E+01    -1.450659E+01    -1.540912E+01    -1.906349E+01    -1.575712E+01    -1.644228E+01    -1.466632E+01    -1.555040E+01    -1.456365E+01    -1.597513E+01    -1.706211E+01    -1.568835E+01    -1.408612E+01    -1.646462E+01    -1.403468E+01    -1.827623E+01    -1.610481E+01    -1.497563E+01    -1.517041E+01    -1.586787E+01    -1.835123E+01    -1.645171E+01    -1.866440E+01    -1.508291E+01    -1.516614E+01    -1.778804E+01    -1.590364E+01    -1.429232E+01    -1.572525E+01    -1.449148E+01    -1.570351E+01    -1.539207E+01    -1.807681E+01    -1.836499E+01    -1.536563E+01    -1.577027E+01    -1.561176E+01    -1.457622E+01    -1.469834E+01    -1.650373E+01    -1.517882E+01    -1.639363E+01    -1.525315E+01    -1.469238E+01    -1.479923E+01    -1.530397E+01    -1.769560E+01    -1.615915E+01    -1.551094E+01    -1.563644E+01    -1.598948E+01    -1.578649E+01    -1.586844E+01    -1.503780E+01    -1.472749E+01    -1.506228E+01    -1.783806E+01    -1.761999E+01    -1.398110E+01    -1.570940E+01    -1.596574E+01    -1.721192E+01    -1.553891E+01    -1.618490E+01    -1.487595E+01    -1.493711E+01    -1.875642E+01    -1.414787E+01    -1.473438E+01    -1.659340E+01    -1.971413E+01    -1.519751E+01    -1.523546E+01    -1.768157E+01    -1.675569E+01    -1.598010E+01    -1.448418E+01    -1.575182E+01    -1.669423E+01    -1.571954E+01    -1.516679E+01    -1.539556E+01    -1.599278E+01    -1.722934E+01    -1.709230E+01    -1.496854E+01    -1.633440E+01    -1.950332E+01    -1.573122E+01    -1.619009E+01    -1.742151E+01    -1.611197E+01    -1.692309E+01    -1.686436E+01    -1.682130E+01    -1.542146E+01    -1.736234E+01    -1.496062E+01    -1.640785E+01    -1.738930E+01    -1.663688E+01    -1.545886E+01    -1.533755E+01    -1.431064E+01    -1.361207E+01    -1.517164E+01    -1.465043E+01    -1.509653E+01    -1.741349E+01    -1.474175E+01    -1.574973E+01    -1.548988E+01    -1.938396E+01    -1.513041E+01    -1.531759E+01    -1.621678E+01    -1.556227E+01    -1.554552E+01    -1.427454E+01    -1.819748E+01    -1.643872E+01    -1.795275E+01    -1.695498E+01    -1.477709E+01    -1.640344E+01    -1.460603E+01    -1.837688E+01    -1.411289E+01    -1.492941E+01    -1.402005E+01    -1.488010E+01    -1.542984E+01    -1.864752E+01    -1.837746E+01    -1.778399E+01    -1.698707E+01    -1.703978E+01    -1.610895E+01    -1.770256E+01    -1.597398E+01    -1.616533E+01    -1.608322E+01    -1.682519E+01    -1.542191E+01    -1.617376E+01    -1.730195E+01    -1.533372E+01    -1.688539E+01    -1.697420E+01    -1.663707E+01    -1.644700E+01    -1.809336E+01    -1.586809E+01    -1.577578E+01    -1.400463E+01    -1.460075E+01    -1.574781E+01    -1.639672E+01    -1.511134E+01    -1.488707E+01    -1.596575E+01    -1.547642E+01    -1.585446E+01    -1.574620E+01    -1.584184E+01    -1.885758E+01    -1.598480E+01    -1.727135E+01    -1.826191E+01    -1.585227E+01    -1.583695E+01    -1.689641E+01    -1.484549E+01    -1.479218E+01    -1.533730E+01    -1.631202E+01    -1.606149E+01    -1.567653E+01    -1.740795E+01    -1.594644E+01    -1.609920E+01    -1.620218E+01    -1.440635E+01    -1.442243E+01    -1.652896E+01    -1.537024E+01    -1.796395E+01    -1.438655E+01    -1.642103E+01    -1.655115E+01    -1.497310E+01    -1.432825E+01    -1.621038E+01    -1.392234E+01    -1.471665E+01    -1.611411E+01    -1.553203E+01    -1.519611E+01    -1.755311E+01    -1.523710E+01    -1.634313E+01    -1.536188E+01    -1.749714E+01    -1.603948E+01    -1.418105E+01    -1.351525E+01    -1.556854E+01    -1.678865E+01    -1.426976E+01    -1.385238E+01    -1.491390E+01    -1.581569E+01    -1.498916E+01    -1.410926E+01    -1.575680E+01    -1.658450E+01    -1.565151E+01    -1.476991E+01    -1.446949E+01    -1.436747E+01    -1.551700E+01    -1.438202E+01    -1.492698E+01    -1.616183E+01    -1.554417E+01    -1.544361E+01    -1.977343E+01    -1.406623E+01    -1.424903E+01    -1.585970E+01    -1.525301E+01    -1.477906E+01    -1.404360E+01    -1.493772E+01    -1.577847E+01    -1.639997E+01    -1.568449E+01    -1.440930E+01    -1.560023E+01    -1.813770E+01    -1.449784E+01    -1.431880E+01    -1.422142E+01    -1.389657E+01    -1.478210E+01    -1.557248E+01    -1.551127E+01    -1.425342E+01    -1.377135E+01    -1.395796E+01    -1.534519E+01    -1.506106E+01    -1.354405E+01    -1.413768E+01    -1.417068E+01    -1.734717E+01    -1.408119E+01    -1.457202E+01    -1.527836E+01    -1.398000E+01    -1.611762E+01    -1.485915E+01    -1.314280E+01    -1.468698E+01    -1.449812E+01    -1.400056E+01    -1.563511E+01    -1.580947E+01    -1.482667E+01    -1.453988E+01    -1.496554E+01    -1.725133E+01    -1.497238E+01    -1.396768E+01    -1.313050E+01    -1.300770E+01    -1.335452E+01    -1.419227E+01    -1.458546E+01    -1.428970E+01    -1.514615E+01    -1.274958E+01    -1.268291E+01    -1.436593E+01    -1.474197E+01    -1.514838E+01    -1.499406E+01    -1.454389E+01    -1.406188E+01    -1.404281E+01    -1.398227E+01    -1.604912E+01    -1.428793E+01    -1.557637E+01    -1.378357E+01    -1.296948E+01    -1.300863E+01    -1.704775E+01    -1.482476E+01    -1.323364E+01    -1.491152E+01    -1.498167E+01    -1.481336E+01    -1.329796E+01    -1.314718E+01    -1.389688E+01    -1.488817E+01    -1.463555E+01    -1.460985E+01    -1.415922E+01    -1.431662E+01    -1.353394E+01    -1.325683E+01    -1.300213E+01    -1.456092E+01    -1.513624E+01    -1.469544E+01    -1.381689E+01    -1.377456E+01    -1.321778E+01    -1.279747E+01    -1.344097E+01    -1.337214E+01    -1.301115E+01    -1.342693E+01    -1.498849E+01    -1.582302E+01    -1.338324E+01    -1.377647E+01    -1.364814E+01    -1.286754E+01    -1.278376E+01    -1.291389E+01    -1.322838E+01    -1.341866E+01    -1.557526E+01    -1.506454E+01    -1.484881E+01    -1.409007E+01    -1.367340E+01    -1.310563E+01    -1.300559E+01    -1.297424E+01    -1.401222E+01    -1.309137E+01    -1.299848E+01    -1.354072E+01    -1.379352E+01    -1.357582E+01    -1.416496E+01    -1.480279E+01    -1.495468E+01    -1.509511E+01    -1.700794E+01    -1.401430E+01    -1.288707E+01    -1.396858E+01    -1.464602E+01    -1.355300E+01    -1.316282E+01    -1.281327E+01    -1.303918E+01    -1.336517E+01    -1.282067E+01    -1.259421E+01    -1.245766E+01    -1.220886E+01    -1.257262E+01    -1.260511E+01    -1.285332E+01    -1.349075E+01    -1.408098E+01    -1.402701E+01    -1.381677E+01    -1.273714E+01    -1.352393E+01    -1.424426E+01    -1.405025E+01    -1.322497E+01    -1.405221E+01    -1.420479E+01    -1.389956E+01    -1.460326E+01    -1.465896E+01    -1.629317E+01    -1.441633E+01    -1.513565E+01    -1.398182E+01    -1.405037E+01    -1.301035E+01    -1.323861E+01    -1.345003E+01    -1.363382E+01    -1.301429E+01    -1.344483E+01    -1.437019E+01    -1.392752E+01    -1.366058E+01    -1.412591E+01    -1.467370E+01    -1.462970E+01    -1.635409E+01    -1.375730E+01    -1.342099E+01    -1.502767E+01    -1.343000E+01    -1.295273E+01    -1.315929E+01    -1.428645E+01    -1.372229E+01    -1.280797E+01    -1.255671E+01    -1.265625E+01    -1.270740E+01    -1.224044E+01    -1.194576E+01    -1.260937E+01    -1.366643E+01    -1.262834E+01    -1.311047E+01    -1.362279E+01    -1.384183E+01    -1.446108E+01    -1.652275E+01    -1.603452E+01    -1.400535E+01    -1.439891E+01    -1.396518E+01    -1.265200E+01    -1.265623E+01    -1.299752E+01    -1.257119E+01    -1.231555E+01    -1.293477E+01    -1.296003E+01    -1.364088E+01    -1.416555E+01    -1.376381E+01    -1.360493E+01    -1.314846E+01    -1.325180E+01    -1.311731E+01    -1.245860E+01    -1.217966E+01    -1.227023E+01    -1.246147E+01    -1.253451E+01    -1.251086E+01    -1.247263E+01    -1.300274E+01    -1.338751E+01    -1.340869E+01    -1.298701E+01    -1.236293E+01    -1.199919E+01    -1.188482E+01    -1.260965E+01    -1.319601E+01    -1.294622E+01    -1.320933E+01    -1.277950E+01    -1.336565E+01    -1.316550E+01    -1.445729E+01    -1.343587E+01    -1.262579E+01    -1.308587E+01    -1.343549E+01    -1.381109E+01    -1.580210E+01    -1.355002E+01    -1.280838E+01    -1.265323E+01    -1.270217E+01    -1.465958E+01    -1.502386E+01    -1.318844E+01    -1.283377E+01    -1.248686E+01    -1.247518E+01    -1.244596E+01    -1.278377E+01    -1.457927E+01    -1.388777E+01    -1.283426E+01    -1.224642E+01    -1.212937E+01    -1.224642E+01    -1.283426E+01    -1.388776E+01    -1.457928E+01    -1.278377E+01    -1.244596E+01    -1.247518E+01    -1.248685E+01    -1.283377E+01    -1.318845E+01    -1.502384E+01    -1.465960E+01    -1.270217E+01    -1.265324E+01    -1.280838E+01    -1.355002E+01    -1.580212E+01    -1.381110E+01    -1.343550E+01    -1.308587E+01    -1.262579E+01    -1.343588E+01    -1.445729E+01    -1.316549E+01    -1.336566E+01    -1.277951E+01    -1.320933E+01    -1.294622E+01    -1.319602E+01    -1.260964E+01    -1.188482E+01    -1.199919E+01    -1.236294E+01    -1.298700E+01    -1.340870E+01    -1.338749E+01    -1.300275E+01    -1.247263E+01    -1.251086E+01    -1.253451E+01    -1.246148E+01    -1.227022E+01    -1.217967E+01    -1.245859E+01    -1.311732E+01    -1.325178E+01    -1.314847E+01    -1.360496E+01    -1.376379E+01    -1.416556E+01    -1.364086E+01    -1.296003E+01    -1.293477E+01    -1.231554E+01    -1.257120E+01    -1.299751E+01    -1.265624E+01    -1.265199E+01    -1.396518E+01    -1.439889E+01    -1.400537E+01    -1.603449E+01    -1.652276E+01    -1.446105E+01    -1.384184E+01    -1.362278E+01    -1.311046E+01    -1.262833E+01    -1.366642E+01    -1.260936E+01    -1.194576E+01    -1.224042E+01    -1.270740E+01    -1.265624E+01    -1.255671E+01    -1.280797E+01    -1.372228E+01    -1.428642E+01    -1.315929E+01    -1.295270E+01    -1.343000E+01    -1.502762E+01    -1.342099E+01    -1.375729E+01    -1.635407E+01    -1.462961E+01    -1.467371E+01    -1.412586E+01    -1.366058E+01    -1.392751E+01    -1.437019E+01    -1.344479E+01    -1.301430E+01    -1.363385E+01    -1.345003E+01    -1.323865E+01    -1.301033E+01    -1.405044E+01    -1.398180E+01    -1.513579E+01    -1.441629E+01    -1.629316E+01    -1.465898E+01    -1.460320E+01    -1.389956E+01    -1.420478E+01    -1.405221E+01    -1.322501E+01    -1.405026E+01    -1.424426E+01    -1.352396E+01    -1.273716E+01    -1.381678E+01    -1.402707E+01    -1.408101E+01    -1.349073E+01    -1.285333E+01    -1.260512E+01    -1.257263E+01    -1.220888E+01    -1.245768E+01    -1.259425E+01    -1.282068E+01    -1.336525E+01    -1.303919E+01    -1.281332E+01    -1.316282E+01    -1.355309E+01    -1.464600E+01    -1.396867E+01    -1.288707E+01    -1.401437E+01    -1.700795E+01    -1.509529E+01    -1.495474E+01    -1.480286E+01    -1.416505E+01    -1.357584E+01    -1.379356E+01    -1.354078E+01    -1.299853E+01    -1.309144E+01    -1.401225E+01    -1.297431E+01    -1.300561E+01    -1.310570E+01    -1.367337E+01    -1.409016E+01    -1.484885E+01    -1.506468E+01    -1.557536E+01    -1.341871E+01    -1.322844E+01    -1.291395E+01    -1.278377E+01    -1.286759E+01    -1.364804E+01    -1.377650E+01    -1.338317E+01    -1.582285E+01    -1.498878E+01    -1.342699E+01    -1.301118E+01    -1.337216E+01    -1.344098E+01    -1.279751E+01    -1.321771E+01    -1.377452E+01    -1.381675E+01    -1.469543E+01    -1.513597E+01    -1.456095E+01    -1.300214E+01    -1.325684E+01    -1.353378E+01    -1.431655E+01    -1.415907E+01    -1.460974E+01    -1.463534E+01    -1.488811E+01    -1.389675E+01    -1.314713E+01    -1.329777E+01    -1.481317E+01    -1.498176E+01    -1.491150E+01    -1.323357E+01    -1.482456E+01    -1.704866E+01    -1.300858E+01    -1.296932E+01    -1.378343E+01    -1.557576E+01    -1.428773E+01    -1.604861E+01    -1.398213E+01    -1.404251E+01    -1.406168E+01    -1.454346E+01    -1.499374E+01    -1.514779E+01    -1.474166E+01    -1.436562E+01    -1.268279E+01    -1.274941E+01    -1.514598E+01    -1.428932E+01    -1.458521E+01    -1.419185E+01    -1.335434E+01    -1.300753E+01    -1.313050E+01    -1.396783E+01    -1.497281E+01    -1.725273E+01    -1.496503E+01    -1.453936E+01    -1.482675E+01    -1.581041E+01    -1.563448E+01    -1.400013E+01    -1.449773E+01    -1.468652E+01    -1.314272E+01    -1.485929E+01    -1.611649E+01    -1.397965E+01    -1.527803E+01    -1.457182E+01    -1.408154E+01    -1.734877E+01    -1.417018E+01    -1.413718E+01    -1.354393E+01    -1.506080E+01    -1.534494E+01    -1.395826E+01    -1.377138E+01    -1.425350E+01    -1.551165E+01    -1.557282E+01    -1.478128E+01    -1.389658E+01    -1.422183E+01    -1.431922E+01    -1.449856E+01    -1.813958E+01    -1.560088E+01    -1.440988E+01    -1.568606E+01    -1.640156E+01    -1.577713E+01    -1.493787E+01    -1.404390E+01    -1.477980E+01    -1.525449E+01    -1.586051E+01    -1.424974E+01    -1.406703E+01    -1.975847E+01    -1.544393E+01    -1.554598E+01    -1.616432E+01    -1.492851E+01    -1.438298E+01    -1.551495E+01    -1.436709E+01    -1.447055E+01    -1.477065E+01    -1.565390E+01    -1.658572E+01    -1.575860E+01    -1.410986E+01    -1.499120E+01    -1.581684E+01    -1.491524E+01    -1.385357E+01    -1.427133E+01    -1.679071E+01    -1.557169E+01    -1.351630E+01    -1.418261E+01    -1.604295E+01    -1.749835E+01    -1.536336E+01    -1.634800E+01    -1.523820E+01    -1.754573E+01    -1.519817E+01    -1.553196E+01    -1.611446E+01    -1.471910E+01    -1.392394E+01    -1.621545E+01    -1.433029E+01    -1.497590E+01    -1.654807E+01    -1.642510E+01    -1.438822E+01    -1.797680E+01    -1.537307E+01    -1.653565E+01    -1.442413E+01    -1.440800E+01    -1.620708E+01    -1.609686E+01    -1.594497E+01    -1.739830E+01    -1.567646E+01    -1.606636E+01    -1.631484E+01    -1.534096E+01    -1.479479E+01    -1.484652E+01    -1.689217E+01    -1.584098E+01    -1.585194E+01    -1.826260E+01    -1.726786E+01    -1.598967E+01    -1.883697E+01    -1.584318E+01    -1.575098E+01    -1.585350E+01    -1.547924E+01    -1.597101E+01    -1.489046E+01    -1.511531E+01    -1.640135E+01    -1.575350E+01    -1.460329E+01    -1.400585E+01    -1.578002E+01    -1.586361E+01    -1.809439E+01    -1.644266E+01    -1.664397E+01    -1.698101E+01    -1.688758E+01    -1.533673E+01    -1.729224E+01    -1.617574E+01    -1.542326E+01    -1.683216E+01    -1.608554E+01    -1.616938E+01    -1.597394E+01    -1.770394E+01    -1.610362E+01    -1.704615E+01    -1.699474E+01    -1.779082E+01    -1.836201E+01    -1.865485E+01    -1.543314E+01    -1.488223E+01    -1.402244E+01    -1.493186E+01    -1.411103E+01    -1.836441E+01    -1.460755E+01    -1.640171E+01    -1.477782E+01    -1.695748E+01    -1.794592E+01    -1.644337E+01    -1.821466E+01    -1.427644E+01    -1.554183E+01    -1.556020E+01    -1.621975E+01    -1.532118E+01    -1.513118E+01    -1.940433E+01    -1.549202E+01    -1.574811E+01    -1.474137E+01    -1.742095E+01    -1.509865E+01    -1.465118E+01    -1.517627E+01    -1.361397E+01    -1.431033E+01    -1.533554E+01    -1.545690E+01    -1.663390E+01    -1.739546E+01    -1.641111E+01    -1.496148E+01    -1.735962E+01    -1.542061E+01    -1.682536E+01    -1.686663E+01    -1.692059E+01    -1.611684E+01    -1.742048E+01    -1.618852E+01    -1.573303E+01    -1.949446E+01    -1.633190E+01    -1.496936E+01    -1.708912E+01    -1.722461E+01    -1.599592E+01    -1.539916E+01    -1.516970E+01    -1.571840E+01    -1.669524E+01    -1.575294E+01    -1.448332E+01    -1.598250E+01    -1.675950E+01    -1.767453E+01    -1.523611E+01    -1.520071E+01    -1.968041E+01    -1.659922E+01    -1.473722E+01    -1.414956E+01    -1.874852E+01    -1.493746E+01    -1.487690E+01    -1.618350E+01    -1.553780E+01    -1.721554E+01    -1.596775E+01    -1.570874E+01    -1.398078E+01    -1.762133E+01    -1.784876E+01    -1.506586E+01    -1.473006E+01    -1.503937E+01    -1.587116E+01    -1.578689E+01    -1.598908E+01    -1.563493E+01    -1.551212E+01    -1.616094E+01    -1.770017E+01    -1.530540E+01    -1.480089E+01    -1.469393E+01    -1.525357E+01    -1.639353E+01    -1.517840E+01    -1.650802E+01    -1.469834E+01    -1.457638E+01    -1.561339E+01    -1.577044E+01    -1.536539E+01    -1.837229E+01    -1.807716E+01    -1.539210E+01    -1.570713E+01    -1.449332E+01    -1.572540E+01    -1.429229E+01    -1.590303E+01    -1.779250E+01    -1.516584E+01    -1.508245E+01    -1.866238E+01    -1.644989E+01    -1.834027E+01    -1.586600E+01    -1.517191E+01    -1.497824E+01    -1.611032E+01    -1.826003E+01    -1.403607E+01    -1.647129E+01    -1.408578E+01    -1.569010E+01    -1.706594E+01    -1.597387E+01    -1.456524E+01    -1.555454E+01    -1.466749E+01    -1.644450E+01    -1.575775E+01    -1.905851E+01    -1.540948E+01    -1.450628E+01    -1.685556E+01    -1.506703E+01    -1.762272E+01    -1.622264E+01    -1.489223E+01    -1.904056E+01    -1.591095E+01    -1.986073E+01    -1.635029E+01    -1.534857E+01    -1.559341E+01    -1.398954E+01    -1.456249E+01    -1.874873E+01    -1.584515E+01    -1.870457E+01    -1.593936E+01    -1.584210E+01    -1.579970E+01    -1.528023E+01    -1.542577E+01    -1.554645E+01    -1.549575E+01    -1.473652E+01    -1.569286E+01    -1.769137E+01
-81.333333    -1.483600E+01    -1.870719E+01    -1.501123E+01    -1.804218E+01    -1.587843E+01    -1.604946E+01    -1.532816E+01    -1.668523E+01    -1.695375E+01    -1.469939E+01    -1.607223E+01    -1.405027E+01    -1.534528E+01    -1.509894E+01    -1.685307E+01    -1.533493E+01    -1.658749E+01    -1.527699E+01    -1.606009E+01    -1.521588E+01    -1.700418E+01    -1.472919E+01    -1.679813E+01    -1.530443E+01    -1.454513E+01    -2.044047E+01    -1.568417E+01    -1.583423E+01    -1.542711E+01    -1.620452E+01    -1.678068E+01    -1.396907E+01    -2.094435E+01    -1.501135E+01    -1.681481E+01    -1.743779E+01    -1.591611E+01    -1.510285E+01    -1.538547E+01    -1.716818E+01    -1.659734E+01    -1.520595E+01    -1.518394E+01    -1.511984E+01    -1.476767E+01    -1.510835E+01    -1.570644E+01    -1.533512E+01    -1.600910E+01    -1.537593E+01    -1.564906E+01    -1.422150E+01    -1.506400E+01    -1.605382E+01    -1.736154E+01    -1.586915E+01    -1.459085E+01    -1.743291E+01    -1.470367E+01    -1.541751E+01    -1.704669E+01    -1.650169E+01    -1.527265E+01    -1.683262E+01    -1.896586E+01    -1.562486E+01    -1.607438E+01    -1.642674E+01    -1.586776E+01    -1.802952E+01    -1.612242E+01    -1.478387E+01    -1.383919E+01    -1.548157E+01    -1.770786E+01    -1.422828E+01    -1.696930E+01    -1.609687E+01    -1.632232E+01    -1.478992E+01    -1.411999E+01    -1.625215E+01    -1.491757E+01    -1.640371E+01    -1.470198E+01    -1.513673E+01    -1.408201E+01    -1.727713E+01    -1.555888E+01    -1.507745E+01    -1.821403E+01    -1.515226E+01    -1.621649E+01    -1.396554E+01    -1.728828E+01    -1.539623E+01    -1.557295E+01    -1.604048E+01    -1.725402E+01    -1.699812E+01    -1.456917E+01    -1.563542E+01    -1.657585E+01    -1.599625E+01    -1.651327E+01    -1.684782E+01    -1.944884E+01    -1.853984E+01    -1.570768E+01    -1.512135E+01    -1.551029E+01    -1.806164E+01    -1.692564E+01    -1.625522E+01    -1.712486E+01    -1.488953E+01    -1.652162E+01    -1.500836E+01    -1.759852E+01    -1.652058E+01    -1.704007E+01    -1.768795E+01    -1.823939E+01    -1.480426E+01    -1.536043E+01    -1.481004E+01    -1.647296E+01    -1.859045E+01    -1.523460E+01    -1.386015E+01    -1.495008E+01    -1.532578E+01    -1.957791E+01    -1.684698E+01    -1.570035E+01    -1.471693E+01    -1.500307E+01    -1.602748E+01    -1.583104E+01    -1.502952E+01    -1.637811E+01    -1.515339E+01    -1.403747E+01    -1.573309E+01    -1.641127E+01    -1.526601E+01    -1.827969E+01    -1.662256E+01    -1.539278E+01    -1.450100E+01    -1.650812E+01    -1.464711E+01    -1.424471E+01    -1.454160E+01    -1.648665E+01    -1.682493E+01    -1.682286E+01    -1.518864E+01    -1.553494E+01    -1.593474E+01    -1.603683E+01    -1.615028E+01    -1.765959E+01    -1.596472E+01    -1.611880E+01    -2.315255E+01    -1.783247E+01    -1.838070E+01    -1.620141E+01    -1.670416E+01    -1.621734E+01    -1.745740E+01    -1.673703E+01    -1.549247E+01    -1.652326E+01    -1.651542E+01    -1.546302E+01    -1.427347E+01    -1.407937E+01    -1.563400E+01    -1.515560E+01    -1.579320E+01    -1.547146E+01    -1.730956E+01    -1.519890E+01    -1.595036E+01    -1.900550E+01    -1.724422E+01    -1.636759E+01    -1.415882E+01    -1.403386E+01    -1.626492E+01    -1.708010E+01    -1.477084E+01    -1.667923E+01    -1.539325E+01    -1.489197E+01    -1.476394E+01    -1.679329E+01    -1.699797E+01    -1.573663E+01    -1.648084E+01    -1.561707E+01    -1.572330E+01    -1.662427E+01    -1.411432E+01    -1.459528E+01    -1.548068E+01    -1.418237E+01    -1.432030E+01    -1.885767E+01    -1.595857E+01    -1.639292E+01    -1.755620E+01    -1.432852E+01    -1.525096E+01    -1.595722E+01    -1.579374E+01    -1.609987E+01    -1.549892E+01    -1.592529E+01    -1.510827E+01    -1.495353E+01    -1.480625E+01    -1.379946E+01    -1.573920E+01    -1.574102E+01    -1.461583E+01    -1.557991E+01    -1.500967E+01    -1.531527E+01    -1.695620E+01    -1.458417E+01    -1.492779E+01    -1.810954E+01    -1.453414E+01    -1.530385E+01    -1.714111E+01    -1.510854E+01    -1.537412E+01    -1.573754E+01    -1.496517E+01    -1.397598E+01    -1.670814E+01    -1.581642E+01    -1.461054E+01    -1.642926E+01    -1.629831E+01    -1.473976E+01    -1.592262E+01    -1.468060E+01    -1.497997E+01    -1.546089E+01    -1.525885E+01    -1.428306E+01    -1.435740E+01    -1.831747E+01    -1.641868E+01    -1.583693E+01    -1.503137E+01    -1.393257E+01    -1.577478E+01    -1.524437E+01    -1.499199E+01    -1.395241E+01    -1.394835E+01    -1.472252E+01    -1.515869E+01    -1.916587E+01    -1.444047E+01    -1.347138E+01    -1.544817E+01    -1.530248E+01    -1.544002E+01    -1.447688E+01    -1.453577E+01    -1.548694E+01    -1.602119E+01    -1.604258E+01    -1.395748E+01    -1.377306E+01    -1.360018E+01    -1.471992E+01    -1.576673E+01    -1.536993E+01    -1.470076E+01    -1.349655E+01    -1.522121E+01    -1.533848E+01    -1.502264E+01    -1.610252E+01    -1.310920E+01    -1.298385E+01    -1.385117E+01    -1.544424E+01    -1.396935E+01    -1.351345E+01    -1.303832E+01    -1.357572E+01    -1.352536E+01    -1.397084E+01    -1.477588E+01    -1.491708E+01    -1.486844E+01    -1.447609E+01    -1.445214E+01    -1.528392E+01    -1.553827E+01    -1.336888E+01    -1.399685E+01    -1.504952E+01    -1.413504E+01    -1.393446E+01    -1.518961E+01    -1.569214E+01    -1.301212E+01    -1.329359E+01    -1.303307E+01    -1.354957E+01    -1.535500E+01    -1.677533E+01    -1.355715E+01    -1.374345E+01    -1.371346E+01    -1.448611E+01    -1.496653E+01    -1.347387E+01    -1.375868E+01    -1.575758E+01    -1.576579E+01    -1.422681E+01    -1.337573E+01    -1.369033E+01    -1.369046E+01    -1.356778E+01    -1.585410E+01    -1.362232E+01    -1.427481E+01    -1.416781E+01    -1.324637E+01    -1.312692E+01    -1.372645E+01    -1.412852E+01    -1.378141E+01    -1.419250E+01    -1.447233E+01    -1.348894E+01    -1.433255E+01    -1.394115E+01    -1.322270E+01    -1.292558E+01    -1.211655E+01    -1.310050E+01    -1.422521E+01    -1.394626E+01    -1.444033E+01    -1.737189E+01    -1.379342E+01    -1.321594E+01    -1.297151E+01    -1.287167E+01    -1.247172E+01    -1.306391E+01    -1.321492E+01    -1.318672E+01    -1.394571E+01    -1.400502E+01    -1.377402E+01    -1.338457E+01    -1.295406E+01    -1.397767E+01    -1.339039E+01    -1.351618E+01    -1.357300E+01    -1.276206E+01    -1.245018E+01    -1.298561E+01    -1.307726E+01    -1.272736E+01    -1.234380E+01    -1.255630E+01    -1.416454E+01    -1.301810E+01    -1.263510E+01    -1.368902E+01    -1.352561E+01    -1.327416E+01    -1.299577E+01    -1.309148E+01    -1.382582E+01    -1.400613E+01    -1.375745E+01    -1.497627E+01    -1.408352E+01    -1.332745E+01    -1.253715E+01    -1.270635E+01    -1.289618E+01    -1.276941E+01    -1.286045E+01    -1.335130E+01    -1.302101E+01    -1.276359E+01    -1.307383E+01    -1.284865E+01    -1.249425E+01    -1.258114E+01    -1.224065E+01    -1.234473E+01    -1.252198E+01    -1.223098E+01    -1.195479E+01    -1.257811E+01    -1.265412E+01    -1.256687E+01    -1.250764E+01    -1.299658E+01    -1.296542E+01    -1.273960E+01    -1.291971E+01    -1.267540E+01    -1.256029E+01    -1.271348E+01    -1.256803E+01    -1.213334E+01    -1.175490E+01    -1.194953E+01    -1.215137E+01    -1.245965E+01    -1.266688E+01    -1.237942E+01    -1.220698E+01    -1.204347E+01    -1.228135E+01    -1.210675E+01    -1.232516E+01    -1.284213E+01    -1.337974E+01    -1.322475E+01    -1.296578E+01    -1.419784E+01    -1.364906E+01    -1.286367E+01    -1.271206E+01    -1.315683E+01    -1.266294E+01    -1.252647E+01    -1.244727E+01    -1.243674E+01    -1.217895E+01    -1.213021E+01    -1.195048E+01    -1.195787E+01    -1.284478E+01    -1.301546E+01    -1.239557E+01    -1.258109E+01    -1.303917E+01    -1.379722E+01    -1.361330E+01    -1.307563E+01    -1.235931E+01    -1.254191E+01    -1.282973E+01    -1.257667E+01    -1.235318E+01    -1.223671E+01    -1.226039E+01    -1.274404E+01    -1.275750E+01    -1.248775E+01    -1.307033E+01    -1.341294E+01    -1.281563E+01    -1.338758E+01    -1.265263E+01    -1.227336E+01    -1.242830E+01    -1.266085E+01    -1.401092E+01    -1.267610E+01    -1.230673E+01    -1.275649E+01    -1.296973E+01    -1.258893E+01    -1.254844E+01    -1.280667E+01    -1.277185E+01    -1.212157E+01    -1.207571E+01    -1.379621E+01    -1.439162E+01    -1.274610E+01    -1.240957E+01    -1.207974E+01    -1.224050E+01    -1.259854E+01    -1.284069E+01    -1.273483E+01    -1.265068E+01    -1.224097E+01    -1.191901E+01    -1.222907E+01    -1.327619E+01    -1.240947E+01    -1.203145E+01    -1.244686E+01    -1.246956E+01    -1.209958E+01    -1.224297E+01    -1.322835E+01    -1.362795E+01    -1.296191E+01    -1.362795E+01    -1.322836E+01    -1.224298E+01    -1.209958E+01    -1.246957E+01    -1.244686E+01    -1.203146E+01    -1.240947E+01    -1.327620E+01    -1.222907E+01    -1.191901E+01    -1.224097E+01    -1.265068E+01    -1.273483E+01    -1.284069E+01    -1.259854E+01    -1.224051E+01    -1.207974E+01    -1.240957E+01    -1.274610E+01    -1.439163E+01    -1.379622E+01    -1.207572E+01    -1.212157E+01    -1.277186E+01    -1.280667E+01    -1.254845E+01    -1.258893E+01    -1.296973E+01    -1.275649E+01    -1.230673E+01    -1.267610E+01    -1.401092E+01    -1.266086E+01    -1.242831E+01    -1.227336E+01    -1.265264E+01    -1.338760E+01    -1.281562E+01    -1.341294E+01    -1.307032E+01    -1.248775E+01    -1.275750E+01    -1.274404E+01    -1.226039E+01    -1.223671E+01    -1.235318E+01    -1.257667E+01    -1.282973E+01    -1.254192E+01    -1.235931E+01    -1.307564E+01    -1.361330E+01    -1.379721E+01    -1.303917E+01    -1.258109E+01    -1.239556E+01    -1.301546E+01    -1.284476E+01    -1.195787E+01    -1.195047E+01    -1.213021E+01    -1.217894E+01    -1.243673E+01    -1.244726E+01    -1.252647E+01    -1.266293E+01    -1.315683E+01    -1.271204E+01    -1.286367E+01    -1.364902E+01    -1.419786E+01    -1.296576E+01    -1.322475E+01    -1.337973E+01    -1.284213E+01    -1.232515E+01    -1.210675E+01    -1.228133E+01    -1.204347E+01    -1.220697E+01    -1.237942E+01    -1.266686E+01    -1.245965E+01    -1.215137E+01    -1.194952E+01    -1.175490E+01    -1.213334E+01    -1.256802E+01    -1.271348E+01    -1.256028E+01    -1.267541E+01    -1.291971E+01    -1.273960E+01    -1.296540E+01    -1.299658E+01    -1.250762E+01    -1.256688E+01    -1.265409E+01    -1.257811E+01    -1.195477E+01    -1.223098E+01    -1.252197E+01    -1.234474E+01    -1.224066E+01    -1.258116E+01    -1.249424E+01    -1.284866E+01    -1.307383E+01    -1.276360E+01    -1.302102E+01    -1.335132E+01    -1.286046E+01    -1.276942E+01    -1.289618E+01    -1.270637E+01    -1.253718E+01    -1.332750E+01    -1.408359E+01    -1.497637E+01    -1.375750E+01    -1.400618E+01    -1.382582E+01    -1.309152E+01    -1.299580E+01    -1.327422E+01    -1.352563E+01    -1.368909E+01    -1.263511E+01    -1.301813E+01    -1.416457E+01    -1.255633E+01    -1.234383E+01    -1.272740E+01    -1.307730E+01    -1.298565E+01    -1.245022E+01    -1.276209E+01    -1.357306E+01    -1.351624E+01    -1.339043E+01    -1.397771E+01    -1.295411E+01    -1.338465E+01    -1.377407E+01    -1.400508E+01    -1.394578E+01    -1.318680E+01    -1.321498E+01    -1.306395E+01    -1.247176E+01    -1.287170E+01    -1.297151E+01    -1.321590E+01    -1.379342E+01    -1.737266E+01    -1.444040E+01    -1.394635E+01    -1.422531E+01    -1.310054E+01    -1.211656E+01    -1.292558E+01    -1.322266E+01    -1.394113E+01    -1.433253E+01    -1.348885E+01    -1.447220E+01    -1.419258E+01    -1.378145E+01    -1.412848E+01    -1.372646E+01    -1.312691E+01    -1.324630E+01    -1.416761E+01    -1.427473E+01    -1.362227E+01    -1.585415E+01    -1.356774E+01    -1.369038E+01    -1.369020E+01    -1.337563E+01    -1.422659E+01    -1.576539E+01    -1.575728E+01    -1.375854E+01    -1.347377E+01    -1.496625E+01    -1.448589E+01    -1.371331E+01    -1.374325E+01    -1.355699E+01    -1.677546E+01    -1.535478E+01    -1.354941E+01    -1.303294E+01    -1.329340E+01    -1.301198E+01    -1.569155E+01    -1.518915E+01    -1.393423E+01    -1.413480E+01    -1.504910E+01    -1.399659E+01    -1.336882E+01    -1.553873E+01    -1.528345E+01    -1.445180E+01    -1.447571E+01    -1.486799E+01    -1.491667E+01    -1.477540E+01    -1.397054E+01    -1.352510E+01    -1.357547E+01    -1.303816E+01    -1.351323E+01    -1.396937E+01    -1.544414E+01    -1.385083E+01    -1.298372E+01    -1.310920E+01    -1.610287E+01    -1.502297E+01    -1.533918E+01    -1.522047E+01    -1.349636E+01    -1.470086E+01    -1.537040E+01    -1.576686E+01    -1.471931E+01    -1.359999E+01    -1.377317E+01    -1.395772E+01    -1.604387E+01    -1.601980E+01    -1.548706E+01    -1.453527E+01    -1.447704E+01    -1.544089E+01    -1.530328E+01    -1.544748E+01    -1.347133E+01    -1.444071E+01    -1.916024E+01    -1.515887E+01    -1.472281E+01    -1.394864E+01    -1.395292E+01    -1.499271E+01    -1.524547E+01    -1.577631E+01    -1.393308E+01    -1.503243E+01    -1.583605E+01    -1.641634E+01    -1.831773E+01    -1.435759E+01    -1.428371E+01    -1.525981E+01    -1.546155E+01    -1.498120E+01    -1.468181E+01    -1.592295E+01    -1.474102E+01    -1.630112E+01    -1.643136E+01    -1.461174E+01    -1.581872E+01    -1.671001E+01    -1.397655E+01    -1.496664E+01    -1.573992E+01    -1.537584E+01    -1.510993E+01    -1.713996E+01    -1.530557E+01    -1.453512E+01    -1.810188E+01    -1.492786E+01    -1.458576E+01    -1.695244E+01    -1.531378E+01    -1.501087E+01    -1.558258E+01    -1.461607E+01    -1.574370E+01    -1.574154E+01    -1.380052E+01    -1.480803E+01    -1.495474E+01    -1.511086E+01    -1.592716E+01    -1.549872E+01    -1.610403E+01    -1.579770E+01    -1.595948E+01    -1.525428E+01    -1.432991E+01    -1.756255E+01    -1.639824E+01    -1.596050E+01    -1.887670E+01    -1.431955E+01    -1.418338E+01    -1.548505E+01    -1.459808E+01    -1.411630E+01    -1.663182E+01    -1.572711E+01    -1.562117E+01    -1.648518E+01    -1.573758E+01    -1.700636E+01    -1.680153E+01    -1.476692E+01    -1.489547E+01    -1.539754E+01    -1.668661E+01    -1.477415E+01    -1.708274E+01    -1.625845E+01    -1.403614E+01    -1.416046E+01    -1.637302E+01    -1.724781E+01    -1.898973E+01    -1.595119E+01    -1.519688E+01    -1.731217E+01    -1.547021E+01    -1.579664E+01    -1.515594E+01    -1.563611E+01    -1.408122E+01    -1.427453E+01    -1.546377E+01    -1.652263E+01    -1.652469E+01    -1.549663E+01    -1.673617E+01    -1.744606E+01    -1.622218E+01    -1.671042E+01    -1.619753E+01    -1.839634E+01    -1.784591E+01    -2.315087E+01    -1.612376E+01    -1.597006E+01    -1.765207E+01    -1.615361E+01    -1.604238E+01    -1.594018E+01    -1.553752E+01    -1.518657E+01    -1.682642E+01    -1.683253E+01    -1.648095E+01    -1.454411E+01    -1.424725E+01    -1.464553E+01    -1.650551E+01    -1.450335E+01    -1.539352E+01    -1.661929E+01    -1.826546E+01    -1.526905E+01    -1.640718E+01    -1.573709E+01    -1.403783E+01    -1.515212E+01    -1.637552E+01    -1.502939E+01    -1.583388E+01    -1.602611E+01    -1.500442E+01    -1.471942E+01    -1.570018E+01    -1.684082E+01    -1.955440E+01    -1.532754E+01    -1.494913E+01    -1.386087E+01    -1.523889E+01    -1.861033E+01    -1.647907E+01    -1.481326E+01    -1.536403E+01    -1.480365E+01    -1.825065E+01    -1.769155E+01    -1.703574E+01    -1.651733E+01    -1.760688E+01    -1.500954E+01    -1.651886E+01    -1.489004E+01    -1.712436E+01    -1.624997E+01    -1.693240E+01    -1.807439E+01    -1.550920E+01    -1.512357E+01    -1.571030E+01    -1.853532E+01    -1.947360E+01    -1.685092E+01    -1.651735E+01    -1.599278E+01    -1.657041E+01    -1.563888E+01    -1.457098E+01    -1.699874E+01    -1.725926E+01    -1.604100E+01    -1.557261E+01    -1.539664E+01    -1.729268E+01    -1.396513E+01    -1.621790E+01    -1.515354E+01    -1.821805E+01    -1.507697E+01    -1.555561E+01    -1.728435E+01    -1.408361E+01    -1.513899E+01    -1.470299E+01    -1.640598E+01    -1.491904E+01    -1.625398E+01    -1.411973E+01    -1.478967E+01    -1.632535E+01    -1.609578E+01    -1.697622E+01    -1.422956E+01    -1.771392E+01    -1.548066E+01    -1.384079E+01    -1.478739E+01    -1.612358E+01    -1.803717E+01    -1.586871E+01    -1.642410E+01    -1.607640E+01    -1.562696E+01    -1.895572E+01    -1.683180E+01    -1.527284E+01    -1.650344E+01    -1.704593E+01    -1.541671E+01    -1.470250E+01    -1.743302E+01    -1.459245E+01    -1.587221E+01    -1.736824E+01    -1.605146E+01    -1.506368E+01    -1.422135E+01    -1.564940E+01    -1.537533E+01    -1.600873E+01    -1.533459E+01    -1.570726E+01    -1.510912E+01    -1.476602E+01    -1.511913E+01    -1.518365E+01    -1.520729E+01    -1.659362E+01    -1.716308E+01    -1.538747E+01    -1.510306E+01    -1.591498E+01    -1.743520E+01    -1.681437E+01    -1.501049E+01    -2.094916E+01    -1.396870E+01    -1.677667E+01    -1.620267E+01    -1.542957E+01    -1.583547E+01    -1.568432E+01    -2.043900E+01    -1.454515E+01    -1.530656E+01    -1.680204E+01    -1.472782E+01    -1.700595E+01    -1.521744E+01    -1.606140E+01    -1.527768E+01    -1.659106E+01    -1.533632E+01    -1.685460E+01    -1.509884E+01    -1.534425E+01    -1.405211E+01    -1.607805E+01    -1.469919E+01    -1.695397E+01    -1.668734E+01    -1.532902E+01    -1.605298E+01    -1.588212E+01    -1.805406E+01    -1.501265E+01    -1.872006E+01
[truncated: 17,413,201 more chars]
