# Supplementary material for: Fluorescence from a single-molecule probe directly attached to a plasmonic STM tip
Source: Nat Commun. 2024 Nov 10;15:9733. doi: 10.1038/s41467-024-53707-2 (PMC11551166; doi:10.1038/s41467-024-53707-2)
Supplement: Supplementary file 6 — Source Data [file 41467_2024_53707_MOESM6_ESM.zip › SFig 7/LUMO_perp_xz_dens.txt]

ln(|psi|^2)
z(a.u.)\x(a.u.)    -91.364611    -91.253500    -91.142389    -91.031278    -90.920167    -90.809056    -90.697944    -90.586833    -90.475722    -90.364611    -90.253500    -90.142389    -90.031278    -89.920167    -89.809056    -89.697944    -89.586833    -89.475722    -89.364611    -89.253500    -89.142389    -89.031278    -88.920167    -88.809056    -88.697944    -88.586833    -88.475722    -88.364611    -88.253500    -88.142389    -88.031278    -87.920167    -87.809056    -87.697944    -87.586833    -87.475722    -87.364611    -87.253500    -87.142389    -87.031278    -86.920167    -86.809056    -86.697944    -86.586833    -86.475722    -86.364611    -86.253500    -86.142389    -86.031278    -85.920167    -85.809056    -85.697944    -85.586833    -85.475722    -85.364611    -85.253500    -85.142389    -85.031278    -84.920167    -84.809056    -84.697944    -84.586833    -84.475722    -84.364611    -84.253500    -84.142389    -84.031278    -83.920167    -83.809056    -83.697944    -83.586833    -83.475722    -83.364611    -83.253500    -83.142389    -83.031278    -82.920167    -82.809056    -82.697944    -82.586833    -82.475722    -82.364611    -82.253500    -82.142389    -82.031278    -81.920167    -81.809056    -81.697944    -81.586833    -81.475722    -81.364611    -81.253500    -81.142389    -81.031278    -80.920167    -80.809056    -80.697944    -80.586833    -80.475722    -80.364611    -80.253500    -80.142389    -80.031278    -79.920167    -79.809056    -79.697944    -79.586833    -79.475722    -79.364611    -79.253500    -79.142389    -79.031278    -78.920167    -78.809056    -78.697944    -78.586833    -78.475722    -78.364611    -78.253500    -78.142389    -78.031278    -77.920167    -77.809056    -77.697944    -77.586833    -77.475722    -77.364611    -77.253500    -77.142389    -77.031278    -76.920167    -76.809056    -76.697944    -76.586833    -76.475722    -76.364611    -76.253500    -76.142389    -76.031278    -75.920167    -75.809056    -75.697944    -75.586833    -75.475722    -75.364611    -75.253500    -75.142389    -75.031278    -74.920167    -74.809056    -74.697944    -74.586833    -74.475722    -74.364611    -74.253500    -74.142389    -74.031278    -73.920167    -73.809056    -73.697944    -73.586833    -73.475722    -73.364611    -73.253500    -73.142389    -73.031278    -72.920167    -72.809056    -72.697944    -72.586833    -72.475722    -72.364611    -72.253500    -72.142389    -72.031278    -71.920167    -71.809056    -71.697944    -71.586833    -71.475722    -71.364611    -71.253500    -71.142389    -71.031278    -70.920167    -70.809056    -70.697944    -70.586833    -70.475722    -70.364611    -70.253500    -70.142389    -70.031278    -69.920167    -69.809056    -69.697944    -69.586833    -69.475722    -69.364611    -69.253500    -69.142389    -69.031278    -68.920167    -68.809056    -68.697944    -68.586833    -68.475722    -68.364611    -68.253500    -68.142389    -68.031278    -67.920167    -67.809056    -67.697944    -67.586833    -67.475722    -67.364611    -67.253500    -67.142389    -67.031278    -66.920167    -66.809056    -66.697944    -66.586833    -66.475722    -66.364611    -66.253500    -66.142389    -66.031278    -65.920167    -65.809056    -65.697944    -65.586833    -65.475722    -65.364611    -65.253500    -65.142389    -65.031278    -64.920167    -64.809056    -64.697944    -64.586833    -64.475722    -64.364611    -64.253500    -64.142389    -64.031278    -63.920167    -63.809056    -63.697944    -63.586833    -63.475722    -63.364611    -63.253500    -63.142389    -63.031278    -62.920167    -62.809056    -62.697944    -62.586833    -62.475722    -62.364611    -62.253500    -62.142389    -62.031278    -61.920167    -61.809056    -61.697944    -61.586833    -61.475722    -61.364611    -61.253500    -61.142389    -61.031278    -60.920167    -60.809056    -60.697944    -60.586833    -60.475722    -60.364611    -60.253500    -60.142389    -60.031278    -59.920167    -59.809056    -59.697944    -59.586833    -59.475722    -59.364611    -59.253500    -59.142389    -59.031278    -58.920167    -58.809056    -58.697944    -58.586833    -58.475722    -58.364611    -58.253500    -58.142389    -58.031278    -57.920167    -57.809056    -57.697944    -57.586833    -57.475722    -57.364611    -57.253500    -57.142389    -57.031278    -56.920167    -56.809056    -56.697944    -56.586833    -56.475722    -56.364611    -56.253500    -56.142389    -56.031278    -55.920167    -55.809056    -55.697944    -55.586833    -55.475722    -55.364611    -55.253500    -55.142389    -55.031278    -54.920167    -54.809056    -54.697944    -54.586833    -54.475722    -54.364611    -54.253500    -54.142389    -54.031278    -53.920167    -53.809056    -53.697944    -53.586833    -53.475722    -53.364611    -53.253500    -53.142389    -53.031278    -52.920167    -52.809056    -52.697944    -52.586833    -52.475722    -52.364611    -52.253500    -52.142389    -52.031278    -51.920167    -51.809056    -51.697944    -51.586833    -51.475722    -51.364611    -51.253500    -51.142389    -51.031278    -50.920167    -50.809056    -50.697944    -50.586833    -50.475722    -50.364611    -50.253500    -50.142389    -50.031278    -49.920167    -49.809056    -49.697944    -49.586833    -49.475722    -49.364611    -49.253500    -49.142389    -49.031278    -48.920167    -48.809056    -48.697944    -48.586833    -48.475722    -48.364611    -48.253500    -48.142389    -48.031278    -47.920167    -47.809056    -47.697944    -47.586833    -47.475722    -47.364611    -47.253500    -47.142389    -47.031278    -46.920167    -46.809056    -46.697944    -46.586833    -46.475722    -46.364611    -46.253500    -46.142389    -46.031278    -45.920167    -45.809056    -45.697944    -45.586833    -45.475722    -45.364611    -45.253500    -45.142389    -45.031278    -44.920167    -44.809056    -44.697944    -44.586833    -44.475722    -44.364611    -44.253500    -44.142389    -44.031278    -43.920167    -43.809056    -43.697944    -43.586833    -43.475722    -43.364611    -43.253500    -43.142389    -43.031278    -42.920167    -42.809056    -42.697944    -42.586833    -42.475722    -42.364611    -42.253500    -42.142389    -42.031278    -41.920167    -41.809056    -41.697944    -41.586833    -41.475722    -41.364611    -41.253500    -41.142389    -41.031278    -40.920167    -40.809056    -40.697944    -40.586833    -40.475722    -40.364611    -40.253500    -40.142389    -40.031278    -39.920167    -39.809056    -39.697944    -39.586833    -39.475722    -39.364611    -39.253500    -39.142389    -39.031278    -38.920167    -38.809056    -38.697944    -38.586833    -38.475722    -38.364611    -38.253500    -38.142389    -38.031278    -37.920167    -37.809056    -37.697944    -37.586833    -37.475722    -37.364611    -37.253500    -37.142389    -37.031278    -36.920167    -36.809056    -36.697944    -36.586833    -36.475722    -36.364611    -36.253500    -36.142389    -36.031278    -35.920167    -35.809056    -35.697944    -35.586833    -35.475722    -35.364611    -35.253500    -35.142389    -35.031278    -34.920167    -34.809056    -34.697944    -34.586833    -34.475722    -34.364611    -34.253500    -34.142389    -34.031278    -33.920167    -33.809056    -33.697944    -33.586833    -33.475722    -33.364611    -33.253500    -33.142389    -33.031278    -32.920167    -32.809056    -32.697944    -32.586833    -32.475722    -32.364611    -32.253500    -32.142389    -32.031278    -31.920167    -31.809056    -31.697944    -31.586833    -31.475722    -31.364611    -31.253500    -31.142389    -31.031278    -30.920167    -30.809056    -30.697944    -30.586833    -30.475722    -30.364611    -30.253500    -30.142389    -30.031278    -29.920167    -29.809056    -29.697944    -29.586833    -29.475722    -29.364611    -29.253500    -29.142389    -29.031278    -28.920167    -28.809056    -28.697944    -28.586833    -28.475722    -28.364611    -28.253500    -28.142389    -28.031278    -27.920167    -27.809056    -27.697944    -27.586833    -27.475722    -27.364611    -27.253500    -27.142389    -27.031278    -26.920167    -26.809056    -26.697944    -26.586833    -26.475722    -26.364611    -26.253500    -26.142389    -26.031278    -25.920167    -25.809056    -25.697944    -25.586833    -25.475722    -25.364611    -25.253500    -25.142389    -25.031278    -24.920167    -24.809056    -24.697944    -24.586833    -24.475722    -24.364611    -24.253500    -24.142389    -24.031278    -23.920167    -23.809056    -23.697944    -23.586833    -23.475722    -23.364611    -23.253500    -23.142389    -23.031278    -22.920167    -22.809056    -22.697944    -22.586833    -22.475722    -22.364611    -22.253500    -22.142389    -22.031278    -21.920167    -21.809056    -21.697944    -21.586833    -21.475722    -21.364611    -21.253500    -21.142389    -21.031278    -20.920167    -20.809056    -20.697944    -20.586833    -20.475722    -20.364611    -20.253500    -20.142389    -20.031278    -19.920167    -19.809056    -19.697944    -19.586833    -19.475722    -19.364611    -19.253500    -19.142389    -19.031278    -18.920167    -18.809056    -18.697944    -18.586833    -18.475722    -18.364611    -18.253500    -18.142389    -18.031278    -17.920167    -17.809056    -17.697944    -17.586833    -17.475722    -17.364611    -17.253500    -17.142389    -17.031278    -16.920167    -16.809056    -16.697944    -16.586833    -16.475722    -16.364611    -16.253500    -16.142389    -16.031278    -15.920167    -15.809056    -15.697944    -15.586833    -15.475722    -15.364611    -15.253500    -15.142389    -15.031278    -14.920167    -14.809056    -14.697944    -14.586833    -14.475722    -14.364611    -14.253500    -14.142389    -14.031278    -13.920167    -13.809056    -13.697944    -13.586833    -13.475722    -13.364611    -13.253500    -13.142389    -13.031278    -12.920167    -12.809056    -12.697944    -12.586833    -12.475722    -12.364611    -12.253500    -12.142389    -12.031278    -11.920167    -11.809056    -11.697944    -11.586833    -11.475722    -11.364611    -11.253500    -11.142389    -11.031278    -10.920167    -10.809056    -10.697944    -10.586833    -10.475722    -10.364611    -10.253500    -10.142389    -10.031278    -9.920167    -9.809056    -9.697944    -9.586833    -9.475722    -9.364611    -9.253500    -9.142389    -9.031278    -8.920167    -8.809056    -8.697944    -8.586833    -8.475722    -8.364611    -8.253500    -8.142389    -8.031278    -7.920167    -7.809056    -7.697944    -7.586833    -7.475722    -7.364611    -7.253500    -7.142389    -7.031278    -6.920167    -6.809056    -6.697944    -6.586833    -6.475722    -6.364611    -6.253500    -6.142389    -6.031278    -5.920167    -5.809056    -5.697944    -5.586833    -5.475722    -5.364611    -5.253500    -5.142389    -5.031278    -4.920167    -4.809056    -4.697944    -4.586833    -4.475722    -4.364611    -4.253500    -4.142389    -4.031278    -3.920167    -3.809056    -3.697944    -3.586833    -3.475722    -3.364611    -3.253500    -3.142389    -3.031278    -2.920167    -2.809056    -2.697944    -2.586833    -2.475722    -2.364611    -2.253500    -2.142389    -2.031278    -1.920167    -1.809056    -1.697944    -1.586833    -1.475722    -1.364611    -1.253500    -1.142389    -1.031278    -0.920167    -0.809056    -0.697944    -0.586833    -0.475722    -0.364611    -0.253500    -0.142389    -0.031278    0.079833    0.190944    0.302056    0.413167    0.524278    0.635389    0.746500    0.857611    0.968722    1.079833    1.190944    1.302056    1.413167    1.524278    1.635389    1.746500    1.857611    1.968722    2.079833    2.190944    2.302056    2.413167    2.524278    2.635389    2.746500    2.857611    2.968722    3.079833    3.190944    3.302056    3.413167    3.524278    3.635389    3.746500    3.857611    3.968722    4.079833    4.190944    4.302056    4.413167    4.524278    4.635389    4.746500    4.857611    4.968722    5.079833    5.190944    5.302056    5.413167    5.524278    5.635389    5.746500    5.857611    5.968722    6.079833    6.190944    6.302056    6.413167    6.524278    6.635389    6.746500    6.857611    6.968722    7.079833    7.190944    7.302056    7.413167    7.524278    7.635389    7.746500    7.857611    7.968722    8.079833    8.190944    8.302056    8.413167    8.524278    8.635389    8.746500    8.857611    8.968722    9.079833    9.190944    9.302056    9.413167    9.524278    9.635389    9.746500    9.857611    9.968722    10.079833    10.190944    10.302056    10.413167    10.524278    10.635389    10.746500    10.857611    10.968722    11.079833    11.190944    11.302056    11.413167    11.524278    11.635389    11.746500    11.857611    11.968722    12.079833    12.190944    12.302056    12.413167    12.524278    12.635389    12.746500    12.857611    12.968722    13.079833    13.190944    13.302056    13.413167    13.524278    13.635389    13.746500    13.857611    13.968722    14.079833    14.190944    14.302056    14.413167    14.524278    14.635389    14.746500    14.857611    14.968722    15.079833    15.190944    15.302056    15.413167    15.524278    15.635389    15.746500    15.857611    15.968722    16.079833    16.190944    16.302056    16.413167    16.524278    16.635389    16.746500    16.857611    16.968722    17.079833    17.190944    17.302056    17.413167    17.524278    17.635389    17.746500    17.857611    17.968722    18.079833    18.190944    18.302056    18.413167    18.524278    18.635389    18.746500    18.857611    18.968722    19.079833    19.190944    19.302056    19.413167    19.524278    19.635389    19.746500    19.857611    19.968722    20.079833    20.190944    20.302056    20.413167    20.524278    20.635389    20.746500    20.857611    20.968722    21.079833    21.190944    21.302056    21.413167    21.524278    21.635389    21.746500    21.857611    21.968722    22.079833    22.190944    22.302056    22.413167    22.524278    22.635389    22.746500    22.857611    22.968722    23.079833    23.190944    23.302056    23.413167    23.524278    23.635389    23.746500    23.857611    23.968722    24.079833    24.190944    24.302056    24.413167    24.524278    24.635389    24.746500    24.857611    24.968722    25.079833    25.190944    25.302056    25.413167    25.524278    25.635389    25.746500    25.857611    25.968722    26.079833    26.190944    26.302056    26.413167    26.524278    26.635389    26.746500    26.857611    26.968722    27.079833    27.190944    27.302056    27.413167    27.524278    27.635389    27.746500    27.857611    27.968722    28.079833    28.190944    28.302056    28.413167    28.524278    28.635389    28.746500    28.857611    28.968722    29.079833    29.190944    29.302056    29.413167    29.524278    29.635389    29.746500    29.857611    29.968722    30.079833    30.190944    30.302056    30.413167    30.524278    30.635389    30.746500    30.857611    30.968722    31.079833    31.190944    31.302056    31.413167    31.524278    31.635389    31.746500    31.857611    31.968722    32.079833    32.190944    32.302056    32.413167    32.524278    32.635389    32.746500    32.857611    32.968722    33.079833    33.190944    33.302056    33.413167    33.524278    33.635389    33.746500    33.857611    33.968722    34.079833    34.190944    34.302056    34.413167    34.524278    34.635389    34.746500    34.857611    34.968722    35.079833    35.190944    35.302056    35.413167    35.524278    35.635389    35.746500    35.857611    35.968722    36.079833    36.190944    36.302056    36.413167    36.524278    36.635389    36.746500    36.857611    36.968722    37.079833    37.190944    37.302056    37.413167    37.524278    37.635389    37.746500    37.857611    37.968722    38.079833    38.190944    38.302056    38.413167    38.524278    38.635389    38.746500    38.857611    38.968722    39.079833    39.190944    39.302056    39.413167    39.524278    39.635389    39.746500    39.857611    39.968722    40.079833    40.190944    40.302056    40.413167    40.524278    40.635389    40.746500    40.857611    40.968722    41.079833    41.190944    41.302056    41.413167    41.524278    41.635389    41.746500    41.857611    41.968722    42.079833    42.190944    42.302056    42.413167    42.524278    42.635389    42.746500    42.857611    42.968722    43.079833    43.190944    43.302056    43.413167    43.524278    43.635389    43.746500    43.857611    43.968722    44.079833    44.190944    44.302056    44.413167    44.524278    44.635389    44.746500    44.857611    44.968722    45.079833    45.190944    45.302056    45.413167    45.524278    45.635389    45.746500    45.857611    45.968722    46.079833    46.190944    46.302056    46.413167    46.524278    46.635389    46.746500    46.857611    46.968722    47.079833    47.190944    47.302056    47.413167    47.524278    47.635389    47.746500    47.857611    47.968722    48.079833    48.190944    48.302056    48.413167    48.524278    48.635389    48.746500    48.857611    48.968722    49.079833    49.190944    49.302056    49.413167    49.524278    49.635389    49.746500    49.857611    49.968722    50.079833    50.190944    50.302056    50.413167    50.524278    50.635389    50.746500
-56.888889    -2.807885E+01    -3.039117E+01    -2.872199E+01    -2.912920E+01    -2.857919E+01    -2.919880E+01    -2.980770E+01    -2.980527E+01    -2.967621E+01    -2.788885E+01    -2.857939E+01    -2.791052E+01    -2.895623E+01    -3.058768E+01    -3.026920E+01    -3.280878E+01    -2.904552E+01    -3.167000E+01    -2.950753E+01    -2.885617E+01    -2.929404E+01    -2.880066E+01    -2.998800E+01    -2.849951E+01    -3.032598E+01    -2.824290E+01    -2.927596E+01    -3.097685E+01    -3.045566E+01    -2.915007E+01    -2.874249E+01    -2.960936E+01    -2.952906E+01    -2.828132E+01    -3.019298E+01    -3.095252E+01    -3.008920E+01    -2.889984E+01    -2.908540E+01    -2.842184E+01    -2.764678E+01    -3.044077E+01    -2.826065E+01    -2.740703E+01    -2.956656E+01    -3.017091E+01    -3.001951E+01    -3.018322E+01    -2.875792E+01    -2.822993E+01    -2.949920E+01    -2.943373E+01    -2.833387E+01    -2.837421E+01    -3.213703E+01    -2.870897E+01    -2.731438E+01    -2.746052E+01    -2.749375E+01    -2.815924E+01    -3.031334E+01    -2.869878E+01    -2.874828E+01    -2.719918E+01    -2.819196E+01    -2.948104E+01    -2.893286E+01    -2.779275E+01    -2.750810E+01    -2.706000E+01    -2.701732E+01    -2.783172E+01    -3.009182E+01    -2.919842E+01    -2.760900E+01    -2.786348E+01    -2.706499E+01    -2.783921E+01    -2.758699E+01    -2.759945E+01    -2.695301E+01    -2.752582E+01    -2.675253E+01    -2.735327E+01    -2.757362E+01    -2.775580E+01    -2.673934E+01    -2.745322E+01    -2.705366E+01    -2.671415E+01    -2.673626E+01    -2.673552E+01    -2.711445E+01    -2.687392E+01    -2.681459E+01    -2.704910E+01    -2.679493E+01    -2.632188E+01    -2.667120E+01    -2.640583E+01    -2.667767E+01    -2.651526E+01    -2.642283E+01    -2.642584E+01    -2.618354E+01    -2.631592E+01    -2.610264E+01    -2.689897E+01    -2.647424E+01    -2.566314E+01    -2.591711E+01    -2.630888E+01    -2.574370E+01    -2.606539E+01    -2.609763E+01    -2.601807E+01    -2.574702E+01    -2.558867E+01    -2.571248E+01    -2.580999E+01    -2.612976E+01    -2.538060E+01    -2.567406E+01    -2.565527E+01    -2.517990E+01    -2.531341E+01    -2.566185E+01    -2.527579E+01    -2.550160E+01    -2.545374E+01    -2.550199E+01    -2.544125E+01    -2.542875E+01    -2.506156E+01    -2.494880E+01    -2.484794E+01    -2.488768E+01    -2.491668E+01    -2.503749E+01    -2.510732E+01    -2.516571E+01    -2.502982E+01    -2.487491E+01    -2.476491E+01    -2.456152E+01    -2.470649E+01    -2.501750E+01    -2.477397E+01    -2.457266E+01    -2.448167E+01    -2.442288E+01    -2.460253E+01    -2.462729E+01    -2.454557E+01    -2.443430E+01    -2.432345E+01    -2.441934E+01    -2.428143E+01    -2.438383E+01    -2.429599E+01    -2.413706E+01    -2.425898E+01    -2.423811E+01    -2.406495E+01    -2.413358E+01    -2.406817E+01    -2.406475E+01    -2.418834E+01    -2.398133E+01    -2.399574E+01    -2.390100E+01    -2.392046E+01    -2.391934E+01    -2.375318E+01    -2.369519E+01    -2.372449E+01    -2.372859E+01    -2.378353E+01    -2.368955E+01    -2.366442E+01    -2.349210E+01    -2.355077E+01    -2.365863E+01    -2.365704E+01    -2.349700E+01    -2.357408E+01    -2.346266E+01    -2.341491E+01    -2.343087E+01    -2.343086E+01    -2.329857E+01    -2.323190E+01    -2.331028E+01    -2.322927E+01    -2.328340E+01    -2.320642E+01    -2.314854E+01    -2.325674E+01    -2.311527E+01    -2.311218E+01    -2.312094E+01    -2.309589E+01    -2.303908E+01    -2.300249E+01    -2.301872E+01    -2.292736E+01    -2.290900E+01    -2.293363E+01    -2.285397E+01    -2.279087E+01    -2.291367E+01    -2.287181E+01    -2.287105E+01    -2.277221E+01    -2.268991E+01    -2.276215E+01    -2.268699E+01    -2.265874E+01    -2.262264E+01    -2.251486E+01    -2.262375E+01    -2.268393E+01    -2.257653E+01    -2.253865E+01    -2.251389E+01    -2.244927E+01    -2.248013E+01    -2.254422E+01    -2.244076E+01    -2.236274E+01    -2.234102E+01    -2.235070E+01    -2.230449E+01    -2.236971E+01    -2.235751E+01    -2.228902E+01    -2.228820E+01    -2.225690E+01    -2.220266E+01    -2.219363E+01    -2.218177E+01    -2.216593E+01    -2.218988E+01    -2.213409E+01    -2.214260E+01    -2.215574E+01    -2.208546E+01    -2.201567E+01    -2.206767E+01    -2.195839E+01    -2.194857E+01    -2.198789E+01    -2.196739E+01    -2.195530E+01    -2.194358E+01    -2.196312E+01    -2.187051E+01    -2.188757E+01    -2.188226E+01    -2.180960E+01    -2.183917E+01    -2.186026E+01    -2.177522E+01    -2.176353E+01    -2.183526E+01    -2.177061E+01    -2.170674E+01    -2.175326E+01    -2.170964E+01    -2.165988E+01    -2.166382E+01    -2.167639E+01    -2.161428E+01    -2.164399E+01    -2.162469E+01    -2.157287E+01    -2.158010E+01    -2.158882E+01    -2.155732E+01    -2.157334E+01    -2.154376E+01    -2.149867E+01    -2.153650E+01    -2.149578E+01    -2.145779E+01    -2.145992E+01    -2.139952E+01    -2.142694E+01    -2.143482E+01    -2.141708E+01    -2.139658E+01    -2.143364E+01    -2.138104E+01    -2.134899E+01    -2.136917E+01    -2.136076E+01    -2.133726E+01    -2.129369E+01    -2.126141E+01    -2.125771E+01    -2.128157E+01    -2.126158E+01    -2.128197E+01    -2.123812E+01    -2.123874E+01    -2.124474E+01    -2.124466E+01    -2.125784E+01    -2.121150E+01    -2.117712E+01    -2.115792E+01    -2.114903E+01    -2.115636E+01    -2.114698E+01    -2.111009E+01    -2.108749E+01    -2.110462E+01    -2.113055E+01    -2.111153E+01    -2.107014E+01    -2.109788E+01    -2.111362E+01    -2.103489E+01    -2.105307E+01    -2.105452E+01    -2.103610E+01    -2.098226E+01    -2.105771E+01    -2.105420E+01    -2.096723E+01    -2.100836E+01    -2.102401E+01    -2.101342E+01    -2.098891E+01    -2.098825E+01    -2.095031E+01    -2.093117E+01    -2.093767E+01    -2.094930E+01    -2.095633E+01    -2.092547E+01    -2.093072E+01    -2.092178E+01    -2.087429E+01    -2.088966E+01    -2.090350E+01    -2.086921E+01    -2.086064E+01    -2.085223E+01    -2.086054E+01    -2.086918E+01    -2.087656E+01    -2.087041E+01    -2.086955E+01    -2.084853E+01    -2.084001E+01    -2.084127E+01    -2.081910E+01    -2.082310E+01    -2.084989E+01    -2.081972E+01    -2.081443E+01    -2.078814E+01    -2.081620E+01    -2.079156E+01    -2.081673E+01    -2.079989E+01    -2.074587E+01    -2.076939E+01    -2.077376E+01    -2.072483E+01    -2.077230E+01    -2.080641E+01    -2.073322E+01    -2.075345E+01    -2.077889E+01    -2.071866E+01    -2.073261E+01    -2.074725E+01    -2.075416E+01    -2.073859E+01    -2.075970E+01    -2.069539E+01    -2.067851E+01    -2.071409E+01    -2.071152E+01    -2.074182E+01    -2.073654E+01    -2.069006E+01    -2.070002E+01    -2.071211E+01    -2.069340E+01    -2.072042E+01    -2.074920E+01    -2.069836E+01    -2.068867E+01    -2.069037E+01    -2.066726E+01    -2.067522E+01    -2.071682E+01    -2.069676E+01    -2.070179E+01    -2.071606E+01    -2.069916E+01    -2.067328E+01    -2.067367E+01    -2.066031E+01    -2.068215E+01    -2.065463E+01    -2.065275E+01    -2.066487E+01    -2.066401E+01    -2.071168E+01    -2.070611E+01    -2.067628E+01    -2.069202E+01    -2.066930E+01    -2.064379E+01    -2.064932E+01    -2.062985E+01    -2.065612E+01    -2.071706E+01    -2.069122E+01    -2.064624E+01    -2.066965E+01    -2.065521E+01    -2.062880E+01    -2.070465E+01    -2.070432E+01    -2.064598E+01    -2.066415E+01    -2.066919E+01    -2.065332E+01    -2.066576E+01    -2.062757E+01    -2.062039E+01    -2.067462E+01    -2.067587E+01    -2.066539E+01    -2.065182E+01    -2.065988E+01    -2.068649E+01    -2.068620E+01    -2.065838E+01    -2.068692E+01    -2.068386E+01    -2.067207E+01    -2.067358E+01    -2.064034E+01    -2.065728E+01    -2.068866E+01    -2.064689E+01    -2.066859E+01    -2.068481E+01    -2.063719E+01    -2.067447E+01    -2.064009E+01    -2.066841E+01    -2.070607E+01    -2.064886E+01    -2.065258E+01    -2.070280E+01    -2.066508E+01    -2.066107E+01    -2.068589E+01    -2.070053E+01    -2.066487E+01    -2.068089E+01    -2.066865E+01    -2.070005E+01    -2.068554E+01    -2.067090E+01    -2.070386E+01    -2.074946E+01    -2.069485E+01    -2.068508E+01    -2.069321E+01    -2.068105E+01    -2.068773E+01    -2.068201E+01    -2.067907E+01    -2.072422E+01    -2.071646E+01    -2.070593E+01    -2.071770E+01    -2.067721E+01    -2.069858E+01    -2.071251E+01    -2.069565E+01    -2.071783E+01    -2.073316E+01    -2.072489E+01    -2.072859E+01    -2.071817E+01    -2.070849E+01    -2.074004E+01    -2.074647E+01    -2.070111E+01    -2.073430E+01    -2.075393E+01    -2.075081E+01    -2.071772E+01    -2.071146E+01    -2.075074E+01    -2.077949E+01    -2.078090E+01    -2.078751E+01    -2.079462E+01    -2.078436E+01    -2.075018E+01    -2.072595E+01    -2.076249E+01    -2.075197E+01    -2.073407E+01    -2.074742E+01    -2.073410E+01    -2.076834E+01    -2.080139E+01    -2.079519E+01    -2.079701E+01    -2.081877E+01    -2.082424E+01    -2.083174E+01    -2.080143E+01    -2.082231E+01    -2.079580E+01    -2.078757E+01    -2.080584E+01    -2.080709E+01    -2.081541E+01    -2.083358E+01    -2.080784E+01    -2.081678E+01    -2.085796E+01    -2.083603E+01    -2.088264E+01    -2.086400E+01    -2.087992E+01    -2.086193E+01    -2.082724E+01    -2.084170E+01    -2.090259E+01    -2.084919E+01    -2.085529E+01    -2.087093E+01    -2.084501E+01    -2.084541E+01    -2.089964E+01    -2.089626E+01    -2.091836E+01    -2.089296E+01    -2.089931E+01    -2.093272E+01    -2.090898E+01    -2.090102E+01    -2.091553E+01    -2.091603E+01    -2.093392E+01    -2.093496E+01    -2.095927E+01    -2.096638E+01    -2.094107E+01    -2.097942E+01    -2.096131E+01    -2.094955E+01    -2.095978E+01    -2.096824E+01    -2.095483E+01    -2.097909E+01    -2.098502E+01    -2.102385E+01    -2.100506E+01    -2.100982E+01    -2.103574E+01    -2.104404E+01    -2.104429E+01    -2.106135E+01    -2.103487E+01    -2.105060E+01    -2.103233E+01    -2.103488E+01    -2.100501E+01    -2.104693E+01    -2.109430E+01    -2.107109E+01    -2.103691E+01    -2.107723E+01    -2.112029E+01    -2.116166E+01    -2.113934E+01    -2.112801E+01    -2.112888E+01    -2.109364E+01    -2.110966E+01    -2.118333E+01    -2.116403E+01    -2.113585E+01    -2.116741E+01    -2.118329E+01    -2.119092E+01    -2.117171E+01    -2.115427E+01    -2.117508E+01    -2.117534E+01    -2.117656E+01    -2.126115E+01    -2.121481E+01    -2.120386E+01    -2.126974E+01    -2.124824E+01    -2.126588E+01    -2.129693E+01    -2.124347E+01    -2.120969E+01    -2.121829E+01    -2.126758E+01    -2.128990E+01    -2.125889E+01    -2.127893E+01    -2.135354E+01    -2.135380E+01    -2.135397E+01    -2.132956E+01    -2.138216E+01    -2.139731E+01    -2.133541E+01    -2.135531E+01    -2.135361E+01    -2.137212E+01    -2.139580E+01    -2.140228E+01    -2.139245E+01    -2.144127E+01    -2.143917E+01    -2.149261E+01    -2.152470E+01    -2.150436E+01    -2.147348E+01    -2.146968E+01    -2.143975E+01    -2.145119E+01    -2.146655E+01    -2.145842E+01    -2.146777E+01    -2.152111E+01    -2.151771E+01    -2.157022E+01    -2.157108E+01    -2.156440E+01    -2.164719E+01    -2.160559E+01    -2.158098E+01    -2.163822E+01    -2.162576E+01    -2.164221E+01    -2.164804E+01    -2.162583E+01    -2.165052E+01    -2.164980E+01    -2.165694E+01    -2.174687E+01    -2.170417E+01    -2.170360E+01    -2.175172E+01    -2.176567E+01    -2.172524E+01    -2.179194E+01    -2.177471E+01    -2.174541E+01    -2.179997E+01    -2.175288E+01    -2.174916E+01    -2.179492E+01    -2.179044E+01    -2.182316E+01    -2.194756E+01    -2.196609E+01    -2.191230E+01    -2.190585E+01    -2.194538E+01    -2.199865E+01    -2.197109E+01    -2.199213E+01    -2.201070E+01    -2.196760E+01    -2.197249E+01    -2.197707E+01    -2.197045E+01    -2.197457E+01    -2.203284E+01    -2.203737E+01    -2.204583E+01    -2.206149E+01    -2.213668E+01    -2.212300E+01    -2.207732E+01    -2.212159E+01    -2.215456E+01    -2.217973E+01    -2.221606E+01    -2.223370E+01    -2.217560E+01    -2.219611E+01    -2.217822E+01    -2.223816E+01    -2.226567E+01    -2.227062E+01    -2.231962E+01    -2.237667E+01    -2.239559E+01    -2.236991E+01    -2.236373E+01    -2.240404E+01    -2.240933E+01    -2.236907E+01    -2.242259E+01    -2.246429E+01    -2.242555E+01    -2.248066E+01    -2.248162E+01    -2.242694E+01    -2.250304E+01    -2.256815E+01    -2.258175E+01    -2.259475E+01    -2.256585E+01    -2.254102E+01    -2.262854E+01    -2.268118E+01    -2.274639E+01    -2.274198E+01    -2.270840E+01    -2.272516E+01    -2.276989E+01    -2.283058E+01    -2.296450E+01    -2.292869E+01    -2.294148E+01    -2.303914E+01    -2.300215E+01    -2.292152E+01    -2.297728E+01    -2.292184E+01    -2.298245E+01    -2.298972E+01    -2.292950E+01    -2.305652E+01    -2.309081E+01    -2.307097E+01    -2.309284E+01    -2.314738E+01    -2.311118E+01    -2.306236E+01    -2.310558E+01    -2.324353E+01    -2.324559E+01    -2.332747E+01    -2.328928E+01    -2.326365E+01    -2.338876E+01    -2.353583E+01    -2.354352E+01    -2.352989E+01    -2.353329E+01    -2.360752E+01    -2.354765E+01    -2.349765E+01    -2.355962E+01    -2.356207E+01    -2.369848E+01    -2.388672E+01    -2.385212E+01    -2.391578E+01    -2.390680E+01    -2.378039E+01    -2.387263E+01    -2.391199E+01    -2.378155E+01    -2.386394E+01    -2.388867E+01    -2.397862E+01    -2.401603E+01    -2.391673E+01    -2.413382E+01    -2.444531E+01    -2.437092E+01    -2.445404E+01    -2.440494E+01    -2.444405E+01    -2.477192E+01    -2.465815E+01    -2.459887E+01    -2.486252E+01    -2.470525E+01    -2.481423E+01    -2.517708E+01    -2.509291E+01    -2.510783E+01    -2.484044E+01    -2.482044E+01    -2.505759E+01    -2.518334E+01    -2.562559E+01    -2.596078E+01    -2.543218E+01    -2.550628E+01    -2.581742E+01    -2.563123E+01    -2.568090E+01    -2.555152E+01    -2.559674E+01    -2.586869E+01    -2.594166E+01    -2.592254E+01    -2.598807E+01    -2.561621E+01    -2.592625E+01    -2.612890E+01    -2.644355E+01    -2.656811E+01    -2.719354E+01    -2.706578E+01    -2.697766E+01    -2.666552E+01    -2.696410E+01    -2.698244E+01    -2.705553E+01    -2.808145E+01    -2.788098E+01    -2.760286E+01    -2.963525E+01    -2.838515E+01    -2.795382E+01    -2.875539E+01    -2.920895E+01    -2.925487E+01    -2.910304E+01    -2.970731E+01    -3.058524E+01    -2.981791E+01    -2.915200E+01    -3.040919E+01    -3.003539E+01    -2.903475E+01    -2.968911E+01    -2.903547E+01    -2.845189E+01    -2.858057E+01    -2.905142E+01    -2.920556E+01    -3.016103E+01    -2.996257E+01    -2.999747E+01    -3.066977E+01    -3.141888E+01    -2.987771E+01    -2.876200E+01    -3.392996E+01    -3.085847E+01    -3.226271E+01    -2.923083E+01    -2.944310E+01    -3.040345E+01    -3.216744E+01    -2.947428E+01    -3.250249E+01    -3.116461E+01    -2.853202E+01    -3.016836E+01    -2.920286E+01    -3.029985E+01    -2.941243E+01    -3.085883E+01    -3.102623E+01    -3.004210E+01    -3.227188E+01    -2.850327E+01    -2.872975E+01    -3.065535E+01    -2.913753E+01    -2.815696E+01    -2.814912E+01    -2.930160E+01    -2.744059E+01    -2.826498E+01    -2.897005E+01    -2.993527E+01    -2.897171E+01    -2.822915E+01    -3.118592E+01    -2.976385E+01    -2.869512E+01    -2.840279E+01    -2.961446E+01    -3.201905E+01    -2.804931E+01    -2.819756E+01    -3.024544E+01    -2.998794E+01    -2.942931E+01    -3.105901E+01    -2.969807E+01    -2.902162E+01    -2.800953E+01    -2.863267E+01    -2.959979E+01    -2.922966E+01    -2.815368E+01    -2.794344E+01    -2.932421E+01    -2.878111E+01    -2.923882E+01    -2.945233E+01    -2.792285E+01    -2.929650E+01    -3.144104E+01    -2.784241E+01    -2.829007E+01    -2.931894E+01    -2.932930E+01    -3.094202E+01    -3.145376E+01    -3.121189E+01    -2.884842E+01    -2.961546E+01    -2.889426E+01    -2.894654E+01    -2.916336E+01    -2.955510E+01    -2.870201E+01    -3.079039E+01    -3.012279E+01    -3.173076E+01    -2.956383E+01    -2.846622E+01    -2.932110E+01    -2.908079E+01    -2.796079E+01    -2.919932E+01    -3.603667E+01    -2.866829E+01    -2.929773E+01    -2.878350E+01    -3.010876E+01    -2.957577E+01    -2.826597E+01    -2.933929E+01    -2.912550E+01    -2.883551E+01    -2.797389E+01    -2.811254E+01    -2.731461E+01    -2.877868E+01    -2.930085E+01    -2.937345E+01    -3.015804E+01    -2.977784E+01    -3.008055E+01    -2.992539E+01    -3.038556E+01    -3.107621E+01    -2.906272E+01    -3.011812E+01    -3.166732E+01    -2.995418E+01    -3.220336E+01    -3.024339E+01    -2.912286E+01    -3.005923E+01    -2.913172E+01    -2.897342E+01    -3.008555E+01    -2.956017E+01    -2.934737E+01    -2.970450E+01    -2.934728E+01    -2.838842E+01    -2.725538E+01    -2.865778E+01    -2.833368E+01    -2.859617E+01    -2.904728E+01    -3.023435E+01    -2.843228E+01    -3.079424E+01    -3.042602E+01    -2.995054E+01    -2.890015E+01    -2.819819E+01    -3.033645E+01    -2.861806E+01    -2.782128E+01    -2.888462E+01    -2.897810E+01    -2.792169E+01    -2.940211E+01    -2.990071E+01    -2.936088E+01    -2.951367E+01    -2.920943E+01    -2.878869E+01    -2.936773E+01    -3.003048E+01    -2.927866E+01    -3.222795E+01    -3.053420E+01    -3.074598E+01    -3.104327E+01    -2.962681E+01    -2.998649E+01    -2.911252E+01    -2.878047E+01    -2.817037E+01    -3.008062E+01    -3.326132E+01    -2.898612E+01    -2.879393E+01    -2.967034E+01    -2.834228E+01    -2.889455E+01    -2.833629E+01    -2.838397E+01    -3.019899E+01    -2.938811E+01    -2.964645E+01    -2.877869E+01    -3.029943E+01    -2.946692E+01    -3.093409E+01    -2.981646E+01    -2.963962E+01    -3.045427E+01    -2.887178E+01    -2.810546E+01    -3.092873E+01    -2.943097E+01    -2.873993E+01    -2.910038E+01    -3.109145E+01    -3.159788E+01    -2.874826E+01    -2.890021E+01    -2.900426E+01    -2.909149E+01    -2.860270E+01    -2.708190E+01    -2.912729E+01    -2.778556E+01    -2.730869E+01    -2.855515E+01    -3.022653E+01    -2.979532E+01    -2.862980E+01    -3.016043E+01    -3.208157E+01    -2.979777E+01    -2.984830E+01    -2.890029E+01    -3.099616E+01    -3.005957E+01    -2.902248E+01    -2.832100E+01    -3.015612E+01    -3.039241E+01    -2.873389E+01    -3.238810E+01    -3.156594E+01    -2.988906E+01    -2.855632E+01    -2.914215E+01    -2.987943E+01    -2.915640E+01    -2.893519E+01    -2.927321E+01    -3.154100E+01    -2.952601E+01    -3.024053E+01    -2.917268E+01    -2.984653E+01    -2.975569E+01    -2.986438E+01    -2.856613E+01    -2.844872E+01    -2.826346E+01    -3.046070E+01    -2.962971E+01    -2.988280E+01    -2.912026E+01    -3.253175E+01    -2.935643E+01    -3.117935E+01    -2.837689E+01    -2.917222E+01    -2.964708E+01    -2.932015E+01    -2.854783E+01    -2.939457E+01    -3.146381E+01    -2.926926E+01    -3.151499E+01    -3.070751E+01    -2.885472E+01    -2.795860E+01    -2.918968E+01    -3.004148E+01    -2.900593E+01    -2.992592E+01    -3.093656E+01    -2.847997E+01    -3.042713E+01    -2.899051E+01    -2.816262E+01    -2.852589E+01    -2.847271E+01    -3.000847E+01    -2.958739E+01    -2.996681E+01    -2.945823E+01    -2.919139E+01    -2.835641E+01    -2.873528E+01    -3.242120E+01    -2.963327E+01    -2.843047E+01    -3.145722E+01    -2.971070E+01    -2.879327E+01    -2.766098E+01    -2.896011E+01    -2.791808E+01    -2.772805E+01    -2.895358E+01    -2.922501E+01    -2.877009E+01    -3.280179E+01    -2.981701E+01    -3.007416E+01    -3.060685E+01    -3.347993E+01    -2.879557E+01    -2.909789E+01    -2.905404E+01    -2.931142E+01    -2.887789E+01    -2.806947E+01    -2.859389E+01    -2.855192E+01    -3.086708E+01    -2.935481E+01    -2.930493E+01    -2.989953E+01    -2.786077E+01    -2.923037E+01    -3.016032E+01    -2.974287E+01    -3.083016E+01    -2.921692E+01    -2.996054E+01    -2.967589E+01    -2.910625E+01    -2.946099E+01    -3.099554E+01    -2.907337E+01    -2.900523E+01    -2.802574E+01    -2.848586E+01    -3.019152E+01    -2.879569E+01    -2.830984E+01    -2.921808E+01    -3.170652E+01    -2.892611E+01    -2.989301E+01    -2.978164E+01    -2.839342E+01    -2.926375E+01    -3.009127E+01    -3.151565E+01    -3.014272E+01    -3.090900E+01    -2.992256E+01    -2.922515E+01    -2.893412E+01    -3.011997E+01    -2.837155E+01    -2.840584E+01    -2.836027E+01    -3.025937E+01    -2.890879E+01    -2.922773E+01    -3.321425E+01    -3.071491E+01    -2.941369E+01    -2.845741E+01    -3.071918E+01    -3.237735E+01    -3.318918E+01    -3.041771E+01    -2.986896E+01    -2.863940E+01    -3.076665E+01    -3.104169E+01    -2.943839E+01    -3.056528E+01    -2.950036E+01    -2.948427E+01    -2.942890E+01    -2.997563E+01    -3.045482E+01    -2.905021E+01    -3.069209E+01    -3.111243E+01    -2.987413E+01    -3.436584E+01    -2.964933E+01    -2.979136E+01    -2.896156E+01    -3.074684E+01    -3.041716E+01    -3.067719E+01    -3.129119E+01    -2.961785E+01    -2.992517E+01    -2.909152E+01    -2.996858E+01    -3.010635E+01    -2.891680E+01    -2.912439E+01    -3.075421E+01    -2.930182E+01    -2.958996E+01    -2.942808E+01    -3.077205E+01    -2.884171E+01    -3.118855E+01    -2.855066E+01    -3.145237E+01    -2.981633E+01    -2.994158E+01    -2.788555E+01    -2.854133E+01    -3.041744E+01    -2.946180E+01    -2.967635E+01    -2.882712E+01    -2.943105E+01    -2.964552E+01    -2.833663E+01    -3.241162E+01    -2.953835E+01    -2.850256E+01    -2.849425E+01    -2.789079E+01    -2.783663E+01    -2.897674E+01    -3.154458E+01    -2.858834E+01    -3.551534E+01    -2.991041E+01    -2.883285E+01    -3.098657E+01    -3.035611E+01    -2.908619E+01    -2.927405E+01    -2.865226E+01    -3.385628E+01    -2.914590E+01    -3.088173E+01    -2.910125E+01    -3.057147E+01    -3.233965E+01    -3.082223E+01    -2.799562E+01    -2.905411E+01    -2.879737E+01    -2.875976E+01    -2.928646E+01    -2.838517E+01    -2.761374E+01    -3.217125E+01
-56.777778    -1.490791E+01    -1.607736E+01    -1.435014E+01    -1.549358E+01    -1.389235E+01    -1.654138E+01    -1.689842E+01    -1.461735E+01    -1.464394E+01    -1.397613E+01    -1.406290E+01    -1.405914E+01    -1.661157E+01    -1.616352E+01    -1.507605E+01    -1.650981E+01    -1.536016E+01    -1.610335E+01    -1.564352E+01    -1.505125E+01    -1.843789E+01    -1.680285E+01    -1.515152E+01    -1.452818E+01    -1.873980E+01    -1.369260E+01    -1.425358E+01    -1.621121E+01    -1.675807E+01    -1.537465E+01    -1.519645E+01    -1.654638E+01    -1.558655E+01    -1.440779E+01    -1.645527E+01    -1.704680E+01    -1.458958E+01    -1.534901E+01    -1.513161E+01    -1.497635E+01    -1.474476E+01    -1.492763E+01    -1.444142E+01    -1.439461E+01    -1.592809E+01    -1.549210E+01    -1.549590E+01    -1.535680E+01    -1.594075E+01    -1.511299E+01    -1.519757E+01    -1.481136E+01    -1.756463E+01    -1.712149E+01    -1.492458E+01    -1.540345E+01    -1.422125E+01    -1.486236E+01    -1.463255E+01    -1.518130E+01    -1.367932E+01    -1.492936E+01    -1.717252E+01    -1.469853E+01    -1.630116E+01    -1.503389E+01    -1.368703E+01    -1.676931E+01    -1.574251E+01    -1.498288E+01    -1.522878E+01    -1.765827E+01    -1.495938E+01    -1.597069E+01    -1.496637E+01    -1.631811E+01    -1.491024E+01    -1.760092E+01    -1.610161E+01    -1.717644E+01    -1.602408E+01    -1.528245E+01    -1.506252E+01    -1.674454E+01    -1.540183E+01    -1.488630E+01    -1.547922E+01    -1.618359E+01    -1.495693E+01    -1.650439E+01    -1.660010E+01    -1.554028E+01    -1.731380E+01    -1.622543E+01    -1.766405E+01    -1.790853E+01    -1.832324E+01    -1.625687E+01    -1.554342E+01    -1.749646E+01    -1.546744E+01    -1.534668E+01    -1.505406E+01    -1.717432E+01    -1.658045E+01    -1.574396E+01    -1.610800E+01    -1.400856E+01    -1.531991E+01    -1.419836E+01    -1.633258E+01    -1.725561E+01    -1.521111E+01    -1.585523E+01    -1.384292E+01    -1.499534E+01    -1.730560E+01    -1.450751E+01    -1.686735E+01    -1.541318E+01    -1.552676E+01    -1.463824E+01    -1.546842E+01    -1.606920E+01    -1.475560E+01    -1.483235E+01    -1.637204E+01    -1.671338E+01    -1.631304E+01    -1.533244E+01    -1.472859E+01    -1.457530E+01    -1.514367E+01    -1.434867E+01    -1.471190E+01    -1.522157E+01    -1.504261E+01    -1.590109E+01    -1.850885E+01    -1.409574E+01    -1.429186E+01    -1.799926E+01    -1.773385E+01    -1.706258E+01    -1.474148E+01    -1.502227E+01    -1.328480E+01    -1.448668E+01    -1.512563E+01    -1.504173E+01    -1.590118E+01    -1.459470E+01    -1.523398E+01    -1.490592E+01    -2.002377E+01    -1.590742E+01    -1.595163E+01    -1.517646E+01    -1.458965E+01    -1.507539E+01    -1.639897E+01    -1.793707E+01    -1.481111E+01    -1.460841E+01    -1.700339E+01    -1.474726E+01    -1.621738E+01    -1.571297E+01    -1.563021E+01    -1.609000E+01    -1.651470E+01    -1.588670E+01    -1.688023E+01    -1.450467E+01    -1.436565E+01    -1.441054E+01    -1.558749E+01    -1.759474E+01    -1.594241E+01    -1.763909E+01    -1.369302E+01    -1.562942E+01    -1.574947E+01    -1.542854E+01    -1.665214E+01    -1.434367E+01    -1.662145E+01    -1.503540E+01    -1.702305E+01    -1.934607E+01    -1.567289E+01    -1.439941E+01    -2.138705E+01    -1.481442E+01    -1.513999E+01    -1.590778E+01    -1.589222E+01    -1.563085E+01    -1.584816E+01    -1.685093E+01    -1.697207E+01    -1.561136E+01    -1.572351E+01    -1.569974E+01    -1.491543E+01    -1.625893E+01    -1.615984E+01    -1.956430E+01    -1.760987E+01    -1.521415E+01    -1.559026E+01    -1.403064E+01    -1.497822E+01    -1.541875E+01    -1.606082E+01    -1.683210E+01    -1.549852E+01    -1.726643E+01    -1.619376E+01    -1.378052E+01    -1.739646E+01    -1.423550E+01    -1.716572E+01    -1.560451E+01    -1.818713E+01    -1.481973E+01    -1.565248E+01    -1.439179E+01    -1.544888E+01    -1.553337E+01    -1.513880E+01    -1.569805E+01    -1.497576E+01    -1.573053E+01    -1.499904E+01    -1.594543E+01    -1.621333E+01    -1.449695E+01    -1.587744E+01    -1.601722E+01    -1.719677E+01    -1.974307E+01    -1.689825E+01    -1.840332E+01    -1.597953E+01    -1.516115E+01    -1.651272E+01    -1.557759E+01    -1.442858E+01    -1.449394E+01    -1.421567E+01    -1.609631E+01    -1.776002E+01    -1.525937E+01    -1.458535E+01    -1.408589E+01    -1.454452E+01    -1.863525E+01    -1.681067E+01    -1.484542E+01    -1.395591E+01    -1.455667E+01    -1.370200E+01    -1.500635E+01    -1.465365E+01    -1.812548E+01    -1.476364E+01    -1.520387E+01    -1.444347E+01    -1.371282E+01    -1.594754E+01    -1.672481E+01    -1.537547E+01    -1.490239E+01    -1.594747E+01    -1.349508E+01    -1.515864E+01    -1.538256E+01    -1.620269E+01    -1.660973E+01    -1.600697E+01    -1.494612E+01    -1.429967E+01    -1.573601E+01    -1.545559E+01    -1.503203E+01    -1.408174E+01    -1.796725E+01    -1.754386E+01    -1.617322E+01    -1.808120E+01    -1.469049E+01    -1.613804E+01    -1.395942E+01    -1.582550E+01    -1.728886E+01    -1.446252E+01    -1.470809E+01    -1.436480E+01    -1.427491E+01    -1.794632E+01    -1.364331E+01    -1.870250E+01    -1.778164E+01    -1.514044E+01    -1.595205E+01    -1.537745E+01    -1.423970E+01    -1.557466E+01    -1.323791E+01    -1.445017E+01    -1.457820E+01    -1.701328E+01    -1.431499E+01    -1.508862E+01    -1.451982E+01    -1.556692E+01    -1.697089E+01    -1.406791E+01    -1.413550E+01    -1.574306E+01    -1.329026E+01    -1.419659E+01    -1.532691E+01    -1.520035E+01    -1.622373E+01    -1.345381E+01    -1.409912E+01    -1.412365E+01    -1.357600E+01    -1.812571E+01    -1.513903E+01    -1.612023E+01    -1.546573E+01    -1.463701E+01    -1.541925E+01    -1.405836E+01    -1.570669E+01    -1.455617E+01    -1.497506E+01    -1.432780E+01    -2.181932E+01    -1.738127E+01    -1.458937E+01    -1.565733E+01    -1.667691E+01    -1.462424E+01    -1.451447E+01    -1.444454E+01    -1.607991E+01    -1.731276E+01    -1.722652E+01    -1.582109E+01    -1.543276E+01    -1.512602E+01    -1.523802E+01    -1.727733E+01    -1.590330E+01    -2.033540E+01    -1.374646E+01    -1.462010E+01    -1.420035E+01    -1.465087E+01    -1.773603E+01    -1.483444E+01    -1.523962E+01    -1.529623E+01    -1.383904E+01    -1.790160E+01    -1.463793E+01    -1.407162E+01    -1.511642E+01    -1.435820E+01    -1.345277E+01    -1.466843E+01    -1.527907E+01    -1.409522E+01    -1.515641E+01    -1.371403E+01    -1.573483E+01    -1.355494E+01    -1.481906E+01    -1.447138E+01    -1.362320E+01    -1.512451E+01    -1.533843E+01    -1.363063E+01    -1.622347E+01    -1.361875E+01    -1.472906E+01    -1.666442E+01    -1.515814E+01    -1.535164E+01    -1.460284E+01    -1.592474E+01    -1.621930E+01    -1.600162E+01    -1.506610E+01    -1.572069E+01    -1.569631E+01    -1.616083E+01    -1.901951E+01    -1.544647E+01    -1.424190E+01    -1.578571E+01    -1.690283E+01    -1.509762E+01    -1.481367E+01    -1.432853E+01    -1.444300E+01    -1.421486E+01    -1.804773E+01    -1.443759E+01    -1.472455E+01    -1.618825E+01    -1.329204E+01    -1.450572E+01    -1.393908E+01    -1.417746E+01    -1.354540E+01    -1.426330E+01    -1.437790E+01    -1.492334E+01    -1.553286E+01    -1.740776E+01    -1.523491E+01    -1.423761E+01    -1.484332E+01    -1.424303E+01    -1.517000E+01    -1.840940E+01    -1.588835E+01    -1.430603E+01    -1.511970E+01    -1.407461E+01    -1.423187E+01    -1.664646E+01    -1.643469E+01    -1.613857E+01    -1.545123E+01    -1.595894E+01    -1.552769E+01    -1.567990E+01    -1.547664E+01    -1.643391E+01    -1.516115E+01    -1.431165E+01    -1.643707E+01    -1.483809E+01    -1.539286E+01    -1.531388E+01    -1.619505E+01    -1.626752E+01    -1.623700E+01    -1.415657E+01    -1.409714E+01    -1.371115E+01    -1.496016E+01    -1.890367E+01    -1.520658E+01    -1.491634E+01    -1.561053E+01    -1.676061E+01    -1.522238E+01    -1.479073E+01    -1.641707E+01    -1.367970E+01    -1.660231E+01    -1.405367E+01    -1.675003E+01    -1.564517E+01    -1.413795E+01    -1.611903E+01    -1.394008E+01    -1.694981E+01    -1.437063E+01    -1.688430E+01    -1.471542E+01    -1.592654E+01    -1.537667E+01    -1.517728E+01    -1.744862E+01    -1.663726E+01    -1.349379E+01    -1.464220E+01    -1.440015E+01    -1.482577E+01    -1.591708E+01    -1.465989E+01    -1.489274E+01    -1.528412E+01    -1.892112E+01    -1.576569E+01    -1.502201E+01    -1.445978E+01    -1.699957E+01    -1.539375E+01    -1.373298E+01    -1.580001E+01    -1.707665E+01    -1.480561E+01    -1.325906E+01    -1.334977E+01    -1.393392E+01    -1.525312E+01    -1.591306E+01    -1.625995E+01    -1.380739E+01    -1.407859E+01    -1.315202E+01    -1.374529E+01    -1.534715E+01    -1.417288E+01    -1.359284E+01    -1.380657E+01    -1.335488E+01    -1.433100E+01    -1.650389E+01    -1.727702E+01    -1.481984E+01    -1.529744E+01    -1.453722E+01    -1.464310E+01    -1.445573E+01    -1.692992E+01    -1.435561E+01    -1.390164E+01    -1.534242E+01    -1.447224E+01    -1.553432E+01    -1.511855E+01    -1.476295E+01    -1.480049E+01    -1.440082E+01    -1.516598E+01    -1.477177E+01    -1.585367E+01    -1.406273E+01    -1.555293E+01    -1.521510E+01    -1.442364E+01    -1.507225E+01    -1.449749E+01    -1.564053E+01    -1.643664E+01    -1.470086E+01    -1.422704E+01    -1.580776E+01    -1.588835E+01    -1.553843E+01    -1.513720E+01    -1.567517E+01    -1.644300E+01    -1.508872E+01    -1.436808E+01    -1.482924E+01    -1.580023E+01    -1.630113E+01    -1.632175E+01    -1.553038E+01    -1.611058E+01    -1.560508E+01    -1.682358E+01    -1.445801E+01    -1.530004E+01    -1.605927E+01    -1.749387E+01    -1.503203E+01    -1.761711E+01    -1.563570E+01    -1.681742E+01    -1.558580E+01    -1.781830E+01    -1.679616E+01    -1.559351E+01    -1.644371E+01    -1.406029E+01    -1.360809E+01    -1.560888E+01    -1.497847E+01    -1.468805E+01    -1.278764E+01    -1.487922E+01    -1.594241E+01    -1.523617E+01    -1.362444E+01    -1.345728E+01    -1.379848E+01    -1.334789E+01    -1.536856E+01    -1.541307E+01    -1.587729E+01    -1.441628E+01    -1.611271E+01    -1.536645E+01    -1.532633E+01    -1.418731E+01    -1.686445E+01    -1.540938E+01    -1.453335E+01    -1.403905E+01    -1.447567E+01    -1.561473E+01    -1.493144E+01    -1.463500E+01    -1.463366E+01    -1.705059E+01    -1.549908E+01    -1.711642E+01    -1.800983E+01    -1.615109E+01    -1.419163E+01    -1.341458E+01    -1.325443E+01    -1.453944E+01    -1.628059E+01    -1.581088E+01    -1.401069E+01    -1.455127E+01    -1.502088E+01    -1.518530E+01    -1.618050E+01    -1.582006E+01    -1.403250E+01    -1.358552E+01    -1.493876E+01    -1.475871E+01    -1.473255E+01    -1.608710E+01    -1.814016E+01    -1.750546E+01    -1.523989E+01    -1.665984E+01    -1.877078E+01    -1.522276E+01    -1.448749E+01    -1.481844E+01    -1.399625E+01    -1.328234E+01    -1.345911E+01    -1.536429E+01    -1.540733E+01    -1.386006E+01    -1.340865E+01    -1.459100E+01    -1.477824E+01    -1.558713E+01    -1.404375E+01    -1.824836E+01    -1.379474E+01    -1.658271E+01    -1.434556E+01    -1.715017E+01    -1.571280E+01    -1.497995E+01    -1.593854E+01    -1.553348E+01    -1.590030E+01    -1.797714E+01    -1.822908E+01    -1.478934E+01    -1.871750E+01    -1.437467E+01    -1.391187E+01    -1.553848E+01    -1.487135E+01    -1.803920E+01    -1.724771E+01    -1.524062E+01    -1.512407E+01    -1.435161E+01    -1.515584E+01    -1.466541E+01    -1.364902E+01    -1.423473E+01    -1.334440E+01    -1.387596E+01    -1.569671E+01    -1.718027E+01    -1.644366E+01    -1.487434E+01    -1.527188E+01    -1.391287E+01    -1.413733E+01    -1.426779E+01    -1.640545E+01    -1.507438E+01    -1.380400E+01    -1.446118E+01    -1.757964E+01    -1.540851E+01    -1.516671E+01    -1.483195E+01    -1.629931E+01    -1.565883E+01    -1.426422E+01    -1.483492E+01    -1.488698E+01    -1.598486E+01    -1.562533E+01    -1.622936E+01    -1.450292E+01    -1.586662E+01    -1.548938E+01    -1.634910E+01    -1.541241E+01    -1.471018E+01    -1.648006E+01    -1.519454E+01    -1.466328E+01    -1.677352E+01    -1.708601E+01    -1.444219E+01    -1.756685E+01    -1.549864E+01    -1.467754E+01    -1.536404E+01    -1.440458E+01    -1.488501E+01    -1.529815E+01    -1.367090E+01    -1.545212E+01    -1.487476E+01    -1.832782E+01    -1.700837E+01    -1.447443E+01    -1.458858E+01    -1.447917E+01    -1.554083E+01    -1.515448E+01    -1.663705E+01    -1.604340E+01    -1.466400E+01    -1.401604E+01    -1.456656E+01    -1.361166E+01    -1.446045E+01    -1.452789E+01    -1.383580E+01    -1.385373E+01    -1.433619E+01    -1.316877E+01    -1.391731E+01    -1.581109E+01    -1.569931E+01    -1.506514E+01    -1.379187E+01    -1.445274E+01    -1.722082E+01    -1.444449E+01    -1.385006E+01    -1.421133E+01    -1.388301E+01    -1.359118E+01    -1.471613E+01    -1.618031E+01    -1.644646E+01    -1.430497E+01    -1.439158E+01    -1.379874E+01    -1.423510E+01    -1.546124E+01    -1.721595E+01    -1.612191E+01    -1.453578E+01    -1.604846E+01    -1.384080E+01    -1.448379E+01    -1.403268E+01    -1.357040E+01    -1.349391E+01    -1.446685E+01    -1.367793E+01    -1.455886E+01    -1.546974E+01    -1.498685E+01    -1.571755E+01    -1.374529E+01    -1.425758E+01    -1.434584E+01    -1.500897E+01    -1.483666E+01    -1.330520E+01    -1.436239E+01    -1.356244E+01    -1.371606E+01    -1.472342E+01    -1.562334E+01    -1.470472E+01    -1.403832E+01    -1.524377E+01    -1.563410E+01    -1.433299E+01    -1.787725E+01    -1.828327E+01    -1.500806E+01    -1.554600E+01    -1.408771E+01    -1.431875E+01    -1.345304E+01    -1.506275E+01    -1.315496E+01    -1.351299E+01    -1.327070E+01    -1.513362E+01    -1.337947E+01    -1.389950E+01    -1.657136E+01    -1.443432E+01    -1.411258E+01    -1.379889E+01    -1.490178E+01    -1.795461E+01    -1.461593E+01    -1.463721E+01    -1.311006E+01    -1.363406E+01    -1.383213E+01    -1.352963E+01    -1.514310E+01    -1.555490E+01    -1.609032E+01    -1.534877E+01    -1.375371E+01    -1.470793E+01    -1.404963E+01    -1.329301E+01    -1.497600E+01    -1.677616E+01    -1.452335E+01    -1.446054E+01    -1.593929E+01    -1.484611E+01    -1.393236E+01    -1.443057E+01    -1.444364E+01    -1.384850E+01    -1.344505E+01    -1.450210E+01    -1.446712E+01    -1.564145E+01    -1.490971E+01    -1.423827E+01    -1.442417E+01    -1.461457E+01    -1.330741E+01    -1.335249E+01    -1.400951E+01    -1.596176E+01    -1.503881E+01    -1.544996E+01    -1.552612E+01    -1.544621E+01    -1.554947E+01    -1.615201E+01    -1.473251E+01    -1.513670E+01    -1.682722E+01    -1.746693E+01    -1.673497E+01    -1.535283E+01    -1.498401E+01    -1.475475E+01    -1.538566E+01    -1.604512E+01    -1.819371E+01    -1.510435E+01    -1.497464E+01    -1.574188E+01    -1.549772E+01    -1.700536E+01    -1.625735E+01    -1.751013E+01    -1.542147E+01    -1.622152E+01    -1.747155E+01    -1.437389E+01    -1.451701E+01    -1.465219E+01    -1.432236E+01    -1.361125E+01    -1.330206E+01    -1.398354E+01    -1.303681E+01    -1.419318E+01    -1.459618E+01    -1.584569E+01    -1.477275E+01    -1.427602E+01    -1.573802E+01    -1.491307E+01    -1.481535E+01    -1.400164E+01    -1.476607E+01    -1.653944E+01    -1.368820E+01    -1.343892E+01    -1.494570E+01    -1.605198E+01    -1.629375E+01    -1.627156E+01    -1.572388E+01    -1.500259E+01    -1.365723E+01    -1.401766E+01    -1.505861E+01    -1.475375E+01    -1.408544E+01    -1.356084E+01    -1.410309E+01    -1.407082E+01    -1.438487E+01    -1.454145E+01    -1.374679E+01    -1.475774E+01    -1.635886E+01    -1.331742E+01    -1.400952E+01    -1.497227E+01    -1.604994E+01    -1.780904E+01    -1.639837E+01    -1.657269E+01    -1.442909E+01    -1.549511E+01    -1.425570E+01    -1.479876E+01    -1.592603E+01    -1.627213E+01    -1.555876E+01    -1.606130E+01    -1.576732E+01    -1.915088E+01    -1.567522E+01    -1.438431E+01    -1.398961E+01    -1.374135E+01    -1.357231E+01    -1.390627E+01    -1.443295E+01    -1.418689E+01    -1.631406E+01    -1.489239E+01    -1.484031E+01    -1.643288E+01    -1.416744E+01    -1.560321E+01    -1.497997E+01    -1.477544E+01    -1.422948E+01    -1.400736E+01    -1.329884E+01    -1.447312E+01    -1.584790E+01    -1.571497E+01    -1.841737E+01    -1.443438E+01    -1.484030E+01    -1.502817E+01    -1.526896E+01    -1.685979E+01    -1.459721E+01    -1.578229E+01    -1.602082E+01    -1.581019E+01    -1.614525E+01    -1.588484E+01    -1.456336E+01    -1.633955E+01    -1.460406E+01    -1.476396E+01    -1.510172E+01    -1.464538E+01    -1.582874E+01    -1.578201E+01    -1.642147E+01    -1.429747E+01    -1.324847E+01    -1.422361E+01    -1.407524E+01    -1.429353E+01    -1.487539E+01    -1.800187E+01    -1.438237E+01    -1.693306E+01    -1.480788E+01    -1.615836E+01    -1.631206E+01    -1.392262E+01    -1.407376E+01    -1.342219E+01    -1.341137E+01    -1.371728E+01    -1.389724E+01    -1.382935E+01    -1.477316E+01    -1.531319E+01    -1.485262E+01    -1.506270E+01    -1.524463E+01    -1.457606E+01    -1.573649E+01    -1.537166E+01    -1.458178E+01    -1.724549E+01    -1.492783E+01    -1.557531E+01    -1.513239E+01    -1.513687E+01    -1.610186E+01    -1.456580E+01    -1.412289E+01    -1.375906E+01    -1.816477E+01    -1.661574E+01    -1.503578E+01    -1.423866E+01    -1.473410E+01    -1.404203E+01    -1.396745E+01    -1.362769E+01    -1.391521E+01    -1.574473E+01    -1.468973E+01    -1.527186E+01    -1.413788E+01    -1.622285E+01    -1.517112E+01    -1.552432E+01    -1.675446E+01    -1.619212E+01    -1.515172E+01    -1.380494E+01    -1.367322E+01    -1.555781E+01    -1.457695E+01    -1.443380E+01    -1.497635E+01    -1.577370E+01    -1.533140E+01    -1.494815E+01    -1.480883E+01    -1.623943E+01    -1.488132E+01    -1.413139E+01    -1.274941E+01    -1.371141E+01    -1.299951E+01    -1.293784E+01    -1.425403E+01    -1.480008E+01    -1.550562E+01    -1.502363E+01    -1.559320E+01    -1.590477E+01    -1.494153E+01    -1.457540E+01    -1.486921E+01    -1.528241E+01    -1.577448E+01    -1.515142E+01    -1.487925E+01    -1.451946E+01    -1.893637E+01    -1.434454E+01    -1.574098E+01    -1.702188E+01    -1.578502E+01    -1.477400E+01    -1.461936E+01    -1.574435E+01    -1.488278E+01    -1.517493E+01    -1.433391E+01    -1.599641E+01    -1.478858E+01    -1.532654E+01    -1.456879E+01    -1.535755E+01    -1.536783E+01    -1.626352E+01    -1.420389E+01    -1.396167E+01    -1.346873E+01    -1.590124E+01    -1.556674E+01    -1.476885E+01    -1.471395E+01    -1.556062E+01    -1.398317E+01    -1.453138E+01    -1.334601E+01    -1.448302E+01    -1.455888E+01    -1.466512E+01    -1.412864E+01    -1.529807E+01    -1.864762E+01    -1.493742E+01    -1.615632E+01    -1.685325E+01    -1.440478E+01    -1.310626E+01    -1.422226E+01    -1.552369E+01    -1.430714E+01    -1.562217E+01    -1.600778E+01    -1.370118E+01    -1.487582E+01    -1.340854E+01    -1.368944E+01    -1.406351E+01    -1.398636E+01    -1.552663E+01    -1.463040E+01    -1.518384E+01    -1.484863E+01    -1.417397E+01    -1.422469E+01    -1.492150E+01    -1.805269E+01    -1.517924E+01    -1.412358E+01    -1.857228E+01    -1.430354E+01    -1.374512E+01    -1.270239E+01    -1.395794E+01    -1.303471E+01    -1.343979E+01    -1.449835E+01    -1.600021E+01    -1.667133E+01    -1.574388E+01    -1.438192E+01    -1.466135E+01    -1.451013E+01    -1.618500E+01    -1.554995E+01    -1.338668E+01    -1.369241E+01    -1.426535E+01    -1.379032E+01    -1.322527E+01    -1.470721E+01    -1.385733E+01    -1.501878E+01    -1.485757E+01    -1.461406E+01    -1.442646E+01    -1.297635E+01    -1.400224E+01    -1.502256E+01    -1.578706E+01    -1.556624E+01    -1.424975E+01    -1.583886E+01    -1.635700E+01    -1.546573E+01    -1.609917E+01    -1.688386E+01    -1.421901E+01    -1.483456E+01    -1.415472E+01    -1.431591E+01    -1.526785E+01    -1.427217E+01    -1.399488E+01    -1.459661E+01    -1.785629E+01    -1.493800E+01    -1.491373E+01    -1.478150E+01    -1.489871E+01    -1.439322E+01    -1.495025E+01    -1.606673E+01    -1.713550E+01    -1.586310E+01    -1.516721E+01    -1.461566E+01    -1.397376E+01    -1.530091E+01    -1.323543E+01    -1.328574E+01    -1.369865E+01    -1.477757E+01    -1.447365E+01    -1.523125E+01    -1.612707E+01    -1.572794E+01    -1.604296E+01    -1.403312E+01    -1.602374E+01    -1.655632E+01    -1.595804E+01    -1.581861E+01    -1.520110E+01    -1.464843E+01    -1.670791E+01    -1.648641E+01    -1.527559E+01    -1.517496E+01    -1.509446E+01    -1.479942E+01    -1.426453E+01    -1.470562E+01    -1.689551E+01    -1.423459E+01    -1.618064E+01    -1.590720E+01    -1.517439E+01    -1.671237E+01    -1.669548E+01    -1.650079E+01    -1.564402E+01    -1.530351E+01    -1.467299E+01    -1.636698E+01    -1.677958E+01    -1.522222E+01    -1.615718E+01    -1.456035E+01    -1.587627E+01    -1.461668E+01    -1.419655E+01    -1.386955E+01    -1.473875E+01    -1.423044E+01    -1.470399E+01    -1.485468E+01    -1.737549E+01    -1.607993E+01    -1.709668E+01    -1.486173E+01    -1.701688E+01    -1.712555E+01    -1.669485E+01    -1.405339E+01    -1.470267E+01    -1.787879E+01    -1.575336E+01    -1.526917E+01    -1.521944E+01    -1.568462E+01    -1.539868E+01    -1.496825E+01    -1.802673E+01    -1.713537E+01    -1.430094E+01    -1.375613E+01    -1.342045E+01    -1.367150E+01    -1.444284E+01    -1.627506E+01    -1.734085E+01    -1.677045E+01    -1.627646E+01    -1.538673E+01    -1.532448E+01    -1.712738E+01    -1.423746E+01    -1.371032E+01    -1.379862E+01    -1.746157E+01    -1.494329E+01    -1.553501E+01    -1.636221E+01    -1.648019E+01    -1.717533E+01    -1.570601E+01    -1.448682E+01    -1.603803E+01    -1.432767E+01    -1.487548E+01    -1.485820E+01    -1.423363E+01    -1.333448E+01    -1.562752E+01
-56.666667    -1.499079E+01    -1.513495E+01    -1.538569E+01    -1.444710E+01    -1.637630E+01    -1.421970E+01    -1.495685E+01    -1.458701E+01    -1.444044E+01    -1.750146E+01    -1.423866E+01    -1.551869E+01    -1.527392E+01    -1.796342E+01    -1.586236E+01    -1.521928E+01    -1.601343E+01    -1.712804E+01    -1.499786E+01    -1.813737E+01    -1.478124E+01    -1.479215E+01    -1.441987E+01    -1.475472E+01    -1.668136E+01    -1.472410E+01    -1.649254E+01    -1.599296E+01    -1.570194E+01    -1.577424E+01    -1.675257E+01    -1.656002E+01    -1.662774E+01    -1.549636E+01    -1.565382E+01    -1.593006E+01    -1.707561E+01    -1.528375E+01    -1.610012E+01    -1.621308E+01    -1.638899E+01    -1.557782E+01    -1.469208E+01    -1.635171E+01    -1.551653E+01    -1.495127E+01    -1.458406E+01    -1.502710E+01    -1.458105E+01    -1.413625E+01    -1.475645E+01    -1.557581E+01    -1.545876E+01    -1.530557E+01    -1.596060E+01    -1.707248E+01    -1.537560E+01    -1.520996E+01    -1.579991E+01    -1.447932E+01    -1.411219E+01    -1.433540E+01    -1.440886E+01    -1.692014E+01    -1.407861E+01    -1.452741E+01    -1.485589E+01    -1.424519E+01    -1.503487E+01    -1.782584E+01    -1.611275E+01    -2.103483E+01    -1.479184E+01    -1.571478E+01    -1.633933E+01    -1.552118E+01    -1.523766E+01    -1.576889E+01    -1.559668E+01    -1.595764E+01    -1.485992E+01    -1.544501E+01    -1.496640E+01    -1.810927E+01    -1.804906E+01    -1.644087E+01    -1.505266E+01    -1.745959E+01    -1.549562E+01    -1.499260E+01    -1.712384E+01    -1.603863E+01    -1.500871E+01    -1.466445E+01    -1.656255E+01    -1.628911E+01    -1.521128E+01    -1.532669E+01    -1.543255E+01    -1.409951E+01    -1.459824E+01    -1.552234E+01    -1.685972E+01    -1.452541E+01    -1.501181E+01    -1.538872E+01    -1.520120E+01    -1.580383E+01    -1.367376E+01    -1.583854E+01    -1.782290E+01    -1.462940E+01    -1.544283E+01    -1.406924E+01    -1.492599E+01    -1.406253E+01    -1.491632E+01    -1.700493E+01    -1.570768E+01    -1.552046E+01    -1.595470E+01    -1.634235E+01    -1.525891E+01    -1.556482E+01    -1.589270E+01    -1.479367E+01    -1.675433E+01    -1.550437E+01    -1.582649E+01    -1.685216E+01    -1.386743E+01    -1.576180E+01    -1.741760E+01    -1.544359E+01    -1.522740E+01    -1.627190E+01    -1.420965E+01    -1.599516E+01    -1.627901E+01    -1.351989E+01    -1.408622E+01    -1.572111E+01    -1.718451E+01    -1.630983E+01    -1.627110E+01    -1.412583E+01    -1.520355E+01    -1.732334E+01    -1.570711E+01    -1.525153E+01    -1.571603E+01    -1.485686E+01    -1.786071E+01    -1.805766E+01    -1.623710E+01    -1.554445E+01    -1.513961E+01    -1.500061E+01    -1.477593E+01    -1.685409E+01    -1.530096E+01    -1.721566E+01    -1.451509E+01    -1.427861E+01    -1.707115E+01    -1.470107E+01    -1.457391E+01    -1.492079E+01    -1.490634E+01    -1.557054E+01    -1.777268E+01    -1.629452E+01    -1.498174E+01    -1.517734E+01    -1.459006E+01    -1.642217E+01    -1.572511E+01    -1.720536E+01    -1.422779E+01    -1.682563E+01    -1.512252E+01    -1.536324E+01    -1.432409E+01    -1.589027E+01    -1.535223E+01    -1.531372E+01    -1.504446E+01    -1.644997E+01    -1.795304E+01    -1.475336E+01    -1.549318E+01    -1.463962E+01    -1.643118E+01    -1.677403E+01    -1.497129E+01    -1.563440E+01    -1.652119E+01    -1.787852E+01    -1.561789E+01    -1.464729E+01    -1.731908E+01    -1.682029E+01    -1.854894E+01    -1.513527E+01    -1.534442E+01    -1.420529E+01    -1.657127E+01    -1.562314E+01    -1.574505E+01    -1.664411E+01    -1.507376E+01    -1.450725E+01    -1.453313E+01    -1.518745E+01    -1.680087E+01    -1.453971E+01    -1.509490E+01    -1.630953E+01    -1.630284E+01    -1.424943E+01    -1.456003E+01    -1.458891E+01    -1.580019E+01    -1.957225E+01    -1.573885E+01    -1.615539E+01    -1.574483E+01    -1.489678E+01    -1.737027E+01    -1.543450E+01    -1.491235E+01    -1.609045E+01    -1.510528E+01    -1.639951E+01    -1.532803E+01    -1.628067E+01    -1.687328E+01    -1.404195E+01    -1.469040E+01    -1.705904E+01    -1.702603E+01    -1.449282E+01    -1.587955E+01    -1.441181E+01    -1.644053E+01    -1.545601E+01    -1.636868E+01    -1.632902E+01    -1.601888E+01    -1.685420E+01    -1.526876E+01    -1.499617E+01    -1.730473E+01    -1.434724E+01    -1.569090E+01    -1.476324E+01    -1.603475E+01    -1.479826E+01    -1.657286E+01    -1.794459E+01    -1.400711E+01    -1.486621E+01    -1.501927E+01    -1.641445E+01    -1.472935E+01    -1.476639E+01    -1.486644E+01    -1.420010E+01    -1.539629E+01    -1.541506E+01    -1.694168E+01    -1.637157E+01    -1.482550E+01    -1.422232E+01    -1.540343E+01    -1.869867E+01    -1.596745E+01    -1.673545E+01    -1.377565E+01    -1.680242E+01    -1.484235E+01    -1.661490E+01    -1.430835E+01    -1.593123E+01    -1.529041E+01    -1.384789E+01    -1.556099E+01    -1.527158E+01    -1.632929E+01    -1.454780E+01    -1.453275E+01    -1.508270E+01    -1.567231E+01    -1.455951E+01    -1.539637E+01    -1.568249E+01    -1.811712E+01    -1.641613E+01    -1.598169E+01    -1.445857E+01    -1.695935E+01    -1.401658E+01    -1.410344E+01    -1.407648E+01    -1.476420E+01    -1.457183E+01    -1.417591E+01    -1.383207E+01    -1.503527E+01    -1.368973E+01    -1.448621E+01    -1.565093E+01    -1.514375E+01    -1.399485E+01    -1.582067E+01    -1.568831E+01    -1.483655E+01    -1.560879E+01    -1.564837E+01    -1.568418E+01    -1.465071E+01    -1.483968E+01    -1.456825E+01    -1.532956E+01    -1.505134E+01    -1.489669E+01    -1.610839E+01    -1.801368E+01    -1.818191E+01    -1.586526E+01    -1.460263E+01    -1.526289E+01    -1.416194E+01    -1.531943E+01    -1.348753E+01    -1.640564E+01    -1.510808E+01    -1.668013E+01    -1.573387E+01    -1.471082E+01    -1.493811E+01    -1.552136E+01    -1.966864E+01    -1.680993E+01    -1.371293E+01    -1.501101E+01    -1.468588E+01    -1.583796E+01    -1.390602E+01    -1.487183E+01    -1.575551E+01    -1.518318E+01    -1.428597E+01    -1.761086E+01    -1.474423E+01    -1.393417E+01    -1.464598E+01    -1.522713E+01    -1.525754E+01    -1.477489E+01    -1.856975E+01    -1.486491E+01    -1.425140E+01    -1.479401E+01    -1.604828E+01    -1.392515E+01    -1.589529E+01    -1.615058E+01    -1.598532E+01    -1.546746E+01    -1.435947E+01    -1.424248E+01    -1.639949E+01    -2.023530E+01    -1.558496E+01    -1.453135E+01    -1.458260E+01    -1.557017E+01    -1.614306E+01    -1.485586E+01    -1.658786E+01    -1.364097E+01    -1.399268E+01    -1.418917E+01    -1.672186E+01    -1.744341E+01    -1.369802E+01    -1.679989E+01    -1.397071E+01    -1.503710E+01    -1.665848E+01    -1.407023E+01    -1.519906E+01    -1.487625E+01    -1.571334E+01    -1.528127E+01    -1.444195E+01    -1.363541E+01    -1.455504E+01    -1.629362E+01    -1.581402E+01    -1.436323E+01    -1.361921E+01    -1.336503E+01    -1.407038E+01    -1.378964E+01    -1.474237E+01    -1.498255E+01    -1.531837E+01    -1.379147E+01    -1.346835E+01    -1.349038E+01    -1.406968E+01    -1.431322E+01    -1.467809E+01    -1.462586E+01    -1.508124E+01    -1.648531E+01    -1.521331E+01    -1.459353E+01    -1.437194E+01    -1.493119E+01    -1.459951E+01    -1.423492E+01    -1.425812E+01    -1.666275E+01    -1.563548E+01    -1.984461E+01    -1.565985E+01    -1.399304E+01    -1.508664E+01    -1.446341E+01    -1.495160E+01    -1.786978E+01    -1.831397E+01    -1.646362E+01    -1.734779E+01    -1.610453E+01    -1.404576E+01    -1.395136E+01    -1.401827E+01    -1.517785E+01    -1.455643E+01    -1.636002E+01    -1.414912E+01    -1.653944E+01    -1.757175E+01    -1.490071E+01    -1.504826E+01    -1.406626E+01    -1.411908E+01    -1.445526E+01    -1.395409E+01    -1.449092E+01    -1.568031E+01    -1.548120E+01    -1.476712E+01    -1.680480E+01    -1.566656E+01    -1.585635E+01    -1.425935E+01    -1.434846E+01    -1.423438E+01    -1.520768E+01    -1.441390E+01    -1.759598E+01    -1.518584E+01    -1.424230E+01    -1.384701E+01    -1.370962E+01    -1.548919E+01    -1.650430E+01    -1.416318E+01    -1.605366E+01    -1.309911E+01    -1.448142E+01    -1.714357E+01    -1.438223E+01    -1.491810E+01    -1.548898E+01    -1.364528E+01    -1.859613E+01    -1.464198E+01    -1.365675E+01    -1.432433E+01    -1.577293E+01    -1.714864E+01    -1.463476E+01    -1.485579E+01    -1.573835E+01    -1.429053E+01    -1.376429E+01    -1.573392E+01    -1.885001E+01    -1.730340E+01    -1.526132E+01    -1.578429E+01    -1.479419E+01    -1.397547E+01    -1.476320E+01    -1.398083E+01    -1.807047E+01    -1.585760E+01    -1.376820E+01    -1.453465E+01    -1.445298E+01    -1.331563E+01    -1.264563E+01    -1.297327E+01    -1.507403E+01    -1.439015E+01    -1.629245E+01    -1.452318E+01    -1.495770E+01    -1.607024E+01    -1.404345E+01    -1.383793E+01    -1.402001E+01    -1.627763E+01    -1.572931E+01    -1.328413E+01    -1.382505E+01    -1.430346E+01    -1.700221E+01    -1.656538E+01    -1.613640E+01    -1.793133E+01    -1.480923E+01    -1.468175E+01    -1.393652E+01    -1.385782E+01    -1.368282E+01    -1.559171E+01    -1.412916E+01    -1.450768E+01    -1.471642E+01    -1.370023E+01    -1.490439E+01    -1.527349E+01    -1.362465E+01    -1.647724E+01    -1.521602E+01    -1.551094E+01    -1.527965E+01    -1.346482E+01    -1.324240E+01    -1.405370E+01    -1.340302E+01    -1.332615E+01    -1.543187E+01    -1.543124E+01    -1.773243E+01    -1.469061E+01    -1.602119E+01    -1.500897E+01    -1.641534E+01    -1.560888E+01    -1.545678E+01    -1.605733E+01    -1.749476E+01    -1.454892E+01    -1.574441E+01    -1.686900E+01    -1.501849E+01    -1.429062E+01    -1.383214E+01    -1.402238E+01    -1.556668E+01    -1.492223E+01    -1.390032E+01    -1.337023E+01    -1.402655E+01    -1.443742E+01    -1.559208E+01    -1.518223E+01    -1.544122E+01    -1.457096E+01    -1.799823E+01    -1.492290E+01    -1.460971E+01    -1.515765E+01    -1.409678E+01    -1.527609E+01    -1.576871E+01    -1.380058E+01    -1.403241E+01    -1.475234E+01    -1.285267E+01    -1.312749E+01    -1.455945E+01    -1.420518E+01    -1.433384E+01    -1.666568E+01    -1.449327E+01    -1.490972E+01    -1.595575E+01    -1.595621E+01    -1.455509E+01    -1.362482E+01    -1.447894E+01    -1.511836E+01    -1.496631E+01    -1.713479E+01    -1.526260E+01    -1.383534E+01    -1.342520E+01    -1.438434E+01    -1.489746E+01    -1.889598E+01    -1.489467E+01    -1.441133E+01    -1.591250E+01    -1.527423E+01    -1.628025E+01    -1.481008E+01    -1.337083E+01    -1.410666E+01    -1.785578E+01    -1.640215E+01    -1.529130E+01    -1.499939E+01    -1.484009E+01    -1.465591E+01    -1.589779E+01    -1.474988E+01    -1.466127E+01    -1.371132E+01    -1.530768E+01    -1.427597E+01    -1.392415E+01    -1.582724E+01    -1.618326E+01    -1.901610E+01    -1.589144E+01    -1.536389E+01    -1.543401E+01    -1.413306E+01    -1.592042E+01    -1.421704E+01    -1.426301E+01    -1.434516E+01    -1.423675E+01    -1.484658E+01    -1.465744E+01    -1.479515E+01    -1.426450E+01    -1.332712E+01    -1.701604E+01    -1.433456E+01    -1.467260E+01    -1.539014E+01    -1.340379E+01    -1.303936E+01    -1.330453E+01    -1.247198E+01    -1.304622E+01    -1.388854E+01    -1.545819E+01    -1.437822E+01    -1.370132E+01    -1.438571E+01    -1.445845E+01    -1.418941E+01    -1.424939E+01    -1.484855E+01    -1.496760E+01    -1.411760E+01    -1.439467E+01    -1.538802E+01    -1.785307E+01    -1.509684E+01    -1.566150E+01    -1.778878E+01    -1.535516E+01    -1.402795E+01    -1.407116E+01    -1.449927E+01    -1.508763E+01    -1.542678E+01    -1.394354E+01    -1.390232E+01    -1.452599E+01    -1.561845E+01    -1.561139E+01    -1.505218E+01    -1.446253E+01    -1.553535E+01    -1.603197E+01    -1.635995E+01    -1.533907E+01    -1.577041E+01    -1.529717E+01    -1.596887E+01    -1.528591E+01    -1.525385E+01    -1.440849E+01    -1.348064E+01    -1.446355E+01    -1.363116E+01    -1.320062E+01    -1.395123E+01    -1.577984E+01    -1.628221E+01    -1.402458E+01    -1.398503E+01    -1.368079E+01    -1.314863E+01    -1.381913E+01    -1.350005E+01    -1.344557E+01    -1.442443E+01    -1.544679E+01    -1.556614E+01    -1.416737E+01    -1.356480E+01    -1.511194E+01    -1.367334E+01    -1.476002E+01    -1.363562E+01    -1.355337E+01    -1.400339E+01    -1.410104E+01    -1.426075E+01    -1.371328E+01    -1.521208E+01    -1.514007E+01    -1.374143E+01    -1.417031E+01    -1.297277E+01    -1.309643E+01    -1.417467E+01    -1.509400E+01    -1.422448E+01    -1.465872E+01    -1.448384E+01    -1.387611E+01    -1.409171E+01    -1.411975E+01    -1.404582E+01    -1.371248E+01    -1.395346E+01    -1.341475E+01    -1.473595E+01    -1.474768E+01    -1.359619E+01    -1.458077E+01    -1.403648E+01    -1.424382E+01    -1.500458E+01    -1.418523E+01    -1.333842E+01    -1.370431E+01    -1.448621E+01    -1.376396E+01    -1.406690E+01    -1.645045E+01    -1.597467E+01    -1.412868E+01    -1.343444E+01    -1.458474E+01    -1.329873E+01    -1.386191E+01    -1.676886E+01    -1.514786E+01    -1.634565E+01    -1.415534E+01    -1.344307E+01    -1.308847E+01    -1.268027E+01    -1.214431E+01    -1.282858E+01    -1.256349E+01    -1.352535E+01    -1.439378E+01    -1.383120E+01    -1.401854E+01    -1.383529E+01    -1.364533E+01    -1.441759E+01    -1.421910E+01    -1.647862E+01    -1.488851E+01    -1.563716E+01    -1.444754E+01    -1.410291E+01    -1.344959E+01    -1.443431E+01    -1.362450E+01    -1.317050E+01    -1.463835E+01    -1.388556E+01    -1.412922E+01    -1.311408E+01    -1.366270E+01    -1.420926E+01    -1.369111E+01    -1.552951E+01    -1.590477E+01    -1.368577E+01    -1.281974E+01    -1.264631E+01    -1.249206E+01    -1.215198E+01    -1.330220E+01    -1.293788E+01    -1.413575E+01    -1.474854E+01    -1.480275E+01    -1.984024E+01    -1.558303E+01    -1.648648E+01    -1.623170E+01    -1.515181E+01    -1.582390E+01    -1.491956E+01    -1.315698E+01    -1.389845E+01    -1.367287E+01    -1.406997E+01    -1.473111E+01    -1.733748E+01    -1.599835E+01    -1.705437E+01    -1.383901E+01    -1.399528E+01    -1.404126E+01    -1.446153E+01    -1.491233E+01    -1.591846E+01    -1.517541E+01    -1.679445E+01    -1.558516E+01    -1.789546E+01    -1.751349E+01    -1.436111E+01    -1.372983E+01    -1.402478E+01    -1.363272E+01    -1.343881E+01    -1.345976E+01    -1.407870E+01    -1.623939E+01    -1.451142E+01    -1.472773E+01    -1.414888E+01    -1.339281E+01    -1.290732E+01    -1.308502E+01    -1.457090E+01    -1.432337E+01    -1.456235E+01    -1.516302E+01    -1.445484E+01    -1.414167E+01    -1.297179E+01    -1.285680E+01    -1.435592E+01    -1.386444E+01    -1.421263E+01    -1.440893E+01    -1.381376E+01    -1.356683E+01    -1.301952E+01    -1.298094E+01    -1.424552E+01    -1.435645E+01    -1.411431E+01    -1.466407E+01    -1.587905E+01    -1.637747E+01    -1.708805E+01    -1.399900E+01    -1.457929E+01    -1.508038E+01    -1.415400E+01    -1.564364E+01    -1.569573E+01    -1.493321E+01    -1.402110E+01    -1.326342E+01    -1.348390E+01    -1.302191E+01    -1.250639E+01    -1.325876E+01    -1.409764E+01    -1.493551E+01    -1.579709E+01    -1.543175E+01    -1.345339E+01    -1.294593E+01    -1.359993E+01    -1.483450E+01    -1.610819E+01    -1.864365E+01    -1.430652E+01    -1.482942E+01    -1.330785E+01    -1.328508E+01    -1.656002E+01    -1.449821E+01    -1.418748E+01    -1.627008E+01    -1.384956E+01    -1.371520E+01    -1.467060E+01    -1.487823E+01    -1.409874E+01    -1.486573E+01    -1.535251E+01    -1.355206E+01    -1.418821E+01    -1.390871E+01    -1.339758E+01    -1.507472E+01    -1.402722E+01    -1.344520E+01    -1.553801E+01    -1.463579E+01    -1.507890E+01    -1.479150E+01    -1.537056E+01    -1.415113E+01    -1.332113E+01    -1.333051E+01    -1.313119E+01    -1.460150E+01    -1.554687E+01    -1.520855E+01    -1.435124E+01    -1.436256E+01    -1.397446E+01    -1.378725E+01    -1.400079E+01    -1.522650E+01    -1.454196E+01    -1.367512E+01    -1.302265E+01    -1.337077E+01    -1.324055E+01    -1.270755E+01    -1.441122E+01    -1.739863E+01    -1.555282E+01    -1.649015E+01    -1.493377E+01    -1.484885E+01    -1.508725E+01    -1.619530E+01    -1.492985E+01    -1.529763E+01    -1.637550E+01    -1.653981E+01    -1.524809E+01    -1.562360E+01    -1.413766E+01    -1.444311E+01    -1.398676E+01    -1.303961E+01    -1.378179E+01    -1.389532E+01    -1.444949E+01    -1.443536E+01    -1.396563E+01    -1.342170E+01    -1.325220E+01    -1.322912E+01    -1.423739E+01    -1.575995E+01    -1.494472E+01    -1.481525E+01    -1.479466E+01    -1.374549E+01    -1.481557E+01    -1.544333E+01    -1.570896E+01    -1.632836E+01    -1.492504E+01    -1.464314E+01    -1.474643E+01    -1.418132E+01    -1.425519E+01    -1.756573E+01    -1.544777E+01    -1.473468E+01    -1.437844E+01    -1.610086E+01    -1.541082E+01    -1.550617E+01    -1.395391E+01    -1.276463E+01    -1.284701E+01    -1.303800E+01    -1.313695E+01    -1.344437E+01    -1.540592E+01    -1.988715E+01    -1.521930E+01    -1.510775E+01    -1.435662E+01    -1.487486E+01    -1.493695E+01    -1.517920E+01    -1.413016E+01    -1.395007E+01    -1.280526E+01    -1.311106E+01    -1.300094E+01    -1.353124E+01    -1.451834E+01    -1.506222E+01    -1.467878E+01    -1.406242E+01    -1.569179E+01    -1.431898E+01    -1.546437E+01    -1.647480E+01    -1.375430E+01    -1.370812E+01    -1.383864E+01    -1.289759E+01    -1.390831E+01    -1.344965E+01    -1.304786E+01    -1.372713E+01    -1.369231E+01    -1.335421E+01    -1.291005E+01    -1.468397E+01    -1.397096E+01    -1.453144E+01    -1.950636E+01    -1.379504E+01    -1.326120E+01    -1.498681E+01    -1.458402E+01    -1.829891E+01    -1.462821E+01    -1.530788E+01    -1.367654E+01    -1.325304E+01    -1.360469E+01    -1.545097E+01    -1.449371E+01    -1.721224E+01    -1.416752E+01    -1.423513E+01    -1.301213E+01    -1.334547E+01    -1.432175E+01    -1.384592E+01    -1.550232E+01    -1.668202E+01    -1.418552E+01    -1.417328E+01    -1.357190E+01    -1.369197E+01    -1.367722E+01    -1.358224E+01    -1.577962E+01    -1.518070E+01    -1.638260E+01    -1.365862E+01    -1.365303E+01    -1.350189E+01    -1.411268E+01    -1.325977E+01    -1.320724E+01    -1.429709E+01    -1.397094E+01    -1.464161E+01    -1.506242E+01    -1.415869E+01    -1.421117E+01    -1.296770E+01    -1.288172E+01    -1.414105E+01    -1.413694E+01    -1.452775E+01    -1.586450E+01    -1.566973E+01    -1.522339E+01    -1.411471E+01    -1.348776E+01    -1.413523E+01    -1.408191E+01    -1.502309E+01    -1.535420E+01    -1.542252E+01    -1.378476E+01    -1.362096E+01    -1.292845E+01    -1.324367E+01    -1.323084E+01    -1.317983E+01    -1.338987E+01    -1.509104E+01    -1.667701E+01    -1.496643E+01    -1.539821E+01    -1.461011E+01    -1.431004E+01    -1.395724E+01    -1.362256E+01    -1.330794E+01    -1.366053E+01    -1.369910E+01    -1.671126E+01    -1.592619E+01    -1.567019E+01    -1.417605E+01    -1.348404E+01    -1.355464E+01    -1.381691E+01    -1.326995E+01    -1.439694E+01    -1.590898E+01    -1.531996E+01    -1.602722E+01    -1.545741E+01    -1.500750E+01    -1.756111E+01    -1.524186E+01    -1.478294E+01    -1.386174E+01    -1.300179E+01    -1.342047E+01    -1.241283E+01    -1.247245E+01    -1.302829E+01    -1.354250E+01    -1.513895E+01    -1.548881E+01    -1.489514E+01    -1.434521E+01    -1.355581E+01    -1.419195E+01    -1.362782E+01    -1.457727E+01    -1.518728E+01    -1.460817E+01    -1.345428E+01    -1.308461E+01    -1.418082E+01    -1.303094E+01    -1.301624E+01    -1.321248E+01    -1.381037E+01    -1.357908E+01    -1.424579E+01    -1.448576E+01    -1.326212E+01    -1.366765E+01    -1.370422E+01    -1.413821E+01    -1.461143E+01    -1.457473E+01    -1.420988E+01    -1.487572E+01    -1.472876E+01    -1.431008E+01    -1.416829E+01    -1.872940E+01    -1.595608E+01    -1.506828E+01    -1.547234E+01    -1.545153E+01    -1.374273E+01    -1.440798E+01    -1.351452E+01    -1.439565E+01    -1.462415E+01    -1.645789E+01    -1.451820E+01    -1.483069E+01    -1.471737E+01    -1.392457E+01    -1.406886E+01    -1.436237E+01    -1.405693E+01    -1.481732E+01    -1.795601E+01    -1.447728E+01    -1.317075E+01    -1.340121E+01    -1.285719E+01    -1.323883E+01    -1.402641E+01    -1.316574E+01    -1.382840E+01    -1.556754E+01    -1.637819E+01    -1.665686E+01    -1.618139E+01    -1.513829E+01    -1.520667E+01    -1.472410E+01    -1.373302E+01    -1.382700E+01    -1.345008E+01    -1.538855E+01    -1.478310E+01    -1.448914E+01    -1.415085E+01    -1.368453E+01    -1.438858E+01    -1.362189E+01    -1.376816E+01    -1.409359E+01    -1.357361E+01    -1.434334E+01    -1.396777E+01    -1.417057E+01    -1.475546E+01    -1.407548E+01    -1.509751E+01    -1.925479E+01    -1.689030E+01    -1.372630E+01    -1.377214E+01    -1.485586E+01    -1.405585E+01    -1.488490E+01    -1.533133E+01    -1.602370E+01    -1.603399E+01    -1.590357E+01    -1.455533E+01    -1.375299E+01    -1.416287E+01    -1.433970E+01    -1.394534E+01    -1.404196E+01    -1.463746E+01    -1.487517E+01    -1.726822E+01    -1.483909E+01    -1.531269E+01    -1.627069E+01    -1.641594E+01    -1.826208E+01    -1.619614E+01    -1.737094E+01    -1.537957E+01    -1.675724E+01    -1.664976E+01    -1.666502E+01    -1.590520E+01    -1.539689E+01    -1.771913E+01    -1.465936E+01    -1.482393E+01    -1.374667E+01    -1.396644E+01    -1.431909E+01    -1.600368E+01    -1.804713E+01    -1.476299E+01    -1.701731E+01    -1.457543E+01    -1.483600E+01    -1.474497E+01    -1.394271E+01    -1.426578E+01    -1.304936E+01    -1.466570E+01    -1.497541E+01    -1.613610E+01    -1.629604E+01    -1.361547E+01    -1.477252E+01    -1.495746E+01    -1.400518E+01    -1.466108E+01    -1.400420E+01    -1.346024E+01    -1.385557E+01    -1.571037E+01    -1.399007E+01    -1.415744E+01    -1.579724E+01
-56.555556    -1.619842E+01    -1.403532E+01    -1.597901E+01    -1.535048E+01    -1.588251E+01    -1.798557E+01    -1.599574E+01    -1.596802E+01    -1.626701E+01    -1.532914E+01    -1.749709E+01    -1.435455E+01    -1.542277E+01    -1.637083E+01    -1.610113E+01    -1.689921E+01    -1.498472E+01    -1.550655E+01    -1.459607E+01    -1.784041E+01    -1.719468E+01    -1.956078E+01    -1.900006E+01    -1.624578E+01    -1.831672E+01    -1.803044E+01    -1.644927E+01    -1.510633E+01    -1.779829E+01    -1.711899E+01    -1.684715E+01    -1.739745E+01    -1.423585E+01    -1.493416E+01    -1.576478E+01    -1.520214E+01    -1.807439E+01    -1.936600E+01    -1.455389E+01    -1.561887E+01    -1.555781E+01    -1.806556E+01    -1.663956E+01    -1.573016E+01    -1.578925E+01    -1.648990E+01    -1.679268E+01    -1.957395E+01    -1.845454E+01    -1.536922E+01    -1.675469E+01    -1.468220E+01    -1.756955E+01    -1.849103E+01    -1.700478E+01    -1.681477E+01    -1.608727E+01    -1.717076E+01    -1.876641E+01    -1.472540E+01    -1.601757E+01    -1.681675E+01    -1.522067E+01    -1.657694E+01    -1.523592E+01    -1.569938E+01    -1.601397E+01    -1.657775E+01    -1.604679E+01    -1.534209E+01    -1.583289E+01    -1.686644E+01    -1.549430E+01    -1.887923E+01    -1.483100E+01    -1.854697E+01    -1.600363E+01    -1.638636E+01    -1.792241E+01    -1.630230E+01    -1.718043E+01    -1.546800E+01    -1.671976E+01    -1.750561E+01    -1.640780E+01    -1.541392E+01    -1.509498E+01    -1.677585E+01    -1.640616E+01    -1.716776E+01    -1.966341E+01    -1.637544E+01    -1.576896E+01    -1.574808E+01    -1.589584E+01    -1.750172E+01    -1.508600E+01    -1.595735E+01    -1.762578E+01    -1.683305E+01    -1.833496E+01    -1.502181E+01    -1.709433E+01    -1.552799E+01    -1.494998E+01    -1.576337E+01    -1.562621E+01    -1.755603E+01    -1.514279E+01    -1.532483E+01    -1.537400E+01    -1.432967E+01    -1.583796E+01    -1.580551E+01    -1.774763E+01    -1.511619E+01    -1.505248E+01    -1.479485E+01    -1.584652E+01    -1.621612E+01    -1.532620E+01    -1.590605E+01    -1.437611E+01    -1.839125E+01    -1.602059E+01    -1.677773E+01    -1.676309E+01    -1.584920E+01    -1.486445E+01    -1.626384E+01    -1.649009E+01    -1.651302E+01    -1.516642E+01    -1.763831E+01    -1.476898E+01    -1.467554E+01    -1.572297E+01    -1.630633E+01    -1.784159E+01    -1.722306E+01    -1.594660E+01    -1.621016E+01    -1.827817E+01    -1.473618E+01    -1.531975E+01    -1.618943E+01    -1.962291E+01    -1.473985E+01    -1.653891E+01    -1.670784E+01    -1.495611E+01    -1.645825E+01    -1.543050E+01    -1.705638E+01    -1.556174E+01    -1.667368E+01    -1.735494E+01    -1.572466E+01    -1.538782E+01    -1.576016E+01    -1.700732E+01    -1.572711E+01    -1.767495E+01    -1.677942E+01    -1.545530E+01    -1.652091E+01    -1.500969E+01    -1.628473E+01    -1.643555E+01    -1.526387E+01    -1.501585E+01    -1.673077E+01    -1.761168E+01    -1.605900E+01    -1.510988E+01    -1.758635E+01    -1.657972E+01    -1.727609E+01    -1.633218E+01    -1.562143E+01    -1.655374E+01    -1.587207E+01    -1.485136E+01    -1.726364E+01    -1.651933E+01    -1.566342E+01    -1.570423E+01    -1.642721E+01    -1.537410E+01    -1.630107E+01    -1.519875E+01    -1.730669E+01    -1.715331E+01    -1.526719E+01    -1.574436E+01    -1.546033E+01    -1.596881E+01    -1.639081E+01    -1.490730E+01    -1.555220E+01    -1.716493E+01    -1.549708E+01    -1.551068E+01    -1.508972E+01    -1.637921E+01    -1.552264E+01    -1.502930E+01    -1.675329E+01    -1.474531E+01    -1.566568E+01    -1.497201E+01    -1.673009E+01    -1.496880E+01    -1.660678E+01    -1.374905E+01    -1.575936E+01    -1.720725E+01    -1.440748E+01    -1.606358E+01    -1.658293E+01    -1.894056E+01    -1.725887E+01    -1.645138E+01    -1.720982E+01    -1.588165E+01    -1.545910E+01    -1.673325E+01    -1.548646E+01    -1.659799E+01    -1.612726E+01    -1.548453E+01    -1.683711E+01    -1.742732E+01    -1.582940E+01    -1.459617E+01    -1.528326E+01    -1.634069E+01    -1.671746E+01    -1.590070E+01    -1.887377E+01    -1.514219E+01    -1.499462E+01    -1.689596E+01    -1.521243E+01    -1.562690E+01    -1.503807E+01    -1.529218E+01    -1.545065E+01    -1.422220E+01    -1.648970E+01    -1.549098E+01    -1.523734E+01    -1.724081E+01    -1.437253E+01    -1.513850E+01    -1.703659E+01    -1.598455E+01    -1.394906E+01    -1.500720E+01    -1.725651E+01    -1.624513E+01    -1.365749E+01    -2.014889E+01    -1.581330E+01    -1.370757E+01    -1.465771E+01    -1.521630E+01    -1.561157E+01    -1.631797E+01    -1.705706E+01    -1.380099E+01    -1.498817E+01    -1.601490E+01    -1.515751E+01    -1.484342E+01    -1.616782E+01    -1.813241E+01    -1.445357E+01    -1.807484E+01    -1.520548E+01    -1.389759E+01    -1.369771E+01    -1.479474E+01    -1.573476E+01    -1.550119E+01    -1.555869E+01    -1.430253E+01    -1.576211E+01    -1.457195E+01    -1.899268E+01    -1.711823E+01    -1.623544E+01    -1.679256E+01    -1.890919E+01    -1.439291E+01    -1.458033E+01    -1.617303E+01    -1.502340E+01    -1.429280E+01    -1.484026E+01    -1.557114E+01    -1.462546E+01    -1.710781E+01    -1.443374E+01    -1.353764E+01    -1.809024E+01    -1.640358E+01    -1.450023E+01    -1.710317E+01    -1.530926E+01    -1.407535E+01    -1.552849E+01    -1.561709E+01    -1.393818E+01    -1.549234E+01    -1.589860E+01    -1.337555E+01    -1.531716E+01    -1.503560E+01    -1.406106E+01    -1.491397E+01    -1.394906E+01    -1.509447E+01    -1.387223E+01    -1.317422E+01    -1.530417E+01    -1.382635E+01    -1.403016E+01    -1.419396E+01    -1.541049E+01    -1.518921E+01    -1.340741E+01    -1.449054E+01    -1.407018E+01    -1.517407E+01    -1.418034E+01    -1.470784E+01    -1.449458E+01    -1.495931E+01    -1.540368E+01    -1.396832E+01    -1.506939E+01    -1.386556E+01    -1.371548E+01    -1.536030E+01    -1.421709E+01    -1.427877E+01    -1.706066E+01    -1.607874E+01    -1.438084E+01    -1.676427E+01    -1.665252E+01    -1.462617E+01    -1.535415E+01    -1.716791E+01    -1.651129E+01    -1.615450E+01    -1.550825E+01    -1.498700E+01    -1.488615E+01    -1.498317E+01    -1.412605E+01    -1.366059E+01    -1.550691E+01    -1.469136E+01    -1.638229E+01    -1.465139E+01    -1.445204E+01    -1.328812E+01    -1.327791E+01    -1.713830E+01    -1.407737E+01    -1.382688E+01    -1.543508E+01    -1.534961E+01    -1.345855E+01    -1.719661E+01    -1.555046E+01    -1.314989E+01    -1.433207E+01    -1.543747E+01    -1.371015E+01    -1.434561E+01    -1.353093E+01    -1.516510E+01    -1.464501E+01    -1.438051E+01    -1.549552E+01    -1.424404E+01    -1.481997E+01    -1.436669E+01    -1.480211E+01    -1.492325E+01    -1.441555E+01    -1.386607E+01    -1.485563E+01    -1.456961E+01    -1.513975E+01    -1.559020E+01    -1.383137E+01    -1.411065E+01    -1.398284E+01    -1.483597E+01    -1.480686E+01    -1.542717E+01    -1.565772E+01    -1.408668E+01    -1.563055E+01    -1.564159E+01    -1.424637E+01    -1.522810E+01    -1.522160E+01    -1.608874E+01    -1.481974E+01    -1.440451E+01    -1.422432E+01    -1.345185E+01    -1.422108E+01    -1.512737E+01    -1.688168E+01    -1.614903E+01    -1.495416E+01    -1.463610E+01    -1.392634E+01    -1.377688E+01    -1.415989E+01    -1.380286E+01    -1.425749E+01    -1.460878E+01    -1.517083E+01    -1.564342E+01    -1.399949E+01    -1.545191E+01    -1.495134E+01    -1.304457E+01    -1.279586E+01    -1.452123E+01    -1.375118E+01    -1.384876E+01    -1.680218E+01    -1.413801E+01    -1.452026E+01    -1.744260E+01    -1.459491E+01    -1.433916E+01    -1.349671E+01    -1.414870E+01    -1.495024E+01    -1.413066E+01    -1.494445E+01    -1.736118E+01    -1.433546E+01    -1.730056E+01    -1.381518E+01    -1.397683E+01    -1.658165E+01    -1.420191E+01    -1.390452E+01    -1.458176E+01    -1.426111E+01    -1.538545E+01    -1.367229E+01    -1.409126E+01    -1.462676E+01    -1.384918E+01    -1.406069E+01    -1.582882E+01    -1.467014E+01    -1.377180E+01    -1.428934E+01    -1.439416E+01    -1.543358E+01    -1.420771E+01    -1.422511E+01    -1.709913E+01    -1.502311E+01    -1.392214E+01    -1.484658E+01    -1.394938E+01    -1.391136E+01    -1.483862E+01    -1.432103E+01    -1.649475E+01    -1.819325E+01    -1.383119E+01    -1.462020E+01    -1.459211E+01    -1.332492E+01    -1.377055E+01    -1.479228E+01    -1.435812E+01    -1.457531E+01    -1.438155E+01    -1.461017E+01    -1.510884E+01    -1.589275E+01    -1.372644E+01    -1.522072E+01    -1.650659E+01    -1.380206E+01    -1.428069E+01    -1.649196E+01    -1.483940E+01    -1.415377E+01    -1.333960E+01    -1.636128E+01    -1.528530E+01    -1.456927E+01    -1.458032E+01    -1.545820E+01    -1.375523E+01    -1.314036E+01    -1.373659E+01    -1.537059E+01    -1.492035E+01    -1.433376E+01    -1.409039E+01    -1.485212E+01    -1.547196E+01    -1.528263E+01    -1.628959E+01    -1.392739E+01    -1.427323E+01    -1.357468E+01    -1.359090E+01    -1.413563E+01    -1.311005E+01    -1.355108E+01    -1.594945E+01    -1.473634E+01    -1.523638E+01    -1.491943E+01    -1.476452E+01    -1.455514E+01    -1.443941E+01    -1.447307E+01    -1.460659E+01    -1.387540E+01    -1.409121E+01    -1.429136E+01    -1.524027E+01    -1.537724E+01    -1.459656E+01    -1.440635E+01    -1.641218E+01    -1.468285E+01    -1.618229E+01    -1.383506E+01    -1.344680E+01    -1.454975E+01    -1.424168E+01    -1.362139E+01    -1.446324E+01    -1.400491E+01    -1.366230E+01    -1.472911E+01    -1.466904E+01    -1.407335E+01    -1.383584E+01    -1.420126E+01    -1.433132E+01    -1.541425E+01    -1.403789E+01    -1.407353E+01    -1.390720E+01    -1.411300E+01    -1.389629E+01    -1.495278E+01    -1.424516E+01    -1.462003E+01    -1.707678E+01    -1.540763E+01    -1.600437E+01    -1.781563E+01    -1.396950E+01    -1.495327E+01    -1.673281E+01    -1.544344E+01    -1.517668E+01    -1.493262E+01    -1.430570E+01    -1.489424E+01    -1.410781E+01    -1.422162E+01    -1.450639E+01    -1.658535E+01    -1.398279E+01    -1.527116E+01    -1.587303E+01    -1.458767E+01    -1.491575E+01    -1.351407E+01    -1.409742E+01    -1.473047E+01    -1.413983E+01    -1.464742E+01    -1.529408E+01    -1.403572E+01    -1.390281E+01    -1.520895E+01    -1.483075E+01    -1.546292E+01    -1.407845E+01    -1.392048E+01    -1.520541E+01    -1.603919E+01    -1.493987E+01    -1.814886E+01    -1.452416E+01    -1.377501E+01    -1.498878E+01    -1.418634E+01    -1.386584E+01    -1.442476E+01    -1.316094E+01    -1.385291E+01    -1.882088E+01    -1.656854E+01    -1.605595E+01    -1.536034E+01    -1.428158E+01    -1.813905E+01    -1.437060E+01    -1.451884E+01    -1.408388E+01    -1.508535E+01    -1.475882E+01    -1.528565E+01    -1.770892E+01    -1.937131E+01    -1.323454E+01    -1.395487E+01    -1.565121E+01    -1.471552E+01    -1.645511E+01    -1.548013E+01    -1.475024E+01    -1.416710E+01    -1.401829E+01    -1.664235E+01    -1.390871E+01    -1.394947E+01    -1.503906E+01    -1.489670E+01    -1.330232E+01    -1.377076E+01    -1.546801E+01    -1.433861E+01    -1.419685E+01    -1.438111E+01    -1.393910E+01    -1.419407E+01    -1.414708E+01    -1.449392E+01    -1.719195E+01    -1.595380E+01    -1.551738E+01    -1.680376E+01    -1.401759E+01    -1.622943E+01    -1.592419E+01    -1.486343E+01    -1.472082E+01    -1.442664E+01    -1.411557E+01    -1.508509E+01    -1.710947E+01    -1.550712E+01    -1.530251E+01    -1.486793E+01    -1.325214E+01    -1.296054E+01    -1.399541E+01    -1.461614E+01    -1.501807E+01    -1.536571E+01    -1.520933E+01    -1.532971E+01    -1.447286E+01    -1.416354E+01    -1.628809E+01    -1.556088E+01    -1.550430E+01    -1.826112E+01    -1.638046E+01    -1.495377E+01    -1.610017E+01    -1.557079E+01    -1.493456E+01    -1.590814E+01    -1.737326E+01    -1.504869E+01    -1.507168E+01    -1.490282E+01    -1.413375E+01    -1.427026E+01    -1.634659E+01    -1.552963E+01    -1.622022E+01    -1.846181E+01    -1.938604E+01    -1.513262E+01    -1.518535E+01    -1.494537E+01    -1.619952E+01    -1.655830E+01    -1.630260E+01    -1.602765E+01    -1.565283E+01    -1.473504E+01    -1.382001E+01    -1.540691E+01    -1.475777E+01    -1.402288E+01    -1.416720E+01    -1.372227E+01    -1.406644E+01    -1.396572E+01    -1.379152E+01    -1.349045E+01    -1.448404E+01    -1.473250E+01    -1.558264E+01    -1.630109E+01    -1.444398E+01    -1.623661E+01    -1.558495E+01    -1.468029E+01    -1.513260E+01    -1.413797E+01    -1.449725E+01    -1.421466E+01    -1.505785E+01    -1.464444E+01    -1.506137E+01    -1.444099E+01    -1.456805E+01    -1.445279E+01    -1.386748E+01    -1.399158E+01    -1.344186E+01    -1.357103E+01    -1.372219E+01    -1.450543E+01    -1.491964E+01    -1.539138E+01    -1.822272E+01    -1.560192E+01    -1.459373E+01    -1.447658E+01    -1.406395E+01    -1.406829E+01    -1.351768E+01    -1.427083E+01    -1.618646E+01    -1.412316E+01    -1.383732E+01    -1.481523E+01    -1.366713E+01    -1.441386E+01    -1.411206E+01    -1.401067E+01    -1.421479E+01    -1.422737E+01    -1.360139E+01    -1.384479E+01    -1.410559E+01    -1.398407E+01    -1.386756E+01    -1.350306E+01    -1.372451E+01    -1.388817E+01    -1.454998E+01    -1.518523E+01    -1.424808E+01    -1.409853E+01    -1.412164E+01    -1.453927E+01    -1.430808E+01    -1.399721E+01    -1.384745E+01    -1.389074E+01    -1.448583E+01    -1.415367E+01    -1.471058E+01    -1.567634E+01    -1.565085E+01    -1.540920E+01    -1.685426E+01    -1.551990E+01    -1.439041E+01    -1.576336E+01    -1.531204E+01    -1.454823E+01    -1.543754E+01    -1.480903E+01    -1.630467E+01    -1.441986E+01    -1.405642E+01    -1.415724E+01    -1.349267E+01    -1.366087E+01    -1.295392E+01    -1.350413E+01    -1.387512E+01    -1.407763E+01    -1.478429E+01    -1.500415E+01    -1.582203E+01    -1.694261E+01    -1.910190E+01    -1.717643E+01    -1.882684E+01    -1.487093E+01    -1.456844E+01    -1.447627E+01    -1.454396E+01    -1.444609E+01    -1.513701E+01    -1.552908E+01    -1.598239E+01    -1.705260E+01    -1.573228E+01    -1.557807E+01    -1.504572E+01    -1.561879E+01    -1.521495E+01    -1.457729E+01    -1.452237E+01    -1.691301E+01    -1.752680E+01    -1.806879E+01    -1.660247E+01    -1.746817E+01    -1.469654E+01    -1.414315E+01    -1.367955E+01    -1.432873E+01    -1.345724E+01    -1.440806E+01    -1.630333E+01    -1.474610E+01    -1.517209E+01    -1.518663E+01    -1.372653E+01    -1.546207E+01    -1.390169E+01    -1.360962E+01    -1.391499E+01    -1.391974E+01    -1.542969E+01    -1.569016E+01    -1.465069E+01    -1.429628E+01    -1.395132E+01    -1.376264E+01    -1.378531E+01    -1.528753E+01    -1.499812E+01    -1.441094E+01    -1.381669E+01    -1.373936E+01    -1.325063E+01    -1.310750E+01    -1.322928E+01    -1.443658E+01    -1.501688E+01    -1.496646E+01    -1.558753E+01    -1.485728E+01    -1.482854E+01    -1.519854E+01    -1.507962E+01    -1.400312E+01    -1.492216E+01    -1.607701E+01    -1.576282E+01    -1.423037E+01    -1.453007E+01    -1.342900E+01    -1.326660E+01    -1.311339E+01    -1.317287E+01    -1.322008E+01    -1.402100E+01    -1.494184E+01    -1.550193E+01    -1.436993E+01    -1.374315E+01    -1.435887E+01    -1.502443E+01    -1.455360E+01    -1.606390E+01    -1.856793E+01    -1.458861E+01    -1.370246E+01    -1.405310E+01    -1.446467E+01    -1.407617E+01    -1.487368E+01    -1.896711E+01    -1.464142E+01    -1.470269E+01    -1.522059E+01    -1.577332E+01    -1.488645E+01    -1.707421E+01    -1.499455E+01    -1.484290E+01    -1.447135E+01    -1.435329E+01    -1.442627E+01    -1.495286E+01    -1.485383E+01    -1.476041E+01    -1.464555E+01    -1.547579E+01    -1.575088E+01    -1.640622E+01    -1.993803E+01    -1.413581E+01    -1.372753E+01    -1.402469E+01    -1.329159E+01    -1.309692E+01    -1.369603E+01    -1.419195E+01    -1.589781E+01    -1.460116E+01    -1.429353E+01    -1.446712E+01    -1.452194E+01    -1.485092E+01    -1.532272E+01    -1.677643E+01    -1.600039E+01    -1.452617E+01    -1.287195E+01    -1.385825E+01    -1.733527E+01    -1.470384E+01    -1.484245E+01    -1.581046E+01    -1.531775E+01    -1.544904E+01    -1.639258E+01    -1.533067E+01    -1.616003E+01    -1.541591E+01    -1.487533E+01    -1.541516E+01    -1.529553E+01    -1.587805E+01    -1.750359E+01    -1.522033E+01    -1.465805E+01    -1.393281E+01    -1.513370E+01    -1.427919E+01    -1.380327E+01    -1.565362E+01    -1.610828E+01    -1.492914E+01    -1.382422E+01    -1.431591E+01    -1.411890E+01    -1.495557E+01    -1.663003E+01    -1.590055E+01    -1.433969E+01    -1.419182E+01    -1.563676E+01    -1.414014E+01    -1.537854E+01    -1.490711E+01    -1.748024E+01    -1.555895E+01    -1.428233E+01    -1.496352E+01    -1.504307E+01    -1.552727E+01    -1.691351E+01    -1.561754E+01    -1.681669E+01    -1.526993E+01    -1.544316E+01    -1.462097E+01    -1.425136E+01    -1.411326E+01    -1.637050E+01    -1.353958E+01    -1.260794E+01    -1.397923E+01    -1.442293E+01    -1.731628E+01    -1.761206E+01    -1.627069E+01    -1.469163E+01    -1.442383E+01    -1.468224E+01    -1.514572E+01    -1.504818E+01    -1.413201E+01    -1.370015E+01    -1.300953E+01    -1.310233E+01    -1.366392E+01    -1.400466E+01    -1.441058E+01    -1.701302E+01    -1.531852E+01    -1.559167E+01    -1.495716E+01    -1.439119E+01    -1.601230E+01    -1.616219E+01    -1.641096E+01    -1.438945E+01    -1.359800E+01    -1.368061E+01    -1.393148E+01    -1.378225E+01    -1.502564E+01    -1.496859E+01    -1.468799E+01    -1.476198E+01    -1.390442E+01    -1.453410E+01    -1.563785E+01    -1.588947E+01    -1.441424E+01    -1.520697E+01    -1.491953E+01    -1.432768E+01    -1.467729E+01    -1.886058E+01    -1.655539E+01    -1.487592E+01    -1.565217E+01    -1.455324E+01    -1.407095E+01    -1.456839E+01    -1.670026E+01    -1.588625E+01    -1.487863E+01    -1.374332E+01    -1.355391E+01    -1.377283E+01    -1.401398E+01    -1.394501E+01    -1.579943E+01    -1.542067E+01    -1.551653E+01    -1.441410E+01    -1.425851E+01    -1.369002E+01    -1.475261E+01    -1.581204E+01    -1.741062E+01    -1.672484E+01    -1.498242E+01    -1.391631E+01    -1.398744E+01    -1.403048E+01    -1.298141E+01    -1.306430E+01    -1.300777E+01    -1.363892E+01    -1.487271E+01    -1.519526E+01    -1.541033E+01    -1.524270E+01    -1.399217E+01    -1.395944E+01    -1.384170E+01    -1.413695E+01    -1.473640E+01    -1.568524E+01    -1.715940E+01    -1.561408E+01    -1.492876E+01    -1.464595E+01    -1.470626E+01    -1.559871E+01    -1.395481E+01    -1.521301E+01    -1.577892E+01    -1.511731E+01    -1.508762E+01    -1.463700E+01    -1.359154E+01    -1.429887E+01    -1.338455E+01    -1.363868E+01    -1.392317E+01    -1.563057E+01    -1.810282E+01    -1.603675E+01    -1.770170E+01    -1.637181E+01    -1.444138E+01    -1.394461E+01    -1.468101E+01    -1.474885E+01    -1.456410E+01    -1.490608E+01    -1.555139E+01    -1.642502E+01    -1.647414E+01    -1.499471E+01    -1.542896E+01    -1.433652E+01    -1.401295E+01    -1.423961E+01    -1.514047E+01    -1.548798E+01    -1.678895E+01    -1.832467E+01    -1.691422E+01    -1.622001E+01    -1.555090E+01    -1.515438E+01    -1.486348E+01    -1.391978E+01    -1.373248E+01    -1.399688E+01    -1.311801E+01    -1.411824E+01    -1.397701E+01    -1.512204E+01    -1.574872E+01    -1.661695E+01    -1.546925E+01    -1.673329E+01    -1.569019E+01    -1.560440E+01    -1.542765E+01    -1.492423E+01    -1.539932E+01    -1.521180E+01    -1.581496E+01    -1.460372E+01    -1.383894E+01    -1.402706E+01    -1.409908E+01    -1.344088E+01    -1.442536E+01    -1.400094E+01    -1.377016E+01    -1.383146E+01    -1.456470E+01    -1.556841E+01    -1.500873E+01    -1.429472E+01    -1.458773E+01    -1.750263E+01    -1.711825E+01    -1.590111E+01    -1.447716E+01    -1.541025E+01    -1.549776E+01    -1.596154E+01    -1.547207E+01    -1.426312E+01    -1.314188E+01    -1.382474E+01    -1.383655E+01    -1.374839E+01    -1.342148E+01    -1.402937E+01    -1.509963E+01    -1.517617E+01    -1.805349E+01    -1.675127E+01    -1.398971E+01    -1.477778E+01    -1.518977E+01    -1.496221E+01    -1.592461E+01    -1.820246E+01    -1.532949E+01    -1.464641E+01    -1.428814E+01    -1.360200E+01    -1.458291E+01    -1.424335E+01    -1.403787E+01    -1.365077E+01    -1.388760E+01    -1.476053E+01    -1.537872E+01    -1.550549E+01    -1.491142E+01    -1.588016E+01    -1.521950E+01    -1.578463E+01    -1.554376E+01    -1.460145E+01    -1.434854E+01    -1.523565E+01    -1.472711E+01    -1.549284E+01    -1.502932E+01    -1.502317E+01    -1.823172E+01    -1.487389E+01    -1.378265E+01    -1.579052E+01    -1.415514E+01    -1.605403E+01    -1.480559E+01    -1.491294E+01    -1.636507E+01    -1.766599E+01    -1.708350E+01    -1.616828E+01    -1.790806E+01    -1.692389E+01    -1.427553E+01    -1.484467E+01    -1.732375E+01    -1.620146E+01    -1.519771E+01    -1.488216E+01    -1.645434E+01    -1.643063E+01    -1.595461E+01    -1.524791E+01    -1.513356E+01    -1.528589E+01    -1.593724E+01    -1.485067E+01    -1.452951E+01    -1.468775E+01    -1.713081E+01    -1.593904E+01    -1.619408E+01    -1.776354E+01    -1.661937E+01    -1.524717E+01    -1.742109E+01    -1.580032E+01    -1.547491E+01    -1.708027E+01    -1.888442E+01    -1.700849E+01    -1.583492E+01    -1.536876E+01    -1.782450E+01    -1.543726E+01    -1.529959E+01    -1.543389E+01    -1.492161E+01    -1.534043E+01    -1.544684E+01    -1.521979E+01    -1.430319E+01    -1.921704E+01    -1.562978E+01    -1.565613E+01    -1.597095E+01    -1.514787E+01    -1.471129E+01    -1.487445E+01    -1.610929E+01    -1.494863E+01    -1.494112E+01    -1.878362E+01    -1.544394E+01    -1.516480E+01    -1.464231E+01    -1.514716E+01    -1.510669E+01    -1.482660E+01    -1.463813E+01    -1.738256E+01    -1.683123E+01    -1.607955E+01    -1.618813E+01    -1.530346E+01
-56.444444    -1.666063E+01    -1.585050E+01    -1.490327E+01    -1.807648E+01    -1.706901E+01    -1.478980E+01    -1.397221E+01    -1.390105E+01    -1.423820E+01    -1.737199E+01    -1.513940E+01    -1.564493E+01    -1.614089E+01    -1.612748E+01    -1.512244E+01    -1.629343E+01    -1.521160E+01    -1.658637E+01    -1.480832E+01    -1.532454E+01    -1.417800E+01    -1.583493E+01    -1.511260E+01    -1.645739E+01    -1.892303E+01    -1.827292E+01    -1.854945E+01    -1.738756E+01    -1.537948E+01    -1.477908E+01    -1.572547E+01    -1.553040E+01    -1.680742E+01    -1.515038E+01    -1.577476E+01    -1.482300E+01    -1.623046E+01    -1.546997E+01    -1.846882E+01    -1.490542E+01    -1.686169E+01    -1.634189E+01    -1.592963E+01    -1.677800E+01    -1.640126E+01    -1.471129E+01    -1.430846E+01    -1.515501E+01    -1.423719E+01    -1.806398E+01    -1.549743E+01    -1.603282E+01    -1.606406E+01    -1.658930E+01    -1.855376E+01    -1.622577E+01    -1.466187E+01    -1.479633E+01    -1.529549E+01    -1.529425E+01    -1.478217E+01    -1.497452E+01    -1.423133E+01    -1.481356E+01    -1.541780E+01    -1.652808E+01    -1.589549E+01    -1.760218E+01    -1.439528E+01    -1.549602E+01    -1.390306E+01    -1.480644E+01    -1.606969E+01    -1.587729E+01    -1.776644E+01    -1.581267E+01    -1.580962E+01    -1.503069E+01    -1.398603E+01    -1.601000E+01    -1.489287E+01    -1.594127E+01    -1.642166E+01    -1.659620E+01    -1.484805E+01    -1.518824E+01    -1.704847E+01    -1.780750E+01    -1.561562E+01    -1.616905E+01    -1.819651E+01    -1.471555E+01    -1.668122E+01    -1.638933E+01    -1.611480E+01    -1.604003E+01    -1.758273E+01    -1.568704E+01    -1.858446E+01    -1.645136E+01    -1.573297E+01    -1.521394E+01    -1.510489E+01    -1.419076E+01    -1.532970E+01    -1.533833E+01    -1.481799E+01    -1.544763E+01    -1.485812E+01    -1.630798E+01    -1.357055E+01    -1.504909E+01    -1.668295E+01    -1.837011E+01    -1.713341E+01    -1.507019E+01    -1.753031E+01    -1.450889E+01    -1.422880E+01    -1.895162E+01    -1.511749E+01    -1.501277E+01    -1.573626E+01    -1.557439E+01    -1.683767E+01    -1.478589E+01    -1.707852E+01    -1.580217E+01    -1.644387E+01    -1.627738E+01    -1.460218E+01    -1.568035E+01    -1.558535E+01    -1.606997E+01    -1.465410E+01    -1.620362E+01    -1.466422E+01    -1.419281E+01    -1.527154E+01    -1.413444E+01    -1.626685E+01    -1.748094E+01    -1.522904E+01    -1.673961E+01    -1.533364E+01    -1.641107E+01    -1.549287E+01    -1.496345E+01    -1.397810E+01    -1.584506E+01    -1.571196E+01    -1.486060E+01    -1.558329E+01    -1.639189E+01    -1.477178E+01    -1.445746E+01    -1.547994E+01    -1.582858E+01    -1.990201E+01    -1.633545E+01    -1.509564E+01    -1.433407E+01    -1.573374E+01    -1.694726E+01    -1.548026E+01    -1.595923E+01    -1.477461E+01    -1.672769E+01    -1.621801E+01    -1.523821E+01    -1.588864E+01    -1.681381E+01    -1.570009E+01    -1.540476E+01    -1.661700E+01    -1.598060E+01    -1.481605E+01    -1.561015E+01    -1.425928E+01    -1.606518E+01    -1.593193E+01    -1.609931E+01    -1.582227E+01    -1.650458E+01    -1.418977E+01    -1.616298E+01    -1.705351E+01    -1.780135E+01    -1.950702E+01    -1.635385E+01    -1.560653E+01    -1.456708E+01    -1.515437E+01    -1.549028E+01    -1.537471E+01    -1.532586E+01    -1.635811E+01    -1.366206E+01    -1.795626E+01    -1.638836E+01    -1.530828E+01    -1.769862E+01    -1.503564E+01    -1.684664E+01    -1.664031E+01    -1.550618E+01    -1.721971E+01    -1.416545E+01    -1.835912E+01    -1.708562E+01    -2.050240E+01    -1.538872E+01    -1.609331E+01    -1.418284E+01    -1.723582E+01    -1.557271E+01    -1.482222E+01    -1.644751E+01    -1.441490E+01    -1.619890E+01    -1.733498E+01    -1.626908E+01    -1.619375E+01    -1.573518E+01    -1.507877E+01    -1.575853E+01    -1.578411E+01    -1.536846E+01    -1.542316E+01    -1.571284E+01    -1.627027E+01    -1.590290E+01    -1.506614E+01    -1.691354E+01    -1.499297E+01    -1.681914E+01    -1.923065E+01    -1.758114E+01    -1.639121E+01    -1.474514E+01    -1.486142E+01    -1.667974E+01    -1.493199E+01    -1.762624E+01    -1.606303E+01    -1.480331E+01    -1.515712E+01    -1.664674E+01    -1.425968E+01    -1.569659E+01    -1.618637E+01    -1.420011E+01    -1.479573E+01    -1.615864E+01    -1.546381E+01    -1.606680E+01    -1.627067E+01    -1.556871E+01    -1.423068E+01    -1.611552E+01    -1.697920E+01    -1.544502E+01    -1.492360E+01    -1.561486E+01    -1.425697E+01    -1.472136E+01    -1.552349E+01    -1.493699E+01    -1.473747E+01    -1.610089E+01    -1.533097E+01    -1.677144E+01    -1.691518E+01    -1.571005E+01    -1.705481E+01    -1.391298E+01    -1.389700E+01    -1.456333E+01    -1.627178E+01    -1.540898E+01    -1.617506E+01    -1.833702E+01    -1.477727E+01    -1.382671E+01    -1.579748E+01    -1.477196E+01    -1.546971E+01    -1.804747E+01    -1.705905E+01    -1.437425E+01    -1.543557E+01    -1.507735E+01    -1.360845E+01    -1.329741E+01    -1.416916E+01    -1.379172E+01    -1.491623E+01    -1.507393E+01    -1.445077E+01    -1.514917E+01    -1.545849E+01    -1.411332E+01    -1.537408E+01    -1.650472E+01    -1.565124E+01    -1.626931E+01    -1.598159E+01    -1.458665E+01    -1.480060E+01    -1.499440E+01    -1.447165E+01    -1.413397E+01    -1.372145E+01    -1.640065E+01    -1.645607E+01    -1.479796E+01    -1.473446E+01    -1.483695E+01    -1.608162E+01    -1.542896E+01    -1.530563E+01    -1.507821E+01    -1.497387E+01    -1.483362E+01    -1.492777E+01    -1.453334E+01    -1.479421E+01    -1.432233E+01    -1.390997E+01    -1.442615E+01    -1.528463E+01    -1.423346E+01    -1.415556E+01    -1.386013E+01    -1.451574E+01    -1.543410E+01    -1.417476E+01    -1.403740E+01    -1.429234E+01    -1.546892E+01    -1.483637E+01    -1.744255E+01    -1.424046E+01    -1.408348E+01    -1.593008E+01    -1.536613E+01    -1.421684E+01    -1.464999E+01    -1.446703E+01    -1.472734E+01    -1.505953E+01    -1.507118E+01    -1.345367E+01    -1.458083E+01    -1.338496E+01    -1.441374E+01    -1.594546E+01    -1.453529E+01    -1.426530E+01    -1.420428E+01    -1.445696E+01    -1.388744E+01    -1.374882E+01    -1.499727E+01    -1.451142E+01    -1.393461E+01    -1.379114E+01    -1.502084E+01    -1.512859E+01    -1.382903E+01    -1.594353E+01    -1.623486E+01    -1.387789E+01    -1.292714E+01    -1.402071E+01    -1.426777E+01    -1.428894E+01    -1.430077E+01    -1.385122E+01    -1.546210E+01    -1.439668E+01    -1.408695E+01    -1.564409E+01    -1.599650E+01    -1.363640E+01    -1.421062E+01    -1.492893E+01    -1.346284E+01    -1.455725E+01    -1.488782E+01    -1.428581E+01    -1.323749E+01    -1.409978E+01    -1.498880E+01    -1.377653E+01    -1.376730E+01    -1.449952E+01    -1.487036E+01    -1.412337E+01    -1.346048E+01    -1.362345E+01    -1.407816E+01    -1.530963E+01    -1.595675E+01    -1.440145E+01    -1.368591E+01    -1.327808E+01    -1.268927E+01    -1.339468E+01    -1.539454E+01    -1.416473E+01    -1.466575E+01    -1.496137E+01    -1.336345E+01    -1.412582E+01    -1.377735E+01    -1.460611E+01    -1.506162E+01    -1.393158E+01    -1.309356E+01    -1.363081E+01    -1.313336E+01    -1.402118E+01    -1.380222E+01    -1.423404E+01    -1.466045E+01    -1.494239E+01    -1.377349E+01    -1.585902E+01    -1.553725E+01    -1.352626E+01    -1.495599E+01    -1.393166E+01    -1.318223E+01    -1.409194E+01    -1.604041E+01    -1.450866E+01    -1.426640E+01    -1.414729E+01    -1.589135E+01    -1.687462E+01    -1.365701E+01    -1.347189E+01    -1.471028E+01    -1.395646E+01    -1.433131E+01    -1.374280E+01    -1.298292E+01    -1.405361E+01    -1.366605E+01    -1.277277E+01    -1.502370E+01    -1.526642E+01    -1.404749E+01    -1.473253E+01    -1.367982E+01    -1.327192E+01    -1.439651E+01    -1.323739E+01    -1.349853E+01    -1.418349E+01    -1.461834E+01    -1.414075E+01    -1.446818E+01    -1.301106E+01    -1.383851E+01    -1.410492E+01    -1.400943E+01    -1.757502E+01    -1.730287E+01    -1.409873E+01    -1.308788E+01    -1.504930E+01    -1.425409E+01    -1.430067E+01    -1.350596E+01    -1.378243E+01    -1.400615E+01    -1.506221E+01    -1.333298E+01    -1.375297E+01    -1.405305E+01    -1.292235E+01    -1.325031E+01    -1.363419E+01    -1.359781E+01    -1.416106E+01    -1.345309E+01    -1.369125E+01    -1.560345E+01    -1.520055E+01    -1.450876E+01    -1.518014E+01    -1.270662E+01    -1.423139E+01    -1.386333E+01    -1.279042E+01    -1.316957E+01    -1.304596E+01    -1.316407E+01    -1.515943E+01    -1.320300E+01    -1.312214E+01    -1.411153E+01    -1.644930E+01    -1.431195E+01    -1.877973E+01    -1.536386E+01    -1.462010E+01    -1.306501E+01    -1.287576E+01    -1.489508E+01    -1.571373E+01    -1.310784E+01    -1.358950E+01    -1.398525E+01    -1.700380E+01    -1.455605E+01    -1.288490E+01    -1.416946E+01    -1.562171E+01    -1.410238E+01    -1.350801E+01    -1.402333E+01    -1.392001E+01    -1.506572E+01    -1.411989E+01    -1.337993E+01    -1.375067E+01    -1.382257E+01    -1.265995E+01    -1.386377E+01    -1.337770E+01    -1.339630E+01    -1.393683E+01    -1.476931E+01    -1.494390E+01    -1.593991E+01    -1.414121E+01    -1.410196E+01    -1.487996E+01    -1.253315E+01    -1.316999E+01    -1.419201E+01    -1.299960E+01    -1.412650E+01    -1.432861E+01    -1.366013E+01    -1.480667E+01    -1.377870E+01    -1.285351E+01    -1.379955E+01    -1.558847E+01    -1.388912E+01    -1.414721E+01    -1.342023E+01    -1.468394E+01    -1.362692E+01    -1.368139E+01    -1.355851E+01    -1.463261E+01    -1.371773E+01    -1.372696E+01    -1.309376E+01    -1.419028E+01    -1.483730E+01    -1.545802E+01    -1.359746E+01    -1.361056E+01    -1.377735E+01    -1.586903E+01    -1.473334E+01    -1.385771E+01    -1.388815E+01    -1.511523E+01    -1.471295E+01    -1.369852E+01    -1.297236E+01    -1.587976E+01    -1.471287E+01    -1.351109E+01    -1.312774E+01    -1.394201E+01    -1.508293E+01    -1.454095E+01    -1.353674E+01    -1.530815E+01    -1.501828E+01    -1.450410E+01    -1.511024E+01    -1.424907E+01    -1.366543E+01    -1.424508E+01    -1.465164E+01    -1.363545E+01    -1.353947E+01    -1.329398E+01    -1.367277E+01    -1.519392E+01    -1.452731E+01    -1.437012E+01    -1.411283E+01    -1.367244E+01    -1.406735E+01    -1.367650E+01    -1.378549E+01    -1.403645E+01    -1.354026E+01    -1.295991E+01    -1.462132E+01    -1.534537E+01    -1.484343E+01    -1.378377E+01    -1.361875E+01    -1.461990E+01    -2.040943E+01    -1.530349E+01    -1.306066E+01    -1.291495E+01    -1.407936E+01    -1.486308E+01    -1.370956E+01    -1.350556E+01    -1.430265E+01    -1.647734E+01    -1.450311E+01    -1.434595E+01    -1.511391E+01    -1.423737E+01    -1.350289E+01    -1.562444E+01    -1.534032E+01    -1.362192E+01    -1.333570E+01    -1.458698E+01    -1.381366E+01    -1.379337E+01    -1.403578E+01    -1.329404E+01    -1.299462E+01    -1.400715E+01    -1.637648E+01    -1.376256E+01    -1.328394E+01    -1.515054E+01    -1.753778E+01    -1.471155E+01    -1.459226E+01    -1.663647E+01    -1.528718E+01    -1.431866E+01    -1.515707E+01    -1.380357E+01    -1.438253E+01    -1.530706E+01    -1.461378E+01    -1.423464E+01    -1.354061E+01    -1.359266E+01    -1.393018E+01    -1.396026E+01    -1.392068E+01    -1.399185E+01    -1.345910E+01    -1.392753E+01    -1.415088E+01    -1.396140E+01    -1.437715E+01    -1.614333E+01    -1.543336E+01    -1.536153E+01    -1.470409E+01    -1.486811E+01    -1.470557E+01    -1.606292E+01    -1.403018E+01    -1.348781E+01    -1.343224E+01    -1.382262E+01    -1.435211E+01    -1.429524E+01    -1.473434E+01    -1.331159E+01    -1.339456E+01    -1.431198E+01    -1.500662E+01    -1.411595E+01    -1.372573E+01    -1.447506E+01    -1.422574E+01    -1.376962E+01    -1.368154E+01    -1.497066E+01    -1.440087E+01    -1.436296E+01    -1.461161E+01    -1.351604E+01    -1.366899E+01    -1.525670E+01    -1.540257E+01    -1.565359E+01    -1.459150E+01    -1.489183E+01    -1.876928E+01    -1.672131E+01    -1.570063E+01    -1.791372E+01    -1.466577E+01    -1.473982E+01    -1.530199E+01    -1.550007E+01    -1.849216E+01    -1.513916E+01    -1.380987E+01    -1.479010E+01    -1.451462E+01    -1.376642E+01    -1.501401E+01    -1.410008E+01    -1.478503E+01    -1.552892E+01    -1.482003E+01    -1.577508E+01    -1.694565E+01    -1.501494E+01    -1.458851E+01    -1.903059E+01    -1.628622E+01    -1.499874E+01    -1.565523E+01    -1.467474E+01    -1.406006E+01    -1.318247E+01    -1.415637E+01    -1.436338E+01    -1.376485E+01    -1.361141E+01    -1.425474E+01    -1.364983E+01    -1.423166E+01    -1.481085E+01    -1.737514E+01    -1.708866E+01    -1.583386E+01    -1.490837E+01    -1.516913E+01    -1.463857E+01    -1.661588E+01    -1.729565E+01    -1.681742E+01    -1.470755E+01    -1.421040E+01    -1.728028E+01    -1.479929E+01    -1.562870E+01    -1.422378E+01    -1.383343E+01    -1.423881E+01    -1.380294E+01    -1.377487E+01    -1.588250E+01    -1.369949E+01    -1.278177E+01    -1.371717E+01    -1.455489E+01    -1.575986E+01    -1.490493E+01    -1.511894E+01    -1.952124E+01    -1.484443E+01    -1.505638E+01    -1.668923E+01    -1.547122E+01    -1.553533E+01    -1.547063E+01    -1.448852E+01    -1.493676E+01    -1.590727E+01    -1.531070E+01    -1.440684E+01    -1.404574E+01    -1.513391E+01    -1.492629E+01    -1.583276E+01    -1.466775E+01    -1.562244E+01    -1.575091E+01    -1.345873E+01    -1.497828E+01    -1.640892E+01    -1.644378E+01    -1.609222E+01    -1.338290E+01    -1.452973E+01    -1.472961E+01    -1.375731E+01    -1.621484E+01    -1.959162E+01    -1.455923E+01    -1.524241E+01    -1.407599E+01    -1.699592E+01    -1.728756E+01    -1.486003E+01    -1.460246E+01    -1.553701E+01    -1.404424E+01    -1.559112E+01    -1.579414E+01    -1.630058E+01    -1.954018E+01    -1.514456E+01    -1.510458E+01    -1.477798E+01    -1.758343E+01    -1.485233E+01    -1.637724E+01    -1.757902E+01    -2.089162E+01    -1.791857E+01    -1.715381E+01    -1.606660E+01    -1.544868E+01    -1.642980E+01    -1.791443E+01    -1.611877E+01    -1.400015E+01    -1.556322E+01    -1.607731E+01    -1.445019E+01    -1.837837E+01    -1.568505E+01    -1.408089E+01    -1.595379E+01    -1.589538E+01    -1.382835E+01    -1.454297E+01    -1.505860E+01    -1.730827E+01    -1.524389E+01    -1.656742E+01    -1.477760E+01    -1.644755E+01    -1.653122E+01    -1.629222E+01    -1.679973E+01    -2.041246E+01    -1.571042E+01    -1.636730E+01    -1.478452E+01    -1.734135E+01    -1.983069E+01    -1.525512E+01    -1.657855E+01    -1.601230E+01    -1.677008E+01    -1.728447E+01    -1.811375E+01    -1.567430E+01    -1.619548E+01    -1.554449E+01    -1.458258E+01    -1.434281E+01    -1.448155E+01    -1.405900E+01    -1.521889E+01    -1.513931E+01    -1.467536E+01    -1.710593E+01    -1.506287E+01    -1.948827E+01    -1.658791E+01    -1.506868E+01    -1.773574E+01    -1.557953E+01    -1.621616E+01    -1.541711E+01    -1.582510E+01    -1.459208E+01    -1.447958E+01    -1.412887E+01    -1.397577E+01    -1.537415E+01    -1.514590E+01    -1.548464E+01    -1.608780E+01    -1.587052E+01    -1.651903E+01    -1.669587E+01    -1.546748E+01    -1.453581E+01    -1.633853E+01    -1.518774E+01    -1.475589E+01    -1.459912E+01    -1.521778E+01    -1.683484E+01    -1.695941E+01    -1.428116E+01    -1.668169E+01    -1.590569E+01    -1.523217E+01    -1.514554E+01    -1.608155E+01    -1.569674E+01    -1.452920E+01    -1.416309E+01    -1.522677E+01    -1.485146E+01    -1.556254E+01    -1.464279E+01    -1.492440E+01    -1.723831E+01    -1.736493E+01    -1.678402E+01    -1.563349E+01    -1.495294E+01    -1.546794E+01    -1.571315E+01    -1.490498E+01    -1.440250E+01    -1.473789E+01    -1.457021E+01    -1.442886E+01    -1.632803E+01    -1.543290E+01    -1.431619E+01    -1.511449E+01    -1.538256E+01    -1.647602E+01    -1.959178E+01    -1.411484E+01    -1.525091E+01    -1.633777E+01    -1.622294E+01    -1.610475E+01    -1.961224E+01    -1.531035E+01    -1.603965E+01    -1.713491E+01    -1.617483E+01    -1.522446E+01    -1.459007E+01    -1.467946E+01    -1.393272E+01    -1.369379E+01    -1.414720E+01    -1.453677E+01    -1.321172E+01    -1.363003E+01    -1.560888E+01    -1.446880E+01    -1.398123E+01    -1.526423E+01    -1.431193E+01    -1.733302E+01    -1.585563E+01    -1.560940E+01    -1.525585E+01    -1.579519E+01    -1.499348E+01    -1.514889E+01    -1.447626E+01    -1.452708E+01    -1.657782E+01    -1.437728E+01    -1.466081E+01    -1.555999E+01    -1.594184E+01    -1.524384E+01    -1.451674E+01    -1.689184E+01    -1.482660E+01    -1.613028E+01    -1.507512E+01    -1.598696E+01    -1.402832E+01    -1.488493E+01    -1.615234E+01    -1.395231E+01    -1.349784E+01    -1.443857E+01    -1.428467E+01    -1.420252E+01    -1.421119E+01    -1.498228E+01    -1.457327E+01    -1.573063E+01    -1.485919E+01    -1.669689E+01    -1.545456E+01    -1.467965E+01    -1.646983E+01    -1.519843E+01    -1.586897E+01    -1.667041E+01    -1.581358E+01    -1.384105E+01    -1.601622E+01    -1.644393E+01    -1.553908E+01    -1.608309E+01    -1.506356E+01    -1.523387E+01    -1.616669E+01    -1.496062E+01    -1.538890E+01    -1.512172E+01    -1.474164E+01    -1.537874E+01    -1.560929E+01    -1.490507E+01    -1.461723E+01    -1.583147E+01    -1.788135E+01    -1.703076E+01    -1.632903E+01    -1.597746E+01    -1.435016E+01    -1.481877E+01    -1.522431E+01    -1.455302E+01    -1.463453E+01    -1.470981E+01    -1.574358E+01    -1.699148E+01    -1.554172E+01    -1.569818E+01    -1.680166E+01    -2.000667E+01    -1.496046E+01    -1.593328E+01    -1.562218E+01    -1.648099E+01    -1.562824E+01    -1.506858E+01    -1.461120E+01    -1.554713E+01    -1.535993E+01    -1.648601E+01    -1.612804E+01    -1.524534E+01    -1.504976E+01    -1.646506E+01    -1.521539E+01    -1.456569E+01    -1.498743E+01    -1.438119E+01    -1.413142E+01    -1.468283E+01    -1.474841E+01    -1.637466E+01    -1.491989E+01    -1.568927E+01    -1.644560E+01    -1.783986E+01    -1.506448E+01    -1.558662E+01    -1.919939E+01    -1.465347E+01    -1.584635E+01    -1.467603E+01    -1.426217E+01    -1.570426E+01    -1.420836E+01    -1.462891E+01    -1.384126E+01    -1.427505E+01    -1.863794E+01    -1.609605E+01    -1.612304E+01    -1.689708E+01    -1.799494E+01    -1.615751E+01    -1.547985E+01    -1.613421E+01    -1.525689E+01    -2.033072E+01    -1.633540E+01    -1.618609E+01    -1.616348E+01    -1.581265E+01    -1.671059E+01    -1.618233E+01    -1.863496E+01    -1.626570E+01    -1.518352E+01    -1.439872E+01    -1.772412E+01    -1.587239E+01    -1.820612E+01    -1.533555E+01    -1.464558E+01    -1.416675E+01    -1.545279E+01    -1.699789E+01    -1.443835E+01    -1.563950E+01    -1.678563E+01    -1.425088E+01    -1.574873E+01    -1.511334E+01    -1.427797E+01    -1.571331E+01    -1.650108E+01    -1.619676E+01    -1.518314E+01    -1.651951E+01    -1.628162E+01    -1.648896E+01    -1.783035E+01    -1.882388E+01    -1.677509E+01    -1.460847E+01    -1.668561E+01    -1.454904E+01    -1.519427E+01    -1.474541E+01    -1.637896E+01    -1.811959E+01    -1.615124E+01    -1.548915E+01    -1.505682E+01    -1.618255E+01    -1.507592E+01    -1.576163E+01    -1.525284E+01    -1.448330E+01    -1.524486E+01    -1.679091E+01    -1.682346E+01    -1.491944E+01    -1.469213E+01    -1.431886E+01    -1.400669E+01    -1.701034E+01    -1.431855E+01    -1.722530E+01    -1.606737E+01    -1.597763E+01    -1.637235E+01    -1.393626E+01    -1.475320E+01    -1.539212E+01    -1.615875E+01    -1.555504E+01    -1.561295E+01    -1.427170E+01    -1.528829E+01    -1.446005E+01    -1.514607E+01    -1.659093E+01    -1.599538E+01    -1.647219E+01    -1.746731E+01    -1.499268E+01    -1.583627E+01    -1.470675E+01    -1.559123E+01    -1.526033E+01    -1.399187E+01    -1.589176E+01    -1.471537E+01    -1.448475E+01    -1.439486E+01    -1.388983E+01    -1.469180E+01    -1.426343E+01    -1.452079E+01    -1.720499E+01    -1.527964E+01    -1.672220E+01    -1.455200E+01    -1.555072E+01    -1.677813E+01    -1.467493E+01    -1.481550E+01    -1.590175E+01    -1.486517E+01    -1.495953E+01    -1.714723E+01    -1.511342E+01    -1.456364E+01    -1.368567E+01    -1.668360E+01    -1.680120E+01    -1.399166E+01    -1.365701E+01    -1.384673E+01    -1.509023E+01    -1.475721E+01    -1.396614E+01    -1.555907E+01    -1.851646E+01    -1.517261E+01    -1.526598E+01    -1.434168E+01    -1.487764E+01    -1.621781E+01    -1.702015E+01    -1.582685E+01    -1.579776E+01    -1.700735E+01    -1.494724E+01    -1.525604E+01    -1.433861E+01    -1.573339E+01    -1.645692E+01    -1.490448E+01    -1.484931E+01    -1.482218E+01    -1.587575E+01    -1.697549E+01    -1.446848E+01    -1.648170E+01    -1.509788E+01    -1.676306E+01    -1.582876E+01    -1.583015E+01    -1.776721E+01    -1.615604E+01    -1.421802E+01    -1.778910E+01    -1.513693E+01    -1.699300E+01    -1.756389E+01    -1.820958E+01    -1.569338E+01    -1.604696E+01    -1.913352E+01    -1.670503E+01    -1.480799E+01    -1.427885E+01    -1.637209E+01    -1.886347E+01    -1.632470E+01    -1.505690E+01    -1.763782E+01    -1.808217E+01    -1.556227E+01    -1.504647E+01    -1.737833E+01    -1.467104E+01    -1.561066E+01    -1.439803E+01    -1.527754E+01    -1.789501E+01    -1.630414E+01    -1.512715E+01    -1.431244E+01    -1.429395E+01    -1.352704E+01    -1.487124E+01    -1.567229E+01    -1.693355E+01    -1.501848E+01    -1.369877E+01    -1.629661E+01    -1.495063E+01    -1.623593E+01    -1.612544E+01    -1.472947E+01    -1.516605E+01    -1.558084E+01    -1.639945E+01    -1.614845E+01    -1.476047E+01    -1.768661E+01    -1.543934E+01    -1.491541E+01    -1.640001E+01    -1.653422E+01    -1.543482E+01    -1.553626E+01    -1.420316E+01    -1.410357E+01    -1.502884E+01    -1.350894E+01    -1.568299E+01    -1.616319E+01
-56.333333    -1.388733E+01    -1.472712E+01    -1.402724E+01    -1.512180E+01    -1.508723E+01    -1.486812E+01    -1.519983E+01    -1.524097E+01    -1.509309E+01    -1.601881E+01    -1.576557E+01    -1.436820E+01    -1.625972E+01    -1.654523E+01    -1.654697E+01    -1.625664E+01    -1.519106E+01    -1.645937E+01    -1.609809E+01    -1.473585E+01    -1.561808E+01    -1.427574E+01    -1.583783E+01    -1.540709E+01    -1.980732E+01    -1.607463E+01    -1.582251E+01    -1.640220E+01    -1.475667E+01    -1.634149E+01    -1.441463E+01    -1.497351E+01    -1.506407E+01    -1.492688E+01    -1.701809E+01    -1.597509E+01    -1.387638E+01    -1.477009E+01    -1.455657E+01    -1.544956E+01    -1.760052E+01    -1.636203E+01    -1.607744E+01    -1.663913E+01    -1.619083E+01    -1.465988E+01    -1.407672E+01    -1.488226E+01    -1.535951E+01    -1.492836E+01    -1.744169E+01    -1.736007E+01    -1.618570E+01    -1.806223E+01    -1.524452E+01    -1.692177E+01    -1.593398E+01    -1.422227E+01    -1.432811E+01    -1.522214E+01    -1.529416E+01    -1.768421E+01    -1.744500E+01    -1.743920E+01    -1.650227E+01    -1.665249E+01    -1.491785E+01    -1.456221E+01    -1.551209E+01    -1.649590E+01    -1.528552E+01    -1.533441E+01    -1.529854E+01    -1.633056E+01    -1.611293E+01    -1.697825E+01    -1.660964E+01    -1.488858E+01    -1.592186E+01    -1.612993E+01    -1.760034E+01    -1.546052E+01    -1.569329E+01    -1.646191E+01    -1.511689E+01    -1.594736E+01    -1.581746E+01    -1.787465E+01    -1.618698E+01    -1.483606E+01    -1.554857E+01    -1.527004E+01    -1.713112E+01    -1.786795E+01    -1.520541E+01    -1.514146E+01    -1.648575E+01    -1.612169E+01    -1.801810E+01    -1.581954E+01    -1.624910E+01    -1.582050E+01    -1.466440E+01    -1.652556E+01    -1.530211E+01    -1.742884E+01    -1.609162E+01    -1.680617E+01    -1.514708E+01    -1.767782E+01    -1.513492E+01    -1.644556E+01    -1.598692E+01    -1.684964E+01    -1.489635E+01    -1.524921E+01    -1.634833E+01    -1.502718E+01    -1.475478E+01    -1.471682E+01    -1.456461E+01    -1.561576E+01    -1.773941E+01    -1.554893E+01    -1.687917E+01    -1.518152E+01    -1.746173E+01    -1.654049E+01    -1.855377E+01    -1.532047E+01    -1.782916E+01    -1.374613E+01    -1.665079E+01    -1.867322E+01    -1.540637E+01    -1.515816E+01    -1.463959E+01    -1.744123E+01    -1.554139E+01    -1.458949E+01    -1.498462E+01    -1.488674E+01    -1.527820E+01    -1.617236E+01    -1.671261E+01    -1.659641E+01    -1.428889E+01    -1.497288E+01    -1.583553E+01    -1.558523E+01    -1.642687E+01    -1.566245E+01    -1.691668E+01    -1.834175E+01    -1.639231E+01    -1.440942E+01    -1.523752E+01    -1.660369E+01    -1.459153E+01    -1.473486E+01    -1.619293E+01    -1.490232E+01    -1.456108E+01    -1.424245E+01    -1.554812E+01    -1.989955E+01    -1.498095E+01    -1.483196E+01    -1.894743E+01    -1.677429E+01    -1.641505E+01    -1.583137E+01    -1.527638E+01    -1.662518E+01    -1.699645E+01    -1.424482E+01    -1.520523E+01    -1.533693E+01    -1.656616E+01    -1.513246E+01    -1.669714E+01    -1.577998E+01    -1.444164E+01    -1.425844E+01    -1.608146E+01    -1.674300E+01    -1.667378E+01    -1.545605E+01    -1.489894E+01    -1.652687E+01    -1.555798E+01    -1.696060E+01    -1.681628E+01    -1.475191E+01    -1.566756E+01    -1.667462E+01    -1.490458E+01    -1.605727E+01    -1.520198E+01    -1.503803E+01    -1.612485E+01    -1.570880E+01    -1.836834E+01    -1.623614E+01    -1.544129E+01    -1.523082E+01    -1.411830E+01    -1.502498E+01    -1.498149E+01    -1.663813E+01    -1.454938E+01    -1.457607E+01    -1.465926E+01    -1.538968E+01    -1.484594E+01    -1.629647E+01    -1.650147E+01    -1.680585E+01    -1.546132E+01    -1.665024E+01    -1.622962E+01    -1.509560E+01    -1.387419E+01    -1.463133E+01    -1.623832E+01    -1.547768E+01    -1.534196E+01    -1.532679E+01    -1.534830E+01    -1.457274E+01    -1.548046E+01    -1.634519E+01    -1.458189E+01    -1.586428E+01    -1.516829E+01    -1.523958E+01    -1.433821E+01    -1.449582E+01    -1.497726E+01    -1.668529E+01    -1.473511E+01    -1.459367E+01    -1.500580E+01    -1.629066E+01    -1.692685E+01    -1.555120E+01    -1.510393E+01    -1.534706E+01    -1.505952E+01    -1.479140E+01    -1.532743E+01    -1.699015E+01    -1.553681E+01    -1.415534E+01    -1.614945E+01    -1.502166E+01    -1.507860E+01    -1.611128E+01    -1.435065E+01    -1.325917E+01    -1.380941E+01    -1.419326E+01    -1.440345E+01    -1.655111E+01    -1.505065E+01    -1.354805E+01    -1.333521E+01    -1.582981E+01    -1.627611E+01    -1.407891E+01    -1.574281E+01    -1.594964E+01    -1.325304E+01    -1.541679E+01    -1.694548E+01    -1.580961E+01    -1.518379E+01    -1.525162E+01    -1.309283E+01    -1.546524E+01    -1.452204E+01    -1.610897E+01    -1.497685E+01    -1.520830E+01    -1.409176E+01    -1.351504E+01    -1.634735E+01    -1.461472E+01    -1.486229E+01    -1.344522E+01    -1.327917E+01    -1.439292E+01    -1.540526E+01    -1.529511E+01    -1.532635E+01    -1.574529E+01    -1.393965E+01    -1.681455E+01    -1.900589E+01    -1.385267E+01    -1.337985E+01    -1.453485E+01    -1.386052E+01    -1.488510E+01    -1.572970E+01    -1.425555E+01    -1.331834E+01    -1.366781E+01    -1.427333E+01    -1.674169E+01    -1.583438E+01    -1.478760E+01    -1.354434E+01    -1.448324E+01    -1.418464E+01    -1.425198E+01    -1.416983E+01    -1.418987E+01    -1.344790E+01    -1.443020E+01    -1.582656E+01    -1.399809E+01    -1.406629E+01    -1.320806E+01    -1.314482E+01    -1.383584E+01    -1.374622E+01    -1.505265E+01    -1.636937E+01    -1.458363E+01    -1.436858E+01    -1.391189E+01    -1.263049E+01    -1.334367E+01    -1.492186E+01    -1.563541E+01    -1.387759E+01    -1.342721E+01    -1.639829E+01    -1.376048E+01    -1.441763E+01    -1.344232E+01    -1.503979E+01    -1.404502E+01    -1.384505E+01    -1.441677E+01    -1.315557E+01    -1.342104E+01    -1.497294E+01    -1.540639E+01    -1.414782E+01    -1.344711E+01    -1.457625E+01    -1.391966E+01    -1.349674E+01    -1.380501E+01    -1.319892E+01    -1.327205E+01    -1.311593E+01    -1.377012E+01    -1.400005E+01    -1.463695E+01    -1.445011E+01    -1.454044E+01    -1.400613E+01    -1.398841E+01    -1.320416E+01    -1.447807E+01    -1.679744E+01    -1.455122E+01    -1.269338E+01    -1.422322E+01    -1.375762E+01    -1.305637E+01    -1.403033E+01    -1.636857E+01    -1.323628E+01    -1.308482E+01    -1.595496E+01    -1.311590E+01    -1.320693E+01    -1.468155E+01    -1.420408E+01    -1.264224E+01    -1.387538E+01    -1.383527E+01    -1.266210E+01    -1.436161E+01    -1.367952E+01    -1.389987E+01    -1.423315E+01    -1.374430E+01    -1.323233E+01    -1.345639E+01    -1.382836E+01    -1.389511E+01    -1.512193E+01    -1.414461E+01    -1.312982E+01    -1.384886E+01    -1.425376E+01    -1.380215E+01    -1.409273E+01    -1.366742E+01    -1.332111E+01    -1.312050E+01    -1.415522E+01    -1.349172E+01    -1.411792E+01    -1.366013E+01    -1.471785E+01    -1.418467E+01    -1.320636E+01    -1.308366E+01    -1.344149E+01    -1.407161E+01    -1.406657E+01    -1.439145E+01    -1.381566E+01    -1.363583E+01    -1.356670E+01    -1.349797E+01    -1.333305E+01    -1.402409E+01    -1.665318E+01    -1.433835E+01    -1.342086E+01    -1.372808E+01    -1.352837E+01    -1.290505E+01    -1.520616E+01    -1.420671E+01    -1.358887E+01    -1.335232E+01    -1.483920E+01    -1.432277E+01    -1.377739E+01    -1.318860E+01    -1.298890E+01    -1.293837E+01    -1.358795E+01    -1.409916E+01    -1.314613E+01    -1.305683E+01    -1.467051E+01    -1.413385E+01    -1.360618E+01    -1.577429E+01    -1.374998E+01    -1.330276E+01    -1.332815E+01    -1.330819E+01    -1.329807E+01    -1.357500E+01    -1.376880E+01    -1.428394E+01    -1.432795E+01    -1.400627E+01    -1.482078E+01    -1.368360E+01    -1.372077E+01    -1.470904E+01    -1.347539E+01    -1.327428E+01    -1.333205E+01    -1.382806E+01    -1.349386E+01    -1.300694E+01    -1.344298E+01    -1.370629E+01    -1.319989E+01    -1.408490E+01    -1.394059E+01    -1.307791E+01    -1.315625E+01    -1.479332E+01    -1.356681E+01    -1.393564E+01    -1.327445E+01    -1.389304E+01    -1.396731E+01    -1.300858E+01    -1.325816E+01    -1.429092E+01    -1.441497E+01    -1.452942E+01    -1.364484E+01    -1.360337E+01    -1.446245E+01    -1.364583E+01    -1.277798E+01    -1.273245E+01    -1.357899E+01    -1.378101E+01    -1.415256E+01    -1.331224E+01    -1.423948E+01    -1.318184E+01    -1.330862E+01    -1.437038E+01    -1.380342E+01    -1.367531E+01    -1.367292E+01    -1.347422E+01    -1.306364E+01    -1.262290E+01    -1.297438E+01    -1.278047E+01    -1.297225E+01    -1.346753E+01    -1.407475E+01    -1.429475E+01    -1.363499E+01    -1.291373E+01    -1.371280E+01    -1.379382E+01    -1.336183E+01    -1.390374E+01    -1.416295E+01    -1.371469E+01    -1.351636E+01    -1.366243E+01    -1.368532E+01    -1.405640E+01    -1.523953E+01    -1.378212E+01    -1.426320E+01    -1.541169E+01    -1.335871E+01    -1.287353E+01    -1.350183E+01    -1.381263E+01    -1.366724E+01    -1.395233E+01    -1.339840E+01    -1.276604E+01    -1.333419E+01    -1.373056E+01    -1.423841E+01    -1.442941E+01    -1.327833E+01    -1.350583E+01    -1.355024E+01    -1.344193E+01    -1.484968E+01    -1.430238E+01    -1.294437E+01    -1.510266E+01    -1.386914E+01    -1.311512E+01    -1.387622E+01    -1.350765E+01    -1.324502E+01    -1.440733E+01    -1.463991E+01    -1.391359E+01    -1.320016E+01    -1.307730E+01    -1.482028E+01    -1.390072E+01    -1.361689E+01    -1.387500E+01    -1.441812E+01    -1.450630E+01    -1.433062E+01    -1.359240E+01    -1.364020E+01    -1.354945E+01    -1.320602E+01    -1.308000E+01    -1.297511E+01    -1.278654E+01    -1.375661E+01    -1.380892E+01    -1.311490E+01    -1.282233E+01    -1.470917E+01    -1.410906E+01    -1.361752E+01    -1.478017E+01    -1.430282E+01    -1.404676E+01    -1.403801E+01    -1.310648E+01    -1.377006E+01    -1.314111E+01    -1.361038E+01    -1.380896E+01    -1.255457E+01    -1.212117E+01    -1.349771E+01    -1.499382E+01    -1.374392E+01    -1.356776E+01    -1.374682E+01    -1.393505E+01    -1.388963E+01    -1.379153E+01    -1.494222E+01    -1.348274E+01    -1.324096E+01    -1.383508E+01    -1.527901E+01    -1.356333E+01    -1.411371E+01    -1.333301E+01    -1.322787E+01    -1.466271E+01    -1.478791E+01    -1.380147E+01    -1.261362E+01    -1.314790E+01    -1.533257E+01    -1.655773E+01    -1.475125E+01    -1.445398E+01    -1.309493E+01    -1.392518E+01    -1.608279E+01    -1.422979E+01    -1.317758E+01    -1.325364E+01    -1.431386E+01    -1.479145E+01    -1.388229E+01    -1.497908E+01    -1.458963E+01    -1.246157E+01    -1.281325E+01    -1.402655E+01    -1.379146E+01    -1.342263E+01    -1.428917E+01    -1.401325E+01    -1.309942E+01    -1.233014E+01    -1.292637E+01    -1.465387E+01    -1.704957E+01    -1.758439E+01    -1.445588E+01    -1.362291E+01    -1.646535E+01    -1.527545E+01    -1.297842E+01    -1.306872E+01    -1.304968E+01    -1.267583E+01    -1.368647E+01    -1.344405E+01    -1.404952E+01    -1.524066E+01    -1.470522E+01    -1.378767E+01    -1.345462E+01    -1.401480E+01    -1.733212E+01    -1.598818E+01    -1.389032E+01    -1.353473E+01    -1.321173E+01    -1.321447E+01    -1.421659E+01    -1.517426E+01    -1.515733E+01    -1.385812E+01    -1.339109E+01    -1.403328E+01    -1.422057E+01    -1.531875E+01    -1.551933E+01    -1.495538E+01    -1.373766E+01    -1.336595E+01    -1.260974E+01    -1.252845E+01    -1.308015E+01    -1.313379E+01    -1.491646E+01    -1.551340E+01    -1.345214E+01    -1.368574E+01    -1.437533E+01    -1.447130E+01    -1.450226E+01    -1.459192E+01    -1.583855E+01    -1.617810E+01    -1.464343E+01    -1.566981E+01    -1.655814E+01    -1.437386E+01    -1.437307E+01    -1.614516E+01    -1.359355E+01    -1.398908E+01    -1.401856E+01    -1.301661E+01    -1.326378E+01    -1.340063E+01    -1.385679E+01    -1.423449E+01    -1.515403E+01    -1.687292E+01    -1.432619E+01    -1.333416E+01    -1.450102E+01    -1.436637E+01    -1.338040E+01    -1.384740E+01    -1.483948E+01    -1.472500E+01    -1.530278E+01    -1.455303E+01    -1.473815E+01    -1.472926E+01    -1.479910E+01    -1.620459E+01    -1.784314E+01    -1.700868E+01    -1.565128E+01    -1.553957E+01    -1.451438E+01    -1.554854E+01    -1.761583E+01    -1.539632E+01    -1.527883E+01    -1.404542E+01    -1.389912E+01    -1.416895E+01    -1.508395E+01    -1.440749E+01    -1.362366E+01    -1.331043E+01    -1.317952E+01    -1.291443E+01    -1.319141E+01    -1.364164E+01    -1.359816E+01    -1.386278E+01    -1.415465E+01    -1.425389E+01    -1.915782E+01    -1.424714E+01    -1.428593E+01    -1.475461E+01    -1.484606E+01    -1.473592E+01    -1.622010E+01    -1.839024E+01    -1.550894E+01    -1.558754E+01    -1.548386E+01    -1.435889E+01    -1.470629E+01    -1.507539E+01    -1.715025E+01    -1.537523E+01    -1.523233E+01    -1.351964E+01    -1.359343E+01    -1.344012E+01    -1.408949E+01    -1.519398E+01    -1.480982E+01    -1.801484E+01    -1.548674E+01    -1.542851E+01    -1.376770E+01    -1.325931E+01    -1.288099E+01    -1.336251E+01    -1.351639E+01    -1.625822E+01    -1.493689E+01    -1.441645E+01    -1.500823E+01    -1.642754E+01    -1.631169E+01    -1.535903E+01    -1.517132E+01    -1.550293E+01    -1.479946E+01    -1.891570E+01    -1.444845E+01    -1.440433E+01    -1.434254E+01    -1.546641E+01    -1.613516E+01    -1.484192E+01    -1.522530E+01    -1.601904E+01    -1.537936E+01    -1.648564E+01    -1.782884E+01    -1.432290E+01    -1.511058E+01    -1.391661E+01    -1.535536E+01    -1.430406E+01    -1.467465E+01    -1.325760E+01    -1.335924E+01    -1.319367E+01    -1.571857E+01    -1.451908E+01    -1.598174E+01    -1.788831E+01    -1.493247E+01    -1.568389E+01    -1.490037E+01    -1.672584E+01    -1.676970E+01    -1.739009E+01    -1.505579E+01    -1.452049E+01    -1.331462E+01    -1.446435E+01    -1.338558E+01    -1.409432E+01    -1.406777E+01    -1.718349E+01    -1.519976E+01    -1.493994E+01    -1.489702E+01    -1.448743E+01    -1.385311E+01    -1.594135E+01    -1.469799E+01    -1.532824E+01    -1.635467E+01    -1.569424E+01    -1.694669E+01    -1.506614E+01    -1.449304E+01    -1.438263E+01    -1.388900E+01    -1.386894E+01    -1.409422E+01    -1.447603E+01    -1.592210E+01    -1.493872E+01    -1.542140E+01    -1.402810E+01    -1.370693E+01    -1.369808E+01    -1.412579E+01    -1.632984E+01    -1.530298E+01    -1.682344E+01    -1.757871E+01    -1.608600E+01    -1.563390E+01    -1.578213E+01    -1.751792E+01    -1.541655E+01    -1.550620E+01    -1.498350E+01    -1.472367E+01    -1.610826E+01    -1.588316E+01    -1.643775E+01    -1.614212E+01    -1.857500E+01    -1.728394E+01    -1.527460E+01    -1.661838E+01    -1.732761E+01    -1.583248E+01    -1.727638E+01    -1.860550E+01    -1.492295E+01    -1.614861E+01    -1.460242E+01    -1.628431E+01    -2.019312E+01    -1.491102E+01    -1.551538E+01    -1.530294E+01    -1.374845E+01    -1.508317E+01    -1.512832E+01    -1.566272E+01    -1.504809E+01    -1.650031E+01    -1.431070E+01    -1.485248E+01    -1.385343E+01    -1.449824E+01    -1.503703E+01    -1.491305E+01    -1.500806E+01    -1.463860E+01    -1.433452E+01    -1.563133E+01    -1.383529E+01    -1.411585E+01    -1.617598E+01    -1.458560E+01    -1.755158E+01    -1.520201E+01    -1.598359E+01    -1.563706E+01    -1.477501E+01    -1.478351E+01    -1.564001E+01    -1.754419E+01    -1.651851E+01    -1.508878E+01    -1.391812E+01    -1.416720E+01    -1.628440E+01    -1.512977E+01    -1.559888E+01    -1.743839E+01    -1.575542E+01    -1.448976E+01    -1.777950E+01    -1.810936E+01    -1.591331E+01    -1.640829E+01    -1.521425E+01    -1.691301E+01    -1.469597E+01    -1.686532E+01    -1.513141E+01    -1.569554E+01    -1.621749E+01    -1.486188E+01    -1.554754E+01    -1.686007E+01    -1.465906E+01    -1.608075E+01    -1.637283E+01    -1.441685E+01    -1.511540E+01    -1.433715E+01    -1.465653E+01    -1.478029E+01    -1.704709E+01    -1.737544E+01    -1.825020E+01    -1.509177E+01    -1.597264E+01    -1.574099E+01    -1.613777E+01    -1.641699E+01    -1.814448E+01    -1.632899E+01    -1.437684E+01    -1.589863E+01    -1.530944E+01    -1.473206E+01    -1.791375E+01    -1.616456E+01    -1.626976E+01    -1.496859E+01    -1.770608E+01    -1.632046E+01    -1.470103E+01    -1.490091E+01    -1.685907E+01    -1.636449E+01    -1.589706E+01    -1.715332E+01    -1.633572E+01    -1.686940E+01    -1.712049E+01    -1.455106E+01    -1.479088E+01    -1.644075E+01    -1.682400E+01    -1.506841E+01    -1.631037E+01    -1.770172E+01    -1.798853E+01    -1.534750E+01    -1.476706E+01    -1.512345E+01    -1.471979E+01    -1.618442E+01    -1.669539E+01    -1.662182E+01    -1.685899E+01    -1.565814E+01    -1.630539E+01    -1.707142E+01    -1.636216E+01    -1.730889E+01    -1.692383E+01    -1.486468E+01    -1.486454E+01    -1.383210E+01    -1.470255E+01    -1.462197E+01    -1.587717E+01    -1.492458E+01    -1.417185E+01    -1.577627E+01    -1.435182E+01    -1.505703E+01    -1.895725E+01    -1.617011E+01    -1.516172E+01    -1.676925E+01    -1.451208E+01    -1.659932E+01    -1.480093E+01    -1.733581E+01    -1.572964E+01    -1.619784E+01    -1.806392E+01    -1.464917E+01    -1.939232E+01    -1.566062E+01    -1.680364E+01    -1.408996E+01    -1.654427E+01    -1.399502E+01    -1.387330E+01    -1.543576E+01    -1.649273E+01    -1.621016E+01    -1.640179E+01    -1.517865E+01    -1.445496E+01    -1.572658E+01    -1.519315E+01    -1.535980E+01    -1.673621E+01    -1.491196E+01    -1.547757E+01    -1.479990E+01    -1.382324E+01    -1.512090E+01    -1.424206E+01    -1.456028E+01    -1.492779E+01    -1.511756E+01    -1.594211E+01    -1.681809E+01    -1.416552E+01    -1.485156E+01    -1.395305E+01    -1.467345E+01    -1.381917E+01    -1.443845E+01    -1.421841E+01    -1.415486E+01    -1.457807E+01    -1.513457E+01    -1.758481E+01    -1.697405E+01    -1.538171E+01    -1.586618E+01    -1.385354E+01    -1.476705E+01    -1.574381E+01    -1.558389E+01    -1.660614E+01    -1.567417E+01    -1.783819E+01    -1.577651E+01    -1.745145E+01    -1.486761E+01    -1.528006E+01    -1.482667E+01    -1.479154E+01    -1.590680E+01    -1.539082E+01    -1.487247E+01    -1.528253E+01    -1.580396E+01    -1.428633E+01    -1.619322E+01    -1.471231E+01    -1.547142E+01    -1.549939E+01    -1.641422E+01    -1.909259E+01    -1.506227E+01    -1.644387E+01    -1.498879E+01    -1.379437E+01    -1.426326E+01    -1.489620E+01    -1.869925E+01    -1.568723E+01    -1.636511E+01    -1.436293E+01    -1.406220E+01    -1.370248E+01    -1.448843E+01    -1.482192E+01    -1.515745E+01    -1.602412E+01    -1.610053E+01    -1.779941E+01    -1.681841E+01    -1.591879E+01    -1.436007E+01    -1.435536E+01    -1.408275E+01    -1.461855E+01    -1.494981E+01    -1.726016E+01    -1.505715E+01    -1.555993E+01    -1.358239E+01    -1.373302E+01    -1.361806E+01    -1.473663E+01    -1.342391E+01    -1.503265E+01    -1.705209E+01    -1.775292E+01    -1.520230E+01    -1.546051E+01    -1.439667E+01    -1.710008E+01    -1.462956E+01    -1.721965E+01    -1.722184E+01    -1.485813E+01    -1.540834E+01    -1.410310E+01    -1.353833E+01    -1.307558E+01    -1.419485E+01    -1.372584E+01    -1.410995E+01    -1.364475E+01    -1.590068E+01    -1.530428E+01    -1.793179E+01    -1.590589E+01    -1.702405E+01    -1.567976E+01    -1.480563E+01    -2.104679E+01    -1.450796E+01    -1.407652E+01    -1.363117E+01    -1.401276E+01    -1.356620E+01    -1.596244E+01    -1.451320E+01    -1.446279E+01    -1.517872E+01    -1.425069E+01    -1.505364E+01    -1.415893E+01    -1.518463E+01    -1.443744E+01    -1.419651E+01    -1.538841E+01    -1.571112E+01    -1.500392E+01    -1.525788E+01    -1.463800E+01    -1.588658E+01    -1.657767E+01    -1.591632E+01    -1.596925E+01    -1.511381E+01    -1.441138E+01    -1.435443E+01    -1.372932E+01    -1.494536E+01    -1.375236E+01    -1.510942E+01    -1.468246E+01    -1.556045E+01    -1.429184E+01    -1.431643E+01    -1.385184E+01    -1.493182E+01    -1.727986E+01    -1.696796E+01    -1.522124E+01    -1.635729E+01    -1.756231E+01    -1.684860E+01    -1.653200E+01    -1.573266E+01    -1.402877E+01    -1.361603E+01    -1.428554E+01    -1.453101E+01    -1.543487E+01    -1.543284E+01    -1.489470E+01    -1.485959E+01    -1.433595E+01    -1.413609E+01    -1.552674E+01    -1.491335E+01    -1.399818E+01    -1.494390E+01    -1.477357E+01    -1.537377E+01    -1.570780E+01    -1.731546E+01    -1.505943E+01    -1.642540E+01    -1.519593E+01    -1.537537E+01    -1.708641E+01    -1.539935E+01    -1.509261E+01    -1.687910E+01    -1.636279E+01    -1.503153E+01    -1.799063E+01    -1.654644E+01    -1.567707E+01    -1.819717E+01    -1.571111E+01    -1.524858E+01    -1.606785E+01    -1.702738E+01    -1.650684E+01    -1.646089E+01    -1.410862E+01    -1.514919E+01    -1.352500E+01    -1.406415E+01    -1.385224E+01    -1.473357E+01    -1.424504E+01    -1.460574E+01    -1.640546E+01    -1.591673E+01    -1.648340E+01    -1.583250E+01    -1.576010E+01    -1.453163E+01    -1.484782E+01    -1.556496E+01    -1.438895E+01    -1.454015E+01    -1.496700E+01    -1.728280E+01    -1.646053E+01    -1.442267E+01    -1.588372E+01    -1.698894E+01    -1.527608E+01    -1.557279E+01    -1.535217E+01    -1.419183E+01    -1.474200E+01    -1.415031E+01    -1.485574E+01    -1.393397E+01    -1.620669E+01    -1.441923E+01    -1.711449E+01    -1.768419E+01    -1.774796E+01    -1.578609E+01    -1.467210E+01    -1.480997E+01    -1.419930E+01    -1.391629E+01    -1.456121E+01    -1.404373E+01    -1.766672E+01    -1.463575E+01    -1.455811E+01    -1.443764E+01    -1.512145E+01    -1.672955E+01    -1.856594E+01    -1.530890E+01    -1.480794E+01    -1.463320E+01    -1.355050E+01    -1.462160E+01    -1.518384E+01
-56.222222    -1.464908E+01    -1.587603E+01    -1.482386E+01    -1.573542E+01    -1.553699E+01    -1.595542E+01    -1.548286E+01    -1.477728E+01    -1.846882E+01    -1.601142E+01    -1.703020E+01    -1.612416E+01    -1.481414E+01    -1.630450E+01    -1.457202E+01    -1.393270E+01    -1.869415E+01    -1.534913E+01    -1.668855E+01    -1.601572E+01    -1.675592E+01    -1.460331E+01    -1.619089E+01    -1.573731E+01    -1.904554E+01    -1.650586E+01    -1.802248E+01    -1.568751E+01    -1.612311E+01    -1.530992E+01    -1.744072E+01    -1.554376E+01    -1.684116E+01    -1.719192E+01    -1.556939E+01    -1.530566E+01    -1.441706E+01    -1.715304E+01    -1.604609E+01    -1.545532E+01    -1.626895E+01    -1.411036E+01    -1.664715E+01    -1.571673E+01    -1.620097E+01    -1.595374E+01    -1.516551E+01    -1.555739E+01    -1.634151E+01    -1.471222E+01    -1.523871E+01    -1.790281E+01    -1.627058E+01    -1.570718E+01    -1.610890E+01    -1.576728E+01    -1.472625E+01    -1.600027E+01    -1.477856E+01    -1.608108E+01    -1.525468E+01    -2.073975E+01    -1.615661E+01    -1.419824E+01    -1.540917E+01    -1.653699E+01    -1.578777E+01    -1.633834E+01    -1.575378E+01    -1.676098E+01    -1.700865E+01    -1.447563E+01    -1.846447E+01    -1.635328E+01    -1.554962E+01    -1.699109E+01    -1.859741E+01    -1.478293E+01    -1.493842E+01    -1.939063E+01    -1.574086E+01    -1.574425E+01    -1.593268E+01    -1.799821E+01    -1.447836E+01    -1.462923E+01    -1.478956E+01    -1.637169E+01    -1.455557E+01    -1.707564E+01    -1.844275E+01    -1.646807E+01    -1.565752E+01    -1.582535E+01    -1.487304E+01    -1.692552E+01    -1.794515E+01    -1.465046E+01    -1.613075E+01    -1.604848E+01    -1.448541E+01    -1.530907E+01    -1.507814E+01    -1.692541E+01    -1.495216E+01    -1.407665E+01    -1.754330E+01    -1.667957E+01    -1.508903E+01    -1.581080E+01    -1.459931E+01    -1.449967E+01    -1.559449E+01    -1.645234E+01    -1.786840E+01    -1.423180E+01    -1.445036E+01    -1.541219E+01    -1.490734E+01    -1.507739E+01    -1.472088E+01    -1.622267E+01    -1.735775E+01    -1.389545E+01    -1.390867E+01    -1.418836E+01    -1.519656E+01    -1.612209E+01    -1.611568E+01    -1.746739E+01    -1.565545E+01    -1.508707E+01    -1.382004E+01    -1.581063E+01    -1.551362E+01    -1.497147E+01    -1.431105E+01    -1.580832E+01    -1.459956E+01    -1.723345E+01    -1.489025E+01    -1.639462E+01    -1.573876E+01    -1.492422E+01    -1.431469E+01    -1.834005E+01    -1.589055E+01    -1.535086E+01    -1.672462E+01    -1.739370E+01    -1.606867E+01    -1.517995E+01    -1.692015E+01    -1.881222E+01    -1.432362E+01    -1.563283E+01    -1.521875E+01    -1.631805E+01    -1.597073E+01    -1.547020E+01    -1.657900E+01    -1.390778E+01    -1.482248E+01    -1.536840E+01    -1.662243E+01    -1.574844E+01    -1.460400E+01    -1.742350E+01    -1.635794E+01    -1.645289E+01    -1.554319E+01    -1.483055E+01    -1.766853E+01    -1.536223E+01    -1.529759E+01    -1.633865E+01    -1.526139E+01    -1.474163E+01    -1.532469E+01    -1.449569E+01    -1.455265E+01    -1.555656E+01    -1.522515E+01    -1.647557E+01    -1.545999E+01    -1.545687E+01    -1.543032E+01    -1.608631E+01    -1.720738E+01    -1.492353E+01    -1.709850E+01    -1.639870E+01    -1.406460E+01    -1.510955E+01    -1.882678E+01    -1.560700E+01    -1.498124E+01    -1.625850E+01    -1.826311E+01    -1.626762E+01    -1.728944E+01    -1.509591E+01    -1.476007E+01    -1.685382E+01    -1.401272E+01    -1.642004E+01    -1.551269E+01    -1.496140E+01    -1.479393E+01    -1.469400E+01    -1.526336E+01    -1.535378E+01    -1.740195E+01    -1.486466E+01    -1.480521E+01    -1.470595E+01    -1.430797E+01    -1.549053E+01    -1.586076E+01    -1.585856E+01    -1.507929E+01    -1.445474E+01    -1.577211E+01    -1.525101E+01    -1.524586E+01    -1.542521E+01    -1.460652E+01    -1.628890E+01    -1.511235E+01    -1.548980E+01    -1.568109E+01    -1.672110E+01    -1.489272E+01    -1.415406E+01    -1.424938E+01    -1.551271E+01    -1.573821E+01    -1.537999E+01    -1.544807E+01    -1.518027E+01    -1.460188E+01    -1.488020E+01    -1.524329E+01    -1.445260E+01    -1.466907E+01    -1.681038E+01    -1.416866E+01    -1.464555E+01    -1.720896E+01    -1.536301E+01    -1.362171E+01    -1.637120E+01    -1.454048E+01    -1.494934E+01    -1.549022E+01    -1.670497E+01    -1.346909E+01    -1.388632E+01    -1.642496E+01    -1.357560E+01    -1.577158E+01    -1.710143E+01    -1.487469E+01    -1.323378E+01    -1.418332E+01    -1.717161E+01    -1.489884E+01    -1.641656E+01    -1.487393E+01    -1.403415E+01    -1.410864E+01    -1.414752E+01    -1.491971E+01    -1.425189E+01    -1.399766E+01    -1.458868E+01    -1.599232E+01    -1.486881E+01    -1.512410E+01    -1.425576E+01    -1.431516E+01    -1.263635E+01    -1.440888E+01    -1.578607E+01    -1.512439E+01    -1.611279E+01    -1.403691E+01    -1.275253E+01    -1.324343E+01    -1.466607E+01    -1.443637E+01    -1.640514E+01    -1.829540E+01    -1.407484E+01    -1.482829E+01    -1.352633E+01    -1.417982E+01    -1.391734E+01    -1.491911E+01    -1.330209E+01    -1.471339E+01    -1.565554E+01    -1.404040E+01    -1.410781E+01    -1.429992E+01    -1.381661E+01    -1.414448E+01    -1.506656E+01    -1.513429E+01    -1.326047E+01    -1.401558E+01    -1.338060E+01    -1.526027E+01    -1.355247E+01    -1.380947E+01    -1.409866E+01    -1.425270E+01    -1.363543E+01    -1.383482E+01    -1.411168E+01    -1.428906E+01    -1.422141E+01    -1.384802E+01    -1.425196E+01    -1.531334E+01    -1.457979E+01    -1.324902E+01    -1.350407E+01    -1.377393E+01    -1.358811E+01    -1.454719E+01    -1.412246E+01    -1.557184E+01    -1.405920E+01    -1.438158E+01    -1.334512E+01    -1.344850E+01    -1.494692E+01    -1.286646E+01    -1.552067E+01    -1.355077E+01    -1.332597E+01    -1.303419E+01    -1.379897E+01    -1.346936E+01    -1.375991E+01    -1.449768E+01    -1.404146E+01    -1.363692E+01    -1.505598E+01    -1.394141E+01    -1.419401E+01    -1.380559E+01    -1.434204E+01    -1.401211E+01    -1.397504E+01    -1.367700E+01    -1.359839E+01    -1.390127E+01    -1.263743E+01    -1.317466E+01    -1.331015E+01    -1.370372E+01    -1.399967E+01    -1.354608E+01    -1.553378E+01    -1.371403E+01    -1.254540E+01    -1.290903E+01    -1.320512E+01    -1.336282E+01    -1.285481E+01    -1.475208E+01    -1.463082E+01    -1.308647E+01    -1.313439E+01    -1.388341E+01    -1.422700E+01    -1.395259E+01    -1.282620E+01    -1.323212E+01    -1.409262E+01    -1.288470E+01    -1.370227E+01    -1.567974E+01    -1.281864E+01    -1.339808E+01    -1.384501E+01    -1.456310E+01    -1.312535E+01    -1.324559E+01    -1.440182E+01    -1.324577E+01    -1.305413E+01    -1.302068E+01    -1.395084E+01    -1.393419E+01    -1.357090E+01    -1.431513E+01    -1.341002E+01    -1.247845E+01    -1.293344E+01    -1.390074E+01    -1.351224E+01    -1.349675E+01    -1.387164E+01    -1.342437E+01    -1.408650E+01    -1.363586E+01    -1.316392E+01    -1.497554E+01    -1.470364E+01    -1.318277E+01    -1.338383E+01    -1.315152E+01    -1.326674E+01    -1.239345E+01    -1.258706E+01    -1.323801E+01    -1.506914E+01    -1.393457E+01    -1.477810E+01    -1.431985E+01    -1.336176E+01    -1.300953E+01    -1.282923E+01    -1.316606E+01    -1.357382E+01    -1.289381E+01    -1.350801E+01    -1.399221E+01    -1.439871E+01    -1.345137E+01    -1.325823E+01    -1.303148E+01    -1.261054E+01    -1.287788E+01    -1.345879E+01    -1.381874E+01    -1.383582E+01    -1.358170E+01    -1.313899E+01    -1.345634E+01    -1.289750E+01    -1.316784E+01    -1.318588E+01    -1.296207E+01    -1.396964E+01    -1.448248E+01    -1.400005E+01    -1.410335E+01    -1.307633E+01    -1.343457E+01    -1.333908E+01    -1.302623E+01    -1.314194E+01    -1.394378E+01    -1.354016E+01    -1.377397E+01    -1.364730E+01    -1.349877E+01    -1.299593E+01    -1.346389E+01    -1.295168E+01    -1.394566E+01    -1.265499E+01    -1.337055E+01    -1.490140E+01    -1.293845E+01    -1.237753E+01    -1.316212E+01    -1.267834E+01    -1.395151E+01    -1.430633E+01    -1.375501E+01    -1.340195E+01    -1.342277E+01    -1.294580E+01    -1.270695E+01    -1.291018E+01    -1.314810E+01    -1.368291E+01    -1.372201E+01    -1.417221E+01    -1.369585E+01    -1.313716E+01    -1.209795E+01    -1.299820E+01    -1.307195E+01    -1.248871E+01    -1.390386E+01    -1.410157E+01    -1.267029E+01    -1.447190E+01    -1.274212E+01    -1.301242E+01    -1.336270E+01    -1.431258E+01    -1.441153E+01    -1.364070E+01    -1.295626E+01    -1.379571E+01    -1.347245E+01    -1.291968E+01    -1.281509E+01    -1.408937E+01    -1.367264E+01    -1.358305E+01    -1.334448E+01    -1.350577E+01    -1.313433E+01    -1.236873E+01    -1.261630E+01    -1.419539E+01    -1.379507E+01    -1.337836E+01    -1.237222E+01    -1.296407E+01    -1.410590E+01    -1.339399E+01    -1.345964E+01    -1.334314E+01    -1.339424E+01    -1.261402E+01    -1.283555E+01    -1.238482E+01    -1.270943E+01    -1.262677E+01    -1.333290E+01    -1.482857E+01    -1.501243E+01    -1.519559E+01    -1.388287E+01    -1.315759E+01    -1.338250E+01    -1.316808E+01    -1.342072E+01    -1.251397E+01    -1.340705E+01    -1.345247E+01    -1.331952E+01    -1.328377E+01    -1.361927E+01    -1.356033E+01    -1.392146E+01    -1.403539E+01    -1.377370E+01    -1.304079E+01    -1.246923E+01    -1.300310E+01    -1.298764E+01    -1.326819E+01    -1.282267E+01    -1.295271E+01    -1.278074E+01    -1.309121E+01    -1.270248E+01    -1.306105E+01    -1.295975E+01    -1.314216E+01    -1.315878E+01    -1.346736E+01    -1.328708E+01    -1.395948E+01    -1.298798E+01    -1.333023E+01    -1.300364E+01    -1.369614E+01    -1.403371E+01    -1.391916E+01    -1.271812E+01    -1.477682E+01    -1.383298E+01    -1.345132E+01    -1.348669E+01    -1.317484E+01    -1.274422E+01    -1.525092E+01    -1.354377E+01    -1.300289E+01    -1.329489E+01    -1.345647E+01    -1.292938E+01    -1.300500E+01    -1.265623E+01    -1.489942E+01    -1.346127E+01    -1.297285E+01    -1.581623E+01    -1.530239E+01    -1.301558E+01    -1.290804E+01    -1.386027E+01    -1.347177E+01    -1.342155E+01    -1.347170E+01    -1.319375E+01    -1.294657E+01    -1.307466E+01    -1.369665E+01    -1.431949E+01    -1.253576E+01    -1.325133E+01    -1.412421E+01    -1.452321E+01    -1.385811E+01    -1.574645E+01    -1.315807E+01    -1.347981E+01    -1.418735E+01    -1.359937E+01    -1.317357E+01    -1.318910E+01    -1.308739E+01    -1.374821E+01    -1.333669E+01    -1.387829E+01    -1.704877E+01    -1.412660E+01    -1.291585E+01    -1.411166E+01    -1.465636E+01    -1.354801E+01    -1.338472E+01    -1.346454E+01    -1.289690E+01    -1.314837E+01    -1.467413E+01    -1.445809E+01    -1.386595E+01    -1.335379E+01    -1.289214E+01    -1.248574E+01    -1.395039E+01    -1.587561E+01    -1.461640E+01    -1.347256E+01    -1.376738E+01    -1.349754E+01    -1.344635E+01    -1.343048E+01    -1.450554E+01    -1.301634E+01    -1.307841E+01    -1.361863E+01    -1.286347E+01    -1.402465E+01    -1.547137E+01    -1.335167E+01    -1.275360E+01    -1.285108E+01    -1.286800E+01    -1.338315E+01    -1.353329E+01    -1.418627E+01    -1.540004E+01    -1.397107E+01    -1.346879E+01    -1.409696E+01    -1.465765E+01    -1.521964E+01    -1.412812E+01    -1.338538E+01    -1.290529E+01    -1.363891E+01    -1.410346E+01    -1.432635E+01    -1.500307E+01    -1.412292E+01    -1.257679E+01    -1.274089E+01    -1.277081E+01    -1.286387E+01    -1.357822E+01    -1.426392E+01    -1.502106E+01    -1.393148E+01    -1.391629E+01    -1.434020E+01    -1.363089E+01    -1.408834E+01    -1.759359E+01    -1.652516E+01    -1.366448E+01    -1.374710E+01    -1.405002E+01    -1.419463E+01    -1.541747E+01    -1.461015E+01    -1.389275E+01    -1.395302E+01    -1.586157E+01    -1.423796E+01    -1.318609E+01    -1.340899E+01    -1.388722E+01    -1.376902E+01    -1.460753E+01    -1.568789E+01    -1.526523E+01    -1.477127E+01    -1.401762E+01    -1.378975E+01    -1.361464E+01    -1.437339E+01    -1.426879E+01    -1.550735E+01    -1.616989E+01    -1.538870E+01    -1.439664E+01    -1.389706E+01    -1.364508E+01    -1.409048E+01    -1.431932E+01    -1.407271E+01    -1.367542E+01    -1.444283E+01    -1.376226E+01    -1.353859E+01    -1.356374E+01    -1.395932E+01    -1.468516E+01    -1.646255E+01    -1.471810E+01    -1.383389E+01    -1.361739E+01    -1.335202E+01    -1.480699E+01    -1.587636E+01    -1.560274E+01    -1.469609E+01    -1.367404E+01    -1.322249E+01    -1.381124E+01    -1.526420E+01    -1.644200E+01    -1.389550E+01    -1.444408E+01    -1.329770E+01    -1.408486E+01    -1.306173E+01    -1.297133E+01    -1.315442E+01    -1.326296E+01    -1.427424E+01    -1.571049E+01    -1.629681E+01    -1.526972E+01    -1.301152E+01    -1.324654E+01    -1.373011E+01    -1.277691E+01    -1.309735E+01    -1.353033E+01    -1.345603E+01    -1.470561E+01    -1.410536E+01    -1.311088E+01    -1.364272E+01    -1.371311E+01    -1.378358E+01    -1.312379E+01    -1.355946E+01    -1.382961E+01    -1.386699E+01    -1.341991E+01    -1.406324E+01    -1.371950E+01    -1.373302E+01    -1.580769E+01    -1.434352E+01    -1.354463E+01    -1.348363E+01    -1.400504E+01    -1.417746E+01    -1.366933E+01    -1.356909E+01    -1.435814E+01    -1.431039E+01    -1.338747E+01    -1.303221E+01    -1.354323E+01    -1.421472E+01    -1.401139E+01    -1.387999E+01    -1.535808E+01    -1.624376E+01    -1.545047E+01    -1.777257E+01    -1.603680E+01    -1.488698E+01    -1.561745E+01    -1.497652E+01    -1.441443E+01    -1.587585E+01    -1.599451E+01    -1.675835E+01    -1.435854E+01    -1.419425E+01    -1.398875E+01    -1.379334E+01    -1.333355E+01    -1.317757E+01    -1.350196E+01    -1.390169E+01    -1.444656E+01    -1.436077E+01    -1.528027E+01    -1.922669E+01    -1.704083E+01    -1.695657E+01    -2.036426E+01    -1.474654E+01    -1.499566E+01    -1.433907E+01    -1.391015E+01    -1.298474E+01    -1.355978E+01    -1.460457E+01    -1.413150E+01    -1.810606E+01    -1.714101E+01    -1.421020E+01    -1.574146E+01    -1.500794E+01    -1.410837E+01    -1.439634E+01    -1.456362E+01    -1.703293E+01    -1.619477E+01    -1.703026E+01    -1.859229E+01    -1.582602E+01    -1.614349E+01    -1.522894E+01    -1.300955E+01    -1.340496E+01    -1.380473E+01    -1.429443E+01    -1.365700E+01    -1.405455E+01    -1.386409E+01    -1.610297E+01    -1.404776E+01    -1.461716E+01    -1.382029E+01    -1.371614E+01    -1.388677E+01    -1.459010E+01    -1.466097E+01    -1.456760E+01    -1.638505E+01    -1.505859E+01    -1.480180E+01    -1.486034E+01    -1.411814E+01    -1.483944E+01    -1.608711E+01    -1.845546E+01    -1.526251E+01    -1.483683E+01    -1.423155E+01    -1.407769E+01    -1.447286E+01    -1.506156E+01    -1.461115E+01    -1.573728E+01    -1.920961E+01    -1.522798E+01    -1.748086E+01    -1.649596E+01    -1.568682E+01    -1.478543E+01    -1.553467E+01    -1.580142E+01    -1.749049E+01    -1.864871E+01    -1.551147E+01    -1.395077E+01    -1.340226E+01    -1.297254E+01    -1.303351E+01    -1.314870E+01    -1.470021E+01    -1.346649E+01    -1.565234E+01    -1.566458E+01    -1.447601E+01    -1.405213E+01    -1.404761E+01    -1.491998E+01    -1.668533E+01    -1.588846E+01    -1.929121E+01    -1.397164E+01    -1.420868E+01    -1.475899E+01    -1.409929E+01    -1.571263E+01    -1.659780E+01    -1.747730E+01    -1.485251E+01    -1.402878E+01    -1.427144E+01    -1.566572E+01    -1.492172E+01    -1.639742E+01    -1.629380E+01    -1.420162E+01    -1.403852E+01    -1.433247E+01    -1.417881E+01    -1.478306E+01    -1.658716E+01    -1.614910E+01    -1.390076E+01    -1.530017E+01    -1.480191E+01    -1.528894E+01    -1.665587E+01    -1.560037E+01    -1.448743E+01    -1.449090E+01    -1.415411E+01    -1.359970E+01    -1.502292E+01    -1.498649E+01    -1.568183E+01    -1.803982E+01    -1.408130E+01    -1.422232E+01    -1.487794E+01    -1.535784E+01    -1.430207E+01    -2.046951E+01    -1.555499E+01    -1.407783E+01    -1.343805E+01    -1.359631E+01    -1.428554E+01    -1.527794E+01    -1.527645E+01    -1.479909E+01    -1.402692E+01    -1.434558E+01    -1.723774E+01    -1.751367E+01    -1.519014E+01    -1.426611E+01    -1.367522E+01    -1.437380E+01    -1.613801E+01    -1.540325E+01    -1.462870E+01    -1.529879E+01    -1.519213E+01    -1.477698E+01    -1.428614E+01    -1.382596E+01    -1.397706E+01    -1.514888E+01    -1.621812E+01    -1.739452E+01    -1.541073E+01    -1.455042E+01    -1.508338E+01    -1.610983E+01    -1.701984E+01    -1.513055E+01    -1.396535E+01    -1.434276E+01    -1.412882E+01    -1.546659E+01    -1.682454E+01    -1.598202E+01    -1.479410E+01    -1.474550E+01    -1.555276E+01    -1.417676E+01    -1.359840E+01    -1.421406E+01    -1.570788E+01    -1.822658E+01    -1.631776E+01    -1.469666E+01    -1.367078E+01    -1.418083E+01    -1.450672E+01    -1.489941E+01    -1.366772E+01    -1.354677E+01    -1.360036E+01    -1.329375E+01    -1.486619E+01    -1.691256E+01    -1.464584E+01    -1.485741E+01    -1.468182E+01    -1.399230E+01    -1.380039E+01    -1.618926E+01    -1.619037E+01    -1.464892E+01    -1.461890E+01    -1.371341E+01    -1.395001E+01    -1.460344E+01    -1.444239E+01    -1.632529E+01    -1.616995E+01    -1.532997E+01    -1.395941E+01    -1.420493E+01    -1.546362E+01    -1.625914E+01    -1.525540E+01    -1.632203E+01    -1.397125E+01    -1.362016E+01    -1.384827E+01    -1.378997E+01    -1.471592E+01    -1.652115E+01    -1.692870E+01    -1.536056E+01    -1.416289E+01    -1.373274E+01    -1.428950E+01    -2.044615E+01    -1.725389E+01    -1.668389E+01    -1.436048E+01    -1.438198E+01    -1.457115E+01    -1.397313E+01    -1.647802E+01    -1.587128E+01    -1.825339E+01    -1.543281E+01    -1.436582E+01    -1.393756E+01    -1.438943E+01    -1.593028E+01    -1.577304E+01    -1.383890E+01    -1.494390E+01    -1.317807E+01    -1.320595E+01    -1.317842E+01    -1.362648E+01    -1.461481E+01    -1.664793E+01    -1.633278E+01    -1.653508E+01    -1.413171E+01    -1.455680E+01    -1.482188E+01    -1.478475E+01    -1.491075E+01    -1.444496E+01    -1.428673E+01    -1.468468E+01    -1.404981E+01    -1.356211E+01    -1.444393E+01    -1.400426E+01    -1.367268E+01    -1.480795E+01    -1.634390E+01    -1.571465E+01    -1.725428E+01    -1.566947E+01    -1.465757E+01    -1.386120E+01    -1.460753E+01    -1.443387E+01    -1.497509E+01    -1.550738E+01    -1.626036E+01    -1.503001E+01    -1.525880E+01    -1.448647E+01    -1.380198E+01    -1.461703E+01    -1.626289E+01    -1.577344E+01    -1.489914E+01    -1.403422E+01    -1.386782E+01    -1.326375E+01    -1.373515E+01    -1.338983E+01    -1.339056E+01    -1.301075E+01    -1.437225E+01    -1.587458E+01    -1.579254E+01    -1.790089E+01    -1.587378E+01    -1.545421E+01    -1.492430E+01    -1.384899E+01    -1.440119E+01    -1.385093E+01    -1.406248E+01    -1.604012E+01    -1.442210E+01    -1.864482E+01    -1.641542E+01    -1.420371E+01    -1.444762E+01    -1.402658E+01    -1.296627E+01    -1.406288E+01    -1.521692E+01    -1.638593E+01    -1.506009E+01    -1.737909E+01    -1.586444E+01    -1.705715E+01    -1.772998E+01    -1.516035E+01    -1.462071E+01    -1.462360E+01    -1.419777E+01    -1.333029E+01    -1.340429E+01    -1.363644E+01    -1.481069E+01    -1.451696E+01    -1.482432E+01    -1.384329E+01    -1.626432E+01    -1.473267E+01    -1.700037E+01    -1.759319E+01    -1.552799E+01    -1.597609E+01    -1.471843E+01    -1.441090E+01    -1.429500E+01    -1.324963E+01    -1.329058E+01    -1.330758E+01    -1.323047E+01    -1.340711E+01    -1.432007E+01    -1.415955E+01    -1.384009E+01    -1.394840E+01    -1.476404E+01    -1.474955E+01    -1.453494E+01    -1.475063E+01    -1.535631E+01    -1.463281E+01    -1.586717E+01    -1.652624E+01    -1.925414E+01    -1.557310E+01    -1.522876E+01    -1.488915E+01    -1.521855E+01    -1.385113E+01    -1.342977E+01    -1.324310E+01    -1.297002E+01    -1.256759E+01    -1.365226E+01    -1.386628E+01    -1.420273E+01    -1.517319E+01    -1.560423E+01    -1.406580E+01    -1.447461E+01    -1.343150E+01    -1.462735E+01    -1.446668E+01    -1.403265E+01    -1.497997E+01    -1.344003E+01    -1.354122E+01    -1.363645E+01    -1.346340E+01    -1.368813E+01    -1.333856E+01    -1.284236E+01    -1.386211E+01    -1.425313E+01    -1.531566E+01    -1.385667E+01    -1.405665E+01    -1.632253E+01    -1.578384E+01    -1.585788E+01    -1.595259E+01    -1.537464E+01    -1.487081E+01    -1.697753E+01    -1.507788E+01    -1.571072E+01    -1.576746E+01    -1.619190E+01    -1.680153E+01    -1.522238E+01    -1.510810E+01    -1.483331E+01    -1.642535E+01    -1.679457E+01    -1.534088E+01    -1.850672E+01    -1.667053E+01    -1.479406E+01    -1.746206E+01    -1.668100E+01    -1.631939E+01    -1.446897E+01    -1.467618E+01    -1.579583E+01    -1.495847E+01    -1.551473E+01    -1.495948E+01    -1.486531E+01    -1.695686E+01    -1.502239E+01    -1.410566E+01    -1.477096E+01    -1.423311E+01    -1.471846E+01    -1.390260E+01    -1.409804E+01    -1.414775E+01    -1.440100E+01    -1.500962E+01    -1.485654E+01    -1.444979E+01    -1.660199E+01    -1.612996E+01    -1.774002E+01    -1.594085E+01    -1.638377E+01    -1.481744E+01    -1.988777E+01    -1.608559E+01    -1.601517E+01    -1.468093E+01    -1.642166E+01    -1.853325E+01    -1.648878E+01    -1.518460E+01    -1.657540E+01    -1.482052E+01    -1.465832E+01    -1.556513E+01    -1.457386E+01    -1.480391E+01    -1.632528E+01    -1.487226E+01    -1.559885E+01    -1.405189E+01    -1.542662E+01    -1.463898E+01    -1.489197E+01    -1.709388E+01    -1.402178E+01    -1.513308E+01    -1.472342E+01    -1.629937E+01    -1.726560E+01    -1.634330E+01    -1.407763E+01    -1.407353E+01    -1.445590E+01    -1.424805E+01    -1.516549E+01    -1.617063E+01    -1.592522E+01    -1.488291E+01    -1.500707E+01    -1.536328E+01
-56.111111    -1.433418E+01    -1.381353E+01    -1.373822E+01    -1.417367E+01    -1.533918E+01    -1.490945E+01    -1.568534E+01    -1.472398E+01    -1.492519E+01    -1.477700E+01    -1.511965E+01    -1.503589E+01    -1.488222E+01    -1.368711E+01    -1.341533E+01    -1.396275E+01    -1.512207E+01    -1.643763E+01    -1.522231E+01    -1.604238E+01    -1.597790E+01    -1.713956E+01    -1.479381E+01    -1.714849E+01    -1.754981E+01    -1.464562E+01    -1.665668E+01    -1.618360E+01    -1.689338E+01    -1.607606E+01    -1.696079E+01    -1.722258E+01    -1.584113E+01    -1.703324E+01    -1.560205E+01    -1.607019E+01    -1.474922E+01    -1.627754E+01    -1.683852E+01    -1.414601E+01    -1.433060E+01    -1.527752E+01    -1.622826E+01    -1.449283E+01    -1.566709E+01    -1.546855E+01    -1.540338E+01    -1.586939E+01    -1.645590E+01    -1.625544E+01    -1.439971E+01    -2.120921E+01    -1.585925E+01    -1.524042E+01    -1.452771E+01    -1.514107E+01    -1.616029E+01    -1.824381E+01    -1.814882E+01    -1.563228E+01    -1.839026E+01    -1.752445E+01    -1.469477E+01    -1.531887E+01    -1.567256E+01    -1.651086E+01    -1.445069E+01    -1.581301E+01    -1.558218E+01    -1.883390E+01    -1.474365E+01    -1.624715E+01    -1.520751E+01    -1.926344E+01    -1.528394E+01    -1.612899E+01    -1.494043E+01    -1.646802E+01    -1.569259E+01    -1.637164E+01    -1.516330E+01    -1.607379E+01    -1.455703E+01    -1.450369E+01    -1.488055E+01    -1.603072E+01    -1.615019E+01    -1.598609E+01    -1.477107E+01    -1.562723E+01    -1.790708E+01    -1.893140E+01    -1.606184E+01    -1.601438E+01    -1.589515E+01    -1.510390E+01    -1.870775E+01    -1.372799E+01    -1.604025E+01    -1.444657E+01    -1.418458E+01    -1.543128E+01    -1.522039E+01    -1.589222E+01    -1.410265E+01    -1.559983E+01    -1.496125E+01    -1.779482E+01    -1.855397E+01    -1.579732E+01    -1.516336E+01    -1.487129E+01    -1.606214E+01    -1.654745E+01    -1.624064E+01    -1.418874E+01    -1.587062E+01    -1.565464E+01    -1.534501E+01    -1.757319E+01    -1.540140E+01    -1.569991E+01    -1.535587E+01    -1.528984E+01    -1.562411E+01    -1.784549E+01    -1.552156E+01    -1.654349E+01    -1.686759E+01    -1.481147E+01    -1.556063E+01    -1.587490E+01    -1.380482E+01    -1.435731E+01    -1.710081E+01    -1.747169E+01    -1.513730E+01    -1.589435E+01    -1.499902E+01    -1.681802E+01    -1.619227E+01    -1.635885E+01    -1.669758E+01    -1.529037E+01    -1.462670E+01    -1.537277E+01    -1.574506E+01    -1.486942E+01    -1.611841E+01    -1.770297E+01    -1.651543E+01    -1.558494E+01    -1.809276E+01    -1.399544E+01    -1.607067E+01    -1.444629E+01    -1.729950E+01    -1.515669E+01    -1.645162E+01    -1.501325E+01    -1.456574E+01    -1.399272E+01    -1.585789E+01    -1.487547E+01    -1.583076E+01    -1.534505E+01    -1.457198E+01    -1.650510E+01    -1.503477E+01    -1.639331E+01    -1.461901E+01    -1.508663E+01    -1.646444E+01    -1.742717E+01    -1.481989E+01    -1.408114E+01    -1.592700E+01    -1.452426E+01    -1.658830E+01    -1.548207E+01    -1.469793E+01    -1.551939E+01    -1.496697E+01    -1.534695E+01    -1.560104E+01    -1.862934E+01    -1.540385E+01    -1.688505E+01    -1.862953E+01    -1.447587E+01    -1.435942E+01    -1.865536E+01    -1.622881E+01    -1.806017E+01    -1.628576E+01    -1.539552E+01    -1.497712E+01    -1.592529E+01    -1.471229E+01    -1.554931E+01    -1.469867E+01    -1.672706E+01    -1.451576E+01    -1.507357E+01    -1.401078E+01    -1.445870E+01    -1.534029E+01    -1.444684E+01    -1.578593E+01    -1.976457E+01    -1.630393E+01    -1.463523E+01    -1.543363E+01    -1.614624E+01    -1.572007E+01    -1.530048E+01    -1.511245E+01    -1.553291E+01    -1.373817E+01    -1.514759E+01    -1.462462E+01    -1.484825E+01    -1.434706E+01    -1.442814E+01    -1.521407E+01    -1.514004E+01    -1.548235E+01    -1.467702E+01    -1.539435E+01    -1.436643E+01    -1.382796E+01    -1.378879E+01    -1.874916E+01    -1.500022E+01    -1.489377E+01    -1.735146E+01    -1.456616E+01    -1.440231E+01    -1.557091E+01    -1.500107E+01    -1.505335E+01    -1.442815E+01    -1.679974E+01    -1.480245E+01    -1.440840E+01    -1.754465E+01    -1.524268E+01    -1.453834E+01    -1.449767E+01    -1.489267E+01    -1.452823E+01    -1.366833E+01    -1.559357E+01    -1.496106E+01    -1.365663E+01    -1.420233E+01    -1.490296E+01    -1.426964E+01    -1.384355E+01    -1.688993E+01    -1.566548E+01    -1.468996E+01    -1.550158E+01    -1.399276E+01    -1.405095E+01    -1.515933E+01    -1.466927E+01    -1.307615E+01    -1.358758E+01    -1.714280E+01    -1.433130E+01    -1.517488E+01    -1.441308E+01    -1.459610E+01    -1.399771E+01    -1.449692E+01    -1.333056E+01    -1.336152E+01    -1.644035E+01    -1.642829E+01    -1.438711E+01    -1.642185E+01    -1.409448E+01    -1.461295E+01    -1.359027E+01    -1.323147E+01    -1.449697E+01    -1.546788E+01    -1.575279E+01    -1.441371E+01    -1.396828E+01    -1.319244E+01    -1.300677E+01    -1.378550E+01    -1.283216E+01    -1.412850E+01    -1.443271E+01    -1.407214E+01    -1.352307E+01    -1.595849E+01    -1.422820E+01    -1.413406E+01    -1.462154E+01    -1.375456E+01    -1.409142E+01    -1.437064E+01    -1.381632E+01    -1.381007E+01    -1.423173E+01    -1.378699E+01    -1.294425E+01    -1.705778E+01    -1.460714E+01    -1.413881E+01    -1.405392E+01    -1.441741E+01    -1.349498E+01    -1.387596E+01    -1.452109E+01    -1.331716E+01    -1.335927E+01    -1.355377E+01    -1.346878E+01    -1.316861E+01    -1.304803E+01    -1.379235E+01    -1.417914E+01    -1.305108E+01    -1.401801E+01    -1.378069E+01    -1.356309E+01    -1.298488E+01    -1.459717E+01    -1.432702E+01    -1.358080E+01    -1.350504E+01    -1.418976E+01    -1.376333E+01    -1.372787E+01    -1.325698E+01    -1.405137E+01    -1.359529E+01    -1.466849E+01    -1.473782E+01    -1.359397E+01    -1.340093E+01    -1.399473E+01    -1.345110E+01    -1.344985E+01    -1.285737E+01    -1.322391E+01    -1.331654E+01    -1.311842E+01    -1.314892E+01    -1.353936E+01    -1.354547E+01    -1.429682E+01    -1.422451E+01    -1.397701E+01    -1.393924E+01    -1.358307E+01    -1.284460E+01    -1.242373E+01    -1.317802E+01    -1.318489E+01    -1.265718E+01    -1.268468E+01    -1.455950E+01    -1.277784E+01    -1.373375E+01    -1.668076E+01    -1.388430E+01    -1.306141E+01    -1.413584E+01    -1.335031E+01    -1.267254E+01    -1.328989E+01    -1.413852E+01    -1.281921E+01    -1.493231E+01    -1.488912E+01    -1.275024E+01    -1.311749E+01    -1.360541E+01    -1.275753E+01    -1.328706E+01    -1.423579E+01    -1.314198E+01    -1.273222E+01    -1.267816E+01    -1.318035E+01    -1.298926E+01    -1.373374E+01    -1.398731E+01    -1.322327E+01    -1.294540E+01    -1.246691E+01    -1.317201E+01    -1.398933E+01    -1.305521E+01    -1.372559E+01    -1.398617E+01    -1.323534E+01    -1.276325E+01    -1.356815E+01    -1.331784E+01    -1.292805E+01    -1.320074E+01    -1.332614E+01    -1.253883E+01    -1.225129E+01    -1.267329E+01    -1.262503E+01    -1.295348E+01    -1.387810E+01    -1.409870E+01    -1.418452E+01    -1.328783E+01    -1.354130E+01    -1.290648E+01    -1.275487E+01    -1.288637E+01    -1.268058E+01    -1.278010E+01    -1.335841E+01    -1.267054E+01    -1.410174E+01    -1.370661E+01    -1.321721E+01    -1.378805E+01    -1.233084E+01    -1.216159E+01    -1.319765E+01    -1.351314E+01    -1.317911E+01    -1.442467E+01    -1.457792E+01    -1.325576E+01    -1.273878E+01    -1.327228E+01    -1.311227E+01    -1.269464E+01    -1.328579E+01    -1.354136E+01    -1.336402E+01    -1.335425E+01    -1.306832E+01    -1.265028E+01    -1.302922E+01    -1.287382E+01    -1.358871E+01    -1.346178E+01    -1.286692E+01    -1.351061E+01    -1.291197E+01    -1.279098E+01    -1.317342E+01    -1.244605E+01    -1.230577E+01    -1.348033E+01    -1.252000E+01    -1.311199E+01    -1.325211E+01    -1.333656E+01    -1.381331E+01    -1.389827E+01    -1.272339E+01    -1.353464E+01    -1.378890E+01    -1.362419E+01    -1.371648E+01    -1.269771E+01    -1.258477E+01    -1.326243E+01    -1.277254E+01    -1.226276E+01    -1.266399E+01    -1.329531E+01    -1.420379E+01    -1.359028E+01    -1.307679E+01    -1.306985E+01    -1.241637E+01    -1.193719E+01    -1.208506E+01    -1.232960E+01    -1.311830E+01    -1.359112E+01    -1.274942E+01    -1.328644E+01    -1.365051E+01    -1.327310E+01    -1.323195E+01    -1.270208E+01    -1.328047E+01    -1.344635E+01    -1.350640E+01    -1.238215E+01    -1.285463E+01    -1.326181E+01    -1.258786E+01    -1.278900E+01    -1.323548E+01    -1.335954E+01    -1.432490E+01    -1.309260E+01    -1.268299E+01    -1.334766E+01    -1.341733E+01    -1.313581E+01    -1.328354E+01    -1.313749E+01    -1.504538E+01    -1.341496E+01    -1.249465E+01    -1.305279E+01    -1.435752E+01    -1.246131E+01    -1.211527E+01    -1.240411E+01    -1.248528E+01    -1.350380E+01    -1.273821E+01    -1.262468E+01    -1.394160E+01    -1.443496E+01    -1.326489E+01    -1.322332E+01    -1.238938E+01    -1.242407E+01    -1.222583E+01    -1.221922E+01    -1.252600E+01    -1.282061E+01    -1.312781E+01    -1.359090E+01    -1.322226E+01    -1.317159E+01    -1.260608E+01    -1.297755E+01    -1.304649E+01    -1.320187E+01    -1.242651E+01    -1.239036E+01    -1.242267E+01    -1.224884E+01    -1.240697E+01    -1.217524E+01    -1.305908E+01    -1.376041E+01    -1.333122E+01    -1.389337E+01    -1.508785E+01    -1.404527E+01    -1.330352E+01    -1.354838E+01    -1.433995E+01    -1.357056E+01    -1.289502E+01    -1.272003E+01    -1.319209E+01    -1.353448E+01    -1.257841E+01    -1.244552E+01    -1.266122E+01    -1.351279E+01    -1.428465E+01    -1.324462E+01    -1.300321E+01    -1.385402E+01    -1.347909E+01    -1.277386E+01    -1.264210E+01    -1.281625E+01    -1.385330E+01    -1.315478E+01    -1.295135E+01    -1.286696E+01    -1.284130E+01    -1.321058E+01    -1.366895E+01    -1.265494E+01    -1.340907E+01    -1.479450E+01    -1.393411E+01    -1.287327E+01    -1.317093E+01    -1.364748E+01    -1.329729E+01    -1.339226E+01    -1.306450E+01    -1.316208E+01    -1.267540E+01    -1.344712E+01    -1.432952E+01    -1.314807E+01    -1.313386E+01    -1.369582E+01    -1.324229E+01    -1.271894E+01    -1.326396E+01    -1.313884E+01    -1.298986E+01    -1.259540E+01    -1.261401E+01    -1.318995E+01    -1.249113E+01    -1.264309E+01    -1.319308E+01    -1.350800E+01    -1.377048E+01    -1.466516E+01    -1.259722E+01    -1.236829E+01    -1.331401E+01    -1.339073E+01    -1.263616E+01    -1.223139E+01    -1.208982E+01    -1.306651E+01    -1.323109E+01    -1.307089E+01    -1.332384E+01    -1.345048E+01    -1.356036E+01    -1.492258E+01    -1.334852E+01    -1.356851E+01    -1.447521E+01    -1.430380E+01    -1.403593E+01    -1.428126E+01    -1.760219E+01    -1.372033E+01    -1.274269E+01    -1.468159E+01    -1.481021E+01    -1.264222E+01    -1.283561E+01    -1.334633E+01    -1.263908E+01    -1.289421E+01    -1.306187E+01    -1.355848E+01    -1.357345E+01    -1.539878E+01    -1.424762E+01    -1.312501E+01    -1.324282E+01    -1.684271E+01    -1.424700E+01    -1.309361E+01    -1.385716E+01    -1.301215E+01    -1.218469E+01    -1.252089E+01    -1.230069E+01    -1.262700E+01    -1.296206E+01    -1.301987E+01    -1.283504E+01    -1.330756E+01    -1.361316E+01    -1.428508E+01    -1.308309E+01    -1.342619E+01    -1.437084E+01    -1.324412E+01    -1.276326E+01    -1.397293E+01    -1.430921E+01    -1.460707E+01    -1.458966E+01    -1.410487E+01    -1.436770E+01    -1.668646E+01    -1.535050E+01    -1.453116E+01    -1.361106E+01    -1.418766E+01    -1.411479E+01    -1.312807E+01    -1.321839E+01    -1.403104E+01    -1.421429E+01    -1.338909E+01    -1.314632E+01    -1.261819E+01    -1.242552E+01    -1.299618E+01    -1.394126E+01    -1.332184E+01    -1.322748E+01    -1.413673E+01    -1.490634E+01    -1.466166E+01    -1.596465E+01    -1.578542E+01    -1.352308E+01    -1.420857E+01    -1.462875E+01    -1.379842E+01    -1.433612E+01    -1.376955E+01    -1.370402E+01    -1.341808E+01    -1.301011E+01    -1.354358E+01    -1.348817E+01    -1.384080E+01    -1.539232E+01    -1.390169E+01    -1.443259E+01    -1.584679E+01    -1.466420E+01    -1.511572E+01    -1.537161E+01    -1.478499E+01    -1.405467E+01    -1.357376E+01    -1.343556E+01    -1.319056E+01    -1.330653E+01    -1.313209E+01    -1.408257E+01    -1.392126E+01    -1.300580E+01    -1.294617E+01    -1.338015E+01    -1.356351E+01    -1.362551E+01    -1.335000E+01    -1.534844E+01    -1.706086E+01    -1.525246E+01    -1.517963E+01    -1.340722E+01    -1.279441E+01    -1.415711E+01    -1.408281E+01    -1.562405E+01    -1.833226E+01    -1.547133E+01    -1.413857E+01    -1.460909E+01    -1.373681E+01    -1.281219E+01    -1.323410E+01    -1.291263E+01    -1.331770E+01    -1.646264E+01    -1.964336E+01    -1.511218E+01    -1.471850E+01    -1.452380E+01    -1.359414E+01    -1.341084E+01    -1.391406E+01    -1.337592E+01    -1.380330E+01    -1.306406E+01    -1.274338E+01    -1.288687E+01    -1.335015E+01    -1.450635E+01    -1.430387E+01    -1.491763E+01    -1.443925E+01    -1.534930E+01    -1.398866E+01    -1.379346E+01    -1.313066E+01    -1.388525E+01    -1.421807E+01    -1.368386E+01    -1.490901E+01    -1.460068E+01    -1.454137E+01    -1.575700E+01    -1.498248E+01    -1.538572E+01    -1.371854E+01    -1.643388E+01    -1.424333E+01    -1.544026E+01    -1.428245E+01    -1.392400E+01    -1.434027E+01    -1.363647E+01    -1.477963E+01    -1.411483E+01    -1.852673E+01    -1.470780E+01    -1.678725E+01    -1.683914E+01    -1.648867E+01    -1.596157E+01    -1.419238E+01    -1.378409E+01    -1.315900E+01    -1.274913E+01    -1.343247E+01    -1.297737E+01    -1.300214E+01    -1.265170E+01    -1.343843E+01    -1.518081E+01    -1.498787E+01    -1.422740E+01    -1.510849E+01    -1.415881E+01    -1.370505E+01    -1.368715E+01    -1.340836E+01    -1.376099E+01    -1.348391E+01    -1.381548E+01    -1.408402E+01    -1.411809E+01    -1.627564E+01    -1.436977E+01    -1.480163E+01    -1.546705E+01    -1.505122E+01    -1.526846E+01    -1.479614E+01    -1.849370E+01    -1.471520E+01    -2.007946E+01    -1.535004E+01    -1.554883E+01    -1.498986E+01    -1.507971E+01    -1.607189E+01    -1.644611E+01    -1.482733E+01    -1.525261E+01    -1.443202E+01    -1.371522E+01    -1.377120E+01    -1.371428E+01    -1.371549E+01    -1.353202E+01    -1.527000E+01    -1.544620E+01    -1.413617E+01    -1.375600E+01    -1.349002E+01    -1.335873E+01    -1.354440E+01    -1.366530E+01    -1.529125E+01    -1.469650E+01    -1.360946E+01    -1.345858E+01    -1.418773E+01    -1.360451E+01    -1.375166E+01    -1.433114E+01    -1.371094E+01    -1.290041E+01    -1.308891E+01    -1.287211E+01    -1.305587E+01    -1.317892E+01    -1.277959E+01    -1.404588E+01    -1.573188E+01    -1.365839E+01    -1.449518E+01    -1.430365E+01    -1.340546E+01    -1.304797E+01    -1.320886E+01    -1.367236E+01    -1.502270E+01    -1.429649E+01    -1.549151E+01    -1.471509E+01    -1.303490E+01    -1.261583E+01    -1.289267E+01    -1.310126E+01    -1.329644E+01    -1.284961E+01    -1.371744E+01    -1.434683E+01    -1.369052E+01    -1.286024E+01    -1.315948E+01    -1.283355E+01    -1.330372E+01    -1.312050E+01    -1.372920E+01    -1.632712E+01    -1.591370E+01    -1.454690E+01    -1.445512E+01    -1.695801E+01    -1.840657E+01    -1.715469E+01    -1.555926E+01    -1.484685E+01    -1.796150E+01    -1.449818E+01    -1.473092E+01    -1.743276E+01    -1.512297E+01    -1.408799E+01    -1.374467E+01    -1.467392E+01    -1.511358E+01    -1.394530E+01    -1.426561E+01    -1.568845E+01    -1.505726E+01    -1.482315E+01    -1.493868E+01    -1.707204E+01    -1.467141E+01    -1.631168E+01    -1.424043E+01    -1.314372E+01    -1.374560E+01    -1.344655E+01    -1.437622E+01    -1.493726E+01    -1.920027E+01    -1.420133E+01    -1.365829E+01    -1.370471E+01    -1.314465E+01    -1.385492E+01    -1.401676E+01    -1.326496E+01    -1.371848E+01    -1.402869E+01    -1.285360E+01    -1.310358E+01    -1.432189E+01    -1.399215E+01    -1.400179E+01    -1.582350E+01    -1.522303E+01    -1.508998E+01    -1.687962E+01    -1.542642E+01    -1.746217E+01    -1.537456E+01    -1.636801E+01    -1.441878E+01    -1.430733E+01    -1.599456E+01    -1.498134E+01    -1.396178E+01    -1.435911E+01    -1.391411E+01    -1.373710E+01    -1.378974E+01    -1.421372E+01    -1.597606E+01    -1.530261E+01    -1.543967E+01    -1.427390E+01    -1.339320E+01    -1.419148E+01    -1.616901E+01    -1.462646E+01    -1.808230E+01    -1.456930E+01    -1.455549E+01    -1.408539E+01    -1.477269E+01    -1.539442E+01    -1.473827E+01    -1.566985E+01    -1.526449E+01    -1.407394E+01    -1.451099E+01    -1.588641E+01    -1.553095E+01    -1.808445E+01    -1.450925E+01    -1.500746E+01    -1.416263E+01    -1.392106E+01    -1.403741E+01    -1.329342E+01    -1.361662E+01    -1.371089E+01    -1.306491E+01    -1.283142E+01    -1.376505E+01    -1.389163E+01    -1.369033E+01    -1.477391E+01    -1.410520E+01    -1.348083E+01    -1.387991E+01    -1.416966E+01    -1.449238E+01    -2.122346E+01    -1.465721E+01    -1.444275E+01    -1.321667E+01    -1.372562E+01    -1.327730E+01    -1.431470E+01    -1.667404E+01    -1.564770E+01    -1.527796E+01    -1.449544E+01    -1.428356E+01    -1.489274E+01    -1.659020E+01    -1.535720E+01    -1.459391E+01    -1.401802E+01    -1.403540E+01    -1.317791E+01    -1.318840E+01    -1.380776E+01    -1.500975E+01    -1.391867E+01    -1.352949E+01    -1.578920E+01    -1.396408E+01    -1.454733E+01    -1.537334E+01    -1.594380E+01    -1.576740E+01    -1.603654E+01    -1.475961E+01    -1.672924E+01    -1.965443E+01    -1.429414E+01    -1.348975E+01    -1.338467E+01    -1.295833E+01    -1.364929E+01    -1.266684E+01    -1.377967E+01    -1.504403E+01    -1.480729E+01    -1.424756E+01    -1.507660E+01    -1.416224E+01    -1.453625E+01    -1.398368E+01    -1.415198E+01    -1.779636E+01    -1.580555E+01    -1.481754E+01    -1.548020E+01    -1.393347E+01    -1.370752E+01    -1.399927E+01    -1.476719E+01    -1.645145E+01    -1.525187E+01    -1.378032E+01    -1.358781E+01    -1.372355E+01    -1.254491E+01    -1.304548E+01    -1.331651E+01    -1.312274E+01    -1.370124E+01    -1.340319E+01    -1.458436E+01    -1.520688E+01    -1.396635E+01    -1.422502E+01    -1.527924E+01    -1.408860E+01    -1.449339E+01    -1.765200E+01    -1.639243E+01    -1.480728E+01    -1.416739E+01    -1.344193E+01    -1.410248E+01    -1.371952E+01    -1.372300E+01    -1.468260E+01    -1.396508E+01    -1.368066E+01    -1.362025E+01    -1.364280E+01    -1.399884E+01    -1.401509E+01    -1.405618E+01    -1.406400E+01    -1.418645E+01    -1.401409E+01    -1.417326E+01    -1.416440E+01    -1.467051E+01    -1.694566E+01    -1.509219E+01    -1.750879E+01    -1.459629E+01    -1.554601E+01    -1.398405E+01    -1.414410E+01    -1.387571E+01    -1.479341E+01    -1.452642E+01    -1.404385E+01    -1.508115E+01    -1.376735E+01    -1.403444E+01    -1.366949E+01    -1.335307E+01    -1.410713E+01    -1.408973E+01    -1.432720E+01    -1.482999E+01    -1.496465E+01    -1.792294E+01    -1.585452E+01    -1.483597E+01    -1.389105E+01    -1.360596E+01    -1.312294E+01    -1.370319E+01    -1.407627E+01    -1.576827E+01    -1.421662E+01    -1.364759E+01    -1.695359E+01    -1.635589E+01    -1.637093E+01    -1.627350E+01    -1.527289E+01    -1.678758E+01    -1.433898E+01    -1.498500E+01    -1.412514E+01    -1.455528E+01    -1.382432E+01    -1.398654E+01    -1.366055E+01    -1.338378E+01    -1.528044E+01    -1.373930E+01    -1.411846E+01    -1.395704E+01    -1.368624E+01    -1.565363E+01    -1.431315E+01    -1.544426E+01    -1.597012E+01    -1.553906E+01    -1.685343E+01    -1.533784E+01    -1.567591E+01    -1.611208E+01    -1.515260E+01    -1.455829E+01    -1.550946E+01    -1.414871E+01    -1.414066E+01    -1.368357E+01    -1.346966E+01    -1.411324E+01    -1.304501E+01    -1.322958E+01    -1.352542E+01    -1.472022E+01    -1.495136E+01    -1.383311E+01    -1.498208E+01    -1.502802E+01    -1.405231E+01    -1.481743E+01    -1.486673E+01    -1.580123E+01    -1.396336E+01    -1.341371E+01    -1.265137E+01    -1.315568E+01    -1.329958E+01    -1.349977E+01    -1.410521E+01    -1.336117E+01    -1.461139E+01    -1.554220E+01    -1.470862E+01    -1.506818E+01    -1.455520E+01    -1.413149E+01    -1.419869E+01    -1.467288E+01    -1.494980E+01    -1.485745E+01    -1.412439E+01    -1.594565E+01    -1.548154E+01    -1.497520E+01    -1.432541E+01    -1.516169E+01    -1.779370E+01    -1.508917E+01    -1.444153E+01    -1.510404E+01    -1.520310E+01    -1.549667E+01    -1.456799E+01    -1.701598E+01    -1.549611E+01    -1.613125E+01    -1.573790E+01    -1.810173E+01    -1.802615E+01    -1.614892E+01    -1.441886E+01    -1.690368E+01    -1.407149E+01    -1.518188E+01    -1.688281E+01    -1.483886E+01    -1.414378E+01    -1.415201E+01    -1.615483E+01    -1.516774E+01    -1.535311E+01    -1.537646E+01    -1.630017E+01    -1.524899E+01    -1.361556E+01    -1.416645E+01    -1.389119E+01    -1.367105E+01    -1.394922E+01    -1.392176E+01    -1.559219E+01    -1.564476E+01    -1.407132E+01    -1.403642E+01    -1.611596E+01    -1.949868E+01    -1.867412E+01    -1.545991E+01    -1.486848E+01    -1.382305E+01    -1.481659E+01    -1.670870E+01    -1.569695E+01    -1.512534E+01    -1.600798E+01    -1.688016E+01    -1.695592E+01    -1.532778E+01    -1.650145E+01    -1.516568E+01    -1.562282E+01    -1.473236E+01    -1.615446E+01    -1.399424E+01    -1.553437E+01    -1.519600E+01    -1.646962E+01    -1.945586E+01    -1.467448E+01    -1.545147E+01    -1.530977E+01    -1.554427E+01    -1.633484E+01    -1.547777E+01    -1.385732E+01    -1.450979E+01    -1.314166E+01    -1.459808E+01    -1.547134E+01    -1.487759E+01    -1.533717E+01    -1.468756E+01    -1.501500E+01    -1.657079E+01
-56.000000    -1.478990E+01    -1.533021E+01    -1.515012E+01    -1.519917E+01    -1.583111E+01    -1.760491E+01    -1.665397E+01    -1.421023E+01    -1.414853E+01    -1.438287E+01    -1.515726E+01    -1.530923E+01    -1.943565E+01    -1.344016E+01    -1.551110E+01    -1.831510E+01    -1.407464E+01    -1.505032E+01    -1.366610E+01    -1.619441E+01    -1.508455E+01    -1.600241E+01    -1.698985E+01    -1.726915E+01    -1.537141E+01    -1.476956E+01    -1.458186E+01    -1.548760E+01    -1.643468E+01    -1.635369E+01    -1.634557E+01    -1.811031E+01    -1.514614E+01    -1.667762E+01    -1.480676E+01    -1.533460E+01    -1.551344E+01    -1.539196E+01    -1.561250E+01    -1.941783E+01    -1.584329E+01    -1.477839E+01    -1.829178E+01    -1.441888E+01    -1.469067E+01    -1.576394E+01    -1.464479E+01    -1.482054E+01    -1.532408E+01    -1.477133E+01    -1.447681E+01    -1.548779E+01    -1.380481E+01    -1.499956E+01    -1.562253E+01    -1.586131E+01    -1.540234E+01    -1.514024E+01    -1.565334E+01    -1.725787E+01    -1.582704E+01    -1.583633E+01    -1.702399E+01    -1.507073E+01    -1.606112E+01    -1.405439E+01    -1.538375E+01    -1.547074E+01    -1.678847E+01    -1.731236E+01    -1.853036E+01    -1.634287E+01    -1.626715E+01    -1.490575E+01    -1.529245E+01    -1.537104E+01    -1.722284E+01    -1.661445E+01    -1.494610E+01    -1.905600E+01    -1.443496E+01    -1.590053E+01    -1.532858E+01    -1.442693E+01    -1.677352E+01    -1.502649E+01    -1.651604E+01    -1.516644E+01    -1.643297E+01    -1.759849E+01    -1.605668E+01    -1.490438E+01    -1.533142E+01    -1.742262E+01    -1.558280E+01    -1.507098E+01    -1.480070E+01    -1.826284E+01    -1.471076E+01    -1.587308E+01    -1.948369E+01    -1.548403E+01    -1.499740E+01    -1.487607E+01    -1.621276E+01    -1.689298E+01    -1.403203E+01    -1.445384E+01    -1.659807E+01    -1.678055E+01    -1.509709E+01    -1.954158E+01    -1.591932E+01    -1.589742E+01    -1.468444E+01    -1.595449E+01    -1.685390E+01    -1.754483E+01    -1.493721E+01    -1.584206E+01    -1.517479E+01    -1.487969E+01    -1.609722E+01    -1.497504E+01    -1.441146E+01    -1.570606E+01    -1.518856E+01    -1.686899E+01    -1.788860E+01    -1.450034E+01    -1.736892E+01    -1.530416E+01    -1.622204E+01    -1.761177E+01    -1.616358E+01    -1.696736E+01    -1.484653E+01    -1.484457E+01    -1.394686E+01    -1.594451E+01    -1.557796E+01    -1.762557E+01    -1.707038E+01    -1.716522E+01    -1.447449E+01    -1.702789E+01    -1.739555E+01    -1.579622E+01    -1.751147E+01    -1.578033E+01    -1.756151E+01    -1.469111E+01    -1.645153E+01    -1.575540E+01    -1.642056E+01    -1.538391E+01    -1.672637E+01    -1.693188E+01    -1.534811E+01    -1.572806E+01    -1.654072E+01    -1.583095E+01    -1.937452E+01    -1.694283E+01    -1.625893E+01    -1.587007E+01    -1.581660E+01    -1.499599E+01    -1.826880E+01    -1.568528E+01    -1.549445E+01    -1.571389E+01    -1.658054E+01    -1.916895E+01    -1.529268E+01    -1.530324E+01    -1.967382E+01    -2.037056E+01    -1.651251E+01    -1.568201E+01    -1.740763E+01    -1.393292E+01    -1.439635E+01    -1.511724E+01    -1.703603E+01    -1.466963E+01    -1.535346E+01    -1.441464E+01    -1.491703E+01    -1.557133E+01    -1.526459E+01    -1.492761E+01    -1.679727E+01    -1.499062E+01    -1.463330E+01    -1.536956E+01    -1.649683E+01    -1.608824E+01    -1.536715E+01    -1.548955E+01    -1.481958E+01    -1.461989E+01    -1.505284E+01    -1.458195E+01    -1.376075E+01    -1.611200E+01    -1.715422E+01    -1.628559E+01    -1.537160E+01    -1.422908E+01    -1.488985E+01    -1.510809E+01    -1.456019E+01    -1.494358E+01    -1.533356E+01    -1.399707E+01    -1.571869E+01    -1.507450E+01    -1.578169E+01    -1.548628E+01    -1.541350E+01    -1.493126E+01    -1.468326E+01    -1.547870E+01    -1.504243E+01    -1.455352E+01    -1.523974E+01    -1.643016E+01    -1.492285E+01    -1.830166E+01    -1.542426E+01    -1.422928E+01    -1.517942E+01    -1.622863E+01    -1.504200E+01    -1.493437E+01    -1.457601E+01    -1.570603E+01    -1.334541E+01    -1.447999E+01    -1.690170E+01    -1.643425E+01    -1.415976E+01    -1.509200E+01    -1.380270E+01    -1.410707E+01    -1.855170E+01    -1.510494E+01    -1.331482E+01    -1.397334E+01    -1.647043E+01    -1.532490E+01    -1.500427E+01    -1.474033E+01    -1.367218E+01    -1.395703E+01    -1.515765E+01    -1.583615E+01    -1.445547E+01    -1.423114E+01    -1.401208E+01    -1.272699E+01    -1.399697E+01    -1.564205E+01    -1.375996E+01    -1.443958E+01    -1.448103E+01    -1.317791E+01    -1.431681E+01    -1.502115E+01    -1.580114E+01    -1.313458E+01    -1.350710E+01    -1.362962E+01    -1.447515E+01    -1.506699E+01    -1.390345E+01    -1.673020E+01    -1.499806E+01    -1.283312E+01    -1.391848E+01    -1.562062E+01    -1.413106E+01    -1.298141E+01    -1.425638E+01    -1.300388E+01    -1.362610E+01    -1.493372E+01    -1.480614E+01    -1.336868E+01    -1.438220E+01    -1.334172E+01    -1.395524E+01    -1.469276E+01    -1.426140E+01    -1.412595E+01    -1.431505E+01    -1.335914E+01    -1.371577E+01    -1.492014E+01    -1.431656E+01    -1.299522E+01    -1.354791E+01    -1.360809E+01    -1.323292E+01    -1.389245E+01    -1.485616E+01    -1.365624E+01    -1.357041E+01    -1.349138E+01    -1.444583E+01    -1.370434E+01    -1.398111E+01    -1.319502E+01    -1.439404E+01    -1.341653E+01    -1.317492E+01    -1.424798E+01    -1.391788E+01    -1.284922E+01    -1.337775E+01    -1.312534E+01    -1.366601E+01    -1.349860E+01    -1.355075E+01    -1.327139E+01    -1.465712E+01    -1.355567E+01    -1.311189E+01    -1.319904E+01    -1.287836E+01    -1.483616E+01    -1.329068E+01    -1.333101E+01    -1.323516E+01    -1.434427E+01    -1.320064E+01    -1.334486E+01    -1.431493E+01    -1.256319E+01    -1.294637E+01    -1.395671E+01    -1.341507E+01    -1.294575E+01    -1.321782E+01    -1.366283E+01    -1.271880E+01    -1.415293E+01    -1.355795E+01    -1.306739E+01    -1.316122E+01    -1.347368E+01    -1.357365E+01    -1.351380E+01    -1.336047E+01    -1.320423E+01    -1.314345E+01    -1.457314E+01    -1.386306E+01    -1.322311E+01    -1.379264E+01    -1.307083E+01    -1.301208E+01    -1.289317E+01    -1.380236E+01    -1.268055E+01    -1.262039E+01    -1.485067E+01    -1.429136E+01    -1.220808E+01    -1.275455E+01    -1.382039E+01    -1.250999E+01    -1.380166E+01    -1.401173E+01    -1.312975E+01    -1.283558E+01    -1.209485E+01    -1.346514E+01    -1.349430E+01    -1.340720E+01    -1.235926E+01    -1.327619E+01    -1.333368E+01    -1.238472E+01    -1.377904E+01    -1.420940E+01    -1.220401E+01    -1.226604E+01    -1.395775E+01    -1.250863E+01    -1.266253E+01    -1.293926E+01    -1.336324E+01    -1.461772E+01    -1.301039E+01    -1.291062E+01    -1.302739E+01    -1.245928E+01    -1.339155E+01    -1.418198E+01    -1.335752E+01    -1.229459E+01    -1.254402E+01    -1.299760E+01    -1.360688E+01    -1.381190E+01    -1.322216E+01    -1.259003E+01    -1.277909E+01    -1.293678E+01    -1.245161E+01    -1.270357E+01    -1.376488E+01    -1.284291E+01    -1.249770E+01    -1.325806E+01    -1.313704E+01    -1.283804E+01    -1.347943E+01    -1.372985E+01    -1.348260E+01    -1.296766E+01    -1.251487E+01    -1.255535E+01    -1.283747E+01    -1.271643E+01    -1.256164E+01    -1.287799E+01    -1.286975E+01    -1.273797E+01    -1.272816E+01    -1.335824E+01    -1.270572E+01    -1.288573E+01    -1.286006E+01    -1.282450E+01    -1.266189E+01    -1.258066E+01    -1.285355E+01    -1.263654E+01    -1.326151E+01    -1.353448E+01    -1.301499E+01    -1.275015E+01    -1.302926E+01    -1.274868E+01    -1.347788E+01    -1.250971E+01    -1.328216E+01    -1.353370E+01    -1.335247E+01    -1.294582E+01    -1.280054E+01    -1.275384E+01    -1.301439E+01    -1.271454E+01    -1.273423E+01    -1.292077E+01    -1.262847E+01    -1.270244E+01    -1.266981E+01    -1.300009E+01    -1.301661E+01    -1.279211E+01    -1.347044E+01    -1.313263E+01    -1.197531E+01    -1.226437E+01    -1.294944E+01    -1.287297E+01    -1.281248E+01    -1.334063E+01    -1.233019E+01    -1.291370E+01    -1.347256E+01    -1.274788E+01    -1.312281E+01    -1.283442E+01    -1.249174E+01    -1.380811E+01    -1.236876E+01    -1.308388E+01    -1.292052E+01    -1.248017E+01    -1.336602E+01    -1.311489E+01    -1.253819E+01    -1.357995E+01    -1.253821E+01    -1.271249E+01    -1.268921E+01    -1.277430E+01    -1.296442E+01    -1.328062E+01    -1.263235E+01    -1.325123E+01    -1.312367E+01    -1.306198E+01    -1.309528E+01    -1.320902E+01    -1.259401E+01    -1.208610E+01    -1.238737E+01    -1.302249E+01    -1.225510E+01    -1.220145E+01    -1.238366E+01    -1.263313E+01    -1.261845E+01    -1.378613E+01    -1.295908E+01    -1.265967E+01    -1.258983E+01    -1.282062E+01    -1.285296E+01    -1.307284E+01    -1.287689E+01    -1.314117E+01    -1.317338E+01    -1.283234E+01    -1.259218E+01    -1.295719E+01    -1.291501E+01    -1.203596E+01    -1.262054E+01    -1.281815E+01    -1.282688E+01    -1.369687E+01    -1.340712E+01    -1.245605E+01    -1.346796E+01    -1.323791E+01    -1.395341E+01    -1.295501E+01    -1.249814E+01    -1.248835E+01    -1.250363E+01    -1.225156E+01    -1.263517E+01    -1.247936E+01    -1.319268E+01    -1.362331E+01    -1.341012E+01    -1.326113E+01    -1.253478E+01    -1.252627E+01    -1.288279E+01    -1.307621E+01    -1.345214E+01    -1.252422E+01    -1.220542E+01    -1.275406E+01    -1.268174E+01    -1.278902E+01    -1.319442E+01    -1.312712E+01    -1.255221E+01    -1.314585E+01    -1.305281E+01    -1.348273E+01    -1.269145E+01    -1.274577E+01    -1.343409E+01    -1.378707E+01    -1.232724E+01    -1.265323E+01    -1.250701E+01    -1.330291E+01    -1.289893E+01    -1.287773E+01    -1.302137E+01    -1.351064E+01    -1.240781E+01    -1.301368E+01    -1.342183E+01    -1.289338E+01    -1.238410E+01    -1.247359E+01    -1.271120E+01    -1.257947E+01    -1.315121E+01    -1.351681E+01    -1.232325E+01    -1.231672E+01    -1.310977E+01    -1.339699E+01    -1.283652E+01    -1.256992E+01    -1.292586E+01    -1.447560E+01    -1.355825E+01    -1.311661E+01    -1.265445E+01    -1.229716E+01    -1.281815E+01    -1.454208E+01    -1.336580E+01    -1.249576E+01    -1.296907E+01    -1.253524E+01    -1.281452E+01    -1.335524E+01    -1.322849E+01    -1.244041E+01    -1.264777E+01    -1.283618E+01    -1.372750E+01    -1.325808E+01    -1.329200E+01    -1.311553E+01    -1.226905E+01    -1.321843E+01    -1.428577E+01    -1.293672E+01    -1.249596E+01    -1.349255E+01    -1.423681E+01    -1.453191E+01    -1.446624E+01    -1.476959E+01    -1.300969E+01    -1.266697E+01    -1.293227E+01    -1.304352E+01    -1.237528E+01    -1.263870E+01    -1.276497E+01    -1.245439E+01    -1.210152E+01    -1.360251E+01    -1.475645E+01    -1.307656E+01    -1.297147E+01    -1.391719E+01    -1.266582E+01    -1.300742E+01    -1.402179E+01    -1.369652E+01    -1.241100E+01    -1.303405E+01    -1.326938E+01    -1.348533E+01    -1.354052E+01    -1.470189E+01    -1.313846E+01    -1.245999E+01    -1.259569E+01    -1.304749E+01    -1.257673E+01    -1.254114E+01    -1.297630E+01    -1.325065E+01    -1.274460E+01    -1.264384E+01    -1.304679E+01    -1.423282E+01    -1.380872E+01    -1.462446E+01    -1.383280E+01    -1.382173E+01    -1.401862E+01    -1.419555E+01    -1.411041E+01    -1.473083E+01    -1.316883E+01    -1.285800E+01    -1.338989E+01    -1.330516E+01    -1.277142E+01    -1.260323E+01    -1.316581E+01    -1.292115E+01    -1.261206E+01    -1.354220E+01    -1.303069E+01    -1.259260E+01    -1.397061E+01    -1.666380E+01    -1.315584E+01    -1.294183E+01    -1.321634E+01    -1.348042E+01    -1.354834E+01    -1.412706E+01    -1.436768E+01    -1.366263E+01    -1.339132E+01    -1.471413E+01    -1.437485E+01    -1.342161E+01    -1.464878E+01    -1.452522E+01    -1.356287E+01    -1.434921E+01    -1.404268E+01    -1.428394E+01    -1.437126E+01    -1.380649E+01    -1.404317E+01    -1.351855E+01    -1.372669E+01    -1.346788E+01    -1.321483E+01    -1.357756E+01    -1.355394E+01    -1.297748E+01    -1.386648E+01    -1.378113E+01    -1.345402E+01    -1.365645E+01    -1.372231E+01    -1.400763E+01    -1.412033E+01    -1.319430E+01    -1.405939E+01    -1.468300E+01    -1.457346E+01    -1.349347E+01    -1.550658E+01    -1.461508E+01    -1.414665E+01    -1.421019E+01    -1.481865E+01    -1.378585E+01    -1.368440E+01    -1.735118E+01    -1.475435E+01    -1.304443E+01    -1.325463E+01    -1.449994E+01    -1.498797E+01    -1.631499E+01    -1.538059E+01    -1.423688E+01    -1.506405E+01    -1.886002E+01    -1.488815E+01    -1.306875E+01    -1.311964E+01    -1.438944E+01    -1.403237E+01    -1.384932E+01    -1.365502E+01    -1.382514E+01    -1.377556E+01    -1.422562E+01    -1.501792E+01    -1.442664E+01    -1.328612E+01    -1.358703E+01    -1.415418E+01    -1.360434E+01    -1.368067E+01    -1.341053E+01    -1.299206E+01    -1.324278E+01    -1.401536E+01    -1.538860E+01    -1.524645E+01    -1.497643E+01    -1.624140E+01    -1.518080E+01    -1.442561E+01    -1.461333E+01    -1.449652E+01    -1.395039E+01    -1.512987E+01    -1.488345E+01    -1.408629E+01    -1.439451E+01    -1.528662E+01    -1.458580E+01    -1.447426E+01    -1.377266E+01    -1.371772E+01    -1.334833E+01    -1.271937E+01    -1.395044E+01    -1.420508E+01    -1.314852E+01    -1.369817E+01    -1.321961E+01    -1.448822E+01    -1.587435E+01    -1.498217E+01    -1.499250E+01    -1.501235E+01    -1.605441E+01    -1.698868E+01    -1.519175E+01    -1.466951E+01    -1.581122E+01    -1.580648E+01    -1.600941E+01    -1.771081E+01    -1.462991E+01    -1.564179E+01    -1.479481E+01    -1.474257E+01    -1.567491E+01    -1.759961E+01    -1.555729E+01    -1.432797E+01    -1.402290E+01    -1.370708E+01    -1.355024E+01    -1.435063E+01    -1.468919E+01    -1.612191E+01    -1.492541E+01    -1.433975E+01    -1.482545E+01    -1.378102E+01    -1.435116E+01    -1.601389E+01    -1.476736E+01    -1.443254E+01    -1.414274E+01    -1.403182E+01    -1.405818E+01    -1.488732E+01    -1.924263E+01    -1.489293E+01    -1.373663E+01    -1.561389E+01    -1.517609E+01    -1.540557E+01    -1.479810E+01    -1.436844E+01    -1.614642E+01    -1.856893E+01    -1.473121E+01    -1.495941E+01    -1.486304E+01    -1.444124E+01    -1.443901E+01    -1.733205E+01    -1.533141E+01    -1.558609E+01    -1.720520E+01    -1.481885E+01    -1.375632E+01    -1.437055E+01    -1.525711E+01    -1.808285E+01    -1.573921E+01    -1.462749E+01    -1.518179E+01    -1.436797E+01    -1.359811E+01    -1.486597E+01    -1.512048E+01    -1.417495E+01    -1.560492E+01    -1.613138E+01    -1.575815E+01    -1.700732E+01    -1.439368E+01    -1.443721E+01    -1.390616E+01    -1.404214E+01    -1.393730E+01    -1.377008E+01    -1.315095E+01    -1.351082E+01    -1.386699E+01    -1.465528E+01    -1.402028E+01    -1.391308E+01    -1.438210E+01    -1.508411E+01    -1.404247E+01    -1.566360E+01    -1.715533E+01    -1.535130E+01    -1.554541E+01    -1.545148E+01    -1.442416E+01    -1.362665E+01    -1.349319E+01    -1.377415E+01    -1.395564E+01    -1.373654E+01    -1.417571E+01    -1.425813E+01    -1.414516E+01    -1.748771E+01    -1.713028E+01    -1.577549E+01    -1.452502E+01    -1.520450E+01    -1.496452E+01    -1.504708E+01    -1.584764E+01    -1.612849E+01    -1.533778E+01    -1.431189E+01    -1.585611E+01    -1.513848E+01    -1.556990E+01    -1.523268E+01    -1.411620E+01    -1.497577E+01    -1.462719E+01    -1.439564E+01    -1.447468E+01    -1.448591E+01    -1.395023E+01    -1.544668E+01    -1.462895E+01    -1.432795E+01    -1.536603E+01    -1.394992E+01    -1.566785E+01    -1.588163E+01    -1.413375E+01    -1.788102E+01    -1.787141E+01    -1.631306E+01    -1.487104E+01    -1.630420E+01    -1.442878E+01    -1.376296E+01    -1.568248E+01    -1.447183E+01    -1.425504E+01    -1.607636E+01    -1.452776E+01    -1.549218E+01    -1.427303E+01    -1.368373E+01    -1.582463E+01    -1.597390E+01    -1.726453E+01    -1.440369E+01    -1.715102E+01    -1.736534E+01    -1.384796E+01    -1.481975E+01    -1.585988E+01    -1.475412E+01    -1.572677E+01    -1.424328E+01    -1.500752E+01    -1.459588E+01    -1.420859E+01    -1.482854E+01    -1.808412E+01    -1.390394E+01    -1.656401E+01    -1.474681E+01    -1.457455E+01    -1.647424E+01    -1.518081E+01    -1.606656E+01    -1.390223E+01    -1.462339E+01    -1.482129E+01    -1.473317E+01    -1.553755E+01    -1.498502E+01    -1.552656E+01    -1.460700E+01    -1.474256E+01    -1.525719E+01    -1.500626E+01    -1.518341E+01    -1.584551E+01    -1.478688E+01    -1.504249E+01    -1.443395E+01    -1.424883E+01    -1.696113E+01    -1.599588E+01    -1.663147E+01    -1.433247E+01    -1.448457E+01    -1.569018E+01    -1.376991E+01    -1.591253E+01    -1.440661E+01    -1.407095E+01    -1.379498E+01    -1.413169E+01    -1.347248E+01    -1.480610E+01    -1.402901E+01    -1.503684E+01    -1.452516E+01    -1.343629E+01    -1.669894E+01    -1.692439E+01    -1.439216E+01    -1.899675E+01    -1.495466E+01    -1.481903E+01    -1.337117E+01    -1.403148E+01    -1.481676E+01    -1.426588E+01    -1.553263E+01    -1.507010E+01    -1.459292E+01    -1.616061E+01    -1.450645E+01    -1.495439E+01    -2.006172E+01    -1.673761E+01    -1.620744E+01    -1.535134E+01    -1.968754E+01    -1.447761E+01    -1.524317E+01    -1.558311E+01    -1.432771E+01    -1.550849E+01    -1.454869E+01    -1.470738E+01    -1.513512E+01    -1.388724E+01    -1.447226E+01    -1.505344E+01    -1.524495E+01    -1.630173E+01    -1.704616E+01    -1.431736E+01    -1.594244E+01    -1.579950E+01    -1.579256E+01    -1.651622E+01    -1.447637E+01    -1.689774E+01    -1.590300E+01    -1.485925E+01    -1.549654E+01    -1.430184E+01    -1.496964E+01    -1.462390E+01    -1.631672E+01    -1.842899E+01    -1.736340E+01    -1.507807E+01    -1.474440E+01    -1.467935E+01    -1.415882E+01    -1.497217E+01    -1.494290E+01    -1.444724E+01    -1.467586E+01    -1.502496E+01    -1.644737E+01    -1.601251E+01    -1.577887E+01    -1.712762E+01    -1.543273E+01    -1.502531E+01    -1.508380E+01    -1.523092E+01    -1.387363E+01    -1.373519E+01    -1.556485E+01    -1.403861E+01    -1.374380E+01    -1.319383E+01    -1.381405E+01    -1.459725E+01    -1.444391E+01    -1.456060E+01    -1.608583E+01    -1.513936E+01    -1.570734E+01    -1.719099E+01    -1.745676E+01    -1.555356E+01    -1.452546E+01    -1.499442E+01    -1.529887E+01    -1.397986E+01    -1.578821E+01    -1.592758E+01    -1.447681E+01    -1.705115E+01    -1.621144E+01    -1.402090E+01    -1.443825E+01    -1.374932E+01    -1.478891E+01    -1.681717E+01    -1.538509E+01    -1.641277E+01    -1.563845E+01    -1.505774E+01    -1.532441E+01    -1.515501E+01    -1.539423E+01    -1.461259E+01    -1.893967E+01    -1.626349E+01    -1.514021E+01    -1.456527E+01    -1.473783E+01    -1.479444E+01    -1.575235E+01    -1.423926E+01    -1.552540E+01    -1.624095E+01    -1.549315E+01    -1.487235E+01    -1.437644E+01    -1.432954E+01    -1.583310E+01    -1.656662E+01    -1.609719E+01    -1.449118E+01    -1.389535E+01    -1.483693E+01    -1.540697E+01    -1.442623E+01    -1.645806E+01    -1.501399E+01    -1.394326E+01    -1.379566E+01    -1.375148E+01    -1.452513E+01    -1.454599E+01    -1.597661E+01    -1.611410E+01    -1.604875E+01    -1.615373E+01    -1.725521E+01    -1.680933E+01    -1.567717E+01    -1.530720E+01    -1.449451E+01    -1.661884E+01    -1.654264E+01    -1.515276E+01    -1.608240E+01    -1.383119E+01    -1.454576E+01    -1.461053E+01    -1.474521E+01    -1.531432E+01    -1.373904E+01    -1.437370E+01    -1.330860E+01    -1.325319E+01    -1.423441E+01    -1.532411E+01    -1.573256E+01    -1.545252E+01    -1.428092E+01    -1.713632E+01    -1.657288E+01    -1.928461E+01    -1.594173E+01    -1.460422E+01    -1.323064E+01    -1.539962E+01    -1.474413E+01    -1.422829E+01    -1.325723E+01    -1.424259E+01    -1.526627E+01    -1.376055E+01    -1.341886E+01    -1.405078E+01    -2.112691E+01    -1.661401E+01    -1.411983E+01    -1.380451E+01    -1.520797E+01    -1.605214E+01    -1.441716E+01    -1.771948E+01    -1.576229E+01    -1.636162E+01    -1.786453E+01    -1.544826E+01    -1.584151E+01    -1.480439E+01    -1.532400E+01    -1.737494E+01    -1.543717E+01    -1.468933E+01    -1.480539E+01    -1.536060E+01    -1.373436E+01    -1.418134E+01    -1.389759E+01    -1.611366E+01    -1.615867E+01    -1.617186E+01    -1.542248E+01    -2.061406E+01    -1.759523E+01    -1.508485E+01    -1.546591E+01    -1.425476E+01    -1.402115E+01    -1.573048E+01    -1.391911E+01    -1.563193E+01    -1.447186E+01    -1.626533E+01    -1.511231E+01    -1.557887E+01    -1.474737E+01    -1.668015E+01    -1.463622E+01    -1.517029E+01    -1.550714E+01    -1.679598E+01    -1.625979E+01    -1.716382E+01    -1.691131E+01    -1.513783E+01    -1.522015E+01    -1.550601E+01    -1.430144E+01    -1.622342E+01    -1.516679E+01    -1.742057E+01    -1.773187E+01    -2.504786E+01    -1.629145E+01    -2.127342E+01    -1.599360E+01    -1.767325E+01    -1.573458E+01    -1.539750E+01    -1.640928E+01    -1.483520E+01    -1.428116E+01    -1.501907E+01    -1.800765E+01    -1.575318E+01    -1.401154E+01    -1.456398E+01    -1.689554E+01    -1.536771E+01    -1.600113E+01    -1.635005E+01    -1.647553E+01    -1.604630E+01    -1.553544E+01    -1.665849E+01    -1.538871E+01    -1.335948E+01    -1.417399E+01    -1.431954E+01    -1.530811E+01    -1.845957E+01    -1.558143E+01    -1.617828E+01    -1.726974E+01    -1.523581E+01    -1.634302E+01    -1.735959E+01    -1.628854E+01    -1.519737E+01    -1.643657E+01    -1.525903E+01    -1.535529E+01    -1.580528E+01    -1.669200E+01    -1.378477E+01    -1.569913E+01    -1.421265E+01    -1.788801E+01    -1.803664E+01    -1.506325E+01    -1.630592E+01    -1.586582E+01    -1.630762E+01    -1.346764E+01    -1.458157E+01    -1.694261E+01    -1.546623E+01
-55.888889    -1.447064E+01    -1.482196E+01    -1.360998E+01    -1.472911E+01    -1.404843E+01    -1.631918E+01    -1.502406E+01    -1.419016E+01    -1.705378E+01    -1.351073E+01    -1.483077E+01    -1.490860E+01    -1.471809E+01    -1.531917E+01    -1.536733E+01    -1.514864E+01    -1.398623E+01    -1.392780E+01    -1.356389E+01    -1.529525E+01    -1.631317E+01    -2.018937E+01    -1.573293E+01    -1.566353E+01    -1.519619E+01    -1.570231E+01    -1.415193E+01    -1.641976E+01    -1.478661E+01    -1.567861E+01    -1.571689E+01    -1.519750E+01    -1.618287E+01    -1.444835E+01    -1.565360E+01    -1.649911E+01    -1.826116E+01    -1.496261E+01    -1.461718E+01    -1.929196E+01    -1.738446E+01    -1.462433E+01    -1.504893E+01    -1.647721E+01    -1.571476E+01    -1.693652E+01    -1.618062E+01    -1.680202E+01    -1.606376E+01    -1.579084E+01    -1.569109E+01    -1.538975E+01    -1.468000E+01    -1.415462E+01    -1.643875E+01    -1.710772E+01    -1.665884E+01    -1.697185E+01    -1.648071E+01    -1.537970E+01    -1.719116E+01    -1.473170E+01    -1.569036E+01    -1.465864E+01    -1.521130E+01    -1.719606E+01    -1.392300E+01    -1.493841E+01    -1.604691E+01    -1.662736E+01    -1.634955E+01    -1.626020E+01    -1.532486E+01    -1.451381E+01    -1.475129E+01    -1.502370E+01    -1.601726E+01    -1.545842E+01    -1.694693E+01    -1.796600E+01    -1.749371E+01    -1.515501E+01    -1.494185E+01    -1.506323E+01    -1.509153E+01    -1.488911E+01    -1.524447E+01    -1.591920E+01    -1.583333E+01    -1.592857E+01    -1.590246E+01    -1.431039E+01    -1.476368E+01    -1.470622E+01    -1.488883E+01    -1.566399E+01    -1.503271E+01    -1.492503E+01    -1.391985E+01    -1.510055E+01    -1.495933E+01    -1.524889E+01    -1.668549E+01    -1.768721E+01    -1.394112E+01    -1.578939E+01    -1.627808E+01    -1.588526E+01    -1.410374E+01    -1.802458E+01    -1.552103E+01    -1.510476E+01    -1.705543E+01    -1.796630E+01    -1.397810E+01    -1.555853E+01    -1.449749E+01    -1.538163E+01    -1.515491E+01    -1.570444E+01    -1.516611E+01    -1.455882E+01    -1.417187E+01    -1.377929E+01    -1.541150E+01    -1.594537E+01    -1.658078E+01    -1.836898E+01    -1.652978E+01    -1.575956E+01    -1.718347E+01    -1.543650E+01    -1.489829E+01    -1.402576E+01    -1.417268E+01    -1.373422E+01    -1.548851E+01    -1.433224E+01    -1.857071E+01    -1.508176E+01    -1.590300E+01    -1.880134E+01    -1.558883E+01    -1.392304E+01    -1.572661E+01    -1.671620E+01    -1.857571E+01    -1.537103E+01    -1.634016E+01    -1.603030E+01    -1.564400E+01    -1.480310E+01    -1.560166E+01    -1.564020E+01    -1.415594E+01    -1.523926E+01    -1.833816E+01    -1.694165E+01    -1.501406E+01    -1.554102E+01    -1.808270E+01    -1.449425E+01    -1.534479E+01    -1.592212E+01    -1.368622E+01    -1.750063E+01    -1.636714E+01    -1.506841E+01    -1.855471E+01    -1.446876E+01    -1.404309E+01    -1.549503E+01    -1.468793E+01    -1.687944E+01    -1.747785E+01    -1.701518E+01    -1.711585E+01    -1.496293E+01    -1.392025E+01    -1.418277E+01    -1.578109E+01    -1.623636E+01    -1.527516E+01    -1.569786E+01    -1.638178E+01    -1.517322E+01    -1.490744E+01    -1.607966E+01    -1.545062E+01    -1.777361E+01    -1.551235E+01    -1.450306E+01    -1.412054E+01    -1.608924E+01    -1.421528E+01    -1.542739E+01    -1.449361E+01    -1.686348E+01    -1.624219E+01    -1.604566E+01    -1.392133E+01    -1.587333E+01    -1.470007E+01    -1.591435E+01    -1.648940E+01    -1.559601E+01    -1.552799E+01    -1.434821E+01    -1.408254E+01    -1.343506E+01    -1.503371E+01    -1.385655E+01    -1.644695E+01    -1.421198E+01    -1.528131E+01    -1.376615E+01    -1.500088E+01    -1.637459E+01    -1.649067E+01    -1.523974E+01    -1.549833E+01    -1.474938E+01    -1.532366E+01    -1.497623E+01    -1.418078E+01    -1.418597E+01    -1.517450E+01    -1.559881E+01    -1.480747E+01    -1.374039E+01    -1.538686E+01    -1.468118E+01    -1.491797E+01    -1.405708E+01    -1.443029E+01    -1.342406E+01    -1.543303E+01    -1.516139E+01    -1.628718E+01    -1.384083E+01    -1.592464E+01    -1.362687E+01    -1.385351E+01    -1.400297E+01    -1.451736E+01    -1.333544E+01    -1.454023E+01    -1.649935E+01    -1.497767E+01    -1.436419E+01    -1.447563E+01    -1.434171E+01    -1.328662E+01    -1.382316E+01    -1.551327E+01    -1.395917E+01    -1.297498E+01    -1.319097E+01    -1.402873E+01    -1.391444E+01    -1.547225E+01    -1.509078E+01    -1.407583E+01    -1.338146E+01    -1.626043E+01    -1.418134E+01    -1.443511E+01    -1.680161E+01    -1.417961E+01    -1.344903E+01    -1.314940E+01    -1.497519E+01    -1.431351E+01    -1.402108E+01    -1.372513E+01    -1.407091E+01    -1.464220E+01    -1.460214E+01    -1.440197E+01    -1.392091E+01    -1.336462E+01    -1.292554E+01    -1.308469E+01    -1.510777E+01    -1.596001E+01    -1.696284E+01    -1.303097E+01    -1.321609E+01    -1.263942E+01    -1.372629E+01    -1.380995E+01    -1.820295E+01    -1.422142E+01    -1.335192E+01    -1.412090E+01    -1.353425E+01    -1.334747E+01    -1.357664E+01    -1.317748E+01    -1.343844E+01    -1.432226E+01    -1.519266E+01    -1.348544E+01    -1.400264E+01    -1.289393E+01    -1.319372E+01    -1.403348E+01    -1.508595E+01    -1.302811E+01    -1.301027E+01    -1.402872E+01    -1.307616E+01    -1.304604E+01    -1.448260E+01    -1.316581E+01    -1.267605E+01    -1.321426E+01    -1.366184E+01    -1.311584E+01    -1.300793E+01    -1.323487E+01    -1.336450E+01    -1.354328E+01    -1.386341E+01    -1.345243E+01    -1.359217E+01    -1.300672E+01    -1.365336E+01    -1.292229E+01    -1.237617E+01    -1.399752E+01    -1.366294E+01    -1.416956E+01    -1.273094E+01    -1.333314E+01    -1.268767E+01    -1.279950E+01    -1.367331E+01    -1.308155E+01    -1.355003E+01    -1.295175E+01    -1.298569E+01    -1.276766E+01    -1.257970E+01    -1.389082E+01    -1.328169E+01    -1.426038E+01    -1.296083E+01    -1.326325E+01    -1.268831E+01    -1.316209E+01    -1.350940E+01    -1.314039E+01    -1.312438E+01    -1.320292E+01    -1.315209E+01    -1.334834E+01    -1.268198E+01    -1.281324E+01    -1.250646E+01    -1.243765E+01    -1.297972E+01    -1.259042E+01    -1.275290E+01    -1.306210E+01    -1.431244E+01    -1.328137E+01    -1.243817E+01    -1.276963E+01    -1.280900E+01    -1.242559E+01    -1.334612E+01    -1.389903E+01    -1.299295E+01    -1.269931E+01    -1.317682E+01    -1.265569E+01    -1.318747E+01    -1.281349E+01    -1.336503E+01    -1.223549E+01    -1.306955E+01    -1.291780E+01    -1.247201E+01    -1.327203E+01    -1.352704E+01    -1.269276E+01    -1.290231E+01    -1.401673E+01    -1.283455E+01    -1.272154E+01    -1.338649E+01    -1.283598E+01    -1.269402E+01    -1.238438E+01    -1.299455E+01    -1.281359E+01    -1.280071E+01    -1.313569E+01    -1.273140E+01    -1.294130E+01    -1.200245E+01    -1.235573E+01    -1.316153E+01    -1.252598E+01    -1.248588E+01    -1.326050E+01    -1.297636E+01    -1.331619E+01    -1.311728E+01    -1.269077E+01    -1.271832E+01    -1.274798E+01    -1.296539E+01    -1.300953E+01    -1.246244E+01    -1.191332E+01    -1.254625E+01    -1.270691E+01    -1.268289E+01    -1.290197E+01    -1.320841E+01    -1.338932E+01    -1.290182E+01    -1.244473E+01    -1.249508E+01    -1.298460E+01    -1.248535E+01    -1.269490E+01    -1.288914E+01    -1.266876E+01    -1.377825E+01    -1.341295E+01    -1.240421E+01    -1.297299E+01    -1.231996E+01    -1.198427E+01    -1.452505E+01    -1.399103E+01    -1.215399E+01    -1.263038E+01    -1.241494E+01    -1.249161E+01    -1.274841E+01    -1.213232E+01    -1.245014E+01    -1.312240E+01    -1.266489E+01    -1.360772E+01    -1.266666E+01    -1.233345E+01    -1.262295E+01    -1.261528E+01    -1.224843E+01    -1.296343E+01    -1.202063E+01    -1.245193E+01    -1.380858E+01    -1.280312E+01    -1.280565E+01    -1.286896E+01    -1.238742E+01    -1.333816E+01    -1.262035E+01    -1.216139E+01    -1.288874E+01    -1.281401E+01    -1.281808E+01    -1.257832E+01    -1.241694E+01    -1.185941E+01    -1.271322E+01    -1.261092E+01    -1.257095E+01    -1.280260E+01    -1.339661E+01    -1.253539E+01    -1.220318E+01    -1.226861E+01    -1.242447E+01    -1.237647E+01    -1.296010E+01    -1.265803E+01    -1.311173E+01    -1.290919E+01    -1.245905E+01    -1.264299E+01    -1.222260E+01    -1.250595E+01    -1.286918E+01    -1.223598E+01    -1.252936E+01    -1.299285E+01    -1.271417E+01    -1.203811E+01    -1.227647E+01    -1.250761E+01    -1.329267E+01    -1.305614E+01    -1.256133E+01    -1.328862E+01    -1.280488E+01    -1.290620E+01    -1.275355E+01    -1.185993E+01    -1.298737E+01    -1.343129E+01    -1.220550E+01    -1.247567E+01    -1.281637E+01    -1.277337E+01    -1.237390E+01    -1.230282E+01    -1.318176E+01    -1.349401E+01    -1.238584E+01    -1.185029E+01    -1.236502E+01    -1.262174E+01    -1.248725E+01    -1.252055E+01    -1.250474E+01    -1.294837E+01    -1.330538E+01    -1.252425E+01    -1.212647E+01    -1.267867E+01    -1.282791E+01    -1.300037E+01    -1.334024E+01    -1.344011E+01    -1.269940E+01    -1.243142E+01    -1.204089E+01    -1.297437E+01    -1.217862E+01    -1.214081E+01    -1.218411E+01    -1.258445E+01    -1.221099E+01    -1.305089E+01    -1.244773E+01    -1.304947E+01    -1.312290E+01    -1.270830E+01    -1.325965E+01    -1.365602E+01    -1.275136E+01    -1.223188E+01    -1.201836E+01    -1.282830E+01    -1.358701E+01    -1.208462E+01    -1.188770E+01    -1.269233E+01    -1.213983E+01    -1.223384E+01    -1.248929E+01    -1.240291E+01    -1.270931E+01    -1.218352E+01    -1.245808E+01    -1.364627E+01    -1.329697E+01    -1.250305E+01    -1.267683E+01    -1.296340E+01    -1.311583E+01    -1.302633E+01    -1.327544E+01    -1.270151E+01    -1.235458E+01    -1.275786E+01    -1.324872E+01    -1.237418E+01    -1.243340E+01    -1.310200E+01    -1.315932E+01    -1.266680E+01    -1.270923E+01    -1.325727E+01    -1.283551E+01    -1.257021E+01    -1.273402E+01    -1.291709E+01    -1.206578E+01    -1.225021E+01    -1.286770E+01    -1.259497E+01    -1.218738E+01    -1.275440E+01    -1.240570E+01    -1.249504E+01    -1.259569E+01    -1.385187E+01    -1.269967E+01    -1.215870E+01    -1.277664E+01    -1.328284E+01    -1.293929E+01    -1.313531E+01    -1.263100E+01    -1.264696E+01    -1.309064E+01    -1.442457E+01    -1.433542E+01    -1.270947E+01    -1.287246E+01    -1.310328E+01    -1.254958E+01    -1.275295E+01    -1.315299E+01    -1.294668E+01    -1.228841E+01    -1.251354E+01    -1.361724E+01    -1.358297E+01    -1.254748E+01    -1.287823E+01    -1.291653E+01    -1.204656E+01    -1.243497E+01    -1.394661E+01    -1.274644E+01    -1.202738E+01    -1.280801E+01    -1.313587E+01    -1.325166E+01    -1.319249E+01    -1.402415E+01    -1.263644E+01    -1.204262E+01    -1.253643E+01    -1.330710E+01    -1.299776E+01    -1.369414E+01    -1.293181E+01    -1.200732E+01    -1.266597E+01    -1.398598E+01    -1.369693E+01    -1.289348E+01    -1.349402E+01    -1.328865E+01    -1.204690E+01    -1.250970E+01    -1.297803E+01    -1.366171E+01    -1.319141E+01    -1.275425E+01    -1.260010E+01    -1.281660E+01    -1.269925E+01    -1.362099E+01    -1.457348E+01    -1.389613E+01    -1.334195E+01    -1.256056E+01    -1.291044E+01    -1.414283E+01    -1.386861E+01    -1.335857E+01    -1.285281E+01    -1.254349E+01    -1.299641E+01    -1.347469E+01    -1.347705E+01    -1.335098E+01    -1.379229E+01    -1.378154E+01    -1.286875E+01    -1.261387E+01    -1.314127E+01    -1.387708E+01    -1.340707E+01    -1.363295E+01    -1.418470E+01    -1.297273E+01    -1.229950E+01    -1.316763E+01    -1.435274E+01    -1.367455E+01    -1.400944E+01    -1.399169E+01    -1.293238E+01    -1.296099E+01    -1.453998E+01    -1.500972E+01    -1.315727E+01    -1.343201E+01    -1.398481E+01    -1.320211E+01    -1.324148E+01    -1.332787E+01    -1.283522E+01    -1.282498E+01    -1.289682E+01    -1.361030E+01    -1.326857E+01    -1.336357E+01    -1.398048E+01    -1.300823E+01    -1.331115E+01    -1.432653E+01    -1.386938E+01    -1.399666E+01    -1.449921E+01    -1.359565E+01    -1.352965E+01    -1.380189E+01    -1.346717E+01    -1.357988E+01    -1.307912E+01    -1.355682E+01    -1.591534E+01    -1.413081E+01    -1.414624E+01    -1.444134E+01    -1.378748E+01    -1.302463E+01    -1.375772E+01    -1.452682E+01    -1.419172E+01    -1.407245E+01    -1.427349E+01    -1.339584E+01    -1.321078E+01    -1.433433E+01    -1.521866E+01    -1.429273E+01    -1.376292E+01    -1.336018E+01    -1.354073E+01    -1.299188E+01    -1.434940E+01    -1.504425E+01    -1.338742E+01    -1.377413E+01    -1.361173E+01    -1.325194E+01    -1.358845E+01    -1.345976E+01    -1.335678E+01    -1.388855E+01    -1.350084E+01    -1.601924E+01    -1.687974E+01    -1.459910E+01    -1.624327E+01    -1.460959E+01    -1.359418E+01    -1.579343E+01    -1.473343E+01    -1.421529E+01    -1.841936E+01    -1.580236E+01    -1.338423E+01    -1.348269E+01    -1.361304E+01    -1.390693E+01    -1.488264E+01    -1.437918E+01    -1.662534E+01    -1.515562E+01    -1.346630E+01    -1.332577E+01    -1.387726E+01    -1.378476E+01    -1.417413E+01    -1.468952E+01    -1.506174E+01    -1.700337E+01    -1.416895E+01    -1.468886E+01    -1.517482E+01    -1.439146E+01    -1.765131E+01    -1.581869E+01    -1.564004E+01    -1.607240E+01    -1.532444E+01    -1.496869E+01    -1.505354E+01    -1.715840E+01    -1.568500E+01    -1.454783E+01    -1.388288E+01    -1.542256E+01    -1.613177E+01    -1.407117E+01    -1.429374E+01    -1.472215E+01    -1.429484E+01    -1.386729E+01    -1.429403E+01    -1.708845E+01    -1.797971E+01    -1.432445E+01    -1.373487E+01    -1.403220E+01    -1.402046E+01    -1.382486E+01    -1.485926E+01    -1.566740E+01    -1.568505E+01    -1.392781E+01    -1.422925E+01    -1.518251E+01    -1.660812E+01    -1.629148E+01    -1.753398E+01    -1.558400E+01    -1.458549E+01    -1.638861E+01    -1.542489E+01    -1.843146E+01    -1.612118E+01    -1.541531E+01    -1.625292E+01    -1.433649E+01    -1.409517E+01    -1.450541E+01    -1.442634E+01    -1.566584E+01    -1.653360E+01    -1.546629E+01    -1.647058E+01    -1.514777E+01    -1.477855E+01    -1.487920E+01    -1.437767E+01    -1.510287E+01    -1.434742E+01    -1.476516E+01    -1.568949E+01    -1.787348E+01    -1.539794E+01    -1.478616E+01    -1.531989E+01    -1.442128E+01    -1.411965E+01    -1.337080E+01    -1.384310E+01    -1.540763E+01    -1.502023E+01    -1.529970E+01    -1.654439E+01    -1.640939E+01    -1.450568E+01    -1.387736E+01    -1.463997E+01    -1.553155E+01    -1.510993E+01    -1.731541E+01    -1.682280E+01    -2.010780E+01    -1.470378E+01    -1.601518E+01    -1.414994E+01    -1.618595E+01    -1.803524E+01    -1.553831E+01    -1.550783E+01    -1.649536E+01    -1.713173E+01    -1.688824E+01    -1.510636E+01    -1.601498E+01    -1.622168E+01    -1.870022E+01    -1.634725E+01    -1.764520E+01    -1.576129E+01    -1.545547E+01    -1.544270E+01    -1.469337E+01    -1.473334E+01    -1.556676E+01    -1.566391E+01    -1.536947E+01    -1.838612E+01    -1.576047E+01    -1.501214E+01    -1.536230E+01    -1.605524E+01    -1.445084E+01    -1.495013E+01    -1.557408E+01    -1.433031E+01    -1.448320E+01    -1.709495E+01    -1.461062E+01    -1.434277E+01    -1.556628E+01    -1.900606E+01    -1.739808E+01    -1.542533E+01    -1.757797E+01    -1.562157E+01    -1.561835E+01    -1.456825E+01    -1.488175E+01    -1.513857E+01    -1.457387E+01    -1.428788E+01    -1.464561E+01    -1.455399E+01    -1.436743E+01    -1.459014E+01    -1.523630E+01    -1.998671E+01    -1.476293E+01    -1.447243E+01    -1.574909E+01    -1.507600E+01    -1.646147E+01    -1.578753E+01    -1.542335E+01    -2.018043E+01    -1.594111E+01    -1.656571E+01    -1.630662E+01    -2.095167E+01    -1.619274E+01    -1.582012E+01    -1.565145E+01    -1.526848E+01    -1.504635E+01    -1.787777E+01    -1.555451E+01    -1.476238E+01    -1.777220E+01    -1.591316E+01    -1.660431E+01    -1.620205E+01    -1.870089E+01    -1.965817E+01    -1.553208E+01    -1.540977E+01    -1.615199E+01    -1.459703E+01    -1.822739E+01    -1.608227E+01    -1.597261E+01    -1.842115E+01    -1.631717E+01    -1.638630E+01    -1.475293E+01    -1.697948E+01    -1.634350E+01    -2.291476E+01    -1.672457E+01    -1.621439E+01    -2.065976E+01    -1.596916E+01    -1.629962E+01    -1.447384E+01    -1.755886E+01    -1.818350E+01    -1.616088E+01    -1.621951E+01    -1.579354E+01    -1.673012E+01    -1.438865E+01    -1.380223E+01    -1.592178E+01    -1.609728E+01    -1.640722E+01    -1.614265E+01    -1.746924E+01    -1.706558E+01    -1.674486E+01    -1.507805E+01    -1.567925E+01    -1.560190E+01    -1.774867E+01    -1.749695E+01    -1.533030E+01    -1.692378E+01    -1.598562E+01    -1.630244E+01    -1.445502E+01    -1.500619E+01    -1.512356E+01    -1.734583E+01    -1.528237E+01    -1.540538E+01    -1.831212E+01    -1.483995E+01    -1.607156E+01    -1.712238E+01    -1.573735E+01    -1.551655E+01    -1.686798E+01    -1.745057E+01    -1.505291E+01    -1.637250E+01    -1.644704E+01    -1.580140E+01    -1.627181E+01    -1.620227E+01    -1.467416E+01    -1.545843E+01    -1.445687E+01    -1.537964E+01    -1.606038E+01    -1.706650E+01    -1.719338E+01    -1.644754E+01    -1.565379E+01    -1.620494E+01    -1.592034E+01    -1.560586E+01    -1.681292E+01    -1.523457E+01    -1.501273E+01    -1.504000E+01    -1.573031E+01    -1.597684E+01    -1.719900E+01    -1.592186E+01    -1.474777E+01    -1.524214E+01    -1.522599E+01    -1.484926E+01    -1.470414E+01    -1.525614E+01    -1.704180E+01    -1.527188E+01    -1.456072E+01    -1.498482E+01    -1.548123E+01    -1.655281E+01    -2.044453E+01    -1.617564E+01    -1.464481E+01    -1.465282E+01    -1.408448E+01    -1.644477E+01    -1.420474E+01    -1.422456E+01    -1.536474E+01    -1.521212E+01    -1.414914E+01    -1.511917E+01    -1.558687E+01    -1.475430E+01    -1.566379E+01    -1.723006E+01    -1.524133E+01    -1.525436E+01    -1.464195E+01    -1.428864E+01    -1.453339E+01    -1.488179E+01    -1.480205E+01    -1.501817E+01    -1.711141E+01    -1.614718E+01    -1.837986E+01    -1.544924E+01    -1.603881E+01    -1.744607E+01    -1.565696E+01    -1.661597E+01    -1.659666E+01    -1.670565E+01    -1.566732E+01    -1.721332E+01    -1.596919E+01    -1.497482E+01    -1.787532E+01    -1.537654E+01    -1.736236E+01    -1.593113E+01    -1.621432E+01    -1.502079E+01    -1.498089E+01    -1.467180E+01    -1.442790E+01    -1.494649E+01    -1.689301E+01    -1.781799E+01    -1.638747E+01    -1.461501E+01    -1.598841E+01    -1.454283E+01    -1.413123E+01    -1.532244E+01    -1.519738E+01    -1.535914E+01    -1.539106E+01    -1.511651E+01    -1.704757E+01    -1.572801E+01    -1.602737E+01    -1.468417E+01    -1.547488E+01    -1.531823E+01    -1.535251E+01    -1.515133E+01    -1.496531E+01    -1.498678E+01    -1.400975E+01    -1.466689E+01    -1.437736E+01    -1.457701E+01    -1.438055E+01    -1.463698E+01    -1.418923E+01    -1.602947E+01    -1.462333E+01    -1.498031E+01    -1.642577E+01    -1.505313E+01    -1.514603E+01    -1.487840E+01    -1.676100E+01    -1.778248E+01    -1.730752E+01    -1.534225E+01    -1.644585E+01    -1.490850E+01    -1.412819E+01    -1.520960E+01    -1.456222E+01    -1.393316E+01    -1.447186E+01    -1.407892E+01    -1.627168E+01    -1.542007E+01    -1.472820E+01    -1.500067E+01    -1.559885E+01    -1.498450E+01    -1.467888E+01    -1.695394E+01    -1.599141E+01    -1.436694E+01    -1.384344E+01    -1.668333E+01    -1.661652E+01    -1.553046E+01    -1.641123E+01    -1.454365E+01    -1.517459E+01    -1.483729E+01    -1.436450E+01    -1.634239E+01    -1.608599E+01    -1.713835E+01    -1.599050E+01    -1.522628E+01    -1.652761E+01    -1.599748E+01    -1.728639E+01    -1.518990E+01    -1.572700E+01    -1.408606E+01    -1.651772E+01    -1.598466E+01    -1.678386E+01    -1.510431E+01    -1.919659E+01    -1.741595E+01    -1.765415E+01    -1.811582E+01    -1.597459E+01    -1.460011E+01    -1.454427E+01    -1.398070E+01    -1.517358E+01    -1.461581E+01    -1.735535E+01    -1.664566E+01    -1.596411E+01    -1.535841E+01    -1.484025E+01    -1.413499E+01    -1.423503E+01    -1.499214E+01    -1.460977E+01    -1.417213E+01    -1.360141E+01    -1.655318E+01    -1.650657E+01    -1.606968E+01    -1.530467E+01    -1.474729E+01    -1.588873E+01    -1.440896E+01    -1.884016E+01    -1.504329E+01    -1.480806E+01    -1.437840E+01    -1.616744E+01    -1.733306E+01    -1.542002E+01    -1.471607E+01    -1.523197E+01    -1.377432E+01    -1.541780E+01    -1.535009E+01    -1.622843E+01    -1.596583E+01    -2.052982E+01    -1.495829E+01    -1.536346E+01    -1.570467E+01    -1.476565E+01    -1.975406E+01    -1.592694E+01    -1.665647E+01    -1.574703E+01    -1.478352E+01    -1.713512E+01    -1.669738E+01    -1.567610E+01    -1.395468E+01    -1.436350E+01    -1.460675E+01    -1.436824E+01    -1.536289E+01    -1.758731E+01    -1.905784E+01    -1.692783E+01    -1.512525E+01    -1.490748E+01    -1.409110E+01    -1.532906E+01    -1.573765E+01    -1.447562E+01    -1.490058E+01    -1.628925E+01    -1.736922E+01    -1.512149E+01    -1.650773E+01    -1.631099E+01    -1.543188E+01    -1.545716E+01    -1.495755E+01    -1.600326E+01    -1.436767E+01    -1.444227E+01    -1.673572E+01    -1.530072E+01    -1.709699E+01    -1.655461E+01    -1.550213E+01    -1.460610E+01    -1.513103E+01    -1.609732E+01    -1.588076E+01    -1.724779E+01    -1.656344E+01    -1.495282E+01    -1.482073E+01    -1.451941E+01    -1.400266E+01    -1.543179E+01    -1.539775E+01    -1.609476E+01    -1.661528E+01    -1.516861E+01    -1.629999E+01    -1.444773E+01    -1.592672E+01    -1.429338E+01    -2.029776E+01    -1.496487E+01    -1.596620E+01    -1.433752E+01    -1.525739E+01    -1.429258E+01    -1.472175E+01    -1.523155E+01    -1.513187E+01    -1.602051E+01    -1.784133E+01    -1.649976E+01
-55.777778    -1.403948E+01    -1.436758E+01    -1.439988E+01    -1.623422E+01    -1.580399E+01    -1.653738E+01    -1.392259E+01    -1.443108E+01    -1.388391E+01    -1.596701E+01    -1.458984E+01    -1.427448E+01    -1.489924E+01    -1.649155E+01    -1.481060E+01    -1.697994E+01    -1.702042E+01    -1.544494E+01    -1.634458E+01    -1.548410E+01    -1.515309E+01    -1.565801E+01    -1.823372E+01    -1.617252E+01    -1.772497E+01    -1.656132E+01    -1.500553E+01    -1.777061E+01    -1.458687E+01    -1.679018E+01    -1.673901E+01    -1.619436E+01    -1.453797E+01    -1.454472E+01    -1.429264E+01    -1.534226E+01    -1.418371E+01    -1.597824E+01    -1.555086E+01    -1.692619E+01    -1.632703E+01    -1.971218E+01    -1.508718E+01    -1.733092E+01    -1.756992E+01    -1.925111E+01    -1.610502E+01    -1.431303E+01    -1.425768E+01    -1.541631E+01    -1.426662E+01    -1.612387E+01    -1.807099E+01    -1.647154E+01    -1.618257E+01    -1.575727E+01    -1.497692E+01    -1.464812E+01    -1.554449E+01    -1.700172E+01    -1.469650E+01    -1.439659E+01    -1.535149E+01    -1.500271E+01    -1.902120E+01    -1.924156E+01    -1.606149E+01    -1.695946E+01    -1.473236E+01    -1.534064E+01    -1.552024E+01    -1.892138E+01    -1.461211E+01    -1.665086E+01    -1.540579E+01    -1.859927E+01    -1.685022E+01    -1.493006E+01    -1.621351E+01    -1.546212E+01    -1.451906E+01    -1.521742E+01    -1.604882E+01    -1.461239E+01    -1.488671E+01    -1.741690E+01    -1.638639E+01    -1.624877E+01    -1.882539E+01    -1.611988E+01    -1.543030E+01    -1.748063E+01    -1.723344E+01    -1.553978E+01    -1.548336E+01    -1.649203E+01    -1.645071E+01    -1.748912E+01    -1.380395E+01    -1.711879E+01    -1.580789E+01    -1.420607E+01    -1.485796E+01    -1.510954E+01    -1.503952E+01    -1.592554E+01    -1.623371E+01    -1.539839E+01    -1.375346E+01    -1.463072E+01    -1.528331E+01    -1.494945E+01    -1.470578E+01    -1.952858E+01    -1.525728E+01    -1.631252E+01    -1.434291E+01    -1.740472E+01    -1.617017E+01    -1.607946E+01    -1.586717E+01    -1.470259E+01    -1.612476E+01    -1.529586E+01    -1.424104E+01    -1.561070E+01    -1.778064E+01    -1.776301E+01    -1.831122E+01    -1.579635E+01    -1.437585E+01    -1.714097E+01    -1.489287E+01    -1.407036E+01    -1.671080E+01    -1.393990E+01    -1.438047E+01    -1.377880E+01    -1.542642E+01    -1.640056E+01    -1.569460E+01    -1.475390E+01    -1.561294E+01    -1.787742E+01    -1.633939E+01    -1.831573E+01    -1.575480E+01    -1.522486E+01    -1.841467E+01    -1.613883E+01    -1.572459E+01    -1.668609E+01    -1.450610E+01    -1.447982E+01    -1.487540E+01    -1.509838E+01    -1.537759E+01    -1.505822E+01    -1.568378E+01    -1.500751E+01    -1.549189E+01    -1.519993E+01    -1.471152E+01    -1.478649E+01    -1.702561E+01    -1.441913E+01    -1.479061E+01    -1.447616E+01    -1.488772E+01    -1.703935E+01    -1.470678E+01    -1.472132E+01    -1.657658E+01    -1.436414E+01    -1.782755E+01    -1.517621E+01    -1.455645E+01    -1.529791E+01    -1.642657E+01    -1.689854E+01    -1.794144E+01    -1.567974E+01    -1.489395E+01    -1.450876E+01    -1.709643E+01    -1.598243E+01    -1.592267E+01    -1.576293E+01    -1.485792E+01    -1.479028E+01    -1.505412E+01    -1.648888E+01    -1.592189E+01    -1.481615E+01    -1.667140E+01    -1.462707E+01    -1.419878E+01    -1.640210E+01    -1.445932E+01    -1.466118E+01    -1.831913E+01    -1.648963E+01    -1.451063E+01    -1.448954E+01    -1.468958E+01    -1.504447E+01    -1.455059E+01    -1.441528E+01    -1.802937E+01    -1.401855E+01    -1.574717E+01    -1.420412E+01    -1.372682E+01    -1.500701E+01    -1.654456E+01    -1.422552E+01    -1.636010E+01    -1.492280E+01    -1.440078E+01    -1.463623E+01    -1.445339E+01    -1.475686E+01    -1.372340E+01    -1.420345E+01    -1.581300E+01    -1.599425E+01    -1.475891E+01    -1.410919E+01    -1.443315E+01    -1.426615E+01    -1.306940E+01    -1.497266E+01    -1.447213E+01    -1.473800E+01    -1.412301E+01    -1.485893E+01    -1.389187E+01    -1.444000E+01    -1.423090E+01    -1.398310E+01    -1.390233E+01    -1.385608E+01    -1.574091E+01    -1.605039E+01    -1.515491E+01    -1.649655E+01    -1.351979E+01    -1.366734E+01    -1.459232E+01    -1.413528E+01    -1.337225E+01    -1.498010E+01    -1.626875E+01    -1.324979E+01    -1.436359E+01    -1.492641E+01    -1.360460E+01    -1.555102E+01    -1.436238E+01    -1.332057E+01    -1.294108E+01    -1.589900E+01    -1.576007E+01    -1.439390E+01    -1.424373E+01    -1.346745E+01    -1.279857E+01    -1.329873E+01    -1.465233E+01    -1.389708E+01    -1.475140E+01    -1.358653E+01    -1.472046E+01    -1.460503E+01    -1.373043E+01    -1.302737E+01    -1.338782E+01    -1.267372E+01    -1.300164E+01    -1.416160E+01    -1.475581E+01    -1.386522E+01    -1.523782E+01    -1.453944E+01    -1.281385E+01    -1.336091E+01    -1.578967E+01    -1.326774E+01    -1.406926E+01    -1.417441E+01    -1.307946E+01    -1.243926E+01    -1.339743E+01    -1.316490E+01    -1.319035E+01    -1.434554E+01    -1.346203E+01    -1.385926E+01    -1.456625E+01    -1.274316E+01    -1.334306E+01    -1.359032E+01    -1.337077E+01    -1.269345E+01    -1.536434E+01    -1.302996E+01    -1.304733E+01    -1.267744E+01    -1.342828E+01    -1.430249E+01    -1.347523E+01    -1.362206E+01    -1.353023E+01    -1.311775E+01    -1.277611E+01    -1.396125E+01    -1.364436E+01    -1.276729E+01    -1.322047E+01    -1.374554E+01    -1.332188E+01    -1.357073E+01    -1.303074E+01    -1.316412E+01    -1.276404E+01    -1.309148E+01    -1.290629E+01    -1.346398E+01    -1.383570E+01    -1.323130E+01    -1.279291E+01    -1.294268E+01    -1.227943E+01    -1.315292E+01    -1.259137E+01    -1.289403E+01    -1.395488E+01    -1.340895E+01    -1.310022E+01    -1.349399E+01    -1.309598E+01    -1.260391E+01    -1.324236E+01    -1.420418E+01    -1.226333E+01    -1.293840E+01    -1.302856E+01    -1.258776E+01    -1.273431E+01    -1.365725E+01    -1.310189E+01    -1.308046E+01    -1.295623E+01    -1.262278E+01    -1.303051E+01    -1.298081E+01    -1.218996E+01    -1.247207E+01    -1.278947E+01    -1.278160E+01    -1.284405E+01    -1.247216E+01    -1.377257E+01    -1.278844E+01    -1.212170E+01    -1.239245E+01    -1.334270E+01    -1.255173E+01    -1.340738E+01    -1.444816E+01    -1.321842E+01    -1.213144E+01    -1.282407E+01    -1.230347E+01    -1.225356E+01    -1.244985E+01    -1.321355E+01    -1.302340E+01    -1.281232E+01    -1.241788E+01    -1.365379E+01    -1.463983E+01    -1.263882E+01    -1.235530E+01    -1.332575E+01    -1.224415E+01    -1.206648E+01    -1.276237E+01    -1.314268E+01    -1.224786E+01    -1.320089E+01    -1.330680E+01    -1.275776E+01    -1.229814E+01    -1.244963E+01    -1.280897E+01    -1.223469E+01    -1.225870E+01    -1.243942E+01    -1.273668E+01    -1.240605E+01    -1.317855E+01    -1.299183E+01    -1.299636E+01    -1.277385E+01    -1.250785E+01    -1.214704E+01    -1.258095E+01    -1.257583E+01    -1.298196E+01    -1.280967E+01    -1.289223E+01    -1.200722E+01    -1.203765E+01    -1.251981E+01    -1.297019E+01    -1.396423E+01    -1.300237E+01    -1.229851E+01    -1.212979E+01    -1.208116E+01    -1.215963E+01    -1.244562E+01    -1.290630E+01    -1.336314E+01    -1.328167E+01    -1.260722E+01    -1.282018E+01    -1.239029E+01    -1.240406E+01    -1.232859E+01    -1.221020E+01    -1.192524E+01    -1.335653E+01    -1.294319E+01    -1.292225E+01    -1.249696E+01    -1.268725E+01    -1.264982E+01    -1.211592E+01    -1.196810E+01    -1.268959E+01    -1.227011E+01    -1.200217E+01    -1.292420E+01    -1.267816E+01    -1.276057E+01    -1.243723E+01    -1.211564E+01    -1.252404E+01    -1.231145E+01    -1.182539E+01    -1.250860E+01    -1.286778E+01    -1.268920E+01    -1.297782E+01    -1.267975E+01    -1.227684E+01    -1.238087E+01    -1.202065E+01    -1.277069E+01    -1.294963E+01    -1.239032E+01    -1.279770E+01    -1.239875E+01    -1.197782E+01    -1.265660E+01    -1.245464E+01    -1.269115E+01    -1.282687E+01    -1.297326E+01    -1.262573E+01    -1.220830E+01    -1.214807E+01    -1.229881E+01    -1.183270E+01    -1.203954E+01    -1.310590E+01    -1.304394E+01    -1.302614E+01    -1.275914E+01    -1.245981E+01    -1.216405E+01    -1.210071E+01    -1.205539E+01    -1.230804E+01    -1.250716E+01    -1.361162E+01    -1.272879E+01    -1.240721E+01    -1.247199E+01    -1.292348E+01    -1.209526E+01    -1.231150E+01    -1.303930E+01    -1.243020E+01    -1.186073E+01    -1.215290E+01    -1.193704E+01    -1.241174E+01    -1.209019E+01    -1.239440E+01    -1.270372E+01    -1.310134E+01    -1.245560E+01    -1.275163E+01    -1.228699E+01    -1.247037E+01    -1.247599E+01    -1.256120E+01    -1.215878E+01    -1.314399E+01    -1.256576E+01    -1.222155E+01    -1.229129E+01    -1.227798E+01    -1.283451E+01    -1.280431E+01    -1.239207E+01    -1.214178E+01    -1.246529E+01    -1.246709E+01    -1.256779E+01    -1.220625E+01    -1.310650E+01    -1.333756E+01    -1.284580E+01    -1.214801E+01    -1.188219E+01    -1.186089E+01    -1.219260E+01    -1.197462E+01    -1.207227E+01    -1.261856E+01    -1.243133E+01    -1.252940E+01    -1.342616E+01    -1.256499E+01    -1.343899E+01    -1.278731E+01    -1.184524E+01    -1.210615E+01    -1.216720E+01    -1.177606E+01    -1.227629E+01    -1.212091E+01    -1.253414E+01    -1.277172E+01    -1.239952E+01    -1.215895E+01    -1.254809E+01    -1.285262E+01    -1.269602E+01    -1.281288E+01    -1.260191E+01    -1.228038E+01    -1.276763E+01    -1.294382E+01    -1.203837E+01    -1.231071E+01    -1.236520E+01    -1.247652E+01    -1.222756E+01    -1.193321E+01    -1.234986E+01    -1.318180E+01    -1.261489E+01    -1.306040E+01    -1.218332E+01    -1.201577E+01    -1.278287E+01    -1.291051E+01    -1.191474E+01    -1.237058E+01    -1.280243E+01    -1.299603E+01    -1.232044E+01    -1.215501E+01    -1.304190E+01    -1.328844E+01    -1.201967E+01    -1.274217E+01    -1.314612E+01    -1.278059E+01    -1.316470E+01    -1.342768E+01    -1.226770E+01    -1.273516E+01    -1.303139E+01    -1.308646E+01    -1.204782E+01    -1.265772E+01    -1.385145E+01    -1.326691E+01    -1.194849E+01    -1.228432E+01    -1.275097E+01    -1.221160E+01    -1.241858E+01    -1.307326E+01    -1.284875E+01    -1.247889E+01    -1.325666E+01    -1.284576E+01    -1.224626E+01    -1.209032E+01    -1.295865E+01    -1.274780E+01    -1.196432E+01    -1.235927E+01    -1.351145E+01    -1.237621E+01    -1.256096E+01    -1.313967E+01    -1.324444E+01    -1.264580E+01    -1.214884E+01    -1.219750E+01    -1.233127E+01    -1.203146E+01    -1.299163E+01    -1.299855E+01    -1.197945E+01    -1.278252E+01    -1.406192E+01    -1.325736E+01    -1.287998E+01    -1.347738E+01    -1.300379E+01    -1.260395E+01    -1.262545E+01    -1.364822E+01    -1.282217E+01    -1.226330E+01    -1.230122E+01    -1.214982E+01    -1.228249E+01    -1.370304E+01    -1.267853E+01    -1.231049E+01    -1.342665E+01    -1.342923E+01    -1.253887E+01    -1.341055E+01    -1.341361E+01    -1.341179E+01    -1.243406E+01    -1.252115E+01    -1.288007E+01    -1.363329E+01    -1.450012E+01    -1.455894E+01    -1.274522E+01    -1.283181E+01    -1.309211E+01    -1.278018E+01    -1.342504E+01    -1.415496E+01    -1.296354E+01    -1.226730E+01    -1.232278E+01    -1.250686E+01    -1.253208E+01    -1.256347E+01    -1.333353E+01    -1.288407E+01    -1.245890E+01    -1.294029E+01    -1.268615E+01    -1.265946E+01    -1.494916E+01    -1.622595E+01    -1.367434E+01    -1.292621E+01    -1.288349E+01    -1.293321E+01    -1.287380E+01    -1.254940E+01    -1.308137E+01    -1.291835E+01    -1.266467E+01    -1.292631E+01    -1.249380E+01    -1.244907E+01    -1.367733E+01    -1.439259E+01    -1.281339E+01    -1.288185E+01    -1.344447E+01    -1.344325E+01    -1.291533E+01    -1.330460E+01    -1.322090E+01    -1.314899E+01    -1.348732E+01    -1.390688E+01    -1.317343E+01    -1.274984E+01    -1.279158E+01    -1.265262E+01    -1.343753E+01    -1.414173E+01    -1.446390E+01    -1.512297E+01    -1.408906E+01    -1.376372E+01    -1.376088E+01    -1.324669E+01    -1.379257E+01    -1.424290E+01    -1.373912E+01    -1.435359E+01    -1.478720E+01    -1.323204E+01    -1.280448E+01    -1.308827E+01    -1.330354E+01    -1.346064E+01    -1.399328E+01    -1.331980E+01    -1.326190E+01    -1.319188E+01    -1.347179E+01    -1.364471E+01    -1.451461E+01    -1.455441E+01    -1.513823E+01    -1.334757E+01    -1.252441E+01    -1.305969E+01    -1.432990E+01    -1.473613E+01    -1.386723E+01    -1.398655E+01    -1.323672E+01    -1.280142E+01    -1.239335E+01    -1.269989E+01    -1.293661E+01    -1.355460E+01    -1.383445E+01    -1.600835E+01    -1.469390E+01    -1.644191E+01    -1.452427E+01    -1.300322E+01    -1.330749E+01    -1.411907E+01    -1.448655E+01    -1.456546E+01    -1.669719E+01    -1.474009E+01    -1.386707E+01    -1.379963E+01    -1.411983E+01    -1.377834E+01    -1.432941E+01    -1.549045E+01    -1.394115E+01    -1.284169E+01    -1.291589E+01    -1.265983E+01    -1.250720E+01    -1.238680E+01    -1.287899E+01    -1.471742E+01    -1.622049E+01    -1.634345E+01    -1.442530E+01    -1.403426E+01    -1.318223E+01    -1.399123E+01    -1.384603E+01    -1.455595E+01    -1.511183E+01    -1.822591E+01    -1.703064E+01    -1.536370E+01    -1.494714E+01    -1.582620E+01    -1.461366E+01    -1.480892E+01    -1.436480E+01    -1.416553E+01    -1.321645E+01    -1.628521E+01    -1.599807E+01    -1.371747E+01    -1.449577E+01    -1.537665E+01    -1.495559E+01    -1.545054E+01    -1.461444E+01    -1.413568E+01    -1.408874E+01    -1.354700E+01    -1.422639E+01    -1.444176E+01    -1.604297E+01    -1.662033E+01    -1.543610E+01    -1.352073E+01    -1.367917E+01    -1.353300E+01    -1.339579E+01    -1.332063E+01    -1.412215E+01    -1.542689E+01    -1.663873E+01    -1.602130E+01    -1.765673E+01    -1.664676E+01    -1.516804E+01    -1.654368E+01    -1.526889E+01    -1.590950E+01    -1.601251E+01    -1.525042E+01    -1.593818E+01    -1.663955E+01    -1.478894E+01    -1.591729E+01    -1.485325E+01    -1.506539E+01    -1.393976E+01    -1.449373E+01    -1.433053E+01    -1.546249E+01    -1.493682E+01    -1.741363E+01    -1.615881E+01    -1.609378E+01    -1.511595E+01    -1.496814E+01    -1.460021E+01    -1.423140E+01    -1.395594E+01    -1.364030E+01    -1.439507E+01    -1.357563E+01    -1.445794E+01    -1.360857E+01    -1.480340E+01    -1.703158E+01    -1.619677E+01    -1.432053E+01    -1.456604E+01    -1.444892E+01    -1.422157E+01    -1.381567E+01    -1.696733E+01    -1.573736E+01    -1.781130E+01    -1.617190E+01    -1.475207E+01    -1.542045E+01    -2.091451E+01    -1.530418E+01    -1.553193E+01    -1.435185E+01    -1.592038E+01    -1.408902E+01    -1.423352E+01    -1.438747E+01    -1.412067E+01    -1.485503E+01    -1.540229E+01    -1.703951E+01    -1.566794E+01    -1.422439E+01    -1.735647E+01    -1.695092E+01    -1.599802E+01    -1.608626E+01    -1.504689E+01    -1.591288E+01    -1.512094E+01    -1.466085E+01    -1.406641E+01    -1.392797E+01    -1.414239E+01    -1.394423E+01    -1.423519E+01    -1.394460E+01    -1.437424E+01    -1.380435E+01    -1.477765E+01    -1.559882E+01    -1.704782E+01    -1.497790E+01    -1.571048E+01    -1.594461E+01    -1.938888E+01    -1.438709E+01    -1.493304E+01    -1.443925E+01    -1.380460E+01    -1.507335E+01    -1.747515E+01    -1.548815E+01    -1.856716E+01    -1.671701E+01    -1.424538E+01    -1.611608E+01    -1.592664E+01    -1.631825E+01    -1.556732E+01    -1.623105E+01    -1.443433E+01    -1.488225E+01    -1.510680E+01    -1.702965E+01    -1.634773E+01    -1.666702E+01    -1.464448E+01    -1.491156E+01    -1.517990E+01    -1.405440E+01    -1.522023E+01    -1.545737E+01    -1.521271E+01    -1.611587E+01    -1.581195E+01    -1.384866E+01    -1.406322E+01    -1.329448E+01    -1.507365E+01    -2.009817E+01    -1.654241E+01    -1.856554E+01    -1.453470E+01    -1.432643E+01    -1.537750E+01    -1.559338E+01    -1.503625E+01    -1.556061E+01    -1.488093E+01    -1.563273E+01    -1.437805E+01    -1.675937E+01    -1.353640E+01    -1.460786E+01    -1.565856E+01    -1.431023E+01    -1.405032E+01    -1.405071E+01    -1.411559E+01    -1.511944E+01    -1.433330E+01    -1.378316E+01    -1.341414E+01    -1.377377E+01    -1.399490E+01    -1.487618E+01    -1.601877E+01    -1.571856E+01    -1.848670E+01    -1.449951E+01    -1.573158E+01    -1.455782E+01    -1.420877E+01    -1.472724E+01    -1.381547E+01    -1.525108E+01    -1.460015E+01    -1.530118E+01    -1.389062E+01    -1.479437E+01    -1.450962E+01    -1.475264E+01    -1.515814E+01    -1.443965E+01    -1.593728E+01    -1.663046E+01    -1.707224E+01    -1.590095E+01    -1.428526E+01    -1.409020E+01    -1.388210E+01    -1.418959E+01    -1.452251E+01    -1.675990E+01    -1.483255E+01    -1.437544E+01    -1.416899E+01    -1.440577E+01    -1.644911E+01    -1.563280E+01    -1.344847E+01    -1.490290E+01    -1.393907E+01    -1.509165E+01    -1.387574E+01    -1.481316E+01    -1.439186E+01    -1.469421E+01    -1.482475E+01    -1.396529E+01    -1.392795E+01    -1.659630E+01    -1.671827E+01    -1.638491E+01    -1.640149E+01    -1.333433E+01    -1.431694E+01    -1.429279E+01    -1.743201E+01    -1.681432E+01    -1.619209E+01    -1.493641E+01    -1.575515E+01    -1.411991E+01    -1.450439E+01    -1.427085E+01    -1.444959E+01    -1.527194E+01    -1.444465E+01    -1.465941E+01    -1.371081E+01    -1.437899E+01    -1.372535E+01    -1.508037E+01    -1.635906E+01    -1.702149E+01    -1.475461E+01    -1.480950E+01    -1.419306E+01    -1.492223E+01    -1.687096E+01    -1.438167E+01    -1.547608E+01    -1.516647E+01    -1.407125E+01    -1.467351E+01    -1.574735E+01    -1.401799E+01    -1.819363E+01    -1.480163E+01    -1.909503E+01    -1.439396E+01    -2.272968E+01    -1.560368E+01    -1.522036E+01    -1.386949E+01    -1.464655E+01    -1.385077E+01    -1.393949E+01    -1.355404E+01    -1.396676E+01    -1.390644E+01    -1.433551E+01    -1.454346E+01    -1.427432E+01    -1.684793E+01    -1.460100E+01    -1.468914E+01    -1.649598E+01    -1.809842E+01    -1.570053E+01    -1.378952E+01    -1.466677E+01    -1.565333E+01    -1.401263E+01    -1.401484E+01    -1.328087E+01    -1.398896E+01    -1.406968E+01    -1.391592E+01    -1.478551E+01    -1.382709E+01    -1.479122E+01    -1.440087E+01    -1.716699E+01    -1.494099E+01    -1.467979E+01    -1.538656E+01    -1.682479E+01    -1.470218E+01    -1.739996E+01    -1.409281E+01    -1.482939E+01    -1.516229E+01    -1.598742E+01    -1.464021E+01    -1.994715E+01    -2.123288E+01    -1.620167E+01    -1.411119E+01    -1.483199E+01    -1.369430E+01    -1.422456E+01    -1.391592E+01    -1.409211E+01    -1.386388E+01    -1.437487E+01    -1.477438E+01    -1.479254E+01    -1.590511E+01    -1.530362E+01    -1.677824E+01    -1.502665E+01    -1.413150E+01    -1.332586E+01    -1.418004E+01    -1.333133E+01    -1.398494E+01    -1.425233E+01    -1.583894E+01    -1.425990E+01    -1.575800E+01    -1.460508E+01    -1.466416E+01    -1.575675E+01    -1.829504E+01    -1.673429E+01    -1.574999E+01    -1.494186E+01    -1.542376E+01    -1.475117E+01    -1.791240E+01    -1.711297E+01    -1.428250E+01    -1.467191E+01    -1.396489E+01    -1.478469E+01    -1.534380E+01    -1.538085E+01    -1.390473E+01    -1.454960E+01    -1.430858E+01    -1.419844E+01    -1.370738E+01    -1.494305E+01    -1.412480E+01    -1.420230E+01    -1.543812E+01    -1.584943E+01    -1.464992E+01    -1.650103E+01    -1.394937E+01    -1.451360E+01    -1.415716E+01    -1.454521E+01    -1.574950E+01    -1.382455E+01    -1.472696E+01    -1.576254E+01    -1.549468E+01    -1.535668E+01    -1.452244E+01    -1.657589E+01    -1.488780E+01    -1.932066E+01    -1.820802E+01    -1.661043E+01    -1.604910E+01    -1.660527E+01    -1.584279E+01    -1.467185E+01    -1.800872E+01    -1.466050E+01    -1.509604E+01    -1.514273E+01    -1.362810E+01    -1.382741E+01    -1.320687E+01    -1.397974E+01    -1.386437E+01    -1.462222E+01    -1.377748E+01    -1.522951E+01    -1.528116E+01    -1.629296E+01    -1.649995E+01    -1.679260E+01    -1.450693E+01    -1.389269E+01    -1.405249E+01    -1.496053E+01    -1.437478E+01    -1.476617E+01    -1.379050E+01    -1.331167E+01    -1.310864E+01    -1.337730E+01    -1.438300E+01    -1.355975E+01    -1.340136E+01    -1.384691E+01    -1.409774E+01    -1.526329E+01    -1.498216E+01    -1.586847E+01    -1.549185E+01    -1.556753E+01    -1.690756E+01    -1.481157E+01    -1.558165E+01    -1.492277E+01    -1.716693E+01    -1.486060E+01    -1.500856E+01    -1.670334E+01    -1.486888E+01    -1.551013E+01    -1.508638E+01    -1.769638E+01    -2.001046E+01    -1.455755E+01    -1.639973E+01    -1.652473E+01    -1.637082E+01    -1.468761E+01    -1.525013E+01    -1.576738E+01    -1.634509E+01    -1.653050E+01    -1.617402E+01    -1.634645E+01    -1.463463E+01    -1.632966E+01    -1.462990E+01    -1.755197E+01    -1.630177E+01    -1.631825E+01    -1.447558E+01    -1.419707E+01    -1.337738E+01    -1.461830E+01    -1.484364E+01    -1.432817E+01    -1.432974E+01    -1.494981E+01    -1.419627E+01    -1.624773E+01    -1.677743E+01    -1.542333E+01    -1.600889E+01    -1.615797E+01    -1.679092E+01    -1.566059E+01    -1.847696E+01    -1.405737E+01    -1.557147E+01    -1.385163E+01    -1.805659E+01    -1.614222E+01    -1.551511E+01    -1.521687E+01    -1.473260E+01    -1.428724E+01    -1.337704E+01    -1.462703E+01    -1.501621E+01    -1.405965E+01    -1.394927E+01    -1.341275E+01    -1.434942E+01    -1.358576E+01    -1.767603E+01    -1.486758E+01    -1.546128E+01    -1.588594E+01    -1.789518E+01    -1.454977E+01    -1.422215E+01    -1.591112E+01    -1.532434E+01    -1.473196E+01    -1.614982E+01    -1.504569E+01    -1.436460E+01    -1.410624E+01    -1.729460E+01    -1.379864E+01    -1.763913E+01    -1.443539E+01    -1.622038E+01    -1.465376E+01    -1.490939E+01
-55.666667    -1.739645E+01    -1.582360E+01    -1.508560E+01    -1.642215E+01    -1.534116E+01    -1.599564E+01    -1.562546E+01    -1.581404E+01    -1.442699E+01    -1.531590E+01    -1.601206E+01    -1.416728E+01    -1.630779E+01    -1.549938E+01    -1.448265E+01    -1.505867E+01    -1.514570E+01    -1.509756E+01    -1.548986E+01    -1.518731E+01    -1.594815E+01    -1.607427E+01    -1.581415E+01    -1.452321E+01    -1.545683E+01    -1.572566E+01    -1.745052E+01    -1.816048E+01    -1.627949E+01    -1.616500E+01    -1.581911E+01    -1.650312E+01    -1.487393E+01    -1.651831E+01    -1.632538E+01    -1.625005E+01    -1.458543E+01    -1.478465E+01    -1.417059E+01    -1.574136E+01    -1.609866E+01    -1.589623E+01    -1.679688E+01    -1.738173E+01    -1.476220E+01    -1.564654E+01    -1.400397E+01    -1.478052E+01    -1.525198E+01    -1.653324E+01    -1.505525E+01    -1.430209E+01    -1.828088E+01    -1.563669E+01    -1.800810E+01    -1.465774E+01    -1.520076E+01    -1.677516E+01    -1.900349E+01    -1.725812E+01    -1.456297E+01    -1.428416E+01    -1.433773E+01    -1.653953E+01    -1.547858E+01    -1.471163E+01    -1.623066E+01    -1.430343E+01    -1.735978E+01    -1.516864E+01    -1.533690E+01    -1.449249E+01    -1.544810E+01    -1.543793E+01    -1.546587E+01    -1.448278E+01    -1.716962E+01    -1.520067E+01    -1.508013E+01    -1.723976E+01    -1.526388E+01    -1.877946E+01    -1.860896E+01    -1.763821E+01    -1.564798E+01    -1.698897E+01    -1.707760E+01    -1.480753E+01    -1.410779E+01    -1.627633E+01    -1.507152E+01    -1.480846E+01    -1.617531E+01    -1.494498E+01    -1.493901E+01    -1.374835E+01    -1.553507E+01    -1.595116E+01    -1.416728E+01    -1.695749E+01    -1.467761E+01    -1.463928E+01    -1.550330E+01    -1.489006E+01    -1.700880E+01    -1.549464E+01    -1.887244E+01    -1.449798E+01    -1.817406E+01    -1.489001E+01    -1.568666E+01    -1.522181E+01    -1.581331E+01    -1.557154E+01    -1.476653E+01    -1.644074E+01    -1.561224E+01    -1.886321E+01    -1.506465E+01    -1.702102E+01    -1.440362E+01    -1.401935E+01    -1.504767E+01    -1.573555E+01    -1.595954E+01    -1.526792E+01    -1.442328E+01    -1.674053E+01    -1.676262E+01    -1.607738E+01    -1.613796E+01    -1.532693E+01    -1.680105E+01    -1.516530E+01    -1.586565E+01    -1.517349E+01    -1.536748E+01    -1.724388E+01    -1.578204E+01    -1.520898E+01    -1.486982E+01    -1.631920E+01    -1.478956E+01    -1.490769E+01    -1.606754E+01    -1.571510E+01    -1.520630E+01    -1.586292E+01    -1.549542E+01    -1.579145E+01    -1.447075E+01    -1.566949E+01    -1.556459E+01    -1.689340E+01    -1.704580E+01    -1.491003E+01    -1.554390E+01    -1.416008E+01    -1.663450E+01    -1.518691E+01    -1.553663E+01    -1.524031E+01    -1.507105E+01    -1.592752E+01    -1.576488E+01    -1.488362E+01    -1.669932E+01    -1.605132E+01    -1.524947E+01    -1.537956E+01    -1.522274E+01    -1.419651E+01    -1.444464E+01    -1.643228E+01    -1.674503E+01    -1.671515E+01    -1.487901E+01    -1.556513E+01    -1.743758E+01    -1.588327E+01    -1.441714E+01    -1.633750E+01    -2.072554E+01    -1.395543E+01    -1.472299E+01    -1.699599E+01    -1.501482E+01    -1.491475E+01    -1.588653E+01    -1.477950E+01    -1.531445E+01    -1.573362E+01    -1.406183E+01    -1.542548E+01    -1.506938E+01    -1.686669E+01    -1.615685E+01    -1.475908E+01    -1.369083E+01    -1.349970E+01    -1.618787E+01    -1.420205E+01    -1.514237E+01    -1.610093E+01    -1.549432E+01    -1.432468E+01    -1.541592E+01    -1.563560E+01    -1.515584E+01    -1.384462E+01    -1.335269E+01    -1.414021E+01    -1.551573E+01    -1.536295E+01    -1.459557E+01    -1.348113E+01    -1.382045E+01    -1.358740E+01    -1.590226E+01    -1.455687E+01    -1.532331E+01    -1.427002E+01    -1.530211E+01    -1.503403E+01    -1.416809E+01    -1.538271E+01    -1.437547E+01    -1.356891E+01    -1.646499E+01    -1.565706E+01    -1.484289E+01    -1.379492E+01    -1.447412E+01    -1.370482E+01    -1.464014E+01    -1.482216E+01    -1.539019E+01    -1.360734E+01    -1.484937E+01    -1.506308E+01    -1.332000E+01    -1.408644E+01    -1.474553E+01    -1.300768E+01    -1.346364E+01    -1.354803E+01    -1.477320E+01    -1.326356E+01    -1.529970E+01    -1.465099E+01    -1.435632E+01    -1.356577E+01    -1.517463E+01    -1.457180E+01    -1.364846E+01    -1.438056E+01    -1.463037E+01    -1.421632E+01    -1.373682E+01    -1.369238E+01    -1.343722E+01    -1.283695E+01    -1.296370E+01    -1.359619E+01    -1.302554E+01    -1.369405E+01    -1.425276E+01    -1.390362E+01    -1.377120E+01    -1.371833E+01    -1.447915E+01    -1.365616E+01    -1.396419E+01    -1.398704E+01    -1.417243E+01    -1.440644E+01    -1.370239E+01    -1.400768E+01    -1.293784E+01    -1.393046E+01    -1.360431E+01    -1.337042E+01    -1.311332E+01    -1.268867E+01    -1.257029E+01    -1.310658E+01    -1.359335E+01    -1.401695E+01    -1.354050E+01    -1.389083E+01    -1.370171E+01    -1.397738E+01    -1.431957E+01    -1.378111E+01    -1.288641E+01    -1.315464E+01    -1.300480E+01    -1.315172E+01    -1.368508E+01    -1.361543E+01    -1.253129E+01    -1.276341E+01    -1.308681E+01    -1.360441E+01    -1.383728E+01    -1.512248E+01    -1.297603E+01    -1.330298E+01    -1.349127E+01    -1.317646E+01    -1.273265E+01    -1.287485E+01    -1.285421E+01    -1.243591E+01    -1.291453E+01    -1.428493E+01    -1.312607E+01    -1.311819E+01    -1.295339E+01    -1.338819E+01    -1.296619E+01    -1.298003E+01    -1.317438E+01    -1.300097E+01    -1.365512E+01    -1.322484E+01    -1.286294E+01    -1.260168E+01    -1.250522E+01    -1.299836E+01    -1.302196E+01    -1.305950E+01    -1.281495E+01    -1.346134E+01    -1.317846E+01    -1.303035E+01    -1.340114E+01    -1.223553E+01    -1.255228E+01    -1.258493E+01    -1.326163E+01    -1.264094E+01    -1.380794E+01    -1.286204E+01    -1.261671E+01    -1.259323E+01    -1.275757E+01    -1.287975E+01    -1.301644E+01    -1.315587E+01    -1.252247E+01    -1.225989E+01    -1.271198E+01    -1.252356E+01    -1.240534E+01    -1.270376E+01    -1.272986E+01    -1.313955E+01    -1.266665E+01    -1.263836E+01    -1.334221E+01    -1.302256E+01    -1.271310E+01    -1.401053E+01    -1.312377E+01    -1.214616E+01    -1.285575E+01    -1.295736E+01    -1.241877E+01    -1.296545E+01    -1.259792E+01    -1.266381E+01    -1.194277E+01    -1.284890E+01    -1.271089E+01    -1.246695E+01    -1.259892E+01    -1.228247E+01    -1.228498E+01    -1.209596E+01    -1.247686E+01    -1.240361E+01    -1.301114E+01    -1.374904E+01    -1.260687E+01    -1.236648E+01    -1.244365E+01    -1.284414E+01    -1.208131E+01    -1.281185E+01    -1.270754E+01    -1.196339E+01    -1.218969E+01    -1.266025E+01    -1.289182E+01    -1.302979E+01    -1.304175E+01    -1.266203E+01    -1.243541E+01    -1.224697E+01    -1.186061E+01    -1.254231E+01    -1.246816E+01    -1.219238E+01    -1.269564E+01    -1.267046E+01    -1.209069E+01    -1.201275E+01    -1.211499E+01    -1.251130E+01    -1.324242E+01    -1.336763E+01    -1.313305E+01    -1.195040E+01    -1.204374E+01    -1.217367E+01    -1.216737E+01    -1.251420E+01    -1.266945E+01    -1.238022E+01    -1.279380E+01    -1.244658E+01    -1.234349E+01    -1.271320E+01    -1.229457E+01    -1.247980E+01    -1.223033E+01    -1.189664E+01    -1.213432E+01    -1.279285E+01    -1.321323E+01    -1.251937E+01    -1.257428E+01    -1.207843E+01    -1.204186E+01    -1.239176E+01    -1.225585E+01    -1.145368E+01    -1.189273E+01    -1.308307E+01    -1.337993E+01    -1.246472E+01    -1.236338E+01    -1.240687E+01    -1.223119E+01    -1.233198E+01    -1.231663E+01    -1.211828E+01    -1.198927E+01    -1.262927E+01    -1.277848E+01    -1.279278E+01    -1.234429E+01    -1.230458E+01    -1.242454E+01    -1.221583E+01    -1.197026E+01    -1.234191E+01    -1.207147E+01    -1.230930E+01    -1.250687E+01    -1.260898E+01    -1.200332E+01    -1.201329E+01    -1.211870E+01    -1.233508E+01    -1.186307E+01    -1.267664E+01    -1.225739E+01    -1.215216E+01    -1.259017E+01    -1.216880E+01    -1.206966E+01    -1.326231E+01    -1.273762E+01    -1.273204E+01    -1.276145E+01    -1.218484E+01    -1.249267E+01    -1.221202E+01    -1.197567E+01    -1.241833E+01    -1.277205E+01    -1.218443E+01    -1.299763E+01    -1.248017E+01    -1.196808E+01    -1.201261E+01    -1.194523E+01    -1.215143E+01    -1.295143E+01    -1.220272E+01    -1.258297E+01    -1.241375E+01    -1.195248E+01    -1.252277E+01    -1.268003E+01    -1.188308E+01    -1.237285E+01    -1.253355E+01    -1.227477E+01    -1.188595E+01    -1.195528E+01    -1.188910E+01    -1.223199E+01    -1.213513E+01    -1.240022E+01    -1.246200E+01    -1.314349E+01    -1.207555E+01    -1.210013E+01    -1.201337E+01    -1.204463E+01    -1.175583E+01    -1.179602E+01    -1.247031E+01    -1.260387E+01    -1.225325E+01    -1.252349E+01    -1.288952E+01    -1.280263E+01    -1.278429E+01    -1.191720E+01    -1.231558E+01    -1.205318E+01    -1.193825E+01    -1.167488E+01    -1.239014E+01    -1.237312E+01    -1.291721E+01    -1.233566E+01    -1.275147E+01    -1.282699E+01    -1.256325E+01    -1.195872E+01    -1.204726E+01    -1.210008E+01    -1.282097E+01    -1.224380E+01    -1.231169E+01    -1.258074E+01    -1.249356E+01    -1.214494E+01    -1.299999E+01    -1.291533E+01    -1.308303E+01    -1.241219E+01    -1.219608E+01    -1.278542E+01    -1.222751E+01    -1.155475E+01    -1.169383E+01    -1.185993E+01    -1.236012E+01    -1.253350E+01    -1.217036E+01    -1.220610E+01    -1.217298E+01    -1.259720E+01    -1.275549E+01    -1.261795E+01    -1.201794E+01    -1.235721E+01    -1.238743E+01    -1.267728E+01    -1.227795E+01    -1.207053E+01    -1.197776E+01    -1.249606E+01    -1.231884E+01    -1.268314E+01    -1.230768E+01    -1.281251E+01    -1.247172E+01    -1.233178E+01    -1.206563E+01    -1.266521E+01    -1.263709E+01    -1.271896E+01    -1.233460E+01    -1.288322E+01    -1.187154E+01    -1.182365E+01    -1.213856E+01    -1.209033E+01    -1.202731E+01    -1.324701E+01    -1.285582E+01    -1.229734E+01    -1.256408E+01    -1.301578E+01    -1.334191E+01    -1.231932E+01    -1.181752E+01    -1.235735E+01    -1.238195E+01    -1.189415E+01    -1.291042E+01    -1.250719E+01    -1.194880E+01    -1.225778E+01    -1.314557E+01    -1.242893E+01    -1.260408E+01    -1.229614E+01    -1.255517E+01    -1.220159E+01    -1.297318E+01    -1.344278E+01    -1.259853E+01    -1.163247E+01    -1.248070E+01    -1.312223E+01    -1.257653E+01    -1.286260E+01    -1.325764E+01    -1.264741E+01    -1.359212E+01    -1.431420E+01    -1.341335E+01    -1.259887E+01    -1.268405E+01    -1.290752E+01    -1.257482E+01    -1.233077E+01    -1.265187E+01    -1.293717E+01    -1.224105E+01    -1.230617E+01    -1.244421E+01    -1.184802E+01    -1.230344E+01    -1.302236E+01    -1.246425E+01    -1.211229E+01    -1.261579E+01    -1.290932E+01    -1.266228E+01    -1.310350E+01    -1.323104E+01    -1.262889E+01    -1.282488E+01    -1.297402E+01    -1.260215E+01    -1.237897E+01    -1.257446E+01    -1.274967E+01    -1.263752E+01    -1.231031E+01    -1.245644E+01    -1.210471E+01    -1.200695E+01    -1.244675E+01    -1.343070E+01    -1.319049E+01    -1.297440E+01    -1.349400E+01    -1.345798E+01    -1.296781E+01    -1.319388E+01    -1.254823E+01    -1.302650E+01    -1.335795E+01    -1.328646E+01    -1.272451E+01    -1.304005E+01    -1.319185E+01    -1.423873E+01    -1.345603E+01    -1.325972E+01    -1.292957E+01    -1.250105E+01    -1.273513E+01    -1.360649E+01    -1.250105E+01    -1.235692E+01    -1.289739E+01    -1.288183E+01    -1.325661E+01    -1.391129E+01    -1.260231E+01    -1.293518E+01    -1.334602E+01    -1.396459E+01    -1.334889E+01    -1.314754E+01    -1.363500E+01    -1.412712E+01    -1.337690E+01    -1.365773E+01    -1.358002E+01    -1.243802E+01    -1.303965E+01    -1.308924E+01    -1.260539E+01    -1.290897E+01    -1.316213E+01    -1.329074E+01    -1.384006E+01    -1.394524E+01    -1.349378E+01    -1.318488E+01    -1.293040E+01    -1.324549E+01    -1.351583E+01    -1.355178E+01    -1.419376E+01    -1.399893E+01    -1.354861E+01    -1.360548E+01    -1.345359E+01    -1.289277E+01    -1.325562E+01    -1.301173E+01    -1.311907E+01    -1.329482E+01    -1.276482E+01    -1.258508E+01    -1.289374E+01    -1.373828E+01    -1.393017E+01    -1.517728E+01    -1.493545E+01    -1.341083E+01    -1.401480E+01    -1.519606E+01    -1.553506E+01    -1.597671E+01    -1.489000E+01    -1.332024E+01    -1.327337E+01    -1.361917E+01    -1.301419E+01    -1.296942E+01    -1.295321E+01    -1.469147E+01    -1.669874E+01    -1.491669E+01    -1.330338E+01    -1.232641E+01    -1.226418E+01    -1.269497E+01    -1.293563E+01    -1.271008E+01    -1.299528E+01    -1.322941E+01    -1.688858E+01    -1.547735E+01    -1.459196E+01    -1.344309E+01    -1.306175E+01    -1.322175E+01    -1.449373E+01    -1.437616E+01    -1.366538E+01    -1.302509E+01    -1.317171E+01    -1.449700E+01    -1.561466E+01    -1.468986E+01    -1.710056E+01    -1.942757E+01    -1.454975E+01    -1.328794E+01    -1.270854E+01    -1.266049E+01    -1.279667E+01    -1.331622E+01    -1.419249E+01    -1.364493E+01    -1.616340E+01    -1.649063E+01    -1.743729E+01    -1.475586E+01    -1.395606E+01    -1.368455E+01    -1.427496E+01    -1.416851E+01    -1.328400E+01    -1.342138E+01    -1.358799E+01    -1.289578E+01    -1.340204E+01    -1.361367E+01    -1.412175E+01    -1.437671E+01    -1.417183E+01    -1.636816E+01    -1.476426E+01    -1.594746E+01    -1.417068E+01    -1.433634E+01    -1.388922E+01    -1.511353E+01    -1.581105E+01    -1.369943E+01    -1.401543E+01    -1.366744E+01    -1.328570E+01    -1.378297E+01    -1.422497E+01    -1.387471E+01    -1.425387E+01    -1.554232E+01    -1.368115E+01    -1.390640E+01    -1.389319E+01    -1.459530E+01    -1.357674E+01    -1.507499E+01    -1.396251E+01    -1.551931E+01    -1.449866E+01    -1.536785E+01    -1.497221E+01    -1.371959E+01    -1.442562E+01    -1.497132E+01    -1.468482E+01    -1.388412E+01    -1.653743E+01    -1.926229E+01    -1.595927E+01    -1.587232E+01    -1.671045E+01    -1.481516E+01    -1.651152E+01    -1.478262E+01    -1.776420E+01    -1.533483E+01    -1.552680E+01    -1.552306E+01    -1.517787E+01    -1.410389E+01    -1.454143E+01    -1.492035E+01    -1.387586E+01    -1.355311E+01    -1.503833E+01    -1.376506E+01    -1.390260E+01    -1.577699E+01    -1.659857E+01    -1.543195E+01    -1.552089E+01    -1.370687E+01    -1.398939E+01    -1.357297E+01    -1.376371E+01    -1.422943E+01    -1.491637E+01    -1.417604E+01    -1.387974E+01    -1.446701E+01    -1.355826E+01    -1.347375E+01    -1.429445E+01    -1.417888E+01    -1.411800E+01    -1.370033E+01    -1.420148E+01    -1.376394E+01    -1.294228E+01    -1.287635E+01    -1.450258E+01    -1.412418E+01    -1.383060E+01    -1.427690E+01    -1.643577E+01    -1.607113E+01    -1.421032E+01    -1.405503E+01    -1.481049E+01    -1.376356E+01    -1.403278E+01    -1.598959E+01    -1.744281E+01    -1.568856E+01    -1.432262E+01    -1.365907E+01    -1.334836E+01    -1.299981E+01    -1.287060E+01    -1.325128E+01    -1.410071E+01    -1.559580E+01    -1.433004E+01    -1.407885E+01    -1.452175E+01    -1.454061E+01    -1.336168E+01    -1.350615E+01    -1.615683E+01    -1.668730E+01    -1.533097E+01    -1.555129E+01    -1.468505E+01    -1.364836E+01    -1.415609E+01    -1.539031E+01    -1.483342E+01    -1.576981E+01    -1.621377E+01    -1.498785E+01    -1.440785E+01    -1.442441E+01    -1.546841E+01    -1.523351E+01    -1.603210E+01    -1.372301E+01    -1.362241E+01    -1.511840E+01    -1.423185E+01    -1.409349E+01    -1.407852E+01    -1.443882E+01    -1.520319E+01    -1.390069E+01    -1.506298E+01    -1.761867E+01    -1.865081E+01    -1.431450E+01    -1.339538E+01    -1.408802E+01    -1.403569E+01    -1.403305E+01    -1.512457E+01    -1.629957E+01    -1.515150E+01    -1.499005E+01    -1.349088E+01    -1.357465E+01    -1.347725E+01    -1.612318E+01    -1.473769E+01    -1.481142E+01    -1.364620E+01    -1.369511E+01    -1.518492E+01    -1.403645E+01    -1.396430E+01    -1.491714E+01    -1.397152E+01    -1.467030E+01    -1.508284E+01    -1.459789E+01    -1.421959E+01    -1.601067E+01    -1.587049E+01    -1.696077E+01    -1.462022E+01    -1.434849E+01    -1.642829E+01    -1.750123E+01    -1.759162E+01    -1.497943E+01    -1.417995E+01    -1.314411E+01    -1.544514E+01    -1.475971E+01    -1.471462E+01    -1.481425E+01    -1.443318E+01    -1.521887E+01    -1.335084E+01    -1.531422E+01    -1.473622E+01    -1.439657E+01    -1.485036E+01    -1.495175E+01    -1.534337E+01    -1.347937E+01    -1.424738E+01    -1.608716E+01    -1.743277E+01    -1.627227E+01    -1.794424E+01    -1.401831E+01    -1.395333E+01    -1.813748E+01    -1.563444E+01    -1.601932E+01    -1.407075E+01    -1.456239E+01    -1.432519E+01    -1.371733E+01    -1.354662E+01    -1.420684E+01    -1.365261E+01    -1.332133E+01    -1.399450E+01    -1.323357E+01    -1.349526E+01    -1.498592E+01    -1.539239E+01    -1.815439E+01    -1.370177E+01    -1.376985E+01    -1.384685E+01    -1.527737E+01    -1.547006E+01    -1.813097E+01    -1.453679E+01    -1.413198E+01    -1.361900E+01    -1.375395E+01    -1.350141E+01    -1.381379E+01    -1.648772E+01    -1.754753E+01    -1.516382E+01    -1.362332E+01    -1.551467E+01    -1.495051E+01    -1.447446E+01    -1.551673E+01    -1.489953E+01    -1.493873E+01    -1.357282E+01    -1.316158E+01    -1.405331E+01    -1.393121E+01    -1.402347E+01    -1.404947E+01    -1.407880E+01    -1.411688E+01    -1.451384E+01    -1.515127E+01    -1.422085E+01    -1.612137E+01    -1.459224E+01    -1.416869E+01    -1.481597E+01    -1.574510E+01    -1.501245E+01    -1.631050E+01    -1.594660E+01    -1.372600E+01    -1.364700E+01    -1.455797E+01    -1.446224E+01    -1.486531E+01    -1.457799E+01    -1.664313E+01    -1.514274E+01    -1.398630E+01    -1.361025E+01    -1.381430E+01    -1.454875E+01    -1.460227E+01    -1.855998E+01    -1.763428E+01    -1.603963E+01    -1.582624E+01    -1.397184E+01    -1.347607E+01    -1.501421E+01    -1.486659E+01    -1.631936E+01    -1.649494E+01    -1.509763E+01    -1.341922E+01    -1.336202E+01    -1.362604E+01    -1.387537E+01    -1.297361E+01    -1.309703E+01    -1.439056E+01    -1.497386E+01    -1.431605E+01    -1.531109E+01    -1.439713E+01    -1.438523E+01    -1.385535E+01    -1.346102E+01    -1.474573E+01    -1.495762E+01    -1.515483E+01    -1.687234E+01    -1.627516E+01    -1.477902E+01    -1.474893E+01    -1.432809E+01    -1.508664E+01    -1.518466E+01    -1.420446E+01    -1.565258E+01    -1.508606E+01    -1.341491E+01    -1.438447E+01    -1.479585E+01    -1.365360E+01    -1.315606E+01    -1.413164E+01    -1.412741E+01    -1.335721E+01    -1.391220E+01    -1.476199E+01    -1.543612E+01    -1.533199E+01    -1.704916E+01    -1.435809E+01    -1.459017E+01    -1.453496E+01    -1.507544E+01    -1.445093E+01    -1.473886E+01    -1.613318E+01    -1.583697E+01    -1.367833E+01    -1.426567E+01    -1.482742E+01    -1.421646E+01    -1.375645E+01    -1.434935E+01    -1.467042E+01    -1.436470E+01    -1.596081E+01    -1.449133E+01    -1.660436E+01    -1.403101E+01    -1.477628E+01    -1.375791E+01    -1.362307E+01    -1.352641E+01    -1.534757E+01    -1.493579E+01    -1.404577E+01    -1.529485E+01    -1.573382E+01    -1.540709E+01    -1.505765E+01    -1.668938E+01    -1.493701E+01    -1.527869E+01    -1.486327E+01    -1.437611E+01    -1.460432E+01    -1.414187E+01    -1.412266E+01    -1.340439E+01    -1.350127E+01    -1.365633E+01    -1.397614E+01    -1.426194E+01    -1.381900E+01    -1.369397E+01    -1.375563E+01    -1.465331E+01    -1.487756E+01    -1.494400E+01    -1.638493E+01    -1.890795E+01    -1.502736E+01    -1.521378E+01    -1.509642E+01    -1.652280E+01    -1.689215E+01    -1.962935E+01    -1.405828E+01    -1.616000E+01    -1.781408E+01    -1.413724E+01    -1.310915E+01    -1.345937E+01    -1.368404E+01    -1.424368E+01    -1.545120E+01    -1.497354E+01    -1.509223E+01    -1.514673E+01    -1.451961E+01    -1.763200E+01    -1.422275E+01    -1.733499E+01    -1.709933E+01    -1.559825E+01    -1.489741E+01    -1.392157E+01    -1.404661E+01    -1.399061E+01    -1.337524E+01    -1.281491E+01    -1.335873E+01    -1.340710E+01    -1.488975E+01    -1.410539E+01    -1.342920E+01    -1.375955E+01    -1.348828E+01    -1.437126E+01    -1.489766E+01    -1.442698E+01    -1.436181E+01    -1.413736E+01    -1.492294E+01    -1.593018E+01    -1.456900E+01    -1.426181E+01    -1.405880E+01    -1.488182E+01    -1.685983E+01    -1.635168E+01    -1.542845E+01    -1.586521E+01    -1.418072E+01    -1.510301E+01    -1.462460E+01    -1.594960E+01    -1.473377E+01    -1.513053E+01    -1.494589E+01    -1.709260E+01    -1.601370E+01    -1.686519E+01    -1.519216E+01    -1.665889E+01    -1.491142E+01    -1.628050E+01    -1.524273E+01    -1.515455E+01    -1.641965E+01    -1.691325E+01    -1.736662E+01    -1.540485E+01    -1.541801E+01    -1.578000E+01    -1.564191E+01    -1.587346E+01    -1.906606E+01    -1.569378E+01    -1.511191E+01    -1.478859E+01    -1.520596E+01    -1.556298E+01    -1.635978E+01    -1.762000E+01    -1.511069E+01    -1.620813E+01    -1.605489E+01    -1.455767E+01    -1.727989E+01    -1.654719E+01    -1.565434E+01    -1.515995E+01    -1.678213E+01    -1.705445E+01    -1.696402E+01    -1.373716E+01    -1.765490E+01    -1.518279E+01    -1.576455E+01    -1.484795E+01    -1.571139E+01    -1.502623E+01    -1.582502E+01    -1.597517E+01    -1.794711E+01    -1.680037E+01    -1.646609E+01    -1.599093E+01    -1.527119E+01    -1.796598E+01    -1.570657E+01    -1.703406E+01    -1.575477E+01    -1.508245E+01    -1.567501E+01    -1.406601E+01    -1.538734E+01    -1.668541E+01    -1.552265E+01    -1.751007E+01    -1.583516E+01    -1.438714E+01    -1.418252E+01    -1.402060E+01    -1.486431E+01    -1.827785E+01    -1.393288E+01
-55.555556    -1.378244E+01    -1.539187E+01    -1.503000E+01    -1.579173E+01    -1.545664E+01    -1.454714E+01    -1.526555E+01    -1.469039E+01    -1.555574E+01    -1.582341E+01    -1.493922E+01    -1.440197E+01    -1.474630E+01    -1.836891E+01    -1.414460E+01    -1.417469E+01    -1.437814E+01    -1.413617E+01    -1.575299E+01    -1.634639E+01    -1.438704E+01    -1.565866E+01    -1.930445E+01    -1.490125E+01    -1.497977E+01    -1.511815E+01    -1.959722E+01    -1.924800E+01    -1.459969E+01    -1.504038E+01    -1.462803E+01    -1.627411E+01    -1.581295E+01    -1.740731E+01    -1.718059E+01    -1.747225E+01    -1.507784E+01    -1.587609E+01    -1.471865E+01    -1.530645E+01    -1.761387E+01    -1.599679E+01    -1.580699E+01    -1.504823E+01    -1.487500E+01    -1.655861E+01    -1.835606E+01    -1.452961E+01    -1.613169E+01    -1.555547E+01    -1.659651E+01    -1.451114E+01    -1.601958E+01    -1.499839E+01    -1.431715E+01    -1.488873E+01    -1.451765E+01    -1.604753E+01    -1.820470E+01    -1.512990E+01    -1.409373E+01    -1.526609E+01    -1.717661E+01    -1.893584E+01    -1.397376E+01    -1.556463E+01    -1.498027E+01    -1.507868E+01    -1.530751E+01    -1.620639E+01    -1.747025E+01    -1.682833E+01    -1.622216E+01    -1.520104E+01    -1.636950E+01    -1.730536E+01    -1.514621E+01    -1.520149E+01    -1.689276E+01    -1.536568E+01    -1.754115E+01    -1.529021E+01    -1.740526E+01    -1.506131E+01    -1.635259E+01    -1.659773E+01    -1.465283E+01    -1.639605E+01    -1.364930E+01    -1.739179E+01    -1.364695E+01    -1.540342E+01    -1.699906E+01    -1.600104E+01    -1.549577E+01    -1.366232E+01    -1.671524E+01    -1.588362E+01    -1.673785E+01    -1.493108E+01    -1.469897E+01    -1.693472E+01    -1.724301E+01    -1.591693E+01    -1.556528E+01    -1.814777E+01    -1.558268E+01    -1.508102E+01    -1.584249E+01    -1.449799E+01    -1.683764E+01    -1.589514E+01    -1.623580E+01    -1.487119E+01    -1.576600E+01    -1.479127E+01    -1.613385E+01    -1.612507E+01    -1.569073E+01    -1.788400E+01    -1.437158E+01    -1.512506E+01    -1.447679E+01    -1.465949E+01    -1.483608E+01    -1.538373E+01    -1.462742E+01    -1.535286E+01    -1.450857E+01    -1.494796E+01    -1.352347E+01    -1.618611E+01    -1.491442E+01    -1.451734E+01    -1.562473E+01    -1.454936E+01    -1.487921E+01    -1.485641E+01    -1.375096E+01    -1.707511E+01    -1.434478E+01    -1.431165E+01    -1.443418E+01    -1.679703E+01    -1.591278E+01    -1.544043E+01    -1.674633E+01    -1.414872E+01    -1.497466E+01    -1.603118E+01    -1.764084E+01    -1.569113E+01    -1.530348E+01    -1.703014E+01    -1.680296E+01    -1.535970E+01    -1.571180E+01    -1.705580E+01    -1.601122E+01    -1.467482E+01    -1.765429E+01    -1.552083E+01    -1.502069E+01    -1.401557E+01    -1.692556E+01    -1.535067E+01    -1.528527E+01    -1.468547E+01    -1.486551E+01    -1.603150E+01    -1.611558E+01    -1.399300E+01    -1.732909E+01    -1.830982E+01    -1.522342E+01    -1.684420E+01    -1.873257E+01    -1.481952E+01    -1.401495E+01    -1.447247E+01    -1.678576E+01    -1.530705E+01    -1.636865E+01    -1.919417E+01    -1.505031E+01    -1.585013E+01    -1.571347E+01    -1.389572E+01    -1.525183E+01    -1.693056E+01    -1.555899E+01    -1.544544E+01    -1.718362E+01    -1.446507E+01    -1.473038E+01    -1.560046E+01    -1.525094E+01    -1.434118E+01    -1.717622E+01    -1.658399E+01    -1.467900E+01    -1.368895E+01    -1.440092E+01    -1.481251E+01    -1.436924E+01    -1.522398E+01    -1.436841E+01    -1.362027E+01    -1.402881E+01    -1.526998E+01    -1.696981E+01    -1.475048E+01    -1.618429E+01    -1.494191E+01    -1.388319E+01    -1.480663E+01    -1.480990E+01    -1.453418E+01    -1.430901E+01    -1.410312E+01    -1.444794E+01    -1.438140E+01    -1.365334E+01    -1.451164E+01    -1.544431E+01    -1.469444E+01    -1.439713E+01    -1.393863E+01    -1.324944E+01    -1.536484E+01    -1.511663E+01    -1.563979E+01    -1.407783E+01    -1.643841E+01    -1.413673E+01    -1.310059E+01    -1.381808E+01    -1.428243E+01    -1.428245E+01    -1.476726E+01    -1.470588E+01    -1.381918E+01    -1.362667E+01    -1.565405E+01    -1.421924E+01    -1.334894E+01    -1.329500E+01    -1.503194E+01    -1.373871E+01    -1.525537E+01    -1.411075E+01    -1.303911E+01    -1.274509E+01    -1.393110E+01    -1.374524E+01    -1.287241E+01    -1.415723E+01    -1.323490E+01    -1.298554E+01    -1.485160E+01    -1.469292E+01    -1.427110E+01    -1.468292E+01    -1.359640E+01    -1.314766E+01    -1.349275E+01    -1.484706E+01    -1.559665E+01    -1.302874E+01    -1.357923E+01    -1.262395E+01    -1.374902E+01    -1.334978E+01    -1.337393E+01    -1.378705E+01    -1.279197E+01    -1.327810E+01    -1.399370E+01    -1.607289E+01    -1.280974E+01    -1.296775E+01    -1.317376E+01    -1.304698E+01    -1.364150E+01    -1.463641E+01    -1.467899E+01    -1.268088E+01    -1.330183E+01    -1.281153E+01    -1.287619E+01    -1.387587E+01    -1.324608E+01    -1.340024E+01    -1.331557E+01    -1.341436E+01    -1.276920E+01    -1.407684E+01    -1.292399E+01    -1.327823E+01    -1.398454E+01    -1.329421E+01    -1.349805E+01    -1.350121E+01    -1.317094E+01    -1.202783E+01    -1.239879E+01    -1.251774E+01    -1.272396E+01    -1.261230E+01    -1.296171E+01    -1.323948E+01    -1.319575E+01    -1.264110E+01    -1.299068E+01    -1.352658E+01    -1.289249E+01    -1.269104E+01    -1.270619E+01    -1.275613E+01    -1.265461E+01    -1.377930E+01    -1.302474E+01    -1.265063E+01    -1.325488E+01    -1.261526E+01    -1.312258E+01    -1.269328E+01    -1.264920E+01    -1.338884E+01    -1.329185E+01    -1.291502E+01    -1.238608E+01    -1.281329E+01    -1.243743E+01    -1.345132E+01    -1.306322E+01    -1.178572E+01    -1.244761E+01    -1.317841E+01    -1.392918E+01    -1.210842E+01    -1.312542E+01    -1.208062E+01    -1.236347E+01    -1.369415E+01    -1.314813E+01    -1.270085E+01    -1.234791E+01    -1.263259E+01    -1.242904E+01    -1.247200E+01    -1.288027E+01    -1.232419E+01    -1.300815E+01    -1.314515E+01    -1.262257E+01    -1.310950E+01    -1.263390E+01    -1.222425E+01    -1.210778E+01    -1.241544E+01    -1.281068E+01    -1.199357E+01    -1.200442E+01    -1.298234E+01    -1.280262E+01    -1.238129E+01    -1.266515E+01    -1.229507E+01    -1.164053E+01    -1.258215E+01    -1.296738E+01    -1.282938E+01    -1.192397E+01    -1.268364E+01    -1.267710E+01    -1.232603E+01    -1.300344E+01    -1.228137E+01    -1.267847E+01    -1.187678E+01    -1.213085E+01    -1.316280E+01    -1.239900E+01    -1.200391E+01    -1.244527E+01    -1.320948E+01    -1.251252E+01    -1.259561E+01    -1.290123E+01    -1.280734E+01    -1.214776E+01    -1.225687E+01    -1.250909E+01    -1.158283E+01    -1.188684E+01    -1.273527E+01    -1.296148E+01    -1.290370E+01    -1.214758E+01    -1.230534E+01    -1.194245E+01    -1.230231E+01    -1.303403E+01    -1.250035E+01    -1.221069E+01    -1.272344E+01    -1.280867E+01    -1.225104E+01    -1.219938E+01    -1.200982E+01    -1.186796E+01    -1.219062E+01    -1.273345E+01    -1.248909E+01    -1.232674E+01    -1.193770E+01    -1.243389E+01    -1.256818E+01    -1.284716E+01    -1.203560E+01    -1.162398E+01    -1.166949E+01    -1.180931E+01    -1.235764E+01    -1.201634E+01    -1.204716E+01    -1.234400E+01    -1.220403E+01    -1.195901E+01    -1.246233E+01    -1.240230E+01    -1.250390E+01    -1.279244E+01    -1.214964E+01    -1.267177E+01    -1.280856E+01    -1.219331E+01    -1.287579E+01    -1.273375E+01    -1.186896E+01    -1.221229E+01    -1.234553E+01    -1.254356E+01    -1.211411E+01    -1.189367E+01    -1.192594E+01    -1.263806E+01    -1.231345E+01    -1.195000E+01    -1.208301E+01    -1.222863E+01    -1.203780E+01    -1.208425E+01    -1.195803E+01    -1.258831E+01    -1.223899E+01    -1.202570E+01    -1.281138E+01    -1.239812E+01    -1.189695E+01    -1.197802E+01    -1.246572E+01    -1.214995E+01    -1.217725E+01    -1.207659E+01    -1.267578E+01    -1.272490E+01    -1.267459E+01    -1.202250E+01    -1.206899E+01    -1.236750E+01    -1.201083E+01    -1.211586E+01    -1.217872E+01    -1.190972E+01    -1.257907E+01    -1.157019E+01    -1.159551E+01    -1.235887E+01    -1.181181E+01    -1.174905E+01    -1.202402E+01    -1.244509E+01    -1.244933E+01    -1.211000E+01    -1.249258E+01    -1.228989E+01    -1.225773E+01    -1.242813E+01    -1.185999E+01    -1.175066E+01    -1.220970E+01    -1.223545E+01    -1.187221E+01    -1.208520E+01    -1.232017E+01    -1.251846E+01    -1.230358E+01    -1.177178E+01    -1.227001E+01    -1.326639E+01    -1.256196E+01    -1.193342E+01    -1.236303E+01    -1.197087E+01    -1.184403E+01    -1.211119E+01    -1.167580E+01    -1.182317E+01    -1.285276E+01    -1.223180E+01    -1.234886E+01    -1.319021E+01    -1.325326E+01    -1.207239E+01    -1.198567E+01    -1.165060E+01    -1.216481E+01    -1.215423E+01    -1.145973E+01    -1.184365E+01    -1.221106E+01    -1.179001E+01    -1.249343E+01    -1.218991E+01    -1.214603E+01    -1.288040E+01    -1.201262E+01    -1.206158E+01    -1.261168E+01    -1.196801E+01    -1.214815E+01    -1.200874E+01    -1.197393E+01    -1.228030E+01    -1.189503E+01    -1.171289E+01    -1.222237E+01    -1.224174E+01    -1.230047E+01    -1.229851E+01    -1.211717E+01    -1.198000E+01    -1.187663E+01    -1.185514E+01    -1.211202E+01    -1.188752E+01    -1.172564E+01    -1.231611E+01    -1.264743E+01    -1.283789E+01    -1.325919E+01    -1.228217E+01    -1.229502E+01    -1.255529E+01    -1.208838E+01    -1.206326E+01    -1.246502E+01    -1.249067E+01    -1.207256E+01    -1.219478E+01    -1.217118E+01    -1.249903E+01    -1.258202E+01    -1.211858E+01    -1.208328E+01    -1.261929E+01    -1.258162E+01    -1.190721E+01    -1.188531E+01    -1.200665E+01    -1.224742E+01    -1.212455E+01    -1.208833E+01    -1.218268E+01    -1.228240E+01    -1.237685E+01    -1.262035E+01    -1.270445E+01    -1.253822E+01    -1.307487E+01    -1.256806E+01    -1.231232E+01    -1.228894E+01    -1.245875E+01    -1.198804E+01    -1.145612E+01    -1.198618E+01    -1.231305E+01    -1.188641E+01    -1.173218E+01    -1.217717E+01    -1.276120E+01    -1.313211E+01    -1.295407E+01    -1.307447E+01    -1.221494E+01    -1.228584E+01    -1.369661E+01    -1.273144E+01    -1.218800E+01    -1.225014E+01    -1.194919E+01    -1.264093E+01    -1.311697E+01    -1.221268E+01    -1.167275E+01    -1.206972E+01    -1.238182E+01    -1.325279E+01    -1.271500E+01    -1.225348E+01    -1.289845E+01    -1.223006E+01    -1.187104E+01    -1.297707E+01    -1.252916E+01    -1.147984E+01    -1.147517E+01    -1.223582E+01    -1.219183E+01    -1.216155E+01    -1.236656E+01    -1.277831E+01    -1.235203E+01    -1.247635E+01    -1.301334E+01    -1.290421E+01    -1.285083E+01    -1.370260E+01    -1.262428E+01    -1.166299E+01    -1.219306E+01    -1.451677E+01    -1.328685E+01    -1.230885E+01    -1.256927E+01    -1.267579E+01    -1.223294E+01    -1.314210E+01    -1.366768E+01    -1.270781E+01    -1.218286E+01    -1.274761E+01    -1.221905E+01    -1.279353E+01    -1.349609E+01    -1.345953E+01    -1.214394E+01    -1.290482E+01    -1.299869E+01    -1.276448E+01    -1.249210E+01    -1.336880E+01    -1.259445E+01    -1.173705E+01    -1.178936E+01    -1.188381E+01    -1.238332E+01    -1.469828E+01    -1.343430E+01    -1.243925E+01    -1.274760E+01    -1.272545E+01    -1.298088E+01    -1.337104E+01    -1.276978E+01    -1.283840E+01    -1.267098E+01    -1.254394E+01    -1.249132E+01    -1.255849E+01    -1.251678E+01    -1.434141E+01    -1.385978E+01    -1.265358E+01    -1.273199E+01    -1.314926E+01    -1.275113E+01    -1.300968E+01    -1.419145E+01    -1.325252E+01    -1.210449E+01    -1.248381E+01    -1.277978E+01    -1.286825E+01    -1.288182E+01    -1.307296E+01    -1.292588E+01    -1.321787E+01    -1.365152E+01    -1.535157E+01    -1.344190E+01    -1.289391E+01    -1.350207E+01    -1.322546E+01    -1.304095E+01    -1.362174E+01    -1.384132E+01    -1.272777E+01    -1.274310E+01    -1.291954E+01    -1.299308E+01    -1.305879E+01    -1.343879E+01    -1.276663E+01    -1.279014E+01    -1.293093E+01    -1.300368E+01    -1.275076E+01    -1.315597E+01    -1.369878E+01    -1.418298E+01    -1.430660E+01    -1.572439E+01    -1.425283E+01    -1.438753E+01    -1.389125E+01    -1.373923E+01    -1.304153E+01    -1.286952E+01    -1.322569E+01    -1.316753E+01    -1.215065E+01    -1.213418E+01    -1.232373E+01    -1.286247E+01    -1.330631E+01    -1.311114E+01    -1.373409E+01    -1.301150E+01    -1.334130E+01    -1.422507E+01    -1.421571E+01    -1.318090E+01    -1.403862E+01    -1.333087E+01    -1.325517E+01    -1.299737E+01    -1.434069E+01    -1.539201E+01    -1.519955E+01    -1.381768E+01    -1.458567E+01    -1.395978E+01    -1.329040E+01    -1.415322E+01    -1.331905E+01    -1.331731E+01    -1.452980E+01    -1.511011E+01    -1.518045E+01    -1.619911E+01    -1.803120E+01    -1.409770E+01    -1.480397E+01    -1.341539E+01    -1.365663E+01    -1.335653E+01    -1.350232E+01    -1.448265E+01    -1.417684E+01    -1.411399E+01    -1.515315E+01    -1.568255E+01    -1.520310E+01    -1.498072E+01    -1.332733E+01    -1.294670E+01    -1.337794E+01    -1.309540E+01    -1.291010E+01    -1.243096E+01    -1.307798E+01    -1.381895E+01    -1.348621E+01    -1.516345E+01    -1.677292E+01    -1.569298E+01    -1.677171E+01    -1.571941E+01    -1.446619E+01    -1.401262E+01    -1.412604E+01    -1.357890E+01    -1.353781E+01    -1.320314E+01    -1.324345E+01    -1.412578E+01    -1.404221E+01    -1.484241E+01    -1.561717E+01    -1.785207E+01    -1.637605E+01    -1.410584E+01    -1.409102E+01    -1.339976E+01    -1.300424E+01    -1.358093E+01    -1.393768E+01    -1.383823E+01    -1.345382E+01    -1.344397E+01    -1.367022E+01    -1.277089E+01    -1.326959E+01    -1.354948E+01    -1.466036E+01    -1.702362E+01    -1.415316E+01    -1.395133E+01    -1.464271E+01    -1.427554E+01    -1.544819E+01    -1.508486E+01    -1.558976E+01    -1.589063E+01    -1.424860E+01    -1.443116E+01    -1.535217E+01    -1.476039E+01    -1.493263E+01    -1.661997E+01    -1.744542E+01    -1.699737E+01    -1.476581E+01    -1.508001E+01    -1.618021E+01    -1.619296E+01    -1.910509E+01    -1.499117E+01    -1.588832E+01    -1.496286E+01    -1.630639E+01    -1.449843E+01    -1.411155E+01    -1.623556E+01    -1.789446E+01    -1.740405E+01    -1.579588E+01    -1.463979E+01    -1.506253E+01    -1.438036E+01    -1.473043E+01    -1.708705E+01    -1.498493E+01    -1.403955E+01    -1.362478E+01    -1.357548E+01    -1.370127E+01    -1.282502E+01    -1.358963E+01    -1.396240E+01    -1.445549E+01    -1.412579E+01    -1.311300E+01    -1.354581E+01    -1.348127E+01    -1.257766E+01    -1.410813E+01    -1.399860E+01    -1.285831E+01    -1.309942E+01    -1.328098E+01    -1.338457E+01    -1.367949E+01    -1.344122E+01    -1.544046E+01    -1.580321E+01    -1.410467E+01    -1.415614E+01    -1.469446E+01    -1.486636E+01    -1.511320E+01    -1.489427E+01    -1.488995E+01    -1.424960E+01    -1.357346E+01    -1.421922E+01    -1.383293E+01    -1.274241E+01    -1.298139E+01    -1.330178E+01    -1.417027E+01    -1.451202E+01    -1.333764E+01    -1.395043E+01    -1.585869E+01    -1.480935E+01    -1.479048E+01    -1.375452E+01    -1.549820E+01    -1.507679E+01    -1.769005E+01    -1.691026E+01    -1.505486E+01    -1.476544E+01    -1.359968E+01    -1.450582E+01    -1.584168E+01    -1.439086E+01    -1.623436E+01    -1.532045E+01    -1.505693E+01    -1.793968E+01    -1.498514E+01    -1.515913E+01    -1.400627E+01    -1.498351E+01    -1.361450E+01    -1.323159E+01    -1.431736E+01    -1.387570E+01    -1.386012E+01    -1.336331E+01    -1.465253E+01    -1.641169E+01    -1.508104E+01    -1.555705E+01    -1.391331E+01    -1.414183E+01    -1.431987E+01    -1.374259E+01    -1.503175E+01    -1.401087E+01    -1.426445E+01    -1.601041E+01    -1.493207E+01    -1.438090E+01    -1.406167E+01    -1.442965E+01    -1.402281E+01    -1.537548E+01    -1.672011E+01    -1.328191E+01    -1.357211E+01    -1.448915E+01    -1.426836E+01    -1.338633E+01    -1.332197E+01    -1.482208E+01    -1.595552E+01    -1.682812E+01    -1.640375E+01    -1.505402E+01    -1.744748E+01    -1.809177E+01    -1.530066E+01    -1.515424E+01    -1.650846E+01    -1.496624E+01    -1.451371E+01    -1.602948E+01    -1.446979E+01    -1.413769E+01    -1.373172E+01    -1.327245E+01    -1.447571E+01    -1.471363E+01    -1.551728E+01    -1.531189E+01    -1.443276E+01    -1.463621E+01    -1.473709E+01    -1.512199E+01    -1.428554E+01    -1.563384E+01    -1.589810E+01    -1.551455E+01    -1.466736E+01    -1.364690E+01    -1.409955E+01    -1.496123E+01    -1.571692E+01    -1.747616E+01    -1.451481E+01    -1.493960E+01    -1.506271E+01    -1.463873E+01    -1.678140E+01    -1.705079E+01    -1.827707E+01    -1.573482E+01    -1.482621E+01    -1.473438E+01    -1.439854E+01    -1.428765E+01    -1.334285E+01    -1.335758E+01    -1.379532E+01    -1.415741E+01    -1.354012E+01    -1.353151E+01    -1.836303E+01    -1.578496E+01    -1.462905E+01    -1.480571E+01    -1.461132E+01    -1.483819E+01    -1.644256E+01    -1.532976E+01    -1.386284E+01    -1.396762E+01    -1.427800E+01    -1.353965E+01    -1.428613E+01    -1.413822E+01    -1.437135E+01    -1.521852E+01    -1.541521E+01    -1.601617E+01    -1.474807E+01    -1.352164E+01    -1.405051E+01    -1.421447E+01    -1.451986E+01    -1.337205E+01    -1.331440E+01    -1.445653E+01    -1.341696E+01    -1.379746E+01    -1.367970E+01    -1.493353E+01    -1.537906E+01    -1.433157E+01    -1.418162E+01    -1.382860E+01    -1.480424E+01    -1.461711E+01    -1.341297E+01    -1.491969E+01    -1.522917E+01    -1.592008E+01    -1.641552E+01    -1.558968E+01    -1.690933E+01    -1.391058E+01    -1.504987E+01    -1.533221E+01    -1.617992E+01    -1.501283E+01    -1.410698E+01    -1.550960E+01    -1.527560E+01    -1.423466E+01    -1.408670E+01    -1.369006E+01    -1.453641E+01    -1.542901E+01    -1.415485E+01    -1.451473E+01    -1.556333E+01    -1.453871E+01    -1.570685E+01    -1.542786E+01    -1.546868E+01    -1.577279E+01    -1.683740E+01    -1.729448E+01    -1.461621E+01    -1.336779E+01    -1.363569E+01    -1.360978E+01    -1.338461E+01    -1.311076E+01    -1.304465E+01    -1.435195E+01    -1.547462E+01    -1.304496E+01    -1.405752E+01    -1.415229E+01    -1.369189E+01    -1.458221E+01    -1.503560E+01    -1.509684E+01    -1.444207E+01    -1.353096E+01    -1.474361E+01    -1.469003E+01    -1.471555E+01    -1.504109E+01    -1.618634E+01    -1.668960E+01    -1.484181E+01    -1.391454E+01    -1.448581E+01    -1.416452E+01    -1.467074E+01    -1.577027E+01    -1.517899E+01    -1.588730E+01    -1.452797E+01    -1.463104E+01    -1.473039E+01    -1.475132E+01    -1.619109E+01    -1.423795E+01    -1.724877E+01    -1.599541E+01    -1.644858E+01    -1.477502E+01    -1.510851E+01    -1.505921E+01    -1.722770E+01    -1.579924E+01    -1.411133E+01    -1.400956E+01    -1.353415E+01    -1.412230E+01    -1.406688E+01    -1.583113E+01    -1.676252E+01    -1.444640E+01    -1.479196E+01    -1.382569E+01    -1.393906E+01    -1.528727E+01    -1.525198E+01    -1.698856E+01    -1.388135E+01    -1.324237E+01    -1.363408E+01    -1.311800E+01    -1.414579E+01    -1.437094E+01    -1.447601E+01    -1.465173E+01    -1.445152E+01    -1.396680E+01    -1.342887E+01    -1.344679E+01    -1.591609E+01    -1.501029E+01    -1.602294E+01    -1.477031E+01    -1.505822E+01    -1.490201E+01    -1.374376E+01    -1.471480E+01    -1.417445E+01    -1.452616E+01    -1.497281E+01    -1.451144E+01    -1.413012E+01    -1.373267E+01    -1.353787E+01    -1.348897E+01    -1.414631E+01    -1.426703E+01    -1.367151E+01    -1.517191E+01    -1.522600E+01    -1.312955E+01    -1.469183E+01    -1.540620E+01    -1.474187E+01    -1.478635E+01    -1.575399E+01    -1.475439E+01    -1.801866E+01    -1.762549E+01    -1.539933E+01    -1.535806E+01    -1.515183E+01    -1.492933E+01    -1.543812E+01    -1.625619E+01    -1.498895E+01    -1.426275E+01    -1.627442E+01    -1.480387E+01    -1.633733E+01    -1.418411E+01    -1.591835E+01    -1.451082E+01    -1.677090E+01    -1.740556E+01    -1.386778E+01    -1.446936E+01    -1.399058E+01    -1.561097E+01    -1.436864E+01    -1.414063E+01    -1.463705E+01    -1.458999E+01    -1.519471E+01    -1.333767E+01    -1.494787E+01    -1.478345E+01    -1.605821E+01    -1.548018E+01    -1.842734E+01    -1.367203E+01    -1.513838E+01    -1.494469E+01    -1.508722E+01    -1.467007E+01    -1.427661E+01    -1.505307E+01    -1.469278E+01    -1.412218E+01    -1.422404E+01    -1.433351E+01    -1.567067E+01    -1.504132E+01    -1.356935E+01    -1.403515E+01    -1.402482E+01    -1.513962E+01    -1.441880E+01    -1.512712E+01    -1.591867E+01    -1.495232E+01    -1.535591E+01    -1.427923E+01    -1.445797E+01    -1.529829E+01    -1.784718E+01    -1.906673E+01    -1.527528E+01    -1.606172E+01    -1.529904E+01    -1.611843E+01    -1.611290E+01    -1.762323E+01    -1.851231E+01    -1.637384E+01    -1.563564E+01    -1.586920E+01    -1.508271E+01    -1.577411E+01    -1.652042E+01    -1.695390E+01    -1.599872E+01    -1.454784E+01    -1.469332E+01    -1.481249E+01    -1.564914E+01    -1.564072E+01    -1.632478E+01    -1.587992E+01    -1.726037E+01    -1.488612E+01    -1.438579E+01    -1.483212E+01    -1.451309E+01    -1.518019E+01    -1.531131E+01    -1.533470E+01    -1.617667E+01    -1.760070E+01    -1.547362E+01    -1.963792E+01    -1.433141E+01    -1.581030E+01    -1.724779E+01    -1.417928E+01    -1.428471E+01    -1.664141E+01    -1.649768E+01    -1.560280E+01    -1.748142E+01    -1.566082E+01    -1.523481E+01    -1.479400E+01    -1.378175E+01    -1.416350E+01    -1.274470E+01    -1.383863E+01    -1.347455E+01    -1.402572E+01    -1.449822E+01    -1.589509E+01    -1.668093E+01    -1.511637E+01    -1.525382E+01    -1.489658E+01    -1.555279E+01    -1.372149E+01
-55.444444    -1.435505E+01    -1.454368E+01    -1.496235E+01    -1.425056E+01    -1.371597E+01    -1.463698E+01    -1.359923E+01    -1.811761E+01    -1.562114E+01    -1.474334E+01    -1.590957E+01    -1.441922E+01    -1.538096E+01    -1.678165E+01    -1.372067E+01    -1.529118E+01    -1.380014E+01    -1.456589E+01    -1.574854E+01    -1.473682E+01    -1.425625E+01    -1.634357E+01    -1.477621E+01    -1.463758E+01    -1.573170E+01    -1.515810E+01    -1.510297E+01    -1.881617E+01    -1.445807E+01    -1.440894E+01    -1.422404E+01    -1.400532E+01    -1.549283E+01    -1.533816E+01    -1.596500E+01    -1.640818E+01    -1.729905E+01    -1.526031E+01    -1.585806E+01    -1.431844E+01    -1.586230E+01    -1.533606E+01    -1.628305E+01    -1.446861E+01    -1.504698E+01    -1.546703E+01    -1.626349E+01    -1.480243E+01    -1.652050E+01    -1.659222E+01    -1.665988E+01    -1.547613E+01    -1.624812E+01    -1.409193E+01    -1.408427E+01    -1.505396E+01    -1.504555E+01    -1.661140E+01    -1.678095E+01    -1.388039E+01    -1.510566E+01    -1.705387E+01    -1.614636E+01    -1.456563E+01    -1.473757E+01    -1.402910E+01    -1.588575E+01    -1.530999E+01    -1.366487E+01    -1.450715E+01    -1.458045E+01    -1.553257E+01    -1.524413E+01    -1.671394E+01    -1.820533E+01    -1.530205E+01    -1.564156E+01    -1.571778E+01    -1.613640E+01    -1.471243E+01    -1.513509E+01    -1.503525E+01    -1.587271E+01    -1.495966E+01    -1.518127E+01    -1.749910E+01    -1.411042E+01    -1.550672E+01    -1.524091E+01    -1.803437E+01    -1.600343E+01    -1.589972E+01    -1.907507E+01    -1.614356E+01    -1.842955E+01    -1.419160E+01    -1.534786E+01    -1.528567E+01    -1.612153E+01    -1.711829E+01    -1.474919E+01    -1.516730E+01    -1.509314E+01    -1.449834E+01    -1.594247E+01    -1.538259E+01    -1.543027E+01    -1.629545E+01    -1.707720E+01    -1.549126E+01    -1.610119E+01    -1.516188E+01    -1.685046E+01    -1.618398E+01    -1.541247E+01    -1.546707E+01    -1.636474E+01    -1.608209E+01    -1.542746E+01    -1.511281E+01    -1.736248E+01    -1.512552E+01    -1.876006E+01    -1.628704E+01    -1.564471E+01    -1.629357E+01    -1.443541E+01    -1.489498E+01    -1.512049E+01    -1.654299E+01    -1.451951E+01    -1.714242E+01    -1.397765E+01    -1.422404E+01    -1.722219E+01    -1.980099E+01    -1.592139E+01    -1.513421E+01    -1.420640E+01    -1.463681E+01    -1.903697E+01    -1.643978E+01    -1.698799E+01    -1.628250E+01    -1.540830E+01    -1.384566E+01    -1.525120E+01    -1.663960E+01    -1.549777E+01    -1.422168E+01    -1.766776E+01    -1.490672E+01    -1.537996E+01    -1.476443E+01    -1.487513E+01    -1.769894E+01    -1.762348E+01    -1.492517E+01    -1.496750E+01    -1.558522E+01    -1.576568E+01    -1.527802E+01    -1.618326E+01    -1.530623E+01    -1.483364E+01    -1.430369E+01    -1.496704E+01    -1.561545E+01    -1.363705E+01    -1.508517E+01    -1.495828E+01    -1.688515E+01    -1.463187E+01    -1.473717E+01    -1.520810E+01    -1.360661E+01    -1.477701E+01    -1.671530E+01    -1.592162E+01    -1.575104E+01    -1.581237E+01    -1.430143E+01    -1.434335E+01    -1.489355E+01    -1.591854E+01    -1.441338E+01    -1.538542E+01    -1.772938E+01    -1.407451E+01    -1.474816E+01    -1.497873E+01    -1.474157E+01    -1.489124E+01    -1.467533E+01    -1.466465E+01    -1.474999E+01    -1.469585E+01    -1.541982E+01    -1.533997E+01    -1.760398E+01    -1.453374E+01    -1.639168E+01    -1.821533E+01    -1.502706E+01    -1.462654E+01    -1.483027E+01    -1.347255E+01    -1.421485E+01    -1.491382E+01    -1.382552E+01    -1.361405E+01    -1.337904E+01    -1.440631E+01    -1.505394E+01    -1.442823E+01    -1.649191E+01    -1.446353E+01    -1.883525E+01    -1.419697E+01    -1.340575E+01    -1.481501E+01    -1.575839E+01    -1.389973E+01    -1.432732E+01    -1.436041E+01    -1.326643E+01    -1.497632E+01    -1.704623E+01    -1.476701E+01    -1.370727E+01    -1.554580E+01    -1.351530E+01    -1.321055E+01    -1.413887E+01    -1.376764E+01    -1.367022E+01    -1.411927E+01    -1.412164E+01    -1.356744E+01    -1.373743E+01    -1.483733E+01    -1.395810E+01    -1.368709E+01    -1.426513E+01    -1.524901E+01    -1.383403E+01    -1.387105E+01    -1.486114E+01    -1.360139E+01    -1.297086E+01    -1.447960E+01    -1.367865E+01    -1.337544E+01    -1.337879E+01    -1.395203E+01    -1.322578E+01    -1.360450E+01    -1.546999E+01    -1.457045E+01    -1.293987E+01    -1.333178E+01    -1.402773E+01    -1.391383E+01    -1.427701E+01    -1.450400E+01    -1.384724E+01    -1.280556E+01    -1.267083E+01    -1.357639E+01    -1.319745E+01    -1.396543E+01    -1.353276E+01    -1.282048E+01    -1.281003E+01    -1.317443E+01    -1.493018E+01    -1.387506E+01    -1.328497E+01    -1.289697E+01    -1.409704E+01    -1.389467E+01    -1.442493E+01    -1.362275E+01    -1.267272E+01    -1.271484E+01    -1.290472E+01    -1.302729E+01    -1.346246E+01    -1.381305E+01    -1.251094E+01    -1.263285E+01    -1.302066E+01    -1.240204E+01    -1.338496E+01    -1.314954E+01    -1.319257E+01    -1.308621E+01    -1.503031E+01    -1.271632E+01    -1.301070E+01    -1.379251E+01    -1.235227E+01    -1.292563E+01    -1.371758E+01    -1.358792E+01    -1.236645E+01    -1.353104E+01    -1.328378E+01    -1.223544E+01    -1.305318E+01    -1.295170E+01    -1.312399E+01    -1.266904E+01    -1.369797E+01    -1.280635E+01    -1.244890E+01    -1.288555E+01    -1.311220E+01    -1.275489E+01    -1.264343E+01    -1.259369E+01    -1.248366E+01    -1.276861E+01    -1.255278E+01    -1.260935E+01    -1.246772E+01    -1.323684E+01    -1.240928E+01    -1.261999E+01    -1.311068E+01    -1.291356E+01    -1.298704E+01    -1.256367E+01    -1.252752E+01    -1.237503E+01    -1.274005E+01    -1.345299E+01    -1.281644E+01    -1.277160E+01    -1.171162E+01    -1.295807E+01    -1.307455E+01    -1.233691E+01    -1.228449E+01    -1.273158E+01    -1.202242E+01    -1.205576E+01    -1.330234E+01    -1.246200E+01    -1.229585E+01    -1.367866E+01    -1.252675E+01    -1.271221E+01    -1.267941E+01    -1.244260E+01    -1.227304E+01    -1.225269E+01    -1.232155E+01    -1.275481E+01    -1.332757E+01    -1.242475E+01    -1.255034E+01    -1.284576E+01    -1.208646E+01    -1.182061E+01    -1.259070E+01    -1.192775E+01    -1.198547E+01    -1.251555E+01    -1.306881E+01    -1.204352E+01    -1.217196E+01    -1.244673E+01    -1.285715E+01    -1.277908E+01    -1.273211E+01    -1.216263E+01    -1.220047E+01    -1.282796E+01    -1.249161E+01    -1.212208E+01    -1.227674E+01    -1.185534E+01    -1.189269E+01    -1.221864E+01    -1.222897E+01    -1.187477E+01    -1.203179E+01    -1.253582E+01    -1.227391E+01    -1.210019E+01    -1.234817E+01    -1.269529E+01    -1.213504E+01    -1.271762E+01    -1.207056E+01    -1.192791E+01    -1.204517E+01    -1.172760E+01    -1.287333E+01    -1.293255E+01    -1.225603E+01    -1.236111E+01    -1.220402E+01    -1.182685E+01    -1.201903E+01    -1.259060E+01    -1.253677E+01    -1.223644E+01    -1.203049E+01    -1.185486E+01    -1.178926E+01    -1.211619E+01    -1.196575E+01    -1.244205E+01    -1.295866E+01    -1.247967E+01    -1.186626E+01    -1.236652E+01    -1.199125E+01    -1.207194E+01    -1.271633E+01    -1.271740E+01    -1.233816E+01    -1.204362E+01    -1.262146E+01    -1.218539E+01    -1.257935E+01    -1.265188E+01    -1.186738E+01    -1.167779E+01    -1.188767E+01    -1.151778E+01    -1.172842E+01    -1.222719E+01    -1.215180E+01    -1.201920E+01    -1.190860E+01    -1.172731E+01    -1.174441E+01    -1.207124E+01    -1.204336E+01    -1.241007E+01    -1.211539E+01    -1.267034E+01    -1.225412E+01    -1.212158E+01    -1.203703E+01    -1.243612E+01    -1.199044E+01    -1.186809E+01    -1.207834E+01    -1.230427E+01    -1.206679E+01    -1.210121E+01    -1.209331E+01    -1.202274E+01    -1.205379E+01    -1.207203E+01    -1.190887E+01    -1.206593E+01    -1.206394E+01    -1.189476E+01    -1.253153E+01    -1.238269E+01    -1.219316E+01    -1.198760E+01    -1.155143E+01    -1.189394E+01    -1.198143E+01    -1.199175E+01    -1.244289E+01    -1.223323E+01    -1.170831E+01    -1.163984E+01    -1.202505E+01    -1.188564E+01    -1.216804E+01    -1.232036E+01    -1.254107E+01    -1.216037E+01    -1.234152E+01    -1.233391E+01    -1.187288E+01    -1.145698E+01    -1.212862E+01    -1.211842E+01    -1.212818E+01    -1.197060E+01    -1.190531E+01    -1.203777E+01    -1.219361E+01    -1.212070E+01    -1.202775E+01    -1.262088E+01    -1.246965E+01    -1.199633E+01    -1.193211E+01    -1.202455E+01    -1.233931E+01    -1.180783E+01    -1.166815E+01    -1.201156E+01    -1.284298E+01    -1.232328E+01    -1.212985E+01    -1.200643E+01    -1.219938E+01    -1.181377E+01    -1.210154E+01    -1.167911E+01    -1.175669E+01    -1.171168E+01    -1.172493E+01    -1.141852E+01    -1.155695E+01    -1.213081E+01    -1.244493E+01    -1.189160E+01    -1.208515E+01    -1.253784E+01    -1.209084E+01    -1.251176E+01    -1.212190E+01    -1.203965E+01    -1.232388E+01    -1.274599E+01    -1.174141E+01    -1.188043E+01    -1.157383E+01    -1.186353E+01    -1.191180E+01    -1.213001E+01    -1.185494E+01    -1.271566E+01    -1.252695E+01    -1.250871E+01    -1.209678E+01    -1.203487E+01    -1.179964E+01    -1.217449E+01    -1.185490E+01    -1.194753E+01    -1.231892E+01    -1.215334E+01    -1.160051E+01    -1.206637E+01    -1.203827E+01    -1.203149E+01    -1.232144E+01    -1.256247E+01    -1.230324E+01    -1.227532E+01    -1.176273E+01    -1.191318E+01    -1.224253E+01    -1.205377E+01    -1.234796E+01    -1.204047E+01    -1.161884E+01    -1.204175E+01    -1.240237E+01    -1.210637E+01    -1.180422E+01    -1.133586E+01    -1.219534E+01    -1.274136E+01    -1.192405E+01    -1.166182E+01    -1.307686E+01    -1.257868E+01    -1.254886E+01    -1.263580E+01    -1.265701E+01    -1.284808E+01    -1.273358E+01    -1.225749E+01    -1.198666E+01    -1.157995E+01    -1.157137E+01    -1.205752E+01    -1.163648E+01    -1.154995E+01    -1.257609E+01    -1.270459E+01    -1.198997E+01    -1.228752E+01    -1.316333E+01    -1.314092E+01    -1.228042E+01    -1.208986E+01    -1.246829E+01    -1.211781E+01    -1.215230E+01    -1.209011E+01    -1.203364E+01    -1.219720E+01    -1.227595E+01    -1.236543E+01    -1.163089E+01    -1.196341E+01    -1.255632E+01    -1.261387E+01    -1.200377E+01    -1.255465E+01    -1.212480E+01    -1.224130E+01    -1.263270E+01    -1.266539E+01    -1.216478E+01    -1.203025E+01    -1.266154E+01    -1.207229E+01    -1.182341E+01    -1.186513E+01    -1.221945E+01    -1.188898E+01    -1.155470E+01    -1.228402E+01    -1.338085E+01    -1.253767E+01    -1.245924E+01    -1.327215E+01    -1.277991E+01    -1.242283E+01    -1.273874E+01    -1.204873E+01    -1.164103E+01    -1.205851E+01    -1.231441E+01    -1.212757E+01    -1.249917E+01    -1.431484E+01    -1.370678E+01    -1.203692E+01    -1.223167E+01    -1.344594E+01    -1.265351E+01    -1.245298E+01    -1.257784E+01    -1.163993E+01    -1.168543E+01    -1.197755E+01    -1.219792E+01    -1.309026E+01    -1.343519E+01    -1.279285E+01    -1.269997E+01    -1.236321E+01    -1.331590E+01    -1.536182E+01    -1.273795E+01    -1.286283E+01    -1.234603E+01    -1.185768E+01    -1.212634E+01    -1.216130E+01    -1.330332E+01    -1.313709E+01    -1.237963E+01    -1.207921E+01    -1.223583E+01    -1.291940E+01    -1.353002E+01    -1.279154E+01    -1.257094E+01    -1.245497E+01    -1.194051E+01    -1.199621E+01    -1.255256E+01    -1.267443E+01    -1.275893E+01    -1.306801E+01    -1.252798E+01    -1.222070E+01    -1.255024E+01    -1.392457E+01    -1.389619E+01    -1.280126E+01    -1.378807E+01    -1.354689E+01    -1.213947E+01    -1.285191E+01    -1.373929E+01    -1.287458E+01    -1.247744E+01    -1.255748E+01    -1.219290E+01    -1.216270E+01    -1.251951E+01    -1.311763E+01    -1.283889E+01    -1.217868E+01    -1.280601E+01    -1.387963E+01    -1.359225E+01    -1.413293E+01    -1.337042E+01    -1.305697E+01    -1.299274E+01    -1.322257E+01    -1.389727E+01    -1.401002E+01    -1.291321E+01    -1.285837E+01    -1.274564E+01    -1.305736E+01    -1.345408E+01    -1.337297E+01    -1.352291E+01    -1.455820E+01    -1.350419E+01    -1.268376E+01    -1.304347E+01    -1.310166E+01    -1.241718E+01    -1.255532E+01    -1.318052E+01    -1.375217E+01    -1.339420E+01    -1.286991E+01    -1.282701E+01    -1.297509E+01    -1.292771E+01    -1.439945E+01    -1.767217E+01    -1.359474E+01    -1.307359E+01    -1.318976E+01    -1.335533E+01    -1.344070E+01    -1.392783E+01    -1.748271E+01    -1.413112E+01    -1.591968E+01    -1.503886E+01    -1.331070E+01    -1.319696E+01    -1.564877E+01    -1.552375E+01    -1.406432E+01    -1.339652E+01    -1.362100E+01    -1.349324E+01    -1.295600E+01    -1.293224E+01    -1.249508E+01    -1.331791E+01    -1.332746E+01    -1.398952E+01    -1.397503E+01    -1.314639E+01    -1.313257E+01    -1.275448E+01    -1.252757E+01    -1.324884E+01    -1.421228E+01    -1.327097E+01    -1.355921E+01    -1.627449E+01    -1.403885E+01    -1.377762E+01    -1.311229E+01    -1.423902E+01    -1.481360E+01    -1.462642E+01    -1.576674E+01    -1.590712E+01    -1.397248E+01    -1.403724E+01    -1.584248E+01    -1.488211E+01    -1.733255E+01    -1.853749E+01    -1.397530E+01    -1.306155E+01    -1.332754E+01    -1.284684E+01    -1.292912E+01    -1.263065E+01    -1.363810E+01    -1.437077E+01    -1.338172E+01    -1.368571E+01    -1.397190E+01    -1.510961E+01    -1.871343E+01    -1.480412E+01    -1.576904E+01    -1.830520E+01    -1.630039E+01    -1.834631E+01    -1.468230E+01    -1.576379E+01    -1.483019E+01    -1.475826E+01    -1.481797E+01    -1.455748E+01    -1.521806E+01    -1.825217E+01    -1.491703E+01    -1.524468E+01    -1.516668E+01    -1.564374E+01    -1.532584E+01    -1.569044E+01    -1.405247E+01    -1.442476E+01    -1.319404E+01    -1.390816E+01    -1.398252E+01    -1.355092E+01    -1.373519E+01    -1.319034E+01    -1.369509E+01    -1.369357E+01    -1.462909E+01    -1.842729E+01    -1.456982E+01    -1.382587E+01    -1.503392E+01    -1.380979E+01    -1.416110E+01    -1.589561E+01    -1.500285E+01    -1.629591E+01    -1.415271E+01    -1.368414E+01    -1.564789E+01    -1.376221E+01    -1.320508E+01    -1.394276E+01    -1.354019E+01    -1.653748E+01    -1.473268E+01    -1.539883E+01    -1.688525E+01    -1.689956E+01    -1.373777E+01    -1.388543E+01    -1.343817E+01    -1.584414E+01    -1.416654E+01    -1.450011E+01    -1.575961E+01    -1.857339E+01    -1.436787E+01    -1.403749E+01    -1.345003E+01    -1.359674E+01    -1.402505E+01    -1.392235E+01    -1.362652E+01    -1.531359E+01    -1.591059E+01    -1.802276E+01    -1.581825E+01    -1.490442E+01    -1.461281E+01    -1.557274E+01    -1.628804E+01    -1.761736E+01    -1.719482E+01    -1.549467E+01    -1.554655E+01    -1.468675E+01    -1.457604E+01    -1.788051E+01    -1.640830E+01    -1.644630E+01    -1.714748E+01    -1.490936E+01    -1.578312E+01    -1.479086E+01    -1.655587E+01    -1.499306E+01    -1.361297E+01    -1.377076E+01    -1.402232E+01    -1.445005E+01    -1.440637E+01    -1.392602E+01    -1.414592E+01    -1.450640E+01    -1.500920E+01    -1.474389E+01    -1.519408E+01    -1.502534E+01    -1.457488E+01    -1.544777E+01    -1.339166E+01    -1.449664E+01    -1.404939E+01    -1.464235E+01    -1.440020E+01    -1.543739E+01    -1.424252E+01    -1.559291E+01    -1.417632E+01    -1.448245E+01    -1.653335E+01    -1.555661E+01    -1.470828E+01    -1.513349E+01    -1.359432E+01    -1.397151E+01    -1.520880E+01    -1.417013E+01    -1.397433E+01    -1.446840E+01    -1.401972E+01    -1.372068E+01    -1.383819E+01    -1.434778E+01    -1.398448E+01    -1.378449E+01    -1.714191E+01    -1.720870E+01    -1.679095E+01    -1.729115E+01    -1.482060E+01    -1.494219E+01    -1.512849E+01    -1.637460E+01    -1.466027E+01    -1.436792E+01    -1.493727E+01    -1.488567E+01    -1.429953E+01    -1.494730E+01    -1.518880E+01    -1.429625E+01    -1.574004E+01    -1.519102E+01    -1.552262E+01    -1.483000E+01    -1.489806E+01    -1.499354E+01    -1.441784E+01    -1.371541E+01    -1.581810E+01    -1.457307E+01    -1.637972E+01    -1.684422E+01    -1.469630E+01    -1.593895E+01    -1.568540E+01    -1.577025E+01    -1.623721E+01    -1.735454E+01    -1.653622E+01    -1.574218E+01    -1.476191E+01    -2.051516E+01    -1.548070E+01    -1.547631E+01    -1.506225E+01    -1.461326E+01    -1.477366E+01    -1.504239E+01    -1.550099E+01    -1.634386E+01    -1.441875E+01    -1.516036E+01    -1.611342E+01    -1.459657E+01    -1.463177E+01    -1.589425E+01    -1.547081E+01    -1.525445E+01    -1.399999E+01    -1.504815E+01    -1.566968E+01    -1.563330E+01    -1.588045E+01    -1.742773E+01    -1.449525E+01    -1.469781E+01    -1.613985E+01    -1.685448E+01    -1.519953E+01    -1.538789E+01    -1.528783E+01    -1.572378E+01    -1.442601E+01    -1.648132E+01    -1.779139E+01    -1.390560E+01    -1.479952E+01    -1.361295E+01    -1.441550E+01    -1.553217E+01    -1.490028E+01    -1.483818E+01    -1.505763E+01    -1.603865E+01    -1.724855E+01    -1.455376E+01    -1.564989E+01    -1.448588E+01    -1.395834E+01    -1.471543E+01    -1.383537E+01    -1.449093E+01    -1.449168E+01    -1.520997E+01    -1.593050E+01    -1.599528E+01    -1.517327E+01    -1.661041E+01    -1.579508E+01    -2.076080E+01    -1.853073E+01    -1.396013E+01    -1.395281E+01    -1.488858E+01    -1.423606E+01    -1.403175E+01    -1.434807E+01    -1.503537E+01    -1.438566E+01    -1.473598E+01    -1.812110E+01    -1.446727E+01    -1.397926E+01    -1.652345E+01    -1.695216E+01    -1.605411E+01    -1.489303E+01    -1.452153E+01    -1.362422E+01    -1.544480E+01    -1.410431E+01    -1.598807E+01    -1.498579E+01    -1.484674E+01    -1.389092E+01    -1.465625E+01    -1.341022E+01    -1.567625E+01    -1.407433E+01    -1.464530E+01    -1.453203E+01    -1.403833E+01    -1.432464E+01    -1.443855E+01    -1.429063E+01    -1.381017E+01    -1.397443E+01    -1.437079E+01    -1.366923E+01    -1.313648E+01    -1.328371E+01    -1.387522E+01    -1.558350E+01    -1.425355E+01    -1.528650E+01    -1.485522E+01    -1.647845E+01    -1.633915E+01    -1.898377E+01    -1.634907E+01    -1.549872E+01    -1.685731E+01    -1.706005E+01    -1.727866E+01    -1.821049E+01    -1.821440E+01    -1.757619E+01    -1.699374E+01    -1.562235E+01    -1.594264E+01    -1.812742E+01    -1.700667E+01    -1.512813E+01    -1.522148E+01    -1.351877E+01    -1.397684E+01    -1.439077E+01    -1.377474E+01    -1.363458E+01    -1.445286E+01    -1.449825E+01    -1.706224E+01    -1.591879E+01    -1.466768E+01    -1.427187E+01    -1.797874E+01    -1.377310E+01    -1.489459E+01    -1.411295E+01    -1.767606E+01    -1.724175E+01    -1.580638E+01    -1.512836E+01    -1.539432E+01    -1.407770E+01    -1.482331E+01    -1.377568E+01    -1.354141E+01    -1.634406E+01    -1.386432E+01    -1.527329E+01    -1.640713E+01    -1.884291E+01    -1.470034E+01    -1.515720E+01    -1.395659E+01    -1.624472E+01    -1.477547E+01    -1.642159E+01    -1.449079E+01    -1.408353E+01    -1.351109E+01    -1.372799E+01    -1.332588E+01    -1.450535E+01    -1.422325E+01    -1.515037E+01    -1.522687E+01    -1.380418E+01    -1.526569E+01    -1.411104E+01    -1.521534E+01    -1.426765E+01    -1.448451E+01    -1.477170E+01    -1.647210E+01    -1.601080E+01    -1.642354E+01    -1.469082E+01    -1.515182E+01    -1.492686E+01    -1.509738E+01    -1.444872E+01    -1.493637E+01    -1.421598E+01    -1.471745E+01    -1.571390E+01    -1.484053E+01    -1.641806E+01    -1.469072E+01    -1.494935E+01    -1.537178E+01    -1.357172E+01    -1.461290E+01    -1.437137E+01    -1.391496E+01    -1.443460E+01    -1.320823E+01    -1.411192E+01    -1.459006E+01    -1.458871E+01    -1.406597E+01    -1.437913E+01    -1.757532E+01    -1.600879E+01    -1.689866E+01    -1.556546E+01    -1.660685E+01    -1.399973E+01    -1.738487E+01    -1.474520E+01    -1.499789E+01    -1.478384E+01    -1.454658E+01    -1.436893E+01    -1.582972E+01    -1.410407E+01    -1.504661E+01    -1.675156E+01    -1.743318E+01    -1.405399E+01    -1.457653E+01    -1.578310E+01    -1.553386E+01    -1.681434E+01    -1.707369E+01    -1.438085E+01    -1.381978E+01    -1.377300E+01    -1.438633E+01    -1.428103E+01    -1.507788E+01    -1.838601E+01    -2.042180E+01    -1.623104E+01    -1.485530E+01    -1.460532E+01    -1.555115E+01    -1.572884E+01    -1.382011E+01    -1.407069E+01    -1.540160E+01    -1.652869E+01    -1.477716E+01    -1.522552E+01    -1.572845E+01    -1.658404E+01    -1.511880E+01    -1.809726E+01    -1.420676E+01    -1.344724E+01    -1.479514E+01    -1.424015E+01    -2.075010E+01    -1.427121E+01    -1.597025E+01    -1.504725E+01    -1.622743E+01    -1.422915E+01    -1.595026E+01    -1.759252E+01    -1.648515E+01    -1.485762E+01    -1.655127E+01    -1.413679E+01    -1.495130E+01    -1.429377E+01    -1.723205E+01    -1.598193E+01    -1.477363E+01    -1.440493E+01    -1.524272E+01    -1.496010E+01    -1.680081E+01    -1.871994E+01    -1.583362E+01    -1.614622E+01    -1.571960E+01    -1.407071E+01    -1.553104E+01    -1.513521E+01    -1.531489E+01    -1.461560E+01    -1.520515E+01    -1.730751E+01    -1.620066E+01    -1.430316E+01    -1.418299E+01    -1.484555E+01    -1.826684E+01    -1.516385E+01    -1.935046E+01    -1.757462E+01    -1.384168E+01    -1.395904E+01    -1.355368E+01    -1.569948E+01    -1.632461E+01    -1.510311E+01    -1.480638E+01    -1.607058E+01    -1.523214E+01    -2.099824E+01    -1.536106E+01    -1.646452E+01    -1.419997E+01    -1.608449E+01    -1.414943E+01    -1.570922E+01    -1.460332E+01    -1.930307E+01    -1.423292E+01    -1.451779E+01    -1.494246E+01    -1.522933E+01    -1.579902E+01    -1.494246E+01    -1.509356E+01    -1.420224E+01    -1.373025E+01    -1.410750E+01    -1.401021E+01    -1.555506E+01    -1.394729E+01    -1.411877E+01    -1.438810E+01    -1.601882E+01    -1.464725E+01
-55.333333    -1.569315E+01    -1.695039E+01    -1.451184E+01    -1.531762E+01    -1.458844E+01    -1.497954E+01    -2.059741E+01    -1.570847E+01    -1.428706E+01    -1.501303E+01    -1.407112E+01    -1.664030E+01    -1.567489E+01    -1.413035E+01    -1.648005E+01    -1.511726E+01    -1.531680E+01    -1.668722E+01    -1.531049E+01    -1.530084E+01    -1.515416E+01    -1.435532E+01    -1.617444E+01    -1.620097E+01    -1.660148E+01    -1.690709E+01    -1.564463E+01    -1.507419E+01    -1.625338E+01    -1.500948E+01    -1.686461E+01    -1.465824E+01    -1.525943E+01    -1.432965E+01    -1.536729E+01    -1.626551E+01    -1.649196E+01    -1.514965E+01    -1.606439E+01    -1.675739E+01    -1.666594E+01    -1.440721E+01    -1.566261E+01    -1.513022E+01    -1.589472E+01    -1.631451E+01    -1.492806E+01    -1.621879E+01    -1.708120E+01    -1.953031E+01    -1.629247E+01    -1.546655E+01    -1.462930E+01    -1.442388E+01    -1.469066E+01    -1.672712E+01    -1.519738E+01    -1.431440E+01    -1.696019E+01    -1.571798E+01    -1.845367E+01    -1.682139E+01    -1.963678E+01    -1.577651E+01    -1.472732E+01    -1.533560E+01    -1.671640E+01    -1.562955E+01    -1.460282E+01    -1.541841E+01    -1.581425E+01    -1.748057E+01    -1.741830E+01    -1.395781E+01    -1.405257E+01    -1.639934E+01    -1.464066E+01    -1.651253E+01    -1.568811E+01    -1.598356E+01    -1.487542E+01    -1.510948E+01    -1.404485E+01    -1.423746E+01    -1.785187E+01    -1.495425E+01    -1.601533E+01    -1.814903E+01    -1.529977E+01    -1.548336E+01    -1.581391E+01    -1.520578E+01    -1.673896E+01    -1.724954E+01    -1.629364E+01    -1.349171E+01    -1.617077E+01    -1.560263E+01    -1.603117E+01    -1.700842E+01    -1.442188E+01    -1.538127E+01    -1.456882E+01    -1.493546E+01    -1.635235E+01    -1.434149E+01    -1.548578E+01    -1.595211E+01    -1.524505E+01    -1.519558E+01    -1.430033E+01    -1.656814E+01    -1.763689E+01    -1.543475E+01    -1.517045E+01    -1.617060E+01    -1.716900E+01    -1.543313E+01    -1.446036E+01    -1.562581E+01    -1.467289E+01    -1.508664E+01    -1.746426E+01    -1.688231E+01    -1.804788E+01    -1.486383E+01    -1.566083E+01    -1.504196E+01    -1.647961E+01    -1.536700E+01    -1.603690E+01    -1.668913E+01    -1.522934E+01    -1.435395E+01    -1.484724E+01    -1.589306E+01    -1.456805E+01    -1.510231E+01    -1.644682E+01    -1.468793E+01    -1.775888E+01    -1.618760E+01    -1.771410E+01    -1.524481E+01    -1.432244E+01    -1.495064E+01    -1.682058E+01    -1.771689E+01    -1.586923E+01    -1.352263E+01    -1.509629E+01    -1.619283E+01    -1.609432E+01    -1.890101E+01    -1.483316E+01    -1.538486E+01    -1.421168E+01    -1.551916E+01    -1.608844E+01    -1.428189E+01    -1.554800E+01    -1.531564E+01    -1.503868E+01    -1.428745E+01    -1.644385E+01    -1.501306E+01    -1.442297E+01    -1.654648E+01    -1.559943E+01    -1.482825E+01    -1.484058E+01    -1.544814E+01    -1.513734E+01    -1.406622E+01    -1.550154E+01    -1.500128E+01    -1.476105E+01    -1.585413E+01    -1.874346E+01    -1.438909E+01    -1.540796E+01    -1.557837E+01    -1.463191E+01    -1.582551E+01    -1.560232E+01    -1.392149E+01    -1.666283E+01    -1.458213E+01    -1.539187E+01    -1.382086E+01    -1.575560E+01    -1.612652E+01    -1.416007E+01    -1.701100E+01    -1.552301E+01    -1.716105E+01    -1.532283E+01    -1.483230E+01    -1.464482E+01    -1.330700E+01    -1.441772E+01    -1.502029E+01    -1.495435E+01    -1.479093E+01    -1.680857E+01    -1.421991E+01    -1.380189E+01    -1.525096E+01    -1.433107E+01    -1.521876E+01    -1.418855E+01    -1.490236E+01    -1.427739E+01    -1.450000E+01    -1.452605E+01    -1.342149E+01    -1.397708E+01    -1.387298E+01    -1.496617E+01    -1.425232E+01    -1.388710E+01    -1.520435E+01    -1.487232E+01    -1.465552E+01    -1.393177E+01    -1.444308E+01    -1.340211E+01    -1.415212E+01    -1.461896E+01    -1.473736E+01    -1.399616E+01    -1.332375E+01    -1.352554E+01    -1.395097E+01    -1.455468E+01    -1.787227E+01    -1.477726E+01    -1.494465E+01    -1.347721E+01    -1.358677E+01    -1.315399E+01    -1.420637E+01    -1.354505E+01    -1.286860E+01    -1.387861E+01    -1.463775E+01    -1.432237E+01    -1.335996E+01    -1.417843E+01    -1.323055E+01    -1.326567E+01    -1.548928E+01    -1.407639E+01    -1.346305E+01    -1.399724E+01    -1.508829E+01    -1.287311E+01    -1.319042E+01    -1.415161E+01    -1.402147E+01    -1.320209E+01    -1.385628E+01    -1.275130E+01    -1.261125E+01    -1.350202E+01    -1.379271E+01    -1.309136E+01    -1.293634E+01    -1.330632E+01    -1.305544E+01    -1.345314E+01    -1.360043E+01    -1.391823E+01    -1.427483E+01    -1.310708E+01    -1.276205E+01    -1.351570E+01    -1.340948E+01    -1.279977E+01    -1.372150E+01    -1.302719E+01    -1.262966E+01    -1.408247E+01    -1.344863E+01    -1.272791E+01    -1.269037E+01    -1.294759E+01    -1.265551E+01    -1.362953E+01    -1.351739E+01    -1.323271E+01    -1.309889E+01    -1.341133E+01    -1.270932E+01    -1.387017E+01    -1.282548E+01    -1.269590E+01    -1.254856E+01    -1.292499E+01    -1.229398E+01    -1.275593E+01    -1.320185E+01    -1.256153E+01    -1.291049E+01    -1.304705E+01    -1.363629E+01    -1.315261E+01    -1.295231E+01    -1.302970E+01    -1.206666E+01    -1.224236E+01    -1.216731E+01    -1.305292E+01    -1.264405E+01    -1.238636E+01    -1.281656E+01    -1.304270E+01    -1.289925E+01    -1.272396E+01    -1.288435E+01    -1.251056E+01    -1.266296E+01    -1.359934E+01    -1.259619E+01    -1.265715E+01    -1.249500E+01    -1.276519E+01    -1.285731E+01    -1.237179E+01    -1.230361E+01    -1.227189E+01    -1.263764E+01    -1.270231E+01    -1.293704E+01    -1.235400E+01    -1.203267E+01    -1.224241E+01    -1.247758E+01    -1.229199E+01    -1.307656E+01    -1.318438E+01    -1.256853E+01    -1.274299E+01    -1.294196E+01    -1.215154E+01    -1.221169E+01    -1.240363E+01    -1.242685E+01    -1.217657E+01    -1.256573E+01    -1.209889E+01    -1.242290E+01    -1.240190E+01    -1.254996E+01    -1.202557E+01    -1.209460E+01    -1.252603E+01    -1.205007E+01    -1.232351E+01    -1.300398E+01    -1.202879E+01    -1.186093E+01    -1.299012E+01    -1.265753E+01    -1.232096E+01    -1.229484E+01    -1.352861E+01    -1.195491E+01    -1.202906E+01    -1.257594E+01    -1.208333E+01    -1.216649E+01    -1.272917E+01    -1.239277E+01    -1.191606E+01    -1.198185E+01    -1.204819E+01    -1.205614E+01    -1.260064E+01    -1.205843E+01    -1.306268E+01    -1.211741E+01    -1.189623E+01    -1.180979E+01    -1.243498E+01    -1.271352E+01    -1.202437E+01    -1.260854E+01    -1.215876E+01    -1.146778E+01    -1.170140E+01    -1.228891E+01    -1.206088E+01    -1.229155E+01    -1.259112E+01    -1.240629E+01    -1.199289E+01    -1.186573E+01    -1.212847E+01    -1.231760E+01    -1.216729E+01    -1.272838E+01    -1.208706E+01    -1.173643E+01    -1.178487E+01    -1.225325E+01    -1.193352E+01    -1.154012E+01    -1.167401E+01    -1.198590E+01    -1.210848E+01    -1.231630E+01    -1.272871E+01    -1.246180E+01    -1.209530E+01    -1.196370E+01    -1.181700E+01    -1.169374E+01    -1.164932E+01    -1.178682E+01    -1.265040E+01    -1.276477E+01    -1.233892E+01    -1.198215E+01    -1.196434E+01    -1.186360E+01    -1.200023E+01    -1.205160E+01    -1.200964E+01    -1.197763E+01    -1.239706E+01    -1.237171E+01    -1.216090E+01    -1.177150E+01    -1.190821E+01    -1.164388E+01    -1.181489E+01    -1.233133E+01    -1.203719E+01    -1.203813E+01    -1.258745E+01    -1.213981E+01    -1.187293E+01    -1.235410E+01    -1.189678E+01    -1.218587E+01    -1.196323E+01    -1.153466E+01    -1.184195E+01    -1.229131E+01    -1.209575E+01    -1.233271E+01    -1.217998E+01    -1.192319E+01    -1.181179E+01    -1.170692E+01    -1.211522E+01    -1.194038E+01    -1.171002E+01    -1.214978E+01    -1.225610E+01    -1.184506E+01    -1.164463E+01    -1.180270E+01    -1.199636E+01    -1.204122E+01    -1.184408E+01    -1.175042E+01    -1.172411E+01    -1.191404E+01    -1.229486E+01    -1.190156E+01    -1.207702E+01    -1.270979E+01    -1.252265E+01    -1.182249E+01    -1.182669E+01    -1.197417E+01    -1.160105E+01    -1.131841E+01    -1.192252E+01    -1.196754E+01    -1.167736E+01    -1.229784E+01    -1.259798E+01    -1.179911E+01    -1.178011E+01    -1.183231E+01    -1.200935E+01    -1.210344E+01    -1.198610E+01    -1.234242E+01    -1.188765E+01    -1.152209E+01    -1.195614E+01    -1.192626E+01    -1.173319E+01    -1.195507E+01    -1.203557E+01    -1.196620E+01    -1.208847E+01    -1.170356E+01    -1.155746E+01    -1.184319E+01    -1.192079E+01    -1.205706E+01    -1.212877E+01    -1.225084E+01    -1.256780E+01    -1.177950E+01    -1.141226E+01    -1.184781E+01    -1.200986E+01    -1.147859E+01    -1.172789E+01    -1.177744E+01    -1.216436E+01    -1.245468E+01    -1.230333E+01    -1.236089E+01    -1.259017E+01    -1.238029E+01    -1.170494E+01    -1.201617E+01    -1.187360E+01    -1.156587E+01    -1.153290E+01    -1.178628E+01    -1.196027E+01    -1.257068E+01    -1.193666E+01    -1.201250E+01    -1.211563E+01    -1.198095E+01    -1.192370E+01    -1.222840E+01    -1.222824E+01    -1.265808E+01    -1.193771E+01    -1.195588E+01    -1.176429E+01    -1.193269E+01    -1.237008E+01    -1.212392E+01    -1.154473E+01    -1.202894E+01    -1.151271E+01    -1.209911E+01    -1.248617E+01    -1.202729E+01    -1.176048E+01    -1.146711E+01    -1.144541E+01    -1.249299E+01    -1.216278E+01    -1.167063E+01    -1.216689E+01    -1.194505E+01    -1.197375E+01    -1.226255E+01    -1.261270E+01    -1.261251E+01    -1.239458E+01    -1.226731E+01    -1.231597E+01    -1.176394E+01    -1.161444E+01    -1.200133E+01    -1.187726E+01    -1.171561E+01    -1.187727E+01    -1.216781E+01    -1.176829E+01    -1.177600E+01    -1.183467E+01    -1.206457E+01    -1.182472E+01    -1.202377E+01    -1.238707E+01    -1.188634E+01    -1.146722E+01    -1.216745E+01    -1.233924E+01    -1.190355E+01    -1.154278E+01    -1.200240E+01    -1.208591E+01    -1.220056E+01    -1.216517E+01    -1.255392E+01    -1.253887E+01    -1.227698E+01    -1.215126E+01    -1.212626E+01    -1.165283E+01    -1.222091E+01    -1.309027E+01    -1.248746E+01    -1.231777E+01    -1.260870E+01    -1.179616E+01    -1.180276E+01    -1.211449E+01    -1.228829E+01    -1.175045E+01    -1.176638E+01    -1.241878E+01    -1.319768E+01    -1.246042E+01    -1.234954E+01    -1.270503E+01    -1.205031E+01    -1.211734E+01    -1.269764E+01    -1.260524E+01    -1.172097E+01    -1.225275E+01    -1.331164E+01    -1.272527E+01    -1.275572E+01    -1.290141E+01    -1.267786E+01    -1.235957E+01    -1.230487E+01    -1.223812E+01    -1.176361E+01    -1.173999E+01    -1.235262E+01    -1.231470E+01    -1.200206E+01    -1.232392E+01    -1.243607E+01    -1.217961E+01    -1.260953E+01    -1.247679E+01    -1.223415E+01    -1.263723E+01    -1.285324E+01    -1.215231E+01    -1.206684E+01    -1.223923E+01    -1.251029E+01    -1.211372E+01    -1.207311E+01    -1.259405E+01    -1.263834E+01    -1.222759E+01    -1.270187E+01    -1.297996E+01    -1.218889E+01    -1.171768E+01    -1.201015E+01    -1.223709E+01    -1.243510E+01    -1.244021E+01    -1.264694E+01    -1.245998E+01    -1.279084E+01    -1.273983E+01    -1.260202E+01    -1.288697E+01    -1.296590E+01    -1.283978E+01    -1.269807E+01    -1.267024E+01    -1.246454E+01    -1.336014E+01    -1.353167E+01    -1.312712E+01    -1.230534E+01    -1.195166E+01    -1.238959E+01    -1.235701E+01    -1.246345E+01    -1.358142E+01    -1.298563E+01    -1.249851E+01    -1.350722E+01    -1.332658E+01    -1.243797E+01    -1.243718E+01    -1.265848E+01    -1.326394E+01    -1.319372E+01    -1.262937E+01    -1.264121E+01    -1.247874E+01    -1.310451E+01    -1.354295E+01    -1.294537E+01    -1.274700E+01    -1.321284E+01    -1.294252E+01    -1.289285E+01    -1.347345E+01    -1.276695E+01    -1.294082E+01    -1.330462E+01    -1.323012E+01    -1.308007E+01    -1.289006E+01    -1.244194E+01    -1.253198E+01    -1.239512E+01    -1.214440E+01    -1.306771E+01    -1.350681E+01    -1.362182E+01    -1.363494E+01    -1.298076E+01    -1.297651E+01    -1.337064E+01    -1.326119E+01    -1.284176E+01    -1.366271E+01    -1.428796E+01    -1.350042E+01    -1.302693E+01    -1.301254E+01    -1.285351E+01    -1.398737E+01    -1.461564E+01    -1.490298E+01    -1.340261E+01    -1.250064E+01    -1.320203E+01    -1.465784E+01    -1.392143E+01    -1.327855E+01    -1.383640E+01    -1.311176E+01    -1.333228E+01    -1.257602E+01    -1.235790E+01    -1.319028E+01    -1.371901E+01    -1.474942E+01    -1.535005E+01    -1.328572E+01    -1.258269E+01    -1.322717E+01    -1.294003E+01    -1.295073E+01    -1.346598E+01    -1.343735E+01    -1.353849E+01    -1.396480E+01    -1.452847E+01    -1.347565E+01    -1.349696E+01    -1.306887E+01    -1.348748E+01    -1.381074E+01    -1.484950E+01    -1.522008E+01    -1.382945E+01    -1.392066E+01    -1.400918E+01    -1.361540E+01    -1.424499E+01    -1.352891E+01    -1.750061E+01    -1.403320E+01    -1.367691E+01    -1.316141E+01    -1.259289E+01    -1.225665E+01    -1.304729E+01    -1.346720E+01    -1.472264E+01    -1.546557E+01    -2.055815E+01    -1.455584E+01    -1.366121E+01    -1.287978E+01    -1.377197E+01    -1.436349E+01    -1.465896E+01    -1.488548E+01    -1.471948E+01    -1.399898E+01    -1.380307E+01    -1.429361E+01    -1.525838E+01    -1.702108E+01    -1.627842E+01    -1.584550E+01    -1.524561E+01    -1.525807E+01    -1.486031E+01    -1.408066E+01    -1.338986E+01    -1.387236E+01    -1.390485E+01    -1.634321E+01    -1.518257E+01    -1.569973E+01    -1.529147E+01    -1.542223E+01    -1.508606E+01    -1.487568E+01    -1.380885E+01    -1.478684E+01    -1.455841E+01    -1.484304E+01    -1.440141E+01    -1.465630E+01    -1.349552E+01    -1.480490E+01    -1.469685E+01    -1.566414E+01    -1.962698E+01    -1.841848E+01    -1.506258E+01    -1.604954E+01    -1.461951E+01    -1.443244E+01    -1.640037E+01    -1.512142E+01    -1.782512E+01    -2.126036E+01    -1.542880E+01    -1.559381E+01    -1.533524E+01    -1.409053E+01    -1.511680E+01    -1.499515E+01    -1.649309E+01    -1.669153E+01    -1.539092E+01    -1.498312E+01    -1.497480E+01    -1.458168E+01    -1.495004E+01    -1.683240E+01    -1.628821E+01    -1.518630E+01    -1.513865E+01    -1.371800E+01    -1.400839E+01    -1.352504E+01    -1.464125E+01    -1.403744E+01    -1.434466E+01    -1.536381E+01    -1.493495E+01    -1.594672E+01    -1.358742E+01    -1.390885E+01    -1.539752E+01    -1.435592E+01    -1.386999E+01    -1.516874E+01    -1.779381E+01    -1.514629E+01    -1.420867E+01    -1.574354E+01    -1.479300E+01    -1.490756E+01    -1.623348E+01    -1.630242E+01    -1.910573E+01    -1.513395E+01    -1.477459E+01    -1.449665E+01    -1.534814E+01    -1.690613E+01    -1.534838E+01    -1.491205E+01    -1.543608E+01    -1.643145E+01    -1.519008E+01    -1.518518E+01    -1.611778E+01    -1.460813E+01    -1.428000E+01    -1.365345E+01    -1.384720E+01    -1.652236E+01    -1.575386E+01    -1.816526E+01    -1.515836E+01    -1.456055E+01    -1.419926E+01    -1.438535E+01    -1.452314E+01    -1.613057E+01    -1.519179E+01    -1.664504E+01    -1.532440E+01    -1.432491E+01    -1.363521E+01    -1.514349E+01    -1.560992E+01    -1.510378E+01    -1.753552E+01    -1.867949E+01    -1.522094E+01    -1.401548E+01    -1.456525E+01    -1.468781E+01    -1.546316E+01    -1.497976E+01    -2.030679E+01    -1.548118E+01    -1.743369E+01    -1.493522E+01    -1.888617E+01    -1.451123E+01    -1.679381E+01    -1.727721E+01    -2.063078E+01    -1.584177E+01    -1.599810E+01    -1.458152E+01    -1.523290E+01    -1.540753E+01    -1.519865E+01    -1.561930E+01    -1.584375E+01    -2.180568E+01    -1.699945E+01    -1.552095E+01    -1.562583E+01    -1.463445E+01    -1.481182E+01    -1.546457E+01    -1.533334E+01    -1.483738E+01    -1.501558E+01    -1.515219E+01    -1.427852E+01    -1.647681E+01    -1.586280E+01    -1.457425E+01    -1.542851E+01    -1.479579E+01    -1.767439E+01    -1.656038E+01    -1.793441E+01    -1.533811E+01    -1.620262E+01    -1.491354E+01    -1.510165E+01    -1.700424E+01    -1.613796E+01    -1.668385E+01    -1.706450E+01    -1.722394E+01    -1.502145E+01    -1.561818E+01    -1.535325E+01    -1.481971E+01    -1.681028E+01    -1.596038E+01    -1.601011E+01    -1.607954E+01    -1.886117E+01    -1.719003E+01    -1.503831E+01    -1.460680E+01    -1.881904E+01    -1.493135E+01    -1.517995E+01    -1.756988E+01    -1.534281E+01    -1.486210E+01    -1.872393E+01    -1.466390E+01    -1.614763E+01    -1.693611E+01    -1.662359E+01    -1.576912E+01    -1.597144E+01    -1.685009E+01    -1.637895E+01    -1.550580E+01    -1.558705E+01    -1.606811E+01    -1.459990E+01    -1.665564E+01    -1.748477E+01    -1.586031E+01    -1.565797E+01    -1.519530E+01    -1.491857E+01    -1.536251E+01    -1.646214E+01    -1.466978E+01    -1.723616E+01    -1.680766E+01    -1.616575E+01    -1.477824E+01    -1.563923E+01    -1.510681E+01    -1.510836E+01    -1.540008E+01    -1.420156E+01    -1.525379E+01    -1.416405E+01    -1.477687E+01    -1.525894E+01    -1.485462E+01    -1.481501E+01    -1.529205E+01    -1.556186E+01    -1.624392E+01    -1.639467E+01    -1.574757E+01    -1.527816E+01    -1.503794E+01    -1.496786E+01    -1.451788E+01    -1.476421E+01    -1.394916E+01    -1.497620E+01    -1.449258E+01    -1.553165E+01    -1.627013E+01    -1.568435E+01    -1.418980E+01    -1.604730E+01    -1.492934E+01    -1.674167E+01    -1.487875E+01    -1.683696E+01    -1.565035E+01    -1.471177E+01    -1.397174E+01    -1.408858E+01    -1.423399E+01    -1.482135E+01    -1.753600E+01    -1.612721E+01    -1.630070E+01    -1.528163E+01    -1.583015E+01    -1.388078E+01    -1.514429E+01    -1.453411E+01    -1.893010E+01    -1.478163E+01    -1.516416E+01    -1.399831E+01    -1.425112E+01    -1.445562E+01    -1.474776E+01    -1.468916E+01    -1.615705E+01    -1.492575E+01    -1.462038E+01    -1.339369E+01    -1.335268E+01    -1.438151E+01    -1.452997E+01    -1.975050E+01    -1.707424E+01    -1.666989E+01    -1.486385E+01    -1.409592E+01    -1.372504E+01    -1.432090E+01    -1.505371E+01    -1.539476E+01    -1.433021E+01    -1.439297E+01    -1.506862E+01    -1.553985E+01    -1.523261E+01    -1.525426E+01    -1.439589E+01    -1.445929E+01    -1.660965E+01    -1.443139E+01    -1.571432E+01    -1.688223E+01    -1.565587E+01    -1.432408E+01    -1.559447E+01    -1.536756E+01    -1.482897E+01    -1.381321E+01    -1.723912E+01    -1.504921E+01    -1.610014E+01    -1.453781E+01    -1.458234E+01    -1.543864E+01    -1.477971E+01    -1.513134E+01    -1.474895E+01    -1.476758E+01    -1.573498E+01    -1.634934E+01    -1.561215E+01    -1.432904E+01    -1.533384E+01    -1.491361E+01    -1.475689E+01    -1.514938E+01    -1.500066E+01    -1.456525E+01    -1.400939E+01    -1.423374E+01    -1.445068E+01    -1.478511E+01    -1.507997E+01    -1.513875E+01    -1.635155E+01    -1.550376E+01    -1.469144E+01    -1.678853E+01    -1.583776E+01    -1.486658E+01    -1.642727E+01    -1.604650E+01    -1.648046E+01    -1.797362E+01    -1.620882E+01    -1.468151E+01    -1.515650E+01    -1.351401E+01    -1.486514E+01    -1.435680E+01    -1.415828E+01    -1.446846E+01    -1.523692E+01    -1.417396E+01    -1.530851E+01    -1.574790E+01    -1.533661E+01    -1.503349E+01    -1.465593E+01    -1.371930E+01    -1.375668E+01    -1.443910E+01    -1.400118E+01    -1.382280E+01    -1.424663E+01    -1.435891E+01    -1.451646E+01    -1.655146E+01    -1.614063E+01    -1.562277E+01    -1.599609E+01    -1.589463E+01    -1.563803E+01    -1.506233E+01    -1.606893E+01    -1.553837E+01    -1.619223E+01    -1.655818E+01    -1.483430E+01    -1.628491E+01    -1.524855E+01    -1.764898E+01    -1.526908E+01    -1.473599E+01    -1.560038E+01    -1.721151E+01    -1.524721E+01    -1.430563E+01    -1.429484E+01    -1.412967E+01    -1.476665E+01    -1.454591E+01    -1.341016E+01    -1.429066E+01    -1.430770E+01    -1.728739E+01    -1.500914E+01    -1.665632E+01    -1.543405E+01    -1.472794E+01    -1.567837E+01    -1.481736E+01    -1.561145E+01    -1.773641E+01    -1.492367E+01    -1.428430E+01    -1.317475E+01    -1.320400E+01    -1.395870E+01    -1.439157E+01    -1.498348E+01    -1.465419E+01    -1.707195E+01    -1.607688E+01    -1.676251E+01    -1.467748E+01    -1.437284E+01    -1.372055E+01    -1.363654E+01    -1.426955E+01    -1.565514E+01    -1.576276E+01    -1.487755E+01    -1.540059E+01    -1.620641E+01    -1.592704E+01    -1.547476E+01    -1.590852E+01    -1.488232E+01    -1.594880E+01    -1.499650E+01    -1.579943E+01    -1.704772E+01    -1.643481E+01    -1.517373E+01    -1.515247E+01    -1.495360E+01    -1.536444E+01    -1.731267E+01    -1.811916E+01    -2.081879E+01    -1.624573E+01    -1.489392E+01    -1.589644E+01    -1.557208E+01    -1.555976E+01    -1.600121E+01    -1.646848E+01    -1.415634E+01    -1.417321E+01    -1.440295E+01    -1.465575E+01    -1.723325E+01    -1.453833E+01    -1.631430E+01    -1.732514E+01    -1.678925E+01    -1.886782E+01    -1.609475E+01    -1.386131E+01    -1.550625E+01    -1.525938E+01    -1.609601E+01    -1.590668E+01    -1.484872E+01    -1.512041E+01    -1.597648E+01    -1.689514E+01    -1.529417E+01    -1.597183E+01    -1.508429E+01    -1.627557E+01    -1.611119E+01    -1.733250E+01    -1.644733E+01    -1.377350E+01    -1.546645E+01    -1.548355E+01    -1.512633E+01    -1.701285E+01    -1.455877E+01    -1.649393E+01    -1.494562E+01    -1.446580E+01    -1.711537E+01    -1.446731E+01    -1.668244E+01    -1.552765E+01    -1.476079E+01    -1.495120E+01    -1.588519E+01    -1.862467E+01    -1.891423E+01    -1.675844E+01    -1.692852E+01    -1.558531E+01    -1.473191E+01    -1.601281E+01    -1.505536E+01    -1.639285E+01    -1.615951E+01    -1.387592E+01    -1.529533E+01    -1.513465E+01    -1.510673E+01    -1.481808E+01
-55.222222    -1.508412E+01    -1.437741E+01    -1.412972E+01    -1.370644E+01    -1.440216E+01    -1.400793E+01    -1.627528E+01    -1.477539E+01    -1.593057E+01    -1.377904E+01    -1.434319E+01    -1.550031E+01    -1.527348E+01    -1.510849E+01    -1.438200E+01    -1.811644E+01    -1.435580E+01    -1.529139E+01    -1.470034E+01    -1.852248E+01    -1.563925E+01    -1.543466E+01    -1.557677E+01    -1.555437E+01    -1.594577E+01    -1.517104E+01    -1.634725E+01    -1.635123E+01    -1.900005E+01    -1.616650E+01    -1.629980E+01    -1.469347E+01    -1.434411E+01    -1.410789E+01    -1.564571E+01    -1.538204E+01    -1.732640E+01    -1.544908E+01    -1.583459E+01    -1.437088E+01    -1.758228E+01    -1.576907E+01    -1.588110E+01    -1.537941E+01    -1.494974E+01    -1.530964E+01    -1.445832E+01    -1.586240E+01    -1.570825E+01    -1.628453E+01    -1.883163E+01    -1.612525E+01    -1.397125E+01    -1.415061E+01    -1.330303E+01    -1.362571E+01    -1.507238E+01    -1.546429E+01    -1.626578E+01    -1.461444E+01    -1.455747E+01    -1.708015E+01    -1.647385E+01    -1.484513E+01    -1.642816E+01    -1.650466E+01    -1.856651E+01    -1.603326E+01    -1.579712E+01    -1.446629E+01    -1.470038E+01    -1.600589E+01    -1.519853E+01    -1.461480E+01    -1.534719E+01    -1.640230E+01    -1.431708E+01    -1.648891E+01    -1.594690E+01    -1.497787E+01    -1.439160E+01    -1.659751E+01    -1.565220E+01    -1.791168E+01    -1.801992E+01    -1.573181E+01    -1.739997E+01    -1.438569E+01    -1.711107E+01    -1.576997E+01    -1.824391E+01    -1.511463E+01    -1.620738E+01    -1.419100E+01    -1.384387E+01    -1.570514E+01    -1.694704E+01    -1.708432E+01    -1.501701E+01    -1.494004E+01    -1.802925E+01    -1.452657E+01    -1.502989E+01    -1.740483E+01    -1.693415E+01    -1.399196E+01    -1.464501E+01    -1.564819E+01    -1.776388E+01    -1.507551E+01    -1.786860E+01    -1.560383E+01    -1.515320E+01    -1.669354E+01    -1.549842E+01    -1.599436E+01    -1.434765E+01    -1.664370E+01    -1.744133E+01    -1.668102E+01    -1.540786E+01    -1.991056E+01    -1.459869E+01    -1.536652E+01    -1.699703E+01    -1.467470E+01    -1.393342E+01    -1.759073E+01    -1.546167E+01    -1.566089E+01    -1.426348E+01    -1.372859E+01    -1.489917E+01    -1.451036E+01    -1.473162E+01    -1.502161E+01    -1.529518E+01    -1.535016E+01    -1.478926E+01    -1.367433E+01    -1.463132E+01    -1.535898E+01    -1.505497E+01    -1.494459E+01    -1.584406E+01    -1.443965E+01    -1.439047E+01    -1.439005E+01    -1.568053E+01    -1.662140E+01    -1.543136E+01    -1.748714E+01    -1.547125E+01    -1.743178E+01    -1.402153E+01    -1.430522E+01    -2.079524E+01    -1.857007E+01    -1.551353E+01    -1.424583E+01    -1.501633E+01    -1.556056E+01    -1.636283E+01    -1.401500E+01    -1.492107E+01    -1.442461E+01    -1.516602E+01    -1.542549E+01    -1.486868E+01    -1.573302E+01    -1.453942E+01    -1.614543E+01    -1.560426E+01    -1.651056E+01    -1.472224E+01    -1.524768E+01    -1.563760E+01    -1.491866E+01    -1.502902E+01    -1.486689E+01    -1.353806E+01    -1.503444E+01    -1.466623E+01    -1.586975E+01    -1.583005E+01    -1.529977E+01    -1.408085E+01    -1.463614E+01    -1.643337E+01    -1.458914E+01    -1.462974E+01    -1.442467E+01    -1.778054E+01    -1.517135E+01    -1.727708E+01    -1.360002E+01    -1.415461E+01    -1.502918E+01    -1.467474E+01    -1.450029E+01    -1.516038E+01    -1.417357E+01    -1.370695E+01    -1.420398E+01    -1.388883E+01    -1.425671E+01    -1.502858E+01    -1.547347E+01    -1.335220E+01    -1.468846E+01    -1.555249E+01    -1.550274E+01    -1.383978E+01    -1.431104E+01    -1.362080E+01    -1.620799E+01    -1.465158E+01    -1.426454E+01    -1.434846E+01    -1.391125E+01    -1.336510E+01    -1.333288E+01    -1.529569E+01    -1.444854E+01    -1.394504E+01    -1.475348E+01    -1.516064E+01    -1.392241E+01    -1.359303E+01    -1.349969E+01    -1.273959E+01    -1.539190E+01    -1.865916E+01    -1.397393E+01    -1.318541E+01    -1.370104E+01    -1.364337E+01    -1.296393E+01    -1.499411E+01    -1.443693E+01    -1.356622E+01    -1.345632E+01    -1.499065E+01    -1.388801E+01    -1.293517E+01    -1.409984E+01    -1.346608E+01    -1.367907E+01    -1.300140E+01    -1.476212E+01    -1.407399E+01    -1.297038E+01    -1.371780E+01    -1.303209E+01    -1.331840E+01    -1.372148E+01    -1.375340E+01    -1.243338E+01    -1.319630E+01    -1.443102E+01    -1.439672E+01    -1.301790E+01    -1.369313E+01    -1.383927E+01    -1.376427E+01    -1.343383E+01    -1.348603E+01    -1.430699E+01    -1.310903E+01    -1.331956E+01    -1.263721E+01    -1.358661E+01    -1.305534E+01    -1.350449E+01    -1.300922E+01    -1.256361E+01    -1.377944E+01    -1.275297E+01    -1.329757E+01    -1.298174E+01    -1.303982E+01    -1.241619E+01    -1.280645E+01    -1.394590E+01    -1.336098E+01    -1.393697E+01    -1.310914E+01    -1.286526E+01    -1.265980E+01    -1.325409E+01    -1.309915E+01    -1.297055E+01    -1.311951E+01    -1.261309E+01    -1.273980E+01    -1.342146E+01    -1.280395E+01    -1.216809E+01    -1.270169E+01    -1.297871E+01    -1.245857E+01    -1.394781E+01    -1.337011E+01    -1.237218E+01    -1.200837E+01    -1.296734E+01    -1.240704E+01    -1.256041E+01    -1.289915E+01    -1.290106E+01    -1.231949E+01    -1.376811E+01    -1.390901E+01    -1.286079E+01    -1.251967E+01    -1.241515E+01    -1.243079E+01    -1.240345E+01    -1.335906E+01    -1.257259E+01    -1.220973E+01    -1.258672E+01    -1.217214E+01    -1.252678E+01    -1.217820E+01    -1.238165E+01    -1.231036E+01    -1.310082E+01    -1.257324E+01    -1.203980E+01    -1.306164E+01    -1.256519E+01    -1.304693E+01    -1.221508E+01    -1.221069E+01    -1.241032E+01    -1.245993E+01    -1.257130E+01    -1.256451E+01    -1.313142E+01    -1.189639E+01    -1.195685E+01    -1.265652E+01    -1.236213E+01    -1.258290E+01    -1.291693E+01    -1.312102E+01    -1.164272E+01    -1.215648E+01    -1.209914E+01    -1.200129E+01    -1.240247E+01    -1.261610E+01    -1.241656E+01    -1.215496E+01    -1.215948E+01    -1.234291E+01    -1.230101E+01    -1.169136E+01    -1.183487E+01    -1.258580E+01    -1.207255E+01    -1.157384E+01    -1.244478E+01    -1.231680E+01    -1.226915E+01    -1.199669E+01    -1.259166E+01    -1.198373E+01    -1.191850E+01    -1.259963E+01    -1.206757E+01    -1.242921E+01    -1.203738E+01    -1.205386E+01    -1.227727E+01    -1.201906E+01    -1.259315E+01    -1.197443E+01    -1.230535E+01    -1.203790E+01    -1.226002E+01    -1.183146E+01    -1.226533E+01    -1.221163E+01    -1.180291E+01    -1.282641E+01    -1.238266E+01    -1.188201E+01    -1.218073E+01    -1.232373E+01    -1.194341E+01    -1.187694E+01    -1.174289E+01    -1.161276E+01    -1.181051E+01    -1.193441E+01    -1.233282E+01    -1.228387E+01    -1.181244E+01    -1.233735E+01    -1.183742E+01    -1.184951E+01    -1.169885E+01    -1.211879E+01    -1.191030E+01    -1.172575E+01    -1.235527E+01    -1.283097E+01    -1.191757E+01    -1.188229E+01    -1.184767E+01    -1.173670E+01    -1.225443E+01    -1.203494E+01    -1.192067E+01    -1.230154E+01    -1.221487E+01    -1.180464E+01    -1.175035E+01    -1.136402E+01    -1.160264E+01    -1.168154E+01    -1.167228E+01    -1.180235E+01    -1.183883E+01    -1.228084E+01    -1.217392E+01    -1.205729E+01    -1.194695E+01    -1.192103E+01    -1.172780E+01    -1.209705E+01    -1.262982E+01    -1.190862E+01    -1.177675E+01    -1.226244E+01    -1.207267E+01    -1.214262E+01    -1.213617E+01    -1.148346E+01    -1.155719E+01    -1.196859E+01    -1.201434E+01    -1.170238E+01    -1.181086E+01    -1.222265E+01    -1.223817E+01    -1.162289E+01    -1.165509E+01    -1.170668E+01    -1.157013E+01    -1.168289E+01    -1.223132E+01    -1.176136E+01    -1.217446E+01    -1.193016E+01    -1.226320E+01    -1.284364E+01    -1.175803E+01    -1.170719E+01    -1.227893E+01    -1.166419E+01    -1.188951E+01    -1.199447E+01    -1.139719E+01    -1.202465E+01    -1.218895E+01    -1.185143E+01    -1.230492E+01    -1.180842E+01    -1.200207E+01    -1.186605E+01    -1.150892E+01    -1.176407E+01    -1.199862E+01    -1.171468E+01    -1.181674E+01    -1.198527E+01    -1.191171E+01    -1.172605E+01    -1.169875E+01    -1.170521E+01    -1.156117E+01    -1.193554E+01    -1.212812E+01    -1.218306E+01    -1.180700E+01    -1.247311E+01    -1.174727E+01    -1.138752E+01    -1.154741E+01    -1.166403E+01    -1.187877E+01    -1.186625E+01    -1.147043E+01    -1.211069E+01    -1.189522E+01    -1.151405E+01    -1.146797E+01    -1.178654E+01    -1.218005E+01    -1.274101E+01    -1.169085E+01    -1.181066E+01    -1.203573E+01    -1.210376E+01    -1.133333E+01    -1.155239E+01    -1.177757E+01    -1.224086E+01    -1.245178E+01    -1.232838E+01    -1.219601E+01    -1.283019E+01    -1.209179E+01    -1.119684E+01    -1.168672E+01    -1.162777E+01    -1.181003E+01    -1.148344E+01    -1.139464E+01    -1.175189E+01    -1.221000E+01    -1.186797E+01    -1.237969E+01    -1.185320E+01    -1.201010E+01    -1.198209E+01    -1.183945E+01    -1.152665E+01    -1.191514E+01    -1.145037E+01    -1.183846E+01    -1.160958E+01    -1.147698E+01    -1.176972E+01    -1.186857E+01    -1.158613E+01    -1.225085E+01    -1.194306E+01    -1.235415E+01    -1.218717E+01    -1.170820E+01    -1.196233E+01    -1.196886E+01    -1.169341E+01    -1.216088E+01    -1.186767E+01    -1.207187E+01    -1.238452E+01    -1.212451E+01    -1.215683E+01    -1.228407E+01    -1.161224E+01    -1.205964E+01    -1.195093E+01    -1.173916E+01    -1.181476E+01    -1.230307E+01    -1.192060E+01    -1.156279E+01    -1.184186E+01    -1.205369E+01    -1.215993E+01    -1.220911E+01    -1.192165E+01    -1.167207E+01    -1.213723E+01    -1.169050E+01    -1.159675E+01    -1.146632E+01    -1.222024E+01    -1.226739E+01    -1.193446E+01    -1.144571E+01    -1.269990E+01    -1.237147E+01    -1.185953E+01    -1.216194E+01    -1.301391E+01    -1.228890E+01    -1.247586E+01    -1.233868E+01    -1.233700E+01    -1.171462E+01    -1.149607E+01    -1.141615E+01    -1.159869E+01    -1.146370E+01    -1.182776E+01    -1.147954E+01    -1.145892E+01    -1.242515E+01    -1.363250E+01    -1.250869E+01    -1.184704E+01    -1.186090E+01    -1.233869E+01    -1.258147E+01    -1.252675E+01    -1.279492E+01    -1.147486E+01    -1.196793E+01    -1.278025E+01    -1.267055E+01    -1.182165E+01    -1.160200E+01    -1.178031E+01    -1.246617E+01    -1.194215E+01    -1.220169E+01    -1.243052E+01    -1.185174E+01    -1.189893E+01    -1.287921E+01    -1.221606E+01    -1.197916E+01    -1.221393E+01    -1.170952E+01    -1.171614E+01    -1.240798E+01    -1.238420E+01    -1.201223E+01    -1.205151E+01    -1.280794E+01    -1.278505E+01    -1.218225E+01    -1.260237E+01    -1.331928E+01    -1.283628E+01    -1.211914E+01    -1.192279E+01    -1.186757E+01    -1.260456E+01    -1.273887E+01    -1.190716E+01    -1.161204E+01    -1.222831E+01    -1.268760E+01    -1.283296E+01    -1.276789E+01    -1.332378E+01    -1.238772E+01    -1.206152E+01    -1.221053E+01    -1.234632E+01    -1.214635E+01    -1.217170E+01    -1.278804E+01    -1.241045E+01    -1.224969E+01    -1.277441E+01    -1.273273E+01    -1.218840E+01    -1.253111E+01    -1.244307E+01    -1.167650E+01    -1.188494E+01    -1.272649E+01    -1.281476E+01    -1.246526E+01    -1.233031E+01    -1.206427E+01    -1.242485E+01    -1.298686E+01    -1.238344E+01    -1.227277E+01    -1.235039E+01    -1.298036E+01    -1.296296E+01    -1.283667E+01    -1.255289E+01    -1.327043E+01    -1.284626E+01    -1.285107E+01    -1.270889E+01    -1.284382E+01    -1.247235E+01    -1.239893E+01    -1.267540E+01    -1.279929E+01    -1.277934E+01    -1.278887E+01    -1.233161E+01    -1.299115E+01    -1.349408E+01    -1.308342E+01    -1.284796E+01    -1.287806E+01    -1.278227E+01    -1.303115E+01    -1.299554E+01    -1.348446E+01    -1.331300E+01    -1.297330E+01    -1.288565E+01    -1.272963E+01    -1.239002E+01    -1.277778E+01    -1.285590E+01    -1.262980E+01    -1.297229E+01    -1.461047E+01    -1.509731E+01    -1.345299E+01    -1.263319E+01    -1.258204E+01    -1.304937E+01    -1.307451E+01    -1.310199E+01    -1.312535E+01    -1.335454E+01    -1.352010E+01    -1.339479E+01    -1.327998E+01    -1.326125E+01    -1.344970E+01    -1.356662E+01    -1.300720E+01    -1.306502E+01    -1.289500E+01    -1.246206E+01    -1.339801E+01    -1.343004E+01    -1.266819E+01    -1.250899E+01    -1.272413E+01    -1.399998E+01    -1.389713E+01    -1.268512E+01    -1.356098E+01    -1.411471E+01    -1.371891E+01    -1.296643E+01    -1.230067E+01    -1.197491E+01    -1.237865E+01    -1.193576E+01    -1.267768E+01    -1.325283E+01    -1.358544E+01    -1.687284E+01    -1.546843E+01    -1.334741E+01    -1.452275E+01    -1.403487E+01    -1.241201E+01    -1.339191E+01    -1.355102E+01    -1.462578E+01    -1.654457E+01    -1.793347E+01    -1.374382E+01    -1.611926E+01    -1.494474E+01    -1.352309E+01    -1.382333E+01    -1.355943E+01    -1.332966E+01    -1.347482E+01    -1.266005E+01    -1.329056E+01    -1.297316E+01    -1.350873E+01    -1.535984E+01    -1.605408E+01    -1.411713E+01    -1.406173E+01    -1.356118E+01    -1.373731E+01    -1.321645E+01    -1.244204E+01    -1.390009E+01    -1.424787E+01    -1.391439E+01    -1.466550E+01    -1.640558E+01    -1.622783E+01    -1.463399E+01    -1.681574E+01    -1.392106E+01    -1.322058E+01    -1.368805E+01    -1.332322E+01    -1.305822E+01    -1.279400E+01    -1.290655E+01    -1.310200E+01    -1.330580E+01    -1.554424E+01    -1.684471E+01    -1.396828E+01    -1.346746E+01    -1.393017E+01    -1.453074E+01    -1.441717E+01    -1.519219E+01    -1.554229E+01    -1.369547E+01    -1.453048E+01    -1.433666E+01    -1.386849E+01    -1.324809E+01    -1.278082E+01    -1.311511E+01    -1.315576E+01    -1.301822E+01    -1.380626E+01    -1.661762E+01    -1.508701E+01    -1.558099E+01    -1.371171E+01    -1.367969E+01    -1.444139E+01    -1.501204E+01    -1.383626E+01    -1.605614E+01    -1.550413E+01    -1.403042E+01    -1.611035E+01    -1.579294E+01    -1.500141E+01    -1.724060E+01    -1.552495E+01    -1.460035E+01    -1.424837E+01    -1.447212E+01    -1.528276E+01    -1.512540E+01    -1.452617E+01    -1.552871E+01    -1.419603E+01    -1.353774E+01    -1.336107E+01    -1.473237E+01    -1.518483E+01    -1.364284E+01    -1.827569E+01    -1.900820E+01    -1.835572E+01    -1.415032E+01    -1.845339E+01    -1.549772E+01    -1.457364E+01    -1.438833E+01    -1.923129E+01    -1.494333E+01    -1.446250E+01    -1.444698E+01    -1.551464E+01    -1.512721E+01    -1.450625E+01    -1.633764E+01    -1.513569E+01    -1.470080E+01    -1.621487E+01    -1.411729E+01    -1.664757E+01    -1.877536E+01    -1.629148E+01    -1.828842E+01    -1.626123E+01    -1.440653E+01    -1.492399E+01    -1.418031E+01    -1.426190E+01    -1.926950E+01    -1.618281E+01    -1.658260E+01    -1.622313E+01    -1.504391E+01    -1.656067E+01    -1.676668E+01    -1.638550E+01    -1.602734E+01    -1.563929E+01    -1.451472E+01    -1.431546E+01    -1.458619E+01    -1.377664E+01    -1.324712E+01    -1.276700E+01    -1.375549E+01    -1.416636E+01    -1.439488E+01    -1.476207E+01    -1.532572E+01    -1.528934E+01    -1.597615E+01    -1.519619E+01    -1.764744E+01    -1.661816E+01    -1.552434E+01    -1.463354E+01    -1.494152E+01    -1.534663E+01    -1.506104E+01    -1.498089E+01    -1.731660E+01    -1.443335E+01    -1.394465E+01    -1.493947E+01    -1.443439E+01    -1.475459E+01    -1.418534E+01    -1.445938E+01    -1.404978E+01    -1.401232E+01    -1.315359E+01    -1.341864E+01    -1.349669E+01    -1.417782E+01    -1.480611E+01    -1.433676E+01    -1.343971E+01    -1.396296E+01    -1.408576E+01    -1.518642E+01    -1.475854E+01    -1.616693E+01    -1.518205E+01    -1.439169E+01    -1.485360E+01    -1.479603E+01    -1.412464E+01    -1.421344E+01    -1.560763E+01    -1.901872E+01    -1.558449E+01    -1.617489E+01    -1.661413E+01    -1.419699E+01    -1.480935E+01    -1.489067E+01    -1.441001E+01    -1.373875E+01    -1.378669E+01    -1.444061E+01    -1.388093E+01    -1.455772E+01    -1.637848E+01    -1.464550E+01    -1.409861E+01    -1.551438E+01    -1.565356E+01    -1.426590E+01    -1.714139E+01    -1.483936E+01    -1.746054E+01    -1.590904E+01    -1.478645E+01    -1.601332E+01    -1.703617E+01    -1.491277E+01    -1.377377E+01    -1.367374E+01    -1.330505E+01    -1.351359E+01    -1.336998E+01    -1.383724E+01    -1.588542E+01    -1.590974E+01    -1.553436E+01    -1.447737E+01    -1.528944E+01    -1.545670E+01    -1.602307E+01    -1.407351E+01    -1.353106E+01    -1.388777E+01    -1.355181E+01    -1.408363E+01    -1.464750E+01    -1.544728E+01    -1.530959E+01    -1.447253E+01    -1.457087E+01    -1.506389E+01    -1.625952E+01    -1.431015E+01    -1.654455E+01    -1.429880E+01    -1.567285E+01    -1.619018E+01    -1.359556E+01    -1.404811E+01    -1.854424E+01    -1.438860E+01    -1.377337E+01    -1.448249E+01    -1.386924E+01    -1.369396E+01    -1.469693E+01    -1.513922E+01    -1.481368E+01    -1.358600E+01    -1.485406E+01    -1.418866E+01    -1.386984E+01    -1.452697E+01    -1.714277E+01    -1.516379E+01    -1.523700E+01    -1.531695E+01    -1.648327E+01    -1.582210E+01    -1.476774E+01    -1.442771E+01    -1.389957E+01    -1.476653E+01    -1.382159E+01    -1.428891E+01    -1.404206E+01    -1.540181E+01    -1.483339E+01    -1.395669E+01    -1.303717E+01    -1.293256E+01    -1.282838E+01    -1.325233E+01    -1.347386E+01    -1.414369E+01    -1.656380E+01    -1.813864E+01    -1.563266E+01    -1.523635E+01    -1.489185E+01    -1.441173E+01    -1.764881E+01    -1.472503E+01    -1.506444E+01    -1.642445E+01    -1.606114E+01    -1.475622E+01    -1.686357E+01    -1.644798E+01    -1.931823E+01    -1.596167E+01    -1.561454E+01    -1.529164E+01    -1.536075E+01    -1.486868E+01    -1.524997E+01    -1.432935E+01    -1.443058E+01    -1.316550E+01    -1.327246E+01    -1.410608E+01    -1.529111E+01    -1.479874E+01    -1.434618E+01    -1.786011E+01    -1.652804E+01    -1.645647E+01    -1.495792E+01    -1.562811E+01    -1.612451E+01    -1.589332E+01    -1.392141E+01    -1.465720E+01    -1.534783E+01    -1.409716E+01    -1.418018E+01    -1.486076E+01    -1.520955E+01    -1.826172E+01    -1.582946E+01    -1.629550E+01    -1.506745E+01    -1.479612E+01    -1.374744E+01    -1.503625E+01    -1.501404E+01    -1.495756E+01    -1.691753E+01    -1.495526E+01    -1.623261E+01    -1.692050E+01    -1.620846E+01    -1.627556E+01    -1.614242E+01    -1.615641E+01    -1.662387E+01    -1.589901E+01    -1.817463E+01    -1.600361E+01    -1.444476E+01    -1.761703E+01    -1.588566E+01    -1.583615E+01    -1.354038E+01    -1.433803E+01    -1.441708E+01    -1.323783E+01    -1.360014E+01    -1.388437E+01    -1.491161E+01    -1.460945E+01    -1.474230E+01    -1.382898E+01    -1.546855E+01    -1.391636E+01    -1.510586E+01    -1.552090E+01    -1.572899E+01    -1.717842E+01    -1.531791E+01    -1.423162E+01    -1.486699E+01    -1.482340E+01    -1.546507E+01    -1.367789E+01    -1.412291E+01    -1.396701E+01    -1.455742E+01    -1.528717E+01    -1.586015E+01    -1.399197E+01    -1.425652E+01    -1.359572E+01    -1.317698E+01    -1.428538E+01    -1.495032E+01    -1.429160E+01    -1.609264E+01    -1.623796E+01    -1.591314E+01    -1.596092E+01    -1.432959E+01    -1.448583E+01    -1.351862E+01    -1.414812E+01    -1.551563E+01    -1.678747E+01    -1.529429E+01    -1.734415E+01    -1.318145E+01    -1.320420E+01    -1.310062E+01    -1.333669E+01    -1.342164E+01    -1.329614E+01    -1.392410E+01    -1.345150E+01    -1.398418E+01    -1.302809E+01    -1.335598E+01    -1.484526E+01    -1.389641E+01    -1.440480E+01    -1.503728E+01    -1.570936E+01    -1.563758E+01    -1.375062E+01    -1.480401E+01    -1.426119E+01    -1.581626E+01    -1.544957E+01    -1.765843E+01    -1.496625E+01    -1.446834E+01    -1.392379E+01    -1.356680E+01    -1.690266E+01    -1.419208E+01    -1.441342E+01    -1.415133E+01    -1.712756E+01    -1.769115E+01    -1.401279E+01    -1.680432E+01    -1.531627E+01    -1.429011E+01    -1.550737E+01    -1.427290E+01    -1.636613E+01    -1.624287E+01    -1.700630E+01    -1.397141E+01    -1.404674E+01    -1.298508E+01    -1.455775E+01    -1.495385E+01    -1.353312E+01    -1.406742E+01    -1.300644E+01    -1.418461E+01    -1.412628E+01    -1.445771E+01    -1.319916E+01    -1.416342E+01    -1.492259E+01    -1.488555E+01    -1.600402E+01    -1.615966E+01    -1.765234E+01    -1.456810E+01    -1.541006E+01    -1.507900E+01    -1.406511E+01    -1.610376E+01    -1.514878E+01    -1.682892E+01    -1.716075E+01    -1.602646E+01    -1.696363E+01    -1.544677E+01    -1.551799E+01    -1.529338E+01    -1.532634E+01    -1.591407E+01    -1.604046E+01    -1.629214E+01    -1.757787E+01    -1.802263E+01    -1.559090E+01    -1.670770E+01    -1.603176E+01    -1.616062E+01    -1.654587E+01    -1.590464E+01    -1.404287E+01    -1.400500E+01    -1.505419E+01    -1.469124E+01    -1.591091E+01    -1.626139E+01    -1.487410E+01    -1.446939E+01    -1.582563E+01    -1.584284E+01    -1.582556E+01    -1.576900E+01    -1.622159E+01    -1.535748E+01    -1.874598E+01    -1.756052E+01    -1.501960E+01    -1.529770E+01    -1.564679E+01    -1.418388E+01    -1.599817E+01    -1.533979E+01    -1.496451E+01    -1.740847E+01    -1.713091E+01    -1.638972E+01    -1.586045E+01    -1.631844E+01    -1.733909E+01    -1.881952E+01    -1.726072E+01    -1.592716E+01    -1.630775E+01    -1.531624E+01    -1.902558E+01    -1.720981E+01    -1.640133E+01    -1.732464E+01    -1.894658E+01    -1.514322E+01    -1.468582E+01    -1.481699E+01    -1.459888E+01    -1.520917E+01    -1.645929E+01    -1.540292E+01    -1.569202E+01    -1.338403E+01    -1.458773E+01    -1.422898E+01    -1.587367E+01    -1.666984E+01    -1.640182E+01    -1.519444E+01    -1.733470E+01    -1.654047E+01    -1.736799E+01    -1.628736E+01
-55.111111    -1.489074E+01    -1.377686E+01    -1.535736E+01    -1.495513E+01    -1.752175E+01    -1.596870E+01    -1.484016E+01    -1.630832E+01    -1.687820E+01    -1.616131E+01    -1.719518E+01    -1.601267E+01    -1.633090E+01    -1.505685E+01    -1.677343E+01    -1.541339E+01    -1.533610E+01    -1.397281E+01    -1.513930E+01    -1.469692E+01    -1.397001E+01    -1.541495E+01    -1.463892E+01    -1.566608E+01    -1.532849E+01    -1.372618E+01    -1.643000E+01    -1.537724E+01    -1.517961E+01    -1.485057E+01    -1.668253E+01    -1.651720E+01    -1.519810E+01    -1.615961E+01    -1.395062E+01    -2.013739E+01    -1.379335E+01    -1.435931E+01    -1.593812E+01    -1.728731E+01    -1.650597E+01    -1.431203E+01    -1.483387E+01    -1.475883E+01    -1.436036E+01    -1.898011E+01    -1.553428E+01    -1.633780E+01    -1.376607E+01    -1.584726E+01    -1.477522E+01    -1.541214E+01    -1.586145E+01    -1.533472E+01    -1.442939E+01    -1.446254E+01    -1.523100E+01    -1.576980E+01    -1.520952E+01    -1.930668E+01    -1.469506E+01    -1.465083E+01    -1.669080E+01    -1.373093E+01    -1.538515E+01    -1.544586E+01    -1.745285E+01    -1.513462E+01    -2.015678E+01    -1.432201E+01    -1.795475E+01    -1.581035E+01    -1.502506E+01    -1.560020E+01    -1.565382E+01    -1.953565E+01    -1.542076E+01    -1.718682E+01    -1.556035E+01    -1.785851E+01    -1.674887E+01    -1.599484E+01    -1.538595E+01    -1.640894E+01    -1.477360E+01    -1.551487E+01    -1.570313E+01    -1.592231E+01    -1.559158E+01    -1.488341E+01    -1.517657E+01    -1.436822E+01    -1.514151E+01    -1.586176E+01    -1.440794E+01    -1.636367E+01    -1.529275E+01    -1.446878E+01    -1.748209E+01    -1.437719E+01    -1.643572E+01    -1.513205E+01    -1.637132E+01    -1.675971E+01    -1.718459E+01    -1.546350E+01    -1.449761E+01    -1.645923E+01    -1.574543E+01    -1.547080E+01    -1.614450E+01    -1.657473E+01    -1.680561E+01    -1.502158E+01    -1.573217E+01    -1.639468E+01    -1.574690E+01    -1.545982E+01    -1.709369E+01    -1.588735E+01    -1.738970E+01    -1.448054E+01    -1.764868E+01    -1.482455E+01    -1.721942E+01    -1.485662E+01    -1.347954E+01    -1.870956E+01    -1.451880E+01    -1.508158E+01    -1.507186E+01    -1.539234E+01    -1.643229E+01    -1.454983E+01    -1.575845E+01    -1.732091E+01    -1.475154E+01    -1.430421E+01    -1.510843E+01    -1.493123E+01    -1.613791E+01    -1.580398E+01    -1.707861E+01    -1.538097E+01    -1.504620E+01    -1.431239E+01    -1.576551E+01    -1.560494E+01    -1.454737E+01    -1.533764E+01    -1.607767E+01    -1.420514E+01    -1.442527E+01    -1.399759E+01    -1.500484E+01    -1.545041E+01    -1.536949E+01    -1.543415E+01    -1.501890E+01    -1.606381E+01    -1.469936E+01    -1.689767E+01    -1.577477E+01    -1.580242E+01    -1.433198E+01    -1.591365E+01    -1.741532E+01    -1.617977E+01    -1.473674E+01    -1.447240E+01    -1.433721E+01    -1.360640E+01    -1.594965E+01    -1.819715E+01    -1.476295E+01    -1.490076E+01    -1.886065E+01    -1.367496E+01    -1.441859E+01    -1.842183E+01    -1.742486E+01    -1.457857E+01    -1.509782E+01    -1.440154E+01    -1.387577E+01    -1.717300E+01    -1.532743E+01    -1.433003E+01    -1.523337E+01    -1.447289E+01    -1.448001E+01    -1.513224E+01    -1.518982E+01    -1.485584E+01    -1.413114E+01    -1.450513E+01    -1.390637E+01    -1.421847E+01    -1.568633E+01    -1.484248E+01    -1.432670E+01    -1.723807E+01    -1.579582E+01    -1.597017E+01    -1.492699E+01    -1.441348E+01    -1.569839E+01    -1.335416E+01    -1.317759E+01    -1.384851E+01    -1.376642E+01    -1.333922E+01    -1.457191E+01    -1.392924E+01    -1.441386E+01    -1.448795E+01    -1.388766E+01    -1.399121E+01    -1.376118E+01    -1.613693E+01    -1.546445E+01    -1.413586E+01    -1.443692E+01    -1.385340E+01    -1.383849E+01    -1.368162E+01    -1.373742E+01    -1.479379E+01    -1.453518E+01    -1.438128E+01    -1.496017E+01    -1.382577E+01    -1.387440E+01    -1.395335E+01    -1.294053E+01    -1.280526E+01    -1.387405E+01    -1.424270E+01    -1.360004E+01    -1.361710E+01    -1.434241E+01    -1.382077E+01    -1.322452E+01    -1.419071E+01    -1.411182E+01    -1.324609E+01    -1.352143E+01    -1.367859E+01    -1.315786E+01    -1.345567E+01    -1.394570E+01    -1.354719E+01    -1.363948E+01    -1.438722E+01    -1.323040E+01    -1.320793E+01    -1.451713E+01    -1.470489E+01    -1.311124E+01    -1.273305E+01    -1.250974E+01    -1.232989E+01    -1.292420E+01    -1.419666E+01    -1.290224E+01    -1.282962E+01    -1.269003E+01    -1.285468E+01    -1.406861E+01    -1.414010E+01    -1.431536E+01    -1.282813E+01    -1.269572E+01    -1.285860E+01    -1.362086E+01    -1.460059E+01    -1.281141E+01    -1.347927E+01    -1.293030E+01    -1.237574E+01    -1.286958E+01    -1.385693E+01    -1.317943E+01    -1.246105E+01    -1.308986E+01    -1.260990E+01    -1.307988E+01    -1.285439E+01    -1.259376E+01    -1.234754E+01    -1.251991E+01    -1.226190E+01    -1.267740E+01    -1.311089E+01    -1.219688E+01    -1.288271E+01    -1.327082E+01    -1.348485E+01    -1.280302E+01    -1.336581E+01    -1.280505E+01    -1.203204E+01    -1.296482E+01    -1.228278E+01    -1.325644E+01    -1.332316E+01    -1.322695E+01    -1.242216E+01    -1.289453E+01    -1.291298E+01    -1.285616E+01    -1.279284E+01    -1.216250E+01    -1.228406E+01    -1.306139E+01    -1.249798E+01    -1.254068E+01    -1.262071E+01    -1.206050E+01    -1.218772E+01    -1.252279E+01    -1.231475E+01    -1.250208E+01    -1.213501E+01    -1.364571E+01    -1.225349E+01    -1.248952E+01    -1.231690E+01    -1.236599E+01    -1.239602E+01    -1.201760E+01    -1.239996E+01    -1.209416E+01    -1.213649E+01    -1.221530E+01    -1.269639E+01    -1.246145E+01    -1.220878E+01    -1.269791E+01    -1.181151E+01    -1.192750E+01    -1.258881E+01    -1.246869E+01    -1.194233E+01    -1.167482E+01    -1.240491E+01    -1.194884E+01    -1.293762E+01    -1.280918E+01    -1.261038E+01    -1.292180E+01    -1.232918E+01    -1.204203E+01    -1.185997E+01    -1.226243E+01    -1.207506E+01    -1.180324E+01    -1.254457E+01    -1.236302E+01    -1.167230E+01    -1.233773E+01    -1.280324E+01    -1.215413E+01    -1.190464E+01    -1.247107E+01    -1.188115E+01    -1.163667E+01    -1.242537E+01    -1.271062E+01    -1.196232E+01    -1.181378E+01    -1.211389E+01    -1.159766E+01    -1.208381E+01    -1.245057E+01    -1.225964E+01    -1.210071E+01    -1.160424E+01    -1.187518E+01    -1.197215E+01    -1.198482E+01    -1.206339E+01    -1.196714E+01    -1.244229E+01    -1.200470E+01    -1.204376E+01    -1.195620E+01    -1.155845E+01    -1.187782E+01    -1.265903E+01    -1.231191E+01    -1.175443E+01    -1.214273E+01    -1.223424E+01    -1.201886E+01    -1.206846E+01    -1.212485E+01    -1.152157E+01    -1.140280E+01    -1.195458E+01    -1.176427E+01    -1.171295E+01    -1.178333E+01    -1.222798E+01    -1.211051E+01    -1.186123E+01    -1.215507E+01    -1.234565E+01    -1.183934E+01    -1.210714E+01    -1.210569E+01    -1.175206E+01    -1.152276E+01    -1.177869E+01    -1.178413E+01    -1.161482E+01    -1.194241E+01    -1.176362E+01    -1.217927E+01    -1.196805E+01    -1.221038E+01    -1.199334E+01    -1.200357E+01    -1.237618E+01    -1.195423E+01    -1.185782E+01    -1.193809E+01    -1.163439E+01    -1.166214E+01    -1.220693E+01    -1.183218E+01    -1.180118E+01    -1.189087E+01    -1.180211E+01    -1.174266E+01    -1.163171E+01    -1.130891E+01    -1.156025E+01    -1.155509E+01    -1.151915E+01    -1.184369E+01    -1.185431E+01    -1.189296E+01    -1.156583E+01    -1.181533E+01    -1.183738E+01    -1.174774E+01    -1.169065E+01    -1.201888E+01    -1.181392E+01    -1.177176E+01    -1.192136E+01    -1.190461E+01    -1.203287E+01    -1.235070E+01    -1.188506E+01    -1.188452E+01    -1.165721E+01    -1.162543E+01    -1.185877E+01    -1.155910E+01    -1.171069E+01    -1.205606E+01    -1.150625E+01    -1.184827E+01    -1.192440E+01    -1.160696E+01    -1.157562E+01    -1.170098E+01    -1.158016E+01    -1.223943E+01    -1.156227E+01    -1.175499E+01    -1.163577E+01    -1.136149E+01    -1.198885E+01    -1.251648E+01    -1.188827E+01    -1.216067E+01    -1.191999E+01    -1.187656E+01    -1.197581E+01    -1.230553E+01    -1.211721E+01    -1.147248E+01    -1.164778E+01    -1.177828E+01    -1.188322E+01    -1.112699E+01    -1.167320E+01    -1.201284E+01    -1.158657E+01    -1.183768E+01    -1.246386E+01    -1.185414E+01    -1.180466E+01    -1.139134E+01    -1.158727E+01    -1.170724E+01    -1.166635E+01    -1.165079E+01    -1.191913E+01    -1.152238E+01    -1.172008E+01    -1.220444E+01    -1.177555E+01    -1.174101E+01    -1.209228E+01    -1.178560E+01    -1.184186E+01    -1.202426E+01    -1.148321E+01    -1.136909E+01    -1.168490E+01    -1.146049E+01    -1.168745E+01    -1.163924E+01    -1.181977E+01    -1.235982E+01    -1.146703E+01    -1.199261E+01    -1.218554E+01    -1.180648E+01    -1.143349E+01    -1.172605E+01    -1.159037E+01    -1.186841E+01    -1.154528E+01    -1.160082E+01    -1.155993E+01    -1.219215E+01    -1.229158E+01    -1.190220E+01    -1.175460E+01    -1.240934E+01    -1.197748E+01    -1.190590E+01    -1.200293E+01    -1.223956E+01    -1.188832E+01    -1.187397E+01    -1.155562E+01    -1.198170E+01    -1.186536E+01    -1.203189E+01    -1.216187E+01    -1.220070E+01    -1.178879E+01    -1.202708E+01    -1.131718E+01    -1.153272E+01    -1.183565E+01    -1.142053E+01    -1.136194E+01    -1.196997E+01    -1.206730E+01    -1.195435E+01    -1.185735E+01    -1.169203E+01    -1.145776E+01    -1.163357E+01    -1.210886E+01    -1.157322E+01    -1.131399E+01    -1.164188E+01    -1.211479E+01    -1.173381E+01    -1.217817E+01    -1.176114E+01    -1.197859E+01    -1.278213E+01    -1.254034E+01    -1.183295E+01    -1.209064E+01    -1.241682E+01    -1.224631E+01    -1.174931E+01    -1.185086E+01    -1.182789E+01    -1.201461E+01    -1.161966E+01    -1.184678E+01    -1.181041E+01    -1.152536E+01    -1.204246E+01    -1.308565E+01    -1.262180E+01    -1.219189E+01    -1.245916E+01    -1.259700E+01    -1.203178E+01    -1.194611E+01    -1.275272E+01    -1.174762E+01    -1.121238E+01    -1.141778E+01    -1.158729E+01    -1.157478E+01    -1.178308E+01    -1.140146E+01    -1.208041E+01    -1.211374E+01    -1.234014E+01    -1.248346E+01    -1.195183E+01    -1.173189E+01    -1.365239E+01    -1.230903E+01    -1.205573E+01    -1.198593E+01    -1.183461E+01    -1.194291E+01    -1.197365E+01    -1.187909E+01    -1.273220E+01    -1.217389E+01    -1.202776E+01    -1.222690E+01    -1.209554E+01    -1.247774E+01    -1.261713E+01    -1.170801E+01    -1.156406E+01    -1.235841E+01    -1.220488E+01    -1.196806E+01    -1.247686E+01    -1.256390E+01    -1.185476E+01    -1.171517E+01    -1.206750E+01    -1.256528E+01    -1.237154E+01    -1.194248E+01    -1.197279E+01    -1.169653E+01    -1.198697E+01    -1.240207E+01    -1.243734E+01    -1.224215E+01    -1.213618E+01    -1.211101E+01    -1.211292E+01    -1.256877E+01    -1.280280E+01    -1.247137E+01    -1.221536E+01    -1.223055E+01    -1.215296E+01    -1.214427E+01    -1.290983E+01    -1.335991E+01    -1.269237E+01    -1.201561E+01    -1.259047E+01    -1.269462E+01    -1.343147E+01    -1.358733E+01    -1.304546E+01    -1.232578E+01    -1.181018E+01    -1.191292E+01    -1.269022E+01    -1.258209E+01    -1.279453E+01    -1.233166E+01    -1.202555E+01    -1.252788E+01    -1.260890E+01    -1.264786E+01    -1.402529E+01    -1.350244E+01    -1.270046E+01    -1.232286E+01    -1.207308E+01    -1.230322E+01    -1.232140E+01    -1.234740E+01    -1.286730E+01    -1.227100E+01    -1.238345E+01    -1.275359E+01    -1.205133E+01    -1.196137E+01    -1.354421E+01    -1.295166E+01    -1.241361E+01    -1.260760E+01    -1.290300E+01    -1.298866E+01    -1.269262E+01    -1.251716E+01    -1.247777E+01    -1.225379E+01    -1.231752E+01    -1.289734E+01    -1.277879E+01    -1.268085E+01    -1.248798E+01    -1.284063E+01    -1.317471E+01    -1.347645E+01    -1.346954E+01    -1.345453E+01    -1.312214E+01    -1.339562E+01    -1.352114E+01    -1.375778E+01    -1.358871E+01    -1.395714E+01    -1.316598E+01    -1.327564E+01    -1.318950E+01    -1.331607E+01    -1.206714E+01    -1.223255E+01    -1.228844E+01    -1.240016E+01    -1.265788E+01    -1.331395E+01    -1.291352E+01    -1.291910E+01    -1.275822E+01    -1.322890E+01    -1.412052E+01    -1.456229E+01    -1.601683E+01    -1.452361E+01    -1.316476E+01    -1.369349E+01    -1.408648E+01    -1.291285E+01    -1.332130E+01    -1.331997E+01    -1.344235E+01    -1.372574E+01    -1.395691E+01    -1.480377E+01    -1.411169E+01    -1.437747E+01    -1.337673E+01    -1.283245E+01    -1.251864E+01    -1.321206E+01    -1.380150E+01    -1.356148E+01    -1.416153E+01    -1.475183E+01    -1.394401E+01    -1.309167E+01    -1.289664E+01    -1.298061E+01    -1.268538E+01    -1.208168E+01    -1.252677E+01    -1.299375E+01    -1.276093E+01    -1.270373E+01    -1.334482E+01    -1.503908E+01    -1.546273E+01    -1.518919E+01    -1.482832E+01    -1.336817E+01    -1.344645E+01    -1.481481E+01    -1.369855E+01    -1.308001E+01    -1.456008E+01    -1.448846E+01    -1.413488E+01    -1.439884E+01    -1.487067E+01    -1.468906E+01    -1.426217E+01    -1.397589E+01    -1.292044E+01    -1.316742E+01    -1.302472E+01    -1.346636E+01    -1.389078E+01    -1.339402E+01    -1.357683E+01    -1.310495E+01    -1.400765E+01    -1.430729E+01    -1.477056E+01    -1.572848E+01    -1.517703E+01    -1.542412E+01    -1.400890E+01    -1.432734E+01    -1.389655E+01    -1.389000E+01    -1.368932E+01    -1.261840E+01    -1.274959E+01    -1.308615E+01    -1.305697E+01    -1.282365E+01    -1.302348E+01    -1.607641E+01    -1.566892E+01    -1.442820E+01    -1.376022E+01    -1.451666E+01    -1.381102E+01    -1.378407E+01    -1.502687E+01    -1.399733E+01    -1.603024E+01    -1.587372E+01    -1.503603E+01    -1.433733E+01    -1.436381E+01    -1.639157E+01    -1.687127E+01    -1.516065E+01    -1.389643E+01    -1.452064E+01    -1.398712E+01    -1.507347E+01    -1.422285E+01    -1.692310E+01    -1.837733E+01    -1.548937E+01    -1.546625E+01    -1.638484E+01    -1.612337E+01    -1.504781E+01    -1.718947E+01    -1.650700E+01    -1.662976E+01    -1.550171E+01    -2.173143E+01    -1.564362E+01    -1.482423E+01    -1.535158E+01    -1.568128E+01    -1.701490E+01    -1.486661E+01    -1.459861E+01    -1.459796E+01    -1.401164E+01    -1.653208E+01    -1.503476E+01    -1.454933E+01    -1.429011E+01    -1.395073E+01    -1.350572E+01    -1.363904E+01    -1.319183E+01    -1.378006E+01    -1.358024E+01    -1.428443E+01    -1.662904E+01    -1.350721E+01    -1.274784E+01    -1.354053E+01    -1.350731E+01    -1.371922E+01    -1.343706E+01    -1.411328E+01    -1.459230E+01    -1.321496E+01    -1.337985E+01    -1.432754E+01    -1.575509E+01    -1.539615E+01    -1.554204E+01    -1.480728E+01    -1.434507E+01    -1.401868E+01    -1.405583E+01    -1.542775E+01    -1.374473E+01    -1.369303E+01    -1.407427E+01    -1.399191E+01    -1.350932E+01    -1.321571E+01    -1.272630E+01    -1.348869E+01    -1.368675E+01    -1.305858E+01    -1.382401E+01    -1.523135E+01    -1.537620E+01    -1.460028E+01    -1.407632E+01    -1.420224E+01    -1.458103E+01    -1.430814E+01    -1.432008E+01    -1.579180E+01    -1.595920E+01    -1.461130E+01    -1.519319E+01    -1.482364E+01    -1.408813E+01    -1.518111E+01    -1.509916E+01    -1.506593E+01    -1.531243E+01    -1.534430E+01    -1.880409E+01    -1.773975E+01    -1.489178E+01    -1.397595E+01    -1.427323E+01    -1.416061E+01    -1.342664E+01    -1.355565E+01    -1.358527E+01    -1.400264E+01    -1.467190E+01    -1.406420E+01    -1.411599E+01    -1.453849E+01    -1.478235E+01    -1.379159E+01    -1.384066E+01    -1.411707E+01    -1.351776E+01    -1.337332E+01    -1.416624E+01    -1.548878E+01    -1.681175E+01    -1.532050E+01    -1.468838E+01    -1.399742E+01    -1.484791E+01    -1.627041E+01    -1.538382E+01    -1.405301E+01    -1.353225E+01    -1.396391E+01    -1.346281E+01    -1.289959E+01    -1.355961E+01    -1.435779E+01    -1.626175E+01    -1.604232E+01    -1.418114E+01    -1.341547E+01    -1.485353E+01    -1.399193E+01    -1.399832E+01    -1.554441E+01    -1.407629E+01    -1.450246E+01    -1.426003E+01    -1.428486E+01    -1.471300E+01    -1.328924E+01    -1.285545E+01    -1.339022E+01    -1.329552E+01    -1.298319E+01    -1.397611E+01    -1.442453E+01    -1.549105E+01    -1.750195E+01    -1.591543E+01    -1.441778E+01    -1.567914E+01    -1.681843E+01    -1.605257E+01    -1.562167E+01    -1.460337E+01    -1.343625E+01    -1.361079E+01    -1.416548E+01    -1.367259E+01    -1.407087E+01    -1.575284E+01    -1.381355E+01    -1.466611E+01    -1.520560E+01    -1.496027E+01    -1.629149E+01    -1.443075E+01    -1.495855E+01    -1.602977E+01    -1.381129E+01    -1.398444E+01    -1.511387E+01    -1.606442E+01    -1.477657E+01    -1.331796E+01    -1.329800E+01    -1.350274E+01    -1.344009E+01    -1.416719E+01    -1.438763E+01    -1.664131E+01    -1.521517E+01    -1.481210E+01    -1.391885E+01    -1.462419E+01    -1.542332E+01    -1.552991E+01    -1.543523E+01    -1.424753E+01    -1.308492E+01    -1.364559E+01    -1.408312E+01    -1.388562E+01    -1.392054E+01    -1.427522E+01    -1.435990E+01    -1.399421E+01    -1.425769E+01    -1.495057E+01    -1.410941E+01    -1.368774E+01    -1.359062E+01    -1.317645E+01    -1.353164E+01    -1.341188E+01    -1.333488E+01    -1.363308E+01    -1.457765E+01    -1.438418E+01    -1.431851E+01    -1.454372E+01    -1.437295E+01    -1.448605E+01    -1.412027E+01    -1.355770E+01    -1.491401E+01    -1.515475E+01    -1.437439E+01    -1.555751E+01    -1.581878E+01    -1.441480E+01    -1.492783E+01    -1.536875E+01    -1.481735E+01    -1.489763E+01    -1.528654E+01    -1.677770E+01    -1.679809E+01    -1.427071E+01    -1.376700E+01    -1.507996E+01    -1.480500E+01    -1.366780E+01    -1.426923E+01    -1.430280E+01    -1.402625E+01    -1.418184E+01    -1.352582E+01    -1.376457E+01    -1.463192E+01    -1.447165E+01    -1.415279E+01    -1.402172E+01    -1.645471E+01    -1.671018E+01    -1.710911E+01    -1.470622E+01    -1.365981E+01    -1.336207E+01    -1.329534E+01    -1.469989E+01    -1.409856E+01    -1.402389E+01    -1.437976E+01    -1.427739E+01    -1.427511E+01    -1.294266E+01    -1.360414E+01    -1.569288E+01    -1.489132E+01    -1.462048E+01    -1.504761E+01    -1.428069E+01    -1.538108E+01    -1.484869E+01    -1.585796E+01    -1.626533E+01    -1.546926E+01    -1.400060E+01    -1.575504E+01    -1.374746E+01    -1.428652E+01    -1.376586E+01    -1.444631E+01    -1.570188E+01    -1.393478E+01    -1.487785E+01    -1.393998E+01    -1.461938E+01    -1.475107E+01    -1.456544E+01    -1.439297E+01    -1.442417E+01    -1.565098E+01    -1.404247E+01    -1.483941E+01    -1.514568E+01    -1.596399E+01    -1.528226E+01    -1.513101E+01    -1.597884E+01    -1.356242E+01    -1.436319E+01    -1.359897E+01    -1.502653E+01    -1.416705E+01    -1.696253E+01    -1.703696E+01    -1.619559E+01    -1.433368E+01    -1.429822E+01    -1.468935E+01    -1.592683E+01    -1.871004E+01    -1.462365E+01    -1.495371E+01    -1.355454E+01    -1.371432E+01    -1.426713E+01    -1.382120E+01    -1.475960E+01    -1.431706E+01    -1.510383E+01    -1.345626E+01    -1.295738E+01    -1.353991E+01    -1.478976E+01    -1.530865E+01    -1.362001E+01    -1.424909E+01    -1.681878E+01    -1.477619E+01    -1.450000E+01    -1.354749E+01    -1.496454E+01    -1.383803E+01    -1.387614E+01    -1.535816E+01    -1.327465E+01    -1.376313E+01    -1.320583E+01    -1.371220E+01    -1.324279E+01    -1.350444E+01    -1.481015E+01    -1.376361E+01    -1.425598E+01    -1.406379E+01    -1.441052E+01    -1.495408E+01    -1.381907E+01    -1.584029E+01    -1.576740E+01    -1.652418E+01    -1.660880E+01    -1.643192E+01    -1.448217E+01    -1.506767E+01    -1.462712E+01    -1.592733E+01    -1.493330E+01    -1.576849E+01    -1.623020E+01    -1.567925E+01    -1.323685E+01    -1.475120E+01    -1.406178E+01    -1.463513E+01    -1.532469E+01    -1.446089E+01    -1.384370E+01    -1.401339E+01    -1.582531E+01    -1.602913E+01    -1.535823E+01    -1.526482E+01    -1.758283E+01    -1.581773E+01    -1.550489E+01    -1.582987E+01    -1.454357E+01    -1.403853E+01    -1.423624E+01    -1.483835E+01    -1.533565E+01    -1.506674E+01    -1.435408E+01    -1.721602E+01    -1.617795E+01    -1.807015E+01    -1.527654E+01    -1.598888E+01    -1.470901E+01    -1.593164E+01    -1.520625E+01    -1.334730E+01    -1.411918E+01    -1.474562E+01    -1.456969E+01    -1.487597E+01    -1.445535E+01    -1.560868E+01    -1.427280E+01    -1.485143E+01    -1.371387E+01    -1.449915E+01    -1.789681E+01    -1.619344E+01    -1.487891E+01    -1.462047E+01    -1.668769E+01    -1.723118E+01    -1.633613E+01    -1.514223E+01    -1.561381E+01    -1.703236E+01    -1.935123E+01    -1.704802E+01    -1.622143E+01    -1.883969E+01    -1.575911E+01    -1.507950E+01    -1.458761E+01    -1.709958E+01    -1.917056E+01    -1.652867E+01    -1.794142E+01    -1.607258E+01    -1.535311E+01    -1.665996E+01    -1.462316E+01    -1.664390E+01    -1.566713E+01    -1.501552E+01    -1.504475E+01    -1.692576E+01    -1.820986E+01    -1.478636E+01    -1.623417E+01    -1.344197E+01    -1.643330E+01    -1.460628E+01    -1.581073E+01    -1.642985E+01    -1.795185E+01    -1.661580E+01    -1.529631E+01    -1.510584E+01    -1.836931E+01    -1.553154E+01    -1.533614E+01    -1.397372E+01    -1.456130E+01    -1.516673E+01    -1.606851E+01    -1.866443E+01    -1.436260E+01    -1.508337E+01    -1.900182E+01    -1.474726E+01    -1.502927E+01    -1.407219E+01    -1.375878E+01    -1.450380E+01    -1.389036E+01    -1.469776E+01    -1.497567E+01    -1.476233E+01    -1.663946E+01    -1.615316E+01    -1.552201E+01    -1.657028E+01    -1.504912E+01    -1.446568E+01    -1.487973E+01
[truncated: 21,904,035 more chars]
