# Supplementary material for: Fluorescence from a single-molecule probe directly attached to a plasmonic STM tip
Source: Nat Commun. 2024 Nov 10;15:9733. doi: 10.1038/s41467-024-53707-2 (PMC11551166; doi:10.1038/s41467-024-53707-2)
Supplement: Supplementary file 6 — Source Data [file 41467_2024_53707_MOESM6_ESM.zip › SFig 8/SupplementaryFig8c.txt]

Energy (eV)	Broadening rp=0.2nm (meV)	Broadening rp=0.3nm (meV)	Broadening rp=0.4nm (meV)	Broadening rp=0.5nm (meV)
1.30014	1.16211	1.39519	1.78455	2.47611
1.30114	1.22992	1.48469	1.91280	2.67977
1.30214	1.30383	1.58300	2.05511	2.90874
1.30314	1.38459	1.69130	2.21356	3.16716
1.30414	1.47304	1.81094	2.39058	3.46001
1.30514	1.57018	1.94353	2.58906	3.79329
1.30614	1.67717	2.09094	2.81246	4.17418
1.30714	1.79533	2.25539	3.06490	4.61140
1.30814	1.92624	2.43950	3.35132	5.11545
1.30914	2.07175	2.64639	3.67770	5.69898
1.31014	2.23403	2.87979	4.05121	6.37713
1.31114	2.41565	3.14417	4.48055	7.16783
1.31214	2.61969	3.44491	4.97620	8.09186
1.31314	2.84980	3.78848	5.55081	9.17248
1.31414	3.11038	4.18272	6.21947	10.43412
1.31514	3.40669	4.63711	7.00004	11.89918
1.31615	3.74512	5.16309	7.91311	13.58203
1.31715	4.13336	5.77439	8.98148	15.47831
1.31815	4.58072	6.48738	10.22864	17.54880
1.31915	5.09847	7.32119	11.67517	19.69897
1.32015	5.70015	8.29754	13.33201	21.76191
1.32115	6.40194	9.43974	15.18903	23.50050
1.32215	7.22282	10.77022	17.19804	24.64860
1.32315	8.18449	12.30557	19.25283	24.99342
1.32415	9.25041	13.95682	21.08756	24.51029
1.32515	10.46760	15.74806	22.58098	23.33974
1.32615	11.86462	17.64096	23.54651	21.66584
1.32715	13.44763	19.52606	23.82199	19.71076
1.32815	15.20379	21.23739	23.35573	17.67301
1.32915	17.08788	22.56803	22.22843	15.69649
1.33015	19.00731	23.31580	20.62012	13.86725
1.33115	20.81209	23.34925	18.74531	12.22518
1.33215	22.30216	22.66005	16.79477	10.77935
1.33315	23.26384	21.36689	14.90601	9.52107
1.33415	23.53335	19.66777	13.16060	8.43297
1.33515	23.05943	17.77332	11.59585	7.49465
1.33615	21.92533	15.85699	10.21968	6.68573
1.33715	20.31432	14.03571	9.02320	5.98746
1.33815	18.44300	12.37361	7.98941	5.38325
1.33915	16.50238	10.89589	7.09854	4.85882
1.34015	14.62876	9.60322	6.33100	4.40204
1.34115	12.90190	8.48307	5.66878	4.00269
1.34215	11.35733	7.51705	5.09602	3.65221
1.34315	10.00160	6.68533	4.59907	3.34345
1.34415	8.82486	5.96890	4.16636	3.07040
1.34515	7.80958	5.35062	3.78816	2.82803
1.34615	6.93571	4.81554	3.45633	2.61214
1.34715	6.18359	4.35093	3.16405	2.41914
1.34815	5.53523	3.94600	2.90562	2.24605
1.34915	4.97487	3.59173	2.67627	2.09031
1.35015	4.48897	3.28057	2.47200	1.94976
1.35115	4.06612	3.00621	2.28942	1.82254
1.35215	3.69670	2.76338	2.12569	1.70707
1.35315	3.37271	2.54764	1.97838	1.60198
1.35415	3.08743	2.35530	1.84545	1.50610
1.35515	2.83526	2.18321	1.72514	1.41840
1.35615	2.61153	2.02874	1.61595	1.33801
1.35715	2.41230	1.88965	1.51658	1.26416
1.35815	2.23427	1.76401	1.42593	1.19616
1.35915	2.07464	1.65021	1.34302	1.13343
1.36015	1.93105	1.54684	1.26702	1.07545
1.36115	1.80150	1.45270	1.19720	1.02176
1.36215	1.68425	1.36674	1.13292	0.97195
1.36315	1.57785	1.28808	1.07362	0.92567
1.36415	1.48208	1.21670	1.01940	0.88307
1.36515	1.39605	1.15210	0.96999	0.84398
1.36615	1.31719	1.09246	0.92405	0.80741
1.36715	1.24474	1.03729	0.88129	0.77317
1.36815	1.17804	0.98616	0.84141	0.74106
1.36915	1.11650	0.93870	0.80417	0.71091
1.37015	1.05962	0.89456	0.76935	0.68256
1.37115	1.00695	0.85346	0.73674	0.65588
1.37215	0.95809	0.81512	0.70617	0.63074
1.37315	0.91269	0.77931	0.67746	0.60703
1.37415	0.87043	0.74581	0.65047	0.58464
1.37515	0.83104	0.71443	0.62508	0.56347
1.37615	0.79426	0.68499	0.60115	0.54345
1.37715	0.75988	0.65735	0.57859	0.52448
1.37815	0.72769	0.63136	0.55728	0.50651
1.37915	0.69752	0.60690	0.53714	0.48945
1.38015	0.66920	0.58384	0.51809	0.47325
1.38115	0.64258	0.56209	0.50005	0.45786
1.38215	0.61754	0.54155	0.48295	0.44323
1.38315	0.59395	0.52213	0.46673	0.42929
1.38415	0.57170	0.50376	0.45133	0.41602
1.38515	0.55070	0.48636	0.43669	0.40337
1.38615	0.53086	0.46986	0.42277	0.39130
1.38715	0.51209	0.45420	0.40953	0.37978
1.38815	0.49432	0.43933	0.39691	0.36877
1.38915	0.47748	0.42520	0.38488	0.35826
1.39015	0.46150	0.41176	0.37341	0.34819
1.39115	0.44634	0.39897	0.36246	0.33857
1.39215	0.43193	0.38678	0.35200	0.32935
1.39315	0.41822	0.37516	0.34200	0.32051
1.39415	0.40519	0.36408	0.33244	0.31204
1.39515	0.39277	0.35349	0.32329	0.30392
1.39615	0.38093	0.34338	0.31453	0.29612
1.39715	0.36965	0.33372	0.30614	0.28864
1.39815	0.35887	0.32448	0.29809	0.28144
1.39915	0.34858	0.31563	0.29037	0.27453
1.40015	0.33875	0.30716	0.28297	0.26788
