# Supplementary material for: Fluorescence from a single-molecule probe directly attached to a plasmonic STM tip
Source: Nat Commun. 2024 Nov 10;15:9733. doi: 10.1038/s41467-024-53707-2 (PMC11551166; doi:10.1038/s41467-024-53707-2)
Supplement: Supplementary file 6 — Source Data [file 41467_2024_53707_MOESM6_ESM.zip › SFig 8/SupplementaryFig8d.txt]

Energy (eV)	Broadening rp=0.2nm (meV)	Broadening rp=0.3nm (meV)	Broadening rp=0.4nm (meV)	Broadening rp=0.5nm (meV)
1.30014	1.31321	1.55213	1.93812	2.62198
1.30114	1.39139	1.65336	2.07915	2.83969
1.30214	1.47675	1.76472	2.23583	3.08469
1.30314	1.57016	1.88757	2.41048	3.36149
1.30414	1.67266	2.02351	2.60585	3.67550
1.30514	1.78544	2.17441	2.82521	4.03323
1.30614	1.90988	2.34247	3.07244	4.44252
1.30714	2.04760	2.53029	3.35223	4.91285
1.30814	2.20051	2.74098	3.67016	5.45565
1.30914	2.37085	2.97820	4.03300	6.08466
1.31014	2.56128	3.24638	4.44889	6.81630
1.31114	2.77493	3.55081	4.92769	7.66993
1.31214	3.01557	3.89787	5.48128	8.66783
1.31314	3.28770	4.29526	6.12394	9.83460
1.31414	3.59671	4.75230	6.87270	11.19543
1.31514	3.94913	5.28024	7.74750	12.77217
1.31615	4.35281	5.89265	8.77110	14.57599
1.31715	4.81728	6.60573	9.96814	16.59493
1.31815	5.35403	7.43865	11.36290	18.77571
1.31915	5.97696	8.41349	12.97447	21.00237
1.32015	6.70265	9.55470	14.80795	23.08173
1.32115	7.55073	10.88729	16.84028	24.75433
1.32215	8.54385	12.43297	19.00052	25.74909
1.32315	9.70703	14.20264	21.14943	25.87523
1.32415	10.99362	16.08168	22.98659	25.16334
1.32515	12.45576	18.08033	24.37522	23.78585
1.32615	14.11939	20.12983	25.12882	21.94816
1.32715	15.97749	22.07825	25.11505	19.87899
1.32815	17.99233	23.71862	24.33396	17.77060
1.32915	20.07920	24.82348	22.91840	15.75535
1.33015	22.09300	25.20920	21.08133	13.90801
1.33115	23.82941	24.80407	19.04569	12.25978
1.33215	25.05495	23.67865	16.99332	10.81395
1.33315	25.56929	22.01652	15.04602	9.55832
1.33415	25.27780	20.04626	13.27017	8.47361
1.33515	24.23115	17.97649	11.69147	7.53842
1.33615	22.60422	15.96050	10.31010	6.73201
1.33715	20.62916	14.09099	9.11252	6.03547
1.33815	18.52562	12.41169	8.07912	5.43228
1.33915	16.45941	10.93335	7.18882	4.90823
1.34015	14.53343	9.64764	6.42143	4.45132
1.34115	12.79814	8.53688	5.75875	4.05144
1.34215	11.26802	7.58005	5.18489	3.70012
1.34315	9.93635	6.75613	4.68631	3.39029
1.34415	8.78578	6.04572	4.25154	3.11602
1.34515	7.79496	5.43169	3.87096	2.87232
1.34615	6.94223	4.89931	3.53653	2.65503
1.34715	6.20750	4.43607	3.24152	2.46061
1.34815	5.57294	4.03147	2.98030	2.28608
1.34915	5.02321	3.67670	2.74814	2.12892
1.35015	4.54527	3.36441	2.54107	1.98697
1.35115	4.12816	3.08846	2.35575	1.85838
1.35215	3.76272	2.84371	2.18935	1.74158
1.35315	3.44129	2.62582	2.03946	1.63521
1.35415	3.15747	2.43118	1.90404	1.53809
1.35515	2.90590	2.25671	1.78134	1.44921
1.35615	2.68211	2.09982	1.66987	1.36768
1.35715	2.48231	1.95830	1.56832	1.29274
1.35815	2.30333	1.83027	1.47559	1.22370
1.35915	2.14247	1.71411	1.39070	1.15997
1.36015	1.99745	1.60845	1.31282	1.10104
1.36115	1.86632	1.51208	1.24121	1.04644
1.36215	1.74741	1.42397	1.17523	0.99577
1.36315	1.63929	1.34323	1.11432	0.94867
1.36415	1.54178	1.26988	1.05859	0.90529
1.36515	1.45405	1.20342	1.00776	0.86547
1.36615	1.37349	1.14199	0.96048	0.82821
1.36715	1.29936	1.08511	0.91643	0.79331
1.36815	1.23101	1.03234	0.87534	0.76056
1.36915	1.16786	0.98331	0.83694	0.72980
1.37015	1.10941	0.93767	0.80101	0.70088
1.37115	1.05522	0.89513	0.76735	0.67364
1.37215	1.00488	0.85542	0.73577	0.64797
1.37315	0.95805	0.81830	0.70611	0.62375
1.37415	0.91441	0.78354	0.67821	0.60088
1.37515	0.87369	0.75096	0.65195	0.57925
1.37615	0.83563	0.72038	0.62719	0.55878
1.37715	0.80001	0.69164	0.60383	0.53938
1.37815	0.76663	0.66460	0.58177	0.52100
1.37915	0.73531	0.63913	0.56091	0.50355
1.38015	0.70589	0.61511	0.54117	0.48698
1.38115	0.67821	0.59244	0.52246	0.47123
1.38215	0.65214	0.57102	0.50473	0.45625
1.38315	0.62757	0.55076	0.48790	0.44198
1.38415	0.60438	0.53157	0.47192	0.42839
1.38515	0.58248	0.51339	0.45672	0.41543
1.38615	0.56176	0.49615	0.44227	0.40307
1.38715	0.54215	0.47977	0.42851	0.39126
1.38815	0.52357	0.46422	0.41540	0.37999
1.38915	0.50595	0.44943	0.40290	0.36920
1.39015	0.48923	0.43536	0.39097	0.35889
1.39115	0.47335	0.42196	0.37959	0.34902
1.39215	0.45824	0.40918	0.36871	0.33956
1.39315	0.44387	0.39700	0.35831	0.33050
1.39415	0.43019	0.38537	0.34836	0.32182
1.39515	0.41716	0.37427	0.33883	0.31348
1.39615	0.40472	0.36366	0.32971	0.30548
1.39715	0.39286	0.35351	0.32097	0.29780
1.39815	0.38153	0.34380	0.31259	0.29042
1.39915	0.37071	0.33450	0.30455	0.28332
1.40015	0.36036	0.32560	0.29683	0.27650
