# Supplementary material for: Fluorescence from a single-molecule probe directly attached to a plasmonic STM tip
Source: Nat Commun. 2024 Nov 10;15:9733. doi: 10.1038/s41467-024-53707-2 (PMC11551166; doi:10.1038/s41467-024-53707-2)
Supplement: Supplementary file 6 — Source Data [file 41467_2024_53707_MOESM6_ESM.zip › SFig 8/SupplementaryFig8e.txt]

rp (nm)	Broadening Single Protrusion (meV)	Broadening Double Protrusion (meV)
0.5	23.53335	25.56929
0.4	23.34925	25.20920
0.3	23.82199	25.12882
0.2	24.99342	25.87523
