# Supplementary material for: Fluorescence from a single-molecule probe directly attached to a plasmonic STM tip
Source: Nat Commun. 2024 Nov 10;15:9733. doi: 10.1038/s41467-024-53707-2 (PMC11551166; doi:10.1038/s41467-024-53707-2)
Supplement: Supplementary file 6 — Source Data [file 41467_2024_53707_MOESM6_ESM.zip › SFig 8/SupplementaryFig8f.txt]

rp (nm)	PL Resonance Single Protrusion (meV)	PL Resonance Single Protrusion (meV)
0.5	1.33415	1.33315
0.4	1.33115	1.33015
0.3	1.32715	1.32615
0.2	1.32315	1.32315
