# Supplementary material for: Fluorescence from a single-molecule probe directly attached to a plasmonic STM tip
Source: Nat Commun. 2024 Nov 10;15:9733. doi: 10.1038/s41467-024-53707-2 (PMC11551166; doi:10.1038/s41467-024-53707-2)
Supplement: Supplementary file 6 — Source Data [file 41467_2024_53707_MOESM6_ESM.zip › SFig 9/SupplementaryFig9experiment.txt]

Frequency (cm^-1)	Spectrum (arb. units)
750.89363	-0.00357
748.33160	-0.00436
745.77079	-0.00283
743.21119	-0.00256
740.65280	-0.00282
738.09563	-0.00286
735.53967	-0.00582
732.98493	-0.00268
730.43140	-0.00306
727.87908	-0.00275
725.32797	-0.00467
722.77806	-0.00360
720.22937	-0.00297
717.68189	-0.00335
715.13561	-0.00353
712.59053	-0.00401
710.04667	-0.00385
707.50400	-0.00264
704.96255	-0.00359
702.42229	-0.00312
699.88323	-0.00359
697.34538	-0.00477
694.80873	-0.00327
692.27327	-0.00289
689.73902	-0.00237
687.20596	-0.00374
684.67410	-0.00314
682.14343	-0.00260
679.61397	-0.00196
677.08569	-0.00094
674.55861	-0.00139
672.03272	-0.00322
669.50803	-0.00208
666.98452	-0.00266
664.46221	-0.00396
661.94108	-0.00277
659.42115	-0.00177
656.90240	-0.00164
654.38484	-0.00198
651.86846	-0.00146
649.35327	-0.00251
646.83927	-0.00077
644.32645	0.00022
641.81481	-0.00074
639.30436	0.00000
636.79509	-0.00088
634.28699	-0.00063
631.78008	0.00046
629.27435	-0.00052
626.76979	-0.00212
624.26642	-0.00149
621.76421	-0.00101
619.26319	-0.00033
616.76334	0.00092
614.26466	0.00024
611.76716	-0.00042
609.27083	-0.00002
606.77568	-0.00030
604.28169	-0.00058
601.78887	-0.00051
599.29723	-0.00100
596.80675	-0.00274
594.31744	-0.00203
591.82930	-0.00052
589.34232	-0.00125
586.85651	-0.00126
584.37187	-0.00047
581.88838	0.00030
579.40606	-0.00105
576.92491	-0.00108
574.44491	-0.00169
571.96608	-0.00243
569.48841	-0.00232
567.01189	-0.00232
564.53654	-0.00062
562.06234	-0.00168
559.58930	-0.00187
557.11741	-0.00056
554.64668	-0.00078
552.17710	0.00044
549.70868	0.00092
547.24141	0.00078
544.77530	-0.00033
542.31033	-0.00045
539.84652	0.00199
537.38385	-0.00010
534.92234	0.00094
532.46197	0.00107
530.00275	0.00131
527.54468	0.00035
525.08775	0.00074
522.63197	0.00056
520.17733	-0.00047
517.72384	0.00032
515.27149	-0.00216
512.82028	-0.00123
510.37021	-0.00178
507.92129	-0.00073
505.47350	-0.00068
503.02685	-0.00403
500.58134	-0.00252
498.13697	-0.00089
495.69374	-0.00221
493.25164	-0.00124
490.81068	-0.00141
488.37085	-0.00138
485.93215	-0.00108
483.49459	-0.00010
481.05816	-0.00023
478.62286	-0.00028
476.18869	0.00092
473.75565	-0.00004
471.32374	-0.00108
468.89296	-0.00145
466.46331	-0.00060
464.03478	-0.00022
461.60738	0.00021
459.18111	-0.00029
456.75596	-0.00007
454.33193	-0.00098
451.90903	-0.00002
449.48725	-0.00059
447.06659	-0.00026
444.64705	-0.00013
442.22863	0.00051
439.81133	-0.00082
437.39515	-0.00082
434.98009	0.00071
432.56614	-0.00245
430.15332	-0.00002
427.74160	0.00079
425.33100	-0.00120
422.92152	-0.00044
420.51315	0.00010
418.10589	0.00141
415.69974	-0.00018
413.29471	-0.00018
410.89078	0.00043
408.48797	-0.00107
406.08626	-0.00005
403.68566	-0.00080
401.28617	-0.00051
398.88779	-0.00025
396.49051	-0.00133
394.09434	-0.00173
391.69927	-0.00019
389.30530	0.00088
386.91244	0.00114
384.52068	0.00028
382.13002	-0.00033
379.74047	-0.00071
377.35201	0.00153
374.96465	0.00123
372.57839	-0.00086
370.19323	-0.00072
367.80917	-0.00079
365.42620	-0.00129
363.04433	-0.00099
360.66355	-0.00063
358.28387	-0.00211
355.90528	-0.00068
353.52778	-0.00144
351.15138	-0.00075
348.77606	-0.00180
346.40184	-0.00195
344.02871	-0.00196
341.65667	-0.00064
339.28571	-0.00064
336.91584	-0.00167
334.54706	-0.00202
332.17937	-0.00304
329.81276	-0.00111
327.44724	-0.00117
325.08280	-0.00096
322.71944	-0.00358
320.35717	-0.00130
317.99598	0.00033
315.63587	-0.00055
313.27684	-0.00184
310.91889	-0.00142
308.56202	-0.00065
306.20623	-0.00164
303.85151	-0.00117
301.49787	-0.00039
299.14531	-0.00151
296.79383	0.00037
294.44341	0.00068
292.09408	0.00028
289.74581	-0.00013
287.39862	-0.00209
285.05250	-0.00163
282.70746	0.00071
280.36348	0.00081
278.02057	-0.00154
275.67874	-0.00198
273.33797	-0.00075
270.99826	-0.00053
268.65963	0.00146
266.32206	-0.00061
263.98556	0.00061
261.65012	0.00093
259.31575	0.00098
256.98244	0.00142
254.65019	0.00597
252.31901	0.00733
249.98888	0.01040
247.65982	0.01304
245.33182	0.01681
243.00487	0.01645
240.67899	0.01761
238.35416	0.01965
236.03039	0.01712
233.70768	0.01452
231.38602	0.01433
229.06542	0.01074
226.74587	0.01027
224.42738	0.01083
222.10994	0.01115
219.79355	0.00947
217.47822	0.00751
215.16393	0.00617
212.85070	0.00719
210.53851	0.00806
208.22737	0.00710
205.91729	0.00677
203.60825	0.00308
201.30025	0.00426
198.99331	0.00367
196.68740	0.00435
194.38255	0.00454
192.07873	0.00481
189.77596	0.00335
187.47424	0.00547
185.17355	0.00441
182.87391	0.00440
180.57531	0.00388
178.27775	0.00386
175.98123	0.00510
173.68574	0.00276
171.39130	0.00397
169.09789	0.00255
166.80552	0.00249
164.51418	0.00397
162.22388	0.00251
159.93461	0.00249
157.64638	0.00274
155.35918	0.00364
153.07302	0.00379
150.78788	0.00380
148.50378	0.00326
146.22071	0.00381
143.93867	0.00266
141.65766	0.00223
139.37767	0.00406
137.09872	0.00407
134.82079	0.00026
132.54388	0.00084
130.26801	0.00172
127.99316	0.00076
125.71933	-0.00000
123.44653	0.00216
121.17475	0.00148
118.90399	-0.00027
116.63426	0.00180
114.36554	0.00061
112.09785	0.00075
109.83118	0.00130
107.56553	0.00075
105.30089	0.00031
103.03727	0.00082
100.77467	-0.00007
98.51309	0.00147
96.25252	0.00028
93.99297	0.00221
91.73443	0.00317
89.47691	0.00273
87.22040	0.00540
84.96491	0.00464
82.71042	0.00649
80.45695	0.00499
78.20448	0.00714
75.95303	0.00994
73.70259	0.01114
71.45315	0.01450
69.20473	0.01751
66.95731	0.02371
64.71090	0.02190
62.46549	0.02275
60.22109	0.02521
57.97769	0.02841
55.73530	0.02700
53.49391	0.03114
51.25353	0.03023
49.01415	0.02776
46.77577	0.02958
44.53839	0.02900
42.30201	0.03249
40.06663	0.03293
37.83225	0.03239
35.59886	0.03977
33.36648	0.04746
31.13509	0.05674
28.90470	0.07222
26.67530	0.09461
24.44690	0.12682
22.21950	0.16184
19.99309	0.21140
17.76767	0.28057
15.54324	0.36968
13.31981	0.46728
11.09736	0.60925
8.87591	0.73650
6.65545	0.85772
4.43598	0.92241
2.21750	0.98446
0.00000	1.00000
-2.21651	0.92844
-4.43203	0.86847
-6.64656	0.71815
-8.86011	0.61731
-11.07268	0.52974
-13.28426	0.45943
-15.49485	0.41205
-17.70447	0.36360
-19.91310	0.34329
-22.12074	0.31264
-24.32741	0.27497
-26.53310	0.25240
-28.73781	0.23510
-30.94153	0.21605
-33.14428	0.20850
-35.34605	0.19229
-37.54685	0.18674
-39.74666	0.17978
-41.94550	0.18653
-44.14337	0.17835
-46.34026	0.17813
-48.53617	0.18347
-50.73111	0.17975
-52.92508	0.18984
-55.11808	0.18547
-57.31010	0.18288
-59.50116	0.17290
-61.69124	0.15496
-63.88035	0.14703
-66.06849	0.13572
-68.25567	0.12609
-70.44188	0.11298
-72.62711	0.10490
-74.81139	0.09840
-76.99469	0.08822
-79.17703	0.07869
-81.35841	0.07270
-83.53882	0.07104
-85.71826	0.06325
-87.89675	0.05832
-90.07427	0.05410
-92.25083	0.05448
-94.42643	0.05059
-96.60106	0.04795
-98.77474	0.04469
-100.94746	0.04435
-103.11922	0.03899
-105.29002	0.03707
-107.45986	0.04036
-109.62874	0.03605
-111.79667	0.03293
-113.96365	0.03329
-116.12966	0.03598
-118.29473	0.03514
-120.45884	0.03483
-122.62199	0.03724
-124.78419	0.03536
-126.94544	0.03507
-129.10574	0.03828
-131.26509	0.03735
-133.42349	0.03376
-135.58094	0.02908
-137.73744	0.02751
-139.89299	0.02599
-142.04759	0.02686
-144.20124	0.02536
-146.35395	0.02205
-148.50571	0.02023
-150.65653	0.01888
-152.80640	0.01922
-154.95533	0.01481
-157.10331	0.01557
-159.25035	0.01177
-161.39644	0.01122
-163.54160	0.01253
-165.68581	0.01009
-167.82909	0.01470
-169.97142	0.00834
-172.11281	0.00873
-174.25326	0.00802
-176.39278	0.00792
-178.53136	0.01221
-180.66900	0.00864
-182.80570	0.00969
-184.94147	0.01404
-187.07630	0.01265
-189.21020	0.01338
-191.34316	0.01227
-193.47519	0.01389
-195.60628	0.01744
-197.73645	0.01823
-199.86568	0.01942
-201.99398	0.01988
-204.12135	0.02132
-206.24779	0.02391
-208.37330	0.02175
-210.49788	0.02159
-212.62153	0.02132
-214.74425	0.02530
-216.86605	0.02894
-218.98692	0.03295
-221.10686	0.03745
-223.22588	0.04753
-225.34397	0.05370
-227.46114	0.06843
-229.57739	0.08815
-231.69271	0.09799
-233.80711	0.11347
-235.92059	0.12281
-238.03314	0.13161
-240.14478	0.12636
-242.25549	0.12259
-244.36529	0.11268
-246.47416	0.10240
-248.58212	0.09126
-250.68916	0.07854
-252.79528	0.06407
-254.90049	0.06068
-257.00478	0.05130
-259.10815	0.04759
-261.21061	0.04324
-263.31215	0.03816
-265.41278	0.03586
-267.51250	0.03684
-269.61130	0.03035
-271.70919	0.02850
-273.80617	0.02389
-275.90224	0.02211
-277.99739	0.02201
-280.09164	0.02127
-282.18498	0.02236
-284.27741	0.02208
-286.36893	0.02135
-288.45954	0.01983
-290.54925	0.02498
-292.63805	0.02043
-294.72594	0.01867
-296.81293	0.02011
-298.89901	0.02190
-300.98419	0.01709
-303.06847	0.01785
-305.15184	0.01398
-307.23431	0.01255
-309.31588	0.01343
-311.39654	0.00762
-313.47631	0.00850
-315.55517	0.00508
-317.63314	0.00578
-319.71020	0.00379
-321.78637	0.00296
-323.86164	0.00217
-325.93601	0.00165
-328.00948	0.00053
-330.08206	0.00141
-332.15374	0.00024
-334.22453	-0.00170
-336.29442	-0.00199
-338.36341	-0.00073
-340.43152	-0.00076
-342.49873	-0.00014
-344.56505	-0.00307
-346.63047	-0.00412
-348.69501	-0.00343
-350.75865	-0.00334
-352.82140	-0.00583
-354.88327	-0.00521
-356.94424	-0.00541
-359.00433	-0.00609
-361.06352	-0.00601
-363.12183	-0.00504
-365.17925	-0.00694
-367.23579	-0.00720
-369.29144	-0.00561
-371.34621	-0.00532
-373.40008	-0.00556
-375.45308	-0.00598
-377.50519	-0.00647
-379.55642	-0.00818
-381.60677	-0.00687
-383.65623	-0.00777
-385.70481	-0.00812
-387.75251	-0.00823
-389.79933	-0.00629
-391.84528	-0.00686
-393.89034	-0.00554
-395.93452	-0.00847
-397.97782	-0.01008
-400.02025	-0.00702
-402.06180	-0.00686
-404.10247	-0.00780
-406.14227	-0.00747
-408.18119	-0.00945
-410.21924	-0.01009
-412.25641	-0.01032
-414.29270	-0.00913
-416.32813	-0.01131
-418.36268	-0.01067
-420.39636	-0.01081
-422.42917	-0.00921
-424.46110	-0.00898
-426.49217	-0.00896
-428.52236	-0.01090
-430.55169	-0.00978
-432.58014	-0.01005
-434.60773	-0.01014
-436.63445	-0.00963
-438.66030	-0.01093
-440.68528	-0.00697
-442.70940	-0.00776
-444.73265	-0.00757
-446.75504	-0.01103
-448.77656	-0.00864
-450.79722	-0.00846
-452.81702	-0.00657
-454.83595	-0.00552
-456.85401	-0.00417
-458.87122	-0.00362
-460.88756	-0.00011
-462.90305	0.00306
-464.91767	0.00393
-466.93143	0.00427
-468.94433	0.00593
-470.95638	0.00493
-472.96756	0.00332
-474.97789	0.00230
-476.98736	0.00174
-478.99597	0.00170
-481.00373	0.00261
-483.01063	-0.00022
-485.01667	-0.00185
-487.02186	-0.00329
-489.02620	-0.00431
-491.02968	-0.00287
-493.03231	-0.00483
-495.03409	-0.00595
-497.03501	-0.00708
-499.03508	-0.00685
-501.03430	-0.00708
-503.03267	-0.00604
-505.03019	-0.00890
-507.02686	-0.00811
-509.02268	-0.00769
-511.01766	-0.00860
-513.01178	-0.00596
-515.00506	-0.00808
-516.99749	-0.00647
-518.98907	-0.00539
-520.97981	-0.00407
-522.96970	-0.00263
-524.95875	0.00019
-526.94695	0.00321
-528.93431	0.00885
-530.92083	0.01275
-532.90650	0.01501
-534.89133	0.01565
-536.87532	0.01842
-538.85847	0.01842
-540.84077	0.01478
-542.82224	0.01712
-544.80286	0.01026
-546.78265	0.00844
-548.76160	0.00479
-550.73971	0.00195
-552.71698	-0.00018
-554.69341	0.00043
-556.66901	-0.00518
-558.64377	-0.00540
-560.61770	-0.00474
-562.59079	-0.00538
-564.56304	-0.00596
-566.53447	-0.00842
-568.50505	-0.00790
-570.47481	-0.01007
-572.44373	-0.00925
-574.41182	-0.01016
-576.37908	-0.01030
-578.34551	-0.01097
-580.31110	-0.00839
-582.27587	-0.00915
-584.23980	-0.00945
-586.20291	-0.00972
-588.16519	-0.01022
-590.12664	-0.00992
-592.08726	-0.00930
-594.04706	-0.00944
-596.00603	-0.01001
-597.96417	-0.01051
-599.92149	-0.00986
-601.87798	-0.01181
-603.83364	-0.01119
-605.78849	-0.01139
-607.74251	-0.01099
-609.69570	-0.00948
-611.64808	-0.00937
-613.59963	-0.01008
-615.55036	-0.00906
-617.50027	-0.00629
-619.44935	-0.00321
-621.39762	-0.00134
-623.34507	0.00384
-625.29170	0.00358
-627.23751	0.00350
-629.18250	0.00635
-631.12667	0.00355
-633.07003	0.00226
-635.01257	0.00012
-636.95429	-0.00053
-638.89520	-0.00203
-640.83529	-0.00477
-642.77457	-0.00796
-644.71304	-0.00967
-646.65069	-0.00947
-648.58752	-0.00805
-650.52355	-0.01103
-652.45876	-0.01170
-654.39316	-0.01088
-656.32675	-0.01061
-658.25953	-0.01335
-660.19149	-0.01444
-662.12265	-0.01442
-664.05300	-0.01417
-665.98254	-0.01458
-667.91127	-0.01537
-669.83919	-0.01397
-671.76631	-0.01436
-673.69261	-0.01479
-675.61812	-0.01520
-677.54281	-0.01463
-679.46670	-0.01591
-681.38979	-0.01532
-683.31207	-0.01493
-685.23355	-0.01651
-687.15422	-0.01577
-689.07409	-0.01637
-690.99316	-0.01640
-692.91142	-0.01681
-694.82889	-0.01725
-696.74555	-0.01749
-698.66141	-0.01685
-700.57648	-0.01818
-702.49074	-0.01807
-704.40420	-0.01731
-706.31687	-0.01695
-708.22873	-0.01703
-710.13980	-0.01710
-712.05007	-0.01807
-713.95954	-0.01682
-715.86822	-0.01642
-717.77610	-0.01522
-719.68319	-0.01790
-721.58948	-0.01789
-723.49498	-0.01922
-725.39968	-0.01771
-727.30359	-0.01726
-729.20671	-0.01921
-731.10903	-0.01865
-733.01056	-0.01884
-734.91130	-0.01936
-736.81125	-0.01995
-738.71041	-0.01972
-740.60878	-0.02031
-742.50636	-0.01979
