# Supplementary material for: Fluorescence from a single-molecule probe directly attached to a plasmonic STM tip
Source: Nat Commun. 2024 Nov 10;15:9733. doi: 10.1038/s41467-024-53707-2 (PMC11551166; doi:10.1038/s41467-024-53707-2)
Supplement: Supplementary file 6 — Source Data [file 41467_2024_53707_MOESM6_ESM.zip › SFig 9/SupplementaryFig9theory.txt]

Frequency (cm^-1)	Spectrum (arb. units)
-8100.00000	0.00000
-8099.04434	0.00000
-8098.08868	0.00000
-8097.13301	0.00000
-8096.17735	0.00000
-8095.22169	0.00000
-8094.26603	0.00000
-8093.31037	0.00000
-8092.35471	0.00000
-8091.39904	0.00000
-8090.44338	0.00000
-8089.48772	0.00000
-8088.53206	0.00000
-8087.57640	0.00000
-8086.62074	0.00000
-8085.66507	0.00000
-8084.70941	0.00000
-8083.75375	0.00000
-8082.79809	0.00000
-8081.84243	0.00000
-8080.88677	0.00000
-8079.93110	0.00000
-8078.97544	0.00000
-8078.01978	0.00000
-8077.06412	0.00000
-8076.10846	0.00000
-8075.15279	0.00000
-8074.19713	0.00000
-8073.24147	0.00000
-8072.28581	0.00000
-8071.33015	0.00000
-8070.37449	0.00000
-8069.41882	0.00000
-8068.46316	0.00000
-8067.50750	0.00000
-8066.55184	0.00000
-8065.59618	0.00000
-8064.64052	0.00000
-8063.68485	0.00000
-8062.72919	0.00000
-8061.77353	0.00000
-8060.81787	0.00000
-8059.86221	0.00000
-8058.90655	0.00000
-8057.95088	0.00000
-8056.99522	0.00000
-8056.03956	0.00000
-8055.08390	0.00000
-8054.12824	0.00000
-8053.17257	0.00000
-8052.21691	0.00000
-8051.26125	0.00000
-8050.30559	0.00000
-8049.34993	0.00000
-8048.39427	0.00000
-8047.43860	0.00000
-8046.48294	0.00000
-8045.52728	0.00000
-8044.57162	0.00000
-8043.61596	0.00000
-8042.66030	0.00000
-8041.70463	0.00000
-8040.74897	0.00000
-8039.79331	0.00000
-8038.83765	0.00000
-8037.88199	0.00000
-8036.92633	0.00000
-8035.97066	0.00000
-8035.01500	0.00000
-8034.05934	0.00000
-8033.10368	0.00000
-8032.14802	0.00000
-8031.19235	0.00000
-8030.23669	0.00000
-8029.28103	0.00000
-8028.32537	0.00000
-8027.36971	0.00000
-8026.41405	0.00000
-8025.45838	0.00000
-8024.50272	0.00000
-8023.54706	0.00000
-8022.59140	0.00000
-8021.63574	0.00000
-8020.68008	0.00000
-8019.72441	0.00000
-8018.76875	0.00000
-8017.81309	0.00000
-8016.85743	0.00000
-8015.90177	0.00000
-8014.94611	0.00000
-8013.99044	0.00000
-8013.03478	0.00000
-8012.07912	0.00000
-8011.12346	0.00000
-8010.16780	0.00000
-8009.21213	0.00000
-8008.25647	0.00000
-8007.30081	0.00000
-8006.34515	0.00000
-8005.38949	0.00000
-8004.43383	0.00000
-8003.47816	0.00000
-8002.52250	0.00000
-8001.56684	0.00000
-8000.61118	0.00000
-7999.65552	0.00000
-7998.69986	0.00000
-7997.74419	0.00000
-7996.78853	0.00000
-7995.83287	0.00000
-7994.87721	0.00000
-7993.92155	0.00000
-7992.96589	0.00000
-7992.01022	0.00000
-7991.05456	0.00000
-7990.09890	0.00000
-7989.14324	0.00000
-7988.18758	0.00000
-7987.23191	0.00000
-7986.27625	0.00000
-7985.32059	0.00000
-7984.36493	0.00000
-7983.40927	0.00000
-7982.45361	0.00000
-7981.49794	0.00000
-7980.54228	0.00000
-7979.58662	0.00000
-7978.63096	0.00000
-7977.67530	0.00000
-7976.71964	0.00000
-7975.76397	0.00000
-7974.80831	0.00000
-7973.85265	0.00000
-7972.89699	0.00000
-7971.94133	0.00000
-7970.98567	0.00000
-7970.03000	0.00000
-7969.07434	0.00000
-7968.11868	0.00000
-7967.16302	0.00000
-7966.20736	0.00000
-7965.25169	0.00000
-7964.29603	0.00000
-7963.34037	0.00000
-7962.38471	0.00000
-7961.42905	0.00000
-7960.47339	0.00000
-7959.51772	0.00000
-7958.56206	0.00000
-7957.60640	0.00000
-7956.65074	0.00000
-7955.69508	0.00000
-7954.73942	0.00000
-7953.78375	0.00000
-7952.82809	0.00000
-7951.87243	0.00000
-7950.91677	0.00000
-7949.96111	0.00000
-7949.00545	0.00000
-7948.04978	0.00000
-7947.09412	0.00000
-7946.13846	0.00000
-7945.18280	0.00000
-7944.22714	0.00000
-7943.27147	0.00000
-7942.31581	0.00000
-7941.36015	0.00000
-7940.40449	0.00000
-7939.44883	0.00000
-7938.49317	0.00000
-7937.53750	0.00000
-7936.58184	0.00000
-7935.62618	0.00000
-7934.67052	0.00000
-7933.71486	0.00000
-7932.75920	0.00000
-7931.80353	0.00000
-7930.84787	0.00000
-7929.89221	0.00000
-7928.93655	0.00000
-7927.98089	0.00000
-7927.02523	0.00000
-7926.06956	0.00000
-7925.11390	0.00000
-7924.15824	0.00000
-7923.20258	0.00000
-7922.24692	0.00000
-7921.29125	0.00000
-7920.33559	0.00000
-7919.37993	0.00000
-7918.42427	0.00000
-7917.46861	0.00000
-7916.51295	0.00000
-7915.55728	0.00000
-7914.60162	0.00000
-7913.64596	0.00000
-7912.69030	0.00000
-7911.73464	0.00000
-7910.77898	0.00000
-7909.82331	0.00000
-7908.86765	0.00000
-7907.91199	0.00000
-7906.95633	0.00000
-7906.00067	0.00000
-7905.04501	0.00000
-7904.08934	0.00000
-7903.13368	0.00000
-7902.17802	0.00000
-7901.22236	0.00000
-7900.26670	0.00000
-7899.31103	0.00000
-7898.35537	0.00000
-7897.39971	0.00000
-7896.44405	0.00000
-7895.48839	0.00000
-7894.53273	0.00000
-7893.57706	0.00000
-7892.62140	0.00000
-7891.66574	0.00000
-7890.71008	0.00000
-7889.75442	0.00000
-7888.79876	0.00000
-7887.84309	0.00000
-7886.88743	0.00000
-7885.93177	0.00000
-7884.97611	0.00000
-7884.02045	0.00000
-7883.06478	0.00000
-7882.10912	0.00000
-7881.15346	0.00000
-7880.19780	0.00000
-7879.24214	0.00000
-7878.28648	0.00000
-7877.33081	0.00000
-7876.37515	0.00000
-7875.41949	0.00000
-7874.46383	0.00000
-7873.50817	0.00000
-7872.55251	0.00000
-7871.59684	0.00000
-7870.64118	0.00000
-7869.68552	0.00000
-7868.72986	0.00000
-7867.77420	0.00000
-7866.81854	0.00000
-7865.86287	0.00000
-7864.90721	0.00000
-7863.95155	0.00000
-7862.99589	0.00000
-7862.04023	0.00000
-7861.08456	0.00000
-7860.12890	0.00000
-7859.17324	0.00000
-7858.21758	0.00000
-7857.26192	0.00000
-7856.30626	0.00000
-7855.35059	0.00000
-7854.39493	0.00000
-7853.43927	0.00000
-7852.48361	0.00000
-7851.52795	0.00000
-7850.57229	0.00000
-7849.61662	0.00000
-7848.66096	0.00000
-7847.70530	0.00000
-7846.74964	0.00000
-7845.79398	0.00000
-7844.83832	0.00000
-7843.88265	0.00000
-7842.92699	0.00000
-7841.97133	0.00000
-7841.01567	0.00000
-7840.06001	0.00000
-7839.10434	0.00000
-7838.14868	0.00000
-7837.19302	0.00000
-7836.23736	0.00000
-7835.28170	0.00000
-7834.32604	0.00000
-7833.37037	0.00000
-7832.41471	0.00000
-7831.45905	0.00000
-7830.50339	0.00000
-7829.54773	0.00000
-7828.59207	0.00000
-7827.63640	0.00000
-7826.68074	0.00000
-7825.72508	0.00000
-7824.76942	0.00000
-7823.81376	0.00000
-7822.85810	0.00000
-7821.90243	0.00000
-7820.94677	0.00000
-7819.99111	0.00000
-7819.03545	0.00000
-7818.07979	0.00000
-7817.12412	0.00000
-7816.16846	0.00000
-7815.21280	0.00000
-7814.25714	0.00000
-7813.30148	0.00000
-7812.34582	0.00000
-7811.39015	0.00000
-7810.43449	0.00000
-7809.47883	0.00000
-7808.52317	0.00000
-7807.56751	0.00000
-7806.61185	0.00000
-7805.65618	0.00000
-7804.70052	0.00000
-7803.74486	0.00000
-7802.78920	0.00000
-7801.83354	0.00000
-7800.87788	0.00000
-7799.92221	0.00000
-7798.96655	0.00000
-7798.01089	0.00000
-7797.05523	0.00000
-7796.09957	0.00000
-7795.14390	0.00000
-7794.18824	0.00000
-7793.23258	0.00000
-7792.27692	0.00000
-7791.32126	0.00000
-7790.36560	0.00000
-7789.40993	0.00000
-7788.45427	0.00000
-7787.49861	0.00000
-7786.54295	0.00000
-7785.58729	0.00000
-7784.63163	0.00000
-7783.67596	0.00000
-7782.72030	0.00000
-7781.76464	0.00000
-7780.80898	0.00000
-7779.85332	0.00000
-7778.89766	0.00000
-7777.94199	0.00000
-7776.98633	0.00000
-7776.03067	0.00000
-7775.07501	0.00000
-7774.11935	0.00000
-7773.16368	0.00000
-7772.20802	0.00000
-7771.25236	0.00000
-7770.29670	0.00000
-7769.34104	0.00000
-7768.38538	0.00000
-7767.42971	0.00000
-7766.47405	0.00000
-7765.51839	0.00000
-7764.56273	0.00000
-7763.60707	0.00000
-7762.65141	0.00000
-7761.69574	0.00000
-7760.74008	0.00000
-7759.78442	0.00000
-7758.82876	0.00000
-7757.87310	0.00000
-7756.91744	0.00000
-7755.96177	0.00000
-7755.00611	0.00000
-7754.05045	0.00000
-7753.09479	0.00000
-7752.13913	0.00000
-7751.18346	0.00000
-7750.22780	0.00000
-7749.27214	0.00000
-7748.31648	0.00000
-7747.36082	0.00000
-7746.40516	0.00000
-7745.44949	0.00000
-7744.49383	0.00000
-7743.53817	0.00000
-7742.58251	0.00000
-7741.62685	0.00000
-7740.67119	0.00000
-7739.71552	0.00000
-7738.75986	0.00000
-7737.80420	0.00000
-7736.84854	0.00000
-7735.89288	0.00000
-7734.93722	0.00000
-7733.98155	0.00000
-7733.02589	0.00000
-7732.07023	0.00000
-7731.11457	0.00000
-7730.15891	0.00000
-7729.20324	0.00000
-7728.24758	0.00000
-7727.29192	0.00000
-7726.33626	0.00000
-7725.38060	0.00000
-7724.42494	0.00000
-7723.46927	0.00000
-7722.51361	0.00000
-7721.55795	0.00000
-7720.60229	0.00000
-7719.64663	0.00000
-7718.69097	0.00000
-7717.73530	0.00000
-7716.77964	0.00000
-7715.82398	0.00000
-7714.86832	0.00000
-7713.91266	0.00000
-7712.95700	0.00000
-7712.00133	0.00000
-7711.04567	0.00000
-7710.09001	0.00000
-7709.13435	0.00000
-7708.17869	0.00000
-7707.22302	0.00000
-7706.26736	0.00000
-7705.31170	0.00000
-7704.35604	0.00000
-7703.40038	0.00000
-7702.44472	0.00000
-7701.48905	0.00000
-7700.53339	0.00000
-7699.57773	0.00000
-7698.62207	0.00000
-7697.66641	0.00000
-7696.71075	0.00000
-7695.75508	0.00000
-7694.79942	0.00000
-7693.84376	0.00000
-7692.88810	0.00000
-7691.93244	0.00000
-7690.97678	0.00000
-7690.02111	0.00000
-7689.06545	0.00000
-7688.10979	0.00000
-7687.15413	0.00000
-7686.19847	0.00000
-7685.24280	0.00000
-7684.28714	0.00000
-7683.33148	0.00000
-7682.37582	0.00000
-7681.42016	0.00000
-7680.46450	0.00000
-7679.50883	0.00000
-7678.55317	0.00000
-7677.59751	0.00000
-7676.64185	0.00000
-7675.68619	0.00000
-7674.73053	0.00000
-7673.77486	0.00000
-7672.81920	0.00000
-7671.86354	0.00000
-7670.90788	0.00000
-7669.95222	0.00000
-7668.99656	0.00000
-7668.04089	0.00000
-7667.08523	0.00000
-7666.12957	0.00000
-7665.17391	0.00000
-7664.21825	0.00000
-7663.26258	0.00000
-7662.30692	0.00000
-7661.35126	0.00000
-7660.39560	0.00000
-7659.43994	0.00000
-7658.48428	0.00000
-7657.52861	0.00000
-7656.57295	0.00000
-7655.61729	0.00000
-7654.66163	0.00000
-7653.70597	0.00000
-7652.75031	0.00000
-7651.79464	0.00000
-7650.83898	0.00000
-7649.88332	0.00000
-7648.92766	0.00000
-7647.97200	0.00000
-7647.01634	0.00000
-7646.06067	0.00000
-7645.10501	0.00000
-7644.14935	0.00000
-7643.19369	0.00000
-7642.23803	0.00000
-7641.28236	0.00000
-7640.32670	0.00000
-7639.37104	0.00000
-7638.41538	0.00000
-7637.45972	0.00000
-7636.50406	0.00000
-7635.54839	0.00000
-7634.59273	0.00000
-7633.63707	0.00000
-7632.68141	0.00000
-7631.72575	0.00000
-7630.77009	0.00000
-7629.81442	0.00000
-7628.85876	0.00000
-7627.90310	0.00000
-7626.94744	0.00000
-7625.99178	0.00000
-7625.03612	0.00000
-7624.08045	0.00000
-7623.12479	0.00000
-7622.16913	0.00000
-7621.21347	0.00000
-7620.25781	0.00000
-7619.30214	0.00000
-7618.34648	0.00000
-7617.39082	0.00000
-7616.43516	0.00000
-7615.47950	0.00000
-7614.52384	0.00000
-7613.56817	0.00000
-7612.61251	0.00000
-7611.65685	0.00000
-7610.70119	0.00000
-7609.74553	0.00000
-7608.78987	0.00000
-7607.83420	0.00000
-7606.87854	0.00000
-7605.92288	0.00000
-7604.96722	0.00000
-7604.01156	0.00000
-7603.05590	0.00000
-7602.10023	0.00000
-7601.14457	0.00000
-7600.18891	0.00000
-7599.23325	0.00000
-7598.27759	0.00000
-7597.32192	0.00000
-7596.36626	0.00000
-7595.41060	0.00000
-7594.45494	0.00000
-7593.49928	0.00000
-7592.54362	0.00000
-7591.58795	0.00000
-7590.63229	0.00000
-7589.67663	0.00000
-7588.72097	0.00000
-7587.76531	0.00000
-7586.80965	0.00000
-7585.85398	0.00000
-7584.89832	0.00000
-7583.94266	0.00000
-7582.98700	0.00000
-7582.03134	0.00000
-7581.07568	0.00000
-7580.12001	0.00000
-7579.16435	0.00000
-7578.20869	0.00000
-7577.25303	0.00000
-7576.29737	0.00000
-7575.34170	0.00000
-7574.38604	0.00000
-7573.43038	0.00000
-7572.47472	0.00000
-7571.51906	0.00000
-7570.56340	0.00000
-7569.60773	0.00000
-7568.65207	0.00000
-7567.69641	0.00000
-7566.74075	0.00000
-7565.78509	0.00000
-7564.82943	0.00000
-7563.87376	0.00000
-7562.91810	0.00000
-7561.96244	0.00000
-7561.00678	0.00000
-7560.05112	0.00000
-7559.09546	0.00000
-7558.13979	0.00000
-7557.18413	0.00000
-7556.22847	0.00000
-7555.27281	0.00000
-7554.31715	0.00000
-7553.36148	0.00000
-7552.40582	0.00000
-7551.45016	0.00000
-7550.49450	0.00000
-7549.53884	0.00000
-7548.58318	0.00000
-7547.62751	0.00000
-7546.67185	0.00000
-7545.71619	0.00000
-7544.76053	0.00000
-7543.80487	0.00000
-7542.84921	0.00000
-7541.89354	0.00000
-7540.93788	0.00000
-7539.98222	0.00000
-7539.02656	0.00000
-7538.07090	0.00000
-7537.11524	0.00000
-7536.15957	0.00000
-7535.20391	0.00000
-7534.24825	0.00000
-7533.29259	0.00000
-7532.33693	0.00000
-7531.38126	0.00000
-7530.42560	0.00000
-7529.46994	0.00000
-7528.51428	0.00000
-7527.55862	0.00000
-7526.60296	0.00000
-7525.64729	0.00000
-7524.69163	0.00000
-7523.73597	0.00000
-7522.78031	0.00000
-7521.82465	0.00000
-7520.86899	0.00000
-7519.91332	0.00000
-7518.95766	0.00000
-7518.00200	0.00000
-7517.04634	0.00000
-7516.09068	0.00000
-7515.13502	0.00000
-7514.17935	0.00000
-7513.22369	0.00000
-7512.26803	0.00000
-7511.31237	0.00000
-7510.35671	0.00000
-7509.40104	0.00000
-7508.44538	0.00000
-7507.48972	0.00000
-7506.53406	0.00000
-7505.57840	0.00000
-7504.62274	0.00000
-7503.66707	0.00000
-7502.71141	0.00000
-7501.75575	0.00000
-7500.80009	0.00000
-7499.84443	0.00000
-7498.88877	0.00000
-7497.93310	0.00000
-7496.97744	0.00000
-7496.02178	0.00000
-7495.06612	0.00000
-7494.11046	0.00000
-7493.15479	0.00000
-7492.19913	0.00000
-7491.24347	0.00000
-7490.28781	0.00000
-7489.33215	0.00000
-7488.37649	0.00000
-7487.42082	0.00000
-7486.46516	0.00000
-7485.50950	0.00000
-7484.55384	0.00000
-7483.59818	0.00000
-7482.64252	0.00000
-7481.68685	0.00000
-7480.73119	0.00000
-7479.77553	0.00000
-7478.81987	0.00000
-7477.86421	0.00000
-7476.90855	0.00000
-7475.95288	0.00000
-7474.99722	0.00000
-7474.04156	0.00000
-7473.08590	0.00000
-7472.13024	0.00000
-7471.17457	0.00000
-7470.21891	0.00000
-7469.26325	0.00000
-7468.30759	0.00000
-7467.35193	0.00000
-7466.39627	0.00000
-7465.44060	0.00000
-7464.48494	0.00000
-7463.52928	0.00000
-7462.57362	0.00000
-7461.61796	0.00000
-7460.66230	0.00000
-7459.70663	0.00000
-7458.75097	0.00000
-7457.79531	0.00000
-7456.83965	0.00000
-7455.88399	0.00000
-7454.92833	0.00000
-7453.97266	0.00000
-7453.01700	0.00000
-7452.06134	0.00000
-7451.10568	0.00000
-7450.15002	0.00000
-7449.19435	0.00000
-7448.23869	0.00000
-7447.28303	0.00000
-7446.32737	0.00000
-7445.37171	0.00000
-7444.41605	0.00000
-7443.46038	0.00000
-7442.50472	0.00000
-7441.54906	0.00000
-7440.59340	0.00000
-7439.63774	0.00000
-7438.68208	0.00000
-7437.72641	0.00000
-7436.77075	0.00000
-7435.81509	0.00000
-7434.85943	0.00000
-7433.90377	0.00000
-7432.94811	0.00000
-7431.99244	0.00000
-7431.03678	0.00000
-7430.08112	0.00000
-7429.12546	0.00000
-7428.16980	0.00000
-7427.21413	0.00000
-7426.25847	0.00000
-7425.30281	0.00000
-7424.34715	0.00000
-7423.39149	0.00000
-7422.43583	0.00000
-7421.48016	0.00000
-7420.52450	0.00000
-7419.56884	0.00000
-7418.61318	0.00000
-7417.65752	0.00000
-7416.70186	0.00000
-7415.74619	0.00000
-7414.79053	0.00000
-7413.83487	0.00000
-7412.87921	0.00000
-7411.92355	0.00000
-7410.96789	0.00000
-7410.01222	0.00000
-7409.05656	0.00000
-7408.10090	0.00000
-7407.14524	0.00000
-7406.18958	0.00000
-7405.23391	0.00000
-7404.27825	0.00000
-7403.32259	0.00000
-7402.36693	0.00000
-7401.41127	0.00000
-7400.45561	0.00000
-7399.49994	0.00000
-7398.54428	0.00000
-7397.58862	0.00000
-7396.63296	0.00000
-7395.67730	0.00000
-7394.72164	0.00000
-7393.76597	0.00000
-7392.81031	0.00000
-7391.85465	0.00000
-7390.89899	0.00000
-7389.94333	0.00000
-7388.98767	0.00000
-7388.03200	0.00000
-7387.07634	0.00000
-7386.12068	0.00000
-7385.16502	0.00000
-7384.20936	0.00000
-7383.25369	0.00000
-7382.29803	0.00000
-7381.34237	0.00000
-7380.38671	0.00000
-7379.43105	0.00000
-7378.47539	0.00000
-7377.51972	0.00000
-7376.56406	0.00000
-7375.60840	0.00000
-7374.65274	0.00000
-7373.69708	0.00000
-7372.74142	0.00000
-7371.78575	0.00000
-7370.83009	0.00000
-7369.87443	0.00000
-7368.91877	0.00000
-7367.96311	0.00000
-7367.00745	0.00000
-7366.05178	0.00000
-7365.09612	0.00000
-7364.14046	0.00000
-7363.18480	0.00000
-7362.22914	0.00000
-7361.27347	0.00000
-7360.31781	0.00000
-7359.36215	0.00000
-7358.40649	0.00000
-7357.45083	0.00000
-7356.49517	0.00000
-7355.53950	0.00000
-7354.58384	0.00000
-7353.62818	0.00000
-7352.67252	0.00000
-7351.71686	0.00000
-7350.76120	0.00000
-7349.80553	0.00000
-7348.84987	0.00000
-7347.89421	0.00000
-7346.93855	0.00000
-7345.98289	0.00000
-7345.02723	0.00000
-7344.07156	0.00000
-7343.11590	0.00000
-7342.16024	0.00000
-7341.20458	0.00000
-7340.24892	0.00000
-7339.29325	0.00000
-7338.33759	0.00000
-7337.38193	0.00000
-7336.42627	0.00000
-7335.47061	0.00000
-7334.51495	0.00000
-7333.55928	0.00000
-7332.60362	0.00000
-7331.64796	0.00000
-7330.69230	0.00000
-7329.73664	0.00000
-7328.78098	0.00000
-7327.82531	0.00000
-7326.86965	0.00000
-7325.91399	0.00000
-7324.95833	0.00000
-7324.00267	0.00000
-7323.04701	0.00000
-7322.09134	0.00000
-7321.13568	0.00000
-7320.18002	0.00000
-7319.22436	0.00000
-7318.26870	0.00000
-7317.31303	0.00000
-7316.35737	0.00000
-7315.40171	0.00000
-7314.44605	0.00000
-7313.49039	0.00000
-7312.53473	0.00000
-7311.57906	0.00000
-7310.62340	0.00000
-7309.66774	0.00000
-7308.71208	0.00000
-7307.75642	0.00000
-7306.80076	0.00000
-7305.84509	0.00000
-7304.88943	0.00000
-7303.93377	0.00000
-7302.97811	0.00000
-7302.02245	0.00000
-7301.06679	0.00000
-7300.11112	0.00000
-7299.15546	0.00000
-7298.19980	0.00000
-7297.24414	0.00000
-7296.28848	0.00000
-7295.33281	0.00000
-7294.37715	0.00000
-7293.42149	0.00000
-7292.46583	0.00000
-7291.51017	0.00000
-7290.55451	0.00000
-7289.59884	0.00000
-7288.64318	0.00000
-7287.68752	0.00000
-7286.73186	0.00000
-7285.77620	0.00000
-7284.82054	0.00000
-7283.86487	0.00000
-7282.90921	0.00000
-7281.95355	0.00000
-7280.99789	0.00000
-7280.04223	0.00000
-7279.08657	0.00000
-7278.13090	0.00000
-7277.17524	0.00000
-7276.21958	0.00000
-7275.26392	0.00000
-7274.30826	0.00000
-7273.35259	0.00000
-7272.39693	0.00000
-7271.44127	0.00000
-7270.48561	0.00000
-7269.52995	0.00000
-7268.57429	0.00000
-7267.61862	0.00000
-7266.66296	0.00000
-7265.70730	0.00000
-7264.75164	0.00000
-7263.79598	0.00000
-7262.84032	0.00000
-7261.88465	0.00000
-7260.92899	0.00000
-7259.97333	0.00000
-7259.01767	0.00000
-7258.06201	0.00000
-7257.10635	0.00000
-7256.15068	0.00000
-7255.19502	0.00000
-7254.23936	0.00000
-7253.28370	0.00000
-7252.32804	0.00000
-7251.37237	0.00000
-7250.41671	0.00000
-7249.46105	0.00000
-7248.50539	0.00000
-7247.54973	0.00000
-7246.59407	0.00000
-7245.63840	0.00000
-7244.68274	0.00000
-7243.72708	0.00000
-7242.77142	0.00000
-7241.81576	0.00000
-7240.86010	0.00000
-7239.90443	0.00000
-7238.94877	0.00000
-7237.99311	0.00000
-7237.03745	0.00000
-7236.08179	0.00000
-7235.12613	0.00000
-7234.17046	0.00000
-7233.21480	0.00000
-7232.25914	0.00000
-7231.30348	0.00000
-7230.34782	0.00000
-7229.39215	0.00000
-7228.43649	0.00000
-7227.48083	0.00000
-7226.52517	0.00000
-7225.56951	0.00000
-7224.61385	0.00000
-7223.65818	0.00000
-7222.70252	0.00000
-7221.74686	0.00000
-7220.79120	0.00000
-7219.83554	0.00000
-7218.87988	0.00000
-7217.92421	0.00000
-7216.96855	0.00000
-7216.01289	0.00000
-7215.05723	0.00000
-7214.10157	0.00000
-7213.14591	0.00000
-7212.19024	0.00000
-7211.23458	0.00000
-7210.27892	0.00000
-7209.32326	0.00000
-7208.36760	0.00000
-7207.41193	0.00000
-7206.45627	0.00000
-7205.50061	0.00000
-7204.54495	0.00000
-7203.58929	0.00000
-7202.63363	0.00000
-7201.67796	0.00000
-7200.72230	0.00000
-7199.76664	0.00000
-7198.81098	0.00000
-7197.85532	0.00000
-7196.89966	0.00000
-7195.94399	0.00000
-7194.98833	0.00000
-7194.03267	0.00000
-7193.07701	0.00000
-7192.12135	0.00000
-7191.16569	0.00000
-7190.21002	0.00000
-7189.25436	0.00000
-7188.29870	0.00000
-7187.34304	0.00000
-7186.38738	0.00000
-7185.43171	0.00000
-7184.47605	0.00000
-7183.52039	0.00000
-7182.56473	0.00000
-7181.60907	0.00000
-7180.65341	0.00000
-7179.69774	0.00000
-7178.74208	0.00000
-7177.78642	0.00000
-7176.83076	0.00000
-7175.87510	0.00000
-7174.91944	0.00000
-7173.96377	0.00000
-7173.00811	0.00000
-7172.05245	0.00000
-7171.09679	0.00000
-7170.14113	0.00000
-7169.18547	0.00000
-7168.22980	0.00000
-7167.27414	0.00000
-7166.31848	0.00000
-7165.36282	0.00000
-7164.40716	0.00000
-7163.45149	0.00000
-7162.49583	0.00000
-7161.54017	0.00000
-7160.58451	0.00000
-7159.62885	0.00000
-7158.67319	0.00000
-7157.71752	0.00000
-7156.76186	0.00000
-7155.80620	0.00000
-7154.85054	0.00000
-7153.89488	0.00000
-7152.93922	0.00000
-7151.98355	0.00000
-7151.02789	0.00000
-7150.07223	0.00000
-7149.11657	0.00000
-7148.16091	0.00000
-7147.20525	0.00000
-7146.24958	0.00000
-7145.29392	0.00000
-7144.33826	0.00000
-7143.38260	0.00000
-7142.42694	0.00000
-7141.47127	0.00000
-7140.51561	0.00000
-7139.55995	0.00000
-7138.60429	0.00000
-7137.64863	0.00000
-7136.69297	0.00000
-7135.73730	0.00000
-7134.78164	0.00000
-7133.82598	0.00000
-7132.87032	0.00000
-7131.91466	0.00000
-7130.95900	0.00000
-7130.00333	0.00000
-7129.04767	0.00000
-7128.09201	0.00000
-7127.13635	0.00000
-7126.18069	0.00000
-7125.22503	0.00000
-7124.26936	0.00000
-7123.31370	0.00000
-7122.35804	0.00000
-7121.40238	0.00000
-7120.44672	0.00000
-7119.49105	0.00000
-7118.53539	0.00000
-7117.57973	0.00000
-7116.62407	0.00000
-7115.66841	0.00000
-7114.71275	0.00000
-7113.75708	0.00000
-7112.80142	0.00000
-7111.84576	0.00000
-7110.89010	0.00000
-7109.93444	0.00000
-7108.97878	0.00000
-7108.02311	0.00000
-7107.06745	0.00000
-7106.11179	0.00000
-7105.15613	0.00000
-7104.20047	0.00000
-7103.24480	0.00000
-7102.28914	0.00000
-7101.33348	0.00000
-7100.37782	0.00000
-7099.42216	0.00000
-7098.46650	0.00000
-7097.51083	0.00000
-7096.55517	0.00000
-7095.59951	0.00000
-7094.64385	0.00000
-7093.68819	0.00000
-7092.73253	0.00000
-7091.77686	0.00000
-7090.82120	0.00000
-7089.86554	0.00000
-7088.90988	0.00000
-7087.95422	0.00000
-7086.99856	0.00000
-7086.04289	0.00000
-7085.08723	0.00000
-7084.13157	0.00000
-7083.17591	0.00000
-7082.22025	0.00000
-7081.26458	0.00000
-7080.30892	0.00000
-7079.35326	0.00000
-7078.39760	0.00000
-7077.44194	0.00000
-7076.48628	0.00000
-7075.53061	0.00000
-7074.57495	0.00000
-7073.61929	0.00000
-7072.66363	0.00000
-7071.70797	0.00000
-7070.75231	0.00000
-7069.79664	0.00000
-7068.84098	0.00000
-7067.88532	0.00000
-7066.92966	0.00000
-7065.97400	0.00000
-7065.01834	0.00000
-7064.06267	0.00000
-7063.10701	0.00000
-7062.15135	0.00000
-7061.19569	0.00000
-7060.24003	0.00000
-7059.28436	0.00000
-7058.32870	0.00000
-7057.37304	0.00000
-7056.41738	0.00000
-7055.46172	0.00000
-7054.50606	0.00000
-7053.55039	0.00000
-7052.59473	0.00000
-7051.63907	0.00000
-7050.68341	0.00000
-7049.72775	0.00000
-7048.77209	0.00000
-7047.81642	0.00000
-7046.86076	0.00000
-7045.90510	0.00000
-7044.94944	0.00000
-7043.99378	0.00000
-7043.03812	0.00000
-7042.08245	0.00000
-7041.12679	0.00000
-7040.17113	0.00000
-7039.21547	0.00000
-7038.25981	0.00000
-7037.30414	0.00000
-7036.34848	0.00000
-7035.39282	0.00000
-7034.43716	0.00000
-7033.48150	0.00000
-7032.52584	0.00000
-7031.57017	0.00000
-7030.61451	0.00000
-7029.65885	0.00000
-7028.70319	0.00000
-7027.74753	0.00000
-7026.79187	0.00000
-7025.83620	0.00000
-7024.88054	0.00000
-7023.92488	0.00000
-7022.96922	0.00000
-7022.01356	0.00000
-7021.05790	0.00000
-7020.10223	0.00000
-7019.14657	0.00000
-7018.19091	0.00000
-7017.23525	0.00000
-7016.27959	0.00000
-7015.32392	0.00000
-7014.36826	0.00000
-7013.41260	0.00000
-7012.45694	0.00000
-7011.50128	0.00000
-7010.54562	0.00000
-7009.58995	0.00000
-7008.63429	0.00000
-7007.67863	0.00000
-7006.72297	0.00000
-7005.76731	0.00000
-7004.81165	0.00000
-7003.85598	0.00000
-7002.90032	0.00000
-7001.94466	0.00000
-7000.98900	0.00000
-7000.03334	0.00000
-6999.07768	0.00000
-6998.12201	0.00000
-6997.16635	0.00000
-6996.21069	0.00000
-6995.25503	0.00000
-6994.29937	0.00000
-6993.34370	0.00000
-6992.38804	0.00000
-6991.43238	0.00000
-6990.47672	0.00000
-6989.52106	0.00000
-6988.56540	0.00000
-6987.60973	0.00000
-6986.65407	0.00000
-6985.69841	0.00000
-6984.74275	0.00000
-6983.78709	0.00000
-6982.83143	0.00000
-6981.87576	0.00000
-6980.92010	0.00000
-6979.96444	0.00000
-6979.00878	0.00000
-6978.05312	0.00000
-6977.09746	0.00000
-6976.14179	0.00000
-6975.18613	0.00000
-6974.23047	0.00000
-6973.27481	0.00000
-6972.31915	0.00000
-6971.36348	0.00000
-6970.40782	0.00000
-6969.45216	0.00000
-6968.49650	0.00000
-6967.54084	0.00000
-6966.58518	0.00000
-6965.62951	0.00000
-6964.67385	0.00000
-6963.71819	0.00000
-6962.76253	0.00000
-6961.80687	0.00000
-6960.85121	0.00000
-6959.89554	0.00000
-6958.93988	0.00000
-6957.98422	0.00000
-6957.02856	0.00000
-6956.07290	0.00000
-6955.11724	0.00000
-6954.16157	0.00000
-6953.20591	0.00000
-6952.25025	0.00000
-6951.29459	0.00000
-6950.33893	0.00000
-6949.38326	0.00000
-6948.42760	0.00000
-6947.47194	0.00000
-6946.51628	0.00000
-6945.56062	0.00000
-6944.60496	0.00000
-6943.64929	0.00000
-6942.69363	0.00000
-6941.73797	0.00000
-6940.78231	0.00000
-6939.82665	0.00000
-6938.87099	0.00000
-6937.91532	0.00000
-6936.95966	0.00000
-6936.00400	0.00000
-6935.04834	0.00000
-6934.09268	0.00000
-6933.13702	0.00000
-6932.18135	0.00000
-6931.22569	0.00000
-6930.27003	0.00000
-6929.31437	0.00000
-6928.35871	0.00000
-6927.40304	0.00000
-6926.44738	0.00000
-6925.49172	0.00000
-6924.53606	0.00000
-6923.58040	0.00000
-6922.62474	0.00000
-6921.66907	0.00000
-6920.71341	0.00000
-6919.75775	0.00000
-6918.80209	0.00000
-6917.84643	0.00000
-6916.89077	0.00000
-6915.93510	0.00000
-6914.97944	0.00000
-6914.02378	0.00000
-6913.06812	0.00000
-6912.11246	0.00000
-6911.15680	0.00000
-6910.20113	0.00000
-6909.24547	0.00000
-6908.28981	0.00000
-6907.33415	0.00000
-6906.37849	0.00000
-6905.42282	0.00000
-6904.46716	0.00000
-6903.51150	0.00000
-6902.55584	0.00000
-6901.60018	0.00000
-6900.64452	0.00000
-6899.68885	0.00000
-6898.73319	0.00000
-6897.77753	0.00000
-6896.82187	0.00000
-6895.86621	0.00000
-6894.91055	0.00000
-6893.95488	0.00000
-6892.99922	0.00000
-6892.04356	0.00000
-6891.08790	0.00000
-6890.13224	0.00000
-6889.17658	0.00000
-6888.22091	0.00000
-6887.26525	0.00000
-6886.30959	0.00000
-6885.35393	0.00000
-6884.39827	0.00000
-6883.44260	0.00000
-6882.48694	0.00000
-6881.53128	0.00000
-6880.57562	0.00000
-6879.61996	0.00000
-6878.66430	0.00000
-6877.70863	0.00000
-6876.75297	0.00000
-6875.79731	0.00000
-6874.84165	0.00000
-6873.88599	0.00000
-6872.93033	0.00000
-6871.97466	0.00000
-6871.01900	0.00000
-6870.06334	0.00000
-6869.10768	0.00000
-6868.15202	0.00000
-6867.19636	0.00000
-6866.24069	0.00000
-6865.28503	0.00000
-6864.32937	0.00000
-6863.37371	0.00000
-6862.41805	0.00000
-6861.46238	0.00000
-6860.50672	0.00000
-6859.55106	0.00000
-6858.59540	0.00000
-6857.63974	0.00000
-6856.68408	0.00000
-6855.72841	0.00000
-6854.77275	0.00000
-6853.81709	0.00000
-6852.86143	0.00000
-6851.90577	0.00000
-6850.95011	0.00000
-6849.99444	0.00000
-6849.03878	0.00000
-6848.08312	0.00000
-6847.12746	0.00000
-6846.17180	0.00000
-6845.21614	0.00000
-6844.26047	0.00000
-6843.30481	0.00000
-6842.34915	0.00000
-6841.39349	0.00000
-6840.43783	0.00000
-6839.48216	0.00000
-6838.52650	0.00000
-6837.57084	0.00000
-6836.61518	0.00000
-6835.65952	0.00000
-6834.70386	0.00000
-6833.74819	0.00000
-6832.79253	0.00000
-6831.83687	0.00000
-6830.88121	0.00000
-6829.92555	0.00000
-6828.96989	0.00000
-6828.01422	0.00000
-6827.05856	0.00000
-6826.10290	0.00000
-6825.14724	0.00000
-6824.19158	0.00000
-6823.23592	0.00000
-6822.28025	0.00000
-6821.32459	0.00000
-6820.36893	0.00000
-6819.41327	0.00000
-6818.45761	0.00000
-6817.50194	0.00000
-6816.54628	0.00000
-6815.59062	0.00000
-6814.63496	0.00000
-6813.67930	0.00000
-6812.72364	0.00000
-6811.76797	0.00000
-6810.81231	0.00000
-6809.85665	0.00000
-6808.90099	0.00000
-6807.94533	0.00000
-6806.98967	0.00000
-6806.03400	0.00000
-6805.07834	0.00000
-6804.12268	0.00000
-6803.16702	0.00000
-6802.21136	0.00000
-6801.25570	0.00000
-6800.30003	0.00000
-6799.34437	0.00000
-6798.38871	0.00000
-6797.43305	0.00000
-6796.47739	0.00000
-6795.52172	0.00000
-6794.56606	0.00000
-6793.61040	0.00000
-6792.65474	0.00000
-6791.69908	0.00000
-6790.74342	0.00000
-6789.78775	0.00000
-6788.83209	0.00000
-6787.87643	0.00000
-6786.92077	0.00000
-6785.96511	0.00000
-6785.00945	0.00000
-6784.05378	0.00000
-6783.09812	0.00000
-6782.14246	0.00000
-6781.18680	0.00000
-6780.23114	0.00000
-6779.27548	0.00000
-6778.31981	0.00000
-6777.36415	0.00000
-6776.40849	0.00000
-6775.45283	0.00000
-6774.49717	0.00000
-6773.54150	0.00000
-6772.58584	0.00000
-6771.63018	0.00000
-6770.67452	0.00000
-6769.71886	0.00000
-6768.76320	0.00000
-6767.80753	0.00000
-6766.85187	0.00000
-6765.89621	0.00000
-6764.94055	0.00000
-6763.98489	0.00000
-6763.02923	0.00000
-6762.07356	0.00000
-6761.11790	0.00000
-6760.16224	0.00000
-6759.20658	0.00000
-6758.25092	0.00000
-6757.29526	0.00000
-6756.33959	0.00000
-6755.38393	0.00000
-6754.42827	0.00000
-6753.47261	0.00000
-6752.51695	0.00000
-6751.56128	0.00000
-6750.60562	0.00000
-6749.64996	0.00000
-6748.69430	0.00000
-6747.73864	0.00000
-6746.78298	0.00000
-6745.82731	0.00000
-6744.87165	0.00000
-6743.91599	0.00000
-6742.96033	0.00000
-6742.00467	0.00000
-6741.04901	0.00000
-6740.09334	0.00000
-6739.13768	0.00000
-6738.18202	0.00000
-6737.22636	0.00000
-6736.27070	0.00000
-6735.31504	0.00000
-6734.35937	0.00000
-6733.40371	0.00000
-6732.44805	0.00000
-6731.49239	0.00000
-6730.53673	0.00000
-6729.58106	0.00000
-6728.62540	0.00000
-6727.66974	0.00000
-6726.71408	0.00000
-6725.75842	0.00000
-6724.80276	0.00000
-6723.84709	0.00000
-6722.89143	0.00000
-6721.93577	0.00000
-6720.98011	0.00000
-6720.02445	0.00000
-6719.06879	0.00000
-6718.11312	0.00000
-6717.15746	0.00000
-6716.20180	0.00000
-6715.24614	0.00000
-6714.29048	0.00000
-6713.33481	0.00000
-6712.37915	0.00000
-6711.42349	0.00000
-6710.46783	0.00000
-6709.51217	0.00000
-6708.55651	0.00000
-6707.60084	0.00000
-6706.64518	0.00000
-6705.68952	0.00000
-6704.73386	0.00000
-6703.77820	0.00000
-6702.82254	0.00000
-6701.86687	0.00000
-6700.91121	0.00000
-6699.95555	0.00000
-6698.99989	0.00000
-6698.04423	0.00000
-6697.08857	0.00000
-6696.13290	0.00000
-6695.17724	0.00000
-6694.22158	0.00000
-6693.26592	0.00000
-6692.31026	0.00000
-6691.35459	0.00000
-6690.39893	0.00000
-6689.44327	0.00000
-6688.48761	0.00000
-6687.53195	0.00000
-6686.57629	0.00000
-6685.62062	0.00000
-6684.66496	0.00000
-6683.70930	0.00000
-6682.75364	0.00000
-6681.79798	0.00000
-6680.84232	0.00000
-6679.88665	0.00000
-6678.93099	0.00000
-6677.97533	0.00000
-6677.01967	0.00000
-6676.06401	0.00000
-6675.10835	0.00000
-6674.15268	0.00000
-6673.19702	0.00000
-6672.24136	0.00000
-6671.28570	0.00000
-6670.33004	0.00000
-6669.37437	0.00000
-6668.41871	0.00000
-6667.46305	0.00000
-6666.50739	0.00000
-6665.55173	0.00000
-6664.59607	0.00000
-6663.64040	0.00000
-6662.68474	0.00000
-6661.72908	0.00000
-6660.77342	0.00000
-6659.81776	0.00000
-6658.86210	0.00000
-6657.90643	0.00000
-6656.95077	0.00000
-6655.99511	0.00000
-6655.03945	0.00000
-6654.08379	0.00000
-6653.12813	0.00000
-6652.17246	0.00000
-6651.21680	0.00000
-6650.26114	0.00000
-6649.30548	0.00000
-6648.34982	0.00000
-6647.39415	0.00000
-6646.43849	0.00000
-6645.48283	0.00000
-6644.52717	0.00000
-6643.57151	0.00000
-6642.61585	0.00000
-6641.66018	0.00000
-6640.70452	0.00000
-6639.74886	0.00000
-6638.79320	0.00000
-6637.83754	0.00000
-6636.88188	0.00000
-6635.92621	0.00000
-6634.97055	0.00000
-6634.01489	0.00000
-6633.05923	0.00000
-6632.10357	0.00000
-6631.14791	0.00000
-6630.19224	0.00000
-6629.23658	0.00000
-6628.28092	0.00000
-6627.32526	0.00000
-6626.36960	0.00000
-6625.41393	0.00000
-6624.45827	0.00000
-6623.50261	0.00000
-6622.54695	0.00000
-6621.59129	0.00000
-6620.63563	0.00000
-6619.67996	0.00000
-6618.72430	0.00000
-6617.76864	0.00000
-6616.81298	0.00000
-6615.85732	0.00000
-6614.90166	0.00000
-6613.94599	0.00000
-6612.99033	0.00000
-6612.03467	0.00000
-6611.07901	0.00000
-6610.12335	0.00000
-6609.16769	0.00000
-6608.21202	0.00000
-6607.25636	0.00000
-6606.30070	0.00000
-6605.34504	0.00000
-6604.38938	0.00000
-6603.43371	0.00000
-6602.47805	0.00000
-6601.52239	0.00000
-6600.56673	0.00000
-6599.61107	0.00000
-6598.65541	0.00000
-6597.69974	0.00000
-6596.74408	0.00000
-6595.78842	0.00000
-6594.83276	0.00000
-6593.87710	0.00000
-6592.92144	0.00000
-6591.96577	0.00000
-6591.01011	0.00000
-6590.05445	0.00000
-6589.09879	0.00000
-6588.14313	0.00000
-6587.18747	0.00000
-6586.23180	0.00000
-6585.27614	0.00000
-6584.32048	0.00000
-6583.36482	0.00000
-6582.40916	0.00000
-6581.45349	0.00000
-6580.49783	0.00000
-6579.54217	0.00000
-6578.58651	0.00000
-6577.63085	0.00000
-6576.67519	0.00000
-6575.71952	0.00000
-6574.76386	0.00000
-6573.80820	0.00000
-6572.85254	0.00000
-6571.89688	0.00000
-6570.94122	0.00000
-6569.98555	0.00000
-6569.02989	0.00000
-6568.07423	0.00000
-6567.11857	0.00000
-6566.16291	0.00000
-6565.20725	0.00000
-6564.25158	0.00000
-6563.29592	0.00000
-6562.34026	0.00000
-6561.38460	0.00000
-6560.42894	0.00000
-6559.47327	0.00000
-6558.51761	0.00000
-6557.56195	0.00000
-6556.60629	0.00000
-6555.65063	0.00000
-6554.69497	0.00000
-6553.73930	0.00000
-6552.78364	0.00000
-6551.82798	0.00000
-6550.87232	0.00000
-6549.91666	0.00000
-6548.96100	0.00000
-6548.00533	0.00000
-6547.04967	0.00000
-6546.09401	0.00000
-6545.13835	0.00000
-6544.18269	0.00000
-6543.22703	0.00000
-6542.27136	0.00000
-6541.31570	0.00000
-6540.36004	0.00000
-6539.40438	0.00000
-6538.44872	0.00000
-6537.49305	0.00000
-6536.53739	0.00000
-6535.58173	0.00000
-6534.62607	0.00000
-6533.67041	0.00000
-6532.71475	0.00000
-6531.75908	0.00000
-6530.80342	0.00000
-6529.84776	0.00000
-6528.89210	0.00000
-6527.93644	0.00000
-6526.98078	0.00000
-6526.02511	0.00000
-6525.06945	0.00000
-6524.11379	0.00000
-6523.15813	0.00000
-6522.20247	0.00000
-6521.24681	0.00000
-6520.29114	0.00000
-6519.33548	0.00000
-6518.37982	0.00000
-6517.42416	0.00000
-6516.46850	0.00000
-6515.51283	0.00000
-6514.55717	0.00000
-6513.60151	0.00000
-6512.64585	0.00000
-6511.69019	0.00000
-6510.73453	0.00000
-6509.77886	0.00000
-6508.82320	0.00000
-6507.86754	0.00000
-6506.91188	0.00000
-6505.95622	0.00000
-6505.00056	0.00000
-6504.04489	0.00000
-6503.08923	0.00000
-6502.13357	0.00000
-6501.17791	0.00000
-6500.22225	0.00000
-6499.26659	0.00000
-6498.31092	0.00000
-6497.35526	0.00000
-6496.39960	0.00000
-6495.44394	0.00000
-6494.48828	0.00000
-6493.53261	0.00000
-6492.57695	0.00000
-6491.62129	0.00000
-6490.66563	0.00000
-6489.70997	0.00000
-6488.75431	0.00000
-6487.79864	0.00000
-6486.84298	0.00000
-6485.88732	0.00000
-6484.93166	0.00000
-6483.97600	0.00000
-6483.02034	0.00000
-6482.06467	0.00000
-6481.10901	0.00000
-6480.15335	0.00000
-6479.19769	0.00000
-6478.24203	0.00000
-6477.28637	0.00000
-6476.33070	0.00000
-6475.37504	0.00000
-6474.41938	0.00000
-6473.46372	0.00000
-6472.50806	0.00000
-6471.55239	0.00000
-6470.59673	0.00000
-6469.64107	0.00001
-6468.68541	0.00000
-6467.72975	0.00000
-6466.77409	0.00000
-6465.81842	0.00000
-6464.86276	0.00000
-6463.90710	0.00000
-6462.95144	0.00000
-6461.99578	0.00000
-6461.04012	0.00000
-6460.08445	0.00000
-6459.12879	0.00000
-6458.17313	0.00000
-6457.21747	0.00000
-6456.26181	0.00000
-6455.30615	0.00000
-6454.35048	0.00000
-6453.39482	0.00000
-6452.43916	0.00000
-6451.48350	0.00000
-6450.52784	0.00000
-6449.57217	0.00000
-6448.61651	0.00000
-6447.66085	0.00000
-6446.70519	0.00000
-6445.74953	0.00000
-6444.79387	0.00000
-6443.83820	0.00000
-6442.88254	0.00000
-6441.92688	0.00000
-6440.97122	0.00000
-6440.01556	0.00000
-6439.05990	0.00000
-6438.10423	0.00000
-6437.14857	0.00000
-6436.19291	0.00000
-6435.23725	0.00000
-6434.28159	0.00000
-6433.32593	0.00000
-6432.37026	0.00000
-6431.41460	0.00000
-6430.45894	0.00000
-6429.50328	0.00000
-6428.54762	0.00000
-6427.59195	0.00000
-6426.63629	0.00000
-6425.68063	0.00000
-6424.72497	0.00000
-6423.76931	0.00000
-6422.81365	0.00000
-6421.85798	0.00000
-6420.90232	0.00000
-6419.94666	0.00000
-6418.99100	0.00000
-6418.03534	0.00000
-6417.07968	0.00000
-6416.12401	0.00000
-6415.16835	0.00000
-6414.21269	0.00000
-6413.25703	0.00000
-6412.30137	0.00000
-6411.34571	0.00000
-6410.39004	0.00000
-6409.43438	0.00000
-6408.47872	0.00000
-6407.52306	0.00000
-6406.56740	0.00000
-6405.61173	0.00000
-6404.65607	0.00000
-6403.70041	0.00000
-6402.74475	0.00000
-6401.78909	0.00000
-6400.83343	0.00000
-6399.87776	0.00000
-6398.92210	0.00000
-6397.96644	0.00000
-6397.01078	0.00000
-6396.05512	0.00000
-6395.09946	0.00000
-6394.14379	0.00000
-6393.18813	0.00000
-6392.23247	0.00000
-6391.27681	0.00000
-6390.32115	0.00000
-6389.36549	0.00000
-6388.40982	0.00000
-6387.45416	0.00000
-6386.49850	0.00000
-6385.54284	0.00000
-6384.58718	0.00000
-6383.63151	0.00000
-6382.67585	0.00000
-6381.72019	0.00000
-6380.76453	0.00000
-6379.80887	0.00000
-6378.85321	0.00000
-6377.89754	0.00000
-6376.94188	0.00000
-6375.98622	0.00000
-6375.03056	0.00000
-6374.07490	0.00000
-6373.11924	0.00001
-6372.16357	0.00001
-6371.20791	0.00001
-6370.25225	0.00001
-6369.29659	0.00001
-6368.34093	0.00000
-6367.38527	0.00000
-6366.42960	0.00000
-6365.47394	0.00000
-6364.51828	0.00000
-6363.56262	0.00000
-6362.60696	0.00000
-6361.65129	0.00000
-6360.69563	0.00000
-6359.73997	0.00000
-6358.78431	0.00000
-6357.82865	0.00000
-6356.87299	0.00000
-6355.91732	0.00000
-6354.96166	0.00000
-6354.00600	0.00000
-6353.05034	0.00000
-6352.09468	0.00000
-6351.13902	0.00000
-6350.18335	0.00000
-6349.22769	0.00000
-6348.27203	0.00000
-6347.31637	0.00000
-6346.36071	0.00000
-6345.40505	0.00000
-6344.44938	0.00000
-6343.49372	0.00000
-6342.53806	0.00000
-6341.58240	0.00000
-6340.62674	0.00000
-6339.67107	0.00000
-6338.71541	0.00000
-6337.75975	0.00000
-6336.80409	0.00000
-6335.84843	0.00000
-6334.89277	0.00000
-6333.93710	0.00000
-6332.98144	0.00000
-6332.02578	0.00000
-6331.07012	0.00000
-6330.11446	0.00000
-6329.15880	0.00000
-6328.20313	0.00000
-6327.24747	0.00000
-6326.29181	0.00000
-6325.33615	0.00000
-6324.38049	0.00000
-6323.42482	0.00000
-6322.46916	0.00000
-6321.51350	0.00000
-6320.55784	0.00000
-6319.60218	0.00000
-6318.64652	0.00000
-6317.69085	0.00000
-6316.73519	0.00000
-6315.77953	0.00000
-6314.82387	0.00000
-6313.86821	0.00000
-6312.91255	0.00000
-6311.95688	0.00000
-6311.00122	0.00000
-6310.04556	0.00000
-6309.08990	0.00000
-6308.13424	0.00000
-6307.17858	0.00000
-6306.22291	0.00000
-6305.26725	0.00000
-6304.31159	0.00000
-6303.35593	0.00000
-6302.40027	0.00000
-6301.44460	0.00000
-6300.48894	0.00000
-6299.53328	0.00000
-6298.57762	0.00000
-6297.62196	0.00000
-6296.66630	0.00000
-6295.71063	0.00000
-6294.75497	0.00000
-6293.79931	0.00000
-6292.84365	0.00000
-6291.88799	0.00000
-6290.93233	0.00000
-6289.97666	0.00000
-6289.02100	0.00000
-6288.06534	0.00000
-6287.10968	0.00000
-6286.15402	0.00000
-6285.19836	0.00000
-6284.24269	0.00000
-6283.28703	0.00001
-6282.33137	0.00001
-6281.37571	0.00001
-6280.42005	0.00001
-6279.46438	0.00001
-6278.50872	0.00001
-6277.55306	0.00001
-6276.59740	0.00001
-6275.64174	0.00001
-6274.68608	0.00000
-6273.73041	0.00000
-6272.77475	0.00000
-6271.81909	0.00000
-6270.86343	0.00000
-6269.90777	0.00000
-6268.95211	0.00000
-6267.99644	0.00000
-6267.04078	0.00000
-6266.08512	0.00000
-6265.12946	0.00000
-6264.17380	0.00000
-6263.21814	0.00000
-6262.26247	0.00000
-6261.30681	0.00000
-6260.35115	0.00000
-6259.39549	0.00000
-6258.43983	0.00000
-6257.48416	0.00000
-6256.52850	0.00000
-6255.57284	0.00000
-6254.61718	0.00000
-6253.66152	0.00000
-6252.70586	0.00000
-6251.75019	0.00000
-6250.79453	0.00000
-6249.83887	0.00000
-6248.88321	0.00000
-6247.92755	0.00000
-6246.97189	0.00000
-6246.01622	0.00000
-6245.06056	0.00000
-6244.10490	0.00000
-6243.14924	0.00000
-6242.19358	0.00000
-6241.23792	0.00000
-6240.28225	0.00000
-6239.32659	0.00000
-6238.37093	0.00000
-6237.41527	0.00000
-6236.45961	0.00000
-6235.50394	0.00000
-6234.54828	0.00000
-6233.59262	0.00000
-6232.63696	0.00000
-6231.68130	0.00000
-6230.72564	0.00000
-6229.76997	0.00000
-6228.81431	0.00000
-6227.85865	0.00000
-6226.90299	0.00000
-6225.94733	0.00000
-6224.99167	0.00000
-6224.03600	0.00000
-6223.08034	0.00000
-6222.12468	0.00000
-6221.16902	0.00000
-6220.21336	0.00000
-6219.25770	0.00000
-6218.30203	0.00000
-6217.34637	0.00000
-6216.39071	0.00000
-6215.43505	0.00001
-6214.47939	0.00001
-6213.52372	0.00001
-6212.56806	0.00001
-6211.61240	0.00001
-6210.65674	0.00001
-6209.70108	0.00001
-6208.74542	0.00001
-6207.78975	0.00001
-6206.83409	0.00001
-6205.87843	0.00001
-6204.92277	0.00001
-6203.96711	0.00001
-6203.01145	0.00001
-6202.05578	0.00001
-6201.10012	0.00001
-6200.14446	0.00000
-6199.18880	0.00000
-6198.23314	0.00000
-6197.27748	0.00000
-6196.32181	0.00000
-6195.36615	0.00001
-6194.41049	0.00001
-6193.45483	0.00001
-6192.49917	0.00001
-6191.54350	0.00001
-6190.58784	0.00001
[truncated: 7,001 more rows]
